# Supplementary material for: Quantum Chemical Investigation of Polychlorinated Dibenzodioxins, Dibenzofurans and Biphenyls: Relative Stability and Planarity Analysis
Source: Molecules. 2020 Dec 3;25(23):5697. doi: 10.3390/molecules25235697 (PMC7730433; doi:10.3390/molecules25235697)
Supplement: Supplementary file 1 [file molecules-25-05697-s001.zip]

Archive with 3,605 entries (3,571 files):
- 2D-NumberingTables.xlsx
- EnergyPrediction.nb
- ExampleGraphs.xlsx
- PCB/
- PCB/0cidtable.csv
- PCB/1cidtable.csv
- PCB/B3LYP/
- PCB/B3LYP/0_file_list.txt
- PCB/B3LYP/1_final_energy.csv
- PCB/B3LYP/3_zero_point.csv
- PCB/B3LYP/4_enthalpy.csv
- PCB/B3LYP/5_entropy.csv
- PCB/B3LYP/6_dipole_moment.csv
- PCB/B3LYP/ClClClClClClClClClCl.out
- PCB/B3LYP/ClClClClClClClClClH.out
- PCB/B3LYP/ClClClClClClClClHCl.out
- PCB/B3LYP/ClClClClClClClClHH.out
- PCB/B3LYP/ClClClClClClClHClCl.out
- PCB/B3LYP/ClClClClClClClHClH.out
- PCB/B3LYP/ClClClClClClClHHCl.out
- PCB/B3LYP/ClClClClClClClHHH.out
- PCB/B3LYP/ClClClClClClHClClH.out
- PCB/B3LYP/ClClClClClClHClHCl.out
- PCB/B3LYP/ClClClClClClHClHH.out
- PCB/B3LYP/ClClClClClClHHClH.out
- PCB/B3LYP/ClClClClClClHHHCl.out
- PCB/B3LYP/ClClClClClClHHHH.out
- PCB/B3LYP/ClClClClClHClClClH.out
- PCB/B3LYP/ClClClClClHClClHH.out
- PCB/B3LYP/ClClClClClHClHClH.out
- PCB/B3LYP/ClClClClClHClHHH.out
- PCB/B3LYP/ClClClClClHHClHH.out
- PCB/B3LYP/ClClClClClHHHHH.out
- PCB/B3LYP/ClClClClHClClHClCl.out
- PCB/B3LYP/ClClClClHClClHHH.out
- PCB/B3LYP/ClClClClHClHClHCl.out
- PCB/B3LYP/ClClClClHClHHClH.out
- PCB/B3LYP/ClClClClHClHHHCl.out
- PCB/B3LYP/ClClClClHHClClClH.out
- PCB/B3LYP/ClClClClHHClClHH.out
- PCB/B3LYP/ClClClClHHClHClH.out
- PCB/B3LYP/ClClClClHHHClHH.out
- PCB/B3LYP/ClClClClHHHHHH.out
- PCB/B3LYP/ClClClHClClClClHCl.out
- PCB/B3LYP/ClClClHClClClClHH.out
- PCB/B3LYP/ClClClHClClClHClCl.out
- PCB/B3LYP/ClClClHClClClHClH.out
- PCB/B3LYP/ClClClHClClHClClH.out
- PCB/B3LYP/ClClClHClClHClHCl.out
- PCB/B3LYP/ClClClHClClHClHH.out
- PCB/B3LYP/ClClClHClClHHClH.out
- PCB/B3LYP/ClClClHClClHHHCl.out
- PCB/B3LYP/ClClClHClClHHHH.out
- PCB/B3LYP/ClClClHClHClClClH.out
- PCB/B3LYP/ClClClHClHClClHH.out
- PCB/B3LYP/ClClClHClHClHClH.out
- PCB/B3LYP/ClClClHClHClHHH.out
- PCB/B3LYP/ClClClHClHHClHH.out
- PCB/B3LYP/ClClClHClHHHHH.out
- PCB/B3LYP/ClClClHHClClClHH.out
- PCB/B3LYP/ClClClHHClClHClH.out
- PCB/B3LYP/ClClClHHClClHHCl.out
- PCB/B3LYP/ClClClHHClClHHH.out
- PCB/B3LYP/ClClClHHClHClClH.out
- PCB/B3LYP/ClClClHHClHClHCl.out
- PCB/B3LYP/ClClClHHClHClHH.out
- PCB/B3LYP/ClClClHHClHHClH.out
- PCB/B3LYP/ClClClHHClHHHCl.out
- PCB/B3LYP/ClClClHHClHHHH.out
- PCB/B3LYP/ClClClHHHClClClH.out
- PCB/B3LYP/ClClClHHHClClHH.out
- PCB/B3LYP/ClClClHHHClHClH.out
- PCB/B3LYP/ClClClHHHClHHH.out
- PCB/B3LYP/ClClClHHHHClHH.out
- PCB/B3LYP/ClClClHHHHHHH.out
- PCB/B3LYP/ClClHClClClClClHH.out
- PCB/B3LYP/ClClHClClClClHClCl.out
- PCB/B3LYP/ClClHClClClClHClH.out
- PCB/B3LYP/ClClHClClClClHHCl.out
- PCB/B3LYP/ClClHClClClClHHH.out
- PCB/B3LYP/ClClHClClClHClClH.out
- PCB/B3LYP/ClClHClClClHClHCl.out
- PCB/B3LYP/ClClHClClClHClHH.out
- PCB/B3LYP/ClClHClClClHHClH.out
- PCB/B3LYP/ClClHClClClHHHCl.out
- PCB/B3LYP/ClClHClClClHHHH.out
- PCB/B3LYP/ClClHClClHClClClH.out
- PCB/B3LYP/ClClHClClHClClHH.out
- PCB/B3LYP/ClClHClClHClHClH.out
- PCB/B3LYP/ClClHClClHClHHH.out
- PCB/B3LYP/ClClHClClHHClHH.out
- PCB/B3LYP/ClClHClClHHHHH.out
- PCB/B3LYP/ClClHClHClClHClH.out
- PCB/B3LYP/ClClHClHClClHHH.out
- PCB/B3LYP/ClClHClHClHClHCl.out
- PCB/B3LYP/ClClHClHClHHClH.out
- PCB/B3LYP/ClClHClHClHHHCl.out
- PCB/B3LYP/ClClHClHHClClClH.out
- PCB/B3LYP/ClClHClHHClClHH.out
- PCB/B3LYP/ClClHClHHClHClH.out
- PCB/B3LYP/ClClHClHHHClHH.out
- PCB/B3LYP/ClClHClHHHHHH.out
- PCB/B3LYP/ClClHHClClHClClH.out
- PCB/B3LYP/ClClHHClClHClHCl.out
- PCB/B3LYP/ClClHHClClHClHH.out
- PCB/B3LYP/ClClHHClClHHHCl.out
- PCB/B3LYP/ClClHHClHClClClH.out
- PCB/B3LYP/ClClHHClHClHClH.out
- PCB/B3LYP/ClClHHClHClHHH.out
- PCB/B3LYP/ClClHHClHHClHH.out
- PCB/B3LYP/ClClHHClHHHHH.out
- PCB/B3LYP/ClClHHHClHHClH.out
- PCB/B3LYP/ClClHHHClHHHCl.out
- PCB/B3LYP/ClClHHHHClClHH.out
- PCB/B3LYP/ClClHHHHClHClH.out
- PCB/B3LYP/ClClHHHHHClHH.out
- PCB/B3LYP/ClClHHHHHHHH.out
- PCB/B3LYP/ClHClClClClClHHCl.out
- PCB/B3LYP/ClHClClClClClHHH.out
- PCB/B3LYP/ClHClClHClHClHCl.out
- PCB/B3LYP/ClHClClHClHHClH.out
- PCB/B3LYP/ClHClClHClHHHCl.out
- PCB/B3LYP/ClHClClHHClClClH.out
- PCB/B3LYP/ClHClClHHClClHH.out
- PCB/B3LYP/ClHClClHHClHClH.out
- PCB/B3LYP/ClHClClHHHClHH.out
- PCB/B3LYP/ClHClClHHHHHH.out
- PCB/B3LYP/ClHClHClClClHHH.out
- PCB/B3LYP/ClHClHClClHClHCl.out
- PCB/B3LYP/ClHClHClClHClHH.out
- PCB/B3LYP/ClHClHClClHHClH.out
- PCB/B3LYP/ClHClHClClHHHCl.out
- PCB/B3LYP/ClHClHClClHHHH.out
- PCB/B3LYP/ClHClHClHClClClH.out
- PCB/B3LYP/ClHClHClHClClHH.out
- PCB/B3LYP/ClHClHClHClHClH.out
- PCB/B3LYP/ClHClHClHClHHH.out
- PCB/B3LYP/ClHClHClHHClHH.out
- PCB/B3LYP/ClHClHClHHHHH.out
- PCB/B3LYP/ClHClHHClHClHH.out
- PCB/B3LYP/ClHClHHClHHClH.out
- PCB/B3LYP/ClHClHHClHHHCl.out
- PCB/B3LYP/ClHClHHClHHHH.out
- PCB/B3LYP/ClHClHHHClHClH.out
- PCB/B3LYP/ClHClHHHHClHH.out
- PCB/B3LYP/ClHClHHHHHHH.out
- PCB/B3LYP/ClHHClClClClHHCl.out
- PCB/B3LYP/ClHHClClClClHHH.out
- PCB/B3LYP/ClHHClClClHHClH.out
- PCB/B3LYP/ClHHClClClHHHH.out
- PCB/B3LYP/ClHHClClHClClHH.out
- PCB/B3LYP/ClHHClHClHHClH.out
- PCB/B3LYP/ClHHClHClHHHCl.out
- PCB/B3LYP/ClHHClHHClClHH.out
- PCB/B3LYP/ClHHClHHClHClH.out
- PCB/B3LYP/ClHHClHHClHHH.out
- PCB/B3LYP/ClHHClHHHClHH.out
- PCB/B3LYP/ClHHClHHHHHH.out
- PCB/B3LYP/ClHHHClClHHHCl.out
- PCB/B3LYP/ClHHHClClHHHH.out
- PCB/B3LYP/ClHHHClHClClHH.out
- PCB/B3LYP/ClHHHClHClHClH.out
- PCB/B3LYP/ClHHHClHClHHH.out
- PCB/B3LYP/ClHHHClHHClHH.out
- PCB/B3LYP/ClHHHClHHHHH.out
- PCB/B3LYP/ClHHHHHHClHH.out
- PCB/B3LYP/ClHHHHHHHHH.out
- PCB/B3LYP/HClClClClClClClClH.out
- PCB/B3LYP/HClClClClClClClHCl.out
- PCB/B3LYP/HClClClClClClClHH.out
- PCB/B3LYP/HClClClClClClHClH.out
- PCB/B3LYP/HClClClClClClHHCl.out
- PCB/B3LYP/HClClClClClHClClH.out
- PCB/B3LYP/HClClClClClHClHH.out
- PCB/B3LYP/HClClClClClHHHH.out
- PCB/B3LYP/HClClClClHClHHH.out
- PCB/B3LYP/HClClClHClClHHH.out
- PCB/B3LYP/HClClClHClHClHH.out
- PCB/B3LYP/HClClClHClHHClH.out
- PCB/B3LYP/HClClClHClHHHCl.out
- PCB/B3LYP/HClClClHClHHHH.out
- PCB/B3LYP/HClClClHHClClClH.out
- PCB/B3LYP/HClClClHHClClHH.out
- PCB/B3LYP/HClClClHHClHClH.out
- PCB/B3LYP/HClClClHHClHHH.out
- PCB/B3LYP/HClClClHHHClHH.out
- PCB/B3LYP/HClClClHHHHHH.out
- PCB/B3LYP/HClClHClClClHHH.out
- PCB/B3LYP/HClClHClClHClClH.out
- PCB/B3LYP/HClClHClClHClHH.out
- PCB/B3LYP/HClClHClClHHHH.out
- PCB/B3LYP/HClClHClHClHHH.out
- PCB/B3LYP/HClClHHHClHClH.out
- PCB/B3LYP/HClClHHHHClHH.out
- PCB/B3LYP/HClClHHHHHHH.out
- PCB/B3LYP/HClHClClClClHHCl.out
- PCB/B3LYP/HClHClClClHClClH.out
- PCB/B3LYP/HClHClClClHClHH.out
- PCB/B3LYP/HClHClClClHHHH.out
- PCB/B3LYP/HClHClClHClHHH.out
- PCB/B3LYP/HClHClHClHHHH.out
- PCB/B3LYP/HClHClHHClHClH.out
- PCB/B3LYP/HClHClHHClHHH.out
- PCB/B3LYP/HClHClHHHClHH.out
- PCB/B3LYP/HClHClHHHHHH.out
- PCB/B3LYP/HClHHClClHHHH.out
- PCB/B3LYP/HClHHHHClHHH.out
- PCB/B3LYP/HClHHHHHClHH.out
- PCB/B3LYP/HClHHHHHHHH.out
- PCB/B3LYP/HHClClHClHHHH.out
- PCB/B3LYP/HHClClHHClClHH.out
- PCB/B3LYP/HHClClHHClHHH.out
- PCB/B3LYP/HHClHClHClClHH.out
- PCB/B3LYP/HHClHClHClHHH.out
- PCB/B3LYP/HHClHHHHClHH.out
- PCB/B3LYP/HHClHHHHHHH.out
- PCB/B3LYP/HHHClClClClHHH.out
- PCB/B3LYP/HHHClClClHClHH.out
- PCB/B3LYP/HHHClClClHHHH.out
- PCB/B3LYP/HHHClClHClHHH.out
- PCB/B3LYP/HHHHClClHHHH.out
- PCB/B3LYP/HHHHClHClHHH.out
- PCB/B3LYP/HHHHHHHHHH.out
- PCB/B3LYP/notused_78/
- PCB/B3LYP/notused_78/0_file_list.txt
- PCB/B3LYP/notused_78/1_final_energy.csv
- PCB/B3LYP/notused_78/3_zero_point.csv
- PCB/B3LYP/notused_78/4_enthalpy.csv
- PCB/B3LYP/notused_78/5_entropy.csv
- PCB/B3LYP/notused_78/ClClClClHClClClClH.out
- PCB/B3LYP/notused_78/ClClClClHClClClHCl.out
- PCB/B3LYP/notused_78/ClClClClHClClClHH.out
- PCB/B3LYP/notused_78/ClClClClHClClHClH.out
- PCB/B3LYP/notused_78/ClClClClHClClHHCl.out
- PCB/B3LYP/notused_78/ClClClClHClHClClH.out
- PCB/B3LYP/notused_78/ClClClClHClHClHH.out
- PCB/B3LYP/notused_78/ClClClClHClHHHH.out
- PCB/B3LYP/notused_78/ClClClClHHClHHH.out
- PCB/B3LYP/notused_78/ClClClHClClClHHCl.out
- PCB/B3LYP/notused_78/ClClClHClClClHHH.out
- PCB/B3LYP/notused_78/ClClHClHClClHHCl.out
- PCB/B3LYP/notused_78/ClClHClHClHClClH.out
- PCB/B3LYP/notused_78/ClClHClHClHClHH.out
- PCB/B3LYP/notused_78/ClClHClHClHHHH.out
- PCB/B3LYP/notused_78/ClClHClHHClHHH.out
- PCB/B3LYP/notused_78/ClClHHClClClHHCl.out
- PCB/B3LYP/notused_78/ClClHHClClClHHH.out
- PCB/B3LYP/notused_78/ClClHHClClHHClH.out
- PCB/B3LYP/notused_78/ClClHHClClHHHH.out
- PCB/B3LYP/notused_78/ClClHHClHClClHH.out
- PCB/B3LYP/notused_78/ClClHHHClClHHH.out
- PCB/B3LYP/notused_78/ClClHHHClHClHH.out
- PCB/B3LYP/notused_78/ClClHHHClHHHH.out
- PCB/B3LYP/notused_78/ClClHHHHClHHH.out
- PCB/B3LYP/notused_78/ClHClClClClClClHCl.out
- PCB/B3LYP/notused_78/ClHClClClClClClHH.out
- PCB/B3LYP/notused_78/ClHClClClClClHClH.out
- PCB/B3LYP/notused_78/ClHClClClClHClClH.out
- PCB/B3LYP/notused_78/ClHClClClClHClHH.out
- PCB/B3LYP/notused_78/ClHClClClClHHClH.out
- PCB/B3LYP/notused_78/ClHClClClClHHHH.out
- PCB/B3LYP/notused_78/ClHClClClHClClHH.out
- PCB/B3LYP/notused_78/ClHClClClHClHHH.out
- PCB/B3LYP/notused_78/ClHClClHClClHHH.out
- PCB/B3LYP/notused_78/ClHClClHClHClClH.out
- PCB/B3LYP/notused_78/ClHClClHClHClHH.out
- PCB/B3LYP/notused_78/ClHClClHClHHHH.out
- PCB/B3LYP/notused_78/ClHClClHHClHHH.out
- PCB/B3LYP/notused_78/ClHClHHHClClHH.out
- PCB/B3LYP/notused_78/ClHClHHHClHHH.out
- PCB/B3LYP/notused_78/ClHHClClClHClClH.out
- PCB/B3LYP/notused_78/ClHHClClClHClHH.out
- PCB/B3LYP/notused_78/ClHHClClHClHHH.out
- PCB/B3LYP/notused_78/ClHHClHClHHHH.out
- PCB/B3LYP/notused_78/ClHHHHClHHHH.out
- PCB/B3LYP/notused_78/ClHHHHHClHHH.out
- PCB/B3LYP/notused_78/HClClClClClClHHH.out
- PCB/B3LYP/notused_78/HClClClClClHHClH.out
- PCB/B3LYP/notused_78/HClClClClHClClHH.out
- PCB/B3LYP/notused_78/HClClHClClHHClH.out
- PCB/B3LYP/notused_78/HClClHClHClClHH.out
- PCB/B3LYP/notused_78/HClClHHClHHHH.out
- PCB/B3LYP/notused_78/HClClHHHClClHH.out
- PCB/B3LYP/notused_78/HClClHHHClHHH.out
- PCB/B3LYP/notused_78/HClHClClClClHClH.out
- PCB/B3LYP/notused_78/HClHClClClClHHH.out
- PCB/B3LYP/notused_78/HClHClClClHHClH.out
- PCB/B3LYP/notused_78/HClHClClHClClHH.out
- PCB/B3LYP/notused_78/HClHHClClHHClH.out
- PCB/B3LYP/notused_78/HClHHClHClClHH.out
- PCB/B3LYP/notused_78/HClHHClHClHHH.out
- PCB/B3LYP/notused_78/HHClClClClClClHH.out
- PCB/B3LYP/notused_78/HHClClClClClHClH.out
- PCB/B3LYP/notused_78/HHClClClClClHHCl.out
- PCB/B3LYP/notused_78/HHClClClClClHHH.out
- PCB/B3LYP/notused_78/HHClClClClHClClH.out
- PCB/B3LYP/notused_78/HHClClClClHClHH.out
- PCB/B3LYP/notused_78/HHClClClClHHClH.out
- PCB/B3LYP/notused_78/HHClClClClHHHH.out
- PCB/B3LYP/notused_78/HHClClClHClClHH.out
[truncated: 3,305 more entries]
