# Supplementary material for: Quantum Chemical Investigation of Polychlorinated Dibenzodioxins, Dibenzofurans and Biphenyls: Relative Stability and Planarity Analysis
Source: Molecules. 2020 Dec 3;25(23):5697. doi: 10.3390/molecules25235697 (PMC7730433; doi:10.3390/molecules25235697)
Supplement: Supplementary file 1 [file molecules-25-05697-s001.zip › 2D-NumberingTables.xlsx]

## Sheet: PCB
	2	3	4	2,3	2,4	2,5	2,6	3,4	3,5	2,3,4	2,3,5	2,3,6	2,4,5	2,4,6	3,4,5	2,3,4,5	2,3,4,6	2,3,5,6	2,3,4,5,6
	1	2	3	5	7	9	10	12	14	21	23	24	29	30	38	61	62	65	116
2'	4	6	8	16	17	18	19	33	34	41	43	45	48	50	76	86	88	93	142
3'	6	11	13	20	25	26	27	35	36	55	57	59	67	69	78	106	108	112	160
4'	8	13	15	22	28	31	32	37	39	60	63	64	74	75	81	114	115	117	166
2',3'	16	20	22	40	42	44	46	56	58	82	83	84	97	98	122	129	131	134	173
2',4'	17	25	28	42	47	49	51	66	68	85	90	91	99	100	123	137	139	147	181
2',5'	18	26	31	44	49	52	53	70	72	87	92	95	101	103	124	141	144	151	185
2',6'	19	27	32	46	51	53	54	71	73	89	94	96	102	104	125	143	145	152	186
3',4'	33	35	37	56	66	70	71	77	79	105	109	110	118	119	126	156	158	163	190
3',5'	34	36	39	58	68	72	73	79	80	107	111	113	120	121	127	159	161	165	192
2',3',4'	41	55	60	82	85	87	89	105	107	128	130	132	138	140	157	170	171	177	195
2',3',5'	43	57	63	83	90	92	94	109	111	130	133	135	146	148	162	172	175	178	198
2',3',6'	45	59	64	84	91	95	96	110	113	132	135	136	149	150	164	174	176	179	200
2',4',5'	48	67	74	97	99	101	102	118	120	138	146	149	153	154	167	180	183	187	203
2',4',6'	50	69	75	98	100	103	104	119	121	140	148	150	154	155	168	182	184	188	204
3',4',5'	76	78	81	122	123	124	125	126	127	157	162	164	167	168	169	189	191	193	205
2',3',4',5'	86	106	114	129	137	141	143	156	159	170	172	174	180	182	189	194	196	199	206
2',3',4',6'	88	108	115	131	139	144	145	158	161	171	175	176	183	184	191	196	197	201	207
2',3',5',6'	93	112	117	134	147	151	152	163	165	177	178	179	187	188	193	199	201	202	208
2',3',4',5',6'	142	160	166	173	181	185	186	190	192	195	198	200	203	204	205	206	207	208	209
Key:
IUPAC nomenclature
Other synonyms

## Sheet: PCDF
	1	2	3	4	1,2	1,3	1,4	2,3	2,4	3,4	1,2,3	1,2,4	1,3,4	2,3,4	1,2,3,4
	1	2	3	4	5	6	7	12	13	17	21	22	27	39	49
6	8	14	18	20	23	28	32	40	43	47	50	54	64	78	87
7	9	15	19	18	24	29	33	41	44	48	51	55	65	79	88
8	10	16	15	14	25	30	34	42	45	46	52	56	66	80	89
9	11	10	9	8	26	31	35	38	37	36	53	57	67	77	90
6,7	36	46	48	47	58	68	73	81	84	86	91	97	105	112	115
6,8	37	45	44	43	59	69	74	82	85	84	92	98	106	113	116
6,9	35	34	33	32	60	70	75	76	74	73	93	99	107	111	117
7,8	38	42	41	40	61	71	76	83	82	81	94	100	108	114	118
7,9	31	30	29	28	62	72	70	71	69	68	95	101	109	110	119
8,9	26	25	24	23	63	62	60	61	59	58	96	102	104	103	120
6,7,8	77	80	79	78	103	110	111	114	113	112	121	125	128	130	131
6,7,9	67	66	65	64	104	109	107	108	106	105	122	126	129	128	132
6,8,9	57	56	55	54	102	101	99	100	98	97	123	127	126	125	133
7,8,9	53	52	51	50	96	95	93	94	92	91	124	123	122	121	134
6,7,8,9	90	89	88	87	120	119	117	118	116	115	134	133	132	131	135
Key:
IUPAC nomenclature
Other synonyms

## Sheet: PCDD
	1	2	1,2	1,3	1,4	2,3	1,2,3	1,2,4	1,2,3,4
	1	2	3	4	5	10	13	14	27
6	6	7	15	19	23	25	28	32	49
7	7	11	16	20	24	26	29	33	50
8	8	12	17	21	24	26	30	34	50
9	9	8	18	22	23	25	31	35	49
6,7	15	16	36	37	38	39	51	57	63
6,8	19	20	37	42	43	44	52	58	64
6,9	23	24	38	43	46	47	53	59	65
7,8	25	26	39	44	47	48	54	60	66
7,9	22	21	40	45	43	44	55	61	64
8,9	18	17	41	45	38	39	56	62	63
6,7,8	28	29	51	52	53	54	67	68	73
6,7,9	32	33	57	58	59	60	68	71	74
6,8,9	35	34	62	61	59	60	69	72	74
7,8,9	31	30	56	55	53	54	70	69	73
6,7,8,9	49	50	63	64	65	66	73	74	75
Key:
IUPAC nomenclature
Other synonyms
