# Supplementary material for: Quantum Chemical Investigation of Polychlorinated Dibenzodioxins, Dibenzofurans and Biphenyls: Relative Stability and Planarity Analysis
Source: Molecules. 2020 Dec 3;25(23):5697. doi: 10.3390/molecules25235697 (PMC7730433; doi:10.3390/molecules25235697)
Supplement: Supplementary file 1 [file molecules-25-05697-s001.zip › EnergyPrediction.nb]

(* Content-type: application/vnd.wolfram.mathematica *)

(*** Wolfram Notebook File ***)
(* http://www.wolfram.com/nb *)

(* CreatedBy='Mathematica 12.1' *)

(*CacheID: 234*)
(* Internal cache information:
NotebookFileLineBreakTest
NotebookFileLineBreakTest
NotebookDataPosition[       158,          7]
NotebookDataLength[    460729,      11328]
NotebookOptionsPosition[    430284,      10961]
NotebookOutlinePosition[    430678,      10977]
CellTagsIndexPosition[    430635,      10974]
WindowFrame->Normal*)

(* Beginning of Notebook Content *)
Notebook[{

Cell[CellGroupData[{
Cell["Data import", "Subsection",
 CellChangeTimes->{{3.805800160764049*^9, 3.8058001673574266`*^9}, {
  3.805802918315523*^9, 
  3.805802960436174*^9}},ExpressionUUID->"9ffd644f-3556-44df-91c1-\
6cfc5f825166"],

Cell[BoxData[{
 RowBox[{
  RowBox[{"method", "=", "\"\<MP2\>\""}], ";"}], "\[IndentingNewLine]", 
 RowBox[{
  RowBox[{"PCB", "=", 
   RowBox[{"Drop", "[", 
    RowBox[{
     RowBox[{
      RowBox[{"Import", "[", 
       RowBox[{
        RowBox[{"NotebookDirectory", "[", "]"}], "<>", 
        "\"\<PCB/Energy_SubPattern_\>\"", "<>", "method", "<>", 
        "\"\<.xlsx\>\""}], "]"}], "\[LeftDoubleBracket]", "1", 
      "\[RightDoubleBracket]"}], ",", "1"}], "]"}]}], 
  ";"}], "\[IndentingNewLine]", 
 RowBox[{
  RowBox[{"PCDD", "=", 
   RowBox[{"Drop", "[", 
    RowBox[{
     RowBox[{
      RowBox[{"Import", "[", 
       RowBox[{
        RowBox[{"NotebookDirectory", "[", "]"}], "<>", 
        "\"\<PCDD/Energy_SubPattern_\>\"", "<>", "method", "<>", 
        "\"\<.xlsx\>\""}], "]"}], "\[LeftDoubleBracket]", "1", 
      "\[RightDoubleBracket]"}], ",", "1"}], "]"}]}], 
  ";"}], "\[IndentingNewLine]", 
 RowBox[{
  RowBox[{
   RowBox[{"PCDF", "=", 
    RowBox[{"Drop", "[", 
     RowBox[{
      RowBox[{
       RowBox[{"Import", "[", 
        RowBox[{
         RowBox[{"NotebookDirectory", "[", "]"}], "<>", 
         "\"\<PCDF/Energy_SubPattern_\>\"", "<>", "method", "<>", 
         "\"\<.xlsx\>\""}], "]"}], "\[LeftDoubleBracket]", "1", 
       "\[RightDoubleBracket]"}], ",", "1"}], "]"}]}], ";"}], 
  "\[IndentingNewLine]"}], "\[IndentingNewLine]", 
 RowBox[{
  RowBox[{"PCBtab", "=", 
   RowBox[{"Table", "[", 
    RowBox[{
     RowBox[{"{", 
      RowBox[{
       RowBox[{"StringCount", "[", 
        RowBox[{
         RowBox[{
          RowBox[{
          "PCB", "\[LeftDoubleBracket]", "i", "\[RightDoubleBracket]"}], 
          "\[LeftDoubleBracket]", "3", "\[RightDoubleBracket]"}], ",", 
         "\"\<H\>\""}], "]"}], ",", 
       RowBox[{
        RowBox[{"PCB", "\[LeftDoubleBracket]", "i", "\[RightDoubleBracket]"}],
         "\[LeftDoubleBracket]", "3", "\[RightDoubleBracket]"}], ",", 
       RowBox[{
        RowBox[{"PCB", "\[LeftDoubleBracket]", "i", "\[RightDoubleBracket]"}],
         "\[LeftDoubleBracket]", "4", "\[RightDoubleBracket]"}], ",", 
       RowBox[{
        RowBox[{"PCB", "\[LeftDoubleBracket]", "i", "\[RightDoubleBracket]"}],
         "\[LeftDoubleBracket]", "5", "\[RightDoubleBracket]"}], ",", 
       RowBox[{
        RowBox[{"PCB", "\[LeftDoubleBracket]", "i", "\[RightDoubleBracket]"}],
         "\[LeftDoubleBracket]", "6", "\[RightDoubleBracket]"}], ",", 
       RowBox[{
        RowBox[{"PCB", "\[LeftDoubleBracket]", "i", "\[RightDoubleBracket]"}],
         "\[LeftDoubleBracket]", "7", "\[RightDoubleBracket]"}], ",", 
       RowBox[{
        RowBox[{"PCB", "\[LeftDoubleBracket]", "i", "\[RightDoubleBracket]"}],
         "\[LeftDoubleBracket]", "8", "\[RightDoubleBracket]"}], ",", 
       RowBox[{
        RowBox[{"PCB", "\[LeftDoubleBracket]", "i", "\[RightDoubleBracket]"}],
         "\[LeftDoubleBracket]", "9", "\[RightDoubleBracket]"}], ",", 
       RowBox[{
        RowBox[{"PCB", "\[LeftDoubleBracket]", "i", "\[RightDoubleBracket]"}],
         "\[LeftDoubleBracket]", "10", "\[RightDoubleBracket]"}], ",", 
       RowBox[{
        RowBox[{
         RowBox[{
         "PCB", "\[LeftDoubleBracket]", "i", "\[RightDoubleBracket]"}], 
         "\[LeftDoubleBracket]", "5", "\[RightDoubleBracket]"}], "+", 
        RowBox[{
         RowBox[{
         "PCB", "\[LeftDoubleBracket]", "i", "\[RightDoubleBracket]"}], 
         "\[LeftDoubleBracket]", "8", "\[RightDoubleBracket]"}]}], ",", 
       RowBox[{
        RowBox[{
         RowBox[{
         "PCB", "\[LeftDoubleBracket]", "i", "\[RightDoubleBracket]"}], 
         "\[LeftDoubleBracket]", "6", "\[RightDoubleBracket]"}], "+", 
        RowBox[{
         RowBox[{
         "PCB", "\[LeftDoubleBracket]", "i", "\[RightDoubleBracket]"}], 
         "\[LeftDoubleBracket]", "9", "\[RightDoubleBracket]"}]}], ",", 
       RowBox[{
        RowBox[{
         RowBox[{
         "PCB", "\[LeftDoubleBracket]", "i", "\[RightDoubleBracket]"}], 
         "\[LeftDoubleBracket]", "7", "\[RightDoubleBracket]"}], "+", 
        RowBox[{
         RowBox[{
         "PCB", "\[LeftDoubleBracket]", "i", "\[RightDoubleBracket]"}], 
         "\[LeftDoubleBracket]", "10", "\[RightDoubleBracket]"}]}], ",", 
       RowBox[{
        RowBox[{"PCB", "\[LeftDoubleBracket]", "i", "\[RightDoubleBracket]"}],
         "\[LeftDoubleBracket]", "11", "\[RightDoubleBracket]"}]}], "}"}], 
     ",", 
     RowBox[{"{", 
      RowBox[{"i", ",", 
       RowBox[{"Length", "[", "PCB", "]"}]}], "}"}]}], "]"}]}], 
  ";"}], "\[IndentingNewLine]", 
 RowBox[{
  RowBox[{"PCDDtab", "=", 
   RowBox[{"Table", "[", 
    RowBox[{
     RowBox[{"{", 
      RowBox[{
       RowBox[{"StringCount", "[", 
        RowBox[{
         RowBox[{
          RowBox[{
          "PCDD", "\[LeftDoubleBracket]", "i", "\[RightDoubleBracket]"}], 
          "\[LeftDoubleBracket]", "3", "\[RightDoubleBracket]"}], ",", 
         "\"\<H\>\""}], "]"}], ",", 
       RowBox[{
        RowBox[{
        "PCDD", "\[LeftDoubleBracket]", "i", "\[RightDoubleBracket]"}], 
        "\[LeftDoubleBracket]", "3", "\[RightDoubleBracket]"}], ",", 
       RowBox[{
        RowBox[{
        "PCDD", "\[LeftDoubleBracket]", "i", "\[RightDoubleBracket]"}], 
        "\[LeftDoubleBracket]", "4", "\[RightDoubleBracket]"}], ",", 
       RowBox[{
        RowBox[{
        "PCDD", "\[LeftDoubleBracket]", "i", "\[RightDoubleBracket]"}], 
        "\[LeftDoubleBracket]", "5", "\[RightDoubleBracket]"}], ",", 
       RowBox[{
        RowBox[{
        "PCDD", "\[LeftDoubleBracket]", "i", "\[RightDoubleBracket]"}], 
        "\[LeftDoubleBracket]", "6", "\[RightDoubleBracket]"}], ",", 
       RowBox[{
        RowBox[{
        "PCDD", "\[LeftDoubleBracket]", "i", "\[RightDoubleBracket]"}], 
        "\[LeftDoubleBracket]", "7", "\[RightDoubleBracket]"}], ",", 
       RowBox[{
        RowBox[{
        "PCDD", "\[LeftDoubleBracket]", "i", "\[RightDoubleBracket]"}], 
        "\[LeftDoubleBracket]", "8", "\[RightDoubleBracket]"}], ",", 
       RowBox[{
        RowBox[{
        "PCDD", "\[LeftDoubleBracket]", "i", "\[RightDoubleBracket]"}], 
        "\[LeftDoubleBracket]", "9", "\[RightDoubleBracket]"}], ",", 
       RowBox[{
        RowBox[{
        "PCDD", "\[LeftDoubleBracket]", "i", "\[RightDoubleBracket]"}], 
        "\[LeftDoubleBracket]", "10", "\[RightDoubleBracket]"}], ",", 
       RowBox[{
        RowBox[{
         RowBox[{
         "PCDD", "\[LeftDoubleBracket]", "i", "\[RightDoubleBracket]"}], 
         "\[LeftDoubleBracket]", "5", "\[RightDoubleBracket]"}], "+", 
        RowBox[{
         RowBox[{
         "PCDD", "\[LeftDoubleBracket]", "i", "\[RightDoubleBracket]"}], 
         "\[LeftDoubleBracket]", "8", "\[RightDoubleBracket]"}]}], ",", 
       RowBox[{
        RowBox[{
         RowBox[{
         "PCDD", "\[LeftDoubleBracket]", "i", "\[RightDoubleBracket]"}], 
         "\[LeftDoubleBracket]", "6", "\[RightDoubleBracket]"}], "+", 
        RowBox[{
         RowBox[{
         "PCDD", "\[LeftDoubleBracket]", "i", "\[RightDoubleBracket]"}], 
         "\[LeftDoubleBracket]", "9", "\[RightDoubleBracket]"}]}], ",", 
       RowBox[{
        RowBox[{
         RowBox[{
         "PCDD", "\[LeftDoubleBracket]", "i", "\[RightDoubleBracket]"}], 
         "\[LeftDoubleBracket]", "7", "\[RightDoubleBracket]"}], "+", 
        RowBox[{
         RowBox[{
         "PCDD", "\[LeftDoubleBracket]", "i", "\[RightDoubleBracket]"}], 
         "\[LeftDoubleBracket]", "10", "\[RightDoubleBracket]"}]}], ",", 
       RowBox[{
        RowBox[{
        "PCDD", "\[LeftDoubleBracket]", "i", "\[RightDoubleBracket]"}], 
        "\[LeftDoubleBracket]", "11", "\[RightDoubleBracket]"}]}], "}"}], ",", 
     RowBox[{"{", 
      RowBox[{"i", ",", 
       RowBox[{"Length", "[", "PCDD", "]"}]}], "}"}]}], "]"}]}], 
  ";"}], "\[IndentingNewLine]", 
 RowBox[{
  RowBox[{"PCDFtab", "=", 
   RowBox[{"Table", "[", 
    RowBox[{
     RowBox[{"{", 
      RowBox[{
       RowBox[{"StringCount", "[", 
        RowBox[{
         RowBox[{
          RowBox[{
          "PCDF", "\[LeftDoubleBracket]", "i", "\[RightDoubleBracket]"}], 
          "\[LeftDoubleBracket]", "3", "\[RightDoubleBracket]"}], ",", 
         "\"\<H\>\""}], "]"}], ",", 
       RowBox[{
        RowBox[{
        "PCDF", "\[LeftDoubleBracket]", "i", "\[RightDoubleBracket]"}], 
        "\[LeftDoubleBracket]", "3", "\[RightDoubleBracket]"}], ",", 
       RowBox[{
        RowBox[{
        "PCDF", "\[LeftDoubleBracket]", "i", "\[RightDoubleBracket]"}], 
        "\[LeftDoubleBracket]", "4", "\[RightDoubleBracket]"}], ",", 
       RowBox[{
        RowBox[{
        "PCDF", "\[LeftDoubleBracket]", "i", "\[RightDoubleBracket]"}], 
        "\[LeftDoubleBracket]", "5", "\[RightDoubleBracket]"}], ",", 
       RowBox[{
        RowBox[{
        "PCDF", "\[LeftDoubleBracket]", "i", "\[RightDoubleBracket]"}], 
        "\[LeftDoubleBracket]", "6", "\[RightDoubleBracket]"}], ",", 
       RowBox[{
        RowBox[{
        "PCDF", "\[LeftDoubleBracket]", "i", "\[RightDoubleBracket]"}], 
        "\[LeftDoubleBracket]", "7", "\[RightDoubleBracket]"}], ",", 
       RowBox[{
        RowBox[{
        "PCDF", "\[LeftDoubleBracket]", "i", "\[RightDoubleBracket]"}], 
        "\[LeftDoubleBracket]", "8", "\[RightDoubleBracket]"}], ",", 
       RowBox[{
        RowBox[{
        "PCDF", "\[LeftDoubleBracket]", "i", "\[RightDoubleBracket]"}], 
        "\[LeftDoubleBracket]", "9", "\[RightDoubleBracket]"}], ",", 
       RowBox[{
        RowBox[{
        "PCDF", "\[LeftDoubleBracket]", "i", "\[RightDoubleBracket]"}], 
        "\[LeftDoubleBracket]", "10", "\[RightDoubleBracket]"}], ",", 
       RowBox[{
        RowBox[{
        "PCDF", "\[LeftDoubleBracket]", "i", "\[RightDoubleBracket]"}], 
        "\[LeftDoubleBracket]", "11", "\[RightDoubleBracket]"}], ",", 
       RowBox[{
        RowBox[{
        "PCDF", "\[LeftDoubleBracket]", "i", "\[RightDoubleBracket]"}], 
        "\[LeftDoubleBracket]", "12", "\[RightDoubleBracket]"}], ",", 
       RowBox[{
        RowBox[{
        "PCDF", "\[LeftDoubleBracket]", "i", "\[RightDoubleBracket]"}], 
        "\[LeftDoubleBracket]", "13", "\[RightDoubleBracket]"}], ",", 
       RowBox[{
        RowBox[{
         RowBox[{
         "PCDF", "\[LeftDoubleBracket]", "i", "\[RightDoubleBracket]"}], 
         "\[LeftDoubleBracket]", "5", "\[RightDoubleBracket]"}], "+", 
        RowBox[{
         RowBox[{
         "PCDF", "\[LeftDoubleBracket]", "i", "\[RightDoubleBracket]"}], 
         "\[LeftDoubleBracket]", "8", "\[RightDoubleBracket]"}], "+", 
        RowBox[{
         RowBox[{
         "PCDF", "\[LeftDoubleBracket]", "i", "\[RightDoubleBracket]"}], 
         "\[LeftDoubleBracket]", "11", "\[RightDoubleBracket]"}]}], ",", 
       RowBox[{
        RowBox[{
         RowBox[{
         "PCDF", "\[LeftDoubleBracket]", "i", "\[RightDoubleBracket]"}], 
         "\[LeftDoubleBracket]", "6", "\[RightDoubleBracket]"}], "+", 
        RowBox[{
         RowBox[{
         "PCDF", "\[LeftDoubleBracket]", "i", "\[RightDoubleBracket]"}], 
         "\[LeftDoubleBracket]", "9", "\[RightDoubleBracket]"}], "+", 
        RowBox[{
         RowBox[{
         "PCDF", "\[LeftDoubleBracket]", "i", "\[RightDoubleBracket]"}], 
         "\[LeftDoubleBracket]", "12", "\[RightDoubleBracket]"}]}], ",", 
       RowBox[{
        RowBox[{
         RowBox[{
         "PCDF", "\[LeftDoubleBracket]", "i", "\[RightDoubleBracket]"}], 
         "\[LeftDoubleBracket]", "7", "\[RightDoubleBracket]"}], "+", 
        RowBox[{
         RowBox[{
         "PCDF", "\[LeftDoubleBracket]", "i", "\[RightDoubleBracket]"}], 
         "\[LeftDoubleBracket]", "10", "\[RightDoubleBracket]"}], "+", 
        RowBox[{
         RowBox[{
         "PCDF", "\[LeftDoubleBracket]", "i", "\[RightDoubleBracket]"}], 
         "\[LeftDoubleBracket]", "13", "\[RightDoubleBracket]"}]}], ",", 
       RowBox[{
        RowBox[{
        "PCDF", "\[LeftDoubleBracket]", "i", "\[RightDoubleBracket]"}], 
        "\[LeftDoubleBracket]", "14", "\[RightDoubleBracket]"}], ",", 
       RowBox[{
        RowBox[{
        "PCDF", "\[LeftDoubleBracket]", "i", "\[RightDoubleBracket]"}], 
        "\[LeftDoubleBracket]", "15", "\[RightDoubleBracket]"}]}], "}"}], ",", 
     RowBox[{"{", 
      RowBox[{"i", ",", 
       RowBox[{"Length", "[", "PCDF", "]"}]}], "}"}]}], "]"}]}], 
  ";"}]}], "Input",
 CellChangeTimes->{{3.771851114445717*^9, 3.771851131055274*^9}, {
   3.771851198491118*^9, 3.771851390886674*^9}, {3.771851423388599*^9, 
   3.771851665925453*^9}, {3.77185169763276*^9, 3.771851788631319*^9}, {
   3.771851842899276*^9, 3.77185185472921*^9}, {3.771851890513157*^9, 
   3.7718519150716763`*^9}, {3.771852220213922*^9, 3.771852221172359*^9}, {
   3.803823759723731*^9, 3.80382379774284*^9}, {3.803823868731155*^9, 
   3.803823983196569*^9}, {3.803824075351459*^9, 3.772203923783823*^9}, 
   3.773111419129675*^9, {3.804734186814558*^9, 3.804734234005158*^9}, 
   3.8047343051064873`*^9, {3.804735653742365*^9, 3.773634519707831*^9}, {
   3.773636572628334*^9, 3.7736365778068447`*^9}, {3.773637281844912*^9, 
   3.7736372866269712`*^9}, {3.805338354622059*^9, 3.805338361846175*^9}, {
   3.805338834294969*^9, 3.8053388434226227`*^9}, {3.805598888315222*^9, 
   3.805598896300777*^9}, {3.8055989619318027`*^9, 3.805598965326448*^9}, {
   3.805691412837978*^9, 3.805691414338801*^9}, {3.805691507471862*^9, 
   3.80569150864683*^9}, {3.805696065468257*^9, 3.805696065666314*^9}, {
   3.805696478537168*^9, 3.805696487843193*^9}, {3.805697157911036*^9, 
   3.8056971651580563`*^9}, {3.8057225340559273`*^9, 
   3.8057225729343443`*^9}, {3.8057647624449987`*^9, 3.805764766823196*^9}, {
   3.8057723503272467`*^9, 3.805772351412312*^9}, {3.805772415802629*^9, 
   3.805772416676425*^9}, {3.805772464153823*^9, 3.805772464406762*^9}, {
   3.8057725838187017`*^9, 3.8057725866999893`*^9}, {3.8057734538257627`*^9, 
   3.805773459096093*^9}, {3.805773729795521*^9, 3.8057737331554813`*^9}, {
   3.8057809964373703`*^9, 3.805781001270455*^9}, {3.8057811017283373`*^9, 
   3.805781108251011*^9}, {3.805781145047859*^9, 3.805781150362628*^9}, {
   3.8057814256305037`*^9, 3.805781430640543*^9}, {3.8057815252908497`*^9, 
   3.805781530952814*^9}, {3.805781728177618*^9, 3.805781733914789*^9}, {
   3.8057821957811937`*^9, 3.805782200943256*^9}, {3.805798604512435*^9, 
   3.8057986118028383`*^9}, {3.805800006659965*^9, 3.805800010461946*^9}, {
   3.805800716830175*^9, 3.805800721358171*^9}, {3.8058013422571898`*^9, 
   3.805801376011134*^9}, {3.805802026082345*^9, 3.805802026153716*^9}, {
   3.80580301099787*^9, 3.8058030155492496`*^9}, {3.8058030523229723`*^9, 
   3.805803065559223*^9}, {3.805868222550969*^9, 3.805868222890821*^9}, {
   3.805955715742544*^9, 3.8059557165111933`*^9}, {3.805955933168674*^9, 
   3.8059559333001137`*^9}, {3.806030786318596*^9, 3.806030786748678*^9}, {
   3.806536452945656*^9, 3.806536453714023*^9}, 3.806536622459556*^9, {
   3.80653674717087*^9, 3.806536783866177*^9}, {3.806537550081851*^9, 
   3.8065375505716257`*^9}, {3.806538086918366*^9, 3.806538087305282*^9}, {
   3.807595908051839*^9, 3.807595986906489*^9}, 3.80759620427183*^9, {
   3.807597111508319*^9, 3.807597334673091*^9}, {3.807597394619877*^9, 
   3.807597427726654*^9}, {3.807597461919924*^9, 3.8075975406997232`*^9}, {
   3.807598657027389*^9, 3.807598688245954*^9}, 3.807598763326391*^9, {
   3.807598797874874*^9, 3.807598799910535*^9}, {3.807598870999737*^9, 
   3.807598871292429*^9}, {3.80760776190483*^9, 3.807607762761408*^9}, {
   3.807607805374608*^9, 3.80760782684799*^9}, {3.807607923780942*^9, 
   3.80760792524937*^9}, {3.807608012408577*^9, 3.807608012872827*^9}, {
   3.8076083899954*^9, 3.8076083955980253`*^9}, {3.807609012153593*^9, 
   3.807609031236828*^9}, {3.80760941283147*^9, 3.8076094144378967`*^9}, {
   3.807609534974906*^9, 3.807609535148048*^9}, {3.807610185611968*^9, 
   3.8076101878557*^9}, {3.807611527498702*^9, 3.80761152793683*^9}, {
   3.807656482634308*^9, 3.807656484632876*^9}, {3.807656980927596*^9, 
   3.80765698165898*^9}, {3.807657707623866*^9, 3.807657707942672*^9}, {
   3.807919479366063*^9, 3.807919487778406*^9}, {3.807919855728311*^9, 
   3.807919856270843*^9}, {3.807920049963685*^9, 3.807920050113359*^9}, {
   3.807920184872621*^9, 3.807920194029026*^9}, {3.807920266556569*^9, 
   3.8079202669678164`*^9}},
 CellLabel->
  "In[848]:=",ExpressionUUID->"e2313db0-c152-4c4d-a895-10ce5cc87abc"]
}, Open  ]],

Cell[CellGroupData[{

Cell[TextData[{
 "Simple linear model- ",
 Cell[BoxData[
  FormBox[
   RowBox[{
    SuperscriptBox["10", "2"], "coef"}], TraditionalForm]],ExpressionUUID->
  "34879aa6-4985-4f05-8f2f-d0d8ee116be6"],
 "ficients (knapsack approach)"
}], "Subsection",
 CellChangeTimes->{{3.805800160764049*^9, 3.8058001673574266`*^9}, {
  3.805802918315523*^9, 3.775792708330843*^9}, {3.807917906366066*^9, 
  3.807917911265789*^9}},ExpressionUUID->"e203dc4a-b4ff-440d-ba48-\
62b0bf61d762"],

Cell[BoxData[{
 RowBox[{"Clear", "[", 
  RowBox[{"score", ",", "rho"}], "]"}], "\[IndentingNewLine]", 
 RowBox[{
  RowBox[{
   RowBox[{"score", "[", 
    RowBox[{"x_", ",", "f_", ",", "c_"}], "]"}], ":=", 
   RowBox[{"Total", "[", 
    RowBox[{"Table", "[", 
     RowBox[{
      RowBox[{
       RowBox[{"x", "\[LeftDoubleBracket]", 
        RowBox[{"f", "\[LeftDoubleBracket]", "i", "\[RightDoubleBracket]"}], 
        "\[RightDoubleBracket]"}], "*", 
       SuperscriptBox["100", 
        RowBox[{
        "c", "\[LeftDoubleBracket]", "i", "\[RightDoubleBracket]"}]]}], ",", 
      RowBox[{"{", 
       RowBox[{"i", ",", 
        RowBox[{"Length", "[", "f", "]"}]}], "}"}]}], "]"}], "]"}]}], 
  RowBox[{"(*", 
   RowBox[{
    RowBox[{"score", " ", "of", " ", "structure", 
     RowBox[{"(", "x", ")"}]}], ",", " ", 
    RowBox[{"list", " ", "of", " ", "coefficients", 
     RowBox[{"(", "f", ")"}]}], ",", " ", 
    RowBox[{"list", " ", "of", " ", "constant", " ", "exponents", 
     RowBox[{"(", "c", ")"}]}]}], "*)"}]}], "\[IndentingNewLine]", 
 RowBox[{
  RowBox[{"rho", "[", 
   RowBox[{"list_", ",", "f_", ",", "c_"}], "]"}], ":=", 
  RowBox[{"Module", "[", 
   RowBox[{
    RowBox[{"{", 
     RowBox[{"e", ",", "s"}], "}"}], ",", 
    RowBox[{"(*", 
     RowBox[{
      RowBox[{
       RowBox[{"Spearman", "'"}], "s", " ", "rho", " ", "for", " ", 
       "association", " ", "between", " ", "energy", " ", "scores", " ", 
       "from", " ", "list", " ", 
       RowBox[{"(", "list", ")"}]}], ",", " ", 
      RowBox[{"list", " ", "of", " ", "coefficients", 
       RowBox[{"(", "f", ")"}]}], ",", " ", 
      RowBox[{"list", " ", "of", " ", "constant", " ", "exponents", 
       RowBox[{"(", "c", ")"}]}]}], "*)"}], "\[IndentingNewLine]", 
    RowBox[{
     RowBox[{"e", "=", 
      RowBox[{"list", "\[LeftDoubleBracket]", 
       RowBox[{"All", ",", "3"}], "\[RightDoubleBracket]"}]}], ";", 
     RowBox[{"s", "=", 
      RowBox[{"Table", "[", 
       RowBox[{
        RowBox[{"score", "[", 
         RowBox[{
          RowBox[{
          "list", "\[LeftDoubleBracket]", "i", "\[RightDoubleBracket]"}], ",",
           "f", ",", "c"}], "]"}], ",", 
        RowBox[{"{", 
         RowBox[{"i", ",", 
          RowBox[{"Length", "[", "list", "]"}]}], "}"}]}], "]"}]}], ";", 
     RowBox[{"SpearmanRho", "[", 
      RowBox[{"e", ",", "s"}], "]"}]}]}], "]"}], " "}]}], "Input",
 CellChangeTimes->{{3.7736338876924953`*^9, 3.7736338883184013`*^9}, {
   3.773633935614963*^9, 3.773633983295679*^9}, {3.7736344726499777`*^9, 
   3.773634533579144*^9}, {3.805598754261764*^9, 3.8055987545469103`*^9}, {
   3.805696023623604*^9, 3.805696051045217*^9}, {3.805722529374134*^9, 
   3.805722531059948*^9}, {3.806030962314188*^9, 3.806030968964699*^9}, {
   3.807917804059136*^9, 3.807917894264217*^9}, 3.807920188098156*^9},
 CellLabel->
  "In[488]:=",ExpressionUUID->"8783130d-b575-497f-b193-068660b7e296"],

Cell[CellGroupData[{

Cell["B3LYP", "Subsubsection",
 CellChangeTimes->{{3.805338386475725*^9, 
  3.805338388532895*^9}},ExpressionUUID->"d24683f3-9f6f-434b-8978-\
0d5e33bd65bd"],

Cell[CellGroupData[{

Cell[BoxData[
 RowBox[{
  RowBox[{"(*", "PCB", "*)"}], "\[IndentingNewLine]", 
  RowBox[{
   RowBox[{
    RowBox[{"f", "=", 
     RowBox[{"{", 
      RowBox[{
      "1", ",", "4", ",", "5", ",", "6", ",", "7", ",", "8", ",", "9", ",", 
       "10", ",", "11", ",", "12", ",", "13"}], "}"}]}], ";", 
    RowBox[{"factors", "=", 
     RowBox[{"{", "}"}]}], ";"}], "\[IndentingNewLine]", 
   RowBox[{
    RowBox[{"rtab1", "=", 
     RowBox[{"Table", "[", 
      RowBox[{
       RowBox[{"rho", "[", 
        RowBox[{"PCBtab", ",", 
         RowBox[{"{", 
          RowBox[{"f", "\[LeftDoubleBracket]", "i", "\[RightDoubleBracket]"}],
           "}"}], ",", 
         RowBox[{"{", "0", "}"}]}], "]"}], ",", 
       RowBox[{"{", 
        RowBox[{"i", ",", 
         RowBox[{"Length", "[", "f", "]"}]}], "}"}]}], "]"}]}], ";"}], 
   "\[IndentingNewLine]", 
   RowBox[{"r", "=", 
    RowBox[{"Max", "[", "rtab1", "]"}]}], "\[IndentingNewLine]", 
   RowBox[{
    RowBox[{"maxp", "=", 
     RowBox[{
      RowBox[{
       RowBox[{"Position", "[", 
        RowBox[{"rtab1", ",", "r"}], "]"}], "\[LeftDoubleBracket]", "1", 
       "\[RightDoubleBracket]"}], "\[LeftDoubleBracket]", "1", 
      "\[RightDoubleBracket]"}]}], ";", 
    RowBox[{"maxf", "=", 
     RowBox[{"f", "\[LeftDoubleBracket]", "maxp", "\[RightDoubleBracket]"}]}],
     ";", 
    RowBox[{"AppendTo", "[", 
     RowBox[{"factors", ",", "maxf"}], "]"}], ";"}], "\[IndentingNewLine]", 
   "\[IndentingNewLine]", 
   RowBox[{
    RowBox[{"f", "=", 
     RowBox[{"Delete", "[", 
      RowBox[{"f", ",", "maxp"}], "]"}]}], ";"}], "\[IndentingNewLine]", 
   RowBox[{
    RowBox[{"rtab2", "=", 
     RowBox[{"Table", "[", 
      RowBox[{
       RowBox[{"rho", "[", 
        RowBox[{"PCBtab", ",", 
         RowBox[{"{", 
          RowBox[{"1", ",", 
           RowBox[{
           "f", "\[LeftDoubleBracket]", "i", "\[RightDoubleBracket]"}]}], 
          "}"}], ",", 
         RowBox[{"{", 
          RowBox[{"1", ",", "0"}], "}"}]}], "]"}], ",", 
       RowBox[{"{", 
        RowBox[{"i", ",", 
         RowBox[{"Length", "[", "f", "]"}]}], "}"}]}], "]"}]}], ";"}], 
   "\[IndentingNewLine]", 
   RowBox[{"r", "=", 
    RowBox[{"Max", "[", "rtab2", "]"}]}], "\[IndentingNewLine]", 
   RowBox[{
    RowBox[{"maxp", "=", 
     RowBox[{
      RowBox[{
       RowBox[{"Position", "[", 
        RowBox[{"rtab2", ",", "r"}], "]"}], "\[LeftDoubleBracket]", "1", 
       "\[RightDoubleBracket]"}], "\[LeftDoubleBracket]", "1", 
      "\[RightDoubleBracket]"}]}], ";"}], "\[IndentingNewLine]", 
   RowBox[{
    RowBox[{"maxf", "=", 
     RowBox[{"f", "\[LeftDoubleBracket]", "maxp", "\[RightDoubleBracket]"}]}],
     ";"}], "\[IndentingNewLine]", 
   RowBox[{
    RowBox[{"AppendTo", "[", 
     RowBox[{"factors", ",", "maxf"}], "]"}], ";"}], "\[IndentingNewLine]", 
   "\[IndentingNewLine]", 
   RowBox[{
    RowBox[{"f", "=", 
     RowBox[{"Delete", "[", 
      RowBox[{"f", ",", "maxp"}], "]"}]}], ";"}], "\[IndentingNewLine]", 
   RowBox[{
    RowBox[{"rtab3", "=", 
     RowBox[{"Table", "[", 
      RowBox[{
       RowBox[{"rho", "[", 
        RowBox[{"PCBtab", ",", 
         RowBox[{"{", 
          RowBox[{"1", ",", "10", ",", 
           RowBox[{
           "f", "\[LeftDoubleBracket]", "i", "\[RightDoubleBracket]"}]}], 
          "}"}], ",", 
         RowBox[{"{", 
          RowBox[{"2", ",", "1", ",", "0"}], "}"}]}], "]"}], ",", 
       RowBox[{"{", 
        RowBox[{"i", ",", 
         RowBox[{"Length", "[", "f", "]"}]}], "}"}]}], "]"}]}], ";"}], 
   "\[IndentingNewLine]", 
   RowBox[{"r", "=", 
    RowBox[{"Max", "[", "rtab3", "]"}]}], "\[IndentingNewLine]", 
   RowBox[{
    RowBox[{"maxp", "=", 
     RowBox[{
      RowBox[{
       RowBox[{"Position", "[", 
        RowBox[{"rtab3", ",", "r"}], "]"}], "\[LeftDoubleBracket]", "1", 
       "\[RightDoubleBracket]"}], "\[LeftDoubleBracket]", "1", 
      "\[RightDoubleBracket]"}]}], ";"}], "\[IndentingNewLine]", 
   RowBox[{
    RowBox[{"maxf", "=", 
     RowBox[{"f", "\[LeftDoubleBracket]", "maxp", "\[RightDoubleBracket]"}]}],
     ";"}], "\[IndentingNewLine]", 
   RowBox[{
    RowBox[{"AppendTo", "[", 
     RowBox[{"factors", ",", "maxf"}], "]"}], ";"}], "\[IndentingNewLine]", 
   "\[IndentingNewLine]", 
   RowBox[{
    RowBox[{"f", "=", 
     RowBox[{"Delete", "[", 
      RowBox[{"f", ",", "maxp"}], "]"}]}], ";"}], "\[IndentingNewLine]", 
   RowBox[{
    RowBox[{"rtab4", "=", 
     RowBox[{"Table", "[", 
      RowBox[{
       RowBox[{"rho", "[", 
        RowBox[{"PCBtab", ",", 
         RowBox[{"{", 
          RowBox[{"1", ",", "10", ",", "4", ",", 
           RowBox[{
           "f", "\[LeftDoubleBracket]", "i", "\[RightDoubleBracket]"}]}], 
          "}"}], ",", 
         RowBox[{"{", 
          RowBox[{"3", ",", "2", ",", "1", ",", "0"}], "}"}]}], "]"}], ",", 
       RowBox[{"{", 
        RowBox[{"i", ",", 
         RowBox[{"Length", "[", "f", "]"}]}], "}"}]}], "]"}]}], ";"}], 
   "\[IndentingNewLine]", 
   RowBox[{"r", "=", 
    RowBox[{"Max", "[", "rtab4", "]"}]}], "\[IndentingNewLine]", 
   RowBox[{
    RowBox[{"maxp", "=", 
     RowBox[{
      RowBox[{
       RowBox[{"Position", "[", 
        RowBox[{"rtab4", ",", "r"}], "]"}], "\[LeftDoubleBracket]", "1", 
       "\[RightDoubleBracket]"}], "\[LeftDoubleBracket]", "1", 
      "\[RightDoubleBracket]"}]}], ";"}], "\[IndentingNewLine]", 
   RowBox[{
    RowBox[{"maxf", "=", 
     RowBox[{"f", "\[LeftDoubleBracket]", "maxp", "\[RightDoubleBracket]"}]}],
     ";"}], "\[IndentingNewLine]", 
   RowBox[{
    RowBox[{"AppendTo", "[", 
     RowBox[{"factors", ",", "maxf"}], "]"}], ";"}], "\[IndentingNewLine]", 
   "\[IndentingNewLine]", 
   RowBox[{
    RowBox[{"f", "=", 
     RowBox[{"Delete", "[", 
      RowBox[{"f", ",", "maxp"}], "]"}]}], ";"}], "\[IndentingNewLine]", 
   RowBox[{
    RowBox[{"rtab5", "=", 
     RowBox[{"Table", "[", 
      RowBox[{
       RowBox[{"rho", "[", 
        RowBox[{"PCBtab", ",", 
         RowBox[{"{", 
          RowBox[{"1", ",", "10", ",", "4", ",", "11", ",", 
           RowBox[{
           "f", "\[LeftDoubleBracket]", "i", "\[RightDoubleBracket]"}]}], 
          "}"}], ",", 
         RowBox[{"{", 
          RowBox[{"4", ",", "3", ",", "2", ",", "1", ",", "0"}], "}"}]}], 
        "]"}], ",", 
       RowBox[{"{", 
        RowBox[{"i", ",", 
         RowBox[{"Length", "[", "f", "]"}]}], "}"}]}], "]"}]}], ";"}], 
   "\[IndentingNewLine]", 
   RowBox[{"r", "=", 
    RowBox[{"Max", "[", "rtab5", "]"}]}], "\[IndentingNewLine]", 
   RowBox[{
    RowBox[{"maxp", "=", 
     RowBox[{
      RowBox[{
       RowBox[{"Position", "[", 
        RowBox[{"rtab5", ",", "r"}], "]"}], "\[LeftDoubleBracket]", "1", 
       "\[RightDoubleBracket]"}], "\[LeftDoubleBracket]", "1", 
      "\[RightDoubleBracket]"}]}], ";"}], "\[IndentingNewLine]", 
   RowBox[{
    RowBox[{"maxf", "=", 
     RowBox[{"f", "\[LeftDoubleBracket]", "maxp", "\[RightDoubleBracket]"}]}],
     ";"}], "\[IndentingNewLine]", 
   RowBox[{
    RowBox[{"AppendTo", "[", 
     RowBox[{"factors", ",", "maxf"}], "]"}], ";"}], "\[IndentingNewLine]", 
   "\[IndentingNewLine]", 
   RowBox[{
    RowBox[{"f", "=", 
     RowBox[{"Delete", "[", 
      RowBox[{"f", ",", "maxp"}], "]"}]}], ";"}], "\[IndentingNewLine]", 
   RowBox[{
    RowBox[{"rtab6", "=", 
     RowBox[{"Table", "[", 
      RowBox[{
       RowBox[{"rho", "[", 
        RowBox[{"PCBtab", ",", 
         RowBox[{"{", 
          RowBox[{"1", ",", "10", ",", "4", ",", "11", ",", "12", ",", 
           RowBox[{
           "f", "\[LeftDoubleBracket]", "i", "\[RightDoubleBracket]"}]}], 
          "}"}], ",", 
         RowBox[{"{", 
          RowBox[{"5", ",", "4", ",", "3", ",", "2", ",", "1", ",", "0"}], 
          "}"}]}], "]"}], ",", 
       RowBox[{"{", 
        RowBox[{"i", ",", 
         RowBox[{"Length", "[", "f", "]"}]}], "}"}]}], "]"}]}], ";"}], 
   "\[IndentingNewLine]", 
   RowBox[{"r", "=", 
    RowBox[{"Max", "[", "rtab6", "]"}]}], "\[IndentingNewLine]", 
   RowBox[{
    RowBox[{"maxp", "=", 
     RowBox[{
      RowBox[{
       RowBox[{"Position", "[", 
        RowBox[{"rtab6", ",", "r"}], "]"}], "\[LeftDoubleBracket]", "1", 
       "\[RightDoubleBracket]"}], "\[LeftDoubleBracket]", "1", 
      "\[RightDoubleBracket]"}]}], ";"}], "\[IndentingNewLine]", 
   RowBox[{
    RowBox[{"maxf", "=", 
     RowBox[{"f", "\[LeftDoubleBracket]", "maxp", "\[RightDoubleBracket]"}]}],
     ";"}], "\[IndentingNewLine]", 
   RowBox[{
    RowBox[{"AppendTo", "[", 
     RowBox[{"factors", ",", "maxf"}], "]"}], ";"}], "\[IndentingNewLine]", 
   "\[IndentingNewLine]", "factors"}]}]], "Input",
 CellChangeTimes->{{3.803824977383204*^9, 3.772204524603292*^9}, {
   3.772204618623378*^9, 3.772205000186901*^9}, 3.772205042844973*^9, {
   3.77220510064054*^9, 3.772205199035623*^9}, {3.772205249313792*^9, 
   3.77220525075414*^9}, {3.772205431709424*^9, 3.7722054400286303`*^9}, {
   3.772205496599558*^9, 3.77220549741917*^9}, {3.7722055447813597`*^9, 
   3.7722055933826857`*^9}, {3.803828113378766*^9, 3.803828222912492*^9}, {
   3.803828277854954*^9, 3.803828293091825*^9}, {3.803828325455319*^9, 
   3.7722061249708147`*^9}, {3.7722062193166523`*^9, 3.772206232787274*^9}, {
   3.772206264344961*^9, 3.772206290581667*^9}, 3.772206410672268*^9, {
   3.7722064422439013`*^9, 3.77220647420851*^9}, {3.77220655039795*^9, 
   3.772206561348881*^9}, {3.772206624255877*^9, 3.772206671725356*^9}, {
   3.772206709776215*^9, 3.772206711255836*^9}, {3.772206866553768*^9, 
   3.772206930632311*^9}, {3.7722069692848587`*^9, 3.772206982701438*^9}, {
   3.77220702163312*^9, 3.772207051532701*^9}, {3.772207124356379*^9, 
   3.772207146059061*^9}, {3.772207182378145*^9, 3.772207333577197*^9}, 
   3.8047344535474443`*^9, {3.8047345673362007`*^9, 3.7736110593185453`*^9}, {
   3.7736110937542963`*^9, 3.773611186692642*^9}, {3.7736337216838503`*^9, 
   3.773633851503291*^9}, {3.773633997612277*^9, 3.773634147722519*^9}, {
   3.773634559071665*^9, 3.773634594862218*^9}, {3.773634752387439*^9, 
   3.77363475312358*^9}, {3.7736367883986683`*^9, 3.773636841159498*^9}, {
   3.773636881042412*^9, 3.773636886507152*^9}, {3.805696517212606*^9, 
   3.8056965661313047`*^9}, {3.807607952389493*^9, 3.807608003079599*^9}},
 CellLabel->
  "In[491]:=",ExpressionUUID->"585f3f36-65d8-4d87-86a7-6c15ae0e21f6"],

Cell[BoxData["0.9849604252412704`"], "Output",
 CellChangeTimes->{
  3.772205196731628*^9, {3.772205254922039*^9, 3.77220527085257*^9}, 
   3.7722054507730093`*^9, 3.772205498105296*^9, {3.772205548287457*^9, 
   3.772205596382351*^9}, 3.803828123338746*^9, 3.803828171012301*^9, {
   3.80382821300459*^9, 3.803828223389471*^9}, 3.8038282949564333`*^9, {
   3.803828342247282*^9, 3.772206065920554*^9}, {3.7722061195353727`*^9, 
   3.772206125739911*^9}, 3.772206226882009*^9, 3.772206419521772*^9, 
   3.772206480616645*^9, 3.772206563770281*^9, 3.772206639996129*^9, 
   3.772206676287374*^9, 3.772206731423871*^9, {3.772206883290187*^9, 
   3.7722069079846153`*^9}, {3.7722069575956573`*^9, 
   3.7722069841094007`*^9}, {3.7722070527143383`*^9, 3.772207100649912*^9}, {
   3.772207150325659*^9, 3.7722071855680637`*^9}, {3.7722072237889643`*^9, 
   3.772207233387785*^9}, {3.772207305185627*^9, 3.772207340484179*^9}, 
   3.804734459198882*^9, {3.8047346077739983`*^9, 3.773611060171524*^9}, {
   3.7736110980701647`*^9, 3.773611187446266*^9}, {3.7736329751673098`*^9, 
   3.773633003281116*^9}, {3.773633761402728*^9, 3.773633774862893*^9}, 
   3.773633822128685*^9, 3.773633854336632*^9, {3.7736339878388567`*^9, 
   3.7736341483069963`*^9}, 3.773634203876408*^9, 3.773634595509305*^9, 
   3.773636734808017*^9, {3.7736367896837463`*^9, 3.773636841648192*^9}, 
   3.773636887127254*^9, 3.805696497240221*^9, 3.805696543451037*^9, 
   3.8056965873787527`*^9, {3.807607959241623*^9, 3.807608003534576*^9}, 
   3.807919871656506*^9},
 CellLabel->
  "Out[493]=",ExpressionUUID->"cbcb5fb3-daaa-4f00-a450-48c7b655c4fc"],

Cell[BoxData["0.9960323604877789`"], "Output",
 CellChangeTimes->{
  3.772205196731628*^9, {3.772205254922039*^9, 3.77220527085257*^9}, 
   3.7722054507730093`*^9, 3.772205498105296*^9, {3.772205548287457*^9, 
   3.772205596382351*^9}, 3.803828123338746*^9, 3.803828171012301*^9, {
   3.80382821300459*^9, 3.803828223389471*^9}, 3.8038282949564333`*^9, {
   3.803828342247282*^9, 3.772206065920554*^9}, {3.7722061195353727`*^9, 
   3.772206125739911*^9}, 3.772206226882009*^9, 3.772206419521772*^9, 
   3.772206480616645*^9, 3.772206563770281*^9, 3.772206639996129*^9, 
   3.772206676287374*^9, 3.772206731423871*^9, {3.772206883290187*^9, 
   3.7722069079846153`*^9}, {3.7722069575956573`*^9, 
   3.7722069841094007`*^9}, {3.7722070527143383`*^9, 3.772207100649912*^9}, {
   3.772207150325659*^9, 3.7722071855680637`*^9}, {3.7722072237889643`*^9, 
   3.772207233387785*^9}, {3.772207305185627*^9, 3.772207340484179*^9}, 
   3.804734459198882*^9, {3.8047346077739983`*^9, 3.773611060171524*^9}, {
   3.7736110980701647`*^9, 3.773611187446266*^9}, {3.7736329751673098`*^9, 
   3.773633003281116*^9}, {3.773633761402728*^9, 3.773633774862893*^9}, 
   3.773633822128685*^9, 3.773633854336632*^9, {3.7736339878388567`*^9, 
   3.7736341483069963`*^9}, 3.773634203876408*^9, 3.773634595509305*^9, 
   3.773636734808017*^9, {3.7736367896837463`*^9, 3.773636841648192*^9}, 
   3.773636887127254*^9, 3.805696497240221*^9, 3.805696543451037*^9, 
   3.8056965873787527`*^9, {3.807607959241623*^9, 3.807608003534576*^9}, 
   3.807919871685981*^9},
 CellLabel->
  "Out[497]=",ExpressionUUID->"0f7511fa-baab-4110-8642-2641dc964caf"],

Cell[BoxData["0.9986750776661437`"], "Output",
 CellChangeTimes->{
  3.772205196731628*^9, {3.772205254922039*^9, 3.77220527085257*^9}, 
   3.7722054507730093`*^9, 3.772205498105296*^9, {3.772205548287457*^9, 
   3.772205596382351*^9}, 3.803828123338746*^9, 3.803828171012301*^9, {
   3.80382821300459*^9, 3.803828223389471*^9}, 3.8038282949564333`*^9, {
   3.803828342247282*^9, 3.772206065920554*^9}, {3.7722061195353727`*^9, 
   3.772206125739911*^9}, 3.772206226882009*^9, 3.772206419521772*^9, 
   3.772206480616645*^9, 3.772206563770281*^9, 3.772206639996129*^9, 
   3.772206676287374*^9, 3.772206731423871*^9, {3.772206883290187*^9, 
   3.7722069079846153`*^9}, {3.7722069575956573`*^9, 
   3.7722069841094007`*^9}, {3.7722070527143383`*^9, 3.772207100649912*^9}, {
   3.772207150325659*^9, 3.7722071855680637`*^9}, {3.7722072237889643`*^9, 
   3.772207233387785*^9}, {3.772207305185627*^9, 3.772207340484179*^9}, 
   3.804734459198882*^9, {3.8047346077739983`*^9, 3.773611060171524*^9}, {
   3.7736110980701647`*^9, 3.773611187446266*^9}, {3.7736329751673098`*^9, 
   3.773633003281116*^9}, {3.773633761402728*^9, 3.773633774862893*^9}, 
   3.773633822128685*^9, 3.773633854336632*^9, {3.7736339878388567`*^9, 
   3.7736341483069963`*^9}, 3.773634203876408*^9, 3.773634595509305*^9, 
   3.773636734808017*^9, {3.7736367896837463`*^9, 3.773636841648192*^9}, 
   3.773636887127254*^9, 3.805696497240221*^9, 3.805696543451037*^9, 
   3.8056965873787527`*^9, {3.807607959241623*^9, 3.807608003534576*^9}, 
   3.807919871718235*^9},
 CellLabel->
  "Out[503]=",ExpressionUUID->"95d79c8d-138a-4646-9957-1d5aa3289713"],

Cell[BoxData["0.9989934374155118`"], "Output",
 CellChangeTimes->{
  3.772205196731628*^9, {3.772205254922039*^9, 3.77220527085257*^9}, 
   3.7722054507730093`*^9, 3.772205498105296*^9, {3.772205548287457*^9, 
   3.772205596382351*^9}, 3.803828123338746*^9, 3.803828171012301*^9, {
   3.80382821300459*^9, 3.803828223389471*^9}, 3.8038282949564333`*^9, {
   3.803828342247282*^9, 3.772206065920554*^9}, {3.7722061195353727`*^9, 
   3.772206125739911*^9}, 3.772206226882009*^9, 3.772206419521772*^9, 
   3.772206480616645*^9, 3.772206563770281*^9, 3.772206639996129*^9, 
   3.772206676287374*^9, 3.772206731423871*^9, {3.772206883290187*^9, 
   3.7722069079846153`*^9}, {3.7722069575956573`*^9, 
   3.7722069841094007`*^9}, {3.7722070527143383`*^9, 3.772207100649912*^9}, {
   3.772207150325659*^9, 3.7722071855680637`*^9}, {3.7722072237889643`*^9, 
   3.772207233387785*^9}, {3.772207305185627*^9, 3.772207340484179*^9}, 
   3.804734459198882*^9, {3.8047346077739983`*^9, 3.773611060171524*^9}, {
   3.7736110980701647`*^9, 3.773611187446266*^9}, {3.7736329751673098`*^9, 
   3.773633003281116*^9}, {3.773633761402728*^9, 3.773633774862893*^9}, 
   3.773633822128685*^9, 3.773633854336632*^9, {3.7736339878388567`*^9, 
   3.7736341483069963`*^9}, 3.773634203876408*^9, 3.773634595509305*^9, 
   3.773636734808017*^9, {3.7736367896837463`*^9, 3.773636841648192*^9}, 
   3.773636887127254*^9, 3.805696497240221*^9, 3.805696543451037*^9, 
   3.8056965873787527`*^9, {3.807607959241623*^9, 3.807608003534576*^9}, 
   3.807919871753292*^9},
 CellLabel->
  "Out[509]=",ExpressionUUID->"926c6a24-2ba6-4f34-bc4f-7ba453164d79"],

Cell[BoxData["0.999034283376638`"], "Output",
 CellChangeTimes->{
  3.772205196731628*^9, {3.772205254922039*^9, 3.77220527085257*^9}, 
   3.7722054507730093`*^9, 3.772205498105296*^9, {3.772205548287457*^9, 
   3.772205596382351*^9}, 3.803828123338746*^9, 3.803828171012301*^9, {
   3.80382821300459*^9, 3.803828223389471*^9}, 3.8038282949564333`*^9, {
   3.803828342247282*^9, 3.772206065920554*^9}, {3.7722061195353727`*^9, 
   3.772206125739911*^9}, 3.772206226882009*^9, 3.772206419521772*^9, 
   3.772206480616645*^9, 3.772206563770281*^9, 3.772206639996129*^9, 
   3.772206676287374*^9, 3.772206731423871*^9, {3.772206883290187*^9, 
   3.7722069079846153`*^9}, {3.7722069575956573`*^9, 
   3.7722069841094007`*^9}, {3.7722070527143383`*^9, 3.772207100649912*^9}, {
   3.772207150325659*^9, 3.7722071855680637`*^9}, {3.7722072237889643`*^9, 
   3.772207233387785*^9}, {3.772207305185627*^9, 3.772207340484179*^9}, 
   3.804734459198882*^9, {3.8047346077739983`*^9, 3.773611060171524*^9}, {
   3.7736110980701647`*^9, 3.773611187446266*^9}, {3.7736329751673098`*^9, 
   3.773633003281116*^9}, {3.773633761402728*^9, 3.773633774862893*^9}, 
   3.773633822128685*^9, 3.773633854336632*^9, {3.7736339878388567`*^9, 
   3.7736341483069963`*^9}, 3.773634203876408*^9, 3.773634595509305*^9, 
   3.773636734808017*^9, {3.7736367896837463`*^9, 3.773636841648192*^9}, 
   3.773636887127254*^9, 3.805696497240221*^9, 3.805696543451037*^9, 
   3.8056965873787527`*^9, {3.807607959241623*^9, 3.807608003534576*^9}, 
   3.807919871788507*^9},
 CellLabel->
  "Out[515]=",ExpressionUUID->"baa4cccc-992a-4428-89b4-7e48a4f3a7ae"],

Cell[BoxData["0.999034283376638`"], "Output",
 CellChangeTimes->{
  3.772205196731628*^9, {3.772205254922039*^9, 3.77220527085257*^9}, 
   3.7722054507730093`*^9, 3.772205498105296*^9, {3.772205548287457*^9, 
   3.772205596382351*^9}, 3.803828123338746*^9, 3.803828171012301*^9, {
   3.80382821300459*^9, 3.803828223389471*^9}, 3.8038282949564333`*^9, {
   3.803828342247282*^9, 3.772206065920554*^9}, {3.7722061195353727`*^9, 
   3.772206125739911*^9}, 3.772206226882009*^9, 3.772206419521772*^9, 
   3.772206480616645*^9, 3.772206563770281*^9, 3.772206639996129*^9, 
   3.772206676287374*^9, 3.772206731423871*^9, {3.772206883290187*^9, 
   3.7722069079846153`*^9}, {3.7722069575956573`*^9, 
   3.7722069841094007`*^9}, {3.7722070527143383`*^9, 3.772207100649912*^9}, {
   3.772207150325659*^9, 3.7722071855680637`*^9}, {3.7722072237889643`*^9, 
   3.772207233387785*^9}, {3.772207305185627*^9, 3.772207340484179*^9}, 
   3.804734459198882*^9, {3.8047346077739983`*^9, 3.773611060171524*^9}, {
   3.7736110980701647`*^9, 3.773611187446266*^9}, {3.7736329751673098`*^9, 
   3.773633003281116*^9}, {3.773633761402728*^9, 3.773633774862893*^9}, 
   3.773633822128685*^9, 3.773633854336632*^9, {3.7736339878388567`*^9, 
   3.7736341483069963`*^9}, 3.773634203876408*^9, 3.773634595509305*^9, 
   3.773636734808017*^9, {3.7736367896837463`*^9, 3.773636841648192*^9}, 
   3.773636887127254*^9, 3.805696497240221*^9, 3.805696543451037*^9, 
   3.8056965873787527`*^9, {3.807607959241623*^9, 3.807608003534576*^9}, 
   3.807919871826664*^9},
 CellLabel->
  "Out[521]=",ExpressionUUID->"2218cbae-a3f3-4906-b18e-408fd7504e01"],

Cell[BoxData[
 RowBox[{"{", 
  RowBox[{"1", ",", "10", ",", "4", ",", "11", ",", "12", ",", "7"}], 
  "}"}]], "Output",
 CellChangeTimes->{
  3.772205196731628*^9, {3.772205254922039*^9, 3.77220527085257*^9}, 
   3.7722054507730093`*^9, 3.772205498105296*^9, {3.772205548287457*^9, 
   3.772205596382351*^9}, 3.803828123338746*^9, 3.803828171012301*^9, {
   3.80382821300459*^9, 3.803828223389471*^9}, 3.8038282949564333`*^9, {
   3.803828342247282*^9, 3.772206065920554*^9}, {3.7722061195353727`*^9, 
   3.772206125739911*^9}, 3.772206226882009*^9, 3.772206419521772*^9, 
   3.772206480616645*^9, 3.772206563770281*^9, 3.772206639996129*^9, 
   3.772206676287374*^9, 3.772206731423871*^9, {3.772206883290187*^9, 
   3.7722069079846153`*^9}, {3.7722069575956573`*^9, 
   3.7722069841094007`*^9}, {3.7722070527143383`*^9, 3.772207100649912*^9}, {
   3.772207150325659*^9, 3.7722071855680637`*^9}, {3.7722072237889643`*^9, 
   3.772207233387785*^9}, {3.772207305185627*^9, 3.772207340484179*^9}, 
   3.804734459198882*^9, {3.8047346077739983`*^9, 3.773611060171524*^9}, {
   3.7736110980701647`*^9, 3.773611187446266*^9}, {3.7736329751673098`*^9, 
   3.773633003281116*^9}, {3.773633761402728*^9, 3.773633774862893*^9}, 
   3.773633822128685*^9, 3.773633854336632*^9, {3.7736339878388567`*^9, 
   3.7736341483069963`*^9}, 3.773634203876408*^9, 3.773634595509305*^9, 
   3.773636734808017*^9, {3.7736367896837463`*^9, 3.773636841648192*^9}, 
   3.773636887127254*^9, 3.805696497240221*^9, 3.805696543451037*^9, 
   3.8056965873787527`*^9, {3.807607959241623*^9, 3.807608003534576*^9}, 
   3.8079198718290033`*^9},
 CellLabel->
  "Out[525]=",ExpressionUUID->"fd26a5e9-ad1f-4a8f-8d0f-2ed75e66c9f4"]
}, Open  ]],

Cell[CellGroupData[{

Cell[BoxData[
 RowBox[{
  RowBox[{"(*", "PCDF", "*)"}], "\[IndentingNewLine]", 
  RowBox[{
   RowBox[{
    RowBox[{"f", "=", 
     RowBox[{"{", 
      RowBox[{
      "1", ",", "4", ",", "5", ",", "6", ",", "7", ",", "8", ",", "9", ",", 
       "10", ",", "11", ",", "12", ",", "13", ",", "14", ",", "15", ",", "16",
        ",", "17"}], "}"}]}], ";", 
    RowBox[{"factors", "=", 
     RowBox[{"{", "}"}]}], ";"}], "\[IndentingNewLine]", 
   RowBox[{
    RowBox[{"rtab1", "=", 
     RowBox[{"Table", "[", 
      RowBox[{
       RowBox[{"rho", "[", 
        RowBox[{"PCDFtab", ",", 
         RowBox[{"{", 
          RowBox[{"f", "\[LeftDoubleBracket]", "i", "\[RightDoubleBracket]"}],
           "}"}], ",", 
         RowBox[{"{", "0", "}"}]}], "]"}], ",", 
       RowBox[{"{", 
        RowBox[{"i", ",", 
         RowBox[{"Length", "[", "f", "]"}]}], "}"}]}], "]"}]}], ";"}], 
   "\[IndentingNewLine]", 
   RowBox[{"r", "=", 
    RowBox[{"Max", "[", "rtab1", "]"}]}], "\[IndentingNewLine]", 
   RowBox[{
    RowBox[{"maxp", "=", 
     RowBox[{
      RowBox[{
       RowBox[{"Position", "[", 
        RowBox[{"rtab1", ",", "r"}], "]"}], "\[LeftDoubleBracket]", "1", 
       "\[RightDoubleBracket]"}], "\[LeftDoubleBracket]", "1", 
      "\[RightDoubleBracket]"}]}], ";", 
    RowBox[{"maxf", "=", 
     RowBox[{"f", "\[LeftDoubleBracket]", "maxp", "\[RightDoubleBracket]"}]}],
     ";", 
    RowBox[{"AppendTo", "[", 
     RowBox[{"factors", ",", "maxf"}], "]"}], ";"}], "\[IndentingNewLine]", 
   "\[IndentingNewLine]", 
   RowBox[{
    RowBox[{"f", "=", 
     RowBox[{"Delete", "[", 
      RowBox[{"f", ",", "maxp"}], "]"}]}], ";"}], "\[IndentingNewLine]", 
   RowBox[{
    RowBox[{"rtab2", "=", 
     RowBox[{"Table", "[", 
      RowBox[{
       RowBox[{"rho", "[", 
        RowBox[{"PCDFtab", ",", 
         RowBox[{"{", 
          RowBox[{"1", ",", 
           RowBox[{
           "f", "\[LeftDoubleBracket]", "i", "\[RightDoubleBracket]"}]}], 
          "}"}], ",", 
         RowBox[{"{", 
          RowBox[{"1", ",", "0"}], "}"}]}], "]"}], ",", 
       RowBox[{"{", 
        RowBox[{"i", ",", 
         RowBox[{"Length", "[", "f", "]"}]}], "}"}]}], "]"}]}], ";"}], 
   "\[IndentingNewLine]", 
   RowBox[{"r", "=", 
    RowBox[{"Max", "[", "rtab2", "]"}]}], "\[IndentingNewLine]", 
   RowBox[{
    RowBox[{"maxp", "=", 
     RowBox[{
      RowBox[{
       RowBox[{"Position", "[", 
        RowBox[{"rtab2", ",", "r"}], "]"}], "\[LeftDoubleBracket]", "1", 
       "\[RightDoubleBracket]"}], "\[LeftDoubleBracket]", "1", 
      "\[RightDoubleBracket]"}]}], ";"}], "\[IndentingNewLine]", 
   RowBox[{
    RowBox[{"maxf", "=", 
     RowBox[{"f", "\[LeftDoubleBracket]", "maxp", "\[RightDoubleBracket]"}]}],
     ";"}], "\[IndentingNewLine]", 
   RowBox[{
    RowBox[{"AppendTo", "[", 
     RowBox[{"factors", ",", "maxf"}], "]"}], ";"}], "\[IndentingNewLine]", 
   "\[IndentingNewLine]", 
   RowBox[{
    RowBox[{"f", "=", 
     RowBox[{"Delete", "[", 
      RowBox[{"f", ",", "maxp"}], "]"}]}], ";"}], "\[IndentingNewLine]", 
   RowBox[{
    RowBox[{"rtab3", "=", 
     RowBox[{"Table", "[", 
      RowBox[{
       RowBox[{"rho", "[", 
        RowBox[{"PCDFtab", ",", 
         RowBox[{"{", 
          RowBox[{"1", ",", "13", ",", 
           RowBox[{
           "f", "\[LeftDoubleBracket]", "i", "\[RightDoubleBracket]"}]}], 
          "}"}], ",", 
         RowBox[{"{", 
          RowBox[{"2", ",", "1", ",", "0"}], "}"}]}], "]"}], ",", 
       RowBox[{"{", 
        RowBox[{"i", ",", 
         RowBox[{"Length", "[", "f", "]"}]}], "}"}]}], "]"}]}], ";"}], 
   "\[IndentingNewLine]", 
   RowBox[{"r", "=", 
    RowBox[{"Max", "[", "rtab3", "]"}]}], "\[IndentingNewLine]", 
   RowBox[{
    RowBox[{"maxp", "=", 
     RowBox[{
      RowBox[{
       RowBox[{"Position", "[", 
        RowBox[{"rtab3", ",", "r"}], "]"}], "\[LeftDoubleBracket]", "1", 
       "\[RightDoubleBracket]"}], "\[LeftDoubleBracket]", "1", 
      "\[RightDoubleBracket]"}]}], ";"}], "\[IndentingNewLine]", 
   RowBox[{
    RowBox[{"maxf", "=", 
     RowBox[{"f", "\[LeftDoubleBracket]", "maxp", "\[RightDoubleBracket]"}]}],
     ";"}], "\[IndentingNewLine]", 
   RowBox[{
    RowBox[{"AppendTo", "[", 
     RowBox[{"factors", ",", "maxf"}], "]"}], ";"}], "\[IndentingNewLine]", 
   "\[IndentingNewLine]", 
   RowBox[{
    RowBox[{"f", "=", 
     RowBox[{"Delete", "[", 
      RowBox[{"f", ",", "maxp"}], "]"}]}], ";"}], "\[IndentingNewLine]", 
   RowBox[{
    RowBox[{"rtab4", "=", 
     RowBox[{"Table", "[", 
      RowBox[{
       RowBox[{"rho", "[", 
        RowBox[{"PCDFtab", ",", 
         RowBox[{"{", 
          RowBox[{"1", ",", "13", ",", "16", ",", 
           RowBox[{
           "f", "\[LeftDoubleBracket]", "i", "\[RightDoubleBracket]"}]}], 
          "}"}], ",", 
         RowBox[{"{", 
          RowBox[{"3", ",", "2", ",", "1", ",", "0"}], "}"}]}], "]"}], ",", 
       RowBox[{"{", 
        RowBox[{"i", ",", 
         RowBox[{"Length", "[", "f", "]"}]}], "}"}]}], "]"}]}], ";"}], 
   "\[IndentingNewLine]", 
   RowBox[{"r", "=", 
    RowBox[{"Max", "[", "rtab4", "]"}]}], "\[IndentingNewLine]", 
   RowBox[{
    RowBox[{"maxp", "=", 
     RowBox[{
      RowBox[{
       RowBox[{"Position", "[", 
        RowBox[{"rtab4", ",", "r"}], "]"}], "\[LeftDoubleBracket]", "1", 
       "\[RightDoubleBracket]"}], "\[LeftDoubleBracket]", "1", 
      "\[RightDoubleBracket]"}]}], ";"}], "\[IndentingNewLine]", 
   RowBox[{
    RowBox[{"maxf", "=", 
     RowBox[{"f", "\[LeftDoubleBracket]", "maxp", "\[RightDoubleBracket]"}]}],
     ";"}], "\[IndentingNewLine]", 
   RowBox[{
    RowBox[{"AppendTo", "[", 
     RowBox[{"factors", ",", "maxf"}], "]"}], ";"}], "\[IndentingNewLine]", 
   "\[IndentingNewLine]", 
   RowBox[{
    RowBox[{"f", "=", 
     RowBox[{"Delete", "[", 
      RowBox[{"f", ",", "maxp"}], "]"}]}], ";"}], "\[IndentingNewLine]", 
   RowBox[{
    RowBox[{"rtab5", "=", 
     RowBox[{"Table", "[", 
      RowBox[{
       RowBox[{"rho", "[", 
        RowBox[{"PCDFtab", ",", 
         RowBox[{"{", 
          RowBox[{"1", ",", "13", ",", "16", ",", "4", ",", 
           RowBox[{
           "f", "\[LeftDoubleBracket]", "i", "\[RightDoubleBracket]"}]}], 
          "}"}], ",", 
         RowBox[{"{", 
          RowBox[{"4", ",", "3", ",", "2", ",", "1", ",", "0"}], "}"}]}], 
        "]"}], ",", 
       RowBox[{"{", 
        RowBox[{"i", ",", 
         RowBox[{"Length", "[", "f", "]"}]}], "}"}]}], "]"}]}], ";"}], 
   "\[IndentingNewLine]", 
   RowBox[{"r", "=", 
    RowBox[{"Max", "[", "rtab5", "]"}]}], "\[IndentingNewLine]", 
   RowBox[{
    RowBox[{"maxp", "=", 
     RowBox[{
      RowBox[{
       RowBox[{"Position", "[", 
        RowBox[{"rtab5", ",", "r"}], "]"}], "\[LeftDoubleBracket]", "1", 
       "\[RightDoubleBracket]"}], "\[LeftDoubleBracket]", "1", 
      "\[RightDoubleBracket]"}]}], ";"}], "\[IndentingNewLine]", 
   RowBox[{
    RowBox[{"maxf", "=", 
     RowBox[{"f", "\[LeftDoubleBracket]", "maxp", "\[RightDoubleBracket]"}]}],
     ";"}], "\[IndentingNewLine]", 
   RowBox[{
    RowBox[{"AppendTo", "[", 
     RowBox[{"factors", ",", "maxf"}], "]"}], ";"}], "\[IndentingNewLine]", 
   "\[IndentingNewLine]", 
   RowBox[{
    RowBox[{"f", "=", 
     RowBox[{"Delete", "[", 
      RowBox[{"f", ",", "maxp"}], "]"}]}], ";"}], "\[IndentingNewLine]", 
   RowBox[{
    RowBox[{"rtab6", "=", 
     RowBox[{"Table", "[", 
      RowBox[{
       RowBox[{"rho", "[", 
        RowBox[{"PCDFtab", ",", 
         RowBox[{"{", 
          RowBox[{"1", ",", "13", ",", "16", ",", "4", ",", "7", ",", 
           RowBox[{
           "f", "\[LeftDoubleBracket]", "i", "\[RightDoubleBracket]"}]}], 
          "}"}], ",", 
         RowBox[{"{", 
          RowBox[{"5", ",", "4", ",", "3", ",", "2", ",", "1", ",", "0"}], 
          "}"}]}], "]"}], ",", 
       RowBox[{"{", 
        RowBox[{"i", ",", 
         RowBox[{"Length", "[", "f", "]"}]}], "}"}]}], "]"}]}], ";"}], 
   "\[IndentingNewLine]", 
   RowBox[{"r", "=", 
    RowBox[{"Max", "[", "rtab6", "]"}]}], "\[IndentingNewLine]", 
   RowBox[{
    RowBox[{"maxp", "=", 
     RowBox[{
      RowBox[{
       RowBox[{"Position", "[", 
        RowBox[{"rtab6", ",", "r"}], "]"}], "\[LeftDoubleBracket]", "1", 
       "\[RightDoubleBracket]"}], "\[LeftDoubleBracket]", "1", 
      "\[RightDoubleBracket]"}]}], ";"}], "\[IndentingNewLine]", 
   RowBox[{
    RowBox[{"maxf", "=", 
     RowBox[{"f", "\[LeftDoubleBracket]", "maxp", "\[RightDoubleBracket]"}]}],
     ";"}], "\[IndentingNewLine]", 
   RowBox[{
    RowBox[{"AppendTo", "[", 
     RowBox[{"factors", ",", "maxf"}], "]"}], ";"}], "\[IndentingNewLine]", 
   "\[IndentingNewLine]", 
   RowBox[{
    RowBox[{"f", "=", 
     RowBox[{"Delete", "[", 
      RowBox[{"f", ",", "maxp"}], "]"}]}], ";"}], "\[IndentingNewLine]", 
   RowBox[{
    RowBox[{"rtab7", "=", 
     RowBox[{"Table", "[", 
      RowBox[{
       RowBox[{"rho", "[", 
        RowBox[{"PCDFtab", ",", 
         RowBox[{"{", 
          RowBox[{
          "1", ",", "13", ",", "16", ",", "4", ",", "7", ",", "9", ",", 
           RowBox[{
           "f", "\[LeftDoubleBracket]", "i", "\[RightDoubleBracket]"}]}], 
          "}"}], ",", 
         RowBox[{"{", 
          RowBox[{
          "6", ",", "5", ",", "4", ",", "3", ",", "2", ",", "1", ",", "0"}], 
          "}"}]}], "]"}], ",", 
       RowBox[{"{", 
        RowBox[{"i", ",", 
         RowBox[{"Length", "[", "f", "]"}]}], "}"}]}], "]"}]}], ";"}], 
   "\[IndentingNewLine]", 
   RowBox[{"r", "=", 
    RowBox[{"Max", "[", "rtab7", "]"}]}], "\[IndentingNewLine]", 
   RowBox[{
    RowBox[{"maxp", "=", 
     RowBox[{
      RowBox[{
       RowBox[{"Position", "[", 
        RowBox[{"rtab7", ",", "r"}], "]"}], "\[LeftDoubleBracket]", "1", 
       "\[RightDoubleBracket]"}], "\[LeftDoubleBracket]", "1", 
      "\[RightDoubleBracket]"}]}], ";"}], "\[IndentingNewLine]", 
   RowBox[{
    RowBox[{"maxf", "=", 
     RowBox[{"f", "\[LeftDoubleBracket]", "maxp", "\[RightDoubleBracket]"}]}],
     ";"}], "\[IndentingNewLine]", 
   RowBox[{
    RowBox[{"AppendTo", "[", 
     RowBox[{"factors", ",", "maxf"}], "]"}], ";"}], "\[IndentingNewLine]", 
   "\[IndentingNewLine]", 
   RowBox[{
    RowBox[{"f", "=", 
     RowBox[{"Delete", "[", 
      RowBox[{"f", ",", "maxp"}], "]"}]}], ";"}], "\[IndentingNewLine]", 
   RowBox[{
    RowBox[{"rtab7", "=", 
     RowBox[{"Table", "[", 
      RowBox[{
       RowBox[{"rho", "[", 
        RowBox[{"PCDFtab", ",", 
         RowBox[{"{", 
          RowBox[{
          "1", ",", "13", ",", "16", ",", "4", ",", "7", ",", "9", ",", "5", 
           ",", 
           RowBox[{
           "f", "\[LeftDoubleBracket]", "i", "\[RightDoubleBracket]"}]}], 
          "}"}], ",", 
         RowBox[{"{", 
          RowBox[{
          "7", ",", "6", ",", "5", ",", "4", ",", "3", ",", "2", ",", "1", 
           ",", "0"}], "}"}]}], "]"}], ",", 
       RowBox[{"{", 
        RowBox[{"i", ",", 
         RowBox[{"Length", "[", "f", "]"}]}], "}"}]}], "]"}]}], ";"}], 
   "\[IndentingNewLine]", 
   RowBox[{"r", "=", 
    RowBox[{"Max", "[", "rtab7", "]"}]}], "\[IndentingNewLine]", 
   RowBox[{
    RowBox[{"maxp", "=", 
     RowBox[{
      RowBox[{
       RowBox[{"Position", "[", 
        RowBox[{"rtab7", ",", "r"}], "]"}], "\[LeftDoubleBracket]", "1", 
       "\[RightDoubleBracket]"}], "\[LeftDoubleBracket]", "1", 
      "\[RightDoubleBracket]"}]}], ";"}], "\[IndentingNewLine]", 
   RowBox[{
    RowBox[{"maxf", "=", 
     RowBox[{"f", "\[LeftDoubleBracket]", "maxp", "\[RightDoubleBracket]"}]}],
     ";"}], "\[IndentingNewLine]", 
   RowBox[{
    RowBox[{"AppendTo", "[", 
     RowBox[{"factors", ",", "maxf"}], "]"}], ";"}], "\[IndentingNewLine]", 
   "\[IndentingNewLine]", "factors"}]}]], "Input",
 CellChangeTimes->{{3.773634599957662*^9, 3.773634807871529*^9}, {
  3.773634888236648*^9, 3.7736349527920017`*^9}, {3.805697004525017*^9, 
  3.805697047581893*^9}, {3.805772262602063*^9, 3.805772296886817*^9}, {
  3.806536514459671*^9, 3.806536520866839*^9}, {3.806536800931115*^9, 
  3.806536896709099*^9}, {3.807597576346756*^9, 3.80759761782439*^9}},
 CellLabel->
  "In[526]:=",ExpressionUUID->"7b85ffdd-6cc8-4fa8-bb98-08ad92619a12"],

Cell[BoxData["0.9785069178952573`"], "Output",
 CellChangeTimes->{{3.8065368808763037`*^9, 3.8065368974105387`*^9}, 
   3.807919874379726*^9},
 CellLabel->
  "Out[528]=",ExpressionUUID->"52db40fe-25d5-4266-af63-9f33ef6355e7"],

Cell[BoxData["0.9880544941417451`"], "Output",
 CellChangeTimes->{{3.8065368808763037`*^9, 3.8065368974105387`*^9}, 
   3.8079198744223957`*^9},
 CellLabel->
  "Out[532]=",ExpressionUUID->"a402090a-7463-4dc6-bbb7-62f9e9b87453"],

Cell[BoxData["0.9923155363950411`"], "Output",
 CellChangeTimes->{{3.8065368808763037`*^9, 3.8065368974105387`*^9}, 
   3.8079198744520397`*^9},
 CellLabel->
  "Out[538]=",ExpressionUUID->"e000dbfa-2951-447f-a70f-8f10eeb03e03"],

Cell[BoxData["0.99496481699826`"], "Output",
 CellChangeTimes->{{3.8065368808763037`*^9, 3.8065368974105387`*^9}, 
   3.807919874485547*^9},
 CellLabel->
  "Out[544]=",ExpressionUUID->"ccdcabf0-6a58-4772-8185-ecc4b7f36293"],

Cell[BoxData["0.9959130410723833`"], "Output",
 CellChangeTimes->{{3.8065368808763037`*^9, 3.8065368974105387`*^9}, 
   3.807919874523387*^9},
 CellLabel->
  "Out[550]=",ExpressionUUID->"4db3526e-2901-466a-aa8e-9dc17c6750e7"],

Cell[BoxData["0.9961188354694982`"], "Output",
 CellChangeTimes->{{3.8065368808763037`*^9, 3.8065368974105387`*^9}, 
   3.8079198745612097`*^9},
 CellLabel->
  "Out[556]=",ExpressionUUID->"26669df9-97b6-4d7e-9654-9ea5d8f957af"],

Cell[BoxData["0.996226280141944`"], "Output",
 CellChangeTimes->{{3.8065368808763037`*^9, 3.8065368974105387`*^9}, 
   3.807919874609707*^9},
 CellLabel->
  "Out[562]=",ExpressionUUID->"833ec46e-dc3c-4381-8acb-bc5339381a25"],

Cell[BoxData["0.996226280141944`"], "Output",
 CellChangeTimes->{{3.8065368808763037`*^9, 3.8065368974105387`*^9}, 
   3.807919874617503*^9},
 CellLabel->
  "Out[568]=",ExpressionUUID->"be78b6d3-241b-4702-9d3f-ed6da57e6a6b"],

Cell[BoxData[
 RowBox[{"{", 
  RowBox[{
  "1", ",", "13", ",", "16", ",", "4", ",", "7", ",", "9", ",", "5", ",", 
   "6"}], "}"}]], "Output",
 CellChangeTimes->{{3.8065368808763037`*^9, 3.8065368974105387`*^9}, 
   3.80791987462121*^9},
 CellLabel->
  "Out[572]=",ExpressionUUID->"8817c46b-33fd-4e99-a9d3-3067e9d601e8"]
}, Open  ]],

Cell[CellGroupData[{

Cell[BoxData[
 RowBox[{
  RowBox[{"(*", "PCDD", "*)"}], "\[IndentingNewLine]", 
  RowBox[{
   RowBox[{
    RowBox[{"f", "=", 
     RowBox[{"{", 
      RowBox[{
      "1", ",", "4", ",", "5", ",", "6", ",", "7", ",", "8", ",", "9", ",", 
       "10", ",", "11", ",", "12", ",", "13"}], "}"}]}], ";", 
    RowBox[{"factors", "=", 
     RowBox[{"{", "}"}]}], ";"}], "\[IndentingNewLine]", 
   RowBox[{
    RowBox[{"rtab1", "=", 
     RowBox[{"Table", "[", 
      RowBox[{
       RowBox[{"rho", "[", 
        RowBox[{"PCDDtab", ",", 
         RowBox[{"{", 
          RowBox[{"f", "\[LeftDoubleBracket]", "i", "\[RightDoubleBracket]"}],
           "}"}], ",", 
         RowBox[{"{", "0", "}"}]}], "]"}], ",", 
       RowBox[{"{", 
        RowBox[{"i", ",", 
         RowBox[{"Length", "[", "f", "]"}]}], "}"}]}], "]"}]}], ";"}], 
   "\[IndentingNewLine]", 
   RowBox[{"r", "=", 
    RowBox[{"Max", "[", "rtab1", "]"}]}], "\[IndentingNewLine]", 
   RowBox[{
    RowBox[{"maxp", "=", 
     RowBox[{
      RowBox[{
       RowBox[{"Position", "[", 
        RowBox[{"rtab1", ",", "r"}], "]"}], "\[LeftDoubleBracket]", "1", 
       "\[RightDoubleBracket]"}], "\[LeftDoubleBracket]", "1", 
      "\[RightDoubleBracket]"}]}], ";", 
    RowBox[{"maxf", "=", 
     RowBox[{"f", "\[LeftDoubleBracket]", "maxp", "\[RightDoubleBracket]"}]}],
     ";", 
    RowBox[{"AppendTo", "[", 
     RowBox[{"factors", ",", "maxf"}], "]"}], ";"}], "\[IndentingNewLine]", 
   "\[IndentingNewLine]", 
   RowBox[{
    RowBox[{"f", "=", 
     RowBox[{"Delete", "[", 
      RowBox[{"f", ",", "maxp"}], "]"}]}], ";"}], "\[IndentingNewLine]", 
   RowBox[{
    RowBox[{"rtab2", "=", 
     RowBox[{"Table", "[", 
      RowBox[{
       RowBox[{"rho", "[", 
        RowBox[{"PCDDtab", ",", 
         RowBox[{"{", 
          RowBox[{"1", ",", 
           RowBox[{
           "f", "\[LeftDoubleBracket]", "i", "\[RightDoubleBracket]"}]}], 
          "}"}], ",", 
         RowBox[{"{", 
          RowBox[{"1", ",", "0"}], "}"}]}], "]"}], ",", 
       RowBox[{"{", 
        RowBox[{"i", ",", 
         RowBox[{"Length", "[", "f", "]"}]}], "}"}]}], "]"}]}], ";"}], 
   "\[IndentingNewLine]", 
   RowBox[{"r", "=", 
    RowBox[{"Max", "[", "rtab2", "]"}]}], "\[IndentingNewLine]", 
   RowBox[{
    RowBox[{"maxp", "=", 
     RowBox[{
      RowBox[{
       RowBox[{"Position", "[", 
        RowBox[{"rtab2", ",", "r"}], "]"}], "\[LeftDoubleBracket]", "1", 
       "\[RightDoubleBracket]"}], "\[LeftDoubleBracket]", "1", 
      "\[RightDoubleBracket]"}]}], ";"}], "\[IndentingNewLine]", 
   RowBox[{
    RowBox[{"maxf", "=", 
     RowBox[{"f", "\[LeftDoubleBracket]", "maxp", "\[RightDoubleBracket]"}]}],
     ";"}], "\[IndentingNewLine]", 
   RowBox[{
    RowBox[{"AppendTo", "[", 
     RowBox[{"factors", ",", "maxf"}], "]"}], ";"}], "\[IndentingNewLine]", 
   "\[IndentingNewLine]", 
   RowBox[{
    RowBox[{"f", "=", 
     RowBox[{"Delete", "[", 
      RowBox[{"f", ",", "maxp"}], "]"}]}], ";"}], "\[IndentingNewLine]", 
   RowBox[{
    RowBox[{"rtab3", "=", 
     RowBox[{"Table", "[", 
      RowBox[{
       RowBox[{"rho", "[", 
        RowBox[{"PCDDtab", ",", 
         RowBox[{"{", 
          RowBox[{"1", ",", "10", ",", 
           RowBox[{
           "f", "\[LeftDoubleBracket]", "i", "\[RightDoubleBracket]"}]}], 
          "}"}], ",", 
         RowBox[{"{", 
          RowBox[{"2", ",", "1", ",", "0"}], "}"}]}], "]"}], ",", 
       RowBox[{"{", 
        RowBox[{"i", ",", 
         RowBox[{"Length", "[", "f", "]"}]}], "}"}]}], "]"}]}], ";"}], 
   "\[IndentingNewLine]", 
   RowBox[{"r", "=", 
    RowBox[{"Max", "[", "rtab3", "]"}]}], "\[IndentingNewLine]", 
   RowBox[{
    RowBox[{"maxp", "=", 
     RowBox[{
      RowBox[{
       RowBox[{"Position", "[", 
        RowBox[{"rtab3", ",", "r"}], "]"}], "\[LeftDoubleBracket]", "1", 
       "\[RightDoubleBracket]"}], "\[LeftDoubleBracket]", "1", 
      "\[RightDoubleBracket]"}]}], ";"}], "\[IndentingNewLine]", 
   RowBox[{
    RowBox[{"maxf", "=", 
     RowBox[{"f", "\[LeftDoubleBracket]", "maxp", "\[RightDoubleBracket]"}]}],
     ";"}], "\[IndentingNewLine]", 
   RowBox[{
    RowBox[{"AppendTo", "[", 
     RowBox[{"factors", ",", "maxf"}], "]"}], ";"}], "\[IndentingNewLine]", 
   "\[IndentingNewLine]", 
   RowBox[{
    RowBox[{"f", "=", 
     RowBox[{"Delete", "[", 
      RowBox[{"f", ",", "maxp"}], "]"}]}], ";"}], "\[IndentingNewLine]", 
   RowBox[{
    RowBox[{"rtab4", "=", 
     RowBox[{"Table", "[", 
      RowBox[{
       RowBox[{"rho", "[", 
        RowBox[{"PCDDtab", ",", 
         RowBox[{"{", 
          RowBox[{"1", ",", "10", ",", "4", ",", 
           RowBox[{
           "f", "\[LeftDoubleBracket]", "i", "\[RightDoubleBracket]"}]}], 
          "}"}], ",", 
         RowBox[{"{", 
          RowBox[{"3", ",", "2", ",", "1", ",", "0"}], "}"}]}], "]"}], ",", 
       RowBox[{"{", 
        RowBox[{"i", ",", 
         RowBox[{"Length", "[", "f", "]"}]}], "}"}]}], "]"}]}], ";"}], 
   "\[IndentingNewLine]", 
   RowBox[{"r", "=", 
    RowBox[{"Max", "[", "rtab4", "]"}]}], "\[IndentingNewLine]", 
   RowBox[{
    RowBox[{"maxp", "=", 
     RowBox[{
      RowBox[{
       RowBox[{"Position", "[", 
        RowBox[{"rtab4", ",", "r"}], "]"}], "\[LeftDoubleBracket]", "1", 
       "\[RightDoubleBracket]"}], "\[LeftDoubleBracket]", "1", 
      "\[RightDoubleBracket]"}]}], ";"}], "\[IndentingNewLine]", 
   RowBox[{
    RowBox[{"maxf", "=", 
     RowBox[{"f", "\[LeftDoubleBracket]", "maxp", "\[RightDoubleBracket]"}]}],
     ";"}], "\[IndentingNewLine]", 
   RowBox[{
    RowBox[{"AppendTo", "[", 
     RowBox[{"factors", ",", "maxf"}], "]"}], ";"}], "\[IndentingNewLine]", 
   "\[IndentingNewLine]", 
   RowBox[{
    RowBox[{"f", "=", 
     RowBox[{"Delete", "[", 
      RowBox[{"f", ",", "maxp"}], "]"}]}], ";"}], "\[IndentingNewLine]", 
   RowBox[{
    RowBox[{"rtab5", "=", 
     RowBox[{"Table", "[", 
      RowBox[{
       RowBox[{"rho", "[", 
        RowBox[{"PCDDtab", ",", 
         RowBox[{"{", 
          RowBox[{"1", ",", "10", ",", "4", ",", "5", ",", 
           RowBox[{
           "f", "\[LeftDoubleBracket]", "i", "\[RightDoubleBracket]"}]}], 
          "}"}], ",", 
         RowBox[{"{", 
          RowBox[{"4", ",", "3", ",", "2", ",", "1", ",", "0"}], "}"}]}], 
        "]"}], ",", 
       RowBox[{"{", 
        RowBox[{"i", ",", 
         RowBox[{"Length", "[", "f", "]"}]}], "}"}]}], "]"}]}], ";"}], 
   "\[IndentingNewLine]", 
   RowBox[{"r", "=", 
    RowBox[{"Max", "[", "rtab5", "]"}]}], "\[IndentingNewLine]", 
   RowBox[{
    RowBox[{"maxp", "=", 
     RowBox[{
      RowBox[{
       RowBox[{"Position", "[", 
        RowBox[{"rtab5", ",", "r"}], "]"}], "\[LeftDoubleBracket]", "1", 
       "\[RightDoubleBracket]"}], "\[LeftDoubleBracket]", "1", 
      "\[RightDoubleBracket]"}]}], ";"}], "\[IndentingNewLine]", 
   RowBox[{
    RowBox[{"maxf", "=", 
     RowBox[{"f", "\[LeftDoubleBracket]", "maxp", "\[RightDoubleBracket]"}]}],
     ";"}], "\[IndentingNewLine]", 
   RowBox[{
    RowBox[{"AppendTo", "[", 
     RowBox[{"factors", ",", "maxf"}], "]"}], ";"}], "\[IndentingNewLine]", 
   "\[IndentingNewLine]", 
   RowBox[{
    RowBox[{"f", "=", 
     RowBox[{"Delete", "[", 
      RowBox[{"f", ",", "maxp"}], "]"}]}], ";"}], "\[IndentingNewLine]", 
   RowBox[{
    RowBox[{"rtab6", "=", 
     RowBox[{"Table", "[", 
      RowBox[{
       RowBox[{"rho", "[", 
        RowBox[{"PCDDtab", ",", 
         RowBox[{"{", 
          RowBox[{"1", ",", "10", ",", "4", ",", "5", ",", "6", ",", 
           RowBox[{
           "f", "\[LeftDoubleBracket]", "i", "\[RightDoubleBracket]"}]}], 
          "}"}], ",", 
         RowBox[{"{", 
          RowBox[{"5", ",", "4", ",", "3", ",", "2", ",", "1", ",", "0"}], 
          "}"}]}], "]"}], ",", 
       RowBox[{"{", 
        RowBox[{"i", ",", 
         RowBox[{"Length", "[", "f", "]"}]}], "}"}]}], "]"}]}], ";"}], 
   "\[IndentingNewLine]", 
   RowBox[{"r", "=", 
    RowBox[{"Max", "[", "rtab6", "]"}]}], "\[IndentingNewLine]", 
   RowBox[{
    RowBox[{"maxp", "=", 
     RowBox[{
      RowBox[{
       RowBox[{"Position", "[", 
        RowBox[{"rtab6", ",", "r"}], "]"}], "\[LeftDoubleBracket]", "1", 
       "\[RightDoubleBracket]"}], "\[LeftDoubleBracket]", "1", 
      "\[RightDoubleBracket]"}]}], ";"}], "\[IndentingNewLine]", 
   RowBox[{
    RowBox[{"maxf", "=", 
     RowBox[{"f", "\[LeftDoubleBracket]", "maxp", "\[RightDoubleBracket]"}]}],
     ";"}], "\[IndentingNewLine]", 
   RowBox[{
    RowBox[{"AppendTo", "[", 
     RowBox[{"factors", ",", "maxf"}], "]"}], ";"}], "\[IndentingNewLine]", 
   "\[IndentingNewLine]", 
   RowBox[{
    RowBox[{"f", "=", 
     RowBox[{"Delete", "[", 
      RowBox[{"f", ",", "maxp"}], "]"}]}], ";"}], "\[IndentingNewLine]", 
   RowBox[{
    RowBox[{"rtab6", "=", 
     RowBox[{"Table", "[", 
      RowBox[{
       RowBox[{"rho", "[", 
        RowBox[{"PCDDtab", ",", 
         RowBox[{"{", 
          RowBox[{
          "1", ",", "10", ",", "4", ",", "5", ",", "6", ",", "13", ",", 
           RowBox[{
           "f", "\[LeftDoubleBracket]", "i", "\[RightDoubleBracket]"}]}], 
          "}"}], ",", 
         RowBox[{"{", 
          RowBox[{
          "6", ",", "5", ",", "4", ",", "3", ",", "2", ",", "1", ",", "0"}], 
          "}"}]}], "]"}], ",", 
       RowBox[{"{", 
        RowBox[{"i", ",", 
         RowBox[{"Length", "[", "f", "]"}]}], "}"}]}], "]"}]}], ";"}], 
   "\[IndentingNewLine]", 
   RowBox[{"r", "=", 
    RowBox[{"Max", "[", "rtab6", "]"}]}], "\[IndentingNewLine]", 
   RowBox[{
    RowBox[{"maxp", "=", 
     RowBox[{
      RowBox[{
       RowBox[{"Position", "[", 
        RowBox[{"rtab6", ",", "r"}], "]"}], "\[LeftDoubleBracket]", "1", 
       "\[RightDoubleBracket]"}], "\[LeftDoubleBracket]", "1", 
      "\[RightDoubleBracket]"}]}], ";"}], "\[IndentingNewLine]", 
   RowBox[{
    RowBox[{"maxf", "=", 
     RowBox[{"f", "\[LeftDoubleBracket]", "maxp", "\[RightDoubleBracket]"}]}],
     ";"}], "\[IndentingNewLine]", 
   RowBox[{
    RowBox[{"AppendTo", "[", 
     RowBox[{"factors", ",", "maxf"}], "]"}], ";"}], "\[IndentingNewLine]", 
   "\[IndentingNewLine]", "factors"}]}]], "Input",
 CellChangeTimes->{{3.773634791093339*^9, 3.7736348779465647`*^9}, {
  3.7736349992144947`*^9, 3.773635029401046*^9}, {3.773635446772913*^9, 
  3.77363544779643*^9}, {3.805338433423903*^9, 3.805338439556664*^9}, {
  3.80533864486301*^9, 3.8053386469673357`*^9}, {3.805338688266656*^9, 
  3.805338693013695*^9}, {3.805338814159349*^9, 3.8053388267180977`*^9}, {
  3.805598913572476*^9, 3.8055989336565523`*^9}, {3.806536498532509*^9, 
  3.806536502945019*^9}, {3.807598815438633*^9, 3.807598851653624*^9}, {
  3.807609044712606*^9, 3.807609071191684*^9}, {3.8076094410190783`*^9, 
  3.80760946476119*^9}, {3.8076094960471992`*^9, 3.8076095211110783`*^9}, {
  3.807919877236203*^9, 3.807919878052977*^9}},
 CellLabel->
  "In[573]:=",ExpressionUUID->"28e92d5d-8e57-4dfb-a83d-0940de17a8af"],

Cell[BoxData["0.9791887780306663`"], "Output",
 CellChangeTimes->{
  3.773635030336795*^9, {3.805338399939836*^9, 3.8053384346232643`*^9}, 
   3.805338647981979*^9, {3.805338681605447*^9, 3.805338693732377*^9}, {
   3.805338820275333*^9, 3.805338827075272*^9}, {3.805598907257215*^9, 
   3.80559893415419*^9}, 3.80569143002588*^9, 3.805691472695245*^9, 
   3.8056971244304256`*^9, {3.8075988243212013`*^9, 3.8075988520329857`*^9}, {
   3.807609443733762*^9, 3.807609465308709*^9}, {3.807609501460598*^9, 
   3.8076095218523912`*^9}, 3.807919878832402*^9},
 CellLabel->
  "Out[575]=",ExpressionUUID->"9c1e8752-bdc5-4f2d-9542-48c6e3824b8b"],

Cell[BoxData["0.9967753887744414`"], "Output",
 CellChangeTimes->{
  3.773635030336795*^9, {3.805338399939836*^9, 3.8053384346232643`*^9}, 
   3.805338647981979*^9, {3.805338681605447*^9, 3.805338693732377*^9}, {
   3.805338820275333*^9, 3.805338827075272*^9}, {3.805598907257215*^9, 
   3.80559893415419*^9}, 3.80569143002588*^9, 3.805691472695245*^9, 
   3.8056971244304256`*^9, {3.8075988243212013`*^9, 3.8075988520329857`*^9}, {
   3.807609443733762*^9, 3.807609465308709*^9}, {3.807609501460598*^9, 
   3.8076095218523912`*^9}, 3.80791987883563*^9},
 CellLabel->
  "Out[579]=",ExpressionUUID->"15f37ef0-9b63-4878-9f35-8a73fa3698f2"],

Cell[BoxData["0.9991589455237153`"], "Output",
 CellChangeTimes->{
  3.773635030336795*^9, {3.805338399939836*^9, 3.8053384346232643`*^9}, 
   3.805338647981979*^9, {3.805338681605447*^9, 3.805338693732377*^9}, {
   3.805338820275333*^9, 3.805338827075272*^9}, {3.805598907257215*^9, 
   3.80559893415419*^9}, 3.80569143002588*^9, 3.805691472695245*^9, 
   3.8056971244304256`*^9, {3.8075988243212013`*^9, 3.8075988520329857`*^9}, {
   3.807609443733762*^9, 3.807609465308709*^9}, {3.807609501460598*^9, 
   3.8076095218523912`*^9}, 3.8079198788471622`*^9},
 CellLabel->
  "Out[585]=",ExpressionUUID->"a0ab773f-c3a4-427b-8c4c-74e4faa678ad"],

Cell[BoxData["0.9995556221777896`"], "Output",
 CellChangeTimes->{
  3.773635030336795*^9, {3.805338399939836*^9, 3.8053384346232643`*^9}, 
   3.805338647981979*^9, {3.805338681605447*^9, 3.805338693732377*^9}, {
   3.805338820275333*^9, 3.805338827075272*^9}, {3.805598907257215*^9, 
   3.80559893415419*^9}, 3.80569143002588*^9, 3.805691472695245*^9, 
   3.8056971244304256`*^9, {3.8075988243212013`*^9, 3.8075988520329857`*^9}, {
   3.807609443733762*^9, 3.807609465308709*^9}, {3.807609501460598*^9, 
   3.8076095218523912`*^9}, 3.807919878880602*^9},
 CellLabel->
  "Out[591]=",ExpressionUUID->"2dadd7cb-0f42-4bb1-a802-f413e8f44d75"],

Cell[BoxData["0.9996103347230507`"], "Output",
 CellChangeTimes->{
  3.773635030336795*^9, {3.805338399939836*^9, 3.8053384346232643`*^9}, 
   3.805338647981979*^9, {3.805338681605447*^9, 3.805338693732377*^9}, {
   3.805338820275333*^9, 3.805338827075272*^9}, {3.805598907257215*^9, 
   3.80559893415419*^9}, 3.80569143002588*^9, 3.805691472695245*^9, 
   3.8056971244304256`*^9, {3.8075988243212013`*^9, 3.8075988520329857`*^9}, {
   3.807609443733762*^9, 3.807609465308709*^9}, {3.807609501460598*^9, 
   3.8076095218523912`*^9}, 3.807919878883506*^9},
 CellLabel->
  "Out[597]=",ExpressionUUID->"fc455cd3-f650-4e3f-8766-a8217d85957d"],

Cell[BoxData["0.9997334002416408`"], "Output",
 CellChangeTimes->{
  3.773635030336795*^9, {3.805338399939836*^9, 3.8053384346232643`*^9}, 
   3.805338647981979*^9, {3.805338681605447*^9, 3.805338693732377*^9}, {
   3.805338820275333*^9, 3.805338827075272*^9}, {3.805598907257215*^9, 
   3.80559893415419*^9}, 3.80569143002588*^9, 3.805691472695245*^9, 
   3.8056971244304256`*^9, {3.8075988243212013`*^9, 3.8075988520329857`*^9}, {
   3.807609443733762*^9, 3.807609465308709*^9}, {3.807609501460598*^9, 
   3.8076095218523912`*^9}, 3.8079198788936863`*^9},
 CellLabel->
  "Out[603]=",ExpressionUUID->"812447b7-b9a9-4e40-9b4a-2d7d8de7e812"],

Cell[BoxData["0.9997334002416408`"], "Output",
 CellChangeTimes->{
  3.773635030336795*^9, {3.805338399939836*^9, 3.8053384346232643`*^9}, 
   3.805338647981979*^9, {3.805338681605447*^9, 3.805338693732377*^9}, {
   3.805338820275333*^9, 3.805338827075272*^9}, {3.805598907257215*^9, 
   3.80559893415419*^9}, 3.80569143002588*^9, 3.805691472695245*^9, 
   3.8056971244304256`*^9, {3.8075988243212013`*^9, 3.8075988520329857`*^9}, {
   3.807609443733762*^9, 3.807609465308709*^9}, {3.807609501460598*^9, 
   3.8076095218523912`*^9}, 3.80791987893356*^9},
 CellLabel->
  "Out[609]=",ExpressionUUID->"cd73fdbd-b152-4ea9-a034-b501b0b88323"],

Cell[BoxData[
 RowBox[{"{", 
  RowBox[{"1", ",", "10", ",", "4", ",", "5", ",", "6", ",", "13", ",", "7"}],
   "}"}]], "Output",
 CellChangeTimes->{
  3.773635030336795*^9, {3.805338399939836*^9, 3.8053384346232643`*^9}, 
   3.805338647981979*^9, {3.805338681605447*^9, 3.805338693732377*^9}, {
   3.805338820275333*^9, 3.805338827075272*^9}, {3.805598907257215*^9, 
   3.80559893415419*^9}, 3.80569143002588*^9, 3.805691472695245*^9, 
   3.8056971244304256`*^9, {3.8075988243212013`*^9, 3.8075988520329857`*^9}, {
   3.807609443733762*^9, 3.807609465308709*^9}, {3.807609501460598*^9, 
   3.8076095218523912`*^9}, 3.807919878936503*^9},
 CellLabel->
  "Out[613]=",ExpressionUUID->"347cac2f-bd23-41cf-9f06-3676541eaa34"]
}, Open  ]]
}, Closed]],

Cell[CellGroupData[{

Cell["MP2", "Subsubsection",
 CellChangeTimes->{{3.773636958626588*^9, 
  3.773636964518046*^9}},ExpressionUUID->"e9f50ea9-c0d9-4102-a8a8-\
0e6e9ca12279"],

Cell[CellGroupData[{

Cell[BoxData[
 RowBox[{
  RowBox[{"(*", "PCB", "*)"}], "\[IndentingNewLine]", 
  RowBox[{
   RowBox[{
    RowBox[{"f", "=", 
     RowBox[{"{", 
      RowBox[{
      "1", ",", "4", ",", "5", ",", "6", ",", "7", ",", "8", ",", "9", ",", 
       "10", ",", "11", ",", "12", ",", "13"}], "}"}]}], ";", 
    RowBox[{"factors", "=", 
     RowBox[{"{", "}"}]}], ";"}], "\[IndentingNewLine]", 
   RowBox[{
    RowBox[{"rtab1", "=", 
     RowBox[{"Table", "[", 
      RowBox[{
       RowBox[{"rho", "[", 
        RowBox[{"PCBtab", ",", 
         RowBox[{"{", 
          RowBox[{"f", "\[LeftDoubleBracket]", "i", "\[RightDoubleBracket]"}],
           "}"}], ",", 
         RowBox[{"{", "0", "}"}]}], "]"}], ",", 
       RowBox[{"{", 
        RowBox[{"i", ",", 
         RowBox[{"Length", "[", "f", "]"}]}], "}"}]}], "]"}]}], ";"}], 
   "\[IndentingNewLine]", 
   RowBox[{"r", "=", 
    RowBox[{"Max", "[", "rtab1", "]"}]}], "\[IndentingNewLine]", 
   RowBox[{
    RowBox[{"maxp", "=", 
     RowBox[{
      RowBox[{
       RowBox[{"Position", "[", 
        RowBox[{"rtab1", ",", "r"}], "]"}], "\[LeftDoubleBracket]", "1", 
       "\[RightDoubleBracket]"}], "\[LeftDoubleBracket]", "1", 
      "\[RightDoubleBracket]"}]}], ";", 
    RowBox[{"maxf", "=", 
     RowBox[{"f", "\[LeftDoubleBracket]", "maxp", "\[RightDoubleBracket]"}]}],
     ";", 
    RowBox[{"AppendTo", "[", 
     RowBox[{"factors", ",", "maxf"}], "]"}], ";"}], "\[IndentingNewLine]", 
   "\[IndentingNewLine]", 
   RowBox[{
    RowBox[{"f", "=", 
     RowBox[{"Delete", "[", 
      RowBox[{"f", ",", "maxp"}], "]"}]}], ";"}], "\[IndentingNewLine]", 
   RowBox[{
    RowBox[{"rtab2", "=", 
     RowBox[{"Table", "[", 
      RowBox[{
       RowBox[{"rho", "[", 
        RowBox[{"PCBtab", ",", 
         RowBox[{"{", 
          RowBox[{"1", ",", 
           RowBox[{
           "f", "\[LeftDoubleBracket]", "i", "\[RightDoubleBracket]"}]}], 
          "}"}], ",", 
         RowBox[{"{", 
          RowBox[{"1", ",", "0"}], "}"}]}], "]"}], ",", 
       RowBox[{"{", 
        RowBox[{"i", ",", 
         RowBox[{"Length", "[", "f", "]"}]}], "}"}]}], "]"}]}], ";"}], 
   "\[IndentingNewLine]", 
   RowBox[{"r", "=", 
    RowBox[{"Max", "[", "rtab2", "]"}]}], "\[IndentingNewLine]", 
   RowBox[{
    RowBox[{"maxp", "=", 
     RowBox[{
      RowBox[{
       RowBox[{"Position", "[", 
        RowBox[{"rtab2", ",", "r"}], "]"}], "\[LeftDoubleBracket]", "1", 
       "\[RightDoubleBracket]"}], "\[LeftDoubleBracket]", "1", 
      "\[RightDoubleBracket]"}]}], ";"}], "\[IndentingNewLine]", 
   RowBox[{
    RowBox[{"maxf", "=", 
     RowBox[{"f", "\[LeftDoubleBracket]", "maxp", "\[RightDoubleBracket]"}]}],
     ";"}], "\[IndentingNewLine]", 
   RowBox[{
    RowBox[{"AppendTo", "[", 
     RowBox[{"factors", ",", "maxf"}], "]"}], ";"}], "\[IndentingNewLine]", 
   "\[IndentingNewLine]", 
   RowBox[{
    RowBox[{"f", "=", 
     RowBox[{"Delete", "[", 
      RowBox[{"f", ",", "maxp"}], "]"}]}], ";"}], "\[IndentingNewLine]", 
   RowBox[{
    RowBox[{"rtab3", "=", 
     RowBox[{"Table", "[", 
      RowBox[{
       RowBox[{"rho", "[", 
        RowBox[{"PCBtab", ",", 
         RowBox[{"{", 
          RowBox[{"1", ",", "4", ",", 
           RowBox[{
           "f", "\[LeftDoubleBracket]", "i", "\[RightDoubleBracket]"}]}], 
          "}"}], ",", 
         RowBox[{"{", 
          RowBox[{"2", ",", "1", ",", "0"}], "}"}]}], "]"}], ",", 
       RowBox[{"{", 
        RowBox[{"i", ",", 
         RowBox[{"Length", "[", "f", "]"}]}], "}"}]}], "]"}]}], ";"}], 
   "\[IndentingNewLine]", 
   RowBox[{"r", "=", 
    RowBox[{"Max", "[", "rtab3", "]"}]}], "\[IndentingNewLine]", 
   RowBox[{
    RowBox[{"maxp", "=", 
     RowBox[{
      RowBox[{
       RowBox[{"Position", "[", 
        RowBox[{"rtab3", ",", "r"}], "]"}], "\[LeftDoubleBracket]", "1", 
       "\[RightDoubleBracket]"}], "\[LeftDoubleBracket]", "1", 
      "\[RightDoubleBracket]"}]}], ";"}], "\[IndentingNewLine]", 
   RowBox[{
    RowBox[{"maxf", "=", 
     RowBox[{"f", "\[LeftDoubleBracket]", "maxp", "\[RightDoubleBracket]"}]}],
     ";"}], "\[IndentingNewLine]", 
   RowBox[{
    RowBox[{"AppendTo", "[", 
     RowBox[{"factors", ",", "maxf"}], "]"}], ";"}], "\[IndentingNewLine]", 
   "\[IndentingNewLine]", 
   RowBox[{
    RowBox[{"f", "=", 
     RowBox[{"Delete", "[", 
      RowBox[{"f", ",", "maxp"}], "]"}]}], ";"}], "\[IndentingNewLine]", 
   RowBox[{
    RowBox[{"rtab4", "=", 
     RowBox[{"Table", "[", 
      RowBox[{
       RowBox[{"rho", "[", 
        RowBox[{"PCBtab", ",", 
         RowBox[{"{", 
          RowBox[{"1", ",", "4", ",", "11", ",", 
           RowBox[{
           "f", "\[LeftDoubleBracket]", "i", "\[RightDoubleBracket]"}]}], 
          "}"}], ",", 
         RowBox[{"{", 
          RowBox[{"3", ",", "2", ",", "1", ",", "0"}], "}"}]}], "]"}], ",", 
       RowBox[{"{", 
        RowBox[{"i", ",", 
         RowBox[{"Length", "[", "f", "]"}]}], "}"}]}], "]"}]}], ";"}], 
   "\[IndentingNewLine]", 
   RowBox[{"r", "=", 
    RowBox[{"Max", "[", "rtab4", "]"}]}], "\[IndentingNewLine]", 
   RowBox[{
    RowBox[{"maxp", "=", 
     RowBox[{
      RowBox[{
       RowBox[{"Position", "[", 
        RowBox[{"rtab4", ",", "r"}], "]"}], "\[LeftDoubleBracket]", "1", 
       "\[RightDoubleBracket]"}], "\[LeftDoubleBracket]", "1", 
      "\[RightDoubleBracket]"}]}], ";"}], "\[IndentingNewLine]", 
   RowBox[{
    RowBox[{"maxf", "=", 
     RowBox[{"f", "\[LeftDoubleBracket]", "maxp", "\[RightDoubleBracket]"}]}],
     ";"}], "\[IndentingNewLine]", 
   RowBox[{
    RowBox[{"AppendTo", "[", 
     RowBox[{"factors", ",", "maxf"}], "]"}], ";"}], "\[IndentingNewLine]", 
   "\[IndentingNewLine]", 
   RowBox[{
    RowBox[{"f", "=", 
     RowBox[{"Delete", "[", 
      RowBox[{"f", ",", "maxp"}], "]"}]}], ";"}], "\[IndentingNewLine]", 
   RowBox[{
    RowBox[{"rtab5", "=", 
     RowBox[{"Table", "[", 
      RowBox[{
       RowBox[{"rho", "[", 
        RowBox[{"PCBtab", ",", 
         RowBox[{"{", 
          RowBox[{"1", ",", "4", ",", "11", ",", "12", ",", 
           RowBox[{
           "f", "\[LeftDoubleBracket]", "i", "\[RightDoubleBracket]"}]}], 
          "}"}], ",", 
         RowBox[{"{", 
          RowBox[{"4", ",", "3", ",", "2", ",", "1", ",", "0"}], "}"}]}], 
        "]"}], ",", 
       RowBox[{"{", 
        RowBox[{"i", ",", 
         RowBox[{"Length", "[", "f", "]"}]}], "}"}]}], "]"}]}], ";"}], 
   "\[IndentingNewLine]", 
   RowBox[{"r", "=", 
    RowBox[{"Max", "[", "rtab5", "]"}]}], "\[IndentingNewLine]", 
   RowBox[{
    RowBox[{"maxp", "=", 
     RowBox[{
      RowBox[{
       RowBox[{"Position", "[", 
        RowBox[{"rtab5", ",", "r"}], "]"}], "\[LeftDoubleBracket]", "1", 
       "\[RightDoubleBracket]"}], "\[LeftDoubleBracket]", "1", 
      "\[RightDoubleBracket]"}]}], ";"}], "\[IndentingNewLine]", 
   RowBox[{
    RowBox[{"maxf", "=", 
     RowBox[{"f", "\[LeftDoubleBracket]", "maxp", "\[RightDoubleBracket]"}]}],
     ";"}], "\[IndentingNewLine]", 
   RowBox[{
    RowBox[{"AppendTo", "[", 
     RowBox[{"factors", ",", "maxf"}], "]"}], ";"}], "\[IndentingNewLine]", 
   "\[IndentingNewLine]", 
   RowBox[{
    RowBox[{"f", "=", 
     RowBox[{"Delete", "[", 
      RowBox[{"f", ",", "maxp"}], "]"}]}], ";"}], "\[IndentingNewLine]", 
   RowBox[{
    RowBox[{"rtab6", "=", 
     RowBox[{"Table", "[", 
      RowBox[{
       RowBox[{"rho", "[", 
        RowBox[{"PCBtab", ",", 
         RowBox[{"{", 
          RowBox[{"1", ",", "4", ",", "11", ",", "12", ",", "5", ",", 
           RowBox[{
           "f", "\[LeftDoubleBracket]", "i", "\[RightDoubleBracket]"}]}], 
          "}"}], ",", 
         RowBox[{"{", 
          RowBox[{"5", ",", "4", ",", "3", ",", "2", ",", "1", ",", "0"}], 
          "}"}]}], "]"}], ",", 
       RowBox[{"{", 
        RowBox[{"i", ",", 
         RowBox[{"Length", "[", "f", "]"}]}], "}"}]}], "]"}]}], ";"}], 
   "\[IndentingNewLine]", 
   RowBox[{"r", "=", 
    RowBox[{"Max", "[", "rtab6", "]"}]}], "\[IndentingNewLine]", 
   RowBox[{
    RowBox[{"maxp", "=", 
     RowBox[{
      RowBox[{
       RowBox[{"Position", "[", 
        RowBox[{"rtab6", ",", "r"}], "]"}], "\[LeftDoubleBracket]", "1", 
       "\[RightDoubleBracket]"}], "\[LeftDoubleBracket]", "1", 
      "\[RightDoubleBracket]"}]}], ";"}], "\[IndentingNewLine]", 
   RowBox[{
    RowBox[{"maxf", "=", 
     RowBox[{"f", "\[LeftDoubleBracket]", "maxp", "\[RightDoubleBracket]"}]}],
     ";"}], "\[IndentingNewLine]", 
   RowBox[{
    RowBox[{"AppendTo", "[", 
     RowBox[{"factors", ",", "maxf"}], "]"}], ";"}], "\[IndentingNewLine]", 
   "\[IndentingNewLine]", "factors"}]}]], "Input",
 CellChangeTimes->{{3.803824977383204*^9, 3.772204524603292*^9}, {
   3.772204618623378*^9, 3.772205000186901*^9}, 3.772205042844973*^9, {
   3.77220510064054*^9, 3.772205199035623*^9}, {3.772205249313792*^9, 
   3.77220525075414*^9}, {3.772205431709424*^9, 3.7722054400286303`*^9}, {
   3.772205496599558*^9, 3.77220549741917*^9}, {3.7722055447813597`*^9, 
   3.7722055933826857`*^9}, {3.803828113378766*^9, 3.803828222912492*^9}, {
   3.803828277854954*^9, 3.803828293091825*^9}, {3.803828325455319*^9, 
   3.7722061249708147`*^9}, {3.7722062193166523`*^9, 3.772206232787274*^9}, {
   3.772206264344961*^9, 3.772206290581667*^9}, 3.772206410672268*^9, {
   3.7722064422439013`*^9, 3.77220647420851*^9}, {3.77220655039795*^9, 
   3.772206561348881*^9}, {3.772206624255877*^9, 3.772206671725356*^9}, {
   3.772206709776215*^9, 3.772206711255836*^9}, {3.772206866553768*^9, 
   3.772206930632311*^9}, {3.7722069692848587`*^9, 3.772206982701438*^9}, {
   3.77220702163312*^9, 3.772207051532701*^9}, {3.772207124356379*^9, 
   3.772207146059061*^9}, {3.772207182378145*^9, 3.772207333577197*^9}, 
   3.8047344535474443`*^9, {3.8047345673362007`*^9, 3.7736110593185453`*^9}, {
   3.7736110937542963`*^9, 3.773611186692642*^9}, {3.7736337216838503`*^9, 
   3.773633851503291*^9}, {3.773633997612277*^9, 3.773634147722519*^9}, {
   3.773634559071665*^9, 3.773634594862218*^9}, {3.773634752387439*^9, 
   3.77363475312358*^9}, {3.7736367883986683`*^9, 3.773636841159498*^9}, {
   3.773636881042412*^9, 3.773636886507152*^9}, {3.806030977470256*^9, 
   3.806030978258906*^9}, {3.806536477483403*^9, 3.806536494506562*^9}, {
   3.807608043868104*^9, 3.807608050225018*^9}, {3.807608251759322*^9, 
   3.807608283520438*^9}},ExpressionUUID->"1f03558c-287a-4a26-a41d-\
4c9fc2f319ee"],

Cell[BoxData["0.9849604252412704`"], "Output",
 CellChangeTimes->{
  3.7736372643303432`*^9, 3.805697177710309*^9, 3.805794671731399*^9, 
   3.806030978951179*^9, 3.807608051014173*^9, {3.807608249254455*^9, 
   3.807608274471284*^9}},
 CellLabel->
  "Out[2175]=",ExpressionUUID->"23c5c4e0-9f42-4249-b4b8-50722e60eb15"],

Cell[BoxData["0.9974849120070902`"], "Output",
 CellChangeTimes->{
  3.7736372643303432`*^9, 3.805697177710309*^9, 3.805794671731399*^9, 
   3.806030978951179*^9, 3.807608051014173*^9, {3.807608249254455*^9, 
   3.8076082745019903`*^9}},
 CellLabel->
  "Out[2179]=",ExpressionUUID->"93790115-059f-4fe7-8165-ed098327c80d"],

Cell[BoxData["0.9975755173877875`"], "Output",
 CellChangeTimes->{
  3.7736372643303432`*^9, 3.805697177710309*^9, 3.805794671731399*^9, 
   3.806030978951179*^9, 3.807608051014173*^9, {3.807608249254455*^9, 
   3.807608274538766*^9}},
 CellLabel->
  "Out[2185]=",ExpressionUUID->"3eea4b6c-ce9e-4269-ab20-dd2e7008bcf4"],

Cell[BoxData["0.9978443214288202`"], "Output",
 CellChangeTimes->{
  3.7736372643303432`*^9, 3.805697177710309*^9, 3.805794671731399*^9, 
   3.806030978951179*^9, 3.807608051014173*^9, {3.807608249254455*^9, 
   3.80760827457825*^9}},
 CellLabel->
  "Out[2191]=",ExpressionUUID->"5926baf4-7698-49c3-834a-59f299baca87"],

Cell[BoxData["0.9978531798647363`"], "Output",
 CellChangeTimes->{
  3.7736372643303432`*^9, 3.805697177710309*^9, 3.805794671731399*^9, 
   3.806030978951179*^9, 3.807608051014173*^9, {3.807608249254455*^9, 
   3.8076082746215143`*^9}},
 CellLabel->
  "Out[2197]=",ExpressionUUID->"bf8c4fa2-6bb0-4b72-b56f-c58324eb54c5"],

Cell[BoxData["0.9978531798647363`"], "Output",
 CellChangeTimes->{
  3.7736372643303432`*^9, 3.805697177710309*^9, 3.805794671731399*^9, 
   3.806030978951179*^9, 3.807608051014173*^9, {3.807608249254455*^9, 
   3.807608274666195*^9}},
 CellLabel->
  "Out[2203]=",ExpressionUUID->"8a2e87b0-f496-47cf-a19a-8cb555362afd"],

Cell[BoxData[
 RowBox[{"{", 
  RowBox[{"1", ",", "4", ",", "11", ",", "12", ",", "5", ",", "8"}], 
  "}"}]], "Output",
 CellChangeTimes->{
  3.7736372643303432`*^9, 3.805697177710309*^9, 3.805794671731399*^9, 
   3.806030978951179*^9, 3.807608051014173*^9, {3.807608249254455*^9, 
   3.807608274670224*^9}},
 CellLabel->
  "Out[2207]=",ExpressionUUID->"7a6689ec-0bac-429d-9dc9-3c59c5b88a31"]
}, Open  ]],

Cell[CellGroupData[{

Cell[BoxData[
 RowBox[{
  RowBox[{"(*", "PCDF", "*)"}], "\[IndentingNewLine]", 
  RowBox[{
   RowBox[{
    RowBox[{"f", "=", 
     RowBox[{"{", 
      RowBox[{
      "1", ",", "4", ",", "5", ",", "6", ",", "7", ",", "8", ",", "9", ",", 
       "10", ",", "11", ",", "12", ",", "13", ",", "14", ",", "15", ",", "16",
        ",", "17"}], "}"}]}], ";", 
    RowBox[{"factors", "=", 
     RowBox[{"{", "}"}]}], ";"}], "\[IndentingNewLine]", 
   RowBox[{
    RowBox[{"rtab1", "=", 
     RowBox[{"Table", "[", 
      RowBox[{
       RowBox[{"rho", "[", 
        RowBox[{"PCDFtab", ",", 
         RowBox[{"{", 
          RowBox[{"f", "\[LeftDoubleBracket]", "i", "\[RightDoubleBracket]"}],
           "}"}], ",", 
         RowBox[{"{", "0", "}"}]}], "]"}], ",", 
       RowBox[{"{", 
        RowBox[{"i", ",", 
         RowBox[{"Length", "[", "f", "]"}]}], "}"}]}], "]"}]}], ";"}], 
   "\[IndentingNewLine]", 
   RowBox[{"r", "=", 
    RowBox[{"Max", "[", "rtab1", "]"}]}], "\[IndentingNewLine]", 
   RowBox[{
    RowBox[{"maxp", "=", 
     RowBox[{
      RowBox[{
       RowBox[{"Position", "[", 
        RowBox[{"rtab1", ",", "r"}], "]"}], "\[LeftDoubleBracket]", "1", 
       "\[RightDoubleBracket]"}], "\[LeftDoubleBracket]", "1", 
      "\[RightDoubleBracket]"}]}], ";", 
    RowBox[{"maxf", "=", 
     RowBox[{"f", "\[LeftDoubleBracket]", "maxp", "\[RightDoubleBracket]"}]}],
     ";", 
    RowBox[{"AppendTo", "[", 
     RowBox[{"factors", ",", "maxf"}], "]"}], ";"}], "\[IndentingNewLine]", 
   "\[IndentingNewLine]", 
   RowBox[{
    RowBox[{"f", "=", 
     RowBox[{"Delete", "[", 
      RowBox[{"f", ",", "maxp"}], "]"}]}], ";"}], "\[IndentingNewLine]", 
   RowBox[{
    RowBox[{"rtab2", "=", 
     RowBox[{"Table", "[", 
      RowBox[{
       RowBox[{"rho", "[", 
        RowBox[{"PCDFtab", ",", 
         RowBox[{"{", 
          RowBox[{"1", ",", 
           RowBox[{
           "f", "\[LeftDoubleBracket]", "i", "\[RightDoubleBracket]"}]}], 
          "}"}], ",", 
         RowBox[{"{", 
          RowBox[{"1", ",", "0"}], "}"}]}], "]"}], ",", 
       RowBox[{"{", 
        RowBox[{"i", ",", 
         RowBox[{"Length", "[", "f", "]"}]}], "}"}]}], "]"}]}], ";"}], 
   "\[IndentingNewLine]", 
   RowBox[{"r", "=", 
    RowBox[{"Max", "[", "rtab2", "]"}]}], "\[IndentingNewLine]", 
   RowBox[{
    RowBox[{"maxp", "=", 
     RowBox[{
      RowBox[{
       RowBox[{"Position", "[", 
        RowBox[{"rtab2", ",", "r"}], "]"}], "\[LeftDoubleBracket]", "1", 
       "\[RightDoubleBracket]"}], "\[LeftDoubleBracket]", "1", 
      "\[RightDoubleBracket]"}]}], ";"}], "\[IndentingNewLine]", 
   RowBox[{
    RowBox[{"maxf", "=", 
     RowBox[{"f", "\[LeftDoubleBracket]", "maxp", "\[RightDoubleBracket]"}]}],
     ";"}], "\[IndentingNewLine]", 
   RowBox[{
    RowBox[{"AppendTo", "[", 
     RowBox[{"factors", ",", "maxf"}], "]"}], ";"}], "\[IndentingNewLine]", 
   "\[IndentingNewLine]", 
   RowBox[{
    RowBox[{"f", "=", 
     RowBox[{"Delete", "[", 
      RowBox[{"f", ",", "maxp"}], "]"}]}], ";"}], "\[IndentingNewLine]", 
   RowBox[{
    RowBox[{"rtab3", "=", 
     RowBox[{"Table", "[", 
      RowBox[{
       RowBox[{"rho", "[", 
        RowBox[{"PCDFtab", ",", 
         RowBox[{"{", 
          RowBox[{"1", ",", "16", ",", 
           RowBox[{
           "f", "\[LeftDoubleBracket]", "i", "\[RightDoubleBracket]"}]}], 
          "}"}], ",", 
         RowBox[{"{", 
          RowBox[{"2", ",", "1", ",", "0"}], "}"}]}], "]"}], ",", 
       RowBox[{"{", 
        RowBox[{"i", ",", 
         RowBox[{"Length", "[", "f", "]"}]}], "}"}]}], "]"}]}], ";"}], 
   "\[IndentingNewLine]", 
   RowBox[{"r", "=", 
    RowBox[{"Max", "[", "rtab3", "]"}]}], "\[IndentingNewLine]", 
   RowBox[{
    RowBox[{"maxp", "=", 
     RowBox[{
      RowBox[{
       RowBox[{"Position", "[", 
        RowBox[{"rtab3", ",", "r"}], "]"}], "\[LeftDoubleBracket]", "1", 
       "\[RightDoubleBracket]"}], "\[LeftDoubleBracket]", "1", 
      "\[RightDoubleBracket]"}]}], ";"}], "\[IndentingNewLine]", 
   RowBox[{
    RowBox[{"maxf", "=", 
     RowBox[{"f", "\[LeftDoubleBracket]", "maxp", "\[RightDoubleBracket]"}]}],
     ";"}], "\[IndentingNewLine]", 
   RowBox[{
    RowBox[{"AppendTo", "[", 
     RowBox[{"factors", ",", "maxf"}], "]"}], ";"}], "\[IndentingNewLine]", 
   "\[IndentingNewLine]", 
   RowBox[{
    RowBox[{"f", "=", 
     RowBox[{"Delete", "[", 
      RowBox[{"f", ",", "maxp"}], "]"}]}], ";"}], "\[IndentingNewLine]", 
   RowBox[{
    RowBox[{"rtab4", "=", 
     RowBox[{"Table", "[", 
      RowBox[{
       RowBox[{"rho", "[", 
        RowBox[{"PCDFtab", ",", 
         RowBox[{"{", 
          RowBox[{"1", ",", "16", ",", "4", ",", 
           RowBox[{
           "f", "\[LeftDoubleBracket]", "i", "\[RightDoubleBracket]"}]}], 
          "}"}], ",", 
         RowBox[{"{", 
          RowBox[{"3", ",", "2", ",", "1", ",", "0"}], "}"}]}], "]"}], ",", 
       RowBox[{"{", 
        RowBox[{"i", ",", 
         RowBox[{"Length", "[", "f", "]"}]}], "}"}]}], "]"}]}], ";"}], 
   "\[IndentingNewLine]", 
   RowBox[{"r", "=", 
    RowBox[{"Max", "[", "rtab4", "]"}]}], "\[IndentingNewLine]", 
   RowBox[{
    RowBox[{"maxp", "=", 
     RowBox[{
      RowBox[{
       RowBox[{"Position", "[", 
        RowBox[{"rtab4", ",", "r"}], "]"}], "\[LeftDoubleBracket]", "1", 
       "\[RightDoubleBracket]"}], "\[LeftDoubleBracket]", "1", 
      "\[RightDoubleBracket]"}]}], ";"}], "\[IndentingNewLine]", 
   RowBox[{
    RowBox[{"maxf", "=", 
     RowBox[{"f", "\[LeftDoubleBracket]", "maxp", "\[RightDoubleBracket]"}]}],
     ";"}], "\[IndentingNewLine]", 
   RowBox[{
    RowBox[{"AppendTo", "[", 
     RowBox[{"factors", ",", "maxf"}], "]"}], ";"}], "\[IndentingNewLine]", 
   "\[IndentingNewLine]", 
   RowBox[{
    RowBox[{"f", "=", 
     RowBox[{"Delete", "[", 
      RowBox[{"f", ",", "maxp"}], "]"}]}], ";"}], "\[IndentingNewLine]", 
   RowBox[{
    RowBox[{"rtab5", "=", 
     RowBox[{"Table", "[", 
      RowBox[{
       RowBox[{"rho", "[", 
        RowBox[{"PCDFtab", ",", 
         RowBox[{"{", 
          RowBox[{"1", ",", "16", ",", "4", ",", "7", ",", 
           RowBox[{
           "f", "\[LeftDoubleBracket]", "i", "\[RightDoubleBracket]"}]}], 
          "}"}], ",", 
         RowBox[{"{", 
          RowBox[{"4", ",", "3", ",", "2", ",", "1", ",", "0"}], "}"}]}], 
        "]"}], ",", 
       RowBox[{"{", 
        RowBox[{"i", ",", 
         RowBox[{"Length", "[", "f", "]"}]}], "}"}]}], "]"}]}], ";"}], 
   "\[IndentingNewLine]", 
   RowBox[{"r", "=", 
    RowBox[{"Max", "[", "rtab5", "]"}]}], "\[IndentingNewLine]", 
   RowBox[{
    RowBox[{"maxp", "=", 
     RowBox[{
      RowBox[{
       RowBox[{"Position", "[", 
        RowBox[{"rtab5", ",", "r"}], "]"}], "\[LeftDoubleBracket]", "1", 
       "\[RightDoubleBracket]"}], "\[LeftDoubleBracket]", "1", 
      "\[RightDoubleBracket]"}]}], ";"}], "\[IndentingNewLine]", 
   RowBox[{
    RowBox[{"maxf", "=", 
     RowBox[{"f", "\[LeftDoubleBracket]", "maxp", "\[RightDoubleBracket]"}]}],
     ";"}], "\[IndentingNewLine]", 
   RowBox[{
    RowBox[{"AppendTo", "[", 
     RowBox[{"factors", ",", "maxf"}], "]"}], ";"}], "\[IndentingNewLine]", 
   "\[IndentingNewLine]", 
   RowBox[{
    RowBox[{"f", "=", 
     RowBox[{"Delete", "[", 
      RowBox[{"f", ",", "maxp"}], "]"}]}], ";"}], "\[IndentingNewLine]", 
   RowBox[{
    RowBox[{"rtab6", "=", 
     RowBox[{"Table", "[", 
      RowBox[{
       RowBox[{"rho", "[", 
        RowBox[{"PCDFtab", ",", 
         RowBox[{"{", 
          RowBox[{"1", ",", "16", ",", "4", ",", "7", ",", "9", ",", 
           RowBox[{
           "f", "\[LeftDoubleBracket]", "i", "\[RightDoubleBracket]"}]}], 
          "}"}], ",", 
         RowBox[{"{", 
          RowBox[{"5", ",", "4", ",", "3", ",", "2", ",", "1", ",", "0"}], 
          "}"}]}], "]"}], ",", 
       RowBox[{"{", 
        RowBox[{"i", ",", 
         RowBox[{"Length", "[", "f", "]"}]}], "}"}]}], "]"}]}], ";"}], 
   "\[IndentingNewLine]", 
   RowBox[{"r", "=", 
    RowBox[{"Max", "[", "rtab6", "]"}]}], "\[IndentingNewLine]", 
   RowBox[{
    RowBox[{"maxp", "=", 
     RowBox[{
      RowBox[{
       RowBox[{"Position", "[", 
        RowBox[{"rtab6", ",", "r"}], "]"}], "\[LeftDoubleBracket]", "1", 
       "\[RightDoubleBracket]"}], "\[LeftDoubleBracket]", "1", 
      "\[RightDoubleBracket]"}]}], ";"}], "\[IndentingNewLine]", 
   RowBox[{
    RowBox[{"maxf", "=", 
     RowBox[{"f", "\[LeftDoubleBracket]", "maxp", "\[RightDoubleBracket]"}]}],
     ";"}], "\[IndentingNewLine]", 
   RowBox[{
    RowBox[{"AppendTo", "[", 
     RowBox[{"factors", ",", "maxf"}], "]"}], ";"}], "\[IndentingNewLine]", 
   "\[IndentingNewLine]", 
   RowBox[{
    RowBox[{"f", "=", 
     RowBox[{"Delete", "[", 
      RowBox[{"f", ",", "maxp"}], "]"}]}], ";"}], "\[IndentingNewLine]", 
   RowBox[{
    RowBox[{"rtab7", "=", 
     RowBox[{"Table", "[", 
      RowBox[{
       RowBox[{"rho", "[", 
        RowBox[{"PCDFtab", ",", 
         RowBox[{"{", 
          RowBox[{
          "1", ",", "16", ",", "4", ",", "7", ",", "9", ",", "12", ",", 
           RowBox[{
           "f", "\[LeftDoubleBracket]", "i", "\[RightDoubleBracket]"}]}], 
          "}"}], ",", 
         RowBox[{"{", 
          RowBox[{
          "6", ",", "5", ",", "4", ",", "3", ",", "2", ",", "1", ",", "0"}], 
          "}"}]}], "]"}], ",", 
       RowBox[{"{", 
        RowBox[{"i", ",", 
         RowBox[{"Length", "[", "f", "]"}]}], "}"}]}], "]"}]}], ";"}], 
   "\[IndentingNewLine]", 
   RowBox[{"r", "=", 
    RowBox[{"Max", "[", "rtab7", "]"}]}], "\[IndentingNewLine]", 
   RowBox[{
    RowBox[{"maxp", "=", 
     RowBox[{
      RowBox[{
       RowBox[{"Position", "[", 
        RowBox[{"rtab7", ",", "r"}], "]"}], "\[LeftDoubleBracket]", "1", 
       "\[RightDoubleBracket]"}], "\[LeftDoubleBracket]", "1", 
      "\[RightDoubleBracket]"}]}], ";"}], "\[IndentingNewLine]", 
   RowBox[{
    RowBox[{"maxf", "=", 
     RowBox[{"f", "\[LeftDoubleBracket]", "maxp", "\[RightDoubleBracket]"}]}],
     ";"}], "\[IndentingNewLine]", 
   RowBox[{
    RowBox[{"AppendTo", "[", 
     RowBox[{"factors", ",", "maxf"}], "]"}], ";"}], "\[IndentingNewLine]", 
   "\[IndentingNewLine]", 
   RowBox[{
    RowBox[{"f", "=", 
     RowBox[{"Delete", "[", 
      RowBox[{"f", ",", "maxp"}], "]"}]}], ";"}], "\[IndentingNewLine]", 
   RowBox[{
    RowBox[{"rtab8", "=", 
     RowBox[{"Table", "[", 
      RowBox[{
       RowBox[{"rho", "[", 
        RowBox[{"PCDFtab", ",", 
         RowBox[{"{", 
          RowBox[{
          "1", ",", "16", ",", "4", ",", "7", ",", "9", ",", "12", ",", "5", 
           ",", 
           RowBox[{
           "f", "\[LeftDoubleBracket]", "i", "\[RightDoubleBracket]"}]}], 
          "}"}], ",", 
         RowBox[{"{", 
          RowBox[{
          "8", ",", "7", ",", "6", ",", "5", ",", "4", ",", "3", ",", "2", 
           ",", "0"}], "}"}]}], "]"}], ",", 
       RowBox[{"{", 
        RowBox[{"i", ",", 
         RowBox[{"Length", "[", "f", "]"}]}], "}"}]}], "]"}]}], ";"}], 
   "\[IndentingNewLine]", 
   RowBox[{"r", "=", 
    RowBox[{"Max", "[", "rtab8", "]"}]}], "\[IndentingNewLine]", 
   RowBox[{
    RowBox[{"maxp", "=", 
     RowBox[{
      RowBox[{
       RowBox[{"Position", "[", 
        RowBox[{"rtab8", ",", "r"}], "]"}], "\[LeftDoubleBracket]", "1", 
       "\[RightDoubleBracket]"}], "\[LeftDoubleBracket]", "1", 
      "\[RightDoubleBracket]"}]}], ";"}], "\[IndentingNewLine]", 
   RowBox[{
    RowBox[{"maxf", "=", 
     RowBox[{"f", "\[LeftDoubleBracket]", "maxp", "\[RightDoubleBracket]"}]}],
     ";"}], "\[IndentingNewLine]", 
   RowBox[{
    RowBox[{"AppendTo", "[", 
     RowBox[{"factors", ",", "maxf"}], "]"}], ";"}], "\[IndentingNewLine]", 
   "\[IndentingNewLine]", "factors"}]}]], "Input",
 CellChangeTimes->{{3.773634599957662*^9, 3.773634807871529*^9}, {
  3.773634888236648*^9, 3.7736349527920017`*^9}, {3.773636989146057*^9, 
  3.773637079978807*^9}, {3.8065380954770393`*^9, 3.806538141519356*^9}, {
  3.8065382542022038`*^9, 3.806538276502739*^9}, {3.8065383221492023`*^9, 
  3.80653833501512*^9}, {3.807597630145965*^9, 3.8075976656095037`*^9}, {
  3.807597735345311*^9, 3.807597737822081*^9}, {3.8076531518788147`*^9, 
  3.807653178261629*^9}},
 CellLabel->
  "In[3869]:=",ExpressionUUID->"7697fa89-de71-4c9f-8c21-6770b09dde18"],

Cell[BoxData["0.9785069178952573`"], "Output",
 CellChangeTimes->{
  3.8075977382847347`*^9, {3.807653154698367*^9, 3.807653178617976*^9}},
 CellLabel->
  "Out[3871]=",ExpressionUUID->"b2a00b21-55c7-4785-8600-65850b116311"],

Cell[BoxData["0.9888990863224567`"], "Output",
 CellChangeTimes->{
  3.8075977382847347`*^9, {3.807653154698367*^9, 3.8076531786524143`*^9}},
 CellLabel->
  "Out[3875]=",ExpressionUUID->"d23cc210-e44f-460b-bd9d-5c46194827f7"],

Cell[BoxData["0.9936272069403317`"], "Output",
 CellChangeTimes->{
  3.8075977382847347`*^9, {3.807653154698367*^9, 3.807653178689579*^9}},
 CellLabel->
  "Out[3881]=",ExpressionUUID->"f2721d0a-2c83-472d-a201-f6d6abc237bb"],

Cell[BoxData["0.9966327948276289`"], "Output",
 CellChangeTimes->{
  3.8075977382847347`*^9, {3.807653154698367*^9, 3.807653178725205*^9}},
 CellLabel->
  "Out[3887]=",ExpressionUUID->"c3f847d3-1db9-4292-bb0b-f4f6d5e51113"],

Cell[BoxData["0.9973603119175758`"], "Output",
 CellChangeTimes->{
  3.8075977382847347`*^9, {3.807653154698367*^9, 3.8076531787725887`*^9}},
 CellLabel->
  "Out[3893]=",ExpressionUUID->"00f13477-acd4-494e-9ec9-4a9ee1e2e467"],

Cell[BoxData["0.9977004043488097`"], "Output",
 CellChangeTimes->{
  3.8075977382847347`*^9, {3.807653154698367*^9, 3.8076531788305798`*^9}},
 CellLabel->
  "Out[3899]=",ExpressionUUID->"b6c4a45a-8896-48e9-a387-7d8d5c0ddf58"],

Cell[BoxData["0.9977720263581961`"], "Output",
 CellChangeTimes->{
  3.8075977382847347`*^9, {3.807653154698367*^9, 3.807653178902828*^9}},
 CellLabel->
  "Out[3905]=",ExpressionUUID->"d44b4e9c-97e7-4f6e-9b6d-024cebf0c09d"],

Cell[BoxData["0.9977720263581961`"], "Output",
 CellChangeTimes->{
  3.8075977382847347`*^9, {3.807653154698367*^9, 3.8076531789506207`*^9}},
 CellLabel->
  "Out[3911]=",ExpressionUUID->"b36ebd67-cac2-4f7c-818d-795a4d4d9ce8"],

Cell[BoxData[
 RowBox[{"{", 
  RowBox[{
  "1", ",", "16", ",", "4", ",", "7", ",", "9", ",", "12", ",", "5", ",", 
   "6"}], "}"}]], "Output",
 CellChangeTimes->{
  3.8075977382847347`*^9, {3.807653154698367*^9, 3.807653178954962*^9}},
 CellLabel->
  "Out[3915]=",ExpressionUUID->"7942872d-5b14-4445-9d46-f7037df81f52"]
}, Open  ]],

Cell[CellGroupData[{

Cell[BoxData[
 RowBox[{
  RowBox[{"(*", "PCDD", "*)"}], "\[IndentingNewLine]", 
  RowBox[{
   RowBox[{
    RowBox[{"f", "=", 
     RowBox[{"{", 
      RowBox[{
      "1", ",", "4", ",", "5", ",", "6", ",", "7", ",", "8", ",", "9", ",", 
       "10", ",", "11", ",", "12", ",", "13"}], "}"}]}], ";", 
    RowBox[{"factors", "=", 
     RowBox[{"{", "}"}]}], ";"}], "\[IndentingNewLine]", 
   RowBox[{
    RowBox[{"rtab1", "=", 
     RowBox[{"Table", "[", 
      RowBox[{
       RowBox[{"rho", "[", 
        RowBox[{"PCDDtab", ",", 
         RowBox[{"{", 
          RowBox[{"f", "\[LeftDoubleBracket]", "i", "\[RightDoubleBracket]"}],
           "}"}], ",", 
         RowBox[{"{", "0", "}"}]}], "]"}], ",", 
       RowBox[{"{", 
        RowBox[{"i", ",", 
         RowBox[{"Length", "[", "f", "]"}]}], "}"}]}], "]"}]}], ";"}], 
   "\[IndentingNewLine]", 
   RowBox[{"r", "=", 
    RowBox[{"Max", "[", "rtab1", "]"}]}], "\[IndentingNewLine]", 
   RowBox[{
    RowBox[{"maxp", "=", 
     RowBox[{
      RowBox[{
       RowBox[{"Position", "[", 
        RowBox[{"rtab1", ",", "r"}], "]"}], "\[LeftDoubleBracket]", "1", 
       "\[RightDoubleBracket]"}], "\[LeftDoubleBracket]", "1", 
      "\[RightDoubleBracket]"}]}], ";", 
    RowBox[{"maxf", "=", 
     RowBox[{"f", "\[LeftDoubleBracket]", "maxp", "\[RightDoubleBracket]"}]}],
     ";", 
    RowBox[{"AppendTo", "[", 
     RowBox[{"factors", ",", "maxf"}], "]"}], ";"}], "\[IndentingNewLine]", 
   "\[IndentingNewLine]", 
   RowBox[{
    RowBox[{"f", "=", 
     RowBox[{"Delete", "[", 
      RowBox[{"f", ",", "maxp"}], "]"}]}], ";"}], "\[IndentingNewLine]", 
   RowBox[{
    RowBox[{"rtab2", "=", 
     RowBox[{"Table", "[", 
      RowBox[{
       RowBox[{"rho", "[", 
        RowBox[{"PCDDtab", ",", 
         RowBox[{"{", 
          RowBox[{"1", ",", 
           RowBox[{
           "f", "\[LeftDoubleBracket]", "i", "\[RightDoubleBracket]"}]}], 
          "}"}], ",", 
         RowBox[{"{", 
          RowBox[{"1", ",", "0"}], "}"}]}], "]"}], ",", 
       RowBox[{"{", 
        RowBox[{"i", ",", 
         RowBox[{"Length", "[", "f", "]"}]}], "}"}]}], "]"}]}], ";"}], 
   "\[IndentingNewLine]", 
   RowBox[{"r", "=", 
    RowBox[{"Max", "[", "rtab2", "]"}]}], "\[IndentingNewLine]", 
   RowBox[{
    RowBox[{"maxp", "=", 
     RowBox[{
      RowBox[{
       RowBox[{"Position", "[", 
        RowBox[{"rtab2", ",", "r"}], "]"}], "\[LeftDoubleBracket]", "1", 
       "\[RightDoubleBracket]"}], "\[LeftDoubleBracket]", "1", 
      "\[RightDoubleBracket]"}]}], ";"}], "\[IndentingNewLine]", 
   RowBox[{
    RowBox[{"maxf", "=", 
     RowBox[{"f", "\[LeftDoubleBracket]", "maxp", "\[RightDoubleBracket]"}]}],
     ";"}], "\[IndentingNewLine]", 
   RowBox[{
    RowBox[{"AppendTo", "[", 
     RowBox[{"factors", ",", "maxf"}], "]"}], ";"}], "\[IndentingNewLine]", 
   "\[IndentingNewLine]", 
   RowBox[{
    RowBox[{"f", "=", 
     RowBox[{"Delete", "[", 
      RowBox[{"f", ",", "maxp"}], "]"}]}], ";"}], "\[IndentingNewLine]", 
   RowBox[{
    RowBox[{"rtab3", "=", 
     RowBox[{"Table", "[", 
      RowBox[{
       RowBox[{"rho", "[", 
        RowBox[{"PCDDtab", ",", 
         RowBox[{"{", 
          RowBox[{"1", ",", "10", ",", 
           RowBox[{
           "f", "\[LeftDoubleBracket]", "i", "\[RightDoubleBracket]"}]}], 
          "}"}], ",", 
         RowBox[{"{", 
          RowBox[{"2", ",", "1", ",", "0"}], "}"}]}], "]"}], ",", 
       RowBox[{"{", 
        RowBox[{"i", ",", 
         RowBox[{"Length", "[", "f", "]"}]}], "}"}]}], "]"}]}], ";"}], 
   "\[IndentingNewLine]", 
   RowBox[{"r", "=", 
    RowBox[{"Max", "[", "rtab3", "]"}]}], "\[IndentingNewLine]", 
   RowBox[{
    RowBox[{"maxp", "=", 
     RowBox[{
      RowBox[{
       RowBox[{"Position", "[", 
        RowBox[{"rtab3", ",", "r"}], "]"}], "\[LeftDoubleBracket]", "1", 
       "\[RightDoubleBracket]"}], "\[LeftDoubleBracket]", "1", 
      "\[RightDoubleBracket]"}]}], ";"}], "\[IndentingNewLine]", 
   RowBox[{
    RowBox[{"maxf", "=", 
     RowBox[{"f", "\[LeftDoubleBracket]", "maxp", "\[RightDoubleBracket]"}]}],
     ";"}], "\[IndentingNewLine]", 
   RowBox[{
    RowBox[{"AppendTo", "[", 
     RowBox[{"factors", ",", "maxf"}], "]"}], ";"}], "\[IndentingNewLine]", 
   "\[IndentingNewLine]", 
   RowBox[{
    RowBox[{"f", "=", 
     RowBox[{"Delete", "[", 
      RowBox[{"f", ",", "maxp"}], "]"}]}], ";"}], "\[IndentingNewLine]", 
   RowBox[{
    RowBox[{"rtab4", "=", 
     RowBox[{"Table", "[", 
      RowBox[{
       RowBox[{"rho", "[", 
        RowBox[{"PCDDtab", ",", 
         RowBox[{"{", 
          RowBox[{"1", ",", "10", ",", "4", ",", 
           RowBox[{
           "f", "\[LeftDoubleBracket]", "i", "\[RightDoubleBracket]"}]}], 
          "}"}], ",", 
         RowBox[{"{", 
          RowBox[{"3", ",", "2", ",", "1", ",", "0"}], "}"}]}], "]"}], ",", 
       RowBox[{"{", 
        RowBox[{"i", ",", 
         RowBox[{"Length", "[", "f", "]"}]}], "}"}]}], "]"}]}], ";"}], 
   "\[IndentingNewLine]", 
   RowBox[{"r", "=", 
    RowBox[{"Max", "[", "rtab4", "]"}]}], "\[IndentingNewLine]", 
   RowBox[{
    RowBox[{"maxp", "=", 
     RowBox[{
      RowBox[{
       RowBox[{"Position", "[", 
        RowBox[{"rtab4", ",", "r"}], "]"}], "\[LeftDoubleBracket]", "1", 
       "\[RightDoubleBracket]"}], "\[LeftDoubleBracket]", "1", 
      "\[RightDoubleBracket]"}]}], ";"}], "\[IndentingNewLine]", 
   RowBox[{
    RowBox[{"maxf", "=", 
     RowBox[{"f", "\[LeftDoubleBracket]", "maxp", "\[RightDoubleBracket]"}]}],
     ";"}], "\[IndentingNewLine]", 
   RowBox[{
    RowBox[{"AppendTo", "[", 
     RowBox[{"factors", ",", "maxf"}], "]"}], ";"}], "\[IndentingNewLine]", 
   "\[IndentingNewLine]", 
   RowBox[{
    RowBox[{"f", "=", 
     RowBox[{"Delete", "[", 
      RowBox[{"f", ",", "maxp"}], "]"}]}], ";"}], "\[IndentingNewLine]", 
   RowBox[{
    RowBox[{"rtab5", "=", 
     RowBox[{"Table", "[", 
      RowBox[{
       RowBox[{"rho", "[", 
        RowBox[{"PCDDtab", ",", 
         RowBox[{"{", 
          RowBox[{"1", ",", "10", ",", "4", ",", "5", ",", 
           RowBox[{
           "f", "\[LeftDoubleBracket]", "i", "\[RightDoubleBracket]"}]}], 
          "}"}], ",", 
         RowBox[{"{", 
          RowBox[{"4", ",", "3", ",", "2", ",", "1", ",", "0"}], "}"}]}], 
        "]"}], ",", 
       RowBox[{"{", 
        RowBox[{"i", ",", 
         RowBox[{"Length", "[", "f", "]"}]}], "}"}]}], "]"}]}], ";"}], 
   "\[IndentingNewLine]", 
   RowBox[{"r", "=", 
    RowBox[{"Max", "[", "rtab5", "]"}]}], "\[IndentingNewLine]", 
   RowBox[{
    RowBox[{"maxp", "=", 
     RowBox[{
      RowBox[{
       RowBox[{"Position", "[", 
        RowBox[{"rtab5", ",", "r"}], "]"}], "\[LeftDoubleBracket]", "1", 
       "\[RightDoubleBracket]"}], "\[LeftDoubleBracket]", "1", 
      "\[RightDoubleBracket]"}]}], ";"}], "\[IndentingNewLine]", 
   RowBox[{
    RowBox[{"maxf", "=", 
     RowBox[{"f", "\[LeftDoubleBracket]", "maxp", "\[RightDoubleBracket]"}]}],
     ";"}], "\[IndentingNewLine]", 
   RowBox[{
    RowBox[{"AppendTo", "[", 
     RowBox[{"factors", ",", "maxf"}], "]"}], ";"}], "\[IndentingNewLine]", 
   "\[IndentingNewLine]", 
   RowBox[{
    RowBox[{"f", "=", 
     RowBox[{"Delete", "[", 
      RowBox[{"f", ",", "maxp"}], "]"}]}], ";"}], "\[IndentingNewLine]", 
   RowBox[{
    RowBox[{"rtab6", "=", 
     RowBox[{"Table", "[", 
      RowBox[{
       RowBox[{"rho", "[", 
        RowBox[{"PCDDtab", ",", 
         RowBox[{"{", 
          RowBox[{"1", ",", "10", ",", "4", ",", "5", ",", "6", ",", 
           RowBox[{
           "f", "\[LeftDoubleBracket]", "i", "\[RightDoubleBracket]"}]}], 
          "}"}], ",", 
         RowBox[{"{", 
          RowBox[{"5", ",", "4", ",", "3", ",", "2", ",", "1", ",", "0"}], 
          "}"}]}], "]"}], ",", 
       RowBox[{"{", 
        RowBox[{"i", ",", 
         RowBox[{"Length", "[", "f", "]"}]}], "}"}]}], "]"}]}], ";"}], 
   "\[IndentingNewLine]", 
   RowBox[{"r", "=", 
    RowBox[{"Max", "[", "rtab6", "]"}]}], "\[IndentingNewLine]", 
   RowBox[{
    RowBox[{"maxp", "=", 
     RowBox[{
      RowBox[{
       RowBox[{"Position", "[", 
        RowBox[{"rtab6", ",", "r"}], "]"}], "\[LeftDoubleBracket]", "1", 
       "\[RightDoubleBracket]"}], "\[LeftDoubleBracket]", "1", 
      "\[RightDoubleBracket]"}]}], ";"}], "\[IndentingNewLine]", 
   RowBox[{
    RowBox[{"maxf", "=", 
     RowBox[{"f", "\[LeftDoubleBracket]", "maxp", "\[RightDoubleBracket]"}]}],
     ";"}], "\[IndentingNewLine]", 
   RowBox[{
    RowBox[{"AppendTo", "[", 
     RowBox[{"factors", ",", "maxf"}], "]"}], ";"}], "\[IndentingNewLine]", 
   "\[IndentingNewLine]", 
   RowBox[{
    RowBox[{"f", "=", 
     RowBox[{"Delete", "[", 
      RowBox[{"f", ",", "maxp"}], "]"}]}], ";"}], "\[IndentingNewLine]", 
   RowBox[{
    RowBox[{"rtab6", "=", 
     RowBox[{"Table", "[", 
      RowBox[{
       RowBox[{"rho", "[", 
        RowBox[{"PCDDtab", ",", 
         RowBox[{"{", 
          RowBox[{
          "1", ",", "10", ",", "4", ",", "5", ",", "6", ",", "13", ",", 
           RowBox[{
           "f", "\[LeftDoubleBracket]", "i", "\[RightDoubleBracket]"}]}], 
          "}"}], ",", 
         RowBox[{"{", 
          RowBox[{
          "6", ",", "5", ",", "4", ",", "3", ",", "2", ",", "1", ",", "0"}], 
          "}"}]}], "]"}], ",", 
       RowBox[{"{", 
        RowBox[{"i", ",", 
         RowBox[{"Length", "[", "f", "]"}]}], "}"}]}], "]"}]}], ";"}], 
   "\[IndentingNewLine]", 
   RowBox[{"r", "=", 
    RowBox[{"Max", "[", "rtab6", "]"}]}], "\[IndentingNewLine]", 
   RowBox[{
    RowBox[{"maxp", "=", 
     RowBox[{
      RowBox[{
       RowBox[{"Position", "[", 
        RowBox[{"rtab6", ",", "r"}], "]"}], "\[LeftDoubleBracket]", "1", 
       "\[RightDoubleBracket]"}], "\[LeftDoubleBracket]", "1", 
      "\[RightDoubleBracket]"}]}], ";"}], "\[IndentingNewLine]", 
   RowBox[{
    RowBox[{"maxf", "=", 
     RowBox[{"f", "\[LeftDoubleBracket]", "maxp", "\[RightDoubleBracket]"}]}],
     ";"}], "\[IndentingNewLine]", 
   RowBox[{
    RowBox[{"AppendTo", "[", 
     RowBox[{"factors", ",", "maxf"}], "]"}], ";"}], "\[IndentingNewLine]", 
   "\[IndentingNewLine]", "factors"}]}]], "Input",
 CellChangeTimes->{{3.773634791093339*^9, 3.7736348779465647`*^9}, {
  3.7736349992144947`*^9, 3.773635029401046*^9}, {3.773635446772913*^9, 
  3.77363544779643*^9}, {3.77363715864651*^9, 3.773637181140615*^9}, {
  3.805598804786763*^9, 3.8055988221449537`*^9}, {3.806031006017858*^9, 
  3.8060310065134373`*^9}, {3.8075986986171427`*^9, 3.8075987479032307`*^9}, {
  3.807609087392818*^9, 3.807609121324917*^9}, {3.807609386805066*^9, 
  3.807609391509572*^9}, {3.807920274765992*^9, 3.80792027571837*^9}},
 CellLabel->
  "In[855]:=",ExpressionUUID->"4d5ca695-f357-490e-9512-f1a0c2d1c04d"],

Cell[BoxData["0.9791887780306663`"], "Output",
 CellChangeTimes->{
  3.8075987483437643`*^9, {3.8076090951197157`*^9, 3.807609121972299*^9}, 
   3.807609392256607*^9, 3.807920276315916*^9},
 CellLabel->
  "Out[857]=",ExpressionUUID->"7fa52b09-506f-464e-a283-215129621452"],

Cell[BoxData["0.9967753887744414`"], "Output",
 CellChangeTimes->{
  3.8075987483437643`*^9, {3.8076090951197157`*^9, 3.807609121972299*^9}, 
   3.807609392256607*^9, 3.807920276344171*^9},
 CellLabel->
  "Out[861]=",ExpressionUUID->"e830adac-5d84-4c81-abed-db6e610f32cb"],

Cell[BoxData["0.9988853794784228`"], "Output",
 CellChangeTimes->{
  3.8075987483437643`*^9, {3.8076090951197157`*^9, 3.807609121972299*^9}, 
   3.807609392256607*^9, 3.807920276349916*^9},
 CellLabel->
  "Out[867]=",ExpressionUUID->"121928c8-9357-43e3-ae1b-aeef8c5465bf"],

Cell[BoxData["0.9993231578416742`"], "Output",
 CellChangeTimes->{
  3.8075987483437643`*^9, {3.8076090951197157`*^9, 3.807609121972299*^9}, 
   3.807609392256607*^9, 3.807920276383245*^9},
 CellLabel->
  "Out[873]=",ExpressionUUID->"da9c4f95-7ccd-4e59-95bf-b3e972c1e1e3"],

Cell[BoxData["0.9994736040869066`"], "Output",
 CellChangeTimes->{
  3.8075987483437643`*^9, {3.8076090951197157`*^9, 3.807609121972299*^9}, 
   3.807609392256607*^9, 3.8079202763867064`*^9},
 CellLabel->
  "Out[879]=",ExpressionUUID->"a34c770e-43f7-4fca-b8e9-421643b6da8e"],

Cell[BoxData["0.9995556625675737`"], "Output",
 CellChangeTimes->{
  3.8075987483437643`*^9, {3.8076090951197157`*^9, 3.807609121972299*^9}, 
   3.807609392256607*^9, 3.807920276390551*^9},
 CellLabel->
  "Out[885]=",ExpressionUUID->"099d732a-a42c-4306-93f5-e8750222b079"],

Cell[BoxData["0.9995556625675737`"], "Output",
 CellChangeTimes->{
  3.8075987483437643`*^9, {3.8076090951197157`*^9, 3.807609121972299*^9}, 
   3.807609392256607*^9, 3.807920276435157*^9},
 CellLabel->
  "Out[891]=",ExpressionUUID->"1ae3a150-2534-4e9b-b8da-d28d1ae8a02c"],

Cell[BoxData[
 RowBox[{"{", 
  RowBox[{"1", ",", "10", ",", "4", ",", "5", ",", "6", ",", "13", ",", "7"}],
   "}"}]], "Output",
 CellChangeTimes->{
  3.8075987483437643`*^9, {3.8076090951197157`*^9, 3.807609121972299*^9}, 
   3.807609392256607*^9, 3.8079202764385777`*^9},
 CellLabel->
  "Out[895]=",ExpressionUUID->"a14f9086-9c89-4375-9937-ca6b15640ae4"]
}, Closed]],

Cell[CellGroupData[{

Cell[BoxData[{
 RowBox[{
  RowBox[{"arank", "=", 
   RowBox[{"Table", "[", 
    RowBox[{
     RowBox[{"score", "[", 
      RowBox[{
       RowBox[{
       "PCDDtab", "\[LeftDoubleBracket]", "i", "\[RightDoubleBracket]"}], ",", 
       RowBox[{"{", 
        RowBox[{"1", ",", "10", ",", "4", ",", "5", ",", "6"}], "}"}], ",", 
       RowBox[{"{", 
        RowBox[{"4", ",", "3", ",", "2", ",", "1", ",", "0"}], "}"}]}], "]"}],
      ",", 
     RowBox[{"{", 
      RowBox[{"i", ",", 
       RowBox[{"Length", "[", "PCDDtab", "]"}]}], "}"}]}], "]"}]}], 
  ";"}], "\[IndentingNewLine]", 
 RowBox[{
  RowBox[{"energy", "=", 
   RowBox[{"PCDDtab", "\[LeftDoubleBracket]", 
    RowBox[{"All", ",", "3"}], "\[RightDoubleBracket]"}]}], 
  ";"}], "\[IndentingNewLine]", 
 RowBox[{
  RowBox[{"corr", "=", 
   RowBox[{"Table", "[", 
    RowBox[{
     RowBox[{"{", 
      RowBox[{
       RowBox[{
       "arank", "\[LeftDoubleBracket]", "i", "\[RightDoubleBracket]"}], ",", 
       RowBox[{
       "energy", "\[LeftDoubleBracket]", "i", "\[RightDoubleBracket]"}]}], 
      "}"}], ",", 
     RowBox[{"{", 
      RowBox[{"i", ",", 
       RowBox[{"Length", "[", "PCDDtab", "]"}]}], "}"}]}], "]"}]}], 
  ";"}], "\[IndentingNewLine]", 
 RowBox[{"Export", "[", 
  RowBox[{
   RowBox[{
    RowBox[{"NotebookDirectory", "[", "]"}], "<>", 
    "\"\<PCDD_MP2_omp-energy.xlsx\>\""}], ",", "corr"}], "]"}]}], "Input",
 CellChangeTimes->{{3.806031011118638*^9, 3.806031089540979*^9}, {
  3.806031124671743*^9, 3.8060312738327293`*^9}},
 CellLabel->
  "In[12616]:=",ExpressionUUID->"b0f6ad64-db78-4e46-82c6-26ac6804a71a"],

Cell[BoxData["\<\"/Users/admin/Desktop/Research/Dioxins/PCDD_MP2_omp-energy.\
xlsx\"\>"], "Output",
 CellChangeTimes->{
  3.806031044108015*^9, {3.8060311305519047`*^9, 3.806031205862722*^9}, 
   3.8060312820008183`*^9},
 CellLabel->
  "Out[12619]=",ExpressionUUID->"836909e7-90c5-4b0f-a3a6-8362d170b528"]
}, Open  ]]
}, Closed]],

Cell[CellGroupData[{

Cell["HF", "Subsubsection",
 CellChangeTimes->{{3.773636958626588*^9, 3.773636964518046*^9}, {
  3.773637324837083*^9, 
  3.773637325069333*^9}},ExpressionUUID->"a652b846-cdd2-4fa4-9d7c-\
501031571e33"],

Cell[CellGroupData[{

Cell[BoxData[
 RowBox[{
  RowBox[{"(*", "PCB", "*)"}], "\[IndentingNewLine]", 
  RowBox[{
   RowBox[{
    RowBox[{"f", "=", 
     RowBox[{"{", 
      RowBox[{
      "1", ",", "4", ",", "5", ",", "6", ",", "7", ",", "8", ",", "9", ",", 
       "10", ",", "11", ",", "12", ",", "13"}], "}"}]}], ";", 
    RowBox[{"factors", "=", 
     RowBox[{"{", "}"}]}], ";"}], "\[IndentingNewLine]", 
   RowBox[{
    RowBox[{"rtab1", "=", 
     RowBox[{"Table", "[", 
      RowBox[{
       RowBox[{"rho", "[", 
        RowBox[{"PCBtab", ",", 
         RowBox[{"{", 
          RowBox[{"f", "\[LeftDoubleBracket]", "i", "\[RightDoubleBracket]"}],
           "}"}], ",", 
         RowBox[{"{", "0", "}"}]}], "]"}], ",", 
       RowBox[{"{", 
        RowBox[{"i", ",", 
         RowBox[{"Length", "[", "f", "]"}]}], "}"}]}], "]"}]}], ";"}], 
   "\[IndentingNewLine]", 
   RowBox[{"r", "=", 
    RowBox[{"Max", "[", "rtab1", "]"}]}], "\[IndentingNewLine]", 
   RowBox[{
    RowBox[{"maxp", "=", 
     RowBox[{
      RowBox[{
       RowBox[{"Position", "[", 
        RowBox[{"rtab1", ",", "r"}], "]"}], "\[LeftDoubleBracket]", "1", 
       "\[RightDoubleBracket]"}], "\[LeftDoubleBracket]", "1", 
      "\[RightDoubleBracket]"}]}], ";", 
    RowBox[{"maxf", "=", 
     RowBox[{"f", "\[LeftDoubleBracket]", "maxp", "\[RightDoubleBracket]"}]}],
     ";", 
    RowBox[{"AppendTo", "[", 
     RowBox[{"factors", ",", "maxf"}], "]"}], ";"}], "\[IndentingNewLine]", 
   "\[IndentingNewLine]", 
   RowBox[{
    RowBox[{"f", "=", 
     RowBox[{"Delete", "[", 
      RowBox[{"f", ",", "maxp"}], "]"}]}], ";"}], "\[IndentingNewLine]", 
   RowBox[{
    RowBox[{"rtab2", "=", 
     RowBox[{"Table", "[", 
      RowBox[{
       RowBox[{"rho", "[", 
        RowBox[{"PCBtab", ",", 
         RowBox[{"{", 
          RowBox[{"1", ",", 
           RowBox[{
           "f", "\[LeftDoubleBracket]", "i", "\[RightDoubleBracket]"}]}], 
          "}"}], ",", 
         RowBox[{"{", 
          RowBox[{"1", ",", "0"}], "}"}]}], "]"}], ",", 
       RowBox[{"{", 
        RowBox[{"i", ",", 
         RowBox[{"Length", "[", "f", "]"}]}], "}"}]}], "]"}]}], ";"}], 
   "\[IndentingNewLine]", 
   RowBox[{"r", "=", 
    RowBox[{"Max", "[", "rtab2", "]"}]}], "\[IndentingNewLine]", 
   RowBox[{
    RowBox[{"maxp", "=", 
     RowBox[{
      RowBox[{
       RowBox[{"Position", "[", 
        RowBox[{"rtab2", ",", "r"}], "]"}], "\[LeftDoubleBracket]", "1", 
       "\[RightDoubleBracket]"}], "\[LeftDoubleBracket]", "1", 
      "\[RightDoubleBracket]"}]}], ";"}], "\[IndentingNewLine]", 
   RowBox[{
    RowBox[{"maxf", "=", 
     RowBox[{"f", "\[LeftDoubleBracket]", "maxp", "\[RightDoubleBracket]"}]}],
     ";"}], "\[IndentingNewLine]", 
   RowBox[{
    RowBox[{"AppendTo", "[", 
     RowBox[{"factors", ",", "maxf"}], "]"}], ";"}], "\[IndentingNewLine]", 
   "\[IndentingNewLine]", 
   RowBox[{
    RowBox[{"f", "=", 
     RowBox[{"Delete", "[", 
      RowBox[{"f", ",", "maxp"}], "]"}]}], ";"}], "\[IndentingNewLine]", 
   RowBox[{
    RowBox[{"rtab3", "=", 
     RowBox[{"Table", "[", 
      RowBox[{
       RowBox[{"rho", "[", 
        RowBox[{"PCBtab", ",", 
         RowBox[{"{", 
          RowBox[{"1", ",", "10", ",", 
           RowBox[{
           "f", "\[LeftDoubleBracket]", "i", "\[RightDoubleBracket]"}]}], 
          "}"}], ",", 
         RowBox[{"{", 
          RowBox[{"2", ",", "1", ",", "0"}], "}"}]}], "]"}], ",", 
       RowBox[{"{", 
        RowBox[{"i", ",", 
         RowBox[{"Length", "[", "f", "]"}]}], "}"}]}], "]"}]}], ";"}], 
   "\[IndentingNewLine]", 
   RowBox[{"r", "=", 
    RowBox[{"Max", "[", "rtab3", "]"}]}], "\[IndentingNewLine]", 
   RowBox[{
    RowBox[{"maxp", "=", 
     RowBox[{
      RowBox[{
       RowBox[{"Position", "[", 
        RowBox[{"rtab3", ",", "r"}], "]"}], "\[LeftDoubleBracket]", "1", 
       "\[RightDoubleBracket]"}], "\[LeftDoubleBracket]", "1", 
      "\[RightDoubleBracket]"}]}], ";"}], "\[IndentingNewLine]", 
   RowBox[{
    RowBox[{"maxf", "=", 
     RowBox[{"f", "\[LeftDoubleBracket]", "maxp", "\[RightDoubleBracket]"}]}],
     ";"}], "\[IndentingNewLine]", 
   RowBox[{
    RowBox[{"AppendTo", "[", 
     RowBox[{"factors", ",", "maxf"}], "]"}], ";"}], "\[IndentingNewLine]", 
   "\[IndentingNewLine]", 
   RowBox[{
    RowBox[{"f", "=", 
     RowBox[{"Delete", "[", 
      RowBox[{"f", ",", "maxp"}], "]"}]}], ";"}], "\[IndentingNewLine]", 
   RowBox[{
    RowBox[{"rtab4", "=", 
     RowBox[{"Table", "[", 
      RowBox[{
       RowBox[{"rho", "[", 
        RowBox[{"PCBtab", ",", 
         RowBox[{"{", 
          RowBox[{"1", ",", "10", ",", "4", ",", 
           RowBox[{
           "f", "\[LeftDoubleBracket]", "i", "\[RightDoubleBracket]"}]}], 
          "}"}], ",", 
         RowBox[{"{", 
          RowBox[{"3", ",", "2", ",", "1", ",", "0"}], "}"}]}], "]"}], ",", 
       RowBox[{"{", 
        RowBox[{"i", ",", 
         RowBox[{"Length", "[", "f", "]"}]}], "}"}]}], "]"}]}], ";"}], 
   "\[IndentingNewLine]", 
   RowBox[{"r", "=", 
    RowBox[{"Max", "[", "rtab4", "]"}]}], "\[IndentingNewLine]", 
   RowBox[{
    RowBox[{"maxp", "=", 
     RowBox[{
      RowBox[{
       RowBox[{"Position", "[", 
        RowBox[{"rtab4", ",", "r"}], "]"}], "\[LeftDoubleBracket]", "1", 
       "\[RightDoubleBracket]"}], "\[LeftDoubleBracket]", "1", 
      "\[RightDoubleBracket]"}]}], ";"}], "\[IndentingNewLine]", 
   RowBox[{
    RowBox[{"maxf", "=", 
     RowBox[{"f", "\[LeftDoubleBracket]", "maxp", "\[RightDoubleBracket]"}]}],
     ";"}], "\[IndentingNewLine]", 
   RowBox[{
    RowBox[{"AppendTo", "[", 
     RowBox[{"factors", ",", "maxf"}], "]"}], ";"}], "\[IndentingNewLine]", 
   "\[IndentingNewLine]", 
   RowBox[{
    RowBox[{"f", "=", 
     RowBox[{"Delete", "[", 
      RowBox[{"f", ",", "maxp"}], "]"}]}], ";"}], "\[IndentingNewLine]", 
   RowBox[{
    RowBox[{"rtab5", "=", 
     RowBox[{"Table", "[", 
      RowBox[{
       RowBox[{"rho", "[", 
        RowBox[{"PCBtab", ",", 
         RowBox[{"{", 
          RowBox[{"1", ",", "10", ",", "4", ",", "11", ",", 
           RowBox[{
           "f", "\[LeftDoubleBracket]", "i", "\[RightDoubleBracket]"}]}], 
          "}"}], ",", 
         RowBox[{"{", 
          RowBox[{"4", ",", "3", ",", "2", ",", "1", ",", "0"}], "}"}]}], 
        "]"}], ",", 
       RowBox[{"{", 
        RowBox[{"i", ",", 
         RowBox[{"Length", "[", "f", "]"}]}], "}"}]}], "]"}]}], ";"}], 
   "\[IndentingNewLine]", 
   RowBox[{"r", "=", 
    RowBox[{"Max", "[", "rtab5", "]"}]}], "\[IndentingNewLine]", 
   RowBox[{
    RowBox[{"maxp", "=", 
     RowBox[{
      RowBox[{
       RowBox[{"Position", "[", 
        RowBox[{"rtab5", ",", "r"}], "]"}], "\[LeftDoubleBracket]", "1", 
       "\[RightDoubleBracket]"}], "\[LeftDoubleBracket]", "1", 
      "\[RightDoubleBracket]"}]}], ";"}], "\[IndentingNewLine]", 
   RowBox[{
    RowBox[{"maxf", "=", 
     RowBox[{"f", "\[LeftDoubleBracket]", "maxp", "\[RightDoubleBracket]"}]}],
     ";"}], "\[IndentingNewLine]", 
   RowBox[{
    RowBox[{"AppendTo", "[", 
     RowBox[{"factors", ",", "maxf"}], "]"}], ";"}], "\[IndentingNewLine]", 
   "\[IndentingNewLine]", 
   RowBox[{
    RowBox[{"f", "=", 
     RowBox[{"Delete", "[", 
      RowBox[{"f", ",", "maxp"}], "]"}]}], ";"}], "\[IndentingNewLine]", 
   RowBox[{
    RowBox[{"rtab6", "=", 
     RowBox[{"Table", "[", 
      RowBox[{
       RowBox[{"rho", "[", 
        RowBox[{"PCBtab", ",", 
         RowBox[{"{", 
          RowBox[{"1", ",", "10", ",", "4", ",", "11", ",", "12", ",", 
           RowBox[{
           "f", "\[LeftDoubleBracket]", "i", "\[RightDoubleBracket]"}]}], 
          "}"}], ",", 
         RowBox[{"{", 
          RowBox[{"5", ",", "4", ",", "3", ",", "2", ",", "1", ",", "0"}], 
          "}"}]}], "]"}], ",", 
       RowBox[{"{", 
        RowBox[{"i", ",", 
         RowBox[{"Length", "[", "f", "]"}]}], "}"}]}], "]"}]}], ";"}], 
   "\[IndentingNewLine]", 
   RowBox[{"r", "=", 
    RowBox[{"Max", "[", "rtab6", "]"}]}], "\[IndentingNewLine]", 
   RowBox[{
    RowBox[{"maxp", "=", 
     RowBox[{
      RowBox[{
       RowBox[{"Position", "[", 
        RowBox[{"rtab6", ",", "r"}], "]"}], "\[LeftDoubleBracket]", "1", 
       "\[RightDoubleBracket]"}], "\[LeftDoubleBracket]", "1", 
      "\[RightDoubleBracket]"}]}], ";"}], "\[IndentingNewLine]", 
   RowBox[{
    RowBox[{"maxf", "=", 
     RowBox[{"f", "\[LeftDoubleBracket]", "maxp", "\[RightDoubleBracket]"}]}],
     ";"}], "\[IndentingNewLine]", 
   RowBox[{
    RowBox[{"AppendTo", "[", 
     RowBox[{"factors", ",", "maxf"}], "]"}], ";"}], "\[IndentingNewLine]", 
   "\[IndentingNewLine]", 
   RowBox[{
    RowBox[{"f", "=", 
     RowBox[{"Delete", "[", 
      RowBox[{"f", ",", "maxp"}], "]"}]}], ";"}], "\[IndentingNewLine]", 
   RowBox[{
    RowBox[{"rtab7", "=", 
     RowBox[{"Table", "[", 
      RowBox[{
       RowBox[{"rho", "[", 
        RowBox[{"PCBtab", ",", 
         RowBox[{"{", 
          RowBox[{
          "1", ",", "10", ",", "4", ",", "11", ",", "12", ",", "7", ",", 
           RowBox[{
           "f", "\[LeftDoubleBracket]", "i", "\[RightDoubleBracket]"}]}], 
          "}"}], ",", 
         RowBox[{"{", 
          RowBox[{
          "6", ",", "5", ",", "4", ",", "3", ",", "2", ",", "1", ",", "0"}], 
          "}"}]}], "]"}], ",", 
       RowBox[{"{", 
        RowBox[{"i", ",", 
         RowBox[{"Length", "[", "f", "]"}]}], "}"}]}], "]"}]}], ";"}], 
   "\[IndentingNewLine]", 
   RowBox[{"r", "=", 
    RowBox[{"Max", "[", "rtab6", "]"}]}], "\[IndentingNewLine]", 
   RowBox[{
    RowBox[{"maxp", "=", 
     RowBox[{
      RowBox[{
       RowBox[{"Position", "[", 
        RowBox[{"rtab6", ",", "r"}], "]"}], "\[LeftDoubleBracket]", "1", 
       "\[RightDoubleBracket]"}], "\[LeftDoubleBracket]", "1", 
      "\[RightDoubleBracket]"}]}], ";"}], "\[IndentingNewLine]", 
   RowBox[{
    RowBox[{"maxf", "=", 
     RowBox[{"f", "\[LeftDoubleBracket]", "maxp", "\[RightDoubleBracket]"}]}],
     ";"}], "\[IndentingNewLine]", 
   RowBox[{
    RowBox[{"AppendTo", "[", 
     RowBox[{"factors", ",", "maxf"}], "]"}], ";"}], "\[IndentingNewLine]", 
   "\[IndentingNewLine]", "factors"}]}]], "Input",
 CellChangeTimes->{{3.803824977383204*^9, 3.772204524603292*^9}, {
   3.772204618623378*^9, 3.772205000186901*^9}, 3.772205042844973*^9, {
   3.77220510064054*^9, 3.772205199035623*^9}, {3.772205249313792*^9, 
   3.77220525075414*^9}, {3.772205431709424*^9, 3.7722054400286303`*^9}, {
   3.772205496599558*^9, 3.77220549741917*^9}, {3.7722055447813597`*^9, 
   3.7722055933826857`*^9}, {3.803828113378766*^9, 3.803828222912492*^9}, {
   3.803828277854954*^9, 3.803828293091825*^9}, {3.803828325455319*^9, 
   3.7722061249708147`*^9}, {3.7722062193166523`*^9, 3.772206232787274*^9}, {
   3.772206264344961*^9, 3.772206290581667*^9}, 3.772206410672268*^9, {
   3.7722064422439013`*^9, 3.77220647420851*^9}, {3.77220655039795*^9, 
   3.772206561348881*^9}, {3.772206624255877*^9, 3.772206671725356*^9}, {
   3.772206709776215*^9, 3.772206711255836*^9}, {3.772206866553768*^9, 
   3.772206930632311*^9}, {3.7722069692848587`*^9, 3.772206982701438*^9}, {
   3.77220702163312*^9, 3.772207051532701*^9}, {3.772207124356379*^9, 
   3.772207146059061*^9}, {3.772207182378145*^9, 3.772207333577197*^9}, 
   3.8047344535474443`*^9, {3.8047345673362007`*^9, 3.7736110593185453`*^9}, {
   3.7736110937542963`*^9, 3.773611186692642*^9}, {3.7736337216838503`*^9, 
   3.773633851503291*^9}, {3.773633997612277*^9, 3.773634147722519*^9}, {
   3.773634559071665*^9, 3.773634594862218*^9}, {3.773634752387439*^9, 
   3.77363475312358*^9}, {3.7736367883986683`*^9, 3.773636841159498*^9}, {
   3.773636881042412*^9, 3.773636886507152*^9}, {3.773637350647331*^9, 
   3.773637404599131*^9}, {3.807607850328475*^9, 3.807607913152609*^9}},
 CellLabel->
  "In[1819]:=",ExpressionUUID->"85cab41c-e950-4614-b338-3ff248b2a6c1"],

Cell[BoxData["0.9849604252412704`"], "Output",
 CellChangeTimes->{3.807607913734137*^9},
 CellLabel->
  "Out[1821]=",ExpressionUUID->"8026d76a-c98b-4b9f-bc55-608665662849"],

Cell[BoxData["0.9965970252875112`"], "Output",
 CellChangeTimes->{3.807607913769671*^9},
 CellLabel->
  "Out[1825]=",ExpressionUUID->"965b0fcd-47aa-481c-ae06-5f5b368cdb47"],

Cell[BoxData["0.9989887378016186`"], "Output",
 CellChangeTimes->{3.807607913806932*^9},
 CellLabel->
  "Out[1831]=",ExpressionUUID->"da954010-695f-4e44-9923-1106d08e7fd3"],

Cell[BoxData["0.9992701049779473`"], "Output",
 CellChangeTimes->{3.807607913844968*^9},
 CellLabel->
  "Out[1837]=",ExpressionUUID->"a67a26b1-0a7d-480c-b626-28143185386b"],

Cell[BoxData["0.9993303804992572`"], "Output",
 CellChangeTimes->{3.807607913889468*^9},
 CellLabel->
  "Out[1843]=",ExpressionUUID->"ab2afbb3-4a5a-475d-a044-b7e2466d14c5"],

Cell[BoxData["0.9993303804992572`"], "Output",
 CellChangeTimes->{3.807607913898831*^9},
 CellLabel->
  "Out[1849]=",ExpressionUUID->"35d29e3d-cfec-4ef4-8415-95c847e5757a"],

Cell[BoxData["0.9993303804992572`"], "Output",
 CellChangeTimes->{3.8076079139413023`*^9},
 CellLabel->
  "Out[1855]=",ExpressionUUID->"4f2bb042-90ca-4bcf-94aa-ad5fcbe7380a"],

Cell[BoxData[
 RowBox[{"{", 
  RowBox[{
  "1", ",", "10", ",", "4", ",", "11", ",", "12", ",", "7", ",", "8"}], 
  "}"}]], "Output",
 CellChangeTimes->{3.807607913944347*^9},
 CellLabel->
  "Out[1859]=",ExpressionUUID->"664f6b84-8b7d-40fc-b6e5-98569579c8e7"]
}, Open  ]],

Cell[BoxData[""], "Input",
 CellChangeTimes->{{3.805696319404051*^9, 
  3.80569632901042*^9}},ExpressionUUID->"9887e3ca-2f09-4265-ad02-\
f6639d0444e4"],

Cell[CellGroupData[{

Cell[BoxData[
 RowBox[{
  RowBox[{"(*", "PCDF", "*)"}], "\[IndentingNewLine]", 
  RowBox[{
   RowBox[{
    RowBox[{"f", "=", 
     RowBox[{"{", 
      RowBox[{
      "1", ",", "4", ",", "5", ",", "6", ",", "7", ",", "8", ",", "9", ",", 
       "10", ",", "11", ",", "12", ",", "13", ",", "14", ",", "15", ",", 
       "16"}], "}"}]}], ";", 
    RowBox[{"factors", "=", 
     RowBox[{"{", "}"}]}], ";"}], "\[IndentingNewLine]", 
   RowBox[{
    RowBox[{"rtab1", "=", 
     RowBox[{"Table", "[", 
      RowBox[{
       RowBox[{"rho", "[", 
        RowBox[{"PCDFtab", ",", 
         RowBox[{"{", 
          RowBox[{"f", "\[LeftDoubleBracket]", "i", "\[RightDoubleBracket]"}],
           "}"}], ",", 
         RowBox[{"{", "0", "}"}]}], "]"}], ",", 
       RowBox[{"{", 
        RowBox[{"i", ",", 
         RowBox[{"Length", "[", "f", "]"}]}], "}"}]}], "]"}]}], ";"}], 
   "\[IndentingNewLine]", 
   RowBox[{"r", "=", 
    RowBox[{"Max", "[", "rtab1", "]"}]}], "\[IndentingNewLine]", 
   RowBox[{
    RowBox[{"maxp", "=", 
     RowBox[{
      RowBox[{
       RowBox[{"Position", "[", 
        RowBox[{"rtab1", ",", "r"}], "]"}], "\[LeftDoubleBracket]", "1", 
       "\[RightDoubleBracket]"}], "\[LeftDoubleBracket]", "1", 
      "\[RightDoubleBracket]"}]}], ";", 
    RowBox[{"maxf", "=", 
     RowBox[{"f", "\[LeftDoubleBracket]", "maxp", "\[RightDoubleBracket]"}]}],
     ";", 
    RowBox[{"AppendTo", "[", 
     RowBox[{"factors", ",", "maxf"}], "]"}], ";"}], "\[IndentingNewLine]", 
   "\[IndentingNewLine]", 
   RowBox[{
    RowBox[{"f", "=", 
     RowBox[{"Delete", "[", 
      RowBox[{"f", ",", "maxp"}], "]"}]}], ";"}], "\[IndentingNewLine]", 
   RowBox[{
    RowBox[{"rtab2", "=", 
     RowBox[{"Table", "[", 
      RowBox[{
       RowBox[{"rho", "[", 
        RowBox[{"PCDFtab", ",", 
         RowBox[{"{", 
          RowBox[{"1", ",", 
           RowBox[{
           "f", "\[LeftDoubleBracket]", "i", "\[RightDoubleBracket]"}]}], 
          "}"}], ",", 
         RowBox[{"{", 
          RowBox[{"1", ",", "0"}], "}"}]}], "]"}], ",", 
       RowBox[{"{", 
        RowBox[{"i", ",", 
         RowBox[{"Length", "[", "f", "]"}]}], "}"}]}], "]"}]}], ";"}], 
   "\[IndentingNewLine]", 
   RowBox[{"r", "=", 
    RowBox[{"Max", "[", "rtab2", "]"}]}], "\[IndentingNewLine]", 
   RowBox[{
    RowBox[{"maxp", "=", 
     RowBox[{
      RowBox[{
       RowBox[{"Position", "[", 
        RowBox[{"rtab2", ",", "r"}], "]"}], "\[LeftDoubleBracket]", "1", 
       "\[RightDoubleBracket]"}], "\[LeftDoubleBracket]", "1", 
      "\[RightDoubleBracket]"}]}], ";"}], "\[IndentingNewLine]", 
   RowBox[{
    RowBox[{"maxf", "=", 
     RowBox[{"f", "\[LeftDoubleBracket]", "maxp", "\[RightDoubleBracket]"}]}],
     ";"}], "\[IndentingNewLine]", 
   RowBox[{
    RowBox[{"AppendTo", "[", 
     RowBox[{"factors", ",", "maxf"}], "]"}], ";"}], "\[IndentingNewLine]", 
   "\[IndentingNewLine]", 
   RowBox[{
    RowBox[{"f", "=", 
     RowBox[{"Delete", "[", 
      RowBox[{"f", ",", "maxp"}], "]"}]}], ";"}], "\[IndentingNewLine]", 
   RowBox[{
    RowBox[{"rtab3", "=", 
     RowBox[{"Table", "[", 
      RowBox[{
       RowBox[{"rho", "[", 
        RowBox[{"PCDFtab", ",", 
         RowBox[{"{", 
          RowBox[{"1", ",", "16", ",", 
           RowBox[{
           "f", "\[LeftDoubleBracket]", "i", "\[RightDoubleBracket]"}]}], 
          "}"}], ",", 
         RowBox[{"{", 
          RowBox[{"2", ",", "1", ",", "0"}], "}"}]}], "]"}], ",", 
       RowBox[{"{", 
        RowBox[{"i", ",", 
         RowBox[{"Length", "[", "f", "]"}]}], "}"}]}], "]"}]}], ";"}], 
   "\[IndentingNewLine]", 
   RowBox[{"r", "=", 
    RowBox[{"Max", "[", "rtab3", "]"}]}], "\[IndentingNewLine]", 
   RowBox[{
    RowBox[{"maxp", "=", 
     RowBox[{
      RowBox[{
       RowBox[{"Position", "[", 
        RowBox[{"rtab3", ",", "r"}], "]"}], "\[LeftDoubleBracket]", "1", 
       "\[RightDoubleBracket]"}], "\[LeftDoubleBracket]", "1", 
      "\[RightDoubleBracket]"}]}], ";"}], "\[IndentingNewLine]", 
   RowBox[{
    RowBox[{"maxf", "=", 
     RowBox[{"f", "\[LeftDoubleBracket]", "maxp", "\[RightDoubleBracket]"}]}],
     ";"}], "\[IndentingNewLine]", 
   RowBox[{
    RowBox[{"AppendTo", "[", 
     RowBox[{"factors", ",", "maxf"}], "]"}], ";"}], "\[IndentingNewLine]", 
   "\[IndentingNewLine]", 
   RowBox[{
    RowBox[{"f", "=", 
     RowBox[{"Delete", "[", 
      RowBox[{"f", ",", "maxp"}], "]"}]}], ";"}], "\[IndentingNewLine]", 
   RowBox[{
    RowBox[{"rtab4", "=", 
     RowBox[{"Table", "[", 
      RowBox[{
       RowBox[{"rho", "[", 
        RowBox[{"PCDFtab", ",", 
         RowBox[{"{", 
          RowBox[{"1", ",", "16", ",", "4", ",", 
           RowBox[{
           "f", "\[LeftDoubleBracket]", "i", "\[RightDoubleBracket]"}]}], 
          "}"}], ",", 
         RowBox[{"{", 
          RowBox[{"3", ",", "2", ",", "1", ",", "0"}], "}"}]}], "]"}], ",", 
       RowBox[{"{", 
        RowBox[{"i", ",", 
         RowBox[{"Length", "[", "f", "]"}]}], "}"}]}], "]"}]}], ";"}], 
   "\[IndentingNewLine]", 
   RowBox[{"r", "=", 
    RowBox[{"Max", "[", "rtab4", "]"}]}], "\[IndentingNewLine]", 
   RowBox[{
    RowBox[{"maxp", "=", 
     RowBox[{
      RowBox[{
       RowBox[{"Position", "[", 
        RowBox[{"rtab4", ",", "r"}], "]"}], "\[LeftDoubleBracket]", "1", 
       "\[RightDoubleBracket]"}], "\[LeftDoubleBracket]", "1", 
      "\[RightDoubleBracket]"}]}], ";"}], "\[IndentingNewLine]", 
   RowBox[{
    RowBox[{"maxf", "=", 
     RowBox[{"f", "\[LeftDoubleBracket]", "maxp", "\[RightDoubleBracket]"}]}],
     ";"}], "\[IndentingNewLine]", 
   RowBox[{
    RowBox[{"AppendTo", "[", 
     RowBox[{"factors", ",", "maxf"}], "]"}], ";"}], "\[IndentingNewLine]", 
   "\[IndentingNewLine]", 
   RowBox[{
    RowBox[{"f", "=", 
     RowBox[{"Delete", "[", 
      RowBox[{"f", ",", "maxp"}], "]"}]}], ";"}], "\[IndentingNewLine]", 
   RowBox[{
    RowBox[{"rtab5", "=", 
     RowBox[{"Table", "[", 
      RowBox[{
       RowBox[{"rho", "[", 
        RowBox[{"PCDFtab", ",", 
         RowBox[{"{", 
          RowBox[{"1", ",", "16", ",", "4", ",", "7", ",", 
           RowBox[{
           "f", "\[LeftDoubleBracket]", "i", "\[RightDoubleBracket]"}]}], 
          "}"}], ",", 
         RowBox[{"{", 
          RowBox[{"4", ",", "3", ",", "2", ",", "1", ",", "0"}], "}"}]}], 
        "]"}], ",", 
       RowBox[{"{", 
        RowBox[{"i", ",", 
         RowBox[{"Length", "[", "f", "]"}]}], "}"}]}], "]"}]}], ";"}], 
   "\[IndentingNewLine]", 
   RowBox[{"r", "=", 
    RowBox[{"Max", "[", "rtab5", "]"}]}], "\[IndentingNewLine]", 
   RowBox[{
    RowBox[{"maxp", "=", 
     RowBox[{
      RowBox[{
       RowBox[{"Position", "[", 
        RowBox[{"rtab5", ",", "r"}], "]"}], "\[LeftDoubleBracket]", "1", 
       "\[RightDoubleBracket]"}], "\[LeftDoubleBracket]", "1", 
      "\[RightDoubleBracket]"}]}], ";"}], "\[IndentingNewLine]", 
   RowBox[{
    RowBox[{"maxf", "=", 
     RowBox[{"f", "\[LeftDoubleBracket]", "maxp", "\[RightDoubleBracket]"}]}],
     ";"}], "\[IndentingNewLine]", 
   RowBox[{
    RowBox[{"AppendTo", "[", 
     RowBox[{"factors", ",", "maxf"}], "]"}], ";"}], "\[IndentingNewLine]", 
   "\[IndentingNewLine]", 
   RowBox[{
    RowBox[{"f", "=", 
     RowBox[{"Delete", "[", 
      RowBox[{"f", ",", "maxp"}], "]"}]}], ";"}], "\[IndentingNewLine]", 
   RowBox[{
    RowBox[{"rtab6", "=", 
     RowBox[{"Table", "[", 
      RowBox[{
       RowBox[{"rho", "[", 
        RowBox[{"PCDFtab", ",", 
         RowBox[{"{", 
          RowBox[{"1", ",", "16", ",", "4", ",", "7", ",", "5", ",", 
           RowBox[{
           "f", "\[LeftDoubleBracket]", "i", "\[RightDoubleBracket]"}]}], 
          "}"}], ",", 
         RowBox[{"{", 
          RowBox[{"5", ",", "4", ",", "3", ",", "2", ",", "1", ",", "0"}], 
          "}"}]}], "]"}], ",", 
       RowBox[{"{", 
        RowBox[{"i", ",", 
         RowBox[{"Length", "[", "f", "]"}]}], "}"}]}], "]"}]}], ";"}], 
   "\[IndentingNewLine]", 
   RowBox[{"r", "=", 
    RowBox[{"Max", "[", "rtab6", "]"}]}], "\[IndentingNewLine]", 
   RowBox[{
    RowBox[{"maxp", "=", 
     RowBox[{
      RowBox[{
       RowBox[{"Position", "[", 
        RowBox[{"rtab6", ",", "r"}], "]"}], "\[LeftDoubleBracket]", "1", 
       "\[RightDoubleBracket]"}], "\[LeftDoubleBracket]", "1", 
      "\[RightDoubleBracket]"}]}], ";"}], "\[IndentingNewLine]", 
   RowBox[{
    RowBox[{"maxf", "=", 
     RowBox[{"f", "\[LeftDoubleBracket]", "maxp", "\[RightDoubleBracket]"}]}],
     ";"}], "\[IndentingNewLine]", 
   RowBox[{
    RowBox[{"AppendTo", "[", 
     RowBox[{"factors", ",", "maxf"}], "]"}], ";"}], "\[IndentingNewLine]", 
   "\[IndentingNewLine]", 
   RowBox[{
    RowBox[{"f", "=", 
     RowBox[{"Delete", "[", 
      RowBox[{"f", ",", "maxp"}], "]"}]}], ";"}], "\[IndentingNewLine]", 
   RowBox[{
    RowBox[{"rtab7", "=", 
     RowBox[{"Table", "[", 
      RowBox[{
       RowBox[{"rho", "[", 
        RowBox[{"PCDFtab", ",", 
         RowBox[{"{", 
          RowBox[{"1", ",", "16", ",", "4", ",", "7", ",", "5", ",", "9", ",", 
           RowBox[{
           "f", "\[LeftDoubleBracket]", "i", "\[RightDoubleBracket]"}]}], 
          "}"}], ",", 
         RowBox[{"{", 
          RowBox[{
          "6", ",", "5", ",", "4", ",", "3", ",", "2", ",", "1", ",", "0"}], 
          "}"}]}], "]"}], ",", 
       RowBox[{"{", 
        RowBox[{"i", ",", 
         RowBox[{"Length", "[", "f", "]"}]}], "}"}]}], "]"}]}], ";"}], 
   "\[IndentingNewLine]", 
   RowBox[{"r", "=", 
    RowBox[{"Max", "[", "rtab7", "]"}]}], "\[IndentingNewLine]", 
   RowBox[{
    RowBox[{"maxp", "=", 
     RowBox[{
      RowBox[{
       RowBox[{"Position", "[", 
        RowBox[{"rtab7", ",", "r"}], "]"}], "\[LeftDoubleBracket]", "1", 
       "\[RightDoubleBracket]"}], "\[LeftDoubleBracket]", "1", 
      "\[RightDoubleBracket]"}]}], ";"}], "\[IndentingNewLine]", 
   RowBox[{
    RowBox[{"maxf", "=", 
     RowBox[{"f", "\[LeftDoubleBracket]", "maxp", "\[RightDoubleBracket]"}]}],
     ";"}], "\[IndentingNewLine]", 
   RowBox[{
    RowBox[{"AppendTo", "[", 
     RowBox[{"factors", ",", "maxf"}], "]"}], ";"}], "\[IndentingNewLine]", 
   RowBox[{"(*", "\[IndentingNewLine]", 
    RowBox[{
     RowBox[{"f", "=", 
      RowBox[{"Delete", "[", 
       RowBox[{"f", ",", "maxp"}], "]"}]}], ";", "\[IndentingNewLine]", 
     RowBox[{"rtab8", "=", 
      RowBox[{"Table", "[", 
       RowBox[{
        RowBox[{"rho", "[", 
         RowBox[{"PCDFtab", ",", 
          RowBox[{"{", 
           RowBox[{
           "1", ",", "13", ",", "10", ",", "4", ",", "9", ",", "5", ",", "6", 
            ",", 
            RowBox[{
            "f", "\[LeftDoubleBracket]", "i", "\[RightDoubleBracket]"}]}], 
           "}"}], ",", 
          RowBox[{"{", 
           RowBox[{
           "8", ",", "7", ",", "6", ",", "5", ",", "4", ",", "3", ",", "2", 
            ",", "0"}], "}"}]}], "]"}], ",", 
        RowBox[{"{", 
         RowBox[{"i", ",", 
          RowBox[{"Length", "[", "f", "]"}]}], "}"}]}], "]"}]}], ";", 
     "\[IndentingNewLine]", 
     RowBox[{"r", "=", 
      RowBox[{
       RowBox[{"Max", "[", "rtab8", "]"}], "\[IndentingNewLine]", 
       RowBox[{"maxp", "=", 
        RowBox[{
         RowBox[{
          RowBox[{"Position", "[", 
           RowBox[{"rtab8", ",", "r"}], "]"}], "\[LeftDoubleBracket]", "1", 
          "\[RightDoubleBracket]"}], "\[LeftDoubleBracket]", "1", 
         "\[RightDoubleBracket]"}]}]}]}], ";", "\[IndentingNewLine]", 
     RowBox[{"maxf", "=", 
      RowBox[{
      "f", "\[LeftDoubleBracket]", "maxp", "\[RightDoubleBracket]"}]}], ";", 
     "\[IndentingNewLine]", 
     RowBox[{"AppendTo", "[", 
      RowBox[{"factors", ",", "maxf"}], "]"}], ";"}], "*)"}], 
   "\[IndentingNewLine]", "\[IndentingNewLine]", "factors"}]}]], "Input",
 CellChangeTimes->{{3.773634599957662*^9, 3.773634807871529*^9}, {
  3.773634888236648*^9, 3.7736349527920017`*^9}, {3.773636989146057*^9, 
  3.773637079978807*^9}, {3.773637459244216*^9, 3.773637500675995*^9}, {
  3.806537667480274*^9, 3.8065377428332644`*^9}},
 CellLabel->
  "In[2261]:=",ExpressionUUID->"4f5d479a-cc3b-436b-beca-be924c7fa58e"],

Cell[BoxData["0.9785069178952573`"], "Output",
 CellChangeTimes->{{3.80653769224161*^9, 3.8065377433581123`*^9}},
 CellLabel->
  "Out[2263]=",ExpressionUUID->"51a5e5db-7abf-4973-9b08-cf6d47c3728f"],

Cell[BoxData["0.987785466654148`"], "Output",
 CellChangeTimes->{{3.80653769224161*^9, 3.806537743397265*^9}},
 CellLabel->
  "Out[2267]=",ExpressionUUID->"616b3a2c-92b8-4d8a-a124-288dacf2fa49"],

Cell[BoxData["0.9961202803787557`"], "Output",
 CellChangeTimes->{{3.80653769224161*^9, 3.8065377434484463`*^9}},
 CellLabel->
  "Out[2273]=",ExpressionUUID->"ba78a699-60d0-42de-ab1d-01a5c3b78ec9"],

Cell[BoxData["0.9987567530559538`"], "Output",
 CellChangeTimes->{{3.80653769224161*^9, 3.806537743499001*^9}},
 CellLabel->
  "Out[2279]=",ExpressionUUID->"1ddc6a17-6d0f-4b81-8cf6-b8157a9bfa24"],

Cell[BoxData["0.998963343061656`"], "Output",
 CellChangeTimes->{{3.80653769224161*^9, 3.806537743540265*^9}},
 CellLabel->
  "Out[2285]=",ExpressionUUID->"53586c48-800a-49bd-b847-33298f3dc529"],

Cell[BoxData["0.9991269134835022`"], "Output",
 CellChangeTimes->{{3.80653769224161*^9, 3.806537743545209*^9}},
 CellLabel->
  "Out[2291]=",ExpressionUUID->"60564685-a0df-4d03-8cf6-4856079d09f9"],

Cell[BoxData["0.9991519697743012`"], "Output",
 CellChangeTimes->{{3.80653769224161*^9, 3.8065377436144133`*^9}},
 CellLabel->
  "Out[2297]=",ExpressionUUID->"64d28631-5fe2-4778-b3fb-26a5c9f1d9a0"],

Cell[BoxData[
 RowBox[{"{", 
  RowBox[{"1", ",", "16", ",", "4", ",", "7", ",", "5", ",", "9", ",", "6"}], 
  "}"}]], "Output",
 CellChangeTimes->{{3.80653769224161*^9, 3.806537743621266*^9}},
 CellLabel->
  "Out[2301]=",ExpressionUUID->"e1b7199c-885a-49f1-ab07-3aa382959cc7"]
}, Open  ]],

Cell[CellGroupData[{

Cell[BoxData[
 RowBox[{
  RowBox[{"(*", "PCDD", "*)"}], "\[IndentingNewLine]", 
  RowBox[{
   RowBox[{
    RowBox[{"f", "=", 
     RowBox[{"{", 
      RowBox[{
      "1", ",", "4", ",", "5", ",", "6", ",", "7", ",", "8", ",", "9", ",", 
       "10", ",", "11", ",", "12", ",", "13"}], "}"}]}], ";", 
    RowBox[{"factors", "=", 
     RowBox[{"{", "}"}]}], ";"}], "\[IndentingNewLine]", 
   RowBox[{
    RowBox[{"rtab1", "=", 
     RowBox[{"Table", "[", 
      RowBox[{
       RowBox[{"rho", "[", 
        RowBox[{"PCDDtab", ",", 
         RowBox[{"{", 
          RowBox[{"f", "\[LeftDoubleBracket]", "i", "\[RightDoubleBracket]"}],
           "}"}], ",", 
         RowBox[{"{", "0", "}"}]}], "]"}], ",", 
       RowBox[{"{", 
        RowBox[{"i", ",", 
         RowBox[{"Length", "[", "f", "]"}]}], "}"}]}], "]"}]}], ";"}], 
   "\[IndentingNewLine]", 
   RowBox[{"r", "=", 
    RowBox[{"Max", "[", "rtab1", "]"}]}], "\[IndentingNewLine]", 
   RowBox[{
    RowBox[{"maxp", "=", 
     RowBox[{
      RowBox[{
       RowBox[{"Position", "[", 
        RowBox[{"rtab1", ",", "r"}], "]"}], "\[LeftDoubleBracket]", "1", 
       "\[RightDoubleBracket]"}], "\[LeftDoubleBracket]", "1", 
      "\[RightDoubleBracket]"}]}], ";", 
    RowBox[{"maxf", "=", 
     RowBox[{"f", "\[LeftDoubleBracket]", "maxp", "\[RightDoubleBracket]"}]}],
     ";", 
    RowBox[{"AppendTo", "[", 
     RowBox[{"factors", ",", "maxf"}], "]"}], ";"}], "\[IndentingNewLine]", 
   "\[IndentingNewLine]", 
   RowBox[{
    RowBox[{"f", "=", 
     RowBox[{"Delete", "[", 
      RowBox[{"f", ",", "maxp"}], "]"}]}], ";"}], "\[IndentingNewLine]", 
   RowBox[{
    RowBox[{"rtab2", "=", 
     RowBox[{"Table", "[", 
      RowBox[{
       RowBox[{"rho", "[", 
        RowBox[{"PCDDtab", ",", 
         RowBox[{"{", 
          RowBox[{"1", ",", 
           RowBox[{
           "f", "\[LeftDoubleBracket]", "i", "\[RightDoubleBracket]"}]}], 
          "}"}], ",", 
         RowBox[{"{", 
          RowBox[{"1", ",", "0"}], "}"}]}], "]"}], ",", 
       RowBox[{"{", 
        RowBox[{"i", ",", 
         RowBox[{"Length", "[", "f", "]"}]}], "}"}]}], "]"}]}], ";"}], 
   "\[IndentingNewLine]", 
   RowBox[{"r", "=", 
    RowBox[{"Max", "[", "rtab2", "]"}]}], "\[IndentingNewLine]", 
   RowBox[{
    RowBox[{"maxp", "=", 
     RowBox[{
      RowBox[{
       RowBox[{"Position", "[", 
        RowBox[{"rtab2", ",", "r"}], "]"}], "\[LeftDoubleBracket]", "1", 
       "\[RightDoubleBracket]"}], "\[LeftDoubleBracket]", "1", 
      "\[RightDoubleBracket]"}]}], ";"}], "\[IndentingNewLine]", 
   RowBox[{
    RowBox[{"maxf", "=", 
     RowBox[{"f", "\[LeftDoubleBracket]", "maxp", "\[RightDoubleBracket]"}]}],
     ";"}], "\[IndentingNewLine]", 
   RowBox[{
    RowBox[{"AppendTo", "[", 
     RowBox[{"factors", ",", "maxf"}], "]"}], ";"}], "\[IndentingNewLine]", 
   "\[IndentingNewLine]", 
   RowBox[{
    RowBox[{"f", "=", 
     RowBox[{"Delete", "[", 
      RowBox[{"f", ",", "maxp"}], "]"}]}], ";"}], "\[IndentingNewLine]", 
   RowBox[{
    RowBox[{"rtab3", "=", 
     RowBox[{"Table", "[", 
      RowBox[{
       RowBox[{"rho", "[", 
        RowBox[{"PCDDtab", ",", 
         RowBox[{"{", 
          RowBox[{"1", ",", "10", ",", 
           RowBox[{
           "f", "\[LeftDoubleBracket]", "i", "\[RightDoubleBracket]"}]}], 
          "}"}], ",", 
         RowBox[{"{", 
          RowBox[{"2", ",", "1", ",", "0"}], "}"}]}], "]"}], ",", 
       RowBox[{"{", 
        RowBox[{"i", ",", 
         RowBox[{"Length", "[", "f", "]"}]}], "}"}]}], "]"}]}], ";"}], 
   "\[IndentingNewLine]", 
   RowBox[{"r", "=", 
    RowBox[{"Max", "[", "rtab3", "]"}]}], "\[IndentingNewLine]", 
   RowBox[{
    RowBox[{"maxp", "=", 
     RowBox[{
      RowBox[{
       RowBox[{"Position", "[", 
        RowBox[{"rtab3", ",", "r"}], "]"}], "\[LeftDoubleBracket]", "1", 
       "\[RightDoubleBracket]"}], "\[LeftDoubleBracket]", "1", 
      "\[RightDoubleBracket]"}]}], ";"}], "\[IndentingNewLine]", 
   RowBox[{
    RowBox[{"maxf", "=", 
     RowBox[{"f", "\[LeftDoubleBracket]", "maxp", "\[RightDoubleBracket]"}]}],
     ";"}], "\[IndentingNewLine]", 
   RowBox[{
    RowBox[{"AppendTo", "[", 
     RowBox[{"factors", ",", "maxf"}], "]"}], ";"}], "\[IndentingNewLine]", 
   "\[IndentingNewLine]", 
   RowBox[{
    RowBox[{"f", "=", 
     RowBox[{"Delete", "[", 
      RowBox[{"f", ",", "maxp"}], "]"}]}], ";"}], "\[IndentingNewLine]", 
   RowBox[{
    RowBox[{"rtab4", "=", 
     RowBox[{"Table", "[", 
      RowBox[{
       RowBox[{"rho", "[", 
        RowBox[{"PCDDtab", ",", 
         RowBox[{"{", 
          RowBox[{"1", ",", "10", ",", "4", ",", 
           RowBox[{
           "f", "\[LeftDoubleBracket]", "i", "\[RightDoubleBracket]"}]}], 
          "}"}], ",", 
         RowBox[{"{", 
          RowBox[{"3", ",", "2", ",", "1", ",", "0"}], "}"}]}], "]"}], ",", 
       RowBox[{"{", 
        RowBox[{"i", ",", 
         RowBox[{"Length", "[", "f", "]"}]}], "}"}]}], "]"}]}], ";"}], 
   "\[IndentingNewLine]", 
   RowBox[{"r", "=", 
    RowBox[{"Max", "[", "rtab4", "]"}]}], "\[IndentingNewLine]", 
   RowBox[{
    RowBox[{"maxp", "=", 
     RowBox[{
      RowBox[{
       RowBox[{"Position", "[", 
        RowBox[{"rtab4", ",", "r"}], "]"}], "\[LeftDoubleBracket]", "1", 
       "\[RightDoubleBracket]"}], "\[LeftDoubleBracket]", "1", 
      "\[RightDoubleBracket]"}]}], ";"}], "\[IndentingNewLine]", 
   RowBox[{
    RowBox[{"maxf", "=", 
     RowBox[{"f", "\[LeftDoubleBracket]", "maxp", "\[RightDoubleBracket]"}]}],
     ";"}], "\[IndentingNewLine]", 
   RowBox[{
    RowBox[{"AppendTo", "[", 
     RowBox[{"factors", ",", "maxf"}], "]"}], ";"}], "\[IndentingNewLine]", 
   "\[IndentingNewLine]", 
   RowBox[{
    RowBox[{"f", "=", 
     RowBox[{"Delete", "[", 
      RowBox[{"f", ",", "maxp"}], "]"}]}], ";"}], "\[IndentingNewLine]", 
   RowBox[{
    RowBox[{"rtab5", "=", 
     RowBox[{"Table", "[", 
      RowBox[{
       RowBox[{"rho", "[", 
        RowBox[{"PCDDtab", ",", 
         RowBox[{"{", 
          RowBox[{"1", ",", "10", ",", "4", ",", "5", ",", 
           RowBox[{
           "f", "\[LeftDoubleBracket]", "i", "\[RightDoubleBracket]"}]}], 
          "}"}], ",", 
         RowBox[{"{", 
          RowBox[{"4", ",", "3", ",", "2", ",", "1", ",", "0"}], "}"}]}], 
        "]"}], ",", 
       RowBox[{"{", 
        RowBox[{"i", ",", 
         RowBox[{"Length", "[", "f", "]"}]}], "}"}]}], "]"}]}], ";"}], 
   "\[IndentingNewLine]", 
   RowBox[{"r", "=", 
    RowBox[{"Max", "[", "rtab5", "]"}]}], "\[IndentingNewLine]", 
   RowBox[{
    RowBox[{"maxp", "=", 
     RowBox[{
      RowBox[{
       RowBox[{"Position", "[", 
        RowBox[{"rtab5", ",", "r"}], "]"}], "\[LeftDoubleBracket]", "1", 
       "\[RightDoubleBracket]"}], "\[LeftDoubleBracket]", "1", 
      "\[RightDoubleBracket]"}]}], ";"}], "\[IndentingNewLine]", 
   RowBox[{
    RowBox[{"maxf", "=", 
     RowBox[{"f", "\[LeftDoubleBracket]", "maxp", "\[RightDoubleBracket]"}]}],
     ";"}], "\[IndentingNewLine]", 
   RowBox[{
    RowBox[{"AppendTo", "[", 
     RowBox[{"factors", ",", "maxf"}], "]"}], ";"}], "\[IndentingNewLine]", 
   "\[IndentingNewLine]", 
   RowBox[{
    RowBox[{"f", "=", 
     RowBox[{"Delete", "[", 
      RowBox[{"f", ",", "maxp"}], "]"}]}], ";"}], "\[IndentingNewLine]", 
   RowBox[{
    RowBox[{"rtab6", "=", 
     RowBox[{"Table", "[", 
      RowBox[{
       RowBox[{"rho", "[", 
        RowBox[{"PCDDtab", ",", 
         RowBox[{"{", 
          RowBox[{"1", ",", "10", ",", "4", ",", "5", ",", "6", ",", 
           RowBox[{
           "f", "\[LeftDoubleBracket]", "i", "\[RightDoubleBracket]"}]}], 
          "}"}], ",", 
         RowBox[{"{", 
          RowBox[{"5", ",", "4", ",", "3", ",", "2", ",", "1", ",", "0"}], 
          "}"}]}], "]"}], ",", 
       RowBox[{"{", 
        RowBox[{"i", ",", 
         RowBox[{"Length", "[", "f", "]"}]}], "}"}]}], "]"}]}], ";"}], 
   "\[IndentingNewLine]", 
   RowBox[{"r", "=", 
    RowBox[{"Max", "[", "rtab6", "]"}]}], "\[IndentingNewLine]", 
   RowBox[{
    RowBox[{"maxp", "=", 
     RowBox[{
      RowBox[{
       RowBox[{"Position", "[", 
        RowBox[{"rtab6", ",", "r"}], "]"}], "\[LeftDoubleBracket]", "1", 
       "\[RightDoubleBracket]"}], "\[LeftDoubleBracket]", "1", 
      "\[RightDoubleBracket]"}]}], ";"}], "\[IndentingNewLine]", 
   RowBox[{
    RowBox[{"maxf", "=", 
     RowBox[{"f", "\[LeftDoubleBracket]", "maxp", "\[RightDoubleBracket]"}]}],
     ";"}], "\[IndentingNewLine]", 
   RowBox[{
    RowBox[{"AppendTo", "[", 
     RowBox[{"factors", ",", "maxf"}], "]"}], ";"}], "\[IndentingNewLine]", 
   "\[IndentingNewLine]", 
   RowBox[{
    RowBox[{"f", "=", 
     RowBox[{"Delete", "[", 
      RowBox[{"f", ",", "maxp"}], "]"}]}], ";"}], "\[IndentingNewLine]", 
   RowBox[{
    RowBox[{"rtab6", "=", 
     RowBox[{"Table", "[", 
      RowBox[{
       RowBox[{"rho", "[", 
        RowBox[{"PCDDtab", ",", 
         RowBox[{"{", 
          RowBox[{
          "1", ",", "10", ",", "4", ",", "5", ",", "6", ",", "13", ",", 
           RowBox[{
           "f", "\[LeftDoubleBracket]", "i", "\[RightDoubleBracket]"}]}], 
          "}"}], ",", 
         RowBox[{"{", 
          RowBox[{
          "6", ",", "5", ",", "4", ",", "3", ",", "2", ",", "1", ",", "0"}], 
          "}"}]}], "]"}], ",", 
       RowBox[{"{", 
        RowBox[{"i", ",", 
         RowBox[{"Length", "[", "f", "]"}]}], "}"}]}], "]"}]}], ";"}], 
   "\[IndentingNewLine]", 
   RowBox[{"r", "=", 
    RowBox[{"Max", "[", "rtab6", "]"}]}], "\[IndentingNewLine]", 
   RowBox[{
    RowBox[{"maxp", "=", 
     RowBox[{
      RowBox[{
       RowBox[{"Position", "[", 
        RowBox[{"rtab6", ",", "r"}], "]"}], "\[LeftDoubleBracket]", "1", 
       "\[RightDoubleBracket]"}], "\[LeftDoubleBracket]", "1", 
      "\[RightDoubleBracket]"}]}], ";"}], "\[IndentingNewLine]", 
   RowBox[{
    RowBox[{"maxf", "=", 
     RowBox[{"f", "\[LeftDoubleBracket]", "maxp", "\[RightDoubleBracket]"}]}],
     ";"}], "\[IndentingNewLine]", 
   RowBox[{
    RowBox[{"AppendTo", "[", 
     RowBox[{"factors", ",", "maxf"}], "]"}], ";"}], "\[IndentingNewLine]", 
   "\[IndentingNewLine]", "factors"}]}]], "Input",
 CellChangeTimes->{{3.773634791093339*^9, 3.7736348779465647`*^9}, {
   3.7736349992144947`*^9, 3.773635029401046*^9}, {3.773635446772913*^9, 
   3.77363544779643*^9}, {3.77363715864651*^9, 3.773637181140615*^9}, {
   3.773637585316656*^9, 3.773637600979362*^9}, 3.7736379889403877`*^9, {
   3.805338190286063*^9, 3.8053382087948217`*^9}, {3.805338877235188*^9, 
   3.80533889442249*^9}, {3.805339571897993*^9, 3.805339587783062*^9}, {
   3.805598984155129*^9, 3.805598993527954*^9}, {3.805691375315895*^9, 
   3.80569137560415*^9}, {3.807598879801968*^9, 3.807598941209752*^9}, {
   3.807609545883051*^9, 3.807609575038529*^9}, 3.80792006085935*^9},
 CellLabel->
  "In[652]:=",ExpressionUUID->"c79b9856-2aad-4112-87fe-beeb2aa3558b"],

Cell[BoxData["0.9791887780306663`"], "Output",
 CellChangeTimes->{{3.773637151925393*^9, 3.7736371818570127`*^9}, {
   3.773637557278651*^9, 3.7736376112075872`*^9}, 3.773637991742071*^9, 
   3.8053381382663794`*^9, {3.805338172091215*^9, 3.805338209284252*^9}, {
   3.8053388643842993`*^9, 3.805338894746941*^9}, {3.805339568192672*^9, 
   3.805339588125403*^9}, {3.80559897789985*^9, 3.805598993816825*^9}, {
   3.805691348947818*^9, 3.8056913763824587`*^9}, 3.805696427310729*^9, {
   3.8075988874741087`*^9, 3.807598941722122*^9}, {3.807609552064456*^9, 
   3.807609578860856*^9}, 3.807920061535954*^9},
 CellLabel->
  "Out[654]=",ExpressionUUID->"027ec7cf-81e0-438d-820c-01161075e4cb"],

Cell[BoxData["0.9963090867722354`"], "Output",
 CellChangeTimes->{{3.773637151925393*^9, 3.7736371818570127`*^9}, {
   3.773637557278651*^9, 3.7736376112075872`*^9}, 3.773637991742071*^9, 
   3.8053381382663794`*^9, {3.805338172091215*^9, 3.805338209284252*^9}, {
   3.8053388643842993`*^9, 3.805338894746941*^9}, {3.805339568192672*^9, 
   3.805339588125403*^9}, {3.80559897789985*^9, 3.805598993816825*^9}, {
   3.805691348947818*^9, 3.8056913763824587`*^9}, 3.805696427310729*^9, {
   3.8075988874741087`*^9, 3.807598941722122*^9}, {3.807609552064456*^9, 
   3.807609578860856*^9}, 3.80792006153905*^9},
 CellLabel->
  "Out[658]=",ExpressionUUID->"9ea7f3c9-c2b1-49dc-baf4-798bee0caf21"],

Cell[BoxData["0.9993230851508907`"], "Output",
 CellChangeTimes->{{3.773637151925393*^9, 3.7736371818570127`*^9}, {
   3.773637557278651*^9, 3.7736376112075872`*^9}, 3.773637991742071*^9, 
   3.8053381382663794`*^9, {3.805338172091215*^9, 3.805338209284252*^9}, {
   3.8053388643842993`*^9, 3.805338894746941*^9}, {3.805339568192672*^9, 
   3.805339588125403*^9}, {3.80559897789985*^9, 3.805598993816825*^9}, {
   3.805691348947818*^9, 3.8056913763824587`*^9}, 3.805696427310729*^9, {
   3.8075988874741087`*^9, 3.807598941722122*^9}, {3.807609552064456*^9, 
   3.807609578860856*^9}, 3.807920061548955*^9},
 CellLabel->
  "Out[664]=",ExpressionUUID->"cd54b8f2-6b61-4506-abc9-772eedceeca5"],

Cell[BoxData["0.9996376684140656`"], "Output",
 CellChangeTimes->{{3.773637151925393*^9, 3.7736371818570127`*^9}, {
   3.773637557278651*^9, 3.7736376112075872`*^9}, 3.773637991742071*^9, 
   3.8053381382663794`*^9, {3.805338172091215*^9, 3.805338209284252*^9}, {
   3.8053388643842993`*^9, 3.805338894746941*^9}, {3.805339568192672*^9, 
   3.805339588125403*^9}, {3.80559897789985*^9, 3.805598993816825*^9}, {
   3.805691348947818*^9, 3.8056913763824587`*^9}, 3.805696427310729*^9, {
   3.8075988874741087`*^9, 3.807598941722122*^9}, {3.807609552064456*^9, 
   3.807609578860856*^9}, 3.807920061585248*^9},
 CellLabel->
  "Out[670]=",ExpressionUUID->"d99d70dd-b3ca-491e-bb09-de76c5fabad8"],

Cell[BoxData["0.9996787000411228`"], "Output",
 CellChangeTimes->{{3.773637151925393*^9, 3.7736371818570127`*^9}, {
   3.773637557278651*^9, 3.7736376112075872`*^9}, 3.773637991742071*^9, 
   3.8053381382663794`*^9, {3.805338172091215*^9, 3.805338209284252*^9}, {
   3.8053388643842993`*^9, 3.805338894746941*^9}, {3.805339568192672*^9, 
   3.805339588125403*^9}, {3.80559897789985*^9, 3.805598993816825*^9}, {
   3.805691348947818*^9, 3.8056913763824587`*^9}, 3.805696427310729*^9, {
   3.8075988874741087`*^9, 3.807598941722122*^9}, {3.807609552064456*^9, 
   3.807609578860856*^9}, 3.807920061594391*^9},
 CellLabel->
  "Out[676]=",ExpressionUUID->"d454309d-4888-4edc-9278-7e31a91110d8"],

Cell[BoxData["0.9997607444991896`"], "Output",
 CellChangeTimes->{{3.773637151925393*^9, 3.7736371818570127`*^9}, {
   3.773637557278651*^9, 3.7736376112075872`*^9}, 3.773637991742071*^9, 
   3.8053381382663794`*^9, {3.805338172091215*^9, 3.805338209284252*^9}, {
   3.8053388643842993`*^9, 3.805338894746941*^9}, {3.805339568192672*^9, 
   3.805339588125403*^9}, {3.80559897789985*^9, 3.805598993816825*^9}, {
   3.805691348947818*^9, 3.8056913763824587`*^9}, 3.805696427310729*^9, {
   3.8075988874741087`*^9, 3.807598941722122*^9}, {3.807609552064456*^9, 
   3.807609578860856*^9}, 3.8079200616001043`*^9},
 CellLabel->
  "Out[682]=",ExpressionUUID->"3620f702-ce61-4f06-b296-fda5c382f862"],

Cell[BoxData["0.9997607444991896`"], "Output",
 CellChangeTimes->{{3.773637151925393*^9, 3.7736371818570127`*^9}, {
   3.773637557278651*^9, 3.7736376112075872`*^9}, 3.773637991742071*^9, 
   3.8053381382663794`*^9, {3.805338172091215*^9, 3.805338209284252*^9}, {
   3.8053388643842993`*^9, 3.805338894746941*^9}, {3.805339568192672*^9, 
   3.805339588125403*^9}, {3.80559897789985*^9, 3.805598993816825*^9}, {
   3.805691348947818*^9, 3.8056913763824587`*^9}, 3.805696427310729*^9, {
   3.8075988874741087`*^9, 3.807598941722122*^9}, {3.807609552064456*^9, 
   3.807609578860856*^9}, 3.807920061653192*^9},
 CellLabel->
  "Out[688]=",ExpressionUUID->"16d704a4-6369-43eb-9ef0-a3c5119ed916"],

Cell[BoxData[
 RowBox[{"{", 
  RowBox[{"1", ",", "10", ",", "4", ",", "5", ",", "6", ",", "13", ",", "7"}],
   "}"}]], "Output",
 CellChangeTimes->{{3.773637151925393*^9, 3.7736371818570127`*^9}, {
   3.773637557278651*^9, 3.7736376112075872`*^9}, 3.773637991742071*^9, 
   3.8053381382663794`*^9, {3.805338172091215*^9, 3.805338209284252*^9}, {
   3.8053388643842993`*^9, 3.805338894746941*^9}, {3.805339568192672*^9, 
   3.805339588125403*^9}, {3.80559897789985*^9, 3.805598993816825*^9}, {
   3.805691348947818*^9, 3.8056913763824587`*^9}, 3.805696427310729*^9, {
   3.8075988874741087`*^9, 3.807598941722122*^9}, {3.807609552064456*^9, 
   3.807609578860856*^9}, 3.807920061656427*^9},
 CellLabel->
  "Out[692]=",ExpressionUUID->"1fdf8230-fec2-4756-a2c9-6507e9317ea7"]
}, Open  ]],

Cell[CellGroupData[{

Cell[BoxData[{
 RowBox[{
  RowBox[{
   RowBox[{"fact", "[", 
    RowBox[{"list_", ",", "p_", ",", "c_", ",", "s_", ",", "result_"}], "]"}],
    ":=", 
   RowBox[{"Module", "[", 
    RowBox[{
     RowBox[{"{", 
      RowBox[{
      "energy", ",", "rlist", ",", "stab", ",", "scores", ",", "i", ",", 
       "maxr", ",", "x", ",", "base", ",", "newresult"}], "}"}], ",", 
     RowBox[{
      RowBox[{"energy", "=", 
       RowBox[{"list", "\[LeftDoubleBracket]", 
        RowBox[{"All", ",", "3"}], "\[RightDoubleBracket]"}]}], ";", 
      RowBox[{"rlist", "=", 
       RowBox[{"{", "}"}]}], ";", 
      RowBox[{"stab", "=", 
       RowBox[{"{", "}"}]}], ";", 
      RowBox[{"For", "[", 
       RowBox[{
        RowBox[{"i", "=", "1"}], ",", 
        RowBox[{"i", "\[LessEqual]", 
         RowBox[{"Length", "[", "p", "]"}]}], ",", 
        RowBox[{"i", "++"}], ",", 
        RowBox[{
         RowBox[{"scores", "=", 
          RowBox[{"Table", "[", 
           RowBox[{
            RowBox[{
             RowBox[{
             "s", "\[LeftDoubleBracket]", "i", "\[RightDoubleBracket]"}], "+", 
             RowBox[{"(", 
              RowBox[{
               RowBox[{
                RowBox[{
                "list", "\[LeftDoubleBracket]", "j", 
                 "\[RightDoubleBracket]"}], "\[LeftDoubleBracket]", 
                RowBox[{
                "p", "\[LeftDoubleBracket]", "i", "\[RightDoubleBracket]"}], 
                "\[RightDoubleBracket]"}], "*", "c"}], ")"}]}], ",", 
            RowBox[{"{", 
             RowBox[{"j", ",", 
              RowBox[{"Length", "[", "list", "]"}]}], "}"}]}], "]"}]}], ";", 
         RowBox[{"AppendTo", "[", 
          RowBox[{"stab", ",", "scores"}], "]"}], ";", 
         RowBox[{"AppendTo", "[", 
          RowBox[{"rlist", ",", 
           SuperscriptBox[
            RowBox[{"SpearmanRho", "[", 
             RowBox[{"energy", ",", "scores"}], "]"}], "2"]}], "]"}]}]}], 
       "]"}], ";", 
      RowBox[{"maxr", "=", 
       RowBox[{"Max", "[", "rlist", "]"}]}], ";", 
      RowBox[{"x", "=", 
       RowBox[{
        RowBox[{
         RowBox[{"Position", "[", 
          RowBox[{"rlist", ",", "maxr"}], "]"}], "\[LeftDoubleBracket]", "1", 
         "\[RightDoubleBracket]"}], "\[LeftDoubleBracket]", "1", 
        "\[RightDoubleBracket]"}]}], ";", 
      RowBox[{"base", "=", 
       RowBox[{
       "stab", "\[LeftDoubleBracket]", "x", "\[RightDoubleBracket]"}]}], ";", 
      
      RowBox[{"newresult", "=", 
       RowBox[{"Join", "[", 
        RowBox[{"result", ",", 
         RowBox[{"{", 
          RowBox[{
           RowBox[{
           "p", "\[LeftDoubleBracket]", "x", "\[RightDoubleBracket]"}], ",", 
           "maxr"}], "}"}]}], "]"}]}], ";", 
      RowBox[{"For", "[", 
       RowBox[{
        RowBox[{"i", "=", "1"}], ",", 
        RowBox[{"i", "\[LessEqual]", 
         RowBox[{"Length", "[", "p", "]"}]}], ",", 
        RowBox[{"i", "++"}], ",", 
        RowBox[{"fact", "[", 
         RowBox[{"list", ",", 
          RowBox[{"Delete", "[", 
           RowBox[{"p", ",", "x"}], "]"}], ",", 
          RowBox[{"c", "*", "c"}], ",", "base", ",", "newresult"}], "]"}]}], 
       "]"}], ";", "newresult"}]}], "]"}]}], 
  "\[IndentingNewLine]"}], "\[IndentingNewLine]", 
 RowBox[{"fact", "[", 
  RowBox[{"PCBtab", ",", 
   RowBox[{"{", 
    RowBox[{
    "4", ",", "5", ",", "6", ",", "7", ",", "8", ",", "9", ",", "10", ",", 
     "11", ",", "12"}], "}"}], ",", "100", ",", 
   RowBox[{"Table", "[", 
    RowBox[{"0", ",", 
     RowBox[{"Length", "[", "PCBtab", "]"}]}], "]"}], ",", 
   RowBox[{"{", "}"}]}], "]"}]}], "Input",
 CellChangeTimes->{{3.773671868492097*^9, 3.773672334952759*^9}, {
   3.7736723691575203`*^9, 3.773672369676524*^9}, {3.805326111659861*^9, 
   3.805326129964477*^9}, 3.805411979807115*^9},
 CellLabel->
  "In[1047]:=",ExpressionUUID->"ab709f3f-447a-4865-ae18-6abd06cbcd43"],

Cell[BoxData[
 TemplateBox[{
  "Part", "partw", 
   "\"Part \\!\\(\\*RowBox[{\\\"1\\\"}]\\) of \\!\\(\\*RowBox[{\\\"{\\\", \
\\\"}\\\"}]\\) does not exist.\"", 2, 1048, 200, 32659923923106820000, 
   "Local"},
  "MessageTemplate"]], "Message", "MSG",
 CellChangeTimes->{3.8054119902519493`*^9},
 CellLabel->
  "During evaluation of \
In[1047]:=",ExpressionUUID->"b40609ad-f0ab-4d72-8301-44cfdc36f426"],

Cell[BoxData[
 TemplateBox[{
  "Part", "partw", 
   "\"Part \\!\\(\\*RowBox[{\\\"1\\\"}]\\) of \\!\\(\\*RowBox[{\\\"{\\\", \
\\\"}\\\"}]\\) does not exist.\"", 2, 1048, 201, 32659923923106820000, 
   "Local"},
  "MessageTemplate"]], "Message", "MSG",
 CellChangeTimes->{3.805411990346036*^9},
 CellLabel->
  "During evaluation of \
In[1047]:=",ExpressionUUID->"6b0e7b61-1335-4616-8f82-e97cb83fe283"],

Cell[BoxData[
 TemplateBox[{
  "Part", "partw", 
   "\"Part \\!\\(\\*RowBox[{\\\"1\\\"}]\\) of \\!\\(\\*RowBox[{\\\"{\\\", \
\\\"}\\\"}]\\) does not exist.\"", 2, 1048, 202, 32659923923106820000, 
   "Local"},
  "MessageTemplate"]], "Message", "MSG",
 CellChangeTimes->{3.8054119904240303`*^9},
 CellLabel->
  "During evaluation of \
In[1047]:=",ExpressionUUID->"4eeb020c-2b05-4078-84f1-7bc0e043542b"],

Cell[BoxData[
 TemplateBox[{
  "General", "stop", 
   "\"Further output of \\!\\(\\*StyleBox[RowBox[{\\\"Part\\\", \\\"::\\\", \
\\\"partw\\\"}], \\\"MessageName\\\"]\\) will be suppressed during this \
calculation.\"", 2, 1048, 203, 32659923923106820000, "Local"},
  "MessageTemplate"]], "Message", "MSG",
 CellChangeTimes->{3.805411990495574*^9},
 CellLabel->
  "During evaluation of \
In[1047]:=",ExpressionUUID->"5233a042-5570-498f-8a69-b1b37759b74a"],

Cell[BoxData["$Aborted"], "Output",
 CellChangeTimes->{3.8054121173521*^9},
 CellLabel->
  "Out[1048]=",ExpressionUUID->"131ffe77-0d6e-4225-9e4b-ca17cc129314"]
}, Open  ]]
}, Closed]]
}, Closed]],

Cell[CellGroupData[{

Cell["Multiple linear regression (knapsack approach)", "Subsection",
 CellChangeTimes->{{3.805800160764049*^9, 3.77579274940821*^9}, {
  3.8079179170899878`*^9, 
  3.807917923549514*^9}},ExpressionUUID->"a717cf45-ae96-47ab-bf4a-\
b2cf88c7ec75"],

Cell[BoxData[{
 RowBox[{
  RowBox[{"regtabPCB", "=", 
   RowBox[{"Table", "[", 
    RowBox[{
     RowBox[{
      RowBox[{
      "PCBtab", "\[LeftDoubleBracket]", "i", "\[RightDoubleBracket]"}], 
      "\[LeftDoubleBracket]", 
      RowBox[{"{", 
       RowBox[{
       "1", ",", "4", ",", "5", ",", "6", ",", "7", ",", "8", ",", "9", ",", 
        "10", ",", "11", ",", "12", ",", "13", ",", "3"}], "}"}], 
      "\[RightDoubleBracket]"}], ",", 
     RowBox[{"{", 
      RowBox[{"i", ",", 
       RowBox[{"Length", "[", "PCBtab", "]"}]}], "}"}]}], "]"}]}], 
  ";"}], "\[IndentingNewLine]", 
 RowBox[{
  RowBox[{
   RowBox[{"regtabPCDF", "=", 
    RowBox[{"Table", "[", 
     RowBox[{
      RowBox[{
       RowBox[{
       "PCDFtab", "\[LeftDoubleBracket]", "i", "\[RightDoubleBracket]"}], 
       "\[LeftDoubleBracket]", 
       RowBox[{"{", 
        RowBox[{
        "1", ",", "4", ",", "5", ",", "6", ",", "7", ",", "8", ",", "9", ",", 
         "10", ",", "11", ",", "12", ",", "13", ",", "14", ",", "15", ",", 
         "16", ",", "17", ",", "3"}], "}"}], "\[RightDoubleBracket]"}], ",", 
      RowBox[{"{", 
       RowBox[{"i", ",", 
        RowBox[{"Length", "[", "PCDFtab", "]"}]}], "}"}]}], "]"}]}], ";", 
   RowBox[{"regtabPCDD", "=", 
    RowBox[{"Table", "[", 
     RowBox[{
      RowBox[{
       RowBox[{
       "PCDDtab", "\[LeftDoubleBracket]", "i", "\[RightDoubleBracket]"}], 
       "\[LeftDoubleBracket]", 
       RowBox[{"{", 
        RowBox[{
        "1", ",", "4", ",", "5", ",", "6", ",", "7", ",", "8", ",", "9", ",", 
         "10", ",", "11", ",", "12", ",", "13", ",", "3"}], "}"}], 
       "\[RightDoubleBracket]"}], ",", 
      RowBox[{"{", 
       RowBox[{"i", ",", 
        RowBox[{"Length", "[", "PCDDtab", "]"}]}], "}"}]}], "]"}]}], ";"}], 
  "\[IndentingNewLine]"}], "\[IndentingNewLine]", 
 RowBox[{
  RowBox[{
   RowBox[{"pv", "[", 
    RowBox[{"x_", ",", "c_"}], "]"}], ":=", 
   RowBox[{
    RowBox[{"c", "\[LeftDoubleBracket]", "1", "\[RightDoubleBracket]"}], "+", 
    
    RowBox[{"Total", "[", 
     RowBox[{"Table", "[", 
      RowBox[{
       RowBox[{
        RowBox[{"x", "\[LeftDoubleBracket]", "i", "\[RightDoubleBracket]"}], 
        " ", 
        RowBox[{"c", "\[LeftDoubleBracket]", 
         RowBox[{"i", "+", "1"}], "\[RightDoubleBracket]"}]}], ",", 
       RowBox[{"{", 
        RowBox[{"i", ",", 
         RowBox[{"Length", "[", "x", "]"}]}], "}"}]}], "]"}], "]"}]}]}], ";", 
  " ", 
  RowBox[{"(*", 
   RowBox[{"Predicted", " ", "value", " ", "of", " ", "parameters", " ", 
    RowBox[{"(", "x", ")"}], " ", "with", " ", "coefficients", " ", 
    RowBox[{"(", "c", ")"}]}], "*)"}], "\[IndentingNewLine]", 
  RowBox[{
   RowBox[{"lmrho", "[", 
    RowBox[{"regtab_", ",", "allx_", ",", "x_"}], "]"}], ":=", 
   RowBox[{"Module", "[", 
    RowBox[{
     RowBox[{"{", 
      RowBox[{
      "xlist", ",", "lm", ",", "clist", ",", "plist", ",", "pearson", ",", 
       "actual", ",", "predicted"}], "}"}], ",", "\[IndentingNewLine]", 
     RowBox[{
      RowBox[{"actual", "=", 
       RowBox[{"regtab", "\[LeftDoubleBracket]", 
        RowBox[{"All", ",", 
         RowBox[{
          RowBox[{"Dimensions", "[", "regtab", "]"}], "\[LeftDoubleBracket]", 
          "2", "\[RightDoubleBracket]"}]}], "\[RightDoubleBracket]"}]}], ";", 
      
      RowBox[{"xlist", "=", 
       RowBox[{"Table", "[", 
        RowBox[{
         RowBox[{"allx", "\[LeftDoubleBracket]", 
          RowBox[{"x", "\[LeftDoubleBracket]", "i", "\[RightDoubleBracket]"}],
           "\[RightDoubleBracket]"}], ",", 
         RowBox[{"{", 
          RowBox[{"i", ",", 
           RowBox[{"Length", "[", "x", "]"}]}], "}"}]}], "]"}]}], ";", 
      "\[IndentingNewLine]", 
      RowBox[{"lm", "=", 
       RowBox[{"LinearModelFit", "[", 
        RowBox[{"regtab", ",", "xlist", ",", "allx"}], "]"}]}], ";", 
      RowBox[{"clist", "=", 
       RowBox[{"lm", "[", "\"\<BestFitParameters\>\"", "]"}]}], ";", 
      RowBox[{"plist", "=", 
       RowBox[{"lm", "[", "\"\<ParameterPValues\>\"", "]"}]}], ";", 
      RowBox[{"pearson", "=", 
       RowBox[{"lm", "[", "\"\<RSquared\>\"", "]"}]}], ";", 
      RowBox[{"predicted", "=", 
       RowBox[{"Table", "[", 
        RowBox[{
         RowBox[{"pv", "[", 
          RowBox[{
           RowBox[{
            RowBox[{
            "regtab", "\[LeftDoubleBracket]", "i", "\[RightDoubleBracket]"}], 
            "\[LeftDoubleBracket]", "x", "\[RightDoubleBracket]"}], ",", 
           "clist"}], "]"}], ",", 
         RowBox[{"{", 
          RowBox[{"i", ",", 
           RowBox[{"Length", "[", "regtab", "]"}]}], "}"}]}], "]"}]}], ";", 
      "\[IndentingNewLine]", 
      RowBox[{"{", 
       RowBox[{
        RowBox[{"SpearmanRho", "[", 
         RowBox[{"predicted", ",", "actual"}], "]"}], ",", "clist", ",", 
        "plist", ",", "pearson"}], "}"}]}]}], "]"}], " "}]}]}], "Input",
 CellChangeTimes->{{3.805720101330358*^9, 3.8057201674295473`*^9}, {
   3.805720199663072*^9, 3.805720258334051*^9}, {3.805720291299655*^9, 
   3.805720411629985*^9}, {3.8057728991868687`*^9, 3.805772900332593*^9}, 
   3.805783228823915*^9, 3.805783269658862*^9, {3.8059552084441357`*^9, 
   3.805955208941037*^9}, {3.806536929309064*^9, 3.8065369300451727`*^9}, {
   3.8076100831396303`*^9, 3.8076100959381447`*^9}, {3.807610165356938*^9, 
   3.8076101684455748`*^9}, {3.807918040186982*^9, 3.807918077347184*^9}, {
   3.80791812180442*^9, 3.807918185798542*^9}, 3.807918235685315*^9, {
   3.807919993620096*^9, 3.807919994430463*^9}},
 CellLabel->
  "In[896]:=",ExpressionUUID->"0e09a156-f567-4573-8934-d78851e8440d"],

Cell[CellGroupData[{

Cell["B3LYP", "Subsubsection",
 CellChangeTimes->{{3.773636958626588*^9, 3.773636964518046*^9}, {
  3.773637324837083*^9, 3.773637325069333*^9}, {3.805799372900701*^9, 
  3.805799373923903*^9}, {3.8058000012538652`*^9, 3.805800001419784*^9}, {
  3.8058000468951187`*^9, 
  3.805800047735323*^9}},ExpressionUUID->"8063ea2f-7490-4da0-991e-\
ba6ad42d5051"],

Cell[CellGroupData[{

Cell[BoxData[
 RowBox[{
  RowBox[{"(*", "PCB", "*)"}], "\[IndentingNewLine]", 
  RowBox[{
   RowBox[{
    RowBox[{"allx", "=", 
     RowBox[{"{", 
      RowBox[{
      "xa", ",", "xb", ",", "xc", ",", "xd", ",", "xe", ",", "xf", ",", "xg", 
       ",", "xh", ",", "xi", ",", "xj", ",", "xk"}], "}"}]}], ";", 
    RowBox[{"parameters", "=", 
     RowBox[{"{", "}"}]}], ";"}], "\[IndentingNewLine]", 
   RowBox[{
    RowBox[{"xlist", "=", 
     RowBox[{"Table", "[", 
      RowBox[{"i", ",", 
       RowBox[{"{", 
        RowBox[{"i", ",", "11"}], "}"}]}], "]"}]}], ";"}], 
   "\[IndentingNewLine]", 
   RowBox[{
    RowBox[{"rtab", "=", 
     RowBox[{"Table", "[", 
      RowBox[{
       RowBox[{"lmrho", "[", 
        RowBox[{"regtabPCB", ",", "allx", ",", 
         RowBox[{"{", 
          RowBox[{
          "xlist", "\[LeftDoubleBracket]", "i", "\[RightDoubleBracket]"}], 
          "}"}]}], "]"}], ",", 
       RowBox[{"{", 
        RowBox[{"i", ",", 
         RowBox[{"Length", "[", "xlist", "]"}]}], "}"}]}], "]"}]}], ";"}], 
   "\[IndentingNewLine]", 
   RowBox[{
    RowBox[{"r", "=", 
     RowBox[{"Max", "[", 
      RowBox[{"rtab", "\[LeftDoubleBracket]", 
       RowBox[{"All", ",", "1"}], "\[RightDoubleBracket]"}], "]"}]}], ";"}], 
   "\[IndentingNewLine]", 
   RowBox[{
    RowBox[{"maxp", "=", 
     RowBox[{
      RowBox[{
       RowBox[{"Position", "[", 
        RowBox[{"rtab", ",", "r"}], "]"}], "\[LeftDoubleBracket]", "1", 
       "\[RightDoubleBracket]"}], "\[LeftDoubleBracket]", "1", 
      "\[RightDoubleBracket]"}]}], ";", 
    RowBox[{"maxx", "=", 
     RowBox[{
     "xlist", "\[LeftDoubleBracket]", "maxp", "\[RightDoubleBracket]"}]}], 
    ";", 
    RowBox[{"coef", "=", 
     RowBox[{
      RowBox[{
      "rtab", "\[LeftDoubleBracket]", "maxp", "\[RightDoubleBracket]"}], 
      "\[LeftDoubleBracket]", "2", "\[RightDoubleBracket]"}]}], ";", 
    RowBox[{"pvalues", "=", 
     RowBox[{
      RowBox[{
      "rtab", "\[LeftDoubleBracket]", "maxp", "\[RightDoubleBracket]"}], 
      "\[LeftDoubleBracket]", "3", "\[RightDoubleBracket]"}]}], ";", 
    RowBox[{"AppendTo", "[", 
     RowBox[{"parameters", ",", 
      RowBox[{"{", 
       RowBox[{"maxx", ",", "r"}], "}"}]}], "]"}], ";"}], 
   "\[IndentingNewLine]", "\[IndentingNewLine]", 
   RowBox[{
    RowBox[{"xlist", "=", 
     RowBox[{"Delete", "[", 
      RowBox[{"xlist", ",", "maxp"}], "]"}]}], ";"}], "\[IndentingNewLine]", 
   RowBox[{
    RowBox[{"rtab", "=", 
     RowBox[{"Table", "[", 
      RowBox[{
       RowBox[{"lmrho", "[", 
        RowBox[{"regtabPCB", ",", "allx", ",", 
         RowBox[{"{", 
          RowBox[{"1", ",", 
           RowBox[{
           "xlist", "\[LeftDoubleBracket]", "i", "\[RightDoubleBracket]"}]}], 
          "}"}]}], "]"}], ",", 
       RowBox[{"{", 
        RowBox[{"i", ",", 
         RowBox[{"Length", "[", "xlist", "]"}]}], "}"}]}], "]"}]}], ";"}], 
   "\[IndentingNewLine]", 
   RowBox[{
    RowBox[{"r", "=", 
     RowBox[{"Max", "[", 
      RowBox[{"rtab", "\[LeftDoubleBracket]", 
       RowBox[{"All", ",", "1"}], "\[RightDoubleBracket]"}], "]"}]}], ";"}], 
   "\[IndentingNewLine]", 
   RowBox[{
    RowBox[{"maxp", "=", 
     RowBox[{
      RowBox[{
       RowBox[{"Position", "[", 
        RowBox[{"rtab", ",", "r"}], "]"}], "\[LeftDoubleBracket]", "1", 
       "\[RightDoubleBracket]"}], "\[LeftDoubleBracket]", "1", 
      "\[RightDoubleBracket]"}]}], ";", 
    RowBox[{"maxx", "=", 
     RowBox[{
     "xlist", "\[LeftDoubleBracket]", "maxp", "\[RightDoubleBracket]"}]}], 
    ";", 
    RowBox[{"coef", "=", 
     RowBox[{
      RowBox[{
      "rtab", "\[LeftDoubleBracket]", "maxp", "\[RightDoubleBracket]"}], 
      "\[LeftDoubleBracket]", "2", "\[RightDoubleBracket]"}]}], ";", 
    RowBox[{"pvalues", "=", 
     RowBox[{
      RowBox[{
      "rtab", "\[LeftDoubleBracket]", "maxp", "\[RightDoubleBracket]"}], 
      "\[LeftDoubleBracket]", "3", "\[RightDoubleBracket]"}]}], ";", 
    RowBox[{"AppendTo", "[", 
     RowBox[{"parameters", ",", 
      RowBox[{"{", 
       RowBox[{"maxx", ",", "r"}], "}"}]}], "]"}], ";"}], 
   "\[IndentingNewLine]", "\[IndentingNewLine]", 
   RowBox[{
    RowBox[{"xlist", "=", 
     RowBox[{"Delete", "[", 
      RowBox[{"xlist", ",", "maxp"}], "]"}]}], ";"}], "\[IndentingNewLine]", 
   RowBox[{
    RowBox[{"rtab", "=", 
     RowBox[{"Table", "[", 
      RowBox[{
       RowBox[{"lmrho", "[", 
        RowBox[{"regtabPCB", ",", "allx", ",", 
         RowBox[{"{", 
          RowBox[{"1", ",", "8", ",", 
           RowBox[{
           "xlist", "\[LeftDoubleBracket]", "i", "\[RightDoubleBracket]"}]}], 
          "}"}]}], "]"}], ",", 
       RowBox[{"{", 
        RowBox[{"i", ",", 
         RowBox[{"Length", "[", "xlist", "]"}]}], "}"}]}], "]"}]}], ";"}], 
   "\[IndentingNewLine]", 
   RowBox[{
    RowBox[{"r", "=", 
     RowBox[{"Max", "[", 
      RowBox[{"rtab", "\[LeftDoubleBracket]", 
       RowBox[{"All", ",", "1"}], "\[RightDoubleBracket]"}], "]"}]}], ";"}], 
   "\[IndentingNewLine]", 
   RowBox[{
    RowBox[{"maxp", "=", 
     RowBox[{
      RowBox[{
       RowBox[{"Position", "[", 
        RowBox[{"rtab", ",", "r"}], "]"}], "\[LeftDoubleBracket]", "1", 
       "\[RightDoubleBracket]"}], "\[LeftDoubleBracket]", "1", 
      "\[RightDoubleBracket]"}]}], ";", 
    RowBox[{"maxx", "=", 
     RowBox[{
     "xlist", "\[LeftDoubleBracket]", "maxp", "\[RightDoubleBracket]"}]}], 
    ";", 
    RowBox[{"coef", "=", 
     RowBox[{
      RowBox[{
      "rtab", "\[LeftDoubleBracket]", "maxp", "\[RightDoubleBracket]"}], 
      "\[LeftDoubleBracket]", "2", "\[RightDoubleBracket]"}]}], ";", 
    RowBox[{"pvalues", "=", 
     RowBox[{
      RowBox[{
      "rtab", "\[LeftDoubleBracket]", "maxp", "\[RightDoubleBracket]"}], 
      "\[LeftDoubleBracket]", "3", "\[RightDoubleBracket]"}]}], ";", 
    RowBox[{"AppendTo", "[", 
     RowBox[{"parameters", ",", 
      RowBox[{"{", 
       RowBox[{"maxx", ",", "r"}], "}"}]}], "]"}], ";"}], 
   "\[IndentingNewLine]", "\[IndentingNewLine]", 
   RowBox[{
    RowBox[{"xlist", "=", 
     RowBox[{"Delete", "[", 
      RowBox[{"xlist", ",", "maxp"}], "]"}]}], ";"}], "\[IndentingNewLine]", 
   RowBox[{
    RowBox[{"rtab", "=", 
     RowBox[{"Table", "[", 
      RowBox[{
       RowBox[{"lmrho", "[", 
        RowBox[{"regtabPCB", ",", "allx", ",", 
         RowBox[{"{", 
          RowBox[{"1", ",", "8", ",", "2", ",", 
           RowBox[{
           "xlist", "\[LeftDoubleBracket]", "i", "\[RightDoubleBracket]"}]}], 
          "}"}]}], "]"}], ",", 
       RowBox[{"{", 
        RowBox[{"i", ",", 
         RowBox[{"Length", "[", "xlist", "]"}]}], "}"}]}], "]"}]}], ";"}], 
   "\[IndentingNewLine]", 
   RowBox[{
    RowBox[{"r", "=", 
     RowBox[{"Max", "[", 
      RowBox[{"rtab", "\[LeftDoubleBracket]", 
       RowBox[{"All", ",", "1"}], "\[RightDoubleBracket]"}], "]"}]}], ";"}], 
   "\[IndentingNewLine]", 
   RowBox[{
    RowBox[{"maxp", "=", 
     RowBox[{
      RowBox[{
       RowBox[{"Position", "[", 
        RowBox[{"rtab", ",", "r"}], "]"}], "\[LeftDoubleBracket]", "1", 
       "\[RightDoubleBracket]"}], "\[LeftDoubleBracket]", "1", 
      "\[RightDoubleBracket]"}]}], ";", 
    RowBox[{"maxx", "=", 
     RowBox[{
     "xlist", "\[LeftDoubleBracket]", "maxp", "\[RightDoubleBracket]"}]}], 
    ";", 
    RowBox[{"coef", "=", 
     RowBox[{
      RowBox[{
      "rtab", "\[LeftDoubleBracket]", "maxp", "\[RightDoubleBracket]"}], 
      "\[LeftDoubleBracket]", "2", "\[RightDoubleBracket]"}]}], ";", 
    RowBox[{"pvalues", "=", 
     RowBox[{
      RowBox[{
      "rtab", "\[LeftDoubleBracket]", "maxp", "\[RightDoubleBracket]"}], 
      "\[LeftDoubleBracket]", "3", "\[RightDoubleBracket]"}]}], ";", 
    RowBox[{"AppendTo", "[", 
     RowBox[{"parameters", ",", 
      RowBox[{"{", 
       RowBox[{"maxx", ",", "r"}], "}"}]}], "]"}], ";"}], 
   "\[IndentingNewLine]", "\[IndentingNewLine]", 
   RowBox[{
    RowBox[{"xlist", "=", 
     RowBox[{"Delete", "[", 
      RowBox[{"xlist", ",", "maxp"}], "]"}]}], ";"}], "\[IndentingNewLine]", 
   RowBox[{
    RowBox[{"rtab", "=", 
     RowBox[{"Table", "[", 
      RowBox[{
       RowBox[{"lmrho", "[", 
        RowBox[{"regtabPCB", ",", "allx", ",", 
         RowBox[{"{", 
          RowBox[{"1", ",", "8", ",", "2", ",", "9", ",", 
           RowBox[{
           "xlist", "\[LeftDoubleBracket]", "i", "\[RightDoubleBracket]"}]}], 
          "}"}]}], "]"}], ",", 
       RowBox[{"{", 
        RowBox[{"i", ",", 
         RowBox[{"Length", "[", "xlist", "]"}]}], "}"}]}], "]"}]}], ";"}], 
   "\[IndentingNewLine]", 
   RowBox[{
    RowBox[{"r", "=", 
     RowBox[{"Max", "[", 
      RowBox[{"rtab", "\[LeftDoubleBracket]", 
       RowBox[{"All", ",", "1"}], "\[RightDoubleBracket]"}], "]"}]}], ";"}], 
   "\[IndentingNewLine]", 
   RowBox[{
    RowBox[{"maxp", "=", 
     RowBox[{
      RowBox[{
       RowBox[{"Position", "[", 
        RowBox[{"rtab", ",", "r"}], "]"}], "\[LeftDoubleBracket]", "1", 
       "\[RightDoubleBracket]"}], "\[LeftDoubleBracket]", "1", 
      "\[RightDoubleBracket]"}]}], ";", 
    RowBox[{"maxx", "=", 
     RowBox[{
     "xlist", "\[LeftDoubleBracket]", "maxp", "\[RightDoubleBracket]"}]}], 
    ";", 
    RowBox[{"coef", "=", 
     RowBox[{
      RowBox[{
      "rtab", "\[LeftDoubleBracket]", "maxp", "\[RightDoubleBracket]"}], 
      "\[LeftDoubleBracket]", "2", "\[RightDoubleBracket]"}]}], ";", 
    RowBox[{"pvalues", "=", 
     RowBox[{
      RowBox[{
      "rtab", "\[LeftDoubleBracket]", "maxp", "\[RightDoubleBracket]"}], 
      "\[LeftDoubleBracket]", "3", "\[RightDoubleBracket]"}]}], ";", 
    RowBox[{"AppendTo", "[", 
     RowBox[{"parameters", ",", 
      RowBox[{"{", 
       RowBox[{"maxx", ",", "r"}], "}"}]}], "]"}], ";"}], 
   "\[IndentingNewLine]", "\[IndentingNewLine]", 
   RowBox[{
    RowBox[{"xlist", "=", 
     RowBox[{"Delete", "[", 
      RowBox[{"xlist", ",", "maxp"}], "]"}]}], ";"}], "\[IndentingNewLine]", 
   RowBox[{
    RowBox[{"rtab", "=", 
     RowBox[{"Table", "[", 
      RowBox[{
       RowBox[{"lmrho", "[", 
        RowBox[{"regtabPCB", ",", "allx", ",", 
         RowBox[{"{", 
          RowBox[{"1", ",", "8", ",", "2", ",", "9", ",", "11", ",", 
           RowBox[{
           "xlist", "\[LeftDoubleBracket]", "i", "\[RightDoubleBracket]"}]}], 
          "}"}]}], "]"}], ",", 
       RowBox[{"{", 
        RowBox[{"i", ",", 
         RowBox[{"Length", "[", "xlist", "]"}]}], "}"}]}], "]"}]}], ";"}], 
   "\[IndentingNewLine]", 
   RowBox[{
    RowBox[{"r", "=", 
     RowBox[{"Max", "[", 
      RowBox[{"rtab", "\[LeftDoubleBracket]", 
       RowBox[{"All", ",", "1"}], "\[RightDoubleBracket]"}], "]"}]}], ";"}], 
   "\[IndentingNewLine]", 
   RowBox[{
    RowBox[{"maxp", "=", 
     RowBox[{
      RowBox[{
       RowBox[{"Position", "[", 
        RowBox[{"rtab", ",", "r"}], "]"}], "\[LeftDoubleBracket]", "1", 
       "\[RightDoubleBracket]"}], "\[LeftDoubleBracket]", "1", 
      "\[RightDoubleBracket]"}]}], ";", 
    RowBox[{"maxx", "=", 
     RowBox[{
     "xlist", "\[LeftDoubleBracket]", "maxp", "\[RightDoubleBracket]"}]}], 
    ";", 
    RowBox[{"coef", "=", 
     RowBox[{
      RowBox[{
      "rtab", "\[LeftDoubleBracket]", "maxp", "\[RightDoubleBracket]"}], 
      "\[LeftDoubleBracket]", "2", "\[RightDoubleBracket]"}]}], ";", 
    RowBox[{"pvalues", "=", 
     RowBox[{
      RowBox[{
      "rtab", "\[LeftDoubleBracket]", "maxp", "\[RightDoubleBracket]"}], 
      "\[LeftDoubleBracket]", "3", "\[RightDoubleBracket]"}]}], ";", 
    RowBox[{"AppendTo", "[", 
     RowBox[{"parameters", ",", 
      RowBox[{"{", 
       RowBox[{"maxx", ",", "r"}], "}"}]}], "]"}], ";"}], 
   "\[IndentingNewLine]", "\[IndentingNewLine]", 
   RowBox[{"(*", 
    RowBox[{
     RowBox[{"xlist", "=", 
      RowBox[{"Delete", "[", 
       RowBox[{"xlist", ",", "maxp"}], "]"}]}], ";", " ", 
     RowBox[{
      RowBox[{
       RowBox[{"-", " ", "Model"}], " ", "ruined", "\[IndentingNewLine]", 
       "rtab"}], "=", 
      RowBox[{"Table", "[", 
       RowBox[{
        RowBox[{"lmrho", "[", 
         RowBox[{"regtabPCB", ",", "allx", ",", 
          RowBox[{"{", 
           RowBox[{
           "1", ",", "8", ",", "2", ",", "9", ",", "11", ",", "10", ",", 
            RowBox[{
            "xlist", "\[LeftDoubleBracket]", "i", "\[RightDoubleBracket]"}]}],
            "}"}]}], "]"}], ",", 
        RowBox[{"{", 
         RowBox[{"i", ",", 
          RowBox[{"Length", "[", "xlist", "]"}]}], "}"}]}], "]"}]}], ";", 
     "\[IndentingNewLine]", 
     RowBox[{"r", "=", 
      RowBox[{"Max", "[", 
       RowBox[{"rtab", "\[LeftDoubleBracket]", 
        RowBox[{"All", ",", "1"}], "\[RightDoubleBracket]"}], "]"}]}], ";", 
     "\[IndentingNewLine]", 
     RowBox[{"maxp", "=", 
      RowBox[{
       RowBox[{
        RowBox[{"Position", "[", 
         RowBox[{"rtab", ",", "r"}], "]"}], "\[LeftDoubleBracket]", "1", 
        "\[RightDoubleBracket]"}], "\[LeftDoubleBracket]", "1", 
       "\[RightDoubleBracket]"}]}], ";", 
     RowBox[{"maxx", "=", 
      RowBox[{
      "xlist", "\[LeftDoubleBracket]", "maxp", "\[RightDoubleBracket]"}]}], 
     ";", 
     RowBox[{"coef", "=", 
      RowBox[{
       RowBox[{
       "rtab", "\[LeftDoubleBracket]", "maxp", "\[RightDoubleBracket]"}], 
       "\[LeftDoubleBracket]", "2", "\[RightDoubleBracket]"}]}], ";", 
     RowBox[{"pvalues", "=", 
      RowBox[{
       RowBox[{
       "rtab", "\[LeftDoubleBracket]", "maxp", "\[RightDoubleBracket]"}], 
       "\[LeftDoubleBracket]", "3", "\[RightDoubleBracket]"}]}], ";", 
     RowBox[{"AppendTo", "[", 
      RowBox[{"parameters", ",", 
       RowBox[{"{", 
        RowBox[{"maxx", ",", "r"}], "}"}]}], "]"}], ";"}], "*)"}], 
   "\[IndentingNewLine]", "\[IndentingNewLine]", 
   RowBox[{
    RowBox[{"Prepend", "[", 
     RowBox[{
      RowBox[{"Table", "[", 
       RowBox[{
        RowBox[{"Flatten", "[", 
         RowBox[{"{", 
          RowBox[{
           RowBox[{
           "parameters", "\[LeftDoubleBracket]", "i", 
            "\[RightDoubleBracket]"}], ",", 
           RowBox[{"coef", "\[LeftDoubleBracket]", 
            RowBox[{"i", "+", "1"}], "\[RightDoubleBracket]"}], ",", 
           RowBox[{"pvalues", "\[LeftDoubleBracket]", 
            RowBox[{"i", "+", "1"}], "\[RightDoubleBracket]"}]}], "}"}], 
         "]"}], ",", 
        RowBox[{"{", 
         RowBox[{"i", ",", 
          RowBox[{"Length", "[", "parameters", "]"}]}], "}"}]}], "]"}], ",", 
      RowBox[{"{", 
       RowBox[{"\"\<\>\"", ",", "\"\<\>\"", ",", 
        RowBox[{
        "coef", "\[LeftDoubleBracket]", "1", "\[RightDoubleBracket]"}], ",", 
        RowBox[{
        "pvalues", "\[LeftDoubleBracket]", "1", "\[RightDoubleBracket]"}]}], 
       "}"}]}], "]"}], "//", "TableForm"}]}]}]], "Input",
 CellChangeTimes->CompressedData["
1:eJwdxUsow3EAB/BtNVGmxQ5Yw1pb3nJZFltbWa00shpli5rUDpZliZqEw9bM
4+QwS804LGVHaksayaSUmNdsRM3lP/PYNIv4fR0+ffiGEc0Qg0aj8Qj8ToUS
yT5KwUwOPmPHgZjC+TxOEhcMeF0vZEsHfQVz6bbEB9m/2fyMA9Y7SYZcnHZK
caqlTY25bF8XrmX4V7G57M2H3TTWFh7OlG7jRNPvLlapUyGsL1KHsSg8cYIZ
C4oz/NUoiWBPqTSGc73aJ1zl2Cv8JMtlRhb23Es0ObIw6jbgDfP9KPboRRbs
VU7P4czV2jpuXz7cwnFxiR/fOiv53+TqR4EIT84n6zHbG2nAWa9Dimtixi6c
b+FosUdp78ECmVaH82wPZtxZERj/IXdnd6z4UhidwfUfGTuuNgXOVTpKkXYF
r3Fdbsxv7qcURmvwf3l8KoBPDxf3sWu2/AjPt74eYyHTZLOTLzQ3S/gPCkoA
qw==
  "],
 CellLabel->
  "In[4254]:=",ExpressionUUID->"8ab7491b-11c2-45f1-986d-8e0855e23321"],

Cell[BoxData[
 TemplateBox[{
  "General", "munfl", 
   "\"\\!\\(\\*RowBox[{\\\"Exp\\\", \\\"[\\\", RowBox[{\\\"-\\\", \
\\\"2672.198165888127`\\\"}], \\\"]\\\"}]\\) is too small to represent as a \
normalized machine number; precision may be lost.\"", 2, 4256, 1458, 
   32673375128574415670, "Local"},
  "MessageTemplate"]], "Message", "MSG",
 CellChangeTimes->{
  3.807610388975284*^9, {3.807610433019248*^9, 3.807610453806398*^9}, {
   3.80765699355833*^9, 3.807657087521676*^9}},
 CellLabel->
  "During evaluation of \
In[4254]:=",ExpressionUUID->"9c720ca9-ee80-4729-a4de-1dd91780bbe3"],

Cell[BoxData[
 TemplateBox[{
  "General", "munfl", 
   "\"\\!\\(\\*RowBox[{\\\"Exp\\\", \\\"[\\\", RowBox[{\\\"-\\\", \
\\\"2519.9759773419446`\\\"}], \\\"]\\\"}]\\) is too small to represent as a \
normalized machine number; precision may be lost.\"", 2, 4256, 1459, 
   32673375128574415670, "Local"},
  "MessageTemplate"]], "Message", "MSG",
 CellChangeTimes->{
  3.807610388975284*^9, {3.807610433019248*^9, 3.807610453806398*^9}, {
   3.80765699355833*^9, 3.8076570876475067`*^9}},
 CellLabel->
  "During evaluation of \
In[4254]:=",ExpressionUUID->"11a65469-28d0-4c2e-8c5a-57f9a6bdc4f5"],

Cell[BoxData[
 TemplateBox[{
  "General", "munfl", 
   "\"\\!\\(\\*RowBox[{\\\"Exp\\\", \\\"[\\\", RowBox[{\\\"-\\\", \
\\\"2594.372192849069`\\\"}], \\\"]\\\"}]\\) is too small to represent as a \
normalized machine number; precision may be lost.\"", 2, 4260, 1460, 
   32673375128574415670, "Local"},
  "MessageTemplate"]], "Message", "MSG",
 CellChangeTimes->{
  3.807610388975284*^9, {3.807610433019248*^9, 3.807610453806398*^9}, {
   3.80765699355833*^9, 3.807657087853849*^9}},
 CellLabel->
  "During evaluation of \
In[4254]:=",ExpressionUUID->"312253d1-8bf5-4e47-b5a1-de1b6159f790"],

Cell[BoxData[
 TemplateBox[{
  "General", "munfl", 
   "\"\\!\\(\\*RowBox[{\\\"Exp\\\", \\\"[\\\", RowBox[{\\\"-\\\", \
\\\"2498.657957887365`\\\"}], \\\"]\\\"}]\\) is too small to represent as a \
normalized machine number; precision may be lost.\"", 2, 4260, 1461, 
   32673375128574415670, "Local"},
  "MessageTemplate"]], "Message", "MSG",
 CellChangeTimes->{
  3.807610388975284*^9, {3.807610433019248*^9, 3.807610453806398*^9}, {
   3.80765699355833*^9, 3.807657087992075*^9}},
 CellLabel->
  "During evaluation of \
In[4254]:=",ExpressionUUID->"1d4f3c33-9740-4c6c-9eb1-c5ed8f1b1507"],

Cell[BoxData[
 TemplateBox[{
  "General", "munfl", 
   "\"\\!\\(\\*RowBox[{\\\"Exp\\\", \\\"[\\\", RowBox[{\\\"-\\\", \
\\\"2473.645514277369`\\\"}], \\\"]\\\"}]\\) is too small to represent as a \
normalized machine number; precision may be lost.\"", 2, 4260, 1462, 
   32673375128574415670, "Local"},
  "MessageTemplate"]], "Message", "MSG",
 CellChangeTimes->{
  3.807610388975284*^9, {3.807610433019248*^9, 3.807610453806398*^9}, {
   3.80765699355833*^9, 3.807657088140975*^9}},
 CellLabel->
  "During evaluation of \
In[4254]:=",ExpressionUUID->"c399300c-5739-433d-8155-a453676dda05"],

Cell[BoxData[
 TemplateBox[{
  "General", "stop", 
   "\"Further output of \\!\\(\\*StyleBox[RowBox[{\\\"General\\\", \
\\\"::\\\", \\\"munfl\\\"}], \\\"MessageName\\\"]\\) will be suppressed \
during this calculation.\"", 2, 4260, 1463, 32673375128574415670, "Local"},
  "MessageTemplate"]], "Message", "MSG",
 CellChangeTimes->{
  3.807610388975284*^9, {3.807610433019248*^9, 3.807610453806398*^9}, {
   3.80765699355833*^9, 3.8076570883126574`*^9}},
 CellLabel->
  "During evaluation of \
In[4254]:=",ExpressionUUID->"236f5848-6f3e-4a32-9929-a9a49a5999fe"],

Cell[BoxData[
 TemplateBox[{
  "General", "munfl", 
   "\"\\!\\(\\*RowBox[{\\\"Exp\\\", \\\"[\\\", RowBox[{\\\"-\\\", \
\\\"2649.6385909080605`\\\"}], \\\"]\\\"}]\\) is too small to represent as a \
normalized machine number; precision may be lost.\"", 2, 4264, 1464, 
   32673375128574415670, "Local"},
  "MessageTemplate"]], "Message", "MSG",
 CellChangeTimes->{
  3.807610388975284*^9, {3.807610433019248*^9, 3.807610453806398*^9}, {
   3.80765699355833*^9, 3.8076570885261908`*^9}},
 CellLabel->
  "During evaluation of \
In[4254]:=",ExpressionUUID->"d904e414-8f2c-44bd-9d33-f62fcbfa66b1"],

Cell[BoxData[
 TemplateBox[{
  "General", "munfl", 
   "\"\\!\\(\\*RowBox[{\\\"Exp\\\", \\\"[\\\", RowBox[{\\\"-\\\", \
\\\"2580.6679991127485`\\\"}], \\\"]\\\"}]\\) is too small to represent as a \
normalized machine number; precision may be lost.\"", 2, 4264, 1465, 
   32673375128574415670, "Local"},
  "MessageTemplate"]], "Message", "MSG",
 CellChangeTimes->{
  3.807610388975284*^9, {3.807610433019248*^9, 3.807610453806398*^9}, {
   3.80765699355833*^9, 3.807657088661819*^9}},
 CellLabel->
  "During evaluation of \
In[4254]:=",ExpressionUUID->"52a93f7c-df2c-42ba-b8ce-dbf3d915ae0e"],

Cell[BoxData[
 TemplateBox[{
  "General", "munfl", 
   "\"\\!\\(\\*RowBox[{\\\"Exp\\\", \\\"[\\\", RowBox[{\\\"-\\\", \
\\\"2502.506223924227`\\\"}], \\\"]\\\"}]\\) is too small to represent as a \
normalized machine number; precision may be lost.\"", 2, 4264, 1466, 
   32673375128574415670, "Local"},
  "MessageTemplate"]], "Message", "MSG",
 CellChangeTimes->{
  3.807610388975284*^9, {3.807610433019248*^9, 3.807610453806398*^9}, {
   3.80765699355833*^9, 3.807657088802958*^9}},
 CellLabel->
  "During evaluation of \
In[4254]:=",ExpressionUUID->"39fa2a6e-02a9-4221-b51d-2bd5cecc8c62"],

Cell[BoxData[
 TemplateBox[{
  "General", "stop", 
   "\"Further output of \\!\\(\\*StyleBox[RowBox[{\\\"General\\\", \
\\\"::\\\", \\\"munfl\\\"}], \\\"MessageName\\\"]\\) will be suppressed \
during this calculation.\"", 2, 4264, 1467, 32673375128574415670, "Local"},
  "MessageTemplate"]], "Message", "MSG",
 CellChangeTimes->{
  3.807610388975284*^9, {3.807610433019248*^9, 3.807610453806398*^9}, {
   3.80765699355833*^9, 3.8076570889290943`*^9}},
 CellLabel->
  "During evaluation of \
In[4254]:=",ExpressionUUID->"b8ec2f5d-e6e4-4af4-a90b-d7710abc2a78"],

Cell[BoxData[
 TemplateBox[{
  "General", "munfl", 
   "\"\\!\\(\\*RowBox[{\\\"Exp\\\", \\\"[\\\", RowBox[{\\\"-\\\", \
\\\"2667.008765644942`\\\"}], \\\"]\\\"}]\\) is too small to represent as a \
normalized machine number; precision may be lost.\"", 2, 4268, 1468, 
   32673375128574415670, "Local"},
  "MessageTemplate"]], "Message", "MSG",
 CellChangeTimes->{
  3.807610388975284*^9, {3.807610433019248*^9, 3.807610453806398*^9}, {
   3.80765699355833*^9, 3.807657089142168*^9}},
 CellLabel->
  "During evaluation of \
In[4254]:=",ExpressionUUID->"ca883623-0477-4bf3-a7a9-cf57b4cdbce7"],

Cell[BoxData[
 TemplateBox[{
  "General", "munfl", 
   "\"\\!\\(\\*RowBox[{\\\"Exp\\\", \\\"[\\\", RowBox[{\\\"-\\\", \
\\\"2595.232868009975`\\\"}], \\\"]\\\"}]\\) is too small to represent as a \
normalized machine number; precision may be lost.\"", 2, 4268, 1469, 
   32673375128574415670, "Local"},
  "MessageTemplate"]], "Message", "MSG",
 CellChangeTimes->{
  3.807610388975284*^9, {3.807610433019248*^9, 3.807610453806398*^9}, {
   3.80765699355833*^9, 3.8076570892770243`*^9}},
 CellLabel->
  "During evaluation of \
In[4254]:=",ExpressionUUID->"2000633f-e111-4107-aa2d-c04eef16e379"],

Cell[BoxData[
 TemplateBox[{
  "General", "munfl", 
   "\"\\!\\(\\*RowBox[{\\\"Exp\\\", \\\"[\\\", RowBox[{\\\"-\\\", \
\\\"2653.3279322974213`\\\"}], \\\"]\\\"}]\\) is too small to represent as a \
normalized machine number; precision may be lost.\"", 2, 4268, 1470, 
   32673375128574415670, "Local"},
  "MessageTemplate"]], "Message", "MSG",
 CellChangeTimes->{
  3.807610388975284*^9, {3.807610433019248*^9, 3.807610453806398*^9}, {
   3.80765699355833*^9, 3.807657089474234*^9}},
 CellLabel->
  "During evaluation of \
In[4254]:=",ExpressionUUID->"2a80b7dd-a9ce-4c44-9cd4-8a757cdf9e9d"],

Cell[BoxData[
 TemplateBox[{
  "General", "stop", 
   "\"Further output of \\!\\(\\*StyleBox[RowBox[{\\\"General\\\", \
\\\"::\\\", \\\"munfl\\\"}], \\\"MessageName\\\"]\\) will be suppressed \
during this calculation.\"", 2, 4268, 1471, 32673375128574415670, "Local"},
  "MessageTemplate"]], "Message", "MSG",
 CellChangeTimes->{
  3.807610388975284*^9, {3.807610433019248*^9, 3.807610453806398*^9}, {
   3.80765699355833*^9, 3.8076570895925007`*^9}},
 CellLabel->
  "During evaluation of \
In[4254]:=",ExpressionUUID->"c0e18de2-fb1d-45bd-8b65-554a119296dc"],

Cell[BoxData[
 TemplateBox[{
  "General", "munfl", 
   "\"\\!\\(\\*RowBox[{\\\"Exp\\\", \\\"[\\\", RowBox[{\\\"-\\\", \
\\\"2598.127951397737`\\\"}], \\\"]\\\"}]\\) is too small to represent as a \
normalized machine number; precision may be lost.\"", 2, 4272, 1472, 
   32673375128574415670, "Local"},
  "MessageTemplate"]], "Message", "MSG",
 CellChangeTimes->{
  3.807610388975284*^9, {3.807610433019248*^9, 3.807610453806398*^9}, {
   3.80765699355833*^9, 3.807657089809973*^9}},
 CellLabel->
  "During evaluation of \
In[4254]:=",ExpressionUUID->"e94136e0-17cf-48f1-810f-6c0afa6963ae"],

Cell[BoxData[
 TemplateBox[{
  "General", "munfl", 
   "\"\\!\\(\\*RowBox[{\\\"Exp\\\", \\\"[\\\", RowBox[{\\\"-\\\", \
\\\"2546.1213635953422`\\\"}], \\\"]\\\"}]\\) is too small to represent as a \
normalized machine number; precision may be lost.\"", 2, 4272, 1473, 
   32673375128574415670, "Local"},
  "MessageTemplate"]], "Message", "MSG",
 CellChangeTimes->{
  3.807610388975284*^9, {3.807610433019248*^9, 3.807610453806398*^9}, {
   3.80765699355833*^9, 3.807657089952895*^9}},
 CellLabel->
  "During evaluation of \
In[4254]:=",ExpressionUUID->"dc753dfb-0848-4219-a811-95dfdbc0c92f"],

Cell[BoxData[
 TemplateBox[{
  "General", "munfl", 
   "\"\\!\\(\\*RowBox[{\\\"Exp\\\", \\\"[\\\", RowBox[{\\\"-\\\", \
\\\"2625.9795421341205`\\\"}], \\\"]\\\"}]\\) is too small to represent as a \
normalized machine number; precision may be lost.\"", 2, 4272, 1474, 
   32673375128574415670, "Local"},
  "MessageTemplate"]], "Message", "MSG",
 CellChangeTimes->{
  3.807610388975284*^9, {3.807610433019248*^9, 3.807610453806398*^9}, {
   3.80765699355833*^9, 3.807657090131246*^9}},
 CellLabel->
  "During evaluation of \
In[4254]:=",ExpressionUUID->"3c5e64d3-93dd-4e43-9743-f1467f48e940"],

Cell[BoxData[
 TemplateBox[{
  "General", "stop", 
   "\"Further output of \\!\\(\\*StyleBox[RowBox[{\\\"General\\\", \
\\\"::\\\", \\\"munfl\\\"}], \\\"MessageName\\\"]\\) will be suppressed \
during this calculation.\"", 2, 4272, 1475, 32673375128574415670, "Local"},
  "MessageTemplate"]], "Message", "MSG",
 CellChangeTimes->{
  3.807610388975284*^9, {3.807610433019248*^9, 3.807610453806398*^9}, {
   3.80765699355833*^9, 3.8076570902540417`*^9}},
 CellLabel->
  "During evaluation of \
In[4254]:=",ExpressionUUID->"31aa9f85-a980-428c-b4e7-4e5596a0dbd4"],

Cell[BoxData[
 TemplateBox[{
  "General", "munfl", 
   "\"\\!\\(\\*RowBox[{\\\"Exp\\\", \\\"[\\\", RowBox[{\\\"-\\\", \
\\\"2611.289123293409`\\\"}], \\\"]\\\"}]\\) is too small to represent as a \
normalized machine number; precision may be lost.\"", 2, 4276, 1476, 
   32673375128574415670, "Local"},
  "MessageTemplate"]], "Message", "MSG",
 CellChangeTimes->{
  3.807610388975284*^9, {3.807610433019248*^9, 3.807610453806398*^9}, {
   3.80765699355833*^9, 3.807657090508707*^9}},
 CellLabel->
  "During evaluation of \
In[4254]:=",ExpressionUUID->"142a8b45-7012-4afa-8032-1aff57096ece"],

Cell[BoxData[
 TemplateBox[{
  "General", "munfl", 
   "\"\\!\\(\\*RowBox[{\\\"Exp\\\", \\\"[\\\", RowBox[{\\\"-\\\", \
\\\"2560.4774535172505`\\\"}], \\\"]\\\"}]\\) is too small to represent as a \
normalized machine number; precision may be lost.\"", 2, 4276, 1477, 
   32673375128574415670, "Local"},
  "MessageTemplate"]], "Message", "MSG",
 CellChangeTimes->{
  3.807610388975284*^9, {3.807610433019248*^9, 3.807610453806398*^9}, {
   3.80765699355833*^9, 3.807657090645726*^9}},
 CellLabel->
  "During evaluation of \
In[4254]:=",ExpressionUUID->"e462d304-0c4b-4638-ba9b-80e697c26f59"],

Cell[BoxData[
 TemplateBox[{
  "General", "munfl", 
   "\"\\!\\(\\*RowBox[{\\\"Exp\\\", \\\"[\\\", RowBox[{\\\"-\\\", \
\\\"2642.930713059354`\\\"}], \\\"]\\\"}]\\) is too small to represent as a \
normalized machine number; precision may be lost.\"", 2, 4276, 1478, 
   32673375128574415670, "Local"},
  "MessageTemplate"]], "Message", "MSG",
 CellChangeTimes->{
  3.807610388975284*^9, {3.807610433019248*^9, 3.807610453806398*^9}, {
   3.80765699355833*^9, 3.807657090843152*^9}},
 CellLabel->
  "During evaluation of \
In[4254]:=",ExpressionUUID->"e52ac648-8351-452f-b8c8-612976a9d2e3"],

Cell[BoxData[
 TemplateBox[{
  "General", "stop", 
   "\"Further output of \\!\\(\\*StyleBox[RowBox[{\\\"General\\\", \
\\\"::\\\", \\\"munfl\\\"}], \\\"MessageName\\\"]\\) will be suppressed \
during this calculation.\"", 2, 4276, 1479, 32673375128574415670, "Local"},
  "MessageTemplate"]], "Message", "MSG",
 CellChangeTimes->{
  3.807610388975284*^9, {3.807610433019248*^9, 3.807610453806398*^9}, {
   3.80765699355833*^9, 3.8076570909846373`*^9}},
 CellLabel->
  "During evaluation of \
In[4254]:=",ExpressionUUID->"a83437d9-f41c-4026-9cdf-b5aae28a0372"],

Cell[BoxData[
 TagBox[GridBox[{
    {"\<\"\"\>", "\<\"\"\>", 
     RowBox[{"-", "5059.628225174166`"}], "0.`"},
    {"1", "0.9849604252412704`", "459.63503952536297`", "0.`"},
    {"8", "0.9960323604877789`", "0.0040613744397705095`", 
     "1.0044657559821192`*^-120"},
    {"2", "0.9989006018957827`", "0.0012137374740484918`", 
     "2.3566792214418912`*^-36"},
    {"9", "0.9993381379851035`", "0.0011091631878548456`", 
     "5.248709751180402`*^-66"},
    {"11", "0.9994142813994306`", 
     RowBox[{"-", "0.0006192636452176956`"}], "2.5215925039332496`*^-21"},
    {"10", "0.9995192522380572`", "0.0008060073293775329`", 
     "1.4320967977768054`*^-31"}
   },
   GridBoxAlignment->{"Columns" -> {{Left}}, "Rows" -> {{Baseline}}},
   GridBoxSpacings->{"Columns" -> {
       Offset[0.27999999999999997`], {
        Offset[2.0999999999999996`]}, 
       Offset[0.27999999999999997`]}, "Rows" -> {
       Offset[0.2], {
        Offset[0.4]}, 
       Offset[0.2]}}],
  Function[BoxForm`e$, 
   TableForm[BoxForm`e$]]]], "Output",
 CellChangeTimes->{
  3.8076103924471073`*^9, {3.807610437295669*^9, 3.807610457143064*^9}, {
   3.80765699950401*^9, 3.807657091064498*^9}},
 CellLabel->
  "Out[4279]//TableForm=",ExpressionUUID->"489638c1-3c4b-4f65-a28c-\
3811916e3782"]
}, Closed]],

Cell[CellGroupData[{

Cell[BoxData[
 RowBox[{
  RowBox[{"(*", "PCDD", "*)"}], "\[IndentingNewLine]", 
  RowBox[{
   RowBox[{
    RowBox[{"allx", "=", 
     RowBox[{"{", 
      RowBox[{
      "xa", ",", "xb", ",", "xc", ",", "xd", ",", "xe", ",", "xf", ",", "xg", 
       ",", "xh", ",", "xi", ",", "xj", ",", "xk"}], "}"}]}], ";", 
    RowBox[{"parameters", "=", 
     RowBox[{"{", "}"}]}], ";"}], "\[IndentingNewLine]", 
   RowBox[{
    RowBox[{"xlist", "=", 
     RowBox[{"Table", "[", 
      RowBox[{"i", ",", 
       RowBox[{"{", 
        RowBox[{"i", ",", "10"}], "}"}]}], "]"}]}], ";"}], 
   "\[IndentingNewLine]", 
   RowBox[{
    RowBox[{"rtab", "=", 
     RowBox[{"Table", "[", 
      RowBox[{
       RowBox[{"lmrho", "[", 
        RowBox[{"regtabPCDD", ",", "allx", ",", 
         RowBox[{"{", 
          RowBox[{
          "xlist", "\[LeftDoubleBracket]", "i", "\[RightDoubleBracket]"}], 
          "}"}]}], "]"}], ",", 
       RowBox[{"{", 
        RowBox[{"i", ",", 
         RowBox[{"Length", "[", "xlist", "]"}]}], "}"}]}], "]"}]}], ";"}], 
   "\[IndentingNewLine]", 
   RowBox[{
    RowBox[{"r", "=", 
     RowBox[{"Max", "[", 
      RowBox[{"rtab", "\[LeftDoubleBracket]", 
       RowBox[{"All", ",", "1"}], "\[RightDoubleBracket]"}], "]"}]}], ";"}], 
   "\[IndentingNewLine]", 
   RowBox[{
    RowBox[{"maxp", "=", 
     RowBox[{
      RowBox[{
       RowBox[{"Position", "[", 
        RowBox[{"rtab", ",", "r"}], "]"}], "\[LeftDoubleBracket]", "1", 
       "\[RightDoubleBracket]"}], "\[LeftDoubleBracket]", "1", 
      "\[RightDoubleBracket]"}]}], ";", 
    RowBox[{"maxx", "=", 
     RowBox[{
     "xlist", "\[LeftDoubleBracket]", "maxp", "\[RightDoubleBracket]"}]}], 
    ";", 
    RowBox[{"coef", "=", 
     RowBox[{
      RowBox[{
      "rtab", "\[LeftDoubleBracket]", "maxp", "\[RightDoubleBracket]"}], 
      "\[LeftDoubleBracket]", "2", "\[RightDoubleBracket]"}]}], ";", 
    RowBox[{"pvalues", "=", 
     RowBox[{
      RowBox[{
      "rtab", "\[LeftDoubleBracket]", "maxp", "\[RightDoubleBracket]"}], 
      "\[LeftDoubleBracket]", "3", "\[RightDoubleBracket]"}]}], ";", 
    RowBox[{"AppendTo", "[", 
     RowBox[{"parameters", ",", 
      RowBox[{"{", 
       RowBox[{"maxx", ",", "r"}], "}"}]}], "]"}], ";"}], 
   "\[IndentingNewLine]", "\[IndentingNewLine]", 
   RowBox[{
    RowBox[{"xlist", "=", 
     RowBox[{"Delete", "[", 
      RowBox[{"xlist", ",", "maxp"}], "]"}]}], ";"}], "\[IndentingNewLine]", 
   RowBox[{
    RowBox[{"rtab", "=", 
     RowBox[{"Table", "[", 
      RowBox[{
       RowBox[{"lmrho", "[", 
        RowBox[{"regtabPCDD", ",", "allx", ",", 
         RowBox[{"{", 
          RowBox[{"1", ",", 
           RowBox[{
           "xlist", "\[LeftDoubleBracket]", "i", "\[RightDoubleBracket]"}]}], 
          "}"}]}], "]"}], ",", 
       RowBox[{"{", 
        RowBox[{"i", ",", 
         RowBox[{"Length", "[", "xlist", "]"}]}], "}"}]}], "]"}]}], ";"}], 
   "\[IndentingNewLine]", 
   RowBox[{
    RowBox[{"r", "=", 
     RowBox[{"Max", "[", 
      RowBox[{"rtab", "\[LeftDoubleBracket]", 
       RowBox[{"All", ",", "1"}], "\[RightDoubleBracket]"}], "]"}]}], ";"}], 
   "\[IndentingNewLine]", 
   RowBox[{
    RowBox[{"maxp", "=", 
     RowBox[{
      RowBox[{
       RowBox[{"Position", "[", 
        RowBox[{"rtab", ",", "r"}], "]"}], "\[LeftDoubleBracket]", "1", 
       "\[RightDoubleBracket]"}], "\[LeftDoubleBracket]", "1", 
      "\[RightDoubleBracket]"}]}], ";", 
    RowBox[{"maxx", "=", 
     RowBox[{
     "xlist", "\[LeftDoubleBracket]", "maxp", "\[RightDoubleBracket]"}]}], 
    ";", 
    RowBox[{"coef", "=", 
     RowBox[{
      RowBox[{
      "rtab", "\[LeftDoubleBracket]", "maxp", "\[RightDoubleBracket]"}], 
      "\[LeftDoubleBracket]", "2", "\[RightDoubleBracket]"}]}], ";", 
    RowBox[{"pvalues", "=", 
     RowBox[{
      RowBox[{
      "rtab", "\[LeftDoubleBracket]", "maxp", "\[RightDoubleBracket]"}], 
      "\[LeftDoubleBracket]", "3", "\[RightDoubleBracket]"}]}], ";", 
    RowBox[{"AppendTo", "[", 
     RowBox[{"parameters", ",", 
      RowBox[{"{", 
       RowBox[{"maxx", ",", "r"}], "}"}]}], "]"}], ";"}], 
   "\[IndentingNewLine]", "\[IndentingNewLine]", 
   RowBox[{
    RowBox[{"xlist", "=", 
     RowBox[{"Delete", "[", 
      RowBox[{"xlist", ",", "maxp"}], "]"}]}], ";"}], "\[IndentingNewLine]", 
   RowBox[{
    RowBox[{"rtab", "=", 
     RowBox[{"Table", "[", 
      RowBox[{
       RowBox[{"lmrho", "[", 
        RowBox[{"regtabPCDD", ",", "allx", ",", 
         RowBox[{"{", 
          RowBox[{"1", ",", "8", ",", 
           RowBox[{
           "xlist", "\[LeftDoubleBracket]", "i", "\[RightDoubleBracket]"}]}], 
          "}"}]}], "]"}], ",", 
       RowBox[{"{", 
        RowBox[{"i", ",", 
         RowBox[{"Length", "[", "xlist", "]"}]}], "}"}]}], "]"}]}], ";"}], 
   "\[IndentingNewLine]", 
   RowBox[{
    RowBox[{"r", "=", 
     RowBox[{"Max", "[", 
      RowBox[{"rtab", "\[LeftDoubleBracket]", 
       RowBox[{"All", ",", "1"}], "\[RightDoubleBracket]"}], "]"}]}], ";"}], 
   "\[IndentingNewLine]", 
   RowBox[{
    RowBox[{"maxp", "=", 
     RowBox[{
      RowBox[{
       RowBox[{"Position", "[", 
        RowBox[{"rtab", ",", "r"}], "]"}], "\[LeftDoubleBracket]", "1", 
       "\[RightDoubleBracket]"}], "\[LeftDoubleBracket]", "1", 
      "\[RightDoubleBracket]"}]}], ";", 
    RowBox[{"maxx", "=", 
     RowBox[{
     "xlist", "\[LeftDoubleBracket]", "maxp", "\[RightDoubleBracket]"}]}], 
    ";", 
    RowBox[{"coef", "=", 
     RowBox[{
      RowBox[{
      "rtab", "\[LeftDoubleBracket]", "maxp", "\[RightDoubleBracket]"}], 
      "\[LeftDoubleBracket]", "2", "\[RightDoubleBracket]"}]}], ";", 
    RowBox[{"pvalues", "=", 
     RowBox[{
      RowBox[{
      "rtab", "\[LeftDoubleBracket]", "maxp", "\[RightDoubleBracket]"}], 
      "\[LeftDoubleBracket]", "3", "\[RightDoubleBracket]"}]}], ";", 
    RowBox[{"AppendTo", "[", 
     RowBox[{"parameters", ",", 
      RowBox[{"{", 
       RowBox[{"maxx", ",", "r"}], "}"}]}], "]"}], ";"}], 
   "\[IndentingNewLine]", "\[IndentingNewLine]", 
   RowBox[{
    RowBox[{"xlist", "=", 
     RowBox[{"Delete", "[", 
      RowBox[{"xlist", ",", "maxp"}], "]"}]}], ";"}], "\[IndentingNewLine]", 
   RowBox[{
    RowBox[{"rtab", "=", 
     RowBox[{"Table", "[", 
      RowBox[{
       RowBox[{"lmrho", "[", 
        RowBox[{"regtabPCDD", ",", "allx", ",", 
         RowBox[{"{", 
          RowBox[{"1", ",", "8", ",", "2", ",", 
           RowBox[{
           "xlist", "\[LeftDoubleBracket]", "i", "\[RightDoubleBracket]"}]}], 
          "}"}]}], "]"}], ",", 
       RowBox[{"{", 
        RowBox[{"i", ",", 
         RowBox[{"Length", "[", "xlist", "]"}]}], "}"}]}], "]"}]}], ";"}], 
   "\[IndentingNewLine]", 
   RowBox[{
    RowBox[{"r", "=", 
     RowBox[{"Max", "[", 
      RowBox[{"rtab", "\[LeftDoubleBracket]", 
       RowBox[{"All", ",", "1"}], "\[RightDoubleBracket]"}], "]"}]}], ";"}], 
   "\[IndentingNewLine]", 
   RowBox[{
    RowBox[{"maxp", "=", 
     RowBox[{
      RowBox[{
       RowBox[{"Position", "[", 
        RowBox[{"rtab", ",", "r"}], "]"}], "\[LeftDoubleBracket]", "1", 
       "\[RightDoubleBracket]"}], "\[LeftDoubleBracket]", "1", 
      "\[RightDoubleBracket]"}]}], ";", 
    RowBox[{"maxx", "=", 
     RowBox[{
     "xlist", "\[LeftDoubleBracket]", "maxp", "\[RightDoubleBracket]"}]}], 
    ";", 
    RowBox[{"coef", "=", 
     RowBox[{
      RowBox[{
      "rtab", "\[LeftDoubleBracket]", "maxp", "\[RightDoubleBracket]"}], 
      "\[LeftDoubleBracket]", "2", "\[RightDoubleBracket]"}]}], ";", 
    RowBox[{"pvalues", "=", 
     RowBox[{
      RowBox[{
      "rtab", "\[LeftDoubleBracket]", "maxp", "\[RightDoubleBracket]"}], 
      "\[LeftDoubleBracket]", "3", "\[RightDoubleBracket]"}]}], ";", 
    RowBox[{"AppendTo", "[", 
     RowBox[{"parameters", ",", 
      RowBox[{"{", 
       RowBox[{"maxx", ",", "r"}], "}"}]}], "]"}], ";"}], 
   "\[IndentingNewLine]", "\[IndentingNewLine]", 
   RowBox[{"(*", 
    RowBox[{
     RowBox[{"xlist", "=", 
      RowBox[{"Delete", "[", 
       RowBox[{"xlist", ",", "maxp"}], "]"}]}], ";", "\[IndentingNewLine]", 
     RowBox[{"rtab", "=", 
      RowBox[{"Table", "[", 
       RowBox[{
        RowBox[{"lmrho", "[", 
         RowBox[{"regtabPCDD", ",", "allx", ",", 
          RowBox[{"{", 
           RowBox[{"1", ",", "8", ",", "2", ",", "3", ",", 
            RowBox[{
            "xlist", "\[LeftDoubleBracket]", "i", "\[RightDoubleBracket]"}]}],
            "}"}]}], "]"}], ",", 
        RowBox[{"{", 
         RowBox[{"i", ",", 
          RowBox[{"Length", "[", "xlist", "]"}]}], "}"}]}], "]"}]}], ";", 
     "\[IndentingNewLine]", 
     RowBox[{"r", "=", 
      RowBox[{"Max", "[", 
       RowBox[{"rtab", "\[LeftDoubleBracket]", 
        RowBox[{"All", ",", "1"}], "\[RightDoubleBracket]"}], "]"}]}], ";", 
     "\[IndentingNewLine]", 
     RowBox[{"maxp", "=", 
      RowBox[{
       RowBox[{
        RowBox[{"Position", "[", 
         RowBox[{"rtab", ",", "r"}], "]"}], "\[LeftDoubleBracket]", "1", 
        "\[RightDoubleBracket]"}], "\[LeftDoubleBracket]", "1", 
       "\[RightDoubleBracket]"}]}], ";", 
     RowBox[{"maxx", "=", 
      RowBox[{
      "xlist", "\[LeftDoubleBracket]", "maxp", "\[RightDoubleBracket]"}]}], 
     ";", 
     RowBox[{"coef", "=", 
      RowBox[{
       RowBox[{
       "rtab", "\[LeftDoubleBracket]", "maxp", "\[RightDoubleBracket]"}], 
       "\[LeftDoubleBracket]", "2", "\[RightDoubleBracket]"}]}], ";", 
     RowBox[{"pvalues", "=", 
      RowBox[{
       RowBox[{
       "rtab", "\[LeftDoubleBracket]", "maxp", "\[RightDoubleBracket]"}], 
       "\[LeftDoubleBracket]", "3", "\[RightDoubleBracket]"}]}], ";", 
     RowBox[{"AppendTo", "[", 
      RowBox[{"parameters", ",", 
       RowBox[{"{", 
        RowBox[{"maxx", ",", "r"}], "}"}]}], "]"}], ";"}], "*)"}], 
   "\[IndentingNewLine]", "\[IndentingNewLine]", 
   RowBox[{
    RowBox[{"Prepend", "[", 
     RowBox[{
      RowBox[{"Table", "[", 
       RowBox[{
        RowBox[{"Flatten", "[", 
         RowBox[{"{", 
          RowBox[{
           RowBox[{
           "parameters", "\[LeftDoubleBracket]", "i", 
            "\[RightDoubleBracket]"}], ",", 
           RowBox[{"coef", "\[LeftDoubleBracket]", 
            RowBox[{"i", "+", "1"}], "\[RightDoubleBracket]"}], ",", 
           RowBox[{"pvalues", "\[LeftDoubleBracket]", 
            RowBox[{"i", "+", "1"}], "\[RightDoubleBracket]"}]}], "}"}], 
         "]"}], ",", 
        RowBox[{"{", 
         RowBox[{"i", ",", 
          RowBox[{"Length", "[", "parameters", "]"}]}], "}"}]}], "]"}], ",", 
      RowBox[{"{", 
       RowBox[{"\"\<\>\"", ",", "\"\<\>\"", ",", 
        RowBox[{
        "coef", "\[LeftDoubleBracket]", "1", "\[RightDoubleBracket]"}], ",", 
        RowBox[{
        "pvalues", "\[LeftDoubleBracket]", "1", "\[RightDoubleBracket]"}]}], 
       "}"}]}], "]"}], "//", "TableForm"}]}]}]], "Input",
 CellChangeTimes->{{3.805770595094226*^9, 3.80577069831361*^9}, {
  3.8057707378943577`*^9, 3.805770837967914*^9}, {3.805770891987811*^9, 
  3.805770951895656*^9}, {3.805795671672288*^9, 3.8057956759403133`*^9}, {
  3.805795725713738*^9, 3.805795761268321*^9}, {3.8057958374053497`*^9, 
  3.805795926681889*^9}, {3.805795960482189*^9, 3.805796028219166*^9}, {
  3.8057993973189583`*^9, 3.805799535554675*^9}, {3.805801897712826*^9, 
  3.805801900283731*^9}, {3.8059558208901577`*^9, 3.805955843364977*^9}, {
  3.8076104780907087`*^9, 3.8076105021816273`*^9}, {3.807610553847411*^9, 
  3.807610604950102*^9}, {3.807657440182*^9, 3.807657441792509*^9}, {
  3.8079200127118587`*^9, 3.807920022140728*^9}},
 CellLabel->
  "In[627]:=",ExpressionUUID->"0ba4c587-cb28-439c-a2ca-4a32b185225b"],

Cell[BoxData[
 TemplateBox[{
  "General", "munfl", 
   "\"\\!\\(\\*RowBox[{\\\"Exp\\\", \\\"[\\\", RowBox[{\\\"-\\\", \
\\\"966.7902807953756`\\\"}], \\\"]\\\"}]\\) is too small to represent as a \
normalized machine number; precision may be lost.\"", 2, 629, 45, 
   32676679738330742490, "Local"},
  "MessageTemplate"]], "Message", "MSG",
 CellChangeTimes->{
  3.8057995359230843`*^9, 3.805801901033525*^9, {3.805955823049302*^9, 
   3.8059558450180683`*^9}, {3.807610487736396*^9, 3.80761050281138*^9}, {
   3.8076105565050373`*^9, 3.807610571114624*^9}, 3.8076106057452917`*^9, {
   3.8076574307988977`*^9, 3.807657442356058*^9}, 3.807920023240423*^9},
 CellLabel->
  "During evaluation of \
In[627]:=",ExpressionUUID->"4d073295-1d4e-4278-b2ea-e62713d1683b"],

Cell[BoxData[
 TemplateBox[{
  "General", "munfl", 
   "\"\\!\\(\\*RowBox[{\\\"Exp\\\", \\\"[\\\", RowBox[{\\\"-\\\", \
\\\"909.0938717015724`\\\"}], \\\"]\\\"}]\\) is too small to represent as a \
normalized machine number; precision may be lost.\"", 2, 629, 46, 
   32676679738330742490, "Local"},
  "MessageTemplate"]], "Message", "MSG",
 CellChangeTimes->{
  3.8057995359230843`*^9, 3.805801901033525*^9, {3.805955823049302*^9, 
   3.8059558450180683`*^9}, {3.807610487736396*^9, 3.80761050281138*^9}, {
   3.8076105565050373`*^9, 3.807610571114624*^9}, 3.8076106057452917`*^9, {
   3.8076574307988977`*^9, 3.807657442356058*^9}, 3.807920023301216*^9},
 CellLabel->
  "During evaluation of \
In[627]:=",ExpressionUUID->"522e942e-c20a-41db-a32b-245cd967d132"],

Cell[BoxData[
 TemplateBox[{
  "General", "munfl", 
   "\"\\!\\(\\*RowBox[{\\\"Exp\\\", \\\"[\\\", RowBox[{\\\"-\\\", \
\\\"822.7799337944618`\\\"}], \\\"]\\\"}]\\) is too small to represent as a \
normalized machine number; precision may be lost.\"", 2, 629, 47, 
   32676679738330742490, "Local"},
  "MessageTemplate"]], "Message", "MSG",
 CellChangeTimes->{
  3.8057995359230843`*^9, 3.805801901033525*^9, {3.805955823049302*^9, 
   3.8059558450180683`*^9}, {3.807610487736396*^9, 3.80761050281138*^9}, {
   3.8076105565050373`*^9, 3.807610571114624*^9}, 3.8076106057452917`*^9, {
   3.8076574307988977`*^9, 3.807657442356058*^9}, 3.807920023388218*^9},
 CellLabel->
  "During evaluation of \
In[627]:=",ExpressionUUID->"55f29748-ed9b-49a8-9de5-edc5226dee24"],

Cell[BoxData[
 TemplateBox[{
  "General", "stop", 
   "\"Further output of \\!\\(\\*StyleBox[RowBox[{\\\"General\\\", \
\\\"::\\\", \\\"munfl\\\"}], \\\"MessageName\\\"]\\) will be suppressed \
during this calculation.\"", 2, 629, 48, 32676679738330742490, "Local"},
  "MessageTemplate"]], "Message", "MSG",
 CellChangeTimes->{
  3.8057995359230843`*^9, 3.805801901033525*^9, {3.805955823049302*^9, 
   3.8059558450180683`*^9}, {3.807610487736396*^9, 3.80761050281138*^9}, {
   3.8076105565050373`*^9, 3.807610571114624*^9}, 3.8076106057452917`*^9, {
   3.8076574307988977`*^9, 3.807657442356058*^9}, 3.80792002346629*^9},
 CellLabel->
  "During evaluation of \
In[627]:=",ExpressionUUID->"93e316ee-c019-42e0-9d61-bbaf16b5bcb1"],

Cell[BoxData[
 TemplateBox[{
  "General", "munfl", 
   "\"\\!\\(\\*RowBox[{\\\"Exp\\\", \\\"[\\\", RowBox[{\\\"-\\\", \
\\\"916.4050468640145`\\\"}], \\\"]\\\"}]\\) is too small to represent as a \
normalized machine number; precision may be lost.\"", 2, 633, 49, 
   32676679738330742490, "Local"},
  "MessageTemplate"]], "Message", "MSG",
 CellChangeTimes->{
  3.8057995359230843`*^9, 3.805801901033525*^9, {3.805955823049302*^9, 
   3.8059558450180683`*^9}, {3.807610487736396*^9, 3.80761050281138*^9}, {
   3.8076105565050373`*^9, 3.807610571114624*^9}, 3.8076106057452917`*^9, {
   3.8076574307988977`*^9, 3.807657442356058*^9}, 3.80792002355023*^9},
 CellLabel->
  "During evaluation of \
In[627]:=",ExpressionUUID->"04fd33c8-9fe4-49cd-abd0-bb7a52c5171f"],

Cell[BoxData[
 TemplateBox[{
  "General", "munfl", 
   "\"\\!\\(\\*RowBox[{\\\"Exp\\\", \\\"[\\\", RowBox[{\\\"-\\\", \
\\\"878.525280137843`\\\"}], \\\"]\\\"}]\\) is too small to represent as a \
normalized machine number; precision may be lost.\"", 2, 633, 50, 
   32676679738330742490, "Local"},
  "MessageTemplate"]], "Message", "MSG",
 CellChangeTimes->{
  3.8057995359230843`*^9, 3.805801901033525*^9, {3.805955823049302*^9, 
   3.8059558450180683`*^9}, {3.807610487736396*^9, 3.80761050281138*^9}, {
   3.8076105565050373`*^9, 3.807610571114624*^9}, 3.8076106057452917`*^9, {
   3.8076574307988977`*^9, 3.807657442356058*^9}, 3.807920023623878*^9},
 CellLabel->
  "During evaluation of \
In[627]:=",ExpressionUUID->"6cffb68f-4961-4c52-89d6-1ae0efe6ec2d"],

Cell[BoxData[
 TemplateBox[{
  "General", "munfl", 
   "\"\\!\\(\\*RowBox[{\\\"Exp\\\", \\\"[\\\", RowBox[{\\\"-\\\", \
\\\"897.7243383634162`\\\"}], \\\"]\\\"}]\\) is too small to represent as a \
normalized machine number; precision may be lost.\"", 2, 633, 51, 
   32676679738330742490, "Local"},
  "MessageTemplate"]], "Message", "MSG",
 CellChangeTimes->{
  3.8057995359230843`*^9, 3.805801901033525*^9, {3.805955823049302*^9, 
   3.8059558450180683`*^9}, {3.807610487736396*^9, 3.80761050281138*^9}, {
   3.8076105565050373`*^9, 3.807610571114624*^9}, 3.8076106057452917`*^9, {
   3.8076574307988977`*^9, 3.807657442356058*^9}, 3.807920023690206*^9},
 CellLabel->
  "During evaluation of \
In[627]:=",ExpressionUUID->"d5155d4f-83d4-4965-9ee8-ab4287a67bb8"],

Cell[BoxData[
 TemplateBox[{
  "General", "stop", 
   "\"Further output of \\!\\(\\*StyleBox[RowBox[{\\\"General\\\", \
\\\"::\\\", \\\"munfl\\\"}], \\\"MessageName\\\"]\\) will be suppressed \
during this calculation.\"", 2, 633, 52, 32676679738330742490, "Local"},
  "MessageTemplate"]], "Message", "MSG",
 CellChangeTimes->{
  3.8057995359230843`*^9, 3.805801901033525*^9, {3.805955823049302*^9, 
   3.8059558450180683`*^9}, {3.807610487736396*^9, 3.80761050281138*^9}, {
   3.8076105565050373`*^9, 3.807610571114624*^9}, 3.8076106057452917`*^9, {
   3.8076574307988977`*^9, 3.807657442356058*^9}, 3.807920023792275*^9},
 CellLabel->
  "During evaluation of \
In[627]:=",ExpressionUUID->"a8f2b21f-5e3c-4e87-9fef-77009835f45c"],

Cell[BoxData[
 TemplateBox[{
  "LinearModelFit", "rank", 
   "\"The rank of the design matrix \\!\\(\\*RowBox[{\\\"2\\\"}]\\) is less \
than the number of terms \\!\\(\\*RowBox[{\\\"3\\\"}]\\) in the model. The \
model and results based upon it may contain significant numerical error.\"", 
   2, 633, 53, 32676679738330742490, "Local"},
  "MessageTemplate"]], "Message", "MSG",
 CellChangeTimes->{
  3.8057995359230843`*^9, 3.805801901033525*^9, {3.805955823049302*^9, 
   3.8059558450180683`*^9}, {3.807610487736396*^9, 3.80761050281138*^9}, {
   3.8076105565050373`*^9, 3.807610571114624*^9}, 3.8076106057452917`*^9, {
   3.8076574307988977`*^9, 3.807657442356058*^9}, 3.807920023852322*^9},
 CellLabel->
  "During evaluation of \
In[627]:=",ExpressionUUID->"c23f8b25-a6a8-4585-90d8-73eb6336a6a0"],

Cell[BoxData[
 TemplateBox[{
  "General", "munfl", 
   "\"\\!\\(\\*RowBox[{\\\"Exp\\\", \\\"[\\\", RowBox[{\\\"-\\\", \
\\\"950.3464968171913`\\\"}], \\\"]\\\"}]\\) is too small to represent as a \
normalized machine number; precision may be lost.\"", 2, 637, 54, 
   32676679738330742490, "Local"},
  "MessageTemplate"]], "Message", "MSG",
 CellChangeTimes->{
  3.8057995359230843`*^9, 3.805801901033525*^9, {3.805955823049302*^9, 
   3.8059558450180683`*^9}, {3.807610487736396*^9, 3.80761050281138*^9}, {
   3.8076105565050373`*^9, 3.807610571114624*^9}, 3.8076106057452917`*^9, {
   3.8076574307988977`*^9, 3.807657442356058*^9}, 3.807920024030181*^9},
 CellLabel->
  "During evaluation of \
In[627]:=",ExpressionUUID->"e2ac8696-90c0-41d7-88e5-9ed2285bbc08"],

Cell[BoxData[
 TemplateBox[{
  "General", "munfl", 
   "\"\\!\\(\\*RowBox[{\\\"Exp\\\", \\\"[\\\", RowBox[{\\\"-\\\", \
\\\"924.2589634002775`\\\"}], \\\"]\\\"}]\\) is too small to represent as a \
normalized machine number; precision may be lost.\"", 2, 637, 55, 
   32676679738330742490, "Local"},
  "MessageTemplate"]], "Message", "MSG",
 CellChangeTimes->{
  3.8057995359230843`*^9, 3.805801901033525*^9, {3.805955823049302*^9, 
   3.8059558450180683`*^9}, {3.807610487736396*^9, 3.80761050281138*^9}, {
   3.8076105565050373`*^9, 3.807610571114624*^9}, 3.8076106057452917`*^9, {
   3.8076574307988977`*^9, 3.807657442356058*^9}, 3.807920024133498*^9},
 CellLabel->
  "During evaluation of \
In[627]:=",ExpressionUUID->"60615a7c-eb83-4997-87d6-bc53221e2489"],

Cell[BoxData[
 TemplateBox[{
  "General", "munfl", 
   "\"\\!\\(\\*RowBox[{\\\"Exp\\\", \\\"[\\\", RowBox[{\\\"-\\\", \
\\\"922.2648477683495`\\\"}], \\\"]\\\"}]\\) is too small to represent as a \
normalized machine number; precision may be lost.\"", 2, 637, 56, 
   32676679738330742490, "Local"},
  "MessageTemplate"]], "Message", "MSG",
 CellChangeTimes->{
  3.8057995359230843`*^9, 3.805801901033525*^9, {3.805955823049302*^9, 
   3.8059558450180683`*^9}, {3.807610487736396*^9, 3.80761050281138*^9}, {
   3.8076105565050373`*^9, 3.807610571114624*^9}, 3.8076106057452917`*^9, {
   3.8076574307988977`*^9, 3.807657442356058*^9}, 3.807920024258574*^9},
 CellLabel->
  "During evaluation of \
In[627]:=",ExpressionUUID->"c4620fca-f145-4406-a996-0c797215d6bc"],

Cell[BoxData[
 TemplateBox[{
  "General", "stop", 
   "\"Further output of \\!\\(\\*StyleBox[RowBox[{\\\"General\\\", \
\\\"::\\\", \\\"munfl\\\"}], \\\"MessageName\\\"]\\) will be suppressed \
during this calculation.\"", 2, 637, 57, 32676679738330742490, "Local"},
  "MessageTemplate"]], "Message", "MSG",
 CellChangeTimes->{
  3.8057995359230843`*^9, 3.805801901033525*^9, {3.805955823049302*^9, 
   3.8059558450180683`*^9}, {3.807610487736396*^9, 3.80761050281138*^9}, {
   3.8076105565050373`*^9, 3.807610571114624*^9}, 3.8076106057452917`*^9, {
   3.8076574307988977`*^9, 3.807657442356058*^9}, 3.807920024353113*^9},
 CellLabel->
  "During evaluation of \
In[627]:=",ExpressionUUID->"4ddc8699-4fdd-420f-b610-61600849be84"],

Cell[BoxData[
 TemplateBox[{
  "LinearModelFit", "rank", 
   "\"The rank of the design matrix \\!\\(\\*RowBox[{\\\"3\\\"}]\\) is less \
than the number of terms \\!\\(\\*RowBox[{\\\"4\\\"}]\\) in the model. The \
model and results based upon it may contain significant numerical error.\"", 
   2, 637, 58, 32676679738330742490, "Local"},
  "MessageTemplate"]], "Message", "MSG",
 CellChangeTimes->{
  3.8057995359230843`*^9, 3.805801901033525*^9, {3.805955823049302*^9, 
   3.8059558450180683`*^9}, {3.807610487736396*^9, 3.80761050281138*^9}, {
   3.8076105565050373`*^9, 3.807610571114624*^9}, 3.8076106057452917`*^9, {
   3.8076574307988977`*^9, 3.807657442356058*^9}, 3.807920024399824*^9},
 CellLabel->
  "During evaluation of \
In[627]:=",ExpressionUUID->"b15072bf-eb00-4b5d-bc2b-f1bea7f395c9"],

Cell[BoxData[
 TemplateBox[{
  "General", "munfl", 
   "\"\\!\\(\\*RowBox[{\\\"Exp\\\", \\\"[\\\", RowBox[{\\\"-\\\", \
\\\"969.4917548284757`\\\"}], \\\"]\\\"}]\\) is too small to represent as a \
normalized machine number; precision may be lost.\"", 2, 641, 59, 
   32676679738330742490, "Local"},
  "MessageTemplate"]], "Message", "MSG",
 CellChangeTimes->{
  3.8057995359230843`*^9, 3.805801901033525*^9, {3.805955823049302*^9, 
   3.8059558450180683`*^9}, {3.807610487736396*^9, 3.80761050281138*^9}, {
   3.8076105565050373`*^9, 3.807610571114624*^9}, 3.8076106057452917`*^9, {
   3.8076574307988977`*^9, 3.807657442356058*^9}, 3.807920024516856*^9},
 CellLabel->
  "During evaluation of \
In[627]:=",ExpressionUUID->"7fa8ef75-586a-45df-9217-cd7f80af15fb"],

Cell[BoxData[
 TemplateBox[{
  "General", "munfl", 
   "\"\\!\\(\\*RowBox[{\\\"Exp\\\", \\\"[\\\", RowBox[{\\\"-\\\", \
\\\"942.7131515657413`\\\"}], \\\"]\\\"}]\\) is too small to represent as a \
normalized machine number; precision may be lost.\"", 2, 641, 60, 
   32676679738330742490, "Local"},
  "MessageTemplate"]], "Message", "MSG",
 CellChangeTimes->{
  3.8057995359230843`*^9, 3.805801901033525*^9, {3.805955823049302*^9, 
   3.8059558450180683`*^9}, {3.807610487736396*^9, 3.80761050281138*^9}, {
   3.8076105565050373`*^9, 3.807610571114624*^9}, 3.8076106057452917`*^9, {
   3.8076574307988977`*^9, 3.807657442356058*^9}, 3.8079200245804996`*^9},
 CellLabel->
  "During evaluation of \
In[627]:=",ExpressionUUID->"a162058f-b2f7-438e-886f-097c0ae2b8cf"],

Cell[BoxData[
 TemplateBox[{
  "General", "munfl", 
   "\"\\!\\(\\*RowBox[{\\\"Exp\\\", \\\"[\\\", RowBox[{\\\"-\\\", \
\\\"942.2564020937918`\\\"}], \\\"]\\\"}]\\) is too small to represent as a \
normalized machine number; precision may be lost.\"", 2, 641, 61, 
   32676679738330742490, "Local"},
  "MessageTemplate"]], "Message", "MSG",
 CellChangeTimes->{
  3.8057995359230843`*^9, 3.805801901033525*^9, {3.805955823049302*^9, 
   3.8059558450180683`*^9}, {3.807610487736396*^9, 3.80761050281138*^9}, {
   3.8076105565050373`*^9, 3.807610571114624*^9}, 3.8076106057452917`*^9, {
   3.8076574307988977`*^9, 3.807657442356058*^9}, 3.807920024669673*^9},
 CellLabel->
  "During evaluation of \
In[627]:=",ExpressionUUID->"94319985-cf8e-49b8-873a-3b63721f70c7"],

Cell[BoxData[
 TemplateBox[{
  "General", "stop", 
   "\"Further output of \\!\\(\\*StyleBox[RowBox[{\\\"General\\\", \
\\\"::\\\", \\\"munfl\\\"}], \\\"MessageName\\\"]\\) will be suppressed \
during this calculation.\"", 2, 641, 62, 32676679738330742490, "Local"},
  "MessageTemplate"]], "Message", "MSG",
 CellChangeTimes->{
  3.8057995359230843`*^9, 3.805801901033525*^9, {3.805955823049302*^9, 
   3.8059558450180683`*^9}, {3.807610487736396*^9, 3.80761050281138*^9}, {
   3.8076105565050373`*^9, 3.807610571114624*^9}, 3.8076106057452917`*^9, {
   3.8076574307988977`*^9, 3.807657442356058*^9}, 3.80792002474517*^9},
 CellLabel->
  "During evaluation of \
In[627]:=",ExpressionUUID->"4638d1e4-6de2-4e02-8a3e-6f1d65e577cf"],

Cell[BoxData[
 TemplateBox[{
  "LinearModelFit", "rank", 
   "\"The rank of the design matrix \\!\\(\\*RowBox[{\\\"4\\\"}]\\) is less \
than the number of terms \\!\\(\\*RowBox[{\\\"5\\\"}]\\) in the model. The \
model and results based upon it may contain significant numerical error.\"", 
   2, 641, 63, 32676679738330742490, "Local"},
  "MessageTemplate"]], "Message", "MSG",
 CellChangeTimes->{
  3.8057995359230843`*^9, 3.805801901033525*^9, {3.805955823049302*^9, 
   3.8059558450180683`*^9}, {3.807610487736396*^9, 3.80761050281138*^9}, {
   3.8076105565050373`*^9, 3.807610571114624*^9}, 3.8076106057452917`*^9, {
   3.8076574307988977`*^9, 3.807657442356058*^9}, 3.807920024802103*^9},
 CellLabel->
  "During evaluation of \
In[627]:=",ExpressionUUID->"103b0e87-bcbf-42fb-bf24-fc3024ddc17b"],

Cell[BoxData[
 TemplateBox[{
  "LinearModelFit", "rank", 
   "\"The rank of the design matrix \\!\\(\\*RowBox[{\\\"4\\\"}]\\) is less \
than the number of terms \\!\\(\\*RowBox[{\\\"5\\\"}]\\) in the model. The \
model and results based upon it may contain significant numerical error.\"", 
   2, 641, 64, 32676679738330742490, "Local"},
  "MessageTemplate"]], "Message", "MSG",
 CellChangeTimes->{
  3.8057995359230843`*^9, 3.805801901033525*^9, {3.805955823049302*^9, 
   3.8059558450180683`*^9}, {3.807610487736396*^9, 3.80761050281138*^9}, {
   3.8076105565050373`*^9, 3.807610571114624*^9}, 3.8076106057452917`*^9, {
   3.8076574307988977`*^9, 3.807657442356058*^9}, 3.807920024855317*^9},
 CellLabel->
  "During evaluation of \
In[627]:=",ExpressionUUID->"757493cc-98fd-4d6b-8c84-a37087066d93"],

Cell[BoxData[
 TemplateBox[{
  "LinearModelFit", "rank", 
   "\"The rank of the design matrix \\!\\(\\*RowBox[{\\\"4\\\"}]\\) is less \
than the number of terms \\!\\(\\*RowBox[{\\\"5\\\"}]\\) in the model. The \
model and results based upon it may contain significant numerical error.\"", 
   2, 641, 65, 32676679738330742490, "Local"},
  "MessageTemplate"]], "Message", "MSG",
 CellChangeTimes->{
  3.8057995359230843`*^9, 3.805801901033525*^9, {3.805955823049302*^9, 
   3.8059558450180683`*^9}, {3.807610487736396*^9, 3.80761050281138*^9}, {
   3.8076105565050373`*^9, 3.807610571114624*^9}, 3.8076106057452917`*^9, {
   3.8076574307988977`*^9, 3.807657442356058*^9}, 3.80792002487492*^9},
 CellLabel->
  "During evaluation of \
In[627]:=",ExpressionUUID->"78521220-c952-4d95-bca3-57c973e19270"],

Cell[BoxData[
 TemplateBox[{
  "General", "stop", 
   "\"Further output of \\!\\(\\*StyleBox[RowBox[{\\\"LinearModelFit\\\", \
\\\"::\\\", \\\"rank\\\"}], \\\"MessageName\\\"]\\) will be suppressed during \
this calculation.\"", 2, 641, 66, 32676679738330742490, "Local"},
  "MessageTemplate"]], "Message", "MSG",
 CellChangeTimes->{
  3.8057995359230843`*^9, 3.805801901033525*^9, {3.805955823049302*^9, 
   3.8059558450180683`*^9}, {3.807610487736396*^9, 3.80761050281138*^9}, {
   3.8076105565050373`*^9, 3.807610571114624*^9}, 3.8076106057452917`*^9, {
   3.8076574307988977`*^9, 3.807657442356058*^9}, 3.807920024940781*^9},
 CellLabel->
  "During evaluation of \
In[627]:=",ExpressionUUID->"4f1ed737-f353-4d3b-83ba-e6b96b4592fe"],

Cell[BoxData[
 TagBox[GridBox[{
    {"\<\"\"\>", "\<\"\"\>", 
     RowBox[{"-", "4289.651737854282`"}], "0.`"},
    {"1", "0.9791887780306663`", "459.62068602679506`", "0.`"},
    {"8", "0.9967753887744414`", "0.0034122514179279586`", 
     "2.5190472032382395`*^-54"},
    {"2", "0.9991589455237153`", "0.0013263174333193804`", 
     "8.92466352642715`*^-28"},
    {"3", "0.9994735759415136`", "0.001072954975467049`", 
     "3.3657880166027556`*^-18"}
   },
   GridBoxAlignment->{"Columns" -> {{Left}}, "Rows" -> {{Baseline}}},
   GridBoxSpacings->{"Columns" -> {
       Offset[0.27999999999999997`], {
        Offset[2.0999999999999996`]}, 
       Offset[0.27999999999999997`]}, "Rows" -> {
       Offset[0.2], {
        Offset[0.4]}, 
       Offset[0.2]}}],
  Function[BoxForm`e$, 
   TableForm[BoxForm`e$]]]], "Output",
 CellChangeTimes->{
  3.8057995380854073`*^9, 3.8058019026527367`*^9, {3.8059558255688133`*^9, 
   3.80595584685469*^9}, {3.807610488280054*^9, 3.807610504103683*^9}, {
   3.8076105610346327`*^9, 3.8076105739788237`*^9}, 3.8076106074954157`*^9, {
   3.807657432523793*^9, 3.807657443800268*^9}, 3.8079200249541807`*^9},
 CellLabel->
  "Out[644]//TableForm=",ExpressionUUID->"3af6a274-30b8-481a-8e1e-\
58b9158e1491"]
}, Closed]],

Cell[CellGroupData[{

Cell[BoxData[
 RowBox[{
  RowBox[{"(*", "PCDF", "*)"}], "\[IndentingNewLine]", 
  RowBox[{
   RowBox[{
    RowBox[{"allx", "=", 
     RowBox[{"{", 
      RowBox[{
      "xa", ",", "xb", ",", "xc", ",", "xd", ",", "xe", ",", "xf", ",", "xg", 
       ",", "xh", ",", "xi", ",", "xj", ",", "xk", ",", "xl", ",", "xm", ",", 
       "xn", ",", "xo"}], "}"}]}], ";", 
    RowBox[{"parameters", "=", 
     RowBox[{"{", "}"}]}], ";"}], "\[IndentingNewLine]", 
   RowBox[{
    RowBox[{"xlist", "=", 
     RowBox[{"Table", "[", 
      RowBox[{"i", ",", 
       RowBox[{"{", 
        RowBox[{"i", ",", "14"}], "}"}]}], "]"}]}], ";"}], 
   "\[IndentingNewLine]", 
   RowBox[{
    RowBox[{"rtab", "=", 
     RowBox[{"Table", "[", 
      RowBox[{
       RowBox[{"lmrho", "[", 
        RowBox[{"regtabPCDF", ",", "allx", ",", 
         RowBox[{"{", 
          RowBox[{
          "xlist", "\[LeftDoubleBracket]", "i", "\[RightDoubleBracket]"}], 
          "}"}]}], "]"}], ",", 
       RowBox[{"{", 
        RowBox[{"i", ",", 
         RowBox[{"Length", "[", "xlist", "]"}]}], "}"}]}], "]"}]}], ";"}], 
   "\[IndentingNewLine]", 
   RowBox[{
    RowBox[{"r", "=", 
     RowBox[{"Max", "[", 
      RowBox[{"rtab", "\[LeftDoubleBracket]", 
       RowBox[{"All", ",", "1"}], "\[RightDoubleBracket]"}], "]"}]}], ";"}], 
   "\[IndentingNewLine]", 
   RowBox[{
    RowBox[{"maxp", "=", 
     RowBox[{
      RowBox[{
       RowBox[{"Position", "[", 
        RowBox[{"rtab", ",", "r"}], "]"}], "\[LeftDoubleBracket]", "1", 
       "\[RightDoubleBracket]"}], "\[LeftDoubleBracket]", "1", 
      "\[RightDoubleBracket]"}]}], ";", 
    RowBox[{"maxx", "=", 
     RowBox[{
     "xlist", "\[LeftDoubleBracket]", "maxp", "\[RightDoubleBracket]"}]}], 
    ";", 
    RowBox[{"coef", "=", 
     RowBox[{
      RowBox[{
      "rtab", "\[LeftDoubleBracket]", "maxp", "\[RightDoubleBracket]"}], 
      "\[LeftDoubleBracket]", "2", "\[RightDoubleBracket]"}]}], ";", 
    RowBox[{"pvalues", "=", 
     RowBox[{
      RowBox[{
      "rtab", "\[LeftDoubleBracket]", "maxp", "\[RightDoubleBracket]"}], 
      "\[LeftDoubleBracket]", "3", "\[RightDoubleBracket]"}]}], ";", 
    RowBox[{"AppendTo", "[", 
     RowBox[{"parameters", ",", 
      RowBox[{"{", 
       RowBox[{"maxx", ",", "r"}], "}"}]}], "]"}], ";"}], 
   "\[IndentingNewLine]", "\[IndentingNewLine]", 
   RowBox[{
    RowBox[{"xlist", "=", 
     RowBox[{"Delete", "[", 
      RowBox[{"xlist", ",", "maxp"}], "]"}]}], ";"}], "\[IndentingNewLine]", 
   RowBox[{
    RowBox[{"rtab", "=", 
     RowBox[{"Table", "[", 
      RowBox[{
       RowBox[{"lmrho", "[", 
        RowBox[{"regtabPCDF", ",", "allx", ",", 
         RowBox[{"{", 
          RowBox[{"1", ",", 
           RowBox[{
           "xlist", "\[LeftDoubleBracket]", "i", "\[RightDoubleBracket]"}]}], 
          "}"}]}], "]"}], ",", 
       RowBox[{"{", 
        RowBox[{"i", ",", 
         RowBox[{"Length", "[", "xlist", "]"}]}], "}"}]}], "]"}]}], ";"}], 
   "\[IndentingNewLine]", 
   RowBox[{
    RowBox[{"r", "=", 
     RowBox[{"Max", "[", 
      RowBox[{"rtab", "\[LeftDoubleBracket]", 
       RowBox[{"All", ",", "1"}], "\[RightDoubleBracket]"}], "]"}]}], ";"}], 
   "\[IndentingNewLine]", 
   RowBox[{
    RowBox[{"maxp", "=", 
     RowBox[{
      RowBox[{
       RowBox[{"Position", "[", 
        RowBox[{"rtab", ",", "r"}], "]"}], "\[LeftDoubleBracket]", "1", 
       "\[RightDoubleBracket]"}], "\[LeftDoubleBracket]", "1", 
      "\[RightDoubleBracket]"}]}], ";", 
    RowBox[{"maxx", "=", 
     RowBox[{
     "xlist", "\[LeftDoubleBracket]", "maxp", "\[RightDoubleBracket]"}]}], 
    ";", 
    RowBox[{"coef", "=", 
     RowBox[{
      RowBox[{
      "rtab", "\[LeftDoubleBracket]", "maxp", "\[RightDoubleBracket]"}], 
      "\[LeftDoubleBracket]", "2", "\[RightDoubleBracket]"}]}], ";", 
    RowBox[{"pvalues", "=", 
     RowBox[{
      RowBox[{
      "rtab", "\[LeftDoubleBracket]", "maxp", "\[RightDoubleBracket]"}], 
      "\[LeftDoubleBracket]", "3", "\[RightDoubleBracket]"}]}], ";", 
    RowBox[{"AppendTo", "[", 
     RowBox[{"parameters", ",", 
      RowBox[{"{", 
       RowBox[{"maxx", ",", "r"}], "}"}]}], "]"}], ";"}], 
   "\[IndentingNewLine]", "\[IndentingNewLine]", 
   RowBox[{
    RowBox[{"xlist", "=", 
     RowBox[{"Delete", "[", 
      RowBox[{"xlist", ",", "maxp"}], "]"}]}], ";"}], "\[IndentingNewLine]", 
   RowBox[{
    RowBox[{"rtab", "=", 
     RowBox[{"Table", "[", 
      RowBox[{
       RowBox[{"lmrho", "[", 
        RowBox[{"regtabPCDF", ",", "allx", ",", 
         RowBox[{"{", 
          RowBox[{"1", ",", "11", ",", 
           RowBox[{
           "xlist", "\[LeftDoubleBracket]", "i", "\[RightDoubleBracket]"}]}], 
          "}"}]}], "]"}], ",", 
       RowBox[{"{", 
        RowBox[{"i", ",", 
         RowBox[{"Length", "[", "xlist", "]"}]}], "}"}]}], "]"}]}], ";"}], 
   "\[IndentingNewLine]", 
   RowBox[{
    RowBox[{"r", "=", 
     RowBox[{"Max", "[", 
      RowBox[{"rtab", "\[LeftDoubleBracket]", 
       RowBox[{"All", ",", "1"}], "\[RightDoubleBracket]"}], "]"}]}], ";"}], 
   "\[IndentingNewLine]", 
   RowBox[{
    RowBox[{"maxp", "=", 
     RowBox[{
      RowBox[{
       RowBox[{"Position", "[", 
        RowBox[{"rtab", ",", "r"}], "]"}], "\[LeftDoubleBracket]", "1", 
       "\[RightDoubleBracket]"}], "\[LeftDoubleBracket]", "1", 
      "\[RightDoubleBracket]"}]}], ";", 
    RowBox[{"maxx", "=", 
     RowBox[{
     "xlist", "\[LeftDoubleBracket]", "maxp", "\[RightDoubleBracket]"}]}], 
    ";", 
    RowBox[{"coef", "=", 
     RowBox[{
      RowBox[{
      "rtab", "\[LeftDoubleBracket]", "maxp", "\[RightDoubleBracket]"}], 
      "\[LeftDoubleBracket]", "2", "\[RightDoubleBracket]"}]}], ";", 
    RowBox[{"pvalues", "=", 
     RowBox[{
      RowBox[{
      "rtab", "\[LeftDoubleBracket]", "maxp", "\[RightDoubleBracket]"}], 
      "\[LeftDoubleBracket]", "3", "\[RightDoubleBracket]"}]}], ";", 
    RowBox[{"AppendTo", "[", 
     RowBox[{"parameters", ",", 
      RowBox[{"{", 
       RowBox[{"maxx", ",", "r"}], "}"}]}], "]"}], ";"}], 
   "\[IndentingNewLine]", "\[IndentingNewLine]", 
   RowBox[{
    RowBox[{"xlist", "=", 
     RowBox[{"Delete", "[", 
      RowBox[{"xlist", ",", "maxp"}], "]"}]}], ";"}], "\[IndentingNewLine]", 
   RowBox[{
    RowBox[{"rtab", "=", 
     RowBox[{"Table", "[", 
      RowBox[{
       RowBox[{"lmrho", "[", 
        RowBox[{"regtabPCDF", ",", "allx", ",", 
         RowBox[{"{", 
          RowBox[{"1", ",", "11", ",", "14", ",", 
           RowBox[{
           "xlist", "\[LeftDoubleBracket]", "i", "\[RightDoubleBracket]"}]}], 
          "}"}]}], "]"}], ",", 
       RowBox[{"{", 
        RowBox[{"i", ",", 
         RowBox[{"Length", "[", "xlist", "]"}]}], "}"}]}], "]"}]}], ";"}], 
   "\[IndentingNewLine]", 
   RowBox[{
    RowBox[{"r", "=", 
     RowBox[{"Max", "[", 
      RowBox[{"rtab", "\[LeftDoubleBracket]", 
       RowBox[{"All", ",", "1"}], "\[RightDoubleBracket]"}], "]"}]}], ";"}], 
   "\[IndentingNewLine]", 
   RowBox[{
    RowBox[{"maxp", "=", 
     RowBox[{
      RowBox[{
       RowBox[{"Position", "[", 
        RowBox[{"rtab", ",", "r"}], "]"}], "\[LeftDoubleBracket]", "1", 
       "\[RightDoubleBracket]"}], "\[LeftDoubleBracket]", "1", 
      "\[RightDoubleBracket]"}]}], ";", 
    RowBox[{"maxx", "=", 
     RowBox[{
     "xlist", "\[LeftDoubleBracket]", "maxp", "\[RightDoubleBracket]"}]}], 
    ";", 
    RowBox[{"coef", "=", 
     RowBox[{
      RowBox[{
      "rtab", "\[LeftDoubleBracket]", "maxp", "\[RightDoubleBracket]"}], 
      "\[LeftDoubleBracket]", "2", "\[RightDoubleBracket]"}]}], ";", 
    RowBox[{"pvalues", "=", 
     RowBox[{
      RowBox[{
      "rtab", "\[LeftDoubleBracket]", "maxp", "\[RightDoubleBracket]"}], 
      "\[LeftDoubleBracket]", "3", "\[RightDoubleBracket]"}]}], ";", 
    RowBox[{"AppendTo", "[", 
     RowBox[{"parameters", ",", 
      RowBox[{"{", 
       RowBox[{"maxx", ",", "r"}], "}"}]}], "]"}], ";"}], 
   "\[IndentingNewLine]", "\[IndentingNewLine]", 
   RowBox[{
    RowBox[{"xlist", "=", 
     RowBox[{"Delete", "[", 
      RowBox[{"xlist", ",", "maxp"}], "]"}]}], ";"}], "\[IndentingNewLine]", 
   RowBox[{
    RowBox[{"rtab", "=", 
     RowBox[{"Table", "[", 
      RowBox[{
       RowBox[{"lmrho", "[", 
        RowBox[{"regtabPCDF", ",", "allx", ",", 
         RowBox[{"{", 
          RowBox[{"1", ",", "11", ",", "14", ",", "2", ",", 
           RowBox[{
           "xlist", "\[LeftDoubleBracket]", "i", "\[RightDoubleBracket]"}]}], 
          "}"}]}], "]"}], ",", 
       RowBox[{"{", 
        RowBox[{"i", ",", 
         RowBox[{"Length", "[", "xlist", "]"}]}], "}"}]}], "]"}]}], ";"}], 
   "\[IndentingNewLine]", 
   RowBox[{
    RowBox[{"r", "=", 
     RowBox[{"Max", "[", 
      RowBox[{"rtab", "\[LeftDoubleBracket]", 
       RowBox[{"All", ",", "1"}], "\[RightDoubleBracket]"}], "]"}]}], ";"}], 
   "\[IndentingNewLine]", 
   RowBox[{
    RowBox[{"maxp", "=", 
     RowBox[{
      RowBox[{
       RowBox[{"Position", "[", 
        RowBox[{"rtab", ",", "r"}], "]"}], "\[LeftDoubleBracket]", "1", 
       "\[RightDoubleBracket]"}], "\[LeftDoubleBracket]", "1", 
      "\[RightDoubleBracket]"}]}], ";", 
    RowBox[{"maxx", "=", 
     RowBox[{
     "xlist", "\[LeftDoubleBracket]", "maxp", "\[RightDoubleBracket]"}]}], 
    ";", 
    RowBox[{"coef", "=", 
     RowBox[{
      RowBox[{
      "rtab", "\[LeftDoubleBracket]", "maxp", "\[RightDoubleBracket]"}], 
      "\[LeftDoubleBracket]", "2", "\[RightDoubleBracket]"}]}], ";", 
    RowBox[{"pvalues", "=", 
     RowBox[{
      RowBox[{
      "rtab", "\[LeftDoubleBracket]", "maxp", "\[RightDoubleBracket]"}], 
      "\[LeftDoubleBracket]", "3", "\[RightDoubleBracket]"}]}], ";", 
    RowBox[{"AppendTo", "[", 
     RowBox[{"parameters", ",", 
      RowBox[{"{", 
       RowBox[{"maxx", ",", "r"}], "}"}]}], "]"}], ";"}], 
   "\[IndentingNewLine]", "\[IndentingNewLine]", 
   RowBox[{
    RowBox[{"xlist", "=", 
     RowBox[{"Delete", "[", 
      RowBox[{"xlist", ",", "maxp"}], "]"}]}], ";"}], "\[IndentingNewLine]", 
   RowBox[{
    RowBox[{"rtab", "=", 
     RowBox[{"Table", "[", 
      RowBox[{
       RowBox[{"lmrho", "[", 
        RowBox[{"regtabPCDF", ",", "allx", ",", 
         RowBox[{"{", 
          RowBox[{"1", ",", "11", ",", "14", ",", "2", ",", "5", ",", 
           RowBox[{
           "xlist", "\[LeftDoubleBracket]", "i", "\[RightDoubleBracket]"}]}], 
          "}"}]}], "]"}], ",", 
       RowBox[{"{", 
        RowBox[{"i", ",", 
         RowBox[{"Length", "[", "xlist", "]"}]}], "}"}]}], "]"}]}], ";"}], 
   "\[IndentingNewLine]", 
   RowBox[{
    RowBox[{"r", "=", 
     RowBox[{"Max", "[", 
      RowBox[{"rtab", "\[LeftDoubleBracket]", 
       RowBox[{"All", ",", "1"}], "\[RightDoubleBracket]"}], "]"}]}], ";"}], 
   "\[IndentingNewLine]", 
   RowBox[{
    RowBox[{"maxp", "=", 
     RowBox[{
      RowBox[{
       RowBox[{"Position", "[", 
        RowBox[{"rtab", ",", "r"}], "]"}], "\[LeftDoubleBracket]", "1", 
       "\[RightDoubleBracket]"}], "\[LeftDoubleBracket]", "1", 
      "\[RightDoubleBracket]"}]}], ";", 
    RowBox[{"maxx", "=", 
     RowBox[{
     "xlist", "\[LeftDoubleBracket]", "maxp", "\[RightDoubleBracket]"}]}], 
    ";", 
    RowBox[{"coef", "=", 
     RowBox[{
      RowBox[{
      "rtab", "\[LeftDoubleBracket]", "maxp", "\[RightDoubleBracket]"}], 
      "\[LeftDoubleBracket]", "2", "\[RightDoubleBracket]"}]}], ";", 
    RowBox[{"pvalues", "=", 
     RowBox[{
      RowBox[{
      "rtab", "\[LeftDoubleBracket]", "maxp", "\[RightDoubleBracket]"}], 
      "\[LeftDoubleBracket]", "3", "\[RightDoubleBracket]"}]}], ";", 
    RowBox[{"AppendTo", "[", 
     RowBox[{"parameters", ",", 
      RowBox[{"{", 
       RowBox[{"maxx", ",", "r"}], "}"}]}], "]"}], ";"}], 
   "\[IndentingNewLine]", "\[IndentingNewLine]", 
   RowBox[{
    RowBox[{"xlist", "=", 
     RowBox[{"Delete", "[", 
      RowBox[{"xlist", ",", "maxp"}], "]"}]}], ";"}], "\[IndentingNewLine]", 
   RowBox[{
    RowBox[{"rtab", "=", 
     RowBox[{"Table", "[", 
      RowBox[{
       RowBox[{"lmrho", "[", 
        RowBox[{"regtabPCDF", ",", "allx", ",", 
         RowBox[{"{", 
          RowBox[{
          "1", ",", "11", ",", "14", ",", "2", ",", "5", ",", "3", ",", 
           RowBox[{
           "xlist", "\[LeftDoubleBracket]", "i", "\[RightDoubleBracket]"}]}], 
          "}"}]}], "]"}], ",", 
       RowBox[{"{", 
        RowBox[{"i", ",", 
         RowBox[{"Length", "[", "xlist", "]"}]}], "}"}]}], "]"}]}], ";"}], 
   "\[IndentingNewLine]", 
   RowBox[{
    RowBox[{"r", "=", 
     RowBox[{"Max", "[", 
      RowBox[{"rtab", "\[LeftDoubleBracket]", 
       RowBox[{"All", ",", "1"}], "\[RightDoubleBracket]"}], "]"}]}], ";"}], 
   "\[IndentingNewLine]", 
   RowBox[{
    RowBox[{"maxp", "=", 
     RowBox[{
      RowBox[{
       RowBox[{"Position", "[", 
        RowBox[{"rtab", ",", "r"}], "]"}], "\[LeftDoubleBracket]", "1", 
       "\[RightDoubleBracket]"}], "\[LeftDoubleBracket]", "1", 
      "\[RightDoubleBracket]"}]}], ";", 
    RowBox[{"maxx", "=", 
     RowBox[{
     "xlist", "\[LeftDoubleBracket]", "maxp", "\[RightDoubleBracket]"}]}], 
    ";", 
    RowBox[{"coef", "=", 
     RowBox[{
      RowBox[{
      "rtab", "\[LeftDoubleBracket]", "maxp", "\[RightDoubleBracket]"}], 
      "\[LeftDoubleBracket]", "2", "\[RightDoubleBracket]"}]}], ";", 
    RowBox[{"pvalues", "=", 
     RowBox[{
      RowBox[{
      "rtab", "\[LeftDoubleBracket]", "maxp", "\[RightDoubleBracket]"}], 
      "\[LeftDoubleBracket]", "3", "\[RightDoubleBracket]"}]}], ";", 
    RowBox[{"AppendTo", "[", 
     RowBox[{"parameters", ",", 
      RowBox[{"{", 
       RowBox[{"maxx", ",", "r"}], "}"}]}], "]"}], ";"}], 
   "\[IndentingNewLine]", "\[IndentingNewLine]", 
   RowBox[{
    RowBox[{"xlist", "=", 
     RowBox[{"Delete", "[", 
      RowBox[{"xlist", ",", "maxp"}], "]"}]}], ";"}], " ", 
   "\[IndentingNewLine]", 
   RowBox[{
    RowBox[{"rtab", "=", 
     RowBox[{"Table", "[", 
      RowBox[{
       RowBox[{"lmrho", "[", 
        RowBox[{"regtabPCDF", ",", "allx", ",", 
         RowBox[{"{", 
          RowBox[{
          "1", ",", "11", ",", "14", ",", "2", ",", "5", ",", "3", ",", "6", 
           ",", 
           RowBox[{
           "xlist", "\[LeftDoubleBracket]", "i", "\[RightDoubleBracket]"}]}], 
          "}"}]}], "]"}], ",", 
       RowBox[{"{", 
        RowBox[{"i", ",", 
         RowBox[{"Length", "[", "xlist", "]"}]}], "}"}]}], "]"}]}], ";"}], 
   "\[IndentingNewLine]", 
   RowBox[{
    RowBox[{"r", "=", 
     RowBox[{"Max", "[", 
      RowBox[{"rtab", "\[LeftDoubleBracket]", 
       RowBox[{"All", ",", "1"}], "\[RightDoubleBracket]"}], "]"}]}], ";"}], 
   "\[IndentingNewLine]", 
   RowBox[{
    RowBox[{"maxp", "=", 
     RowBox[{
      RowBox[{
       RowBox[{"Position", "[", 
        RowBox[{"rtab", ",", "r"}], "]"}], "\[LeftDoubleBracket]", "1", 
       "\[RightDoubleBracket]"}], "\[LeftDoubleBracket]", "1", 
      "\[RightDoubleBracket]"}]}], ";", 
    RowBox[{"maxx", "=", 
     RowBox[{
     "xlist", "\[LeftDoubleBracket]", "maxp", "\[RightDoubleBracket]"}]}], 
    ";", 
    RowBox[{"coef", "=", 
     RowBox[{
      RowBox[{
      "rtab", "\[LeftDoubleBracket]", "maxp", "\[RightDoubleBracket]"}], 
      "\[LeftDoubleBracket]", "2", "\[RightDoubleBracket]"}]}], ";", 
    RowBox[{"pvalues", "=", 
     RowBox[{
      RowBox[{
      "rtab", "\[LeftDoubleBracket]", "maxp", "\[RightDoubleBracket]"}], 
      "\[LeftDoubleBracket]", "3", "\[RightDoubleBracket]"}]}], ";", 
    RowBox[{"AppendTo", "[", 
     RowBox[{"parameters", ",", 
      RowBox[{"{", 
       RowBox[{"maxx", ",", "r"}], "}"}]}], "]"}], ";"}], 
   "\[IndentingNewLine]", "\[IndentingNewLine]", 
   RowBox[{"(*", 
    RowBox[{
     RowBox[{"xlist", "=", 
      RowBox[{"Delete", "[", 
       RowBox[{"xlist", ",", "maxp"}], "]"}]}], ";", " ", 
     RowBox[{
      RowBox[{
       RowBox[{"-", "Model"}], " ", "ruined", "\[IndentingNewLine]", "rtab"}],
       "=", 
      RowBox[{"Table", "[", 
       RowBox[{
        RowBox[{"lmrho", "[", 
         RowBox[{"regtabPCDF", ",", "allx", ",", 
          RowBox[{"{", 
           RowBox[{
           "1", ",", "11", ",", "14", ",", "2", ",", "5", ",", "3", ",", "6", 
            ",", "4", ",", 
            RowBox[{
            "xlist", "\[LeftDoubleBracket]", "i", "\[RightDoubleBracket]"}]}],
            "}"}]}], "]"}], ",", 
        RowBox[{"{", 
         RowBox[{"i", ",", 
          RowBox[{"Length", "[", "xlist", "]"}]}], "}"}]}], "]"}]}], ";", 
     "\[IndentingNewLine]", 
     RowBox[{"r", "=", 
      RowBox[{"Max", "[", 
       RowBox[{"rtab", "\[LeftDoubleBracket]", 
        RowBox[{"All", ",", "1"}], "\[RightDoubleBracket]"}], "]"}]}], ";", 
     "\[IndentingNewLine]", 
     RowBox[{"maxp", "=", 
      RowBox[{
       RowBox[{
        RowBox[{"Position", "[", 
         RowBox[{"rtab", ",", "r"}], "]"}], "\[LeftDoubleBracket]", "1", 
        "\[RightDoubleBracket]"}], "\[LeftDoubleBracket]", "1", 
       "\[RightDoubleBracket]"}]}], ";", 
     RowBox[{"maxx", "=", 
      RowBox[{
      "xlist", "\[LeftDoubleBracket]", "maxp", "\[RightDoubleBracket]"}]}], 
     ";", 
     RowBox[{"coef", "=", 
      RowBox[{
       RowBox[{
       "rtab", "\[LeftDoubleBracket]", "maxp", "\[RightDoubleBracket]"}], 
       "\[LeftDoubleBracket]", "2", "\[RightDoubleBracket]"}]}], ";", 
     RowBox[{"pvalues", "=", 
      RowBox[{
       RowBox[{
       "rtab", "\[LeftDoubleBracket]", "maxp", "\[RightDoubleBracket]"}], 
       "\[LeftDoubleBracket]", "3", "\[RightDoubleBracket]"}]}], ";", 
     RowBox[{"AppendTo", "[", 
      RowBox[{"parameters", ",", 
       RowBox[{"{", 
        RowBox[{"maxx", ",", "r"}], "}"}]}], "]"}], ";"}], "*)"}], 
   "\[IndentingNewLine]", "\[IndentingNewLine]", "\[IndentingNewLine]", 
   RowBox[{
    RowBox[{"Prepend", "[", 
     RowBox[{
      RowBox[{"Table", "[", 
       RowBox[{
        RowBox[{"Flatten", "[", 
         RowBox[{"{", 
          RowBox[{
           RowBox[{
           "parameters", "\[LeftDoubleBracket]", "i", 
            "\[RightDoubleBracket]"}], ",", 
           RowBox[{"coef", "\[LeftDoubleBracket]", 
            RowBox[{"i", "+", "1"}], "\[RightDoubleBracket]"}], ",", 
           RowBox[{"pvalues", "\[LeftDoubleBracket]", 
            RowBox[{"i", "+", "1"}], "\[RightDoubleBracket]"}]}], "}"}], 
         "]"}], ",", 
        RowBox[{"{", 
         RowBox[{"i", ",", 
          RowBox[{"Length", "[", "parameters", "]"}]}], "}"}]}], "]"}], ",", 
      RowBox[{"{", 
       RowBox[{"\"\<\>\"", ",", "\"\<\>\"", ",", 
        RowBox[{
        "coef", "\[LeftDoubleBracket]", "1", "\[RightDoubleBracket]"}], ",", 
        RowBox[{
        "pvalues", "\[LeftDoubleBracket]", "1", "\[RightDoubleBracket]"}]}], 
       "}"}]}], "]"}], "//", "TableForm"}]}]}]], "Input",
 CellChangeTimes->{{3.805796165388116*^9, 3.805796219930757*^9}, {
  3.805796269854385*^9, 3.805796359430478*^9}, {3.805799780420167*^9, 
  3.805799921778591*^9}, {3.805801587033778*^9, 3.80580158766733*^9}, {
  3.805955860832999*^9, 3.805955868629764*^9}, {3.8059559151220913`*^9, 
  3.8059559214159718`*^9}, {3.80653695456315*^9, 3.806536956430522*^9}, {
  3.806536995197085*^9, 3.806537152122468*^9}, {3.806537188195282*^9, 
  3.806537232445756*^9}, {3.807610615414897*^9, 3.807610626538769*^9}, {
  3.807610659563055*^9, 3.8076107554062433`*^9}, {3.807610795945277*^9, 
  3.807610837319029*^9}, {3.807610878297151*^9, 3.807610890500558*^9}, {
  3.807610922891261*^9, 3.807610949316843*^9}, {3.807657507498179*^9, 
  3.807657676852002*^9}},ExpressionUUID->"ea431a57-1e92-4f43-bcc8-\
96c88fd2d7d7"],

Cell[BoxData[
 TemplateBox[{
  "General", "munfl", 
   "\"\\!\\(\\*RowBox[{\\\"Exp\\\", \\\"[\\\", RowBox[{\\\"-\\\", \
\\\"1693.6207536270022`\\\"}], \\\"]\\\"}]\\) is too small to represent as a \
normalized machine number; precision may be lost.\"", 2, 4573, 1830, 
   32673375128574415670, "Local"},
  "MessageTemplate"]], "Message", "MSG",
 CellChangeTimes->{{3.807657642547138*^9, 3.807657670522703*^9}},
 CellLabel->
  "During evaluation of \
In[4571]:=",ExpressionUUID->"20d766a1-eb15-44d7-a86e-66289df2afd4"],

Cell[BoxData[
 TemplateBox[{
  "General", "munfl", 
   "\"\\!\\(\\*RowBox[{\\\"Exp\\\", \\\"[\\\", RowBox[{\\\"-\\\", \
\\\"1590.7897904904362`\\\"}], \\\"]\\\"}]\\) is too small to represent as a \
normalized machine number; precision may be lost.\"", 2, 4573, 1831, 
   32673375128574415670, "Local"},
  "MessageTemplate"]], "Message", "MSG",
 CellChangeTimes->{{3.807657642547138*^9, 3.80765767062189*^9}},
 CellLabel->
  "During evaluation of \
In[4571]:=",ExpressionUUID->"c0d38fb7-0f72-4ddb-a83e-90ca82586f70"],

Cell[BoxData[
 TemplateBox[{
  "General", "munfl", 
   "\"\\!\\(\\*RowBox[{\\\"Exp\\\", \\\"[\\\", RowBox[{\\\"-\\\", \
\\\"1583.609554180228`\\\"}], \\\"]\\\"}]\\) is too small to represent as a \
normalized machine number; precision may be lost.\"", 2, 4577, 1832, 
   32673375128574415670, "Local"},
  "MessageTemplate"]], "Message", "MSG",
 CellChangeTimes->{{3.807657642547138*^9, 3.80765767086543*^9}},
 CellLabel->
  "During evaluation of \
In[4571]:=",ExpressionUUID->"42a34eab-3f3f-4649-91e2-0080be087e7c"],

Cell[BoxData[
 TemplateBox[{
  "General", "munfl", 
   "\"\\!\\(\\*RowBox[{\\\"Exp\\\", \\\"[\\\", RowBox[{\\\"-\\\", \
\\\"1516.1771543824418`\\\"}], \\\"]\\\"}]\\) is too small to represent as a \
normalized machine number; precision may be lost.\"", 2, 4577, 1833, 
   32673375128574415670, "Local"},
  "MessageTemplate"]], "Message", "MSG",
 CellChangeTimes->{{3.807657642547138*^9, 3.8076576709783373`*^9}},
 CellLabel->
  "During evaluation of \
In[4571]:=",ExpressionUUID->"9eff0ff1-6733-43c3-8bc2-cd9c1d23ed82"],

Cell[BoxData[
 TemplateBox[{
  "General", "munfl", 
   "\"\\!\\(\\*RowBox[{\\\"Exp\\\", \\\"[\\\", RowBox[{\\\"-\\\", \
\\\"1575.0810862700225`\\\"}], \\\"]\\\"}]\\) is too small to represent as a \
normalized machine number; precision may be lost.\"", 2, 4577, 1834, 
   32673375128574415670, "Local"},
  "MessageTemplate"]], "Message", "MSG",
 CellChangeTimes->{{3.807657642547138*^9, 3.807657671120597*^9}},
 CellLabel->
  "During evaluation of \
In[4571]:=",ExpressionUUID->"7b623197-eaae-426a-8fb6-b790bdd55202"],

Cell[BoxData[
 TemplateBox[{
  "General", "stop", 
   "\"Further output of \\!\\(\\*StyleBox[RowBox[{\\\"General\\\", \
\\\"::\\\", \\\"munfl\\\"}], \\\"MessageName\\\"]\\) will be suppressed \
during this calculation.\"", 2, 4577, 1835, 32673375128574415670, "Local"},
  "MessageTemplate"]], "Message", "MSG",
 CellChangeTimes->{{3.807657642547138*^9, 3.8076576712228127`*^9}},
 CellLabel->
  "During evaluation of \
In[4571]:=",ExpressionUUID->"1288089f-ce63-4120-9f04-27c6dc13abbc"],

Cell[BoxData[
 TemplateBox[{
  "General", "munfl", 
   "\"\\!\\(\\*RowBox[{\\\"Exp\\\", \\\"[\\\", RowBox[{\\\"-\\\", \
\\\"1531.7213944683383`\\\"}], \\\"]\\\"}]\\) is too small to represent as a \
normalized machine number; precision may be lost.\"", 2, 4581, 1836, 
   32673375128574415670, "Local"},
  "MessageTemplate"]], "Message", "MSG",
 CellChangeTimes->{{3.807657642547138*^9, 3.807657671420779*^9}},
 CellLabel->
  "During evaluation of \
In[4571]:=",ExpressionUUID->"37dd54b1-d94a-4f4a-a571-bb5c5d09c15f"],

Cell[BoxData[
 TemplateBox[{
  "General", "munfl", 
   "\"\\!\\(\\*RowBox[{\\\"Exp\\\", \\\"[\\\", RowBox[{\\\"-\\\", \
\\\"1485.799621705339`\\\"}], \\\"]\\\"}]\\) is too small to represent as a \
normalized machine number; precision may be lost.\"", 2, 4581, 1837, 
   32673375128574415670, "Local"},
  "MessageTemplate"]], "Message", "MSG",
 CellChangeTimes->{{3.807657642547138*^9, 3.807657671523024*^9}},
 CellLabel->
  "During evaluation of \
In[4571]:=",ExpressionUUID->"643ffbcd-c2f7-477f-8f2e-c47c03ab8de8"],

Cell[BoxData[
 TemplateBox[{
  "General", "munfl", 
   "\"\\!\\(\\*RowBox[{\\\"Exp\\\", \\\"[\\\", RowBox[{\\\"-\\\", \
\\\"1517.7368208897176`\\\"}], \\\"]\\\"}]\\) is too small to represent as a \
normalized machine number; precision may be lost.\"", 2, 4581, 1838, 
   32673375128574415670, "Local"},
  "MessageTemplate"]], "Message", "MSG",
 CellChangeTimes->{{3.807657642547138*^9, 3.80765767163281*^9}},
 CellLabel->
  "During evaluation of \
In[4571]:=",ExpressionUUID->"ffcb7ecd-d709-42fe-8e84-39bee43035e8"],

Cell[BoxData[
 TemplateBox[{
  "General", "stop", 
   "\"Further output of \\!\\(\\*StyleBox[RowBox[{\\\"General\\\", \
\\\"::\\\", \\\"munfl\\\"}], \\\"MessageName\\\"]\\) will be suppressed \
during this calculation.\"", 2, 4581, 1839, 32673375128574415670, "Local"},
  "MessageTemplate"]], "Message", "MSG",
 CellChangeTimes->{{3.807657642547138*^9, 3.807657671741926*^9}},
 CellLabel->
  "During evaluation of \
In[4571]:=",ExpressionUUID->"4fcf1232-3ed9-440c-8a14-e1159082790b"],

Cell[BoxData[
 TemplateBox[{
  "General", "munfl", 
   "\"\\!\\(\\*RowBox[{\\\"Exp\\\", \\\"[\\\", RowBox[{\\\"-\\\", \
\\\"1618.830636426218`\\\"}], \\\"]\\\"}]\\) is too small to represent as a \
normalized machine number; precision may be lost.\"", 2, 4585, 1840, 
   32673375128574415670, "Local"},
  "MessageTemplate"]], "Message", "MSG",
 CellChangeTimes->{{3.807657642547138*^9, 3.8076576719404984`*^9}},
 CellLabel->
  "During evaluation of \
In[4571]:=",ExpressionUUID->"87c13771-2c10-4445-bae6-5a88135a1934"],

Cell[BoxData[
 TemplateBox[{
  "General", "munfl", 
   "\"\\!\\(\\*RowBox[{\\\"Exp\\\", \\\"[\\\", RowBox[{\\\"-\\\", \
\\\"1573.450960689328`\\\"}], \\\"]\\\"}]\\) is too small to represent as a \
normalized machine number; precision may be lost.\"", 2, 4585, 1841, 
   32673375128574415670, "Local"},
  "MessageTemplate"]], "Message", "MSG",
 CellChangeTimes->{{3.807657642547138*^9, 3.807657672055829*^9}},
 CellLabel->
  "During evaluation of \
In[4571]:=",ExpressionUUID->"e2497459-fc69-482e-9fca-9ebe5d4f036c"],

Cell[BoxData[
 TemplateBox[{
  "General", "munfl", 
   "\"\\!\\(\\*RowBox[{\\\"Exp\\\", \\\"[\\\", RowBox[{\\\"-\\\", \
\\\"1558.269604203996`\\\"}], \\\"]\\\"}]\\) is too small to represent as a \
normalized machine number; precision may be lost.\"", 2, 4585, 1842, 
   32673375128574415670, "Local"},
  "MessageTemplate"]], "Message", "MSG",
 CellChangeTimes->{{3.807657642547138*^9, 3.807657672178789*^9}},
 CellLabel->
  "During evaluation of \
In[4571]:=",ExpressionUUID->"6f372e1a-cf7a-4133-84e5-a3af217bd844"],

Cell[BoxData[
 TemplateBox[{
  "General", "stop", 
   "\"Further output of \\!\\(\\*StyleBox[RowBox[{\\\"General\\\", \
\\\"::\\\", \\\"munfl\\\"}], \\\"MessageName\\\"]\\) will be suppressed \
during this calculation.\"", 2, 4585, 1843, 32673375128574415670, "Local"},
  "MessageTemplate"]], "Message", "MSG",
 CellChangeTimes->{{3.807657642547138*^9, 3.8076576723109493`*^9}},
 CellLabel->
  "During evaluation of \
In[4571]:=",ExpressionUUID->"a2500ccf-a62c-4682-8945-df24f0546b86"],

Cell[BoxData[
 TemplateBox[{
  "General", "munfl", 
   "\"\\!\\(\\*RowBox[{\\\"Exp\\\", \\\"[\\\", RowBox[{\\\"-\\\", \
\\\"1600.4736742740379`\\\"}], \\\"]\\\"}]\\) is too small to represent as a \
normalized machine number; precision may be lost.\"", 2, 4589, 1844, 
   32673375128574415670, "Local"},
  "MessageTemplate"]], "Message", "MSG",
 CellChangeTimes->{{3.807657642547138*^9, 3.807657672496326*^9}},
 CellLabel->
  "During evaluation of \
In[4571]:=",ExpressionUUID->"4ba106e3-66bb-46c3-8c41-e0bd3d1b20e8"],

Cell[BoxData[
 TemplateBox[{
  "General", "munfl", 
   "\"\\!\\(\\*RowBox[{\\\"Exp\\\", \\\"[\\\", RowBox[{\\\"-\\\", \
\\\"1553.405043566251`\\\"}], \\\"]\\\"}]\\) is too small to represent as a \
normalized machine number; precision may be lost.\"", 2, 4589, 1845, 
   32673375128574415670, "Local"},
  "MessageTemplate"]], "Message", "MSG",
 CellChangeTimes->{{3.807657642547138*^9, 3.8076576726253653`*^9}},
 CellLabel->
  "During evaluation of \
In[4571]:=",ExpressionUUID->"029ecb6e-5055-4e02-8901-9a262be9673b"],

Cell[BoxData[
 TemplateBox[{
  "General", "munfl", 
   "\"\\!\\(\\*RowBox[{\\\"Exp\\\", \\\"[\\\", RowBox[{\\\"-\\\", \
\\\"1610.1841295430265`\\\"}], \\\"]\\\"}]\\) is too small to represent as a \
normalized machine number; precision may be lost.\"", 2, 4589, 1846, 
   32673375128574415670, "Local"},
  "MessageTemplate"]], "Message", "MSG",
 CellChangeTimes->{{3.807657642547138*^9, 3.807657672768265*^9}},
 CellLabel->
  "During evaluation of \
In[4571]:=",ExpressionUUID->"4bc71bab-9cae-4119-94c0-7a27d36d21e3"],

Cell[BoxData[
 TemplateBox[{
  "General", "stop", 
   "\"Further output of \\!\\(\\*StyleBox[RowBox[{\\\"General\\\", \
\\\"::\\\", \\\"munfl\\\"}], \\\"MessageName\\\"]\\) will be suppressed \
during this calculation.\"", 2, 4589, 1847, 32673375128574415670, "Local"},
  "MessageTemplate"]], "Message", "MSG",
 CellChangeTimes->{{3.807657642547138*^9, 3.807657672882135*^9}},
 CellLabel->
  "During evaluation of \
In[4571]:=",ExpressionUUID->"1138c0b1-d507-4603-a70d-f8818e4b4525"],

Cell[BoxData[
 TemplateBox[{
  "General", "munfl", 
   "\"\\!\\(\\*RowBox[{\\\"Exp\\\", \\\"[\\\", RowBox[{\\\"-\\\", \
\\\"1641.8520115623496`\\\"}], \\\"]\\\"}]\\) is too small to represent as a \
normalized machine number; precision may be lost.\"", 2, 4593, 1848, 
   32673375128574415670, "Local"},
  "MessageTemplate"]], "Message", "MSG",
 CellChangeTimes->{{3.807657642547138*^9, 3.807657673067738*^9}},
 CellLabel->
  "During evaluation of \
In[4571]:=",ExpressionUUID->"d8d6da41-60af-46d4-af52-8d68bb4ecd1b"],

Cell[BoxData[
 TemplateBox[{
  "General", "munfl", 
   "\"\\!\\(\\*RowBox[{\\\"Exp\\\", \\\"[\\\", RowBox[{\\\"-\\\", \
\\\"1595.3096964489062`\\\"}], \\\"]\\\"}]\\) is too small to represent as a \
normalized machine number; precision may be lost.\"", 2, 4593, 1849, 
   32673375128574415670, "Local"},
  "MessageTemplate"]], "Message", "MSG",
 CellChangeTimes->{{3.807657642547138*^9, 3.807657673182538*^9}},
 CellLabel->
  "During evaluation of \
In[4571]:=",ExpressionUUID->"24690b00-ba28-4f8b-b943-024c0e8bfb74"],

Cell[BoxData[
 TemplateBox[{
  "General", "munfl", 
   "\"\\!\\(\\*RowBox[{\\\"Exp\\\", \\\"[\\\", RowBox[{\\\"-\\\", \
\\\"1647.6585186065433`\\\"}], \\\"]\\\"}]\\) is too small to represent as a \
normalized machine number; precision may be lost.\"", 2, 4593, 1850, 
   32673375128574415670, "Local"},
  "MessageTemplate"]], "Message", "MSG",
 CellChangeTimes->{{3.807657642547138*^9, 3.807657673323924*^9}},
 CellLabel->
  "During evaluation of \
In[4571]:=",ExpressionUUID->"bfaf8053-6f26-4552-9a48-b2a7c9848060"],

Cell[BoxData[
 TemplateBox[{
  "General", "stop", 
   "\"Further output of \\!\\(\\*StyleBox[RowBox[{\\\"General\\\", \
\\\"::\\\", \\\"munfl\\\"}], \\\"MessageName\\\"]\\) will be suppressed \
during this calculation.\"", 2, 4593, 1851, 32673375128574415670, "Local"},
  "MessageTemplate"]], "Message", "MSG",
 CellChangeTimes->{{3.807657642547138*^9, 3.8076576734380283`*^9}},
 CellLabel->
  "During evaluation of \
In[4571]:=",ExpressionUUID->"685e8f72-2623-44f7-ae4a-cab262688da1"],

Cell[BoxData[
 TemplateBox[{
  "General", "munfl", 
   "\"\\!\\(\\*RowBox[{\\\"Exp\\\", \\\"[\\\", RowBox[{\\\"-\\\", \
\\\"1640.7459834800698`\\\"}], \\\"]\\\"}]\\) is too small to represent as a \
normalized machine number; precision may be lost.\"", 2, 4597, 1852, 
   32673375128574415670, "Local"},
  "MessageTemplate"]], "Message", "MSG",
 CellChangeTimes->{{3.807657642547138*^9, 3.80765767363904*^9}},
 CellLabel->
  "During evaluation of \
In[4571]:=",ExpressionUUID->"7d7ca4f9-0c7a-416c-805a-dbaf8ff0f080"],

Cell[BoxData[
 TemplateBox[{
  "General", "munfl", 
   "\"\\!\\(\\*RowBox[{\\\"Exp\\\", \\\"[\\\", RowBox[{\\\"-\\\", \
\\\"1595.232310246772`\\\"}], \\\"]\\\"}]\\) is too small to represent as a \
normalized machine number; precision may be lost.\"", 2, 4597, 1853, 
   32673375128574415670, "Local"},
  "MessageTemplate"]], "Message", "MSG",
 CellChangeTimes->{{3.807657642547138*^9, 3.807657673746595*^9}},
 CellLabel->
  "During evaluation of \
In[4571]:=",ExpressionUUID->"f18f5854-c1d7-4a43-891c-012706f28136"],

Cell[BoxData[
 TemplateBox[{
  "General", "munfl", 
   "\"\\!\\(\\*RowBox[{\\\"Exp\\\", \\\"[\\\", RowBox[{\\\"-\\\", \
\\\"1627.7129388232563`\\\"}], \\\"]\\\"}]\\) is too small to represent as a \
normalized machine number; precision may be lost.\"", 2, 4597, 1854, 
   32673375128574415670, "Local"},
  "MessageTemplate"]], "Message", "MSG",
 CellChangeTimes->{{3.807657642547138*^9, 3.807657673864395*^9}},
 CellLabel->
  "During evaluation of \
In[4571]:=",ExpressionUUID->"15a9cf2e-8fea-44c3-8c1b-1d947ec7d629"],

Cell[BoxData[
 TemplateBox[{
  "General", "stop", 
   "\"Further output of \\!\\(\\*StyleBox[RowBox[{\\\"General\\\", \
\\\"::\\\", \\\"munfl\\\"}], \\\"MessageName\\\"]\\) will be suppressed \
during this calculation.\"", 2, 4597, 1855, 32673375128574415670, "Local"},
  "MessageTemplate"]], "Message", "MSG",
 CellChangeTimes->{{3.807657642547138*^9, 3.8076576739742813`*^9}},
 CellLabel->
  "During evaluation of \
In[4571]:=",ExpressionUUID->"962a58ce-f7cf-4c51-b297-2504687185ff"],

Cell[BoxData[
 TemplateBox[{
  "General", "munfl", 
   "\"\\!\\(\\*RowBox[{\\\"Exp\\\", \\\"[\\\", RowBox[{\\\"-\\\", \
\\\"1630.9421353370394`\\\"}], \\\"]\\\"}]\\) is too small to represent as a \
normalized machine number; precision may be lost.\"", 2, 4601, 1856, 
   32673375128574415670, "Local"},
  "MessageTemplate"]], "Message", "MSG",
 CellChangeTimes->{{3.807657642547138*^9, 3.807657674190901*^9}},
 CellLabel->
  "During evaluation of \
In[4571]:=",ExpressionUUID->"2bb1584e-5166-4696-8415-9d9115e937d0"],

Cell[BoxData[
 TemplateBox[{
  "General", "munfl", 
   "\"\\!\\(\\*RowBox[{\\\"Exp\\\", \\\"[\\\", RowBox[{\\\"-\\\", \
\\\"1591.6679720169227`\\\"}], \\\"]\\\"}]\\) is too small to represent as a \
normalized machine number; precision may be lost.\"", 2, 4601, 1857, 
   32673375128574415670, "Local"},
  "MessageTemplate"]], "Message", "MSG",
 CellChangeTimes->{{3.807657642547138*^9, 3.807657674304206*^9}},
 CellLabel->
  "During evaluation of \
In[4571]:=",ExpressionUUID->"d0207260-1ea9-4d04-8f41-b43589b6155c"],

Cell[BoxData[
 TemplateBox[{
  "General", "munfl", 
   "\"\\!\\(\\*RowBox[{\\\"Exp\\\", \\\"[\\\", RowBox[{\\\"-\\\", \
\\\"1613.762875015491`\\\"}], \\\"]\\\"}]\\) is too small to represent as a \
normalized machine number; precision may be lost.\"", 2, 4601, 1858, 
   32673375128574415670, "Local"},
  "MessageTemplate"]], "Message", "MSG",
 CellChangeTimes->{{3.807657642547138*^9, 3.807657674483595*^9}},
 CellLabel->
  "During evaluation of \
In[4571]:=",ExpressionUUID->"885ae9fa-a647-4b66-a3f4-3f74647e7bfe"],

Cell[BoxData[
 TemplateBox[{
  "General", "stop", 
   "\"Further output of \\!\\(\\*StyleBox[RowBox[{\\\"General\\\", \
\\\"::\\\", \\\"munfl\\\"}], \\\"MessageName\\\"]\\) will be suppressed \
during this calculation.\"", 2, 4601, 1859, 32673375128574415670, "Local"},
  "MessageTemplate"]], "Message", "MSG",
 CellChangeTimes->{{3.807657642547138*^9, 3.8076576745841227`*^9}},
 CellLabel->
  "During evaluation of \
In[4571]:=",ExpressionUUID->"3f740272-0e04-472d-b4d9-4b81bd665988"],

Cell[BoxData[
 TagBox[GridBox[{
    {"\<\"\"\>", "\<\"\"\>", 
     RowBox[{"-", "4214.393068051563`"}], "0.`"},
    {"1", "0.9785069178952573`", "459.63233623862834`", "0.`"},
    {"11", "0.9880544941417451`", 
     RowBox[{"-", "0.00010062627699789548`"}], "0.6301266529561342`"},
    {"14", "0.993902197497897`", "0.011149861960436772`", 
     "2.1796051838619665`*^-77"},
    {"2", "0.997231882231962`", "0.005249547070581177`", 
     "3.2021263422088315`*^-51"},
    {"5", "0.9991530396105001`", "0.002137882965971476`", 
     "6.121239256941644`*^-17"},
    {"3", "0.9994513110316217`", "0.0009904255568821618`", 
     "1.5097033108213194`*^-12"},
    {"6", "0.9996040218737541`", 
     RowBox[{"-", "0.0008955070366533217`"}], "7.994315487207232`*^-11"},
    {"4", "0.9997352206869745`", "0.001092656102642861`", 
     "1.0616404492140369`*^-8"}
   },
   GridBoxAlignment->{"Columns" -> {{Left}}, "Rows" -> {{Baseline}}},
   GridBoxSpacings->{"Columns" -> {
       Offset[0.27999999999999997`], {
        Offset[2.0999999999999996`]}, 
       Offset[0.27999999999999997`]}, "Rows" -> {
       Offset[0.2], {
        Offset[0.4]}, 
       Offset[0.2]}}],
  Function[BoxForm`e$, 
   TableForm[BoxForm`e$]]]], "Output",
 CellChangeTimes->{{3.807657646802596*^9, 3.80765767463906*^9}},
 CellLabel->
  "Out[4604]//TableForm=",ExpressionUUID->"9956a4a0-7f0b-4dbe-812e-\
da6235da3b2d"]
}, Open  ]]
}, Closed]],

Cell[CellGroupData[{

Cell["HF", "Subsubsection",
 CellChangeTimes->{{3.773636958626588*^9, 3.773636964518046*^9}, {
  3.773637324837083*^9, 3.773637325069333*^9}, {3.805799372900701*^9, 
  3.805799373923903*^9}, {3.8058000518311234`*^9, 3.805800051952626*^9}, {
  3.805800098642302*^9, 
  3.805800098929121*^9}},ExpressionUUID->"f8c4eca4-13dc-418d-b220-\
f7949d2cce1a"],

Cell[CellGroupData[{

Cell[BoxData[
 RowBox[{
  RowBox[{"(*", "PCB", "*)"}], "\[IndentingNewLine]", 
  RowBox[{
   RowBox[{
    RowBox[{"allx", "=", 
     RowBox[{"{", 
      RowBox[{
      "xa", ",", "xb", ",", "xc", ",", "xd", ",", "xe", ",", "xf", ",", "xg", 
       ",", "xh", ",", "xi", ",", "xj", ",", "xk"}], "}"}]}], ";", 
    RowBox[{"parameters", "=", 
     RowBox[{"{", "}"}]}], ";"}], "\[IndentingNewLine]", 
   RowBox[{
    RowBox[{"xlist", "=", 
     RowBox[{"Table", "[", 
      RowBox[{"i", ",", 
       RowBox[{"{", 
        RowBox[{"i", ",", "10"}], "}"}]}], "]"}]}], ";"}], 
   "\[IndentingNewLine]", 
   RowBox[{
    RowBox[{"rtab", "=", 
     RowBox[{"Table", "[", 
      RowBox[{
       RowBox[{"lmrho", "[", 
        RowBox[{"regtabPCB", ",", "allx", ",", 
         RowBox[{"{", 
          RowBox[{
          "xlist", "\[LeftDoubleBracket]", "i", "\[RightDoubleBracket]"}], 
          "}"}]}], "]"}], ",", 
       RowBox[{"{", 
        RowBox[{"i", ",", 
         RowBox[{"Length", "[", "xlist", "]"}]}], "}"}]}], "]"}]}], ";"}], 
   "\[IndentingNewLine]", 
   RowBox[{
    RowBox[{"r", "=", 
     RowBox[{"Max", "[", 
      RowBox[{"rtab", "\[LeftDoubleBracket]", 
       RowBox[{"All", ",", "1"}], "\[RightDoubleBracket]"}], "]"}]}], ";"}], 
   "\[IndentingNewLine]", 
   RowBox[{
    RowBox[{"maxp", "=", 
     RowBox[{
      RowBox[{
       RowBox[{"Position", "[", 
        RowBox[{"rtab", ",", "r"}], "]"}], "\[LeftDoubleBracket]", "1", 
       "\[RightDoubleBracket]"}], "\[LeftDoubleBracket]", "1", 
      "\[RightDoubleBracket]"}]}], ";", 
    RowBox[{"maxx", "=", 
     RowBox[{
     "xlist", "\[LeftDoubleBracket]", "maxp", "\[RightDoubleBracket]"}]}], 
    ";", 
    RowBox[{"coef", "=", 
     RowBox[{
      RowBox[{
      "rtab", "\[LeftDoubleBracket]", "maxp", "\[RightDoubleBracket]"}], 
      "\[LeftDoubleBracket]", "2", "\[RightDoubleBracket]"}]}], ";", 
    RowBox[{"pvalues", "=", 
     RowBox[{
      RowBox[{
      "rtab", "\[LeftDoubleBracket]", "maxp", "\[RightDoubleBracket]"}], 
      "\[LeftDoubleBracket]", "3", "\[RightDoubleBracket]"}]}], ";", 
    RowBox[{"AppendTo", "[", 
     RowBox[{"parameters", ",", 
      RowBox[{"{", 
       RowBox[{"maxx", ",", "r"}], "}"}]}], "]"}], ";"}], 
   "\[IndentingNewLine]", "\[IndentingNewLine]", 
   RowBox[{
    RowBox[{"xlist", "=", 
     RowBox[{"Delete", "[", 
      RowBox[{"xlist", ",", "maxp"}], "]"}]}], ";"}], "\[IndentingNewLine]", 
   RowBox[{
    RowBox[{"rtab", "=", 
     RowBox[{"Table", "[", 
      RowBox[{
       RowBox[{"lmrho", "[", 
        RowBox[{"regtabPCB", ",", "allx", ",", 
         RowBox[{"{", 
          RowBox[{"1", ",", 
           RowBox[{
           "xlist", "\[LeftDoubleBracket]", "i", "\[RightDoubleBracket]"}]}], 
          "}"}]}], "]"}], ",", 
       RowBox[{"{", 
        RowBox[{"i", ",", 
         RowBox[{"Length", "[", "xlist", "]"}]}], "}"}]}], "]"}]}], ";"}], 
   "\[IndentingNewLine]", 
   RowBox[{
    RowBox[{"r", "=", 
     RowBox[{"Max", "[", 
      RowBox[{"rtab", "\[LeftDoubleBracket]", 
       RowBox[{"All", ",", "1"}], "\[RightDoubleBracket]"}], "]"}]}], ";"}], 
   "\[IndentingNewLine]", 
   RowBox[{
    RowBox[{"maxp", "=", 
     RowBox[{
      RowBox[{
       RowBox[{"Position", "[", 
        RowBox[{"rtab", ",", "r"}], "]"}], "\[LeftDoubleBracket]", "1", 
       "\[RightDoubleBracket]"}], "\[LeftDoubleBracket]", "1", 
      "\[RightDoubleBracket]"}]}], ";", 
    RowBox[{"maxx", "=", 
     RowBox[{
     "xlist", "\[LeftDoubleBracket]", "maxp", "\[RightDoubleBracket]"}]}], 
    ";", 
    RowBox[{"coef", "=", 
     RowBox[{
      RowBox[{
      "rtab", "\[LeftDoubleBracket]", "maxp", "\[RightDoubleBracket]"}], 
      "\[LeftDoubleBracket]", "2", "\[RightDoubleBracket]"}]}], ";", 
    RowBox[{"pvalues", "=", 
     RowBox[{
      RowBox[{
      "rtab", "\[LeftDoubleBracket]", "maxp", "\[RightDoubleBracket]"}], 
      "\[LeftDoubleBracket]", "3", "\[RightDoubleBracket]"}]}], ";", 
    RowBox[{"AppendTo", "[", 
     RowBox[{"parameters", ",", 
      RowBox[{"{", 
       RowBox[{"maxx", ",", "r"}], "}"}]}], "]"}], ";"}], 
   "\[IndentingNewLine]", "\[IndentingNewLine]", 
   RowBox[{
    RowBox[{"xlist", "=", 
     RowBox[{"Delete", "[", 
      RowBox[{"xlist", ",", "maxp"}], "]"}]}], ";"}], "\[IndentingNewLine]", 
   RowBox[{
    RowBox[{"rtab", "=", 
     RowBox[{"Table", "[", 
      RowBox[{
       RowBox[{"lmrho", "[", 
        RowBox[{"regtabPCB", ",", "allx", ",", 
         RowBox[{"{", 
          RowBox[{"1", ",", "8", ",", 
           RowBox[{
           "xlist", "\[LeftDoubleBracket]", "i", "\[RightDoubleBracket]"}]}], 
          "}"}]}], "]"}], ",", 
       RowBox[{"{", 
        RowBox[{"i", ",", 
         RowBox[{"Length", "[", "xlist", "]"}]}], "}"}]}], "]"}]}], ";"}], 
   "\[IndentingNewLine]", 
   RowBox[{
    RowBox[{"r", "=", 
     RowBox[{"Max", "[", 
      RowBox[{"rtab", "\[LeftDoubleBracket]", 
       RowBox[{"All", ",", "1"}], "\[RightDoubleBracket]"}], "]"}]}], ";"}], 
   "\[IndentingNewLine]", 
   RowBox[{
    RowBox[{"maxp", "=", 
     RowBox[{
      RowBox[{
       RowBox[{"Position", "[", 
        RowBox[{"rtab", ",", "r"}], "]"}], "\[LeftDoubleBracket]", "1", 
       "\[RightDoubleBracket]"}], "\[LeftDoubleBracket]", "1", 
      "\[RightDoubleBracket]"}]}], ";", 
    RowBox[{"maxx", "=", 
     RowBox[{
     "xlist", "\[LeftDoubleBracket]", "maxp", "\[RightDoubleBracket]"}]}], 
    ";", 
    RowBox[{"coef", "=", 
     RowBox[{
      RowBox[{
      "rtab", "\[LeftDoubleBracket]", "maxp", "\[RightDoubleBracket]"}], 
      "\[LeftDoubleBracket]", "2", "\[RightDoubleBracket]"}]}], ";", 
    RowBox[{"pvalues", "=", 
     RowBox[{
      RowBox[{
      "rtab", "\[LeftDoubleBracket]", "maxp", "\[RightDoubleBracket]"}], 
      "\[LeftDoubleBracket]", "3", "\[RightDoubleBracket]"}]}], ";", 
    RowBox[{"AppendTo", "[", 
     RowBox[{"parameters", ",", 
      RowBox[{"{", 
       RowBox[{"maxx", ",", "r"}], "}"}]}], "]"}], ";"}], 
   "\[IndentingNewLine]", "\[IndentingNewLine]", 
   RowBox[{
    RowBox[{"xlist", "=", 
     RowBox[{"Delete", "[", 
      RowBox[{"xlist", ",", "maxp"}], "]"}]}], ";"}], "\[IndentingNewLine]", 
   RowBox[{
    RowBox[{"rtab", "=", 
     RowBox[{"Table", "[", 
      RowBox[{
       RowBox[{"lmrho", "[", 
        RowBox[{"regtabPCB", ",", "allx", ",", 
         RowBox[{"{", 
          RowBox[{"1", ",", "8", ",", "2", ",", 
           RowBox[{
           "xlist", "\[LeftDoubleBracket]", "i", "\[RightDoubleBracket]"}]}], 
          "}"}]}], "]"}], ",", 
       RowBox[{"{", 
        RowBox[{"i", ",", 
         RowBox[{"Length", "[", "xlist", "]"}]}], "}"}]}], "]"}]}], ";"}], 
   "\[IndentingNewLine]", 
   RowBox[{
    RowBox[{"r", "=", 
     RowBox[{"Max", "[", 
      RowBox[{"rtab", "\[LeftDoubleBracket]", 
       RowBox[{"All", ",", "1"}], "\[RightDoubleBracket]"}], "]"}]}], ";"}], 
   "\[IndentingNewLine]", 
   RowBox[{
    RowBox[{"maxp", "=", 
     RowBox[{
      RowBox[{
       RowBox[{"Position", "[", 
        RowBox[{"rtab", ",", "r"}], "]"}], "\[LeftDoubleBracket]", "1", 
       "\[RightDoubleBracket]"}], "\[LeftDoubleBracket]", "1", 
      "\[RightDoubleBracket]"}]}], ";", 
    RowBox[{"maxx", "=", 
     RowBox[{
     "xlist", "\[LeftDoubleBracket]", "maxp", "\[RightDoubleBracket]"}]}], 
    ";", 
    RowBox[{"coef", "=", 
     RowBox[{
      RowBox[{
      "rtab", "\[LeftDoubleBracket]", "maxp", "\[RightDoubleBracket]"}], 
      "\[LeftDoubleBracket]", "2", "\[RightDoubleBracket]"}]}], ";", 
    RowBox[{"pvalues", "=", 
     RowBox[{
      RowBox[{
      "rtab", "\[LeftDoubleBracket]", "maxp", "\[RightDoubleBracket]"}], 
      "\[LeftDoubleBracket]", "3", "\[RightDoubleBracket]"}]}], ";", 
    RowBox[{"AppendTo", "[", 
     RowBox[{"parameters", ",", 
      RowBox[{"{", 
       RowBox[{"maxx", ",", "r"}], "}"}]}], "]"}], ";"}], 
   "\[IndentingNewLine]", "\[IndentingNewLine]", 
   RowBox[{
    RowBox[{"xlist", "=", 
     RowBox[{"Delete", "[", 
      RowBox[{"xlist", ",", "maxp"}], "]"}]}], ";"}], "\[IndentingNewLine]", 
   RowBox[{
    RowBox[{"rtab", "=", 
     RowBox[{"Table", "[", 
      RowBox[{
       RowBox[{"lmrho", "[", 
        RowBox[{"regtabPCB", ",", "allx", ",", 
         RowBox[{"{", 
          RowBox[{"1", ",", "8", ",", "2", ",", "9", ",", 
           RowBox[{
           "xlist", "\[LeftDoubleBracket]", "i", "\[RightDoubleBracket]"}]}], 
          "}"}]}], "]"}], ",", 
       RowBox[{"{", 
        RowBox[{"i", ",", 
         RowBox[{"Length", "[", "xlist", "]"}]}], "}"}]}], "]"}]}], ";"}], 
   "\[IndentingNewLine]", 
   RowBox[{
    RowBox[{"r", "=", 
     RowBox[{"Max", "[", 
      RowBox[{"rtab", "\[LeftDoubleBracket]", 
       RowBox[{"All", ",", "1"}], "\[RightDoubleBracket]"}], "]"}]}], ";"}], 
   "\[IndentingNewLine]", 
   RowBox[{
    RowBox[{"maxp", "=", 
     RowBox[{
      RowBox[{
       RowBox[{"Position", "[", 
        RowBox[{"rtab", ",", "r"}], "]"}], "\[LeftDoubleBracket]", "1", 
       "\[RightDoubleBracket]"}], "\[LeftDoubleBracket]", "1", 
      "\[RightDoubleBracket]"}]}], ";", 
    RowBox[{"maxx", "=", 
     RowBox[{
     "xlist", "\[LeftDoubleBracket]", "maxp", "\[RightDoubleBracket]"}]}], 
    ";", 
    RowBox[{"coef", "=", 
     RowBox[{
      RowBox[{
      "rtab", "\[LeftDoubleBracket]", "maxp", "\[RightDoubleBracket]"}], 
      "\[LeftDoubleBracket]", "2", "\[RightDoubleBracket]"}]}], ";", 
    RowBox[{"pvalues", "=", 
     RowBox[{
      RowBox[{
      "rtab", "\[LeftDoubleBracket]", "maxp", "\[RightDoubleBracket]"}], 
      "\[LeftDoubleBracket]", "3", "\[RightDoubleBracket]"}]}], ";", 
    RowBox[{"AppendTo", "[", 
     RowBox[{"parameters", ",", 
      RowBox[{"{", 
       RowBox[{"maxx", ",", "r"}], "}"}]}], "]"}], ";"}], 
   "\[IndentingNewLine]", "\[IndentingNewLine]", 
   RowBox[{"(*", 
    RowBox[{
     RowBox[{"xlist", "=", 
      RowBox[{"Delete", "[", 
       RowBox[{"xlist", ",", "maxp"}], "]"}]}], ";", " ", 
     RowBox[{
      RowBox[{
       RowBox[{"-", " ", "Model"}], " ", "ruined", "\[IndentingNewLine]", 
       "rtab"}], "=", 
      RowBox[{"Table", "[", 
       RowBox[{
        RowBox[{"lmrho", "[", 
         RowBox[{"regtabPCB", ",", "allx", ",", 
          RowBox[{"{", 
           RowBox[{"1", ",", "8", ",", "2", ",", "9", ",", "10", ",", 
            RowBox[{
            "xlist", "\[LeftDoubleBracket]", "i", "\[RightDoubleBracket]"}]}],
            "}"}]}], "]"}], ",", 
        RowBox[{"{", 
         RowBox[{"i", ",", 
          RowBox[{"Length", "[", "xlist", "]"}]}], "}"}]}], "]"}]}], ";", 
     "\[IndentingNewLine]", 
     RowBox[{"r", "=", 
      RowBox[{"Max", "[", 
       RowBox[{"rtab", "\[LeftDoubleBracket]", 
        RowBox[{"All", ",", "1"}], "\[RightDoubleBracket]"}], "]"}]}], ";", 
     "\[IndentingNewLine]", 
     RowBox[{"maxp", "=", 
      RowBox[{
       RowBox[{
        RowBox[{"Position", "[", 
         RowBox[{"rtab", ",", "r"}], "]"}], "\[LeftDoubleBracket]", "1", 
        "\[RightDoubleBracket]"}], "\[LeftDoubleBracket]", "1", 
       "\[RightDoubleBracket]"}]}], ";", 
     RowBox[{"maxx", "=", 
      RowBox[{
      "xlist", "\[LeftDoubleBracket]", "maxp", "\[RightDoubleBracket]"}]}], 
     ";", 
     RowBox[{"coef", "=", 
      RowBox[{
       RowBox[{
       "rtab", "\[LeftDoubleBracket]", "maxp", "\[RightDoubleBracket]"}], 
       "\[LeftDoubleBracket]", "2", "\[RightDoubleBracket]"}]}], ";", 
     RowBox[{"pvalues", "=", 
      RowBox[{
       RowBox[{
       "rtab", "\[LeftDoubleBracket]", "maxp", "\[RightDoubleBracket]"}], 
       "\[LeftDoubleBracket]", "3", "\[RightDoubleBracket]"}]}], ";", 
     RowBox[{"AppendTo", "[", 
      RowBox[{"parameters", ",", 
       RowBox[{"{", 
        RowBox[{"maxx", ",", "r"}], "}"}]}], "]"}], ";"}], "*)"}], 
   "\[IndentingNewLine]", "\[IndentingNewLine]", 
   RowBox[{
    RowBox[{"Prepend", "[", 
     RowBox[{
      RowBox[{"Table", "[", 
       RowBox[{
        RowBox[{"Flatten", "[", 
         RowBox[{"{", 
          RowBox[{
           RowBox[{
           "parameters", "\[LeftDoubleBracket]", "i", 
            "\[RightDoubleBracket]"}], ",", 
           RowBox[{"coef", "\[LeftDoubleBracket]", 
            RowBox[{"i", "+", "1"}], "\[RightDoubleBracket]"}], ",", 
           RowBox[{"pvalues", "\[LeftDoubleBracket]", 
            RowBox[{"i", "+", "1"}], "\[RightDoubleBracket]"}]}], "}"}], 
         "]"}], ",", 
        RowBox[{"{", 
         RowBox[{"i", ",", 
          RowBox[{"Length", "[", "parameters", "]"}]}], "}"}]}], "]"}], ",", 
      RowBox[{"{", 
       RowBox[{"\"\<\>\"", ",", "\"\<\>\"", ",", 
        RowBox[{
        "coef", "\[LeftDoubleBracket]", "1", "\[RightDoubleBracket]"}], ",", 
        RowBox[{
        "pvalues", "\[LeftDoubleBracket]", "1", "\[RightDoubleBracket]"}]}], 
       "}"}]}], "]"}], "//", "TableForm"}]}]}]], "Input",
 CellChangeTimes->CompressedData["
1:eJwdzTFIAmEAxfFTKAwypBwqsRJJKippkYSUpAQhRBAsSCkwAocg0YbABidN
rYagoSS4riAJdHBoECIkAqGpwaLUDANdTi3NKCvqew6PH7zlL7GuGpe5FEV1
k8EKG88X51lNU3GpAH1XChbyxMIibFlk9ktE5wznAIo4nnyVGDkbK8CYK62s
EdvfAypYHp/QQ5EgZIBD3MghtHe9hWCQ4ofhSq3zHOblfxdQpy/HoaVNn4Cy
xPoN5G5rbuHXqDIJ6U5VBtbnTC+wz3fZ+kGcVNv4kM4qjXVifypohSf2rAPS
FpkTMlq3H9buj47h9N51GD4pOiLwMdAr+SEO5KQyuLFVHIYCJjkCPxmfCg5m
bAbIcwpNkNZ6Z6FUbTLDZs+zHcYevnPQEb0rwfiOPPGL7u5aw57TzVedmdWk
U9UK9IunXN4F8kfdDf8BnkjoLg==
  "],
 CellLabel->
  "In[4055]:=",ExpressionUUID->"daf71551-a63f-4a40-9d1b-4ad88847baa6"],

Cell[BoxData[
 TemplateBox[{
  "General", "munfl", 
   "\"\\!\\(\\*RowBox[{\\\"Exp\\\", \\\"[\\\", RowBox[{\\\"-\\\", \
\\\"2629.587855841584`\\\"}], \\\"]\\\"}]\\) is too small to represent as a \
normalized machine number; precision may be lost.\"", 2, 4057, 1288, 
   32673375128574415670, "Local"},
  "MessageTemplate"]], "Message", "MSG",
 CellChangeTimes->{{3.8058002972521343`*^9, 3.805800313263338*^9}, 
   3.805802052319042*^9, {3.8059559751052637`*^9, 3.805955993114902*^9}, 
   3.807656927608292*^9},
 CellLabel->
  "During evaluation of \
In[4055]:=",ExpressionUUID->"721042a5-a556-465e-8894-88dcb743f237"],

Cell[BoxData[
 TemplateBox[{
  "General", "munfl", 
   "\"\\!\\(\\*RowBox[{\\\"Exp\\\", \\\"[\\\", RowBox[{\\\"-\\\", \
\\\"2477.4633229573274`\\\"}], \\\"]\\\"}]\\) is too small to represent as a \
normalized machine number; precision may be lost.\"", 2, 4057, 1289, 
   32673375128574415670, "Local"},
  "MessageTemplate"]], "Message", "MSG",
 CellChangeTimes->{{3.8058002972521343`*^9, 3.805800313263338*^9}, 
   3.805802052319042*^9, {3.8059559751052637`*^9, 3.805955993114902*^9}, 
   3.807656927743791*^9},
 CellLabel->
  "During evaluation of \
In[4055]:=",ExpressionUUID->"785eb529-05ff-4964-84f9-781bf32f8451"],

Cell[BoxData[
 TemplateBox[{
  "General", "munfl", 
   "\"\\!\\(\\*RowBox[{\\\"Exp\\\", \\\"[\\\", RowBox[{\\\"-\\\", \
\\\"2548.7918192345464`\\\"}], \\\"]\\\"}]\\) is too small to represent as a \
normalized machine number; precision may be lost.\"", 2, 4061, 1290, 
   32673375128574415670, "Local"},
  "MessageTemplate"]], "Message", "MSG",
 CellChangeTimes->{{3.8058002972521343`*^9, 3.805800313263338*^9}, 
   3.805802052319042*^9, {3.8059559751052637`*^9, 3.805955993114902*^9}, 
   3.807656927970334*^9},
 CellLabel->
  "During evaluation of \
In[4055]:=",ExpressionUUID->"3d751a6b-a2bd-415a-b3a4-521a0e946ffd"],

Cell[BoxData[
 TemplateBox[{
  "General", "munfl", 
   "\"\\!\\(\\*RowBox[{\\\"Exp\\\", \\\"[\\\", RowBox[{\\\"-\\\", \
\\\"2453.1748695041`\\\"}], \\\"]\\\"}]\\) is too small to represent as a \
normalized machine number; precision may be lost.\"", 2, 4061, 1291, 
   32673375128574415670, "Local"},
  "MessageTemplate"]], "Message", "MSG",
 CellChangeTimes->{{3.8058002972521343`*^9, 3.805800313263338*^9}, 
   3.805802052319042*^9, {3.8059559751052637`*^9, 3.805955993114902*^9}, 
   3.80765692809788*^9},
 CellLabel->
  "During evaluation of \
In[4055]:=",ExpressionUUID->"eec9eaf1-6a20-4dcf-8846-51cb398398fc"],

Cell[BoxData[
 TemplateBox[{
  "General", "munfl", 
   "\"\\!\\(\\*RowBox[{\\\"Exp\\\", \\\"[\\\", RowBox[{\\\"-\\\", \
\\\"2432.3768406361132`\\\"}], \\\"]\\\"}]\\) is too small to represent as a \
normalized machine number; precision may be lost.\"", 2, 4061, 1292, 
   32673375128574415670, "Local"},
  "MessageTemplate"]], "Message", "MSG",
 CellChangeTimes->{{3.8058002972521343`*^9, 3.805800313263338*^9}, 
   3.805802052319042*^9, {3.8059559751052637`*^9, 3.805955993114902*^9}, 
   3.807656928266753*^9},
 CellLabel->
  "During evaluation of \
In[4055]:=",ExpressionUUID->"806ca1f5-47dd-4fdc-8556-412c5e74e1d8"],

Cell[BoxData[
 TemplateBox[{
  "General", "stop", 
   "\"Further output of \\!\\(\\*StyleBox[RowBox[{\\\"General\\\", \
\\\"::\\\", \\\"munfl\\\"}], \\\"MessageName\\\"]\\) will be suppressed \
during this calculation.\"", 2, 4061, 1293, 32673375128574415670, "Local"},
  "MessageTemplate"]], "Message", "MSG",
 CellChangeTimes->{{3.8058002972521343`*^9, 3.805800313263338*^9}, 
   3.805802052319042*^9, {3.8059559751052637`*^9, 3.805955993114902*^9}, 
   3.807656928401197*^9},
 CellLabel->
  "During evaluation of \
In[4055]:=",ExpressionUUID->"51809a14-15e2-49f8-a73b-284ad03c04ad"],

Cell[BoxData[
 TemplateBox[{
  "General", "munfl", 
   "\"\\!\\(\\*RowBox[{\\\"Exp\\\", \\\"[\\\", RowBox[{\\\"-\\\", \
\\\"2616.2771876316533`\\\"}], \\\"]\\\"}]\\) is too small to represent as a \
normalized machine number; precision may be lost.\"", 2, 4065, 1294, 
   32673375128574415670, "Local"},
  "MessageTemplate"]], "Message", "MSG",
 CellChangeTimes->{{3.8058002972521343`*^9, 3.805800313263338*^9}, 
   3.805802052319042*^9, {3.8059559751052637`*^9, 3.805955993114902*^9}, 
   3.807656928675255*^9},
 CellLabel->
  "During evaluation of \
In[4055]:=",ExpressionUUID->"d779f1d7-9811-45bd-8436-b89a0f7854d5"],

Cell[BoxData[
 TemplateBox[{
  "General", "munfl", 
   "\"\\!\\(\\*RowBox[{\\\"Exp\\\", \\\"[\\\", RowBox[{\\\"-\\\", \
\\\"2547.4034665348786`\\\"}], \\\"]\\\"}]\\) is too small to represent as a \
normalized machine number; precision may be lost.\"", 2, 4065, 1295, 
   32673375128574415670, "Local"},
  "MessageTemplate"]], "Message", "MSG",
 CellChangeTimes->{{3.8058002972521343`*^9, 3.805800313263338*^9}, 
   3.805802052319042*^9, {3.8059559751052637`*^9, 3.805955993114902*^9}, 
   3.807656928844186*^9},
 CellLabel->
  "During evaluation of \
In[4055]:=",ExpressionUUID->"6d4fba05-3ade-493b-8994-d542d44a8590"],

Cell[BoxData[
 TemplateBox[{
  "General", "munfl", 
   "\"\\!\\(\\*RowBox[{\\\"Exp\\\", \\\"[\\\", RowBox[{\\\"-\\\", \
\\\"2468.9731624940523`\\\"}], \\\"]\\\"}]\\) is too small to represent as a \
normalized machine number; precision may be lost.\"", 2, 4065, 1296, 
   32673375128574415670, "Local"},
  "MessageTemplate"]], "Message", "MSG",
 CellChangeTimes->{{3.8058002972521343`*^9, 3.805800313263338*^9}, 
   3.805802052319042*^9, {3.8059559751052637`*^9, 3.805955993114902*^9}, 
   3.80765692902951*^9},
 CellLabel->
  "During evaluation of \
In[4055]:=",ExpressionUUID->"b2f6033c-c34d-44a8-9976-06a42217dd80"],

Cell[BoxData[
 TemplateBox[{
  "General", "stop", 
   "\"Further output of \\!\\(\\*StyleBox[RowBox[{\\\"General\\\", \
\\\"::\\\", \\\"munfl\\\"}], \\\"MessageName\\\"]\\) will be suppressed \
during this calculation.\"", 2, 4065, 1297, 32673375128574415670, "Local"},
  "MessageTemplate"]], "Message", "MSG",
 CellChangeTimes->{{3.8058002972521343`*^9, 3.805800313263338*^9}, 
   3.805802052319042*^9, {3.8059559751052637`*^9, 3.805955993114902*^9}, 
   3.807656929151155*^9},
 CellLabel->
  "During evaluation of \
In[4055]:=",ExpressionUUID->"23b30ba8-c0c9-4c45-a9f7-1c2ba8b58f11"],

Cell[BoxData[
 TemplateBox[{
  "General", "munfl", 
   "\"\\!\\(\\*RowBox[{\\\"Exp\\\", \\\"[\\\", RowBox[{\\\"-\\\", \
\\\"2668.7972911518664`\\\"}], \\\"]\\\"}]\\) is too small to represent as a \
normalized machine number; precision may be lost.\"", 2, 4069, 1298, 
   32673375128574415670, "Local"},
  "MessageTemplate"]], "Message", "MSG",
 CellChangeTimes->{{3.8058002972521343`*^9, 3.805800313263338*^9}, 
   3.805802052319042*^9, {3.8059559751052637`*^9, 3.805955993114902*^9}, 
   3.8076569293650618`*^9},
 CellLabel->
  "During evaluation of \
In[4055]:=",ExpressionUUID->"a49ff4c9-32ba-417f-aee6-f49bfb1c460b"],

Cell[BoxData[
 TemplateBox[{
  "General", "munfl", 
   "\"\\!\\(\\*RowBox[{\\\"Exp\\\", \\\"[\\\", RowBox[{\\\"-\\\", \
\\\"2597.1178282721485`\\\"}], \\\"]\\\"}]\\) is too small to represent as a \
normalized machine number; precision may be lost.\"", 2, 4069, 1299, 
   32673375128574415670, "Local"},
  "MessageTemplate"]], "Message", "MSG",
 CellChangeTimes->{{3.8058002972521343`*^9, 3.805800313263338*^9}, 
   3.805802052319042*^9, {3.8059559751052637`*^9, 3.805955993114902*^9}, 
   3.807656929509469*^9},
 CellLabel->
  "During evaluation of \
In[4055]:=",ExpressionUUID->"48fcac77-ef6c-4598-abac-4cd61d75178d"],

Cell[BoxData[
 TemplateBox[{
  "General", "munfl", 
   "\"\\!\\(\\*RowBox[{\\\"Exp\\\", \\\"[\\\", RowBox[{\\\"-\\\", \
\\\"2619.108721693437`\\\"}], \\\"]\\\"}]\\) is too small to represent as a \
normalized machine number; precision may be lost.\"", 2, 4069, 1300, 
   32673375128574415670, "Local"},
  "MessageTemplate"]], "Message", "MSG",
 CellChangeTimes->{{3.8058002972521343`*^9, 3.805800313263338*^9}, 
   3.805802052319042*^9, {3.8059559751052637`*^9, 3.805955993114902*^9}, 
   3.807656929665782*^9},
 CellLabel->
  "During evaluation of \
In[4055]:=",ExpressionUUID->"b04a7be4-f887-46c5-a704-0989ca4975a8"],

Cell[BoxData[
 TemplateBox[{
  "General", "stop", 
   "\"Further output of \\!\\(\\*StyleBox[RowBox[{\\\"General\\\", \
\\\"::\\\", \\\"munfl\\\"}], \\\"MessageName\\\"]\\) will be suppressed \
during this calculation.\"", 2, 4069, 1301, 32673375128574415670, "Local"},
  "MessageTemplate"]], "Message", "MSG",
 CellChangeTimes->{{3.8058002972521343`*^9, 3.805800313263338*^9}, 
   3.805802052319042*^9, {3.8059559751052637`*^9, 3.805955993114902*^9}, 
   3.80765692984228*^9},
 CellLabel->
  "During evaluation of \
In[4055]:=",ExpressionUUID->"84941082-9454-470f-bf7c-80d59c8de912"],

Cell[BoxData[
 TemplateBox[{
  "General", "munfl", 
   "\"\\!\\(\\*RowBox[{\\\"Exp\\\", \\\"[\\\", RowBox[{\\\"-\\\", \
\\\"2612.612373624519`\\\"}], \\\"]\\\"}]\\) is too small to represent as a \
normalized machine number; precision may be lost.\"", 2, 4073, 1302, 
   32673375128574415670, "Local"},
  "MessageTemplate"]], "Message", "MSG",
 CellChangeTimes->{{3.8058002972521343`*^9, 3.805800313263338*^9}, 
   3.805802052319042*^9, {3.8059559751052637`*^9, 3.805955993114902*^9}, 
   3.807656930053465*^9},
 CellLabel->
  "During evaluation of \
In[4055]:=",ExpressionUUID->"8097f2b6-f348-44c9-bb25-c22d09eaf134"],

Cell[BoxData[
 TemplateBox[{
  "General", "munfl", 
   "\"\\!\\(\\*RowBox[{\\\"Exp\\\", \\\"[\\\", RowBox[{\\\"-\\\", \
\\\"2560.701757411014`\\\"}], \\\"]\\\"}]\\) is too small to represent as a \
normalized machine number; precision may be lost.\"", 2, 4073, 1303, 
   32673375128574415670, "Local"},
  "MessageTemplate"]], "Message", "MSG",
 CellChangeTimes->{{3.8058002972521343`*^9, 3.805800313263338*^9}, 
   3.805802052319042*^9, {3.8059559751052637`*^9, 3.805955993114902*^9}, 
   3.80765693017929*^9},
 CellLabel->
  "During evaluation of \
In[4055]:=",ExpressionUUID->"3215fe9a-26bb-4f0b-912b-6918aa36a564"],

Cell[BoxData[
 TemplateBox[{
  "General", "munfl", 
   "\"\\!\\(\\*RowBox[{\\\"Exp\\\", \\\"[\\\", RowBox[{\\\"-\\\", \
\\\"2630.3865001238705`\\\"}], \\\"]\\\"}]\\) is too small to represent as a \
normalized machine number; precision may be lost.\"", 2, 4073, 1304, 
   32673375128574415670, "Local"},
  "MessageTemplate"]], "Message", "MSG",
 CellChangeTimes->{{3.8058002972521343`*^9, 3.805800313263338*^9}, 
   3.805802052319042*^9, {3.8059559751052637`*^9, 3.805955993114902*^9}, 
   3.8076569303318996`*^9},
 CellLabel->
  "During evaluation of \
In[4055]:=",ExpressionUUID->"7f7fa229-9933-4d16-84bc-0cc2456741b1"],

Cell[BoxData[
 TemplateBox[{
  "General", "stop", 
   "\"Further output of \\!\\(\\*StyleBox[RowBox[{\\\"General\\\", \
\\\"::\\\", \\\"munfl\\\"}], \\\"MessageName\\\"]\\) will be suppressed \
during this calculation.\"", 2, 4073, 1305, 32673375128574415670, "Local"},
  "MessageTemplate"]], "Message", "MSG",
 CellChangeTimes->{{3.8058002972521343`*^9, 3.805800313263338*^9}, 
   3.805802052319042*^9, {3.8059559751052637`*^9, 3.805955993114902*^9}, 
   3.807656930466915*^9},
 CellLabel->
  "During evaluation of \
In[4055]:=",ExpressionUUID->"3bdd5bc8-4bd5-4d00-8aea-b52d824bb5cd"],

Cell[BoxData[
 TagBox[GridBox[{
    {"\<\"\"\>", "\<\"\"\>", 
     RowBox[{"-", "5049.563634226428`"}], "0.`"},
    {"1", "0.9849604252412704`", "458.9366765800067`", "0.`"},
    {"8", "0.9965970252875112`", "0.0043619611226396356`", 
     "1.2221216929407129`*^-173"},
    {"2", "0.9992466649378149`", "0.0020992450953587795`", 
     "2.1210335543111105`*^-108"},
    {"9", "0.999451526330364`", "0.001447765604655147`", 
     "1.1655264536240303`*^-93"},
    {"10", "0.9997502293733429`", "0.0010616505183674704`", 
     "1.3359185036149173`*^-51"}
   },
   GridBoxAlignment->{"Columns" -> {{Left}}, "Rows" -> {{Baseline}}},
   GridBoxSpacings->{"Columns" -> {
       Offset[0.27999999999999997`], {
        Offset[2.0999999999999996`]}, 
       Offset[0.27999999999999997`]}, "Rows" -> {
       Offset[0.2], {
        Offset[0.4]}, 
       Offset[0.2]}}],
  Function[BoxForm`e$, 
   TableForm[BoxForm`e$]]]], "Output",
 CellChangeTimes->{{3.80580030071636*^9, 3.805800316712545*^9}, 
   3.805802055139254*^9, {3.805955978748845*^9, 3.8059559970444927`*^9}, 
   3.807656930541441*^9},
 CellLabel->
  "Out[4076]//TableForm=",ExpressionUUID->"513c3126-ebb8-44b3-93b0-\
3102a4b6a591"]
}, Open  ]],

Cell[CellGroupData[{

Cell[BoxData[
 RowBox[{
  RowBox[{"(*", "PCDD", "*)"}], "\[IndentingNewLine]", 
  RowBox[{
   RowBox[{
    RowBox[{"allx", "=", 
     RowBox[{"{", 
      RowBox[{
      "xa", ",", "xb", ",", "xc", ",", "xd", ",", "xe", ",", "xf", ",", "xg", 
       ",", "xh", ",", "xi", ",", "xj", ",", "xk"}], "}"}]}], ";", 
    RowBox[{"parameters", "=", 
     RowBox[{"{", "}"}]}], ";"}], "\[IndentingNewLine]", 
   RowBox[{
    RowBox[{"xlist", "=", 
     RowBox[{"Table", "[", 
      RowBox[{"i", ",", 
       RowBox[{"{", 
        RowBox[{"i", ",", "10"}], "}"}]}], "]"}]}], ";"}], 
   "\[IndentingNewLine]", 
   RowBox[{
    RowBox[{"rtab", "=", 
     RowBox[{"Table", "[", 
      RowBox[{
       RowBox[{"lmrho", "[", 
        RowBox[{"regtabPCDD", ",", "allx", ",", 
         RowBox[{"{", 
          RowBox[{
          "xlist", "\[LeftDoubleBracket]", "i", "\[RightDoubleBracket]"}], 
          "}"}]}], "]"}], ",", 
       RowBox[{"{", 
        RowBox[{"i", ",", 
         RowBox[{"Length", "[", "xlist", "]"}]}], "}"}]}], "]"}]}], ";"}], 
   "\[IndentingNewLine]", 
   RowBox[{
    RowBox[{"r", "=", 
     RowBox[{"Max", "[", 
      RowBox[{"rtab", "\[LeftDoubleBracket]", 
       RowBox[{"All", ",", "1"}], "\[RightDoubleBracket]"}], "]"}]}], ";"}], 
   "\[IndentingNewLine]", 
   RowBox[{
    RowBox[{"maxp", "=", 
     RowBox[{
      RowBox[{
       RowBox[{"Position", "[", 
        RowBox[{"rtab", ",", "r"}], "]"}], "\[LeftDoubleBracket]", "1", 
       "\[RightDoubleBracket]"}], "\[LeftDoubleBracket]", "1", 
      "\[RightDoubleBracket]"}]}], ";", 
    RowBox[{"maxx", "=", 
     RowBox[{
     "xlist", "\[LeftDoubleBracket]", "maxp", "\[RightDoubleBracket]"}]}], 
    ";", 
    RowBox[{"coef", "=", 
     RowBox[{
      RowBox[{
      "rtab", "\[LeftDoubleBracket]", "maxp", "\[RightDoubleBracket]"}], 
      "\[LeftDoubleBracket]", "2", "\[RightDoubleBracket]"}]}], ";", 
    RowBox[{"pvalues", "=", 
     RowBox[{
      RowBox[{
      "rtab", "\[LeftDoubleBracket]", "maxp", "\[RightDoubleBracket]"}], 
      "\[LeftDoubleBracket]", "3", "\[RightDoubleBracket]"}]}], ";", 
    RowBox[{"AppendTo", "[", 
     RowBox[{"parameters", ",", 
      RowBox[{"{", 
       RowBox[{"maxx", ",", "r"}], "}"}]}], "]"}], ";"}], 
   "\[IndentingNewLine]", "\[IndentingNewLine]", 
   RowBox[{
    RowBox[{"xlist", "=", 
     RowBox[{"Delete", "[", 
      RowBox[{"xlist", ",", "maxp"}], "]"}]}], ";"}], "\[IndentingNewLine]", 
   RowBox[{
    RowBox[{"rtab", "=", 
     RowBox[{"Table", "[", 
      RowBox[{
       RowBox[{"lmrho", "[", 
        RowBox[{"regtabPCDD", ",", "allx", ",", 
         RowBox[{"{", 
          RowBox[{"1", ",", 
           RowBox[{
           "xlist", "\[LeftDoubleBracket]", "i", "\[RightDoubleBracket]"}]}], 
          "}"}]}], "]"}], ",", 
       RowBox[{"{", 
        RowBox[{"i", ",", 
         RowBox[{"Length", "[", "xlist", "]"}]}], "}"}]}], "]"}]}], ";"}], 
   "\[IndentingNewLine]", 
   RowBox[{
    RowBox[{"r", "=", 
     RowBox[{"Max", "[", 
      RowBox[{"rtab", "\[LeftDoubleBracket]", 
       RowBox[{"All", ",", "1"}], "\[RightDoubleBracket]"}], "]"}]}], ";"}], 
   "\[IndentingNewLine]", 
   RowBox[{
    RowBox[{"maxp", "=", 
     RowBox[{
      RowBox[{
       RowBox[{"Position", "[", 
        RowBox[{"rtab", ",", "r"}], "]"}], "\[LeftDoubleBracket]", "1", 
       "\[RightDoubleBracket]"}], "\[LeftDoubleBracket]", "1", 
      "\[RightDoubleBracket]"}]}], ";", 
    RowBox[{"maxx", "=", 
     RowBox[{
     "xlist", "\[LeftDoubleBracket]", "maxp", "\[RightDoubleBracket]"}]}], 
    ";", 
    RowBox[{"coef", "=", 
     RowBox[{
      RowBox[{
      "rtab", "\[LeftDoubleBracket]", "maxp", "\[RightDoubleBracket]"}], 
      "\[LeftDoubleBracket]", "2", "\[RightDoubleBracket]"}]}], ";", 
    RowBox[{"pvalues", "=", 
     RowBox[{
      RowBox[{
      "rtab", "\[LeftDoubleBracket]", "maxp", "\[RightDoubleBracket]"}], 
      "\[LeftDoubleBracket]", "3", "\[RightDoubleBracket]"}]}], ";", 
    RowBox[{"AppendTo", "[", 
     RowBox[{"parameters", ",", 
      RowBox[{"{", 
       RowBox[{"maxx", ",", "r"}], "}"}]}], "]"}], ";"}], 
   "\[IndentingNewLine]", "\[IndentingNewLine]", 
   RowBox[{
    RowBox[{"xlist", "=", 
     RowBox[{"Delete", "[", 
      RowBox[{"xlist", ",", "maxp"}], "]"}]}], ";"}], "\[IndentingNewLine]", 
   RowBox[{
    RowBox[{"rtab", "=", 
     RowBox[{"Table", "[", 
      RowBox[{
       RowBox[{"lmrho", "[", 
        RowBox[{"regtabPCDD", ",", "allx", ",", 
         RowBox[{"{", 
          RowBox[{"1", ",", "8", ",", 
           RowBox[{
           "xlist", "\[LeftDoubleBracket]", "i", "\[RightDoubleBracket]"}]}], 
          "}"}]}], "]"}], ",", 
       RowBox[{"{", 
        RowBox[{"i", ",", 
         RowBox[{"Length", "[", "xlist", "]"}]}], "}"}]}], "]"}]}], ";"}], 
   "\[IndentingNewLine]", 
   RowBox[{
    RowBox[{"r", "=", 
     RowBox[{"Max", "[", 
      RowBox[{"rtab", "\[LeftDoubleBracket]", 
       RowBox[{"All", ",", "1"}], "\[RightDoubleBracket]"}], "]"}]}], ";"}], 
   "\[IndentingNewLine]", 
   RowBox[{
    RowBox[{"maxp", "=", 
     RowBox[{
      RowBox[{
       RowBox[{"Position", "[", 
        RowBox[{"rtab", ",", "r"}], "]"}], "\[LeftDoubleBracket]", "1", 
       "\[RightDoubleBracket]"}], "\[LeftDoubleBracket]", "1", 
      "\[RightDoubleBracket]"}]}], ";", 
    RowBox[{"maxx", "=", 
     RowBox[{
     "xlist", "\[LeftDoubleBracket]", "maxp", "\[RightDoubleBracket]"}]}], 
    ";", 
    RowBox[{"coef", "=", 
     RowBox[{
      RowBox[{
      "rtab", "\[LeftDoubleBracket]", "maxp", "\[RightDoubleBracket]"}], 
      "\[LeftDoubleBracket]", "2", "\[RightDoubleBracket]"}]}], ";", 
    RowBox[{"pvalues", "=", 
     RowBox[{
      RowBox[{
      "rtab", "\[LeftDoubleBracket]", "maxp", "\[RightDoubleBracket]"}], 
      "\[LeftDoubleBracket]", "3", "\[RightDoubleBracket]"}]}], ";", 
    RowBox[{"AppendTo", "[", 
     RowBox[{"parameters", ",", 
      RowBox[{"{", 
       RowBox[{"maxx", ",", "r"}], "}"}]}], "]"}], ";"}], 
   "\[IndentingNewLine]", "\[IndentingNewLine]", 
   RowBox[{
    RowBox[{"xlist", "=", 
     RowBox[{"Delete", "[", 
      RowBox[{"xlist", ",", "maxp"}], "]"}]}], ";"}], "\[IndentingNewLine]", 
   RowBox[{
    RowBox[{"rtab", "=", 
     RowBox[{"Table", "[", 
      RowBox[{
       RowBox[{"lmrho", "[", 
        RowBox[{"regtabPCDD", ",", "allx", ",", 
         RowBox[{"{", 
          RowBox[{"1", ",", "8", ",", "2", ",", 
           RowBox[{
           "xlist", "\[LeftDoubleBracket]", "i", "\[RightDoubleBracket]"}]}], 
          "}"}]}], "]"}], ",", 
       RowBox[{"{", 
        RowBox[{"i", ",", 
         RowBox[{"Length", "[", "xlist", "]"}]}], "}"}]}], "]"}]}], ";"}], 
   "\[IndentingNewLine]", 
   RowBox[{
    RowBox[{"r", "=", 
     RowBox[{"Max", "[", 
      RowBox[{"rtab", "\[LeftDoubleBracket]", 
       RowBox[{"All", ",", "1"}], "\[RightDoubleBracket]"}], "]"}]}], ";"}], 
   "\[IndentingNewLine]", 
   RowBox[{
    RowBox[{"maxp", "=", 
     RowBox[{
      RowBox[{
       RowBox[{"Position", "[", 
        RowBox[{"rtab", ",", "r"}], "]"}], "\[LeftDoubleBracket]", "1", 
       "\[RightDoubleBracket]"}], "\[LeftDoubleBracket]", "1", 
      "\[RightDoubleBracket]"}]}], ";", 
    RowBox[{"maxx", "=", 
     RowBox[{
     "xlist", "\[LeftDoubleBracket]", "maxp", "\[RightDoubleBracket]"}]}], 
    ";", 
    RowBox[{"coef", "=", 
     RowBox[{
      RowBox[{
      "rtab", "\[LeftDoubleBracket]", "maxp", "\[RightDoubleBracket]"}], 
      "\[LeftDoubleBracket]", "2", "\[RightDoubleBracket]"}]}], ";", 
    RowBox[{"pvalues", "=", 
     RowBox[{
      RowBox[{
      "rtab", "\[LeftDoubleBracket]", "maxp", "\[RightDoubleBracket]"}], 
      "\[LeftDoubleBracket]", "3", "\[RightDoubleBracket]"}]}], ";", 
    RowBox[{"AppendTo", "[", 
     RowBox[{"parameters", ",", 
      RowBox[{"{", 
       RowBox[{"maxx", ",", "r"}], "}"}]}], "]"}], ";"}], 
   "\[IndentingNewLine]", "\[IndentingNewLine]", 
   RowBox[{
    RowBox[{"xlist", "=", 
     RowBox[{"Delete", "[", 
      RowBox[{"xlist", ",", "maxp"}], "]"}]}], ";"}], "\[IndentingNewLine]", 
   RowBox[{
    RowBox[{"rtab", "=", 
     RowBox[{"Table", "[", 
      RowBox[{
       RowBox[{"lmrho", "[", 
        RowBox[{"regtabPCDD", ",", "allx", ",", 
         RowBox[{"{", 
          RowBox[{"1", ",", "8", ",", "2", ",", "3", ",", 
           RowBox[{
           "xlist", "\[LeftDoubleBracket]", "i", "\[RightDoubleBracket]"}]}], 
          "}"}]}], "]"}], ",", 
       RowBox[{"{", 
        RowBox[{"i", ",", 
         RowBox[{"Length", "[", "xlist", "]"}]}], "}"}]}], "]"}]}], ";"}], 
   "\[IndentingNewLine]", 
   RowBox[{
    RowBox[{"r", "=", 
     RowBox[{"Max", "[", 
      RowBox[{"rtab", "\[LeftDoubleBracket]", 
       RowBox[{"All", ",", "1"}], "\[RightDoubleBracket]"}], "]"}]}], ";"}], 
   "\[IndentingNewLine]", 
   RowBox[{
    RowBox[{"maxp", "=", 
     RowBox[{
      RowBox[{
       RowBox[{"Position", "[", 
        RowBox[{"rtab", ",", "r"}], "]"}], "\[LeftDoubleBracket]", "1", 
       "\[RightDoubleBracket]"}], "\[LeftDoubleBracket]", "1", 
      "\[RightDoubleBracket]"}]}], ";", 
    RowBox[{"maxx", "=", 
     RowBox[{
     "xlist", "\[LeftDoubleBracket]", "maxp", "\[RightDoubleBracket]"}]}], 
    ";", 
    RowBox[{"coef", "=", 
     RowBox[{
      RowBox[{
      "rtab", "\[LeftDoubleBracket]", "maxp", "\[RightDoubleBracket]"}], 
      "\[LeftDoubleBracket]", "2", "\[RightDoubleBracket]"}]}], ";", 
    RowBox[{"pvalues", "=", 
     RowBox[{
      RowBox[{
      "rtab", "\[LeftDoubleBracket]", "maxp", "\[RightDoubleBracket]"}], 
      "\[LeftDoubleBracket]", "3", "\[RightDoubleBracket]"}]}], ";", 
    RowBox[{"AppendTo", "[", 
     RowBox[{"parameters", ",", 
      RowBox[{"{", 
       RowBox[{"maxx", ",", "r"}], "}"}]}], "]"}], ";"}], 
   "\[IndentingNewLine]", "\[IndentingNewLine]", 
   RowBox[{"(*", 
    RowBox[{
     RowBox[{"xlist", "=", 
      RowBox[{"Delete", "[", 
       RowBox[{"xlist", ",", "maxp"}], "]"}]}], ";", " ", 
     RowBox[{
      RowBox[{"-", " ", "Model"}], " ", "ruined", "\[IndentingNewLine]", 
      RowBox[{"rtab", "=", 
       RowBox[{"Table", "[", 
        RowBox[{
         RowBox[{"lmrho", "[", 
          RowBox[{"regtabPCDD", ",", "allx", ",", 
           RowBox[{"{", 
            RowBox[{"1", ",", "8", ",", "2", ",", "3", ",", "4", ",", 
             RowBox[{
             "xlist", "\[LeftDoubleBracket]", "i", 
              "\[RightDoubleBracket]"}]}], "}"}]}], "]"}], ",", 
         RowBox[{"{", 
          RowBox[{"i", ",", 
           RowBox[{"Length", "[", "xlist", "]"}]}], "}"}]}], "]"}]}]}], ";", 
     "\[IndentingNewLine]", 
     RowBox[{"r", "=", 
      RowBox[{"Max", "[", 
       RowBox[{"rtab", "\[LeftDoubleBracket]", 
        RowBox[{"All", ",", "1"}], "\[RightDoubleBracket]"}], "]"}]}], ";", 
     "\[IndentingNewLine]", 
     RowBox[{"maxp", "=", 
      RowBox[{
       RowBox[{
        RowBox[{"Position", "[", 
         RowBox[{"rtab", ",", "r"}], "]"}], "\[LeftDoubleBracket]", "1", 
        "\[RightDoubleBracket]"}], "\[LeftDoubleBracket]", "1", 
       "\[RightDoubleBracket]"}]}], ";", 
     RowBox[{"maxx", "=", 
      RowBox[{
      "xlist", "\[LeftDoubleBracket]", "maxp", "\[RightDoubleBracket]"}]}], 
     ";", 
     RowBox[{"coef", "=", 
      RowBox[{
       RowBox[{
       "rtab", "\[LeftDoubleBracket]", "maxp", "\[RightDoubleBracket]"}], 
       "\[LeftDoubleBracket]", "2", "\[RightDoubleBracket]"}]}], ";", 
     RowBox[{"pvalues", "=", 
      RowBox[{
       RowBox[{
       "rtab", "\[LeftDoubleBracket]", "maxp", "\[RightDoubleBracket]"}], 
       "\[LeftDoubleBracket]", "3", "\[RightDoubleBracket]"}]}], ";", 
     RowBox[{"AppendTo", "[", 
      RowBox[{"parameters", ",", 
       RowBox[{"{", 
        RowBox[{"maxx", ",", "r"}], "}"}]}], "]"}], ";"}], "*)"}], 
   "\[IndentingNewLine]", "\[IndentingNewLine]", 
   RowBox[{
    RowBox[{"PrependTo", "[", 
     RowBox[{
      RowBox[{"Table", "[", 
       RowBox[{
        RowBox[{"Flatten", "[", 
         RowBox[{"{", 
          RowBox[{
           RowBox[{
           "parameters", "\[LeftDoubleBracket]", "i", 
            "\[RightDoubleBracket]"}], ",", 
           RowBox[{"coef", "\[LeftDoubleBracket]", 
            RowBox[{"i", "+", "1"}], "\[RightDoubleBracket]"}], ",", 
           RowBox[{"pvalues", "\[LeftDoubleBracket]", 
            RowBox[{"i", "+", "1"}], "\[RightDoubleBracket]"}]}], "}"}], 
         "]"}], ",", 
        RowBox[{"{", 
         RowBox[{"i", ",", 
          RowBox[{"Length", "[", "parameters", "]"}]}], "}"}]}], "]"}], ",", 
      RowBox[{"{", 
       RowBox[{"\"\<\>\"", ",", "\"\<\>\"", ",", 
        RowBox[{
        "coef", "\[LeftDoubleBracket]", "1", "\[RightDoubleBracket]"}], ",", 
        RowBox[{
        "pvalues", "\[LeftDoubleBracket]", "1", "\[RightDoubleBracket]"}]}], 
       "}"}]}], "]"}], "//", "TableForm"}], 
   "\[IndentingNewLine]"}]}]], "Input",
 CellChangeTimes->{{3.805770595094226*^9, 3.80577069831361*^9}, {
  3.8057707378943577`*^9, 3.805770837967914*^9}, {3.805770891987811*^9, 
  3.805770951895656*^9}, {3.805795671672288*^9, 3.8057956759403133`*^9}, {
  3.805795725713738*^9, 3.805795761268321*^9}, {3.8057958374053497`*^9, 
  3.805795926681889*^9}, {3.805795960482189*^9, 3.805796028219166*^9}, {
  3.8057993973189583`*^9, 3.805799535554675*^9}, {3.805800360068557*^9, 
  3.805800470181737*^9}, {3.805800529722721*^9, 3.805800554107629*^9}, {
  3.805956005912404*^9, 3.805956030273594*^9}, {3.807656513839559*^9, 
  3.807656527228462*^9}, {3.807656615293911*^9, 3.807656684630334*^9}, {
  3.807920071917181*^9, 3.807920072659976*^9}, {3.807920112524126*^9, 
  3.8079201534984093`*^9}, {3.8079202023430347`*^9, 3.807920227716567*^9}},
 CellLabel->
  "In[826]:=",ExpressionUUID->"086ee060-b726-495f-b74e-045a9754c125"],

Cell[BoxData[
 TemplateBox[{
  "General", "munfl", 
   "\"\\!\\(\\*RowBox[{\\\"Exp\\\", \\\"[\\\", RowBox[{\\\"-\\\", \
\\\"951.4311373139647`\\\"}], \\\"]\\\"}]\\) is too small to represent as a \
normalized machine number; precision may be lost.\"", 2, 828, 212, 
   32676679738330742490, "Local"},
  "MessageTemplate"]], "Message", "MSG",
 CellChangeTimes->{
  3.8057995359230843`*^9, {3.8058003635258093`*^9, 3.805800433839398*^9}, 
   3.805800470805715*^9, {3.805800538572637*^9, 3.805800554680284*^9}, {
   3.8059560086201477`*^9, 3.805956031059757*^9}, 3.8076565000987597`*^9, 
   3.8076565517452383`*^9, {3.807656618027914*^9, 3.8076566265319033`*^9}, 
   3.80765665959962*^9, 3.807656734032538*^9, 3.807920073839052*^9, {
   3.807920117956813*^9, 3.807920154074765*^9}, 3.807920232173542*^9},
 CellLabel->
  "During evaluation of \
In[826]:=",ExpressionUUID->"2008ba5c-66a1-4d2a-b5e7-154c63c52603"],

Cell[BoxData[
 TemplateBox[{
  "General", "munfl", 
   "\"\\!\\(\\*RowBox[{\\\"Exp\\\", \\\"[\\\", RowBox[{\\\"-\\\", \
\\\"893.7834518772931`\\\"}], \\\"]\\\"}]\\) is too small to represent as a \
normalized machine number; precision may be lost.\"", 2, 828, 213, 
   32676679738330742490, "Local"},
  "MessageTemplate"]], "Message", "MSG",
 CellChangeTimes->{
  3.8057995359230843`*^9, {3.8058003635258093`*^9, 3.805800433839398*^9}, 
   3.805800470805715*^9, {3.805800538572637*^9, 3.805800554680284*^9}, {
   3.8059560086201477`*^9, 3.805956031059757*^9}, 3.8076565000987597`*^9, 
   3.8076565517452383`*^9, {3.807656618027914*^9, 3.8076566265319033`*^9}, 
   3.80765665959962*^9, 3.807656734032538*^9, 3.807920073839052*^9, {
   3.807920117956813*^9, 3.807920154074765*^9}, 3.807920232229232*^9},
 CellLabel->
  "During evaluation of \
In[826]:=",ExpressionUUID->"d123d136-e8ba-4971-a11e-0b95dd315905"],

Cell[BoxData[
 TemplateBox[{
  "General", "munfl", 
   "\"\\!\\(\\*RowBox[{\\\"Exp\\\", \\\"[\\\", RowBox[{\\\"-\\\", \
\\\"807.1277125862421`\\\"}], \\\"]\\\"}]\\) is too small to represent as a \
normalized machine number; precision may be lost.\"", 2, 828, 214, 
   32676679738330742490, "Local"},
  "MessageTemplate"]], "Message", "MSG",
 CellChangeTimes->{
  3.8057995359230843`*^9, {3.8058003635258093`*^9, 3.805800433839398*^9}, 
   3.805800470805715*^9, {3.805800538572637*^9, 3.805800554680284*^9}, {
   3.8059560086201477`*^9, 3.805956031059757*^9}, 3.8076565000987597`*^9, 
   3.8076565517452383`*^9, {3.807656618027914*^9, 3.8076566265319033`*^9}, 
   3.80765665959962*^9, 3.807656734032538*^9, 3.807920073839052*^9, {
   3.807920117956813*^9, 3.807920154074765*^9}, 3.807920232310794*^9},
 CellLabel->
  "During evaluation of \
In[826]:=",ExpressionUUID->"ab07726f-df26-4e07-bcd0-ef6505dd728f"],

Cell[BoxData[
 TemplateBox[{
  "General", "stop", 
   "\"Further output of \\!\\(\\*StyleBox[RowBox[{\\\"General\\\", \
\\\"::\\\", \\\"munfl\\\"}], \\\"MessageName\\\"]\\) will be suppressed \
during this calculation.\"", 2, 828, 215, 32676679738330742490, "Local"},
  "MessageTemplate"]], "Message", "MSG",
 CellChangeTimes->{
  3.8057995359230843`*^9, {3.8058003635258093`*^9, 3.805800433839398*^9}, 
   3.805800470805715*^9, {3.805800538572637*^9, 3.805800554680284*^9}, {
   3.8059560086201477`*^9, 3.805956031059757*^9}, 3.8076565000987597`*^9, 
   3.8076565517452383`*^9, {3.807656618027914*^9, 3.8076566265319033`*^9}, 
   3.80765665959962*^9, 3.807656734032538*^9, 3.807920073839052*^9, {
   3.807920117956813*^9, 3.807920154074765*^9}, 3.807920232367454*^9},
 CellLabel->
  "During evaluation of \
In[826]:=",ExpressionUUID->"2a205810-afde-4878-a0b1-42cf990fe260"],

Cell[BoxData[
 TemplateBox[{
  "General", "munfl", 
   "\"\\!\\(\\*RowBox[{\\\"Exp\\\", \\\"[\\\", RowBox[{\\\"-\\\", \
\\\"906.4289009259735`\\\"}], \\\"]\\\"}]\\) is too small to represent as a \
normalized machine number; precision may be lost.\"", 2, 832, 216, 
   32676679738330742490, "Local"},
  "MessageTemplate"]], "Message", "MSG",
 CellChangeTimes->{
  3.8057995359230843`*^9, {3.8058003635258093`*^9, 3.805800433839398*^9}, 
   3.805800470805715*^9, {3.805800538572637*^9, 3.805800554680284*^9}, {
   3.8059560086201477`*^9, 3.805956031059757*^9}, 3.8076565000987597`*^9, 
   3.8076565517452383`*^9, {3.807656618027914*^9, 3.8076566265319033`*^9}, 
   3.80765665959962*^9, 3.807656734032538*^9, 3.807920073839052*^9, {
   3.807920117956813*^9, 3.807920154074765*^9}, 3.807920232449553*^9},
 CellLabel->
  "During evaluation of \
In[826]:=",ExpressionUUID->"15d599c6-2338-4fb0-832c-db93aea5d269"],

Cell[BoxData[
 TemplateBox[{
  "General", "munfl", 
   "\"\\!\\(\\*RowBox[{\\\"Exp\\\", \\\"[\\\", RowBox[{\\\"-\\\", \
\\\"868.5972395360185`\\\"}], \\\"]\\\"}]\\) is too small to represent as a \
normalized machine number; precision may be lost.\"", 2, 832, 217, 
   32676679738330742490, "Local"},
  "MessageTemplate"]], "Message", "MSG",
 CellChangeTimes->{
  3.8057995359230843`*^9, {3.8058003635258093`*^9, 3.805800433839398*^9}, 
   3.805800470805715*^9, {3.805800538572637*^9, 3.805800554680284*^9}, {
   3.8059560086201477`*^9, 3.805956031059757*^9}, 3.8076565000987597`*^9, 
   3.8076565517452383`*^9, {3.807656618027914*^9, 3.8076566265319033`*^9}, 
   3.80765665959962*^9, 3.807656734032538*^9, 3.807920073839052*^9, {
   3.807920117956813*^9, 3.807920154074765*^9}, 3.807920232508048*^9},
 CellLabel->
  "During evaluation of \
In[826]:=",ExpressionUUID->"8fc56763-ed59-46ab-bb85-c5b737040841"],

Cell[BoxData[
 TemplateBox[{
  "General", "munfl", 
   "\"\\!\\(\\*RowBox[{\\\"Exp\\\", \\\"[\\\", RowBox[{\\\"-\\\", \
\\\"882.610454683566`\\\"}], \\\"]\\\"}]\\) is too small to represent as a \
normalized machine number; precision may be lost.\"", 2, 832, 218, 
   32676679738330742490, "Local"},
  "MessageTemplate"]], "Message", "MSG",
 CellChangeTimes->{
  3.8057995359230843`*^9, {3.8058003635258093`*^9, 3.805800433839398*^9}, 
   3.805800470805715*^9, {3.805800538572637*^9, 3.805800554680284*^9}, {
   3.8059560086201477`*^9, 3.805956031059757*^9}, 3.8076565000987597`*^9, 
   3.8076565517452383`*^9, {3.807656618027914*^9, 3.8076566265319033`*^9}, 
   3.80765665959962*^9, 3.807656734032538*^9, 3.807920073839052*^9, {
   3.807920117956813*^9, 3.807920154074765*^9}, 3.8079202325938053`*^9},
 CellLabel->
  "During evaluation of \
In[826]:=",ExpressionUUID->"5fd8c490-7d90-482b-9baf-3976a07ff1c1"],

Cell[BoxData[
 TemplateBox[{
  "General", "stop", 
   "\"Further output of \\!\\(\\*StyleBox[RowBox[{\\\"General\\\", \
\\\"::\\\", \\\"munfl\\\"}], \\\"MessageName\\\"]\\) will be suppressed \
during this calculation.\"", 2, 832, 219, 32676679738330742490, "Local"},
  "MessageTemplate"]], "Message", "MSG",
 CellChangeTimes->{
  3.8057995359230843`*^9, {3.8058003635258093`*^9, 3.805800433839398*^9}, 
   3.805800470805715*^9, {3.805800538572637*^9, 3.805800554680284*^9}, {
   3.8059560086201477`*^9, 3.805956031059757*^9}, 3.8076565000987597`*^9, 
   3.8076565517452383`*^9, {3.807656618027914*^9, 3.8076566265319033`*^9}, 
   3.80765665959962*^9, 3.807656734032538*^9, 3.807920073839052*^9, {
   3.807920117956813*^9, 3.807920154074765*^9}, 3.807920232674844*^9},
 CellLabel->
  "During evaluation of \
In[826]:=",ExpressionUUID->"d2126b7b-ed88-40da-9245-ed2385268906"],

Cell[BoxData[
 TemplateBox[{
  "LinearModelFit", "rank", 
   "\"The rank of the design matrix \\!\\(\\*RowBox[{\\\"2\\\"}]\\) is less \
than the number of terms \\!\\(\\*RowBox[{\\\"3\\\"}]\\) in the model. The \
model and results based upon it may contain significant numerical error.\"", 
   2, 832, 220, 32676679738330742490, "Local"},
  "MessageTemplate"]], "Message", "MSG",
 CellChangeTimes->{
  3.8057995359230843`*^9, {3.8058003635258093`*^9, 3.805800433839398*^9}, 
   3.805800470805715*^9, {3.805800538572637*^9, 3.805800554680284*^9}, {
   3.8059560086201477`*^9, 3.805956031059757*^9}, 3.8076565000987597`*^9, 
   3.8076565517452383`*^9, {3.807656618027914*^9, 3.8076566265319033`*^9}, 
   3.80765665959962*^9, 3.807656734032538*^9, 3.807920073839052*^9, {
   3.807920117956813*^9, 3.807920154074765*^9}, 3.8079202326885853`*^9},
 CellLabel->
  "During evaluation of \
In[826]:=",ExpressionUUID->"efb94630-0689-4102-bf9c-ebe21e1481c0"],

Cell[BoxData[
 TemplateBox[{
  "General", "munfl", 
   "\"\\!\\(\\*RowBox[{\\\"Exp\\\", \\\"[\\\", RowBox[{\\\"-\\\", \
\\\"936.4198319971033`\\\"}], \\\"]\\\"}]\\) is too small to represent as a \
normalized machine number; precision may be lost.\"", 2, 836, 221, 
   32676679738330742490, "Local"},
  "MessageTemplate"]], "Message", "MSG",
 CellChangeTimes->{
  3.8057995359230843`*^9, {3.8058003635258093`*^9, 3.805800433839398*^9}, 
   3.805800470805715*^9, {3.805800538572637*^9, 3.805800554680284*^9}, {
   3.8059560086201477`*^9, 3.805956031059757*^9}, 3.8076565000987597`*^9, 
   3.8076565517452383`*^9, {3.807656618027914*^9, 3.8076566265319033`*^9}, 
   3.80765665959962*^9, 3.807656734032538*^9, 3.807920073839052*^9, {
   3.807920117956813*^9, 3.807920154074765*^9}, 3.807920232800321*^9},
 CellLabel->
  "During evaluation of \
In[826]:=",ExpressionUUID->"b6d155d1-09c0-4f76-948f-f3bc731ad509"],

Cell[BoxData[
 TemplateBox[{
  "General", "munfl", 
   "\"\\!\\(\\*RowBox[{\\\"Exp\\\", \\\"[\\\", RowBox[{\\\"-\\\", \
\\\"910.3797599670454`\\\"}], \\\"]\\\"}]\\) is too small to represent as a \
normalized machine number; precision may be lost.\"", 2, 836, 222, 
   32676679738330742490, "Local"},
  "MessageTemplate"]], "Message", "MSG",
 CellChangeTimes->{
  3.8057995359230843`*^9, {3.8058003635258093`*^9, 3.805800433839398*^9}, 
   3.805800470805715*^9, {3.805800538572637*^9, 3.805800554680284*^9}, {
   3.8059560086201477`*^9, 3.805956031059757*^9}, 3.8076565000987597`*^9, 
   3.8076565517452383`*^9, {3.807656618027914*^9, 3.8076566265319033`*^9}, 
   3.80765665959962*^9, 3.807656734032538*^9, 3.807920073839052*^9, {
   3.807920117956813*^9, 3.807920154074765*^9}, 3.807920232853582*^9},
 CellLabel->
  "During evaluation of \
In[826]:=",ExpressionUUID->"b6e62c35-b226-4adc-ae81-6dad8136e4a3"],

Cell[BoxData[
 TemplateBox[{
  "General", "munfl", 
   "\"\\!\\(\\*RowBox[{\\\"Exp\\\", \\\"[\\\", RowBox[{\\\"-\\\", \
\\\"894.2431422479415`\\\"}], \\\"]\\\"}]\\) is too small to represent as a \
normalized machine number; precision may be lost.\"", 2, 836, 223, 
   32676679738330742490, "Local"},
  "MessageTemplate"]], "Message", "MSG",
 CellChangeTimes->{
  3.8057995359230843`*^9, {3.8058003635258093`*^9, 3.805800433839398*^9}, 
   3.805800470805715*^9, {3.805800538572637*^9, 3.805800554680284*^9}, {
   3.8059560086201477`*^9, 3.805956031059757*^9}, 3.8076565000987597`*^9, 
   3.8076565517452383`*^9, {3.807656618027914*^9, 3.8076566265319033`*^9}, 
   3.80765665959962*^9, 3.807656734032538*^9, 3.807920073839052*^9, {
   3.807920117956813*^9, 3.807920154074765*^9}, 3.807920232927312*^9},
 CellLabel->
  "During evaluation of \
In[826]:=",ExpressionUUID->"1ea4e509-7d22-4924-8a10-265c97dd0d35"],

Cell[BoxData[
 TemplateBox[{
  "General", "stop", 
   "\"Further output of \\!\\(\\*StyleBox[RowBox[{\\\"General\\\", \
\\\"::\\\", \\\"munfl\\\"}], \\\"MessageName\\\"]\\) will be suppressed \
during this calculation.\"", 2, 836, 224, 32676679738330742490, "Local"},
  "MessageTemplate"]], "Message", "MSG",
 CellChangeTimes->{
  3.8057995359230843`*^9, {3.8058003635258093`*^9, 3.805800433839398*^9}, 
   3.805800470805715*^9, {3.805800538572637*^9, 3.805800554680284*^9}, {
   3.8059560086201477`*^9, 3.805956031059757*^9}, 3.8076565000987597`*^9, 
   3.8076565517452383`*^9, {3.807656618027914*^9, 3.8076566265319033`*^9}, 
   3.80765665959962*^9, 3.807656734032538*^9, 3.807920073839052*^9, {
   3.807920117956813*^9, 3.807920154074765*^9}, 3.807920232990938*^9},
 CellLabel->
  "During evaluation of \
In[826]:=",ExpressionUUID->"d9583f74-1ae4-4854-ac14-50317a2d7311"],

Cell[BoxData[
 TemplateBox[{
  "LinearModelFit", "rank", 
   "\"The rank of the design matrix \\!\\(\\*RowBox[{\\\"3\\\"}]\\) is less \
than the number of terms \\!\\(\\*RowBox[{\\\"4\\\"}]\\) in the model. The \
model and results based upon it may contain significant numerical error.\"", 
   2, 836, 225, 32676679738330742490, "Local"},
  "MessageTemplate"]], "Message", "MSG",
 CellChangeTimes->{
  3.8057995359230843`*^9, {3.8058003635258093`*^9, 3.805800433839398*^9}, 
   3.805800470805715*^9, {3.805800538572637*^9, 3.805800554680284*^9}, {
   3.8059560086201477`*^9, 3.805956031059757*^9}, 3.8076565000987597`*^9, 
   3.8076565517452383`*^9, {3.807656618027914*^9, 3.8076566265319033`*^9}, 
   3.80765665959962*^9, 3.807656734032538*^9, 3.807920073839052*^9, {
   3.807920117956813*^9, 3.807920154074765*^9}, 3.807920233050956*^9},
 CellLabel->
  "During evaluation of \
In[826]:=",ExpressionUUID->"65d83ed6-ae50-4736-8c81-bd1b2de74155"],

Cell[BoxData[
 TemplateBox[{
  "General", "munfl", 
   "\"\\!\\(\\*RowBox[{\\\"Exp\\\", \\\"[\\\", RowBox[{\\\"-\\\", \
\\\"958.5461521595398`\\\"}], \\\"]\\\"}]\\) is too small to represent as a \
normalized machine number; precision may be lost.\"", 2, 840, 226, 
   32676679738330742490, "Local"},
  "MessageTemplate"]], "Message", "MSG",
 CellChangeTimes->{
  3.8057995359230843`*^9, {3.8058003635258093`*^9, 3.805800433839398*^9}, 
   3.805800470805715*^9, {3.805800538572637*^9, 3.805800554680284*^9}, {
   3.8059560086201477`*^9, 3.805956031059757*^9}, 3.8076565000987597`*^9, 
   3.8076565517452383`*^9, {3.807656618027914*^9, 3.8076566265319033`*^9}, 
   3.80765665959962*^9, 3.807656734032538*^9, 3.807920073839052*^9, {
   3.807920117956813*^9, 3.807920154074765*^9}, 3.8079202331218977`*^9},
 CellLabel->
  "During evaluation of \
In[826]:=",ExpressionUUID->"c6b5c208-c18c-4386-8334-5280d6401c27"],

Cell[BoxData[
 TemplateBox[{
  "General", "munfl", 
   "\"\\!\\(\\*RowBox[{\\\"Exp\\\", \\\"[\\\", RowBox[{\\\"-\\\", \
\\\"931.8143573353846`\\\"}], \\\"]\\\"}]\\) is too small to represent as a \
normalized machine number; precision may be lost.\"", 2, 840, 227, 
   32676679738330742490, "Local"},
  "MessageTemplate"]], "Message", "MSG",
 CellChangeTimes->{
  3.8057995359230843`*^9, {3.8058003635258093`*^9, 3.805800433839398*^9}, 
   3.805800470805715*^9, {3.805800538572637*^9, 3.805800554680284*^9}, {
   3.8059560086201477`*^9, 3.805956031059757*^9}, 3.8076565000987597`*^9, 
   3.8076565517452383`*^9, {3.807656618027914*^9, 3.8076566265319033`*^9}, 
   3.80765665959962*^9, 3.807656734032538*^9, 3.807920073839052*^9, {
   3.807920117956813*^9, 3.807920154074765*^9}, 3.807920233189651*^9},
 CellLabel->
  "During evaluation of \
In[826]:=",ExpressionUUID->"73512efa-d10d-4b33-978e-52fccff2f150"],

Cell[BoxData[
 TemplateBox[{
  "General", "munfl", 
   "\"\\!\\(\\*RowBox[{\\\"Exp\\\", \\\"[\\\", RowBox[{\\\"-\\\", \
\\\"927.9021487392067`\\\"}], \\\"]\\\"}]\\) is too small to represent as a \
normalized machine number; precision may be lost.\"", 2, 840, 228, 
   32676679738330742490, "Local"},
  "MessageTemplate"]], "Message", "MSG",
 CellChangeTimes->{
  3.8057995359230843`*^9, {3.8058003635258093`*^9, 3.805800433839398*^9}, 
   3.805800470805715*^9, {3.805800538572637*^9, 3.805800554680284*^9}, {
   3.8059560086201477`*^9, 3.805956031059757*^9}, 3.8076565000987597`*^9, 
   3.8076565517452383`*^9, {3.807656618027914*^9, 3.8076566265319033`*^9}, 
   3.80765665959962*^9, 3.807656734032538*^9, 3.807920073839052*^9, {
   3.807920117956813*^9, 3.807920154074765*^9}, 3.80792023329501*^9},
 CellLabel->
  "During evaluation of \
In[826]:=",ExpressionUUID->"ee442937-d427-4ca0-9788-0141161de8ab"],

Cell[BoxData[
 TemplateBox[{
  "General", "stop", 
   "\"Further output of \\!\\(\\*StyleBox[RowBox[{\\\"General\\\", \
\\\"::\\\", \\\"munfl\\\"}], \\\"MessageName\\\"]\\) will be suppressed \
during this calculation.\"", 2, 840, 229, 32676679738330742490, "Local"},
  "MessageTemplate"]], "Message", "MSG",
 CellChangeTimes->{
  3.8057995359230843`*^9, {3.8058003635258093`*^9, 3.805800433839398*^9}, 
   3.805800470805715*^9, {3.805800538572637*^9, 3.805800554680284*^9}, {
   3.8059560086201477`*^9, 3.805956031059757*^9}, 3.8076565000987597`*^9, 
   3.8076565517452383`*^9, {3.807656618027914*^9, 3.8076566265319033`*^9}, 
   3.80765665959962*^9, 3.807656734032538*^9, 3.807920073839052*^9, {
   3.807920117956813*^9, 3.807920154074765*^9}, 3.807920233346689*^9},
 CellLabel->
  "During evaluation of \
In[826]:=",ExpressionUUID->"c3ddc9ec-60d3-4717-8610-e13a5316e7d7"],

Cell[BoxData[
 TemplateBox[{
  "LinearModelFit", "rank", 
   "\"The rank of the design matrix \\!\\(\\*RowBox[{\\\"4\\\"}]\\) is less \
than the number of terms \\!\\(\\*RowBox[{\\\"5\\\"}]\\) in the model. The \
model and results based upon it may contain significant numerical error.\"", 
   2, 840, 230, 32676679738330742490, "Local"},
  "MessageTemplate"]], "Message", "MSG",
 CellChangeTimes->{
  3.8057995359230843`*^9, {3.8058003635258093`*^9, 3.805800433839398*^9}, 
   3.805800470805715*^9, {3.805800538572637*^9, 3.805800554680284*^9}, {
   3.8059560086201477`*^9, 3.805956031059757*^9}, 3.8076565000987597`*^9, 
   3.8076565517452383`*^9, {3.807656618027914*^9, 3.8076566265319033`*^9}, 
   3.80765665959962*^9, 3.807656734032538*^9, 3.807920073839052*^9, {
   3.807920117956813*^9, 3.807920154074765*^9}, 3.807920233364506*^9},
 CellLabel->
  "During evaluation of \
In[826]:=",ExpressionUUID->"c1bf4530-3309-49c0-b295-905717764a32"],

Cell[BoxData[
 TemplateBox[{
  "LinearModelFit", "rank", 
   "\"The rank of the design matrix \\!\\(\\*RowBox[{\\\"4\\\"}]\\) is less \
than the number of terms \\!\\(\\*RowBox[{\\\"5\\\"}]\\) in the model. The \
model and results based upon it may contain significant numerical error.\"", 
   2, 840, 231, 32676679738330742490, "Local"},
  "MessageTemplate"]], "Message", "MSG",
 CellChangeTimes->{
  3.8057995359230843`*^9, {3.8058003635258093`*^9, 3.805800433839398*^9}, 
   3.805800470805715*^9, {3.805800538572637*^9, 3.805800554680284*^9}, {
   3.8059560086201477`*^9, 3.805956031059757*^9}, 3.8076565000987597`*^9, 
   3.8076565517452383`*^9, {3.807656618027914*^9, 3.8076566265319033`*^9}, 
   3.80765665959962*^9, 3.807656734032538*^9, 3.807920073839052*^9, {
   3.807920117956813*^9, 3.807920154074765*^9}, 3.807920233423015*^9},
 CellLabel->
  "During evaluation of \
In[826]:=",ExpressionUUID->"1f16136b-7905-479d-85d4-8e9418962bae"],

Cell[BoxData[
 TemplateBox[{
  "LinearModelFit", "rank", 
   "\"The rank of the design matrix \\!\\(\\*RowBox[{\\\"4\\\"}]\\) is less \
than the number of terms \\!\\(\\*RowBox[{\\\"5\\\"}]\\) in the model. The \
model and results based upon it may contain significant numerical error.\"", 
   2, 840, 232, 32676679738330742490, "Local"},
  "MessageTemplate"]], "Message", "MSG",
 CellChangeTimes->{
  3.8057995359230843`*^9, {3.8058003635258093`*^9, 3.805800433839398*^9}, 
   3.805800470805715*^9, {3.805800538572637*^9, 3.805800554680284*^9}, {
   3.8059560086201477`*^9, 3.805956031059757*^9}, 3.8076565000987597`*^9, 
   3.8076565517452383`*^9, {3.807656618027914*^9, 3.8076566265319033`*^9}, 
   3.80765665959962*^9, 3.807656734032538*^9, 3.807920073839052*^9, {
   3.807920117956813*^9, 3.807920154074765*^9}, 3.8079202334365664`*^9},
 CellLabel->
  "During evaluation of \
In[826]:=",ExpressionUUID->"45fd0743-3167-43bb-af58-9a2acdbb1755"],

Cell[BoxData[
 TemplateBox[{
  "General", "stop", 
   "\"Further output of \\!\\(\\*StyleBox[RowBox[{\\\"LinearModelFit\\\", \
\\\"::\\\", \\\"rank\\\"}], \\\"MessageName\\\"]\\) will be suppressed during \
this calculation.\"", 2, 840, 233, 32676679738330742490, "Local"},
  "MessageTemplate"]], "Message", "MSG",
 CellChangeTimes->{
  3.8057995359230843`*^9, {3.8058003635258093`*^9, 3.805800433839398*^9}, 
   3.805800470805715*^9, {3.805800538572637*^9, 3.805800554680284*^9}, {
   3.8059560086201477`*^9, 3.805956031059757*^9}, 3.8076565000987597`*^9, 
   3.8076565517452383`*^9, {3.807656618027914*^9, 3.8076566265319033`*^9}, 
   3.80765665959962*^9, 3.807656734032538*^9, 3.807920073839052*^9, {
   3.807920117956813*^9, 3.807920154074765*^9}, 3.807920233493073*^9},
 CellLabel->
  "During evaluation of \
In[826]:=",ExpressionUUID->"31f28caf-4dba-4208-9ebe-3d9a4c71fd16"],

Cell[BoxData[
 TemplateBox[{
  "General", "munfl", 
   "\"\\!\\(\\*RowBox[{\\\"Exp\\\", \\\"[\\\", RowBox[{\\\"-\\\", \
\\\"964.8778082828975`\\\"}], \\\"]\\\"}]\\) is too small to represent as a \
normalized machine number; precision may be lost.\"", 2, 844, 234, 
   32676679738330742490, "Local"},
  "MessageTemplate"]], "Message", "MSG",
 CellChangeTimes->{
  3.8057995359230843`*^9, {3.8058003635258093`*^9, 3.805800433839398*^9}, 
   3.805800470805715*^9, {3.805800538572637*^9, 3.805800554680284*^9}, {
   3.8059560086201477`*^9, 3.805956031059757*^9}, 3.8076565000987597`*^9, 
   3.8076565517452383`*^9, {3.807656618027914*^9, 3.8076566265319033`*^9}, 
   3.80765665959962*^9, 3.807656734032538*^9, 3.807920073839052*^9, {
   3.807920117956813*^9, 3.807920154074765*^9}, 3.8079202335748177`*^9},
 CellLabel->
  "During evaluation of \
In[826]:=",ExpressionUUID->"af9adab4-9085-4a8d-9045-f5ae0c9102b5"],

Cell[BoxData[
 TemplateBox[{
  "General", "munfl", 
   "\"\\!\\(\\*RowBox[{\\\"Exp\\\", \\\"[\\\", RowBox[{\\\"-\\\", \
\\\"939.1312032780662`\\\"}], \\\"]\\\"}]\\) is too small to represent as a \
normalized machine number; precision may be lost.\"", 2, 844, 235, 
   32676679738330742490, "Local"},
  "MessageTemplate"]], "Message", "MSG",
 CellChangeTimes->{
  3.8057995359230843`*^9, {3.8058003635258093`*^9, 3.805800433839398*^9}, 
   3.805800470805715*^9, {3.805800538572637*^9, 3.805800554680284*^9}, {
   3.8059560086201477`*^9, 3.805956031059757*^9}, 3.8076565000987597`*^9, 
   3.8076565517452383`*^9, {3.807656618027914*^9, 3.8076566265319033`*^9}, 
   3.80765665959962*^9, 3.807656734032538*^9, 3.807920073839052*^9, {
   3.807920117956813*^9, 3.807920154074765*^9}, 3.807920233654323*^9},
 CellLabel->
  "During evaluation of \
In[826]:=",ExpressionUUID->"afec17de-cc9c-4c1e-98b3-8f81e25bda2f"],

Cell[BoxData[
 TemplateBox[{
  "General", "munfl", 
   "\"\\!\\(\\*RowBox[{\\\"Exp\\\", \\\"[\\\", RowBox[{\\\"-\\\", \
\\\"944.6118442471233`\\\"}], \\\"]\\\"}]\\) is too small to represent as a \
normalized machine number; precision may be lost.\"", 2, 844, 236, 
   32676679738330742490, "Local"},
  "MessageTemplate"]], "Message", "MSG",
 CellChangeTimes->{
  3.8057995359230843`*^9, {3.8058003635258093`*^9, 3.805800433839398*^9}, 
   3.805800470805715*^9, {3.805800538572637*^9, 3.805800554680284*^9}, {
   3.8059560086201477`*^9, 3.805956031059757*^9}, 3.8076565000987597`*^9, 
   3.8076565517452383`*^9, {3.807656618027914*^9, 3.8076566265319033`*^9}, 
   3.80765665959962*^9, 3.807656734032538*^9, 3.807920073839052*^9, {
   3.807920117956813*^9, 3.807920154074765*^9}, 3.807920233772007*^9},
 CellLabel->
  "During evaluation of \
In[826]:=",ExpressionUUID->"57b27424-e8c8-4084-8079-3ff974ce85c6"],

Cell[BoxData[
 TemplateBox[{
  "General", "stop", 
   "\"Further output of \\!\\(\\*StyleBox[RowBox[{\\\"General\\\", \
\\\"::\\\", \\\"munfl\\\"}], \\\"MessageName\\\"]\\) will be suppressed \
during this calculation.\"", 2, 844, 237, 32676679738330742490, "Local"},
  "MessageTemplate"]], "Message", "MSG",
 CellChangeTimes->{
  3.8057995359230843`*^9, {3.8058003635258093`*^9, 3.805800433839398*^9}, 
   3.805800470805715*^9, {3.805800538572637*^9, 3.805800554680284*^9}, {
   3.8059560086201477`*^9, 3.805956031059757*^9}, 3.8076565000987597`*^9, 
   3.8076565517452383`*^9, {3.807656618027914*^9, 3.8076566265319033`*^9}, 
   3.80765665959962*^9, 3.807656734032538*^9, 3.807920073839052*^9, {
   3.807920117956813*^9, 3.807920154074765*^9}, 3.807920233872448*^9},
 CellLabel->
  "During evaluation of \
In[826]:=",ExpressionUUID->"45618a98-aa48-4088-a9ee-51376901e601"],

Cell[BoxData[
 TemplateBox[{
  "LinearModelFit", "rank", 
   "\"The rank of the design matrix \\!\\(\\*RowBox[{\\\"5\\\"}]\\) is less \
than the number of terms \\!\\(\\*RowBox[{\\\"6\\\"}]\\) in the model. The \
model and results based upon it may contain significant numerical error.\"", 
   2, 844, 238, 32676679738330742490, "Local"},
  "MessageTemplate"]], "Message", "MSG",
 CellChangeTimes->{
  3.8057995359230843`*^9, {3.8058003635258093`*^9, 3.805800433839398*^9}, 
   3.805800470805715*^9, {3.805800538572637*^9, 3.805800554680284*^9}, {
   3.8059560086201477`*^9, 3.805956031059757*^9}, 3.8076565000987597`*^9, 
   3.8076565517452383`*^9, {3.807656618027914*^9, 3.8076566265319033`*^9}, 
   3.80765665959962*^9, 3.807656734032538*^9, 3.807920073839052*^9, {
   3.807920117956813*^9, 3.807920154074765*^9}, 3.807920233888184*^9},
 CellLabel->
  "During evaluation of \
In[826]:=",ExpressionUUID->"9d5d2681-4578-4684-9486-5646ecbad5b4"],

Cell[BoxData[
 TemplateBox[{
  "Set", "write", 
   "\"Tag \\!\\(\\*RowBox[{\\\"Table\\\"}]\\) in \\!\\(\\*RowBox[{\\\"Table\\\
\", \\\"[\\\", RowBox[{RowBox[{\\\"Flatten\\\", \\\"[\\\", RowBox[{\\\"{\\\", \
RowBox[{RowBox[{\\\"parameters\\\", \\\"\[LeftDoubleBracket]\\\", \\\"i\\\", \
\\\"\[RightDoubleBracket]\\\"}], \\\",\\\", RowBox[{\\\"coef\\\", \\\"\
\[LeftDoubleBracket]\\\", RowBox[{\\\"i\\\", \\\"+\\\", \\\"1\\\"}], \\\"\
\[RightDoubleBracket]\\\"}], \\\",\\\", RowBox[{\\\"pvalues\\\", \\\"\
\[LeftDoubleBracket]\\\", RowBox[{\\\"i\\\", \\\"+\\\", \\\"1\\\"}], \\\"\
\[RightDoubleBracket]\\\"}]}], \\\"}\\\"}], \\\"]\\\"}], \\\",\\\", \
RowBox[{\\\"{\\\", RowBox[{\\\"i\\\", \\\",\\\", RowBox[{\\\"Length\\\", \
\\\"[\\\", \\\"parameters\\\", \\\"]\\\"}]}], \\\"}\\\"}]}], \\\"]\\\"}]\\) \
is Protected.\"", 2, 847, 239, 32676679738330742490, "Local"},
  "MessageTemplate"]], "Message", "MSG",
 CellChangeTimes->{
  3.8057995359230843`*^9, {3.8058003635258093`*^9, 3.805800433839398*^9}, 
   3.805800470805715*^9, {3.805800538572637*^9, 3.805800554680284*^9}, {
   3.8059560086201477`*^9, 3.805956031059757*^9}, 3.8076565000987597`*^9, 
   3.8076565517452383`*^9, {3.807656618027914*^9, 3.8076566265319033`*^9}, 
   3.80765665959962*^9, 3.807656734032538*^9, 3.807920073839052*^9, {
   3.807920117956813*^9, 3.807920154074765*^9}, 3.807920233969742*^9},
 CellLabel->
  "During evaluation of \
In[826]:=",ExpressionUUID->"875a5369-7905-4bcf-80c7-3143bfbd44b2"],

Cell[BoxData[
 TagBox[GridBox[{
    {"\<\"\"\>", "\<\"\"\>", 
     RowBox[{"-", "4280.30425480896`"}], "0.`"},
    {"1", "0.9791887780306663`", "458.9216283699365`", "0.`"},
    {"8", "0.9963090867722354`", "0.003440779569682012`", 
     "2.4026805319268174`*^-49"},
    {"2", "0.9993230851508907`", "0.0024461191605385023`", 
     "2.6985076775898197`*^-40"},
    {"3", "0.999665017159491`", "0.0013265826270756167`", 
     "7.856798752974047`*^-26"},
    {"4", "0.9997607384228093`", "0.0008483617698028062`", 
     "1.8217593600274447`*^-10"}
   },
   GridBoxAlignment->{"Columns" -> {{Left}}, "Rows" -> {{Baseline}}},
   GridBoxSpacings->{"Columns" -> {
       Offset[0.27999999999999997`], {
        Offset[2.0999999999999996`]}, 
       Offset[0.27999999999999997`]}, "Rows" -> {
       Offset[0.2], {
        Offset[0.4]}, 
       Offset[0.2]}}],
  Function[BoxForm`e$, 
   TableForm[BoxForm`e$]]]], "Output",
 CellChangeTimes->{
  3.8057995380854073`*^9, {3.805800363785037*^9, 3.80580043578938*^9}, 
   3.8058004728304377`*^9, {3.805800539364326*^9, 3.805800556386235*^9}, {
   3.805956011032752*^9, 3.8059560329350843`*^9}, {3.807656551137726*^9, 
   3.8076565521896687`*^9}, {3.807656618993286*^9, 3.807656628380912*^9}, 
   3.8076566620226173`*^9, 3.807656735881895*^9, 3.807920075514036*^9, {
   3.807920118795794*^9, 3.807920155354382*^9}, 3.8079202339853888`*^9},
 CellLabel->
  "Out[847]//TableForm=",ExpressionUUID->"e26540d0-d330-4f94-8e0b-\
089f38b5f87d"]
}, Open  ]],

Cell[CellGroupData[{

Cell[BoxData[
 RowBox[{
  RowBox[{"(*", "PCDF", "*)"}], "\[IndentingNewLine]", 
  RowBox[{
   RowBox[{
    RowBox[{"allx", "=", 
     RowBox[{"{", 
      RowBox[{
      "xa", ",", "xb", ",", "xc", ",", "xd", ",", "xe", ",", "xf", ",", "xg", 
       ",", "xh", ",", "xi", ",", "xj", ",", "xk", ",", "xl", ",", "xm", ",", 
       "xn", ",", "xo"}], "}"}]}], ";", 
    RowBox[{"parameters", "=", 
     RowBox[{"{", "}"}]}], ";"}], "\[IndentingNewLine]", 
   RowBox[{
    RowBox[{"xlist", "=", 
     RowBox[{"Table", "[", 
      RowBox[{"i", ",", 
       RowBox[{"{", 
        RowBox[{"i", ",", "14"}], "}"}]}], "]"}]}], ";"}], 
   "\[IndentingNewLine]", 
   RowBox[{
    RowBox[{"rtab", "=", 
     RowBox[{"Table", "[", 
      RowBox[{
       RowBox[{"lmrho", "[", 
        RowBox[{"regtabPCDF", ",", "allx", ",", 
         RowBox[{"{", 
          RowBox[{
          "xlist", "\[LeftDoubleBracket]", "i", "\[RightDoubleBracket]"}], 
          "}"}]}], "]"}], ",", 
       RowBox[{"{", 
        RowBox[{"i", ",", 
         RowBox[{"Length", "[", "xlist", "]"}]}], "}"}]}], "]"}]}], ";"}], 
   "\[IndentingNewLine]", 
   RowBox[{
    RowBox[{"r", "=", 
     RowBox[{"Max", "[", 
      RowBox[{"rtab", "\[LeftDoubleBracket]", 
       RowBox[{"All", ",", "1"}], "\[RightDoubleBracket]"}], "]"}]}], ";"}], 
   "\[IndentingNewLine]", 
   RowBox[{
    RowBox[{"maxp", "=", 
     RowBox[{
      RowBox[{
       RowBox[{"Position", "[", 
        RowBox[{"rtab", ",", "r"}], "]"}], "\[LeftDoubleBracket]", "1", 
       "\[RightDoubleBracket]"}], "\[LeftDoubleBracket]", "1", 
      "\[RightDoubleBracket]"}]}], ";", 
    RowBox[{"maxx", "=", 
     RowBox[{
     "xlist", "\[LeftDoubleBracket]", "maxp", "\[RightDoubleBracket]"}]}], 
    ";", 
    RowBox[{"coef", "=", 
     RowBox[{
      RowBox[{
      "rtab", "\[LeftDoubleBracket]", "maxp", "\[RightDoubleBracket]"}], 
      "\[LeftDoubleBracket]", "2", "\[RightDoubleBracket]"}]}], ";", 
    RowBox[{"pvalues", "=", 
     RowBox[{
      RowBox[{
      "rtab", "\[LeftDoubleBracket]", "maxp", "\[RightDoubleBracket]"}], 
      "\[LeftDoubleBracket]", "3", "\[RightDoubleBracket]"}]}], ";", 
    RowBox[{"AppendTo", "[", 
     RowBox[{"parameters", ",", 
      RowBox[{"{", 
       RowBox[{"maxx", ",", "r"}], "}"}]}], "]"}], ";"}], 
   "\[IndentingNewLine]", "\[IndentingNewLine]", 
   RowBox[{
    RowBox[{"xlist", "=", 
     RowBox[{"Delete", "[", 
      RowBox[{"xlist", ",", "maxp"}], "]"}]}], ";"}], "\[IndentingNewLine]", 
   RowBox[{
    RowBox[{"rtab", "=", 
     RowBox[{"Table", "[", 
      RowBox[{
       RowBox[{"lmrho", "[", 
        RowBox[{"regtabPCDF", ",", "allx", ",", 
         RowBox[{"{", 
          RowBox[{"1", ",", 
           RowBox[{
           "xlist", "\[LeftDoubleBracket]", "i", "\[RightDoubleBracket]"}]}], 
          "}"}]}], "]"}], ",", 
       RowBox[{"{", 
        RowBox[{"i", ",", 
         RowBox[{"Length", "[", "xlist", "]"}]}], "}"}]}], "]"}]}], ";"}], 
   "\[IndentingNewLine]", 
   RowBox[{
    RowBox[{"r", "=", 
     RowBox[{"Max", "[", 
      RowBox[{"rtab", "\[LeftDoubleBracket]", 
       RowBox[{"All", ",", "1"}], "\[RightDoubleBracket]"}], "]"}]}], ";"}], 
   "\[IndentingNewLine]", 
   RowBox[{
    RowBox[{"maxp", "=", 
     RowBox[{
      RowBox[{
       RowBox[{"Position", "[", 
        RowBox[{"rtab", ",", "r"}], "]"}], "\[LeftDoubleBracket]", "1", 
       "\[RightDoubleBracket]"}], "\[LeftDoubleBracket]", "1", 
      "\[RightDoubleBracket]"}]}], ";", 
    RowBox[{"maxx", "=", 
     RowBox[{
     "xlist", "\[LeftDoubleBracket]", "maxp", "\[RightDoubleBracket]"}]}], 
    ";", 
    RowBox[{"coef", "=", 
     RowBox[{
      RowBox[{
      "rtab", "\[LeftDoubleBracket]", "maxp", "\[RightDoubleBracket]"}], 
      "\[LeftDoubleBracket]", "2", "\[RightDoubleBracket]"}]}], ";", 
    RowBox[{"pvalues", "=", 
     RowBox[{
      RowBox[{
      "rtab", "\[LeftDoubleBracket]", "maxp", "\[RightDoubleBracket]"}], 
      "\[LeftDoubleBracket]", "3", "\[RightDoubleBracket]"}]}], ";", 
    RowBox[{"AppendTo", "[", 
     RowBox[{"parameters", ",", 
      RowBox[{"{", 
       RowBox[{"maxx", ",", "r"}], "}"}]}], "]"}], ";"}], 
   "\[IndentingNewLine]", "\[IndentingNewLine]", 
   RowBox[{
    RowBox[{"xlist", "=", 
     RowBox[{"Delete", "[", 
      RowBox[{"xlist", ",", "maxp"}], "]"}]}], ";"}], "\[IndentingNewLine]", 
   RowBox[{
    RowBox[{"rtab", "=", 
     RowBox[{"Table", "[", 
      RowBox[{
       RowBox[{"lmrho", "[", 
        RowBox[{"regtabPCDF", ",", "allx", ",", 
         RowBox[{"{", 
          RowBox[{"1", ",", "14", ",", 
           RowBox[{
           "xlist", "\[LeftDoubleBracket]", "i", "\[RightDoubleBracket]"}]}], 
          "}"}]}], "]"}], ",", 
       RowBox[{"{", 
        RowBox[{"i", ",", 
         RowBox[{"Length", "[", "xlist", "]"}]}], "}"}]}], "]"}]}], ";"}], 
   "\[IndentingNewLine]", 
   RowBox[{
    RowBox[{"r", "=", 
     RowBox[{"Max", "[", 
      RowBox[{"rtab", "\[LeftDoubleBracket]", 
       RowBox[{"All", ",", "1"}], "\[RightDoubleBracket]"}], "]"}]}], ";"}], 
   "\[IndentingNewLine]", 
   RowBox[{
    RowBox[{"maxp", "=", 
     RowBox[{
      RowBox[{
       RowBox[{"Position", "[", 
        RowBox[{"rtab", ",", "r"}], "]"}], "\[LeftDoubleBracket]", "1", 
       "\[RightDoubleBracket]"}], "\[LeftDoubleBracket]", "1", 
      "\[RightDoubleBracket]"}]}], ";", 
    RowBox[{"maxx", "=", 
     RowBox[{
     "xlist", "\[LeftDoubleBracket]", "maxp", "\[RightDoubleBracket]"}]}], 
    ";", 
    RowBox[{"coef", "=", 
     RowBox[{
      RowBox[{
      "rtab", "\[LeftDoubleBracket]", "maxp", "\[RightDoubleBracket]"}], 
      "\[LeftDoubleBracket]", "2", "\[RightDoubleBracket]"}]}], ";", 
    RowBox[{"pvalues", "=", 
     RowBox[{
      RowBox[{
      "rtab", "\[LeftDoubleBracket]", "maxp", "\[RightDoubleBracket]"}], 
      "\[LeftDoubleBracket]", "3", "\[RightDoubleBracket]"}]}], ";", 
    RowBox[{"AppendTo", "[", 
     RowBox[{"parameters", ",", 
      RowBox[{"{", 
       RowBox[{"maxx", ",", "r"}], "}"}]}], "]"}], ";"}], 
   "\[IndentingNewLine]", "\[IndentingNewLine]", 
   RowBox[{
    RowBox[{"xlist", "=", 
     RowBox[{"Delete", "[", 
      RowBox[{"xlist", ",", "maxp"}], "]"}]}], ";"}], "\[IndentingNewLine]", 
   RowBox[{
    RowBox[{"rtab", "=", 
     RowBox[{"Table", "[", 
      RowBox[{
       RowBox[{"lmrho", "[", 
        RowBox[{"regtabPCDF", ",", "allx", ",", 
         RowBox[{"{", 
          RowBox[{"1", ",", "14", ",", "2", ",", 
           RowBox[{
           "xlist", "\[LeftDoubleBracket]", "i", "\[RightDoubleBracket]"}]}], 
          "}"}]}], "]"}], ",", 
       RowBox[{"{", 
        RowBox[{"i", ",", 
         RowBox[{"Length", "[", "xlist", "]"}]}], "}"}]}], "]"}]}], ";"}], 
   "\[IndentingNewLine]", 
   RowBox[{
    RowBox[{"r", "=", 
     RowBox[{"Max", "[", 
      RowBox[{"rtab", "\[LeftDoubleBracket]", 
       RowBox[{"All", ",", "1"}], "\[RightDoubleBracket]"}], "]"}]}], ";"}], 
   "\[IndentingNewLine]", 
   RowBox[{
    RowBox[{"maxp", "=", 
     RowBox[{
      RowBox[{
       RowBox[{"Position", "[", 
        RowBox[{"rtab", ",", "r"}], "]"}], "\[LeftDoubleBracket]", "1", 
       "\[RightDoubleBracket]"}], "\[LeftDoubleBracket]", "1", 
      "\[RightDoubleBracket]"}]}], ";", 
    RowBox[{"maxx", "=", 
     RowBox[{
     "xlist", "\[LeftDoubleBracket]", "maxp", "\[RightDoubleBracket]"}]}], 
    ";", 
    RowBox[{"coef", "=", 
     RowBox[{
      RowBox[{
      "rtab", "\[LeftDoubleBracket]", "maxp", "\[RightDoubleBracket]"}], 
      "\[LeftDoubleBracket]", "2", "\[RightDoubleBracket]"}]}], ";", 
    RowBox[{"pvalues", "=", 
     RowBox[{
      RowBox[{
      "rtab", "\[LeftDoubleBracket]", "maxp", "\[RightDoubleBracket]"}], 
      "\[LeftDoubleBracket]", "3", "\[RightDoubleBracket]"}]}], ";", 
    RowBox[{"AppendTo", "[", 
     RowBox[{"parameters", ",", 
      RowBox[{"{", 
       RowBox[{"maxx", ",", "r"}], "}"}]}], "]"}], ";"}], 
   "\[IndentingNewLine]", "\[IndentingNewLine]", 
   RowBox[{
    RowBox[{"xlist", "=", 
     RowBox[{"Delete", "[", 
      RowBox[{"xlist", ",", "maxp"}], "]"}]}], ";"}], "\[IndentingNewLine]", 
   RowBox[{
    RowBox[{"rtab", "=", 
     RowBox[{"Table", "[", 
      RowBox[{
       RowBox[{"lmrho", "[", 
        RowBox[{"regtabPCDF", ",", "allx", ",", 
         RowBox[{"{", 
          RowBox[{"1", ",", "14", ",", "2", ",", "5", ",", 
           RowBox[{
           "xlist", "\[LeftDoubleBracket]", "i", "\[RightDoubleBracket]"}]}], 
          "}"}]}], "]"}], ",", 
       RowBox[{"{", 
        RowBox[{"i", ",", 
         RowBox[{"Length", "[", "xlist", "]"}]}], "}"}]}], "]"}]}], ";"}], 
   "\[IndentingNewLine]", 
   RowBox[{
    RowBox[{"r", "=", 
     RowBox[{"Max", "[", 
      RowBox[{"rtab", "\[LeftDoubleBracket]", 
       RowBox[{"All", ",", "1"}], "\[RightDoubleBracket]"}], "]"}]}], ";"}], 
   "\[IndentingNewLine]", 
   RowBox[{
    RowBox[{"maxp", "=", 
     RowBox[{
      RowBox[{
       RowBox[{"Position", "[", 
        RowBox[{"rtab", ",", "r"}], "]"}], "\[LeftDoubleBracket]", "1", 
       "\[RightDoubleBracket]"}], "\[LeftDoubleBracket]", "1", 
      "\[RightDoubleBracket]"}]}], ";", 
    RowBox[{"maxx", "=", 
     RowBox[{
     "xlist", "\[LeftDoubleBracket]", "maxp", "\[RightDoubleBracket]"}]}], 
    ";", 
    RowBox[{"coef", "=", 
     RowBox[{
      RowBox[{
      "rtab", "\[LeftDoubleBracket]", "maxp", "\[RightDoubleBracket]"}], 
      "\[LeftDoubleBracket]", "2", "\[RightDoubleBracket]"}]}], ";", 
    RowBox[{"pvalues", "=", 
     RowBox[{
      RowBox[{
      "rtab", "\[LeftDoubleBracket]", "maxp", "\[RightDoubleBracket]"}], 
      "\[LeftDoubleBracket]", "3", "\[RightDoubleBracket]"}]}], ";", 
    RowBox[{"AppendTo", "[", 
     RowBox[{"parameters", ",", 
      RowBox[{"{", 
       RowBox[{"maxx", ",", "r"}], "}"}]}], "]"}], ";"}], 
   "\[IndentingNewLine]", "\[IndentingNewLine]", 
   RowBox[{
    RowBox[{"xlist", "=", 
     RowBox[{"Delete", "[", 
      RowBox[{"xlist", ",", "maxp"}], "]"}]}], ";"}], " ", 
   "\[IndentingNewLine]", 
   RowBox[{
    RowBox[{"rtab", "=", 
     RowBox[{"Table", "[", 
      RowBox[{
       RowBox[{"lmrho", "[", 
        RowBox[{"regtabPCDF", ",", "allx", ",", 
         RowBox[{"{", 
          RowBox[{"1", ",", "14", ",", "2", ",", "5", ",", "3", ",", 
           RowBox[{
           "xlist", "\[LeftDoubleBracket]", "i", "\[RightDoubleBracket]"}]}], 
          "}"}]}], "]"}], ",", 
       RowBox[{"{", 
        RowBox[{"i", ",", 
         RowBox[{"Length", "[", "xlist", "]"}]}], "}"}]}], "]"}]}], ";"}], 
   "\[IndentingNewLine]", 
   RowBox[{
    RowBox[{"r", "=", 
     RowBox[{"Max", "[", 
      RowBox[{"rtab", "\[LeftDoubleBracket]", 
       RowBox[{"All", ",", "1"}], "\[RightDoubleBracket]"}], "]"}]}], ";"}], 
   "\[IndentingNewLine]", 
   RowBox[{
    RowBox[{"maxp", "=", 
     RowBox[{
      RowBox[{
       RowBox[{"Position", "[", 
        RowBox[{"rtab", ",", "r"}], "]"}], "\[LeftDoubleBracket]", "1", 
       "\[RightDoubleBracket]"}], "\[LeftDoubleBracket]", "1", 
      "\[RightDoubleBracket]"}]}], ";", 
    RowBox[{"maxx", "=", 
     RowBox[{
     "xlist", "\[LeftDoubleBracket]", "maxp", "\[RightDoubleBracket]"}]}], 
    ";", 
    RowBox[{"coef", "=", 
     RowBox[{
      RowBox[{
      "rtab", "\[LeftDoubleBracket]", "maxp", "\[RightDoubleBracket]"}], 
      "\[LeftDoubleBracket]", "2", "\[RightDoubleBracket]"}]}], ";", 
    RowBox[{"pvalues", "=", 
     RowBox[{
      RowBox[{
      "rtab", "\[LeftDoubleBracket]", "maxp", "\[RightDoubleBracket]"}], 
      "\[LeftDoubleBracket]", "3", "\[RightDoubleBracket]"}]}], ";", 
    RowBox[{"AppendTo", "[", 
     RowBox[{"parameters", ",", 
      RowBox[{"{", 
       RowBox[{"maxx", ",", "r"}], "}"}]}], "]"}], ";"}], 
   "\[IndentingNewLine]", "\[IndentingNewLine]", 
   RowBox[{
    RowBox[{"xlist", "=", 
     RowBox[{"Delete", "[", 
      RowBox[{"xlist", ",", "maxp"}], "]"}]}], ";"}], " ", 
   "\[IndentingNewLine]", 
   RowBox[{
    RowBox[{"rtab", "=", 
     RowBox[{"Table", "[", 
      RowBox[{
       RowBox[{"lmrho", "[", 
        RowBox[{"regtabPCDF", ",", "allx", ",", 
         RowBox[{"{", 
          RowBox[{
          "1", ",", "14", ",", "2", ",", "5", ",", "3", ",", "10", ",", 
           RowBox[{
           "xlist", "\[LeftDoubleBracket]", "i", "\[RightDoubleBracket]"}]}], 
          "}"}]}], "]"}], ",", 
       RowBox[{"{", 
        RowBox[{"i", ",", 
         RowBox[{"Length", "[", "xlist", "]"}]}], "}"}]}], "]"}]}], ";"}], 
   "\[IndentingNewLine]", 
   RowBox[{
    RowBox[{"r", "=", 
     RowBox[{"Max", "[", 
      RowBox[{"rtab", "\[LeftDoubleBracket]", 
       RowBox[{"All", ",", "1"}], "\[RightDoubleBracket]"}], "]"}]}], ";"}], 
   "\[IndentingNewLine]", 
   RowBox[{
    RowBox[{"maxp", "=", 
     RowBox[{
      RowBox[{
       RowBox[{"Position", "[", 
        RowBox[{"rtab", ",", "r"}], "]"}], "\[LeftDoubleBracket]", "1", 
       "\[RightDoubleBracket]"}], "\[LeftDoubleBracket]", "1", 
      "\[RightDoubleBracket]"}]}], ";", 
    RowBox[{"maxx", "=", 
     RowBox[{
     "xlist", "\[LeftDoubleBracket]", "maxp", "\[RightDoubleBracket]"}]}], 
    ";", 
    RowBox[{"coef", "=", 
     RowBox[{
      RowBox[{
      "rtab", "\[LeftDoubleBracket]", "maxp", "\[RightDoubleBracket]"}], 
      "\[LeftDoubleBracket]", "2", "\[RightDoubleBracket]"}]}], ";", 
    RowBox[{"pvalues", "=", 
     RowBox[{
      RowBox[{
      "rtab", "\[LeftDoubleBracket]", "maxp", "\[RightDoubleBracket]"}], 
      "\[LeftDoubleBracket]", "3", "\[RightDoubleBracket]"}]}], ";", 
    RowBox[{"AppendTo", "[", 
     RowBox[{"parameters", ",", 
      RowBox[{"{", 
       RowBox[{"maxx", ",", "r"}], "}"}]}], "]"}], ";"}], 
   "\[IndentingNewLine]", "\[IndentingNewLine]", 
   RowBox[{
    RowBox[{"Prepend", "[", 
     RowBox[{
      RowBox[{"Table", "[", 
       RowBox[{
        RowBox[{"Flatten", "[", 
         RowBox[{"{", 
          RowBox[{
           RowBox[{
           "parameters", "\[LeftDoubleBracket]", "i", 
            "\[RightDoubleBracket]"}], ",", 
           RowBox[{"coef", "\[LeftDoubleBracket]", 
            RowBox[{"i", "+", "1"}], "\[RightDoubleBracket]"}], ",", 
           RowBox[{"pvalues", "\[LeftDoubleBracket]", 
            RowBox[{"i", "+", "1"}], "\[RightDoubleBracket]"}]}], "}"}], 
         "]"}], ",", 
        RowBox[{"{", 
         RowBox[{"i", ",", 
          RowBox[{"Length", "[", "parameters", "]"}]}], "}"}]}], "]"}], ",", 
      RowBox[{"{", 
       RowBox[{"\"\<\>\"", ",", "\"\<\>\"", ",", 
        RowBox[{
        "coef", "\[LeftDoubleBracket]", "1", "\[RightDoubleBracket]"}], ",", 
        RowBox[{
        "pvalues", "\[LeftDoubleBracket]", "1", "\[RightDoubleBracket]"}]}], 
       "}"}]}], "]"}], "//", "TableForm"}]}]}]], "Input",
 CellChangeTimes->{{3.805796165388116*^9, 3.805796219930757*^9}, {
  3.805796269854385*^9, 3.805796359430478*^9}, {3.805799780420167*^9, 
  3.805799921778591*^9}, {3.8058005897695312`*^9, 3.805800673983839*^9}, {
  3.80595605384599*^9, 3.805956082571155*^9}, {3.8065378011855803`*^9, 
  3.806537877873727*^9}, {3.806537908646891*^9, 3.806537966028064*^9}, {
  3.807656949156659*^9, 
  3.807656968177045*^9}},ExpressionUUID->"a86bf9dd-9397-475a-a618-\
e04a40cf26b1"],

Cell[BoxData[
 TemplateBox[{
  "General", "munfl", 
   "\"\\!\\(\\*RowBox[{\\\"Exp\\\", \\\"[\\\", RowBox[{\\\"-\\\", \
\\\"1666.262891240081`\\\"}], \\\"]\\\"}]\\) is too small to represent as a \
normalized machine number; precision may be lost.\"", 2, 4079, 1306, 
   32673375128574415670, "Local"},
  "MessageTemplate"]], "Message", "MSG",
 CellChangeTimes->{
  3.8065378785963087`*^9, {3.806537912504636*^9, 3.8065379421255007`*^9}, 
   3.806538054115768*^9, 3.807656951096018*^9},
 CellLabel->
  "During evaluation of \
In[4077]:=",ExpressionUUID->"ccf974c3-4530-4c5c-91ae-cb0e07f1667a"],

Cell[BoxData[
 TemplateBox[{
  "General", "munfl", 
   "\"\\!\\(\\*RowBox[{\\\"Exp\\\", \\\"[\\\", RowBox[{\\\"-\\\", \
\\\"1563.5142005383723`\\\"}], \\\"]\\\"}]\\) is too small to represent as a \
normalized machine number; precision may be lost.\"", 2, 4079, 1307, 
   32673375128574415670, "Local"},
  "MessageTemplate"]], "Message", "MSG",
 CellChangeTimes->{
  3.8065378785963087`*^9, {3.806537912504636*^9, 3.8065379421255007`*^9}, 
   3.806538054115768*^9, 3.807656951228057*^9},
 CellLabel->
  "During evaluation of \
In[4077]:=",ExpressionUUID->"074e3875-3e66-4991-917b-2683411d56a7"],

Cell[BoxData[
 TemplateBox[{
  "General", "munfl", 
   "\"\\!\\(\\*RowBox[{\\\"Exp\\\", \\\"[\\\", RowBox[{\\\"-\\\", \
\\\"1556.4767411554578`\\\"}], \\\"]\\\"}]\\) is too small to represent as a \
normalized machine number; precision may be lost.\"", 2, 4083, 1308, 
   32673375128574415670, "Local"},
  "MessageTemplate"]], "Message", "MSG",
 CellChangeTimes->{
  3.8065378785963087`*^9, {3.806537912504636*^9, 3.8065379421255007`*^9}, 
   3.806538054115768*^9, 3.807656951448735*^9},
 CellLabel->
  "During evaluation of \
In[4077]:=",ExpressionUUID->"4526e275-8a44-4441-bfaa-ecf96d5627c0"],

Cell[BoxData[
 TemplateBox[{
  "General", "munfl", 
   "\"\\!\\(\\*RowBox[{\\\"Exp\\\", \\\"[\\\", RowBox[{\\\"-\\\", \
\\\"1489.126050425124`\\\"}], \\\"]\\\"}]\\) is too small to represent as a \
normalized machine number; precision may be lost.\"", 2, 4083, 1309, 
   32673375128574415670, "Local"},
  "MessageTemplate"]], "Message", "MSG",
 CellChangeTimes->{
  3.8065378785963087`*^9, {3.806537912504636*^9, 3.8065379421255007`*^9}, 
   3.806538054115768*^9, 3.8076569515644083`*^9},
 CellLabel->
  "During evaluation of \
In[4077]:=",ExpressionUUID->"804be6c5-74a9-47de-9e74-a13706e38350"],

Cell[BoxData[
 TemplateBox[{
  "General", "munfl", 
   "\"\\!\\(\\*RowBox[{\\\"Exp\\\", \\\"[\\\", RowBox[{\\\"-\\\", \
\\\"1547.9560102678522`\\\"}], \\\"]\\\"}]\\) is too small to represent as a \
normalized machine number; precision may be lost.\"", 2, 4083, 1310, 
   32673375128574415670, "Local"},
  "MessageTemplate"]], "Message", "MSG",
 CellChangeTimes->{
  3.8065378785963087`*^9, {3.806537912504636*^9, 3.8065379421255007`*^9}, 
   3.806538054115768*^9, 3.807656951682872*^9},
 CellLabel->
  "During evaluation of \
In[4077]:=",ExpressionUUID->"458e995d-1e18-4e69-be6f-a95d5611753f"],

Cell[BoxData[
 TemplateBox[{
  "General", "stop", 
   "\"Further output of \\!\\(\\*StyleBox[RowBox[{\\\"General\\\", \
\\\"::\\\", \\\"munfl\\\"}], \\\"MessageName\\\"]\\) will be suppressed \
during this calculation.\"", 2, 4083, 1311, 32673375128574415670, "Local"},
  "MessageTemplate"]], "Message", "MSG",
 CellChangeTimes->{
  3.8065378785963087`*^9, {3.806537912504636*^9, 3.8065379421255007`*^9}, 
   3.806538054115768*^9, 3.807656951792871*^9},
 CellLabel->
  "During evaluation of \
In[4077]:=",ExpressionUUID->"48153a78-b8fb-4116-af67-4cc3243ed368"],

Cell[BoxData[
 TemplateBox[{
  "General", "munfl", 
   "\"\\!\\(\\*RowBox[{\\\"Exp\\\", \\\"[\\\", RowBox[{\\\"-\\\", \
\\\"1655.760069676801`\\\"}], \\\"]\\\"}]\\) is too small to represent as a \
normalized machine number; precision may be lost.\"", 2, 4087, 1312, 
   32673375128574415670, "Local"},
  "MessageTemplate"]], "Message", "MSG",
 CellChangeTimes->{
  3.8065378785963087`*^9, {3.806537912504636*^9, 3.8065379421255007`*^9}, 
   3.806538054115768*^9, 3.807656952068102*^9},
 CellLabel->
  "During evaluation of \
In[4077]:=",ExpressionUUID->"c1b0ecfa-d535-4d67-8627-c9dd7b171ad4"],

Cell[BoxData[
 TemplateBox[{
  "General", "munfl", 
   "\"\\!\\(\\*RowBox[{\\\"Exp\\\", \\\"[\\\", RowBox[{\\\"-\\\", \
\\\"1591.1860621185983`\\\"}], \\\"]\\\"}]\\) is too small to represent as a \
normalized machine number; precision may be lost.\"", 2, 4087, 1313, 
   32673375128574415670, "Local"},
  "MessageTemplate"]], "Message", "MSG",
 CellChangeTimes->{
  3.8065378785963087`*^9, {3.806537912504636*^9, 3.8065379421255007`*^9}, 
   3.806538054115768*^9, 3.807656952175639*^9},
 CellLabel->
  "During evaluation of \
In[4077]:=",ExpressionUUID->"79f129c9-16eb-44cb-8b94-28e921381f3a"],

Cell[BoxData[
 TemplateBox[{
  "General", "munfl", 
   "\"\\!\\(\\*RowBox[{\\\"Exp\\\", \\\"[\\\", RowBox[{\\\"-\\\", \
\\\"1575.2434048418193`\\\"}], \\\"]\\\"}]\\) is too small to represent as a \
normalized machine number; precision may be lost.\"", 2, 4087, 1314, 
   32673375128574415670, "Local"},
  "MessageTemplate"]], "Message", "MSG",
 CellChangeTimes->{
  3.8065378785963087`*^9, {3.806537912504636*^9, 3.8065379421255007`*^9}, 
   3.806538054115768*^9, 3.8076569522941713`*^9},
 CellLabel->
  "During evaluation of \
In[4077]:=",ExpressionUUID->"5effffd8-eaec-4ac3-9ca3-16bc7afe5731"],

Cell[BoxData[
 TemplateBox[{
  "General", "stop", 
   "\"Further output of \\!\\(\\*StyleBox[RowBox[{\\\"General\\\", \
\\\"::\\\", \\\"munfl\\\"}], \\\"MessageName\\\"]\\) will be suppressed \
during this calculation.\"", 2, 4087, 1315, 32673375128574415670, "Local"},
  "MessageTemplate"]], "Message", "MSG",
 CellChangeTimes->{
  3.8065378785963087`*^9, {3.806537912504636*^9, 3.8065379421255007`*^9}, 
   3.806538054115768*^9, 3.8076569523918858`*^9},
 CellLabel->
  "During evaluation of \
In[4077]:=",ExpressionUUID->"9e87b51e-0230-41f9-9628-7cab14672fb4"],

Cell[BoxData[
 TemplateBox[{
  "General", "munfl", 
   "\"\\!\\(\\*RowBox[{\\\"Exp\\\", \\\"[\\\", RowBox[{\\\"-\\\", \
\\\"1620.064667081916`\\\"}], \\\"]\\\"}]\\) is too small to represent as a \
normalized machine number; precision may be lost.\"", 2, 4091, 1316, 
   32673375128574415670, "Local"},
  "MessageTemplate"]], "Message", "MSG",
 CellChangeTimes->{
  3.8065378785963087`*^9, {3.806537912504636*^9, 3.8065379421255007`*^9}, 
   3.806538054115768*^9, 3.807656952573419*^9},
 CellLabel->
  "During evaluation of \
In[4077]:=",ExpressionUUID->"77c28b23-1fb5-47c1-a290-6cf11b7808bf"],

Cell[BoxData[
 TemplateBox[{
  "General", "munfl", 
   "\"\\!\\(\\*RowBox[{\\\"Exp\\\", \\\"[\\\", RowBox[{\\\"-\\\", \
\\\"1559.02201388841`\\\"}], \\\"]\\\"}]\\) is too small to represent as a \
normalized machine number; precision may be lost.\"", 2, 4091, 1317, 
   32673375128574415670, "Local"},
  "MessageTemplate"]], "Message", "MSG",
 CellChangeTimes->{
  3.8065378785963087`*^9, {3.806537912504636*^9, 3.8065379421255007`*^9}, 
   3.806538054115768*^9, 3.807656952678224*^9},
 CellLabel->
  "During evaluation of \
In[4077]:=",ExpressionUUID->"b1267e95-8ec3-48a5-b6d5-da4e4ca5a585"],

Cell[BoxData[
 TemplateBox[{
  "General", "munfl", 
   "\"\\!\\(\\*RowBox[{\\\"Exp\\\", \\\"[\\\", RowBox[{\\\"-\\\", \
\\\"1647.0989817047312`\\\"}], \\\"]\\\"}]\\) is too small to represent as a \
normalized machine number; precision may be lost.\"", 2, 4091, 1318, 
   32673375128574415670, "Local"},
  "MessageTemplate"]], "Message", "MSG",
 CellChangeTimes->{
  3.8065378785963087`*^9, {3.806537912504636*^9, 3.8065379421255007`*^9}, 
   3.806538054115768*^9, 3.807656952807292*^9},
 CellLabel->
  "During evaluation of \
In[4077]:=",ExpressionUUID->"a1e7b371-05b7-466c-a7cb-73dd0f920436"],

Cell[BoxData[
 TemplateBox[{
  "General", "stop", 
   "\"Further output of \\!\\(\\*StyleBox[RowBox[{\\\"General\\\", \
\\\"::\\\", \\\"munfl\\\"}], \\\"MessageName\\\"]\\) will be suppressed \
during this calculation.\"", 2, 4091, 1319, 32673375128574415670, "Local"},
  "MessageTemplate"]], "Message", "MSG",
 CellChangeTimes->{
  3.8065378785963087`*^9, {3.806537912504636*^9, 3.8065379421255007`*^9}, 
   3.806538054115768*^9, 3.8076569529152937`*^9},
 CellLabel->
  "During evaluation of \
In[4077]:=",ExpressionUUID->"05a1214a-5f10-46f5-91b7-19b11ae2d127"],

Cell[BoxData[
 TemplateBox[{
  "General", "munfl", 
   "\"\\!\\(\\*RowBox[{\\\"Exp\\\", \\\"[\\\", RowBox[{\\\"-\\\", \
\\\"1685.136725200812`\\\"}], \\\"]\\\"}]\\) is too small to represent as a \
normalized machine number; precision may be lost.\"", 2, 4095, 1320, 
   32673375128574415670, "Local"},
  "MessageTemplate"]], "Message", "MSG",
 CellChangeTimes->{
  3.8065378785963087`*^9, {3.806537912504636*^9, 3.8065379421255007`*^9}, 
   3.806538054115768*^9, 3.807656953145587*^9},
 CellLabel->
  "During evaluation of \
In[4077]:=",ExpressionUUID->"500c8265-a238-4ba8-ae9e-a2e7bb6f75bd"],

Cell[BoxData[
 TemplateBox[{
  "General", "munfl", 
   "\"\\!\\(\\*RowBox[{\\\"Exp\\\", \\\"[\\\", RowBox[{\\\"-\\\", \
\\\"1631.6164559264705`\\\"}], \\\"]\\\"}]\\) is too small to represent as a \
normalized machine number; precision may be lost.\"", 2, 4095, 1321, 
   32673375128574415670, "Local"},
  "MessageTemplate"]], "Message", "MSG",
 CellChangeTimes->{
  3.8065378785963087`*^9, {3.806537912504636*^9, 3.8065379421255007`*^9}, 
   3.806538054115768*^9, 3.8076569532590923`*^9},
 CellLabel->
  "During evaluation of \
In[4077]:=",ExpressionUUID->"269770e0-f6fc-4425-8a0c-ffca9afc2615"],

Cell[BoxData[
 TemplateBox[{
  "General", "munfl", 
   "\"\\!\\(\\*RowBox[{\\\"Exp\\\", \\\"[\\\", RowBox[{\\\"-\\\", \
\\\"1681.0981158485802`\\\"}], \\\"]\\\"}]\\) is too small to represent as a \
normalized machine number; precision may be lost.\"", 2, 4095, 1322, 
   32673375128574415670, "Local"},
  "MessageTemplate"]], "Message", "MSG",
 CellChangeTimes->{
  3.8065378785963087`*^9, {3.806537912504636*^9, 3.8065379421255007`*^9}, 
   3.806538054115768*^9, 3.8076569534246407`*^9},
 CellLabel->
  "During evaluation of \
In[4077]:=",ExpressionUUID->"945d9e9a-d590-49f6-a9d4-ae9e821988a6"],

Cell[BoxData[
 TemplateBox[{
  "General", "stop", 
   "\"Further output of \\!\\(\\*StyleBox[RowBox[{\\\"General\\\", \
\\\"::\\\", \\\"munfl\\\"}], \\\"MessageName\\\"]\\) will be suppressed \
during this calculation.\"", 2, 4095, 1323, 32673375128574415670, "Local"},
  "MessageTemplate"]], "Message", "MSG",
 CellChangeTimes->{
  3.8065378785963087`*^9, {3.806537912504636*^9, 3.8065379421255007`*^9}, 
   3.806538054115768*^9, 3.807656953533265*^9},
 CellLabel->
  "During evaluation of \
In[4077]:=",ExpressionUUID->"da24d00c-d6e5-4d88-9d07-ed2421c134ab"],

Cell[BoxData[
 TemplateBox[{
  "General", "munfl", 
   "\"\\!\\(\\*RowBox[{\\\"Exp\\\", \\\"[\\\", RowBox[{\\\"-\\\", \
\\\"1683.4757133200296`\\\"}], \\\"]\\\"}]\\) is too small to represent as a \
normalized machine number; precision may be lost.\"", 2, 4099, 1324, 
   32673375128574415670, "Local"},
  "MessageTemplate"]], "Message", "MSG",
 CellChangeTimes->{
  3.8065378785963087`*^9, {3.806537912504636*^9, 3.8065379421255007`*^9}, 
   3.806538054115768*^9, 3.8076569537249823`*^9},
 CellLabel->
  "During evaluation of \
In[4077]:=",ExpressionUUID->"5cdb33a4-048f-4079-9fe4-8b6a9fee9c52"],

Cell[BoxData[
 TemplateBox[{
  "General", "munfl", 
   "\"\\!\\(\\*RowBox[{\\\"Exp\\\", \\\"[\\\", RowBox[{\\\"-\\\", \
\\\"1629.4390830738662`\\\"}], \\\"]\\\"}]\\) is too small to represent as a \
normalized machine number; precision may be lost.\"", 2, 4099, 1325, 
   32673375128574415670, "Local"},
  "MessageTemplate"]], "Message", "MSG",
 CellChangeTimes->{
  3.8065378785963087`*^9, {3.806537912504636*^9, 3.8065379421255007`*^9}, 
   3.806538054115768*^9, 3.807656953835162*^9},
 CellLabel->
  "During evaluation of \
In[4077]:=",ExpressionUUID->"f629a465-fe7a-4a26-b609-4ea259bbbd44"],

Cell[BoxData[
 TemplateBox[{
  "General", "munfl", 
   "\"\\!\\(\\*RowBox[{\\\"Exp\\\", \\\"[\\\", RowBox[{\\\"-\\\", \
\\\"1657.398103968994`\\\"}], \\\"]\\\"}]\\) is too small to represent as a \
normalized machine number; precision may be lost.\"", 2, 4099, 1326, 
   32673375128574415670, "Local"},
  "MessageTemplate"]], "Message", "MSG",
 CellChangeTimes->{
  3.8065378785963087`*^9, {3.806537912504636*^9, 3.8065379421255007`*^9}, 
   3.806538054115768*^9, 3.807656953945911*^9},
 CellLabel->
  "During evaluation of \
In[4077]:=",ExpressionUUID->"14b7882e-e2de-4b23-bd45-1171f9cca47d"],

Cell[BoxData[
 TemplateBox[{
  "General", "stop", 
   "\"Further output of \\!\\(\\*StyleBox[RowBox[{\\\"General\\\", \
\\\"::\\\", \\\"munfl\\\"}], \\\"MessageName\\\"]\\) will be suppressed \
during this calculation.\"", 2, 4099, 1327, 32673375128574415670, "Local"},
  "MessageTemplate"]], "Message", "MSG",
 CellChangeTimes->{
  3.8065378785963087`*^9, {3.806537912504636*^9, 3.8065379421255007`*^9}, 
   3.806538054115768*^9, 3.807656954052033*^9},
 CellLabel->
  "During evaluation of \
In[4077]:=",ExpressionUUID->"a53b8bdb-cc25-4f78-a475-8b69ae5b540e"],

Cell[BoxData[
 TemplateBox[{
  "General", "munfl", 
   "\"\\!\\(\\*RowBox[{\\\"Exp\\\", \\\"[\\\", RowBox[{\\\"-\\\", \
\\\"1684.82649154242`\\\"}], \\\"]\\\"}]\\) is too small to represent as a \
normalized machine number; precision may be lost.\"", 2, 4103, 1328, 
   32673375128574415670, "Local"},
  "MessageTemplate"]], "Message", "MSG",
 CellChangeTimes->{
  3.8065378785963087`*^9, {3.806537912504636*^9, 3.8065379421255007`*^9}, 
   3.806538054115768*^9, 3.807656954221856*^9},
 CellLabel->
  "During evaluation of \
In[4077]:=",ExpressionUUID->"07f356a2-fbab-455f-a6b6-d32956b07520"],

Cell[BoxData[
 TemplateBox[{
  "General", "munfl", 
   "\"\\!\\(\\*RowBox[{\\\"Exp\\\", \\\"[\\\", RowBox[{\\\"-\\\", \
\\\"1635.7760305970644`\\\"}], \\\"]\\\"}]\\) is too small to represent as a \
normalized machine number; precision may be lost.\"", 2, 4103, 1329, 
   32673375128574415670, "Local"},
  "MessageTemplate"]], "Message", "MSG",
 CellChangeTimes->{
  3.8065378785963087`*^9, {3.806537912504636*^9, 3.8065379421255007`*^9}, 
   3.806538054115768*^9, 3.80765695432906*^9},
 CellLabel->
  "During evaluation of \
In[4077]:=",ExpressionUUID->"7751c564-97f7-45f6-907b-863107965ea5"],

Cell[BoxData[
 TemplateBox[{
  "General", "munfl", 
   "\"\\!\\(\\*RowBox[{\\\"Exp\\\", \\\"[\\\", RowBox[{\\\"-\\\", \
\\\"1651.2351313587224`\\\"}], \\\"]\\\"}]\\) is too small to represent as a \
normalized machine number; precision may be lost.\"", 2, 4103, 1330, 
   32673375128574415670, "Local"},
  "MessageTemplate"]], "Message", "MSG",
 CellChangeTimes->{
  3.8065378785963087`*^9, {3.806537912504636*^9, 3.8065379421255007`*^9}, 
   3.806538054115768*^9, 3.807656954444821*^9},
 CellLabel->
  "During evaluation of \
In[4077]:=",ExpressionUUID->"eb141f16-63ff-4318-ab6d-553dd95e6901"],

Cell[BoxData[
 TemplateBox[{
  "General", "stop", 
   "\"Further output of \\!\\(\\*StyleBox[RowBox[{\\\"General\\\", \
\\\"::\\\", \\\"munfl\\\"}], \\\"MessageName\\\"]\\) will be suppressed \
during this calculation.\"", 2, 4103, 1331, 32673375128574415670, "Local"},
  "MessageTemplate"]], "Message", "MSG",
 CellChangeTimes->{
  3.8065378785963087`*^9, {3.806537912504636*^9, 3.8065379421255007`*^9}, 
   3.806538054115768*^9, 3.8076569545498753`*^9},
 CellLabel->
  "During evaluation of \
In[4077]:=",ExpressionUUID->"c6a366d7-7375-4822-a7dc-b4827beef639"],

Cell[BoxData[
 TagBox[GridBox[{
    {"\<\"\"\>", "\<\"\"\>", 
     RowBox[{"-", "4205.399930482853`"}], "0.`"},
    {"1", "0.9785069178952573`", "458.9336340186162`", "0.`"},
    {"14", "0.987785466654148`", "0.013005843149995831`", 
     "2.4498502713973206`*^-107"},
    {"2", "0.9962158920158956`", "0.006283602691329023`", 
     "1.8922607269074964`*^-106"},
    {"5", "0.999100404724357`", "0.0023916188917153837`", 
     "3.8911330988382876`*^-42"},
    {"3", "0.9994691581585391`", "0.0012345010990328662`", 
     "3.203696705384561`*^-21"},
    {"10", "0.9997220927893796`", 
     RowBox[{"-", "0.0008402106454233856`"}], "2.961542157708656`*^-13"},
    {"4", "0.9997495286224372`", "0.0007149070851013453`", 
     "8.884751313381876`*^-7"}
   },
   GridBoxAlignment->{"Columns" -> {{Left}}, "Rows" -> {{Baseline}}},
   GridBoxSpacings->{"Columns" -> {
       Offset[0.27999999999999997`], {
        Offset[2.0999999999999996`]}, 
       Offset[0.27999999999999997`]}, "Rows" -> {
       Offset[0.2], {
        Offset[0.4]}, 
       Offset[0.2]}}],
  Function[BoxForm`e$, 
   TableForm[BoxForm`e$]]]], "Output",
 CellChangeTimes->{3.8065378815618763`*^9, 3.806537916021697*^9, 
  3.806537946089951*^9, 3.806538057879179*^9, 3.807656954659395*^9},
 CellLabel->
  "Out[4106]//TableForm=",ExpressionUUID->"2bd6669c-2621-447d-9cba-\
b703743fc885"]
}, Open  ]]
}, Closed]],

Cell[CellGroupData[{

Cell["MP2", "Subsubsection",
 CellChangeTimes->{{3.773636958626588*^9, 3.773636964518046*^9}, {
  3.773637324837083*^9, 3.773637325069333*^9}, {3.805799372900701*^9, 
  3.805799373923903*^9}, {3.8058000518311234`*^9, 3.805800051952626*^9}, {
  3.805800098642302*^9, 3.805800098929121*^9}, {3.8058007125520563`*^9, 
  3.8058007138585567`*^9}},ExpressionUUID->"c159f754-3ed7-4202-a148-\
1267ec483eb9"],

Cell[CellGroupData[{

Cell[BoxData[
 RowBox[{
  RowBox[{"(*", "PCB", "*)"}], "\[IndentingNewLine]", 
  RowBox[{
   RowBox[{
    RowBox[{"allx", "=", 
     RowBox[{"{", 
      RowBox[{
      "xa", ",", "xb", ",", "xc", ",", "xd", ",", "xe", ",", "xf", ",", "xg", 
       ",", "xh", ",", "xi", ",", "xj", ",", "xk"}], "}"}]}], ";", 
    RowBox[{"parameters", "=", 
     RowBox[{"{", "}"}]}], ";"}], "\[IndentingNewLine]", 
   RowBox[{
    RowBox[{"xlist", "=", 
     RowBox[{"Table", "[", 
      RowBox[{"i", ",", 
       RowBox[{"{", 
        RowBox[{"i", ",", "10"}], "}"}]}], "]"}]}], ";"}], 
   "\[IndentingNewLine]", 
   RowBox[{
    RowBox[{"rtab", "=", 
     RowBox[{"Table", "[", 
      RowBox[{
       RowBox[{"lmrho", "[", 
        RowBox[{"regtabPCB", ",", "allx", ",", 
         RowBox[{"{", 
          RowBox[{
          "xlist", "\[LeftDoubleBracket]", "i", "\[RightDoubleBracket]"}], 
          "}"}]}], "]"}], ",", 
       RowBox[{"{", 
        RowBox[{"i", ",", 
         RowBox[{"Length", "[", "xlist", "]"}]}], "}"}]}], "]"}]}], ";"}], 
   "\[IndentingNewLine]", 
   RowBox[{
    RowBox[{"r", "=", 
     RowBox[{"Max", "[", 
      RowBox[{"rtab", "\[LeftDoubleBracket]", 
       RowBox[{"All", ",", "1"}], "\[RightDoubleBracket]"}], "]"}]}], ";"}], 
   "\[IndentingNewLine]", 
   RowBox[{
    RowBox[{"maxp", "=", 
     RowBox[{
      RowBox[{
       RowBox[{"Position", "[", 
        RowBox[{"rtab", ",", "r"}], "]"}], "\[LeftDoubleBracket]", "1", 
       "\[RightDoubleBracket]"}], "\[LeftDoubleBracket]", "1", 
      "\[RightDoubleBracket]"}]}], ";", 
    RowBox[{"maxx", "=", 
     RowBox[{
     "xlist", "\[LeftDoubleBracket]", "maxp", "\[RightDoubleBracket]"}]}], 
    ";", 
    RowBox[{"coef", "=", 
     RowBox[{
      RowBox[{
      "rtab", "\[LeftDoubleBracket]", "maxp", "\[RightDoubleBracket]"}], 
      "\[LeftDoubleBracket]", "2", "\[RightDoubleBracket]"}]}], ";", 
    RowBox[{"pvalues", "=", 
     RowBox[{
      RowBox[{
      "rtab", "\[LeftDoubleBracket]", "maxp", "\[RightDoubleBracket]"}], 
      "\[LeftDoubleBracket]", "3", "\[RightDoubleBracket]"}]}], ";", 
    RowBox[{"AppendTo", "[", 
     RowBox[{"parameters", ",", 
      RowBox[{"{", 
       RowBox[{"maxx", ",", "r"}], "}"}]}], "]"}], ";"}], 
   "\[IndentingNewLine]", "\[IndentingNewLine]", 
   RowBox[{
    RowBox[{"xlist", "=", 
     RowBox[{"Delete", "[", 
      RowBox[{"xlist", ",", "maxp"}], "]"}]}], ";"}], "\[IndentingNewLine]", 
   RowBox[{
    RowBox[{"rtab", "=", 
     RowBox[{"Table", "[", 
      RowBox[{
       RowBox[{"lmrho", "[", 
        RowBox[{"regtabPCB", ",", "allx", ",", 
         RowBox[{"{", 
          RowBox[{"1", ",", 
           RowBox[{
           "xlist", "\[LeftDoubleBracket]", "i", "\[RightDoubleBracket]"}]}], 
          "}"}]}], "]"}], ",", 
       RowBox[{"{", 
        RowBox[{"i", ",", 
         RowBox[{"Length", "[", "xlist", "]"}]}], "}"}]}], "]"}]}], ";"}], 
   "\[IndentingNewLine]", 
   RowBox[{
    RowBox[{"r", "=", 
     RowBox[{"Max", "[", 
      RowBox[{"rtab", "\[LeftDoubleBracket]", 
       RowBox[{"All", ",", "1"}], "\[RightDoubleBracket]"}], "]"}]}], ";"}], 
   "\[IndentingNewLine]", 
   RowBox[{
    RowBox[{"maxp", "=", 
     RowBox[{
      RowBox[{
       RowBox[{"Position", "[", 
        RowBox[{"rtab", ",", "r"}], "]"}], "\[LeftDoubleBracket]", "1", 
       "\[RightDoubleBracket]"}], "\[LeftDoubleBracket]", "1", 
      "\[RightDoubleBracket]"}]}], ";", 
    RowBox[{"maxx", "=", 
     RowBox[{
     "xlist", "\[LeftDoubleBracket]", "maxp", "\[RightDoubleBracket]"}]}], 
    ";", 
    RowBox[{"coef", "=", 
     RowBox[{
      RowBox[{
      "rtab", "\[LeftDoubleBracket]", "maxp", "\[RightDoubleBracket]"}], 
      "\[LeftDoubleBracket]", "2", "\[RightDoubleBracket]"}]}], ";", 
    RowBox[{"pvalues", "=", 
     RowBox[{
      RowBox[{
      "rtab", "\[LeftDoubleBracket]", "maxp", "\[RightDoubleBracket]"}], 
      "\[LeftDoubleBracket]", "3", "\[RightDoubleBracket]"}]}], ";", 
    RowBox[{"AppendTo", "[", 
     RowBox[{"parameters", ",", 
      RowBox[{"{", 
       RowBox[{"maxx", ",", "r"}], "}"}]}], "]"}], ";"}], 
   "\[IndentingNewLine]", "\[IndentingNewLine]", 
   RowBox[{
    RowBox[{"xlist", "=", 
     RowBox[{"Delete", "[", 
      RowBox[{"xlist", ",", "maxp"}], "]"}]}], ";"}], "\[IndentingNewLine]", 
   RowBox[{
    RowBox[{"rtab", "=", 
     RowBox[{"Table", "[", 
      RowBox[{
       RowBox[{"lmrho", "[", 
        RowBox[{"regtabPCB", ",", "allx", ",", 
         RowBox[{"{", 
          RowBox[{"1", ",", "2", ",", 
           RowBox[{
           "xlist", "\[LeftDoubleBracket]", "i", "\[RightDoubleBracket]"}]}], 
          "}"}]}], "]"}], ",", 
       RowBox[{"{", 
        RowBox[{"i", ",", 
         RowBox[{"Length", "[", "xlist", "]"}]}], "}"}]}], "]"}]}], ";"}], 
   "\[IndentingNewLine]", 
   RowBox[{
    RowBox[{"r", "=", 
     RowBox[{"Max", "[", 
      RowBox[{"rtab", "\[LeftDoubleBracket]", 
       RowBox[{"All", ",", "1"}], "\[RightDoubleBracket]"}], "]"}]}], ";"}], 
   "\[IndentingNewLine]", 
   RowBox[{
    RowBox[{"maxp", "=", 
     RowBox[{
      RowBox[{
       RowBox[{"Position", "[", 
        RowBox[{"rtab", ",", "r"}], "]"}], "\[LeftDoubleBracket]", "1", 
       "\[RightDoubleBracket]"}], "\[LeftDoubleBracket]", "1", 
      "\[RightDoubleBracket]"}]}], ";", 
    RowBox[{"maxx", "=", 
     RowBox[{
     "xlist", "\[LeftDoubleBracket]", "maxp", "\[RightDoubleBracket]"}]}], 
    ";", 
    RowBox[{"coef", "=", 
     RowBox[{
      RowBox[{
      "rtab", "\[LeftDoubleBracket]", "maxp", "\[RightDoubleBracket]"}], 
      "\[LeftDoubleBracket]", "2", "\[RightDoubleBracket]"}]}], ";", 
    RowBox[{"pvalues", "=", 
     RowBox[{
      RowBox[{
      "rtab", "\[LeftDoubleBracket]", "maxp", "\[RightDoubleBracket]"}], 
      "\[LeftDoubleBracket]", "3", "\[RightDoubleBracket]"}]}], ";", 
    RowBox[{"AppendTo", "[", 
     RowBox[{"parameters", ",", 
      RowBox[{"{", 
       RowBox[{"maxx", ",", "r"}], "}"}]}], "]"}], ";"}], 
   "\[IndentingNewLine]", "\[IndentingNewLine]", 
   RowBox[{
    RowBox[{"xlist", "=", 
     RowBox[{"Delete", "[", 
      RowBox[{"xlist", ",", "maxp"}], "]"}]}], ";"}], "\[IndentingNewLine]", 
   RowBox[{
    RowBox[{"rtab", "=", 
     RowBox[{"Table", "[", 
      RowBox[{
       RowBox[{"lmrho", "[", 
        RowBox[{"regtabPCB", ",", "allx", ",", 
         RowBox[{"{", 
          RowBox[{"1", ",", "2", ",", "9", ",", 
           RowBox[{
           "xlist", "\[LeftDoubleBracket]", "i", "\[RightDoubleBracket]"}]}], 
          "}"}]}], "]"}], ",", 
       RowBox[{"{", 
        RowBox[{"i", ",", 
         RowBox[{"Length", "[", "xlist", "]"}]}], "}"}]}], "]"}]}], ";"}], 
   "\[IndentingNewLine]", 
   RowBox[{
    RowBox[{"r", "=", 
     RowBox[{"Max", "[", 
      RowBox[{"rtab", "\[LeftDoubleBracket]", 
       RowBox[{"All", ",", "1"}], "\[RightDoubleBracket]"}], "]"}]}], ";"}], 
   "\[IndentingNewLine]", 
   RowBox[{
    RowBox[{"maxp", "=", 
     RowBox[{
      RowBox[{
       RowBox[{"Position", "[", 
        RowBox[{"rtab", ",", "r"}], "]"}], "\[LeftDoubleBracket]", "1", 
       "\[RightDoubleBracket]"}], "\[LeftDoubleBracket]", "1", 
      "\[RightDoubleBracket]"}]}], ";", 
    RowBox[{"maxx", "=", 
     RowBox[{
     "xlist", "\[LeftDoubleBracket]", "maxp", "\[RightDoubleBracket]"}]}], 
    ";", 
    RowBox[{"coef", "=", 
     RowBox[{
      RowBox[{
      "rtab", "\[LeftDoubleBracket]", "maxp", "\[RightDoubleBracket]"}], 
      "\[LeftDoubleBracket]", "2", "\[RightDoubleBracket]"}]}], ";", 
    RowBox[{"pvalues", "=", 
     RowBox[{
      RowBox[{
      "rtab", "\[LeftDoubleBracket]", "maxp", "\[RightDoubleBracket]"}], 
      "\[LeftDoubleBracket]", "3", "\[RightDoubleBracket]"}]}], ";", 
    RowBox[{"AppendTo", "[", 
     RowBox[{"parameters", ",", 
      RowBox[{"{", 
       RowBox[{"maxx", ",", "r"}], "}"}]}], "]"}], ";"}], 
   "\[IndentingNewLine]", "\[IndentingNewLine]", 
   RowBox[{
    RowBox[{"xlist", "=", 
     RowBox[{"Delete", "[", 
      RowBox[{"xlist", ",", "maxp"}], "]"}]}], ";"}], "\[IndentingNewLine]", 
   RowBox[{
    RowBox[{"rtab", "=", 
     RowBox[{"Table", "[", 
      RowBox[{
       RowBox[{"lmrho", "[", 
        RowBox[{"regtabPCB", ",", "allx", ",", 
         RowBox[{"{", 
          RowBox[{"1", ",", "2", ",", "9", ",", "10", ",", 
           RowBox[{
           "xlist", "\[LeftDoubleBracket]", "i", "\[RightDoubleBracket]"}]}], 
          "}"}]}], "]"}], ",", 
       RowBox[{"{", 
        RowBox[{"i", ",", 
         RowBox[{"Length", "[", "xlist", "]"}]}], "}"}]}], "]"}]}], ";"}], 
   "\[IndentingNewLine]", 
   RowBox[{
    RowBox[{"r", "=", 
     RowBox[{"Max", "[", 
      RowBox[{"rtab", "\[LeftDoubleBracket]", 
       RowBox[{"All", ",", "1"}], "\[RightDoubleBracket]"}], "]"}]}], ";"}], 
   "\[IndentingNewLine]", 
   RowBox[{
    RowBox[{"maxp", "=", 
     RowBox[{
      RowBox[{
       RowBox[{"Position", "[", 
        RowBox[{"rtab", ",", "r"}], "]"}], "\[LeftDoubleBracket]", "1", 
       "\[RightDoubleBracket]"}], "\[LeftDoubleBracket]", "1", 
      "\[RightDoubleBracket]"}]}], ";", 
    RowBox[{"maxx", "=", 
     RowBox[{
     "xlist", "\[LeftDoubleBracket]", "maxp", "\[RightDoubleBracket]"}]}], 
    ";", 
    RowBox[{"coef", "=", 
     RowBox[{
      RowBox[{
      "rtab", "\[LeftDoubleBracket]", "maxp", "\[RightDoubleBracket]"}], 
      "\[LeftDoubleBracket]", "2", "\[RightDoubleBracket]"}]}], ";", 
    RowBox[{"pvalues", "=", 
     RowBox[{
      RowBox[{
      "rtab", "\[LeftDoubleBracket]", "maxp", "\[RightDoubleBracket]"}], 
      "\[LeftDoubleBracket]", "3", "\[RightDoubleBracket]"}]}], ";", 
    RowBox[{"AppendTo", "[", 
     RowBox[{"parameters", ",", 
      RowBox[{"{", 
       RowBox[{"maxx", ",", "r"}], "}"}]}], "]"}], ";"}], 
   "\[IndentingNewLine]", "\[IndentingNewLine]", 
   RowBox[{"(*", 
    RowBox[{
     RowBox[{"xlist", "=", 
      RowBox[{"Delete", "[", 
       RowBox[{"xlist", ",", "maxp"}], "]"}]}], ";", " ", 
     RowBox[{
      RowBox[{"-", " ", "rho"}], " ", "lower", "\[IndentingNewLine]", 
      RowBox[{"rtab", "=", 
       RowBox[{"Table", "[", 
        RowBox[{
         RowBox[{"lmrho", "[", 
          RowBox[{"regtabPCB", ",", "allx", ",", 
           RowBox[{"{", 
            RowBox[{"1", ",", "2", ",", "9", ",", "10", ",", "3", ",", 
             RowBox[{
             "xlist", "\[LeftDoubleBracket]", "i", 
              "\[RightDoubleBracket]"}]}], "}"}]}], "]"}], ",", 
         RowBox[{"{", 
          RowBox[{"i", ",", 
           RowBox[{"Length", "[", "xlist", "]"}]}], "}"}]}], "]"}]}]}], ";", 
     "\[IndentingNewLine]", 
     RowBox[{"r", "=", 
      RowBox[{"Max", "[", 
       RowBox[{"rtab", "\[LeftDoubleBracket]", 
        RowBox[{"All", ",", "1"}], "\[RightDoubleBracket]"}], "]"}]}], ";", 
     "\[IndentingNewLine]", 
     RowBox[{"maxp", "=", 
      RowBox[{
       RowBox[{
        RowBox[{"Position", "[", 
         RowBox[{"rtab", ",", "r"}], "]"}], "\[LeftDoubleBracket]", "1", 
        "\[RightDoubleBracket]"}], "\[LeftDoubleBracket]", "1", 
       "\[RightDoubleBracket]"}]}], ";", 
     RowBox[{"maxx", "=", 
      RowBox[{
      "xlist", "\[LeftDoubleBracket]", "maxp", "\[RightDoubleBracket]"}]}], 
     ";", 
     RowBox[{"coef", "=", 
      RowBox[{
       RowBox[{
       "rtab", "\[LeftDoubleBracket]", "maxp", "\[RightDoubleBracket]"}], 
       "\[LeftDoubleBracket]", "2", "\[RightDoubleBracket]"}]}], ";", 
     RowBox[{"pvalues", "=", 
      RowBox[{
       RowBox[{
       "rtab", "\[LeftDoubleBracket]", "maxp", "\[RightDoubleBracket]"}], 
       "\[LeftDoubleBracket]", "3", "\[RightDoubleBracket]"}]}], ";", 
     RowBox[{"AppendTo", "[", 
      RowBox[{"parameters", ",", 
       RowBox[{"{", 
        RowBox[{"maxx", ",", "r"}], "}"}]}], "]"}], ";"}], "*)"}], 
   "\[IndentingNewLine]", 
   RowBox[{"r2", "=", 
    RowBox[{
     RowBox[{
     "rtab", "\[LeftDoubleBracket]", "maxp", "\[RightDoubleBracket]"}], 
     "\[LeftDoubleBracket]", "4", "\[RightDoubleBracket]"}]}], 
   "\[IndentingNewLine]", 
   RowBox[{
    RowBox[{"Prepend", "[", 
     RowBox[{
      RowBox[{"Table", "[", 
       RowBox[{
        RowBox[{"Flatten", "[", 
         RowBox[{"{", 
          RowBox[{
           RowBox[{
           "parameters", "\[LeftDoubleBracket]", "i", 
            "\[RightDoubleBracket]"}], ",", 
           RowBox[{"coef", "\[LeftDoubleBracket]", 
            RowBox[{"i", "+", "1"}], "\[RightDoubleBracket]"}], ",", 
           RowBox[{"pvalues", "\[LeftDoubleBracket]", 
            RowBox[{"i", "+", "1"}], "\[RightDoubleBracket]"}]}], "}"}], 
         "]"}], ",", 
        RowBox[{"{", 
         RowBox[{"i", ",", 
          RowBox[{"Length", "[", "parameters", "]"}]}], "}"}]}], "]"}], ",", 
      RowBox[{"{", 
       RowBox[{"\"\<\>\"", ",", "\"\<\>\"", ",", 
        RowBox[{
        "coef", "\[LeftDoubleBracket]", "1", "\[RightDoubleBracket]"}], ",", 
        RowBox[{
        "pvalues", "\[LeftDoubleBracket]", "1", "\[RightDoubleBracket]"}]}], 
       "}"}]}], "]"}], "//", "TableForm"}]}]}]], "Input",
 CellChangeTimes->CompressedData["
1:eJwVxU0og3EAB+BtRVMmsQNpQ9p8Ty6yMhlWSmu1NWILba2WlLEyxcGJZhwR
S81MjWxqSpnQEokTNbIZmprS+275mBji/zs8PcW6QaWBxWAweAR+pQIxupuS
ptH6J2w9qqMwm8elcUavczFONrczl3ABczL2RvZu1D5h/9itOEnOebdJcKK+
QY4Lst0KXMHyLmNT/osb2xkcDx5I5u3gWM3fPm6TJwJYmyU/xcLT0XPMmpVe
4C+ROIgdeZIITnWqH3GR9TDzg9zUaORgx71YmSILwnYddpnuh7FDKzRjp2xi
GievV1Zx69yxB9/V5XpxyFZY/EMui5YI8fgMXYWzncFq/Om0SnB5xKjAbDNX
jR2yqQ5c0qjW4PTJBxP233xH8bDvKo77aXb1L3ntTCXCsl1+M9565rdjkcGy
0KahpCOXfS68LQirhnoo6cnieheWhzR6vNkyb8AHLl3pHrnHZ6nE//lb/sw=

  "],
 CellLabel->
  "In[4707]:=",ExpressionUUID->"e4f7a22a-5c76-4407-b8d3-d4bd3ad6e0e2"],

Cell[BoxData["0.9999999999981543`"], "Output",
 CellChangeTimes->{{3.805801031383313*^9, 3.8058010524725513`*^9}, 
   3.8059552221611147`*^9, {3.805955267416003*^9, 3.80595529307477*^9}, 
   3.805955340187899*^9, 3.805955372309793*^9, {3.807611562084298*^9, 
   3.8076116011629257`*^9}, 3.8076577203360853`*^9, 3.8077627844682207`*^9},
 CellLabel->
  "Out[4728]=",ExpressionUUID->"7dd5ab9d-32ad-4dca-8cde-b4ff52595177"],

Cell[BoxData[
 TagBox[GridBox[{
    {"\<\"\"\>", "\<\"\"\>", 
     RowBox[{"-", "5053.469488906084`"}], "0.`"},
    {"1", "0.9849604252412704`", "459.1181745417411`", "0.`"},
    {"2", "0.9974849120070902`", "0.003114297168120703`", 
     "2.831354176415256`*^-82"},
    {"9", "0.9975755173877875`", "0.0004184039947932486`", 
     "0.0002023169800340977`"},
    {"10", "0.9977056632765903`", "0.0005047589016718987`", 
     "0.00011246653034544841`"},
    {"3", "0.9979244489830879`", "0.00014213667829247585`", 
     "0.20000813292159014`"}
   },
   GridBoxAlignment->{"Columns" -> {{Left}}, "Rows" -> {{Baseline}}},
   GridBoxSpacings->{"Columns" -> {
       Offset[0.27999999999999997`], {
        Offset[2.0999999999999996`]}, 
       Offset[0.27999999999999997`]}, "Rows" -> {
       Offset[0.2], {
        Offset[0.4]}, 
       Offset[0.2]}}],
  Function[BoxForm`e$, 
   TableForm[BoxForm`e$]]]], "Output",
 CellChangeTimes->{{3.805801031383313*^9, 3.8058010524725513`*^9}, 
   3.8059552221611147`*^9, {3.805955267416003*^9, 3.80595529307477*^9}, 
   3.805955340187899*^9, 3.805955372309793*^9, {3.807611562084298*^9, 
   3.8076116011629257`*^9}, 3.8076577203360853`*^9, 3.807762784475562*^9},
 CellLabel->
  "Out[4729]//TableForm=",ExpressionUUID->"a6608030-1e53-4be5-a5d4-\
9e7cea5b6c10"]
}, Open  ]],

Cell[CellGroupData[{

Cell[BoxData[
 RowBox[{
  RowBox[{"(*", "PCDD", "*)"}], "\[IndentingNewLine]", 
  RowBox[{
   RowBox[{
    RowBox[{"allx", "=", 
     RowBox[{"{", 
      RowBox[{
      "xa", ",", "xb", ",", "xc", ",", "xd", ",", "xe", ",", "xf", ",", "xg", 
       ",", "xh", ",", "xi", ",", "xj", ",", "xk"}], "}"}]}], ";", 
    RowBox[{"parameters", "=", 
     RowBox[{"{", "}"}]}], ";"}], "\[IndentingNewLine]", 
   RowBox[{
    RowBox[{"xlist", "=", 
     RowBox[{"Table", "[", 
      RowBox[{"i", ",", 
       RowBox[{"{", 
        RowBox[{"i", ",", "10"}], "}"}]}], "]"}]}], ";"}], 
   "\[IndentingNewLine]", 
   RowBox[{
    RowBox[{"rtab", "=", 
     RowBox[{"Table", "[", 
      RowBox[{
       RowBox[{"lmrho", "[", 
        RowBox[{"regtabPCDD", ",", "allx", ",", 
         RowBox[{"{", 
          RowBox[{
          "xlist", "\[LeftDoubleBracket]", "i", "\[RightDoubleBracket]"}], 
          "}"}]}], "]"}], ",", 
       RowBox[{"{", 
        RowBox[{"i", ",", 
         RowBox[{"Length", "[", "xlist", "]"}]}], "}"}]}], "]"}]}], ";"}], 
   "\[IndentingNewLine]", 
   RowBox[{
    RowBox[{"r", "=", 
     RowBox[{"Max", "[", 
      RowBox[{"rtab", "\[LeftDoubleBracket]", 
       RowBox[{"All", ",", "1"}], "\[RightDoubleBracket]"}], "]"}]}], ";"}], 
   "\[IndentingNewLine]", 
   RowBox[{
    RowBox[{"maxp", "=", 
     RowBox[{
      RowBox[{
       RowBox[{"Position", "[", 
        RowBox[{"rtab", ",", "r"}], "]"}], "\[LeftDoubleBracket]", "1", 
       "\[RightDoubleBracket]"}], "\[LeftDoubleBracket]", "1", 
      "\[RightDoubleBracket]"}]}], ";", 
    RowBox[{"maxx", "=", 
     RowBox[{
     "xlist", "\[LeftDoubleBracket]", "maxp", "\[RightDoubleBracket]"}]}], 
    ";", 
    RowBox[{"coef", "=", 
     RowBox[{
      RowBox[{
      "rtab", "\[LeftDoubleBracket]", "maxp", "\[RightDoubleBracket]"}], 
      "\[LeftDoubleBracket]", "2", "\[RightDoubleBracket]"}]}], ";", 
    RowBox[{"pvalues", "=", 
     RowBox[{
      RowBox[{
      "rtab", "\[LeftDoubleBracket]", "maxp", "\[RightDoubleBracket]"}], 
      "\[LeftDoubleBracket]", "3", "\[RightDoubleBracket]"}]}], ";", 
    RowBox[{"AppendTo", "[", 
     RowBox[{"parameters", ",", 
      RowBox[{"{", 
       RowBox[{"maxx", ",", "r"}], "}"}]}], "]"}], ";"}], 
   "\[IndentingNewLine]", "\[IndentingNewLine]", 
   RowBox[{
    RowBox[{"xlist", "=", 
     RowBox[{"Delete", "[", 
      RowBox[{"xlist", ",", "maxp"}], "]"}]}], ";"}], "\[IndentingNewLine]", 
   RowBox[{
    RowBox[{"rtab", "=", 
     RowBox[{"Table", "[", 
      RowBox[{
       RowBox[{"lmrho", "[", 
        RowBox[{"regtabPCDD", ",", "allx", ",", 
         RowBox[{"{", 
          RowBox[{"1", ",", 
           RowBox[{
           "xlist", "\[LeftDoubleBracket]", "i", "\[RightDoubleBracket]"}]}], 
          "}"}]}], "]"}], ",", 
       RowBox[{"{", 
        RowBox[{"i", ",", 
         RowBox[{"Length", "[", "xlist", "]"}]}], "}"}]}], "]"}]}], ";"}], 
   "\[IndentingNewLine]", 
   RowBox[{
    RowBox[{"r", "=", 
     RowBox[{"Max", "[", 
      RowBox[{"rtab", "\[LeftDoubleBracket]", 
       RowBox[{"All", ",", "1"}], "\[RightDoubleBracket]"}], "]"}]}], ";"}], 
   "\[IndentingNewLine]", 
   RowBox[{
    RowBox[{"maxp", "=", 
     RowBox[{
      RowBox[{
       RowBox[{"Position", "[", 
        RowBox[{"rtab", ",", "r"}], "]"}], "\[LeftDoubleBracket]", "1", 
       "\[RightDoubleBracket]"}], "\[LeftDoubleBracket]", "1", 
      "\[RightDoubleBracket]"}]}], ";", 
    RowBox[{"maxx", "=", 
     RowBox[{
     "xlist", "\[LeftDoubleBracket]", "maxp", "\[RightDoubleBracket]"}]}], 
    ";", 
    RowBox[{"coef", "=", 
     RowBox[{
      RowBox[{
      "rtab", "\[LeftDoubleBracket]", "maxp", "\[RightDoubleBracket]"}], 
      "\[LeftDoubleBracket]", "2", "\[RightDoubleBracket]"}]}], ";", 
    RowBox[{"pvalues", "=", 
     RowBox[{
      RowBox[{
      "rtab", "\[LeftDoubleBracket]", "maxp", "\[RightDoubleBracket]"}], 
      "\[LeftDoubleBracket]", "3", "\[RightDoubleBracket]"}]}], ";", 
    RowBox[{"AppendTo", "[", 
     RowBox[{"parameters", ",", 
      RowBox[{"{", 
       RowBox[{"maxx", ",", "r"}], "}"}]}], "]"}], ";"}], 
   "\[IndentingNewLine]", "\[IndentingNewLine]", 
   RowBox[{
    RowBox[{"xlist", "=", 
     RowBox[{"Delete", "[", 
      RowBox[{"xlist", ",", "maxp"}], "]"}]}], ";"}], "\[IndentingNewLine]", 
   RowBox[{
    RowBox[{"rtab", "=", 
     RowBox[{"Table", "[", 
      RowBox[{
       RowBox[{"lmrho", "[", 
        RowBox[{"regtabPCDD", ",", "allx", ",", 
         RowBox[{"{", 
          RowBox[{"1", ",", "8", ",", 
           RowBox[{
           "xlist", "\[LeftDoubleBracket]", "i", "\[RightDoubleBracket]"}]}], 
          "}"}]}], "]"}], ",", 
       RowBox[{"{", 
        RowBox[{"i", ",", 
         RowBox[{"Length", "[", "xlist", "]"}]}], "}"}]}], "]"}]}], ";"}], 
   "\[IndentingNewLine]", 
   RowBox[{
    RowBox[{"r", "=", 
     RowBox[{"Max", "[", 
      RowBox[{"rtab", "\[LeftDoubleBracket]", 
       RowBox[{"All", ",", "1"}], "\[RightDoubleBracket]"}], "]"}]}], ";"}], 
   "\[IndentingNewLine]", 
   RowBox[{
    RowBox[{"maxp", "=", 
     RowBox[{
      RowBox[{
       RowBox[{"Position", "[", 
        RowBox[{"rtab", ",", "r"}], "]"}], "\[LeftDoubleBracket]", "1", 
       "\[RightDoubleBracket]"}], "\[LeftDoubleBracket]", "1", 
      "\[RightDoubleBracket]"}]}], ";", 
    RowBox[{"maxx", "=", 
     RowBox[{
     "xlist", "\[LeftDoubleBracket]", "maxp", "\[RightDoubleBracket]"}]}], 
    ";", 
    RowBox[{"coef", "=", 
     RowBox[{
      RowBox[{
      "rtab", "\[LeftDoubleBracket]", "maxp", "\[RightDoubleBracket]"}], 
      "\[LeftDoubleBracket]", "2", "\[RightDoubleBracket]"}]}], ";", 
    RowBox[{"pvalues", "=", 
     RowBox[{
      RowBox[{
      "rtab", "\[LeftDoubleBracket]", "maxp", "\[RightDoubleBracket]"}], 
      "\[LeftDoubleBracket]", "3", "\[RightDoubleBracket]"}]}], ";", 
    RowBox[{"AppendTo", "[", 
     RowBox[{"parameters", ",", 
      RowBox[{"{", 
       RowBox[{"maxx", ",", "r"}], "}"}]}], "]"}], ";"}], 
   "\[IndentingNewLine]", "\[IndentingNewLine]", 
   RowBox[{
    RowBox[{"xlist", "=", 
     RowBox[{"Delete", "[", 
      RowBox[{"xlist", ",", "maxp"}], "]"}]}], ";"}], "\[IndentingNewLine]", 
   RowBox[{
    RowBox[{"rtab", "=", 
     RowBox[{"Table", "[", 
      RowBox[{
       RowBox[{"lmrho", "[", 
        RowBox[{"regtabPCDD", ",", "allx", ",", 
         RowBox[{"{", 
          RowBox[{"1", ",", "8", ",", "2", ",", 
           RowBox[{
           "xlist", "\[LeftDoubleBracket]", "i", "\[RightDoubleBracket]"}]}], 
          "}"}]}], "]"}], ",", 
       RowBox[{"{", 
        RowBox[{"i", ",", 
         RowBox[{"Length", "[", "xlist", "]"}]}], "}"}]}], "]"}]}], ";"}], 
   "\[IndentingNewLine]", 
   RowBox[{
    RowBox[{"r", "=", 
     RowBox[{"Max", "[", 
      RowBox[{"rtab", "\[LeftDoubleBracket]", 
       RowBox[{"All", ",", "1"}], "\[RightDoubleBracket]"}], "]"}]}], ";"}], 
   "\[IndentingNewLine]", 
   RowBox[{
    RowBox[{"maxp", "=", 
     RowBox[{
      RowBox[{
       RowBox[{"Position", "[", 
        RowBox[{"rtab", ",", "r"}], "]"}], "\[LeftDoubleBracket]", "1", 
       "\[RightDoubleBracket]"}], "\[LeftDoubleBracket]", "1", 
      "\[RightDoubleBracket]"}]}], ";", 
    RowBox[{"maxx", "=", 
     RowBox[{
     "xlist", "\[LeftDoubleBracket]", "maxp", "\[RightDoubleBracket]"}]}], 
    ";", 
    RowBox[{"coef", "=", 
     RowBox[{
      RowBox[{
      "rtab", "\[LeftDoubleBracket]", "maxp", "\[RightDoubleBracket]"}], 
      "\[LeftDoubleBracket]", "2", "\[RightDoubleBracket]"}]}], ";", 
    RowBox[{"pvalues", "=", 
     RowBox[{
      RowBox[{
      "rtab", "\[LeftDoubleBracket]", "maxp", "\[RightDoubleBracket]"}], 
      "\[LeftDoubleBracket]", "3", "\[RightDoubleBracket]"}]}], ";", 
    RowBox[{"AppendTo", "[", 
     RowBox[{"parameters", ",", 
      RowBox[{"{", 
       RowBox[{"maxx", ",", "r"}], "}"}]}], "]"}], ";"}], 
   "\[IndentingNewLine]", "\[IndentingNewLine]", 
   RowBox[{
    RowBox[{"xlist", "=", 
     RowBox[{"Delete", "[", 
      RowBox[{"xlist", ",", "maxp"}], "]"}]}], ";"}], "\[IndentingNewLine]", 
   RowBox[{
    RowBox[{"rtab", "=", 
     RowBox[{"Table", "[", 
      RowBox[{
       RowBox[{"lmrho", "[", 
        RowBox[{"regtabPCDD", ",", "allx", ",", 
         RowBox[{"{", 
          RowBox[{"1", ",", "8", ",", "2", ",", "4", ",", 
           RowBox[{
           "xlist", "\[LeftDoubleBracket]", "i", "\[RightDoubleBracket]"}]}], 
          "}"}]}], "]"}], ",", 
       RowBox[{"{", 
        RowBox[{"i", ",", 
         RowBox[{"Length", "[", "xlist", "]"}]}], "}"}]}], "]"}]}], ";"}], 
   "\[IndentingNewLine]", 
   RowBox[{
    RowBox[{"r", "=", 
     RowBox[{"Max", "[", 
      RowBox[{"rtab", "\[LeftDoubleBracket]", 
       RowBox[{"All", ",", "1"}], "\[RightDoubleBracket]"}], "]"}]}], ";"}], 
   "\[IndentingNewLine]", 
   RowBox[{
    RowBox[{"maxp", "=", 
     RowBox[{
      RowBox[{
       RowBox[{"Position", "[", 
        RowBox[{"rtab", ",", "r"}], "]"}], "\[LeftDoubleBracket]", "1", 
       "\[RightDoubleBracket]"}], "\[LeftDoubleBracket]", "1", 
      "\[RightDoubleBracket]"}]}], ";", 
    RowBox[{"maxx", "=", 
     RowBox[{
     "xlist", "\[LeftDoubleBracket]", "maxp", "\[RightDoubleBracket]"}]}], 
    ";", 
    RowBox[{"coef", "=", 
     RowBox[{
      RowBox[{
      "rtab", "\[LeftDoubleBracket]", "maxp", "\[RightDoubleBracket]"}], 
      "\[LeftDoubleBracket]", "2", "\[RightDoubleBracket]"}]}], ";", 
    RowBox[{"pvalues", "=", 
     RowBox[{
      RowBox[{
      "rtab", "\[LeftDoubleBracket]", "maxp", "\[RightDoubleBracket]"}], 
      "\[LeftDoubleBracket]", "3", "\[RightDoubleBracket]"}]}], ";", 
    RowBox[{"AppendTo", "[", 
     RowBox[{"parameters", ",", 
      RowBox[{"{", 
       RowBox[{"maxx", ",", "r"}], "}"}]}], "]"}], ";"}], 
   "\[IndentingNewLine]", "\[IndentingNewLine]", 
   RowBox[{"(*", 
    RowBox[{
     RowBox[{"xlist", "=", 
      RowBox[{"Delete", "[", 
       RowBox[{"xlist", ",", "maxp"}], "]"}]}], ";", " ", 
     RowBox[{
      RowBox[{
       RowBox[{"-", " ", "rho"}], " ", "not", " ", "increase", 
       "\[IndentingNewLine]", "rtab"}], "=", 
      RowBox[{"Table", "[", 
       RowBox[{
        RowBox[{"lmrho", "[", 
         RowBox[{"regtabPCDD", ",", "allx", ",", 
          RowBox[{"{", 
           RowBox[{"1", ",", "8", ",", "2", ",", "4", ",", "3", ",", 
            RowBox[{
            "xlist", "\[LeftDoubleBracket]", "i", "\[RightDoubleBracket]"}]}],
            "}"}]}], "]"}], ",", 
        RowBox[{"{", 
         RowBox[{"i", ",", 
          RowBox[{"Length", "[", "xlist", "]"}]}], "}"}]}], "]"}]}], ";", 
     "\[IndentingNewLine]", 
     RowBox[{"r", "=", 
      RowBox[{"Max", "[", 
       RowBox[{"rtab", "\[LeftDoubleBracket]", 
        RowBox[{"All", ",", "1"}], "\[RightDoubleBracket]"}], "]"}]}], ";", 
     "\[IndentingNewLine]", 
     RowBox[{"maxp", "=", 
      RowBox[{
       RowBox[{
        RowBox[{"Position", "[", 
         RowBox[{"rtab", ",", "r"}], "]"}], "\[LeftDoubleBracket]", "1", 
        "\[RightDoubleBracket]"}], "\[LeftDoubleBracket]", "1", 
       "\[RightDoubleBracket]"}]}], ";", 
     RowBox[{"maxx", "=", 
      RowBox[{
      "xlist", "\[LeftDoubleBracket]", "maxp", "\[RightDoubleBracket]"}]}], 
     ";", 
     RowBox[{"coef", "=", 
      RowBox[{
       RowBox[{
       "rtab", "\[LeftDoubleBracket]", "maxp", "\[RightDoubleBracket]"}], 
       "\[LeftDoubleBracket]", "2", "\[RightDoubleBracket]"}]}], ";", 
     RowBox[{"pvalues", "=", 
      RowBox[{
       RowBox[{
       "rtab", "\[LeftDoubleBracket]", "maxp", "\[RightDoubleBracket]"}], 
       "\[LeftDoubleBracket]", "3", "\[RightDoubleBracket]"}]}], ";", 
     RowBox[{"AppendTo", "[", 
      RowBox[{"parameters", ",", 
       RowBox[{"{", 
        RowBox[{"maxx", ",", "r"}], "}"}]}], "]"}], ";"}], "*)"}], 
   "\[IndentingNewLine]", "\[IndentingNewLine]", 
   RowBox[{
    RowBox[{"PrependTo", "[", 
     RowBox[{
      RowBox[{"Table", "[", 
       RowBox[{
        RowBox[{"Flatten", "[", 
         RowBox[{"{", 
          RowBox[{
           RowBox[{
           "parameters", "\[LeftDoubleBracket]", "i", 
            "\[RightDoubleBracket]"}], ",", 
           RowBox[{"coef", "\[LeftDoubleBracket]", 
            RowBox[{"i", "+", "1"}], "\[RightDoubleBracket]"}], ",", 
           RowBox[{"pvalues", "\[LeftDoubleBracket]", 
            RowBox[{"i", "+", "1"}], "\[RightDoubleBracket]"}]}], "}"}], 
         "]"}], ",", 
        RowBox[{"{", 
         RowBox[{"i", ",", 
          RowBox[{"Length", "[", "parameters", "]"}]}], "}"}]}], "]"}], ",", 
      RowBox[{"{", 
       RowBox[{"\"\<\>\"", ",", "\"\<\>\"", ",", 
        RowBox[{
        "coef", "\[LeftDoubleBracket]", "1", "\[RightDoubleBracket]"}], ",", 
        RowBox[{
        "pvalues", "\[LeftDoubleBracket]", "1", "\[RightDoubleBracket]"}]}], 
       "}"}]}], "]"}], "//", "TableForm"}], 
   "\[IndentingNewLine]"}]}]], "Input",
 CellChangeTimes->{{3.805770595094226*^9, 3.80577069831361*^9}, {
   3.8057707378943577`*^9, 3.805770837967914*^9}, {3.805770891987811*^9, 
   3.805770951895656*^9}, {3.805795671672288*^9, 3.8057956759403133`*^9}, {
   3.805795725713738*^9, 3.805795761268321*^9}, {3.8057958374053497`*^9, 
   3.805795926681889*^9}, {3.805795960482189*^9, 3.805796028219166*^9}, {
   3.8057993973189583`*^9, 3.805799535554675*^9}, {3.805800360068557*^9, 
   3.805800470181737*^9}, {3.805800529722721*^9, 3.805800554107629*^9}, {
   3.805801086059374*^9, 3.805801154274308*^9}, {3.8059553794287777`*^9, 
   3.8059554005006123`*^9}, {3.80761172135569*^9, 3.80761182632378*^9}, {
   3.8077627953223343`*^9, 3.807762795603504*^9}, 3.807918257311757*^9, {
   3.8079202908542233`*^9, 3.80792029168769*^9}},
 CellLabel->
  "In[899]:=",ExpressionUUID->"8c1edb1d-faf9-4d14-9af7-17b3df9deba3"],

Cell[BoxData[
 TemplateBox[{
  "General", "munfl", 
   "\"\\!\\(\\*RowBox[{\\\"Exp\\\", \\\"[\\\", RowBox[{\\\"-\\\", \
\\\"1003.1708167054649`\\\"}], \\\"]\\\"}]\\) is too small to represent as a \
normalized machine number; precision may be lost.\"", 2, 901, 240, 
   32676679738330742490, "Local"},
  "MessageTemplate"]], "Message", "MSG",
 CellChangeTimes->{3.8079202925899897`*^9},
 CellLabel->
  "During evaluation of \
In[899]:=",ExpressionUUID->"1562fc95-986b-49ee-9c0d-4e2c0a952112"],

Cell[BoxData[
 TemplateBox[{
  "General", "munfl", 
   "\"\\!\\(\\*RowBox[{\\\"Exp\\\", \\\"[\\\", RowBox[{\\\"-\\\", \
\\\"945.486559294447`\\\"}], \\\"]\\\"}]\\) is too small to represent as a \
normalized machine number; precision may be lost.\"", 2, 901, 241, 
   32676679738330742490, "Local"},
  "MessageTemplate"]], "Message", "MSG",
 CellChangeTimes->{3.807920292649322*^9},
 CellLabel->
  "During evaluation of \
In[899]:=",ExpressionUUID->"fc2c8f1b-132f-4eaf-8268-d4bf237eedc2"],

Cell[BoxData[
 TemplateBox[{
  "General", "munfl", 
   "\"\\!\\(\\*RowBox[{\\\"Exp\\\", \\\"[\\\", RowBox[{\\\"-\\\", \
\\\"859.0875027097447`\\\"}], \\\"]\\\"}]\\) is too small to represent as a \
normalized machine number; precision may be lost.\"", 2, 901, 242, 
   32676679738330742490, "Local"},
  "MessageTemplate"]], "Message", "MSG",
 CellChangeTimes->{3.807920292726462*^9},
 CellLabel->
  "During evaluation of \
In[899]:=",ExpressionUUID->"e5230f01-25d3-4e41-9ec6-263a04b6a7e2"],

Cell[BoxData[
 TemplateBox[{
  "General", "stop", 
   "\"Further output of \\!\\(\\*StyleBox[RowBox[{\\\"General\\\", \
\\\"::\\\", \\\"munfl\\\"}], \\\"MessageName\\\"]\\) will be suppressed \
during this calculation.\"", 2, 901, 243, 32676679738330742490, "Local"},
  "MessageTemplate"]], "Message", "MSG",
 CellChangeTimes->{3.807920292783401*^9},
 CellLabel->
  "During evaluation of \
In[899]:=",ExpressionUUID->"d6cb10b3-8569-4b97-bbe2-74db19347418"],

Cell[BoxData[
 TemplateBox[{
  "General", "munfl", 
   "\"\\!\\(\\*RowBox[{\\\"Exp\\\", \\\"[\\\", RowBox[{\\\"-\\\", \
\\\"948.9783260922068`\\\"}], \\\"]\\\"}]\\) is too small to represent as a \
normalized machine number; precision may be lost.\"", 2, 905, 244, 
   32676679738330742490, "Local"},
  "MessageTemplate"]], "Message", "MSG",
 CellChangeTimes->{3.8079202928634157`*^9},
 CellLabel->
  "During evaluation of \
In[899]:=",ExpressionUUID->"c1178a26-3b5f-40d0-a6cf-67e48c79e829"],

Cell[BoxData[
 TemplateBox[{
  "General", "munfl", 
   "\"\\!\\(\\*RowBox[{\\\"Exp\\\", \\\"[\\\", RowBox[{\\\"-\\\", \
\\\"911.1104924761003`\\\"}], \\\"]\\\"}]\\) is too small to represent as a \
normalized machine number; precision may be lost.\"", 2, 905, 245, 
   32676679738330742490, "Local"},
  "MessageTemplate"]], "Message", "MSG",
 CellChangeTimes->{3.807920292924685*^9},
 CellLabel->
  "During evaluation of \
In[899]:=",ExpressionUUID->"fdb9c903-b182-4ce1-a7be-bcd3970eeaf3"],

Cell[BoxData[
 TemplateBox[{
  "General", "munfl", 
   "\"\\!\\(\\*RowBox[{\\\"Exp\\\", \\\"[\\\", RowBox[{\\\"-\\\", \
\\\"933.8110504742173`\\\"}], \\\"]\\\"}]\\) is too small to represent as a \
normalized machine number; precision may be lost.\"", 2, 905, 246, 
   32676679738330742490, "Local"},
  "MessageTemplate"]], "Message", "MSG",
 CellChangeTimes->{3.8079202929923487`*^9},
 CellLabel->
  "During evaluation of \
In[899]:=",ExpressionUUID->"dab34801-bfa1-472d-b6f3-b21e948199f3"],

Cell[BoxData[
 TemplateBox[{
  "General", "stop", 
   "\"Further output of \\!\\(\\*StyleBox[RowBox[{\\\"General\\\", \
\\\"::\\\", \\\"munfl\\\"}], \\\"MessageName\\\"]\\) will be suppressed \
during this calculation.\"", 2, 905, 247, 32676679738330742490, "Local"},
  "MessageTemplate"]], "Message", "MSG",
 CellChangeTimes->{3.807920293060396*^9},
 CellLabel->
  "During evaluation of \
In[899]:=",ExpressionUUID->"f88e7958-02fa-4a75-acae-47eb03ec282b"],

Cell[BoxData[
 TemplateBox[{
  "LinearModelFit", "rank", 
   "\"The rank of the design matrix \\!\\(\\*RowBox[{\\\"2\\\"}]\\) is less \
than the number of terms \\!\\(\\*RowBox[{\\\"3\\\"}]\\) in the model. The \
model and results based upon it may contain significant numerical error.\"", 
   2, 905, 248, 32676679738330742490, "Local"},
  "MessageTemplate"]], "Message", "MSG",
 CellChangeTimes->{3.807920293106632*^9},
 CellLabel->
  "During evaluation of \
In[899]:=",ExpressionUUID->"05253d19-cd46-4542-b8e1-486c6cfedf31"],

Cell[BoxData[
 TemplateBox[{
  "General", "munfl", 
   "\"\\!\\(\\*RowBox[{\\\"Exp\\\", \\\"[\\\", RowBox[{\\\"-\\\", \
\\\"979.5570534455719`\\\"}], \\\"]\\\"}]\\) is too small to represent as a \
normalized machine number; precision may be lost.\"", 2, 909, 249, 
   32676679738330742490, "Local"},
  "MessageTemplate"]], "Message", "MSG",
 CellChangeTimes->{3.807920293179793*^9},
 CellLabel->
  "During evaluation of \
In[899]:=",ExpressionUUID->"f2a0ceb2-2fbd-43b2-8cce-c077000e0046"],

Cell[BoxData[
 TemplateBox[{
  "General", "munfl", 
   "\"\\!\\(\\*RowBox[{\\\"Exp\\\", \\\"[\\\", RowBox[{\\\"-\\\", \
\\\"953.481249689484`\\\"}], \\\"]\\\"}]\\) is too small to represent as a \
normalized machine number; precision may be lost.\"", 2, 909, 250, 
   32676679738330742490, "Local"},
  "MessageTemplate"]], "Message", "MSG",
[truncated: 60,894 more chars]
