# Supplementary material for: Quantum Chemical Investigation of Polychlorinated Dibenzodioxins, Dibenzofurans and Biphenyls: Relative Stability and Planarity Analysis
Source: Molecules. 2020 Dec 3;25(23):5697. doi: 10.3390/molecules25235697 (PMC7730433; doi:10.3390/molecules25235697)
Supplement: Supplementary file 1 [file molecules-25-05697-s001.zip › ExampleGraphs.xlsx]

## Sheet: Planarity_PCB_B3LYP
Predicted	Actual	Ranked pred.	Ranked actual
37.7717	40.5277	208	197
62.771	57.5176	186	177
38.302	40.5928	204	195
37.7717	40.2582	208	202
76.3549	82.5607	139	136
63.3012	61.7603	174	151
63.3012	58.5603	174	168
62.771	57.3563	186	178
62.771	56.9997	186	182
63.3012	56.8643	174	183
87.7702	84.874	102	123
38.8323	40.8137	197	192
38.302	40.1034	204	204
38.302	40.1463	204	203
38.8323	40.7586	197	194
37.7717	39.7132	208	209
76.8851	84.5343	131	125
76.3549	84.877	139	122
76.8851	80.6059	131	138
89.9388	89.1871	66	56
63.8315	61.2341	158	155
63.3012	63.3289	174	144
63.3012	61.0641	174	157
63.8315	60.6911	158	161
88.3005	85.015	94	119
63.3012	58.6186	174	167
63.8315	57.1832	158	179
88.3005	88.3807	94	87
62.771	56.7779	186	184
63.3012	56.2186	174	188
87.7702	86.1907	102	106
63.3012	56.4373	174	186
87.7702	83.483	102	133
63.3012	57.5951	174	176
63.8315	59.5287	158	166
38.8323	40.3604	197	198
39.3626	40.9939	193	191
38.302	39.5383	204	210
38.8323	40.3505	197	199
38.8323	40.3207	197	201
77.4154	84.4316	117	128
76.8851	85.625	131	111
76.8851	84.9501	131	120
77.4154	84.6651	117	124
77.4154	84.1665	117	130
90.469	89.4423	54	39
90.469	89.0258	54	68
76.3549	84.8888	139	121
76.8851	79.0508	131	140
76.8851	84.5123	131	126
89.9388	89.2594	66	53
89.9388	89.3149	66	51
77.4154	85.6767	117	110
90.469	89.5008	54	29
92.1073	89.7291	19	8
63.8315	63.6445	158	143
63.8315	61.5224	158	153
64.3618	61.4685	146	154
64.3618	62.5142	146	147
88.8308	87.7143	82	93
63.3012	62.6528	174	146
63.8315	61.0634	158	158
88.3005	86.6752	94	98
63.8315	60.0204	158	165
88.3005	84.1391	94	131
88.8308	87.2696	82	95
63.3012	58.2282	174	171
63.8315	58.3226	158	170
63.8315	58.1213	158	172
88.3005	88.6411	94	80
63.8315	57.0224	158	181
88.3005	88.6173	94	81
64.3618	58.1162	146	173
88.8308	89.8165	82	3
63.3012	55.758	174	189
87.7702	85.1578	102	118
63.8315	58.1112	158	175
38.8323	39.7157	197	208
39.3626	40.5524	193	196
39.3626	40.3435	193	200
39.8929	41.4428	190	190
38.8323	39.8234	197	206
77.4154	86.7443	117	97
77.9457	86.2687	109	105
90.9993	89.3436	38	48
76.8851	85.5691	131	114
77.4154	85.3499	117	115
77.4154	85.2722	117	117
90.469	89.1658	54	58
90.469	89.0769	54	65
77.4154	85.5835	117	113
90.469	88.7064	54	76
77.9457	85.5932	109	112
90.9993	89.2018	38	55
90.9993	89.1718	38	57
90.9993	89.6729	38	13
92.6376	89.4747	15	34
77.4154	81.112	117	137
90.469	89.4807	54	33
76.8851	79.3373	131	139
89.9388	89.1455	66	60
77.4154	85.2845	117	116
90.469	89.517	54	28
90.469	89.7111	54	12
92.1073	89.7692	19	6
63.8315	62.8695	158	145
64.3618	61.6946	146	152
64.3618	63.8546	146	142
88.8308	88.2123	82	90
64.3618	60.5168	146	163
88.8308	88.9271	82	72
64.8921	61.9101	142	150
89.361	88.2032	74	91
89.361	88.557	74	83
63.8315	60.3614	158	164
88.3005	86.0492	94	107
88.8308	88.6861	82	78
88.8308	86.8162	82	96
63.8315	56.3024	158	187
88.3005	88.7475	94	75
64.3618	57.0258	146	180
88.8308	89.8441	82	2
64.3618	61.1815	146	156
63.8315	58.1116	158	174
64.3618	58.5355	146	169
88.8308	88.649	82	79
39.3626	39.743	193	207
39.8929	40.8016	190	193
77.4154	86.5629	117	99
77.9457	86.4067	109	103
77.9457	86.5127	109	101
90.9993	89.3948	38	44
90.9993	89.1181	38	63
78.476	86.4344	106	102
91.5296	89.4185	26	43
91.5296	89.0869	26	64
93.1679	89.8805	8	1
77.4154	86.3453	117	104
77.4154	83.1579	117	134
90.469	89.0363	54	67
90.469	89.1214	54	62
77.9457	85.9303	109	108
90.9993	89.4454	38	38
90.9993	89.2752	38	52
90.9993	89.4625	38	36
92.6376	89.5668	15	19
77.9457	82.6599	109	135
90.9993	89.1231	38	61
90.9993	89.2134	38	54
90.9993	88.4426	38	84
92.6376	89.4272	15	42
91.5296	89.3357	26	49
93.1679	89.4701	8	35
77.4154	76.7371	117	141
90.469	89.5346	54	24
92.1073	89.7285	19	9
64.3618	60.7413	146	160
64.3618	62.199	146	149
88.8308	88.306	82	89
64.8921	62.3465	142	148
89.361	88.8376	74	74
89.361	89.0438	74	66
64.8921	60.5893	142	162
89.361	88.3899	74	86
89.361	86.5266	74	100
89.8913	88.5807	70	82
88.8308	88.4384	82	85
64.3618	56.6547	146	185
88.8308	88.6945	82	77
39.8929	40.0348	190	205
77.9457	85.8389	109	109
90.9993	89.4352	38	40
78.476	83.8398	106	132
91.5296	89.4935	26	31
91.5296	89.5493	26	23
91.5296	89.5336	26	25
93.1679	89.7506	8	7
91.5296	89.4489	26	37
92.0599	89.5245	22	26
93.6982	89.7257	4	10
77.9457	84.2972	109	129
90.9993	89.3709	38	46
90.9993	89.3241	38	50
90.9993	88.8412	38	73
92.6376	89.554	15	21
91.5296	89.488	26	32
93.1679	89.5577	8	20
91.5296	88.9475	26	71
93.1679	89.4351	8	41
64.8921	60.7486	142	159
89.361	88.9973	74	69
89.361	87.6636	74	94
89.8913	88.9503	70	70
89.8913	87.7184	70	92
78.476	84.4772	106	127
91.5296	89.5539	26	22
91.5296	89.5966	26	17
93.1679	89.5203	8	27
92.0599	89.5941	22	18
92.0599	89.3753	22	45
93.6982	89.7125	4	11
93.6982	89.6316	4	15
94.2284	89.809	1	4
91.5296	89.1625	26	59
93.1679	89.4962	8	30
89.8913	88.3657	70	88
92.0599	89.3678	22	47
93.6982	89.6697	4	14
94.2284	89.7891	1	5
94.2284	89.5992	1	16

## Sheet: Energy_PCDD_MP2
Predicted energy score	Calculated energy value	Ranked of predicted	Rank of calculated
800000000	-611.316	1	1
700000000	-1070.43	3	3
701000000	-1070.43	2	2
600000000	-1529.55	12	12
600000000	-1529.55	12	13
602000000	-1529.55	6	6
601000000	-1529.55	10	10
601000000	-1529.55	10	11
602000000	-1529.55	6	7
602000001	-1529.54	5	5
601010000	-1529.55	8	8
601000100	-1529.55	9	9
602010000	-1529.54	4	4
502010000	-1988.66	19	20
501000100	-1988.66	26	26
502000001	-1988.66	24	24
501010000	-1988.66	25	25
501000100	-1988.66	26	27
502010000	-1988.66	19	21
503010000	-1988.66	16	16
502000100	-1988.66	22	22
503000001	-1988.66	18	18
502010000	-1988.66	19	19
502000100	-1988.66	22	23
503010000	-1988.66	16	17
503010101	-1988.66	15	15
503020100	-1988.66	14	14
404000002	-2447.77	36	36
403010001	-2447.77	44	43
402020000	-2447.78	46	46
402000200	-2447.78	48	48
403000101	-2447.77	45	45
402010100	-2447.78	47	47
402000200	-2447.78	48	49
404020000	-2447.77	31	33
403010100	-2447.77	42	42
404010001	-2447.77	35	35
403020000	-2447.77	39	39
403010100	-2447.77	42	44
404020000	-2447.77	31	34
403020100	-2447.77	37	37
403010101	-2447.77	40	40
403010101	-2447.77	40	41
403020100	-2447.77	37	38
404020100	-2447.77	29	29
404010101	-2447.77	33	31
404010101	-2447.77	33	32
404020100	-2447.77	29	30
405030201	-2447.77	28	28
305010102	-2906.89	57	57
305020101	-2906.89	54	54
304020101	-2906.89	61	61
304030100	-2906.89	58	58
304020200	-2906.89	59	59
304010201	-2906.89	62	63
304010201	-2906.89	62	62
304020200	-2906.89	59	60
305030100	-2906.89	52	52
305020101	-2906.89	54	55
305020101	-2906.89	54	56
305030100	-2906.89	52	53
305030201	-2906.88	51	51
306030201	-2906.88	50	50
206020202	-3366	72	72
206020202	-3366	72	73
207030202	-3366	65	65
206040200	-3366	67	68
206030201	-3366	70	70
206030201	-3366	70	71
206040200	-3366	67	69
206040201	-3366	66	66
206030301	-3366	69	67
207040201	-3366	64	64
108040302	-3825.11	75	75
108050301	-3825.11	74	74
10060402	-4284.22	76	76
