# Supplementary material for: Quantum Chemical Investigation of Polychlorinated Dibenzodioxins, Dibenzofurans and Biphenyls: Relative Stability and Planarity Analysis
Source: Molecules. 2020 Dec 3;25(23):5697. doi: 10.3390/molecules25235697 (PMC7730433; doi:10.3390/molecules25235697)
Supplement: Supplementary file 1 [file molecules-25-05697-s001.zip › PCB/0cidtable.csv]

{"H", "H", "H", "H", "H", "H", "H", "H", "H", "H"}	7095
{"Cl", "H", "H", "H", "H", "H", "H", "H", "H", "H"}	249266
{"H", "Cl", "H", "H", "H", "H", "H", "H", "H", "H"}	16322
{"H", "H", "Cl", "H", "H", "H", "H", "H", "H", "H"}	16323
{"Cl", "H", "H", "H", "H", "Cl", "H", "H", "H", "H"}	25622
{"Cl", "Cl", "H", "H", "H", "H", "H", "H", "H", "H"}	27959
{"Cl", "H", "H", "H", "H", "H", "Cl", "H", "H", "H"}	33100
{"Cl", "H", "Cl", "H", "H", "H", "H", "H", "H", "H"}	36399
{"Cl", "H", "H", "H", "H", "H", "H", "Cl", "H", "H"}	36982
{"Cl", "H", "H", "Cl", "H", "H", "H", "H", "H", "H"}	36980
{"Cl", "H", "H", "H", "Cl", "H", "H", "H", "H", "H"}	36342
{"H", "Cl", "H", "H", "H", "H", "Cl", "H", "H", "H"}	16307
{"H", "Cl", "Cl", "H", "H", "H", "H", "H", "H", "H"}	18102
{"H", "Cl", "H", "H", "H", "H", "H", "Cl", "H", "H"}	18101
{"H", "Cl", "H", "Cl", "H", "H", "H", "H", "H", "H"}	36981
{"H", "H", "Cl", "H", "H", "H", "H", "Cl", "H", "H"}	16308
{"Cl", "Cl", "H", "H", "H", "Cl", "H", "H", "H", "H"}	38032
{"Cl", "H", "Cl", "H", "H", "Cl", "H", "H", "H", "H"}	37804
{"Cl", "H", "H", "Cl", "H", "Cl", "H", "H", "H", "H"}	37803
{"Cl", "H", "H", "H", "Cl", "Cl", "H", "H", "H", "H"}	38029
{"Cl", "Cl", "H", "H", "H", "H", "Cl", "H", "H", "H"}	38034
{"Cl", "Cl", "Cl", "H", "H", "H", "H", "H", "H", "H"}	41541
{"Cl", "Cl", "H", "H", "H", "H", "H", "Cl", "H", "H"}	38035
{"Cl", "Cl", "H", "Cl", "H", "H", "H", "H", "H", "H"}	41555
{"Cl", "Cl", "H", "H", "Cl", "H", "H", "H", "H", "H"}	41540
{"Cl", "H", "Cl", "H", "H", "H", "Cl", "H", "H", "H"}	41551
{"Cl", "H", "H", "Cl", "H", "H", "Cl", "H", "H", "H"}	38033
{"Cl", "H", "H", "H", "Cl", "H", "Cl", "H", "H", "H"}	38030
{"Cl", "H", "Cl", "H", "H", "H", "H", "Cl", "H", "H"}	23448
{"Cl", "H", "Cl", "Cl", "H", "H", "H", "H", "H", "H"}	27514
{"Cl", "H", "Cl", "H", "Cl", "H", "H", "H", "H", "H"}	37247
{"Cl", "H", "H", "Cl", "H", "H", "H", "Cl", "H", "H"}	27960
{"Cl", "H", "H", "H", "Cl", "H", "H", "Cl", "H", "H"}	38031
{"Cl", "H", "H", "H", "H", "H", "Cl", "Cl", "H", "H"}	38036
{"Cl", "H", "H", "H", "H", "H", "Cl", "H", "Cl", "H"}	37805
{"H", "Cl", "Cl", "H", "H", "H", "Cl", "H", "H", "H"}	37806
{"H", "Cl", "H", "Cl", "H", "H", "Cl", "H", "H", "H"}	38037
{"H", "Cl", "Cl", "H", "H", "H", "H", "Cl", "H", "H"}	38039
{"H", "Cl", "Cl", "Cl", "H", "H", "H", "H", "H", "H"}	63099
{"H", "Cl", "H", "Cl", "H", "H", "H", "Cl", "H", "H"}	38038
{"Cl", "Cl", "H", "H", "H", "Cl", "Cl", "H", "H", "H"}	38040
{"Cl", "Cl", "Cl", "H", "H", "Cl", "H", "H", "H", "H"}	40467
{"Cl", "Cl", "H", "H", "H", "Cl", "H", "Cl", "H", "H"}	63103
{"Cl", "Cl", "H", "Cl", "H", "Cl", "H", "H", "H", "H"}	613387
{"Cl", "Cl", "H", "H", "H", "Cl", "H", "H", "Cl", "H"}	38875
{"Cl", "Cl", "H", "H", "Cl", "Cl", "H", "H", "H", "H"}	63108
{"Cl", "Cl", "H", "H", "H", "Cl", "H", "H", "H", "Cl"}	521055
{"Cl", "H", "Cl", "H", "H", "Cl", "H", "Cl", "H", "H"}	17097
{"Cl", "H", "Cl", "Cl", "H", "Cl", "H", "H", "H", "H"}	51041
{"Cl", "H", "Cl", "H", "H", "Cl", "H", "H", "Cl", "H"}	38876
{"Cl", "H", "Cl", "H", "Cl", "Cl", "H", "H", "H", "H"}	44163
{"Cl", "H", "Cl", "H", "H", "Cl", "H", "H", "H", "Cl"}	63106
{"Cl", "H", "H", "Cl", "H", "Cl", "H", "H", "Cl", "H"}	37248
{"Cl", "H", "H", "Cl", "H", "Cl", "H", "H", "H", "Cl"}	38877
{"Cl", "H", "H", "H", "Cl", "Cl", "H", "H", "H", "Cl"}	27588
{"Cl", "Cl", "Cl", "H", "H", "H", "Cl", "H", "H", "H"}	63102
{"Cl", "Cl", "H", "H", "H", "H", "Cl", "Cl", "H", "H"}	38879
{"Cl", "Cl", "H", "Cl", "H", "H", "Cl", "H", "H", "H"}	91705
{"Cl", "Cl", "H", "H", "H", "H", "Cl", "H", "Cl", "H"}	63109
{"Cl", "Cl", "H", "H", "Cl", "H", "Cl", "H", "H", "H"}	91718
{"Cl", "Cl", "Cl", "H", "H", "H", "H", "Cl", "H", "H"}	36304
{"Cl", "Cl", "Cl", "Cl", "H", "H", "H", "H", "H", "H"}	36401
{"Cl", "Cl", "Cl", "H", "Cl", "H", "H", "H", "H", "H"}	63105
{"Cl", "Cl", "H", "Cl", "H", "H", "H", "Cl", "H", "H"}	53035
{"Cl", "Cl", "H", "H", "Cl", "H", "H", "Cl", "H", "H"}	63110
{"Cl", "Cl", "H", "Cl", "Cl", "H", "H", "H", "H", "H"}	36402
{"Cl", "H", "Cl", "H", "H", "H", "Cl", "Cl", "H", "H"}	36185
{"Cl", "H", "Cl", "Cl", "H", "H", "Cl", "H", "H", "H"}	91717
{"Cl", "H", "Cl", "H", "H", "H", "Cl", "H", "Cl", "H"}	51821
{"Cl", "H", "Cl", "H", "Cl", "H", "Cl", "H", "H", "H"}	91674
{"Cl", "H", "H", "Cl", "H", "H", "Cl", "Cl", "H", "H"}	36186
{"Cl", "H", "H", "H", "Cl", "H", "Cl", "Cl", "H", "H"}	38880
{"Cl", "H", "H", "Cl", "H", "H", "Cl", "H", "Cl", "H"}	38878
{"Cl", "H", "H", "H", "Cl", "H", "Cl", "H", "Cl", "H"}	63100
{"Cl", "H", "Cl", "Cl", "H", "H", "H", "Cl", "H", "H"}	36218
{"Cl", "H", "Cl", "H", "Cl", "H", "H", "Cl", "H", "H"}	63107
{"Cl", "H", "H", "H", "H", "H", "Cl", "Cl", "Cl", "H"}	51042
{"H", "Cl", "Cl", "H", "H", "H", "Cl", "Cl", "H", "H"}	36187
{"H", "Cl", "Cl", "Cl", "H", "H", "Cl", "H", "H", "H"}	63101
{"H", "Cl", "Cl", "H", "H", "H", "Cl", "H", "Cl", "H"}	63104
{"H", "Cl", "H", "Cl", "H", "H", "Cl", "H", "Cl", "H"}	36400
{"H", "Cl", "Cl", "Cl", "H", "H", "H", "Cl", "H", "H"}	51043
{"Cl", "Cl", "Cl", "H", "H", "Cl", "Cl", "H", "H", "H"}	40470
{"Cl", "Cl", "H", "Cl", "H", "Cl", "Cl", "H", "H", "H"}	63093
{"Cl", "Cl", "H", "H", "Cl", "Cl", "Cl", "H", "H", "H"}	40468
{"Cl", "Cl", "Cl", "H", "H", "Cl", "H", "Cl", "H", "H"}	47651
{"Cl", "Cl", "Cl", "Cl", "H", "Cl", "H", "H", "H", "H"}	41404
{"Cl", "Cl", "Cl", "H", "H", "Cl", "H", "H", "Cl", "H"}	38014
{"Cl", "Cl", "Cl", "H", "Cl", "Cl", "H", "H", "H", "H"}	41362
{"Cl", "Cl", "Cl", "H", "H", "Cl", "H", "H", "H", "Cl"}	51822
{"Cl", "Cl", "H", "Cl", "H", "Cl", "H", "Cl", "H", "H"}	50100
{"Cl", "Cl", "H", "H", "Cl", "Cl", "H", "Cl", "H", "H"}	50099
{"Cl", "Cl", "H", "Cl", "H", "Cl", "H", "H", "Cl", "H"}	40469
{"Cl", "Cl", "H", "Cl", "Cl", "Cl", "H", "H", "H", "H"}	63084
{"Cl", "Cl", "H", "Cl", "H", "Cl", "H", "H", "H", "Cl"}	63095
{"Cl", "Cl", "H", "H", "Cl", "Cl", "H", "H", "Cl", "H"}	38012
{"Cl", "Cl", "H", "H", "Cl", "Cl", "H", "H", "H", "Cl"}	63089
{"Cl", "Cl", "H", "H", "H", "Cl", "H", "Cl", "Cl", "H"}	38881
{"Cl", "Cl", "H", "H", "H", "Cl", "H", "Cl", "H", "Cl"}	43238
{"Cl", "H", "Cl", "Cl", "H", "Cl", "H", "Cl", "H", "H"}	38013
{"Cl", "H", "Cl", "H", "Cl", "Cl", "H", "Cl", "H", "H"}	38277
{"Cl", "H", "Cl", "Cl", "H", "Cl", "H", "H", "Cl", "H"}	37807
{"Cl", "H", "Cl", "Cl", "H", "Cl", "H", "H", "H", "Cl"}	63096
{"Cl", "H", "Cl", "H", "Cl", "Cl", "H", "H", "Cl", "H"}	63086
{"Cl", "H", "Cl", "H", "Cl", "Cl", "H", "H", "H", "Cl"}	91662
{"Cl", "Cl", "Cl", "H", "H", "H", "Cl", "Cl", "H", "H"}	36188
{"Cl", "Cl", "Cl", "Cl", "H", "H", "Cl", "H", "H", "H"}	51075
{"Cl", "Cl", "Cl", "H", "H", "H", "Cl", "H", "Cl", "H"}	91704
{"Cl", "Cl", "Cl", "H", "Cl", "H", "Cl", "H", "H", "H"}	93440
{"Cl", "Cl", "H", "Cl", "H", "H", "Cl", "Cl", "H", "H"}	51074
{"Cl", "Cl", "H", "H", "Cl", "H", "Cl", "Cl", "H", "H"}	38015
{"Cl", "Cl", "H", "Cl", "H", "H", "Cl", "H", "Cl", "H"}	63091
{"Cl", "Cl", "H", "Cl", "Cl", "H", "Cl", "H", "H", "H"}	91719
{"Cl", "Cl", "H", "H", "Cl", "H", "Cl", "H", "Cl", "H"}	63087
{"Cl", "Cl", "Cl", "Cl", "H", "H", "H", "Cl", "H", "H"}	53036
{"Cl", "Cl", "Cl", "H", "Cl", "H", "H", "Cl", "H", "H"}	91720
{"Cl", "Cl", "Cl", "Cl", "Cl", "H", "H", "H", "H", "H"}	17348
{"Cl", "Cl", "H", "Cl", "Cl", "H", "H", "Cl", "H", "H"}	63094
{"Cl", "H", "Cl", "Cl", "H", "H", "Cl", "Cl", "H", "H"}	35823
{"Cl", "H", "Cl", "H", "Cl", "H", "Cl", "Cl", "H", "H"}	63083
{"Cl", "H", "Cl", "Cl", "H", "H", "Cl", "H", "Cl", "H"}	50101
{"Cl", "H", "Cl", "H", "Cl", "H", "Cl", "H", "Cl", "H"}	63092
{"Cl", "Cl", "H", "H", "H", "H", "Cl", "Cl", "Cl", "H"}	91728
{"Cl", "H", "Cl", "H", "H", "H", "Cl", "Cl", "Cl", "H"}	47650
{"Cl", "H", "H", "Cl", "H", "H", "Cl", "Cl", "Cl", "H"}	63088
{"Cl", "H", "H", "H", "Cl", "H", "Cl", "Cl", "Cl", "H"}	93441
{"H", "Cl", "Cl", "Cl", "H", "H", "Cl", "Cl", "H", "H"}	63090
{"H", "Cl", "Cl", "Cl", "H", "H", "Cl", "H", "Cl", "H"}	63085
{"Cl", "Cl", "Cl", "H", "H", "Cl", "Cl", "Cl", "H", "H"}	38018
{"Cl", "Cl", "Cl", "Cl", "H", "Cl", "Cl", "H", "H", "H"}	41363
{"Cl", "Cl", "Cl", "H", "H", "Cl", "Cl", "H", "Cl", "H"}	40473
{"Cl", "Cl", "Cl", "H", "Cl", "Cl", "Cl", "H", "H", "H"}	91680
{"Cl", "Cl", "Cl", "H", "H", "Cl", "Cl", "H", "H", "Cl"}	38017
{"Cl", "Cl", "H", "Cl", "H", "Cl", "Cl", "H", "Cl", "H"}	37249
{"Cl", "Cl", "H", "Cl", "Cl", "Cl", "Cl", "H", "H", "H"}	40496
{"Cl", "Cl", "H", "Cl", "H", "Cl", "Cl", "H", "H", "Cl"}	40517
{"Cl", "Cl", "H", "H", "Cl", "Cl", "Cl", "H", "H", "Cl"}	38024
{"Cl", "Cl", "Cl", "Cl", "H", "Cl", "H", "Cl", "H", "H"}	37250
{"Cl", "Cl", "Cl", "H", "H", "Cl", "H", "Cl", "Cl", "H"}	37035
{"Cl", "Cl", "Cl", "H", "Cl", "Cl", "H", "Cl", "H", "H"}	63080
{"Cl", "Cl", "Cl", "H", "H", "Cl", "H", "Cl", "H", "Cl"}	43004
{"Cl", "Cl", "Cl", "Cl", "H", "Cl", "H", "H", "Cl", "H"}	40234
{"Cl", "Cl", "Cl", "Cl", "Cl", "Cl", "H", "H", "H", "H"}	91635
{"Cl", "Cl", "Cl", "Cl", "H", "Cl", "H", "H", "H", "Cl"}	63076
{"Cl", "Cl", "Cl", "H", "Cl", "Cl", "H", "H", "Cl", "H"}	63071
{"Cl", "Cl", "Cl", "H", "Cl", "Cl", "H", "H", "H", "Cl"}	93442
{"Cl", "Cl", "H", "Cl", "H", "Cl", "H", "Cl", "Cl", "H"}	40172
{"Cl", "Cl", "H", "Cl", "Cl", "Cl", "H", "Cl", "H", "H"}	63081
{"Cl", "Cl", "H", "Cl", "H", "Cl", "H", "Cl", "H", "Cl"}	92391
{"Cl", "Cl", "H", "H", "Cl", "Cl", "H", "Cl", "Cl", "H"}	38016
{"Cl", "Cl", "H", "H", "Cl", "Cl", "H", "Cl", "H", "Cl"}	63075
{"Cl", "Cl", "H", "Cl", "Cl", "Cl", "H", "H", "Cl", "H"}	40471
{"Cl", "Cl", "H", "Cl", "Cl", "Cl", "H", "H", "H", "Cl"}	63070
{"Cl", "H", "Cl", "Cl", "H", "Cl", "H", "Cl", "Cl", "H"}	37034
{"Cl", "H", "Cl", "Cl", "H", "Cl", "H", "Cl", "H", "Cl"}	63082
{"Cl", "H", "Cl", "H", "Cl", "Cl", "H", "Cl", "H", "Cl"}	36647
{"Cl", "Cl", "Cl", "Cl", "H", "H", "Cl", "Cl", "H", "H"}	38019
{"Cl", "Cl", "Cl", "H", "H", "H", "Cl", "Cl", "Cl", "H"}	50891
{"Cl", "Cl", "Cl", "H", "Cl", "H", "Cl", "Cl", "H", "H"}	63072
{"Cl", "Cl", "Cl", "Cl", "H", "H", "Cl", "H", "Cl", "H"}	91631
{"Cl", "Cl", "Cl", "Cl", "Cl", "H", "Cl", "H", "H", "H"}	632312
{"Cl", "Cl", "Cl", "H", "Cl", "H", "Cl", "H", "Cl", "H"}	93443
{"Cl", "Cl", "H", "Cl", "H", "H", "Cl", "Cl", "Cl", "H"}	63074
{"Cl", "Cl", "H", "Cl", "Cl", "H", "Cl", "Cl", "H", "H"}	63079
{"Cl", "Cl", "H", "H", "Cl", "H", "Cl", "Cl", "Cl", "H"}	63073
{"Cl", "Cl", "H", "Cl", "Cl", "H", "Cl", "H", "Cl", "H"}	53037
{"Cl", "Cl", "Cl", "Cl", "Cl", "H", "H", "Cl", "H", "H"}	63077
{"Cl", "H", "Cl", "Cl", "H", "H", "Cl", "Cl", "Cl", "H"}	40479
{"Cl", "H", "Cl", "H", "Cl", "H", "Cl", "Cl", "Cl", "H"}	63078
{"H", "Cl", "Cl", "Cl", "H", "H", "Cl", "Cl", "Cl", "H"}	36231
{"Cl", "Cl", "Cl", "Cl", "H", "Cl", "Cl", "Cl", "H", "H"}	37037
{"Cl", "Cl", "Cl", "H", "Cl", "Cl", "Cl", "Cl", "H", "H"}	40478
{"Cl", "Cl", "Cl", "Cl", "H", "Cl", "Cl", "H", "Cl", "H"}	40481
{"Cl", "Cl", "Cl", "Cl", "Cl", "Cl", "Cl", "H", "H", "H"}	50102
{"Cl", "Cl", "Cl", "Cl", "H", "Cl", "Cl", "H", "H", "Cl"}	38025
{"Cl", "Cl", "Cl", "H", "Cl", "Cl", "Cl", "H", "Cl", "H"}	91633
{"Cl", "Cl", "Cl", "H", "Cl", "Cl", "Cl", "H", "H", "Cl"}	63097
{"Cl", "Cl", "Cl", "H", "H", "Cl", "Cl", "H", "Cl", "Cl"}	40477
{"Cl", "Cl", "H", "Cl", "Cl", "Cl", "Cl", "H", "Cl", "H"}	40474
{"Cl", "Cl", "H", "Cl", "Cl", "Cl", "Cl", "H", "H", "Cl"}	40472
{"Cl", "Cl", "Cl", "Cl", "H", "Cl", "H", "Cl", "Cl", "H"}	37036
{"Cl", "Cl", "Cl", "Cl", "Cl", "Cl", "H", "Cl", "H", "H"}	53038
{"Cl", "Cl", "Cl", "Cl", "H", "Cl", "H", "Cl", "H", "Cl"}	63098
{"Cl", "Cl", "Cl", "H", "Cl", "Cl", "H", "Cl", "Cl", "H"}	40476
{"Cl", "Cl", "Cl", "H", "Cl", "Cl", "H", "Cl", "H", "Cl"}	92392
{"Cl", "Cl", "Cl", "Cl", "Cl", "Cl", "H", "H", "Cl", "H"}	40500
{"Cl", "Cl", "Cl", "Cl", "Cl", "Cl", "H", "H", "H", "Cl"}	93444
{"Cl", "Cl", "H", "Cl", "Cl", "Cl", "H", "Cl", "Cl", "H"}	40475
{"Cl", "Cl", "H", "Cl", "Cl", "Cl", "H", "Cl", "H", "Cl"}	91723
{"Cl", "Cl", "Cl", "Cl", "H", "H", "Cl", "Cl", "Cl", "H"}	38306
{"Cl", "Cl", "Cl", "Cl", "Cl", "H", "Cl", "Cl", "H", "H"}	38857
{"Cl", "Cl", "Cl", "H", "Cl", "H", "Cl", "Cl", "Cl", "H"}	53039
{"Cl", "Cl", "Cl", "Cl", "Cl", "H", "Cl", "H", "Cl", "H"}	50892
{"Cl", "Cl", "H", "Cl", "Cl", "H", "Cl", "Cl", "Cl", "H"}	633844
{"Cl", "Cl", "Cl", "Cl", "H", "Cl", "Cl", "Cl", "Cl", "H"}	37251
{"Cl", "Cl", "Cl", "Cl", "Cl", "Cl", "Cl", "Cl", "H", "H"}	40485
{"Cl", "Cl", "Cl", "Cl", "H", "Cl", "Cl", "Cl", "H", "Cl"}	39253
{"Cl", "Cl", "Cl", "H", "Cl", "Cl", "Cl", "Cl", "H", "Cl"}	36327
{"Cl", "Cl", "Cl", "Cl", "Cl", "Cl", "Cl", "H", "Cl", "H"}	50103
{"Cl", "Cl", "Cl", "Cl", "H", "Cl", "Cl", "H", "Cl", "Cl"}	40482
