# Supplementary material for: Quantum Chemical Investigation of Polychlorinated Dibenzodioxins, Dibenzofurans and Biphenyls: Relative Stability and Planarity Analysis
Source: Molecules. 2020 Dec 3;25(23):5697. doi: 10.3390/molecules25235697 (PMC7730433; doi:10.3390/molecules25235697)
Supplement: Supplementary file 1 [file molecules-25-05697-s001.zip › PCB/1cidtable.csv]

{"Cl", "Cl", "Cl", "Cl", "Cl", "Cl", "Cl", "H", "H", "Cl"}	40480
{"Cl", "Cl", "Cl", "H", "Cl", "Cl", "Cl", "H", "Cl", "Cl"}	38410
{"Cl", "Cl", "H", "Cl", "Cl", "Cl", "Cl", "H", "Cl", "Cl"}	16495
{"Cl", "Cl", "Cl", "Cl", "Cl", "Cl", "H", "Cl", "Cl", "H"}	40483
{"Cl", "Cl", "Cl", "Cl", "Cl", "Cl", "H", "Cl", "H", "Cl"}	91721
{"Cl", "Cl", "Cl", "Cl", "Cl", "H", "Cl", "Cl", "Cl", "H"}	91722
{"Cl", "Cl", "Cl", "Cl", "Cl", "Cl", "Cl", "Cl", "Cl", "H"}	38411
{"Cl", "Cl", "Cl", "Cl", "Cl", "Cl", "Cl", "Cl", "H", "Cl"}	91648
{"Cl", "Cl", "Cl", "Cl", "Cl", "Cl", "Cl", "H", "Cl", "Cl"}	40484
{"Cl", "Cl", "Cl", "Cl", "Cl", "Cl", "Cl", "Cl", "Cl", "Cl"}	16318
