# Supplementary material for: Quantum Chemical Investigation of Polychlorinated Dibenzodioxins, Dibenzofurans and Biphenyls: Relative Stability and Planarity Analysis
Source: Molecules. 2020 Dec 3;25(23):5697. doi: 10.3390/molecules25235697 (PMC7730433; doi:10.3390/molecules25235697)
Supplement: Supplementary file 1 [file molecules-25-05697-s001.zip › PCB/B3LYP/0_file_list.txt]

ClClClClClClClClClCl.out
ClClClClClClClClClH.out
ClClClClClClClClHCl.out
ClClClClClClClClHH.out
ClClClClClClClHClCl.out
ClClClClClClClHClH.out
ClClClClClClClHHCl.out
ClClClClClClClHHH.out
ClClClClClClHClClH.out
ClClClClClClHClHCl.out
ClClClClClClHClHH.out
ClClClClClClHHClH.out
ClClClClClClHHHCl.out
ClClClClClClHHHH.out
ClClClClClHClClClH.out
ClClClClClHClClHH.out
ClClClClClHClHClH.out
ClClClClClHClHHH.out
ClClClClClHHClHH.out
ClClClClClHHHHH.out
ClClClClHClClHClCl.out
ClClClClHClClHHH.out
ClClClClHClHClHCl.out
ClClClClHClHHClH.out
ClClClClHClHHHCl.out
ClClClClHHClClClH.out
ClClClClHHClClHH.out
ClClClClHHClHClH.out
ClClClClHHHClHH.out
ClClClClHHHHHH.out
ClClClHClClClClHCl.out
ClClClHClClClClHH.out
ClClClHClClClHClCl.out
ClClClHClClClHClH.out
ClClClHClClHClClH.out
ClClClHClClHClHCl.out
ClClClHClClHClHH.out
ClClClHClClHHClH.out
ClClClHClClHHHCl.out
ClClClHClClHHHH.out
ClClClHClHClClClH.out
ClClClHClHClClHH.out
ClClClHClHClHClH.out
ClClClHClHClHHH.out
ClClClHClHHClHH.out
ClClClHClHHHHH.out
ClClClHHClClClHH.out
ClClClHHClClHClH.out
ClClClHHClClHHCl.out
ClClClHHClClHHH.out
ClClClHHClHClClH.out
ClClClHHClHClHCl.out
ClClClHHClHClHH.out
ClClClHHClHHClH.out
ClClClHHClHHHCl.out
ClClClHHClHHHH.out
ClClClHHHClClClH.out
ClClClHHHClClHH.out
ClClClHHHClHClH.out
ClClClHHHClHHH.out
ClClClHHHHClHH.out
ClClClHHHHHHH.out
ClClHClClClClClHH.out
ClClHClClClClHClCl.out
ClClHClClClClHClH.out
ClClHClClClClHHCl.out
ClClHClClClClHHH.out
ClClHClClClHClClH.out
ClClHClClClHClHCl.out
ClClHClClClHClHH.out
ClClHClClClHHClH.out
ClClHClClClHHHCl.out
ClClHClClClHHHH.out
ClClHClClHClClClH.out
ClClHClClHClClHH.out
ClClHClClHClHClH.out
ClClHClClHClHHH.out
ClClHClClHHClHH.out
ClClHClClHHHHH.out
ClClHClHClClHClH.out
ClClHClHClClHHH.out
ClClHClHClHClHCl.out
ClClHClHClHHClH.out
ClClHClHClHHHCl.out
ClClHClHHClClClH.out
ClClHClHHClClHH.out
ClClHClHHClHClH.out
ClClHClHHHClHH.out
ClClHClHHHHHH.out
ClClHHClClHClClH.out
ClClHHClClHClHCl.out
ClClHHClClHClHH.out
ClClHHClClHHHCl.out
ClClHHClHClClClH.out
ClClHHClHClHClH.out
ClClHHClHClHHH.out
ClClHHClHHClHH.out
ClClHHClHHHHH.out
ClClHHHClHHClH.out
ClClHHHClHHHCl.out
ClClHHHHClClHH.out
ClClHHHHClHClH.out
ClClHHHHHClHH.out
ClClHHHHHHHH.out
ClHClClClClClHHCl.out
ClHClClClClClHHH.out
ClHClClHClHClHCl.out
ClHClClHClHHClH.out
ClHClClHClHHHCl.out
ClHClClHHClClClH.out
ClHClClHHClClHH.out
ClHClClHHClHClH.out
ClHClClHHHClHH.out
ClHClClHHHHHH.out
ClHClHClClClHHH.out
ClHClHClClHClHCl.out
ClHClHClClHClHH.out
ClHClHClClHHClH.out
ClHClHClClHHHCl.out
ClHClHClClHHHH.out
ClHClHClHClClClH.out
ClHClHClHClClHH.out
ClHClHClHClHClH.out
ClHClHClHClHHH.out
ClHClHClHHClHH.out
ClHClHClHHHHH.out
ClHClHHClHClHH.out
ClHClHHClHHClH.out
ClHClHHClHHHCl.out
ClHClHHClHHHH.out
ClHClHHHClHClH.out
ClHClHHHHClHH.out
ClHClHHHHHHH.out
ClHHClClClClHHCl.out
ClHHClClClClHHH.out
ClHHClClClHHClH.out
ClHHClClClHHHH.out
ClHHClClHClClHH.out
ClHHClHClHHClH.out
ClHHClHClHHHCl.out
ClHHClHHClClHH.out
ClHHClHHClHClH.out
ClHHClHHClHHH.out
ClHHClHHHClHH.out
ClHHClHHHHHH.out
ClHHHClClHHHCl.out
ClHHHClClHHHH.out
ClHHHClHClClHH.out
ClHHHClHClHClH.out
ClHHHClHClHHH.out
ClHHHClHHClHH.out
ClHHHClHHHHH.out
ClHHHHHHClHH.out
ClHHHHHHHHH.out
HClClClClClClClClH.out
HClClClClClClClHCl.out
HClClClClClClClHH.out
HClClClClClClHClH.out
HClClClClClClHHCl.out
HClClClClClHClClH.out
HClClClClClHClHH.out
HClClClClClHHHH.out
HClClClClHClHHH.out
HClClClHClClHHH.out
HClClClHClHClHH.out
HClClClHClHHClH.out
HClClClHClHHHCl.out
HClClClHClHHHH.out
HClClClHHClClClH.out
HClClClHHClClHH.out
HClClClHHClHClH.out
HClClClHHClHHH.out
HClClClHHHClHH.out
HClClClHHHHHH.out
HClClHClClClHHH.out
HClClHClClHClClH.out
HClClHClClHClHH.out
HClClHClClHHHH.out
HClClHClHClHHH.out
HClClHHHClHClH.out
HClClHHHHClHH.out
HClClHHHHHHH.out
HClHClClClClHHCl.out
HClHClClClHClClH.out
HClHClClClHClHH.out
HClHClClClHHHH.out
HClHClClHClHHH.out
HClHClHClHHHH.out
HClHClHHClHClH.out
HClHClHHClHHH.out
HClHClHHHClHH.out
HClHClHHHHHH.out
HClHHClClHHHH.out
HClHHHHClHHH.out
HClHHHHHClHH.out
HClHHHHHHHH.out
HHClClHClHHHH.out
HHClClHHClClHH.out
HHClClHHClHHH.out
HHClHClHClClHH.out
HHClHClHClHHH.out
HHClHHHHClHH.out
HHClHHHHHHH.out
HHHClClClClHHH.out
HHHClClClHClHH.out
HHHClClClHHHH.out
HHHClClHClHHH.out
HHHHClClHHHH.out
HHHHClHClHHH.out
HHHHHHHHHH.out
