# Supplementary material for: Quantum Chemical Investigation of Polychlorinated Dibenzodioxins, Dibenzofurans and Biphenyls: Relative Stability and Planarity Analysis
Source: Molecules. 2020 Dec 3;25(23):5697. doi: 10.3390/molecules25235697 (PMC7730433; doi:10.3390/molecules25235697)
Supplement: Supplementary file 1 [file molecules-25-05697-s001.zip › PCB/B3LYP/1_final_energy.csv]

ClClClClClClClClClCl.out	-5059.5828455219325
ClClClClClClClClClH.out	-4599.9701798617880
ClClClClClClClClHCl.out	-4599.9730764422075
ClClClClClClClClHH.out	-4140.3552802533522
ClClClClClClClHClCl.out	-4599.9729181890070
ClClClClClClClHClH.out	-4140.3590198385400
ClClClClClClClHHCl.out	-4140.3579754718394
ClClClClClClClHHH.out	-3680.7392748997727
ClClClClClClHClClH.out	-4140.3595968404225
ClClClClClClHClHCl.out	-4140.3619809431239
ClClClClClClHClHH.out	-3680.7436584917564
ClClClClClClHHClH.out	-3680.7435023194944
ClClClClClClHHHCl.out	-3680.7421524548758
ClClClClClClHHHH.out	-3221.1226840877748
ClClClClClHClClClH.out	-4140.3563138256486
ClClClClClHClClHH.out	-3680.7407540697400
ClClClClClHClHClH.out	-3680.7442356841480
ClClClClClHClHHH.out	-3221.1235642254824
ClClClClClHHClHH.out	-3221.1238020815363
ClClClClClHHHHH.out	-2761.5015804978616
ClClClClHClClHClCl.out	-4140.3603247345491
ClClClClHClClHHH.out	-3221.1272212376557
ClClClClHClHClHCl.out	-3680.7493858150233
ClClClClHClHHClH.out	-3221.1314267422340
ClClClClHClHHHCl.out	-3221.1295858444578
ClClClClHHClClClH.out	-3680.7450128605669
ClClClClHHClClHH.out	-3221.1292743692111
ClClClClHHClHClH.out	-3221.1327431569343
ClClClClHHHClHH.out	-2761.5124517947320
ClClClClHHHHHH.out	-2301.8902594048227
ClClClHClClClClHCl.out	-4140.3630788432220
ClClClHClClClClHH.out	-3680.7452965185203
ClClClHClClClHClCl.out	-4140.3630819493792
ClClClHClClClHClH.out	-3680.7491777297460
ClClClHClClHClClH.out	-3680.7496676557485
ClClClHClClHClHCl.out	-3680.7519439397452
ClClClHClClHClHH.out	-3221.1336282927109
ClClClHClClHHClH.out	-3221.1334963015511
ClClClHClClHHHCl.out	-3221.1320230297883
ClClClHClClHHHH.out	-2761.5125542075525
ClClClHClHClClClH.out	-3680.7464882834406
ClClClHClHClClHH.out	-3221.1308076814848
ClClClHClHClHClH.out	-3221.1343375852412
ClClClHClHClHHH.out	-2761.5135543979814
ClClClHClHHClHH.out	-2761.5138187002012
ClClClHClHHHHH.out	-2301.8914817696036
ClClClHHClClClHH.out	-3221.1278540479962
ClClClHHClClHClH.out	-3221.1318406754381
ClClClHHClClHHCl.out	-3221.1301365177046
ClClClHHClClHHH.out	-2761.5118668554760
ClClClHHClHClClH.out	-3221.1324603769967
ClClClHHClHClHCl.out	-3221.1341677195305
ClClClHHClHClHH.out	-2761.5161815904730
ClClClHHClHHClH.out	-2761.5161415777120
ClClClHHClHHHCl.out	-2761.5142130112445
ClClClHHClHHHH.out	-2301.8950724796923
ClClClHHHClClClH.out	-3221.1299678482019
ClClClHHHClClHH.out	-2761.5140183933177
ClClClHHHClHClH.out	-2761.5177008308956
ClClClHHHClHHH.out	-2301.8967749859030
ClClClHHHHClHH.out	-2301.8969943113548
ClClClHHHHHHH.out	-1842.2746062205633
ClClHClClClClClHH.out	-3680.7453280582954
ClClHClClClClHClCl.out	-4140.3628601452838
ClClHClClClClHClH.out	-3680.7490317888705
ClClHClClClClHHCl.out	-3680.7479315294190
ClClHClClClClHHH.out	-3221.1292672761806
ClClHClClClHClClH.out	-3680.7496529259611
ClClHClClClHClHCl.out	-3680.7519317323017
ClClHClClClHClHH.out	-3221.1336539179010
ClClHClClClHHClH.out	-3221.1335146338852
ClClHClClClHHHCl.out	-3221.1320320085056
ClClHClClClHHHH.out	-2761.5126035563640
ClClHClClHClClClH.out	-3680.7463834925429
ClClHClClHClClHH.out	-3221.1308177292231
ClClHClClHClHClH.out	-3221.1343336682771
ClClHClClHClHHH.out	-2761.5136527577861
ClClHClClHHClHH.out	-2761.5138696038775
ClClHClClHHHHH.out	-2301.8915580885887
ClClHClHClClHClH.out	-3221.1358518444094
ClClHClHClClHHH.out	-2761.5159633888547
ClClHClHClHClHCl.out	-3221.1380998369468
ClClHClHClHHClH.out	-2761.5201900765173
ClClHClHClHHHCl.out	-2761.5182111667245
ClClHClHHClClClH.out	-3221.1339893338290
ClClHClHHClClHH.out	-2761.5181728558064
ClClHClHHClHClH.out	-2761.5216041999383
ClClHClHHHClHH.out	-2301.9012606841711
ClClHClHHHHHH.out	-1842.2789605850546
ClClHHClClHClClH.out	-3221.1346896937894
ClClHHClClHClHCl.out	-3221.1367655649292
ClClHHClClHClHH.out	-2761.5184414237101
ClClHHClClHHHCl.out	-2761.5167163614965
ClClHHClHClClClH.out	-3221.1316148858086
ClClHHClHClHClH.out	-2761.5193480166790
ClClHHClHClHHH.out	-2301.8984098537244
ClClHHClHHClHH.out	-2301.8986153442088
ClClHHClHHHHH.out	-1842.2761195344588
ClClHHHClHHClH.out	-2301.9001377880732
ClClHHHClHHHCl.out	-2301.8980376785603
ClClHHHHClClHH.out	-2301.8981769402335
ClClHHHHClHClH.out	-2301.9018396026804
ClClHHHHHClHH.out	-1842.2809502404109
ClClHHHHHHHH.out	-1382.6583773338755
ClHClClClClClHHCl.out	-3680.7479297264094
ClHClClClClClHHH.out	-3221.1292466592345
ClHClClHClHClHCl.out	-3221.1386889180176
ClHClClHClHHClH.out	-2761.5208231850811
ClHClClHClHHHCl.out	-2761.5188897299358
ClHClClHHClClClH.out	-3221.1348468292235
ClHClClHHClClHH.out	-2761.5190064823582
ClHClClHHClHClH.out	-2761.5225129345099
ClHClClHHHClHH.out	-2301.9020633858463
ClHClClHHHHHH.out	-1842.2797367522166
ClHClHClClClHHH.out	-2761.5179576146684
ClHClHClClHClHCl.out	-3221.1407690343135
ClHClHClClHClHH.out	-2761.5224216576171
ClHClHClClHHClH.out	-2761.5223080299920
ClHClHClClHHHCl.out	-2761.5207440258673
ClHClHClClHHHH.out	-2301.9012319210160
ClHClHClHClClClH.out	-3221.1354392980084
ClHClHClHClClHH.out	-2761.5196519746960
ClHClHClHClHClH.out	-2761.5232228684813
ClHClHClHClHHH.out	-2301.9023794017739
ClHClHClHHClHH.out	-2301.9025836047231
ClHClHClHHHHH.out	-1842.2801188541966
ClHClHHClHClHH.out	-2301.9043963889198
ClHClHHClHHClH.out	-2301.9043790303103
ClHClHHClHHHCl.out	-2301.9023633069723
ClHClHHClHHHH.out	-1842.2831549729417
ClHClHHHClHClH.out	-2301.9062848678182
ClHClHHHHClHH.out	-1842.2854177413233
ClHClHHHHHHH.out	-1382.6628786432648
ClHHClClClClHHCl.out	-3221.1326565460440
ClHHClClClClHHH.out	-2761.5140387283864
ClHHClClClHHClH.out	-2761.5182724937731
ClHHClClClHHHH.out	-2301.8971793072296
ClHHClClHClClHH.out	-2761.5157427552867
ClHHClHClHHClH.out	-2301.9043416311642
ClHHClHClHHHCl.out	-2301.9022660440151
ClHHClHHClClHH.out	-2301.9026149154774
ClHHClHHClHClH.out	-2301.9061885663982
ClHHClHHClHHH.out	-1842.2852965325349
ClHHClHHHClHH.out	-1842.2854515438767
ClHHClHHHHHH.out	-1382.6630122301276
ClHHHClClHHHCl.out	-2301.9005661744723
ClHHHClClHHHH.out	-1842.2809881150058
ClHHHClHClClHH.out	-2301.8998557142177
ClHHHClHClHClH.out	-2301.9034383015669
ClHHHClHClHHH.out	-1842.2822968539429
ClHHHClHHClHH.out	-1842.2824896104241
ClHHHClHHHHH.out	-1382.6597847416724
ClHHHHHHClHH.out	-1382.6641128079605
ClHHHHHHHHH.out	-923.04137135504516
HClClClClClClClClH.out	-4140.3579869363602
HClClClClClClClHCl.out	-4140.3603924335584
HClClClClClClClHH.out	-3680.7430011074293
HClClClClClClHClH.out	-3680.7469788033086
HClClClClClClHHCl.out	-3680.7453516709602
HClClClClClHClClH.out	-3680.7475667824056
HClClClClClHClHH.out	-3221.1314406849078
HClClClClClHHHH.out	-2761.5105951991045
HClClClClHClHHH.out	-2761.5123569409925
HClClClHClClHHH.out	-2761.5141376831989
HClClClHClHClHH.out	-2761.5186417571922
HClClClHClHHClH.out	-2761.5186417532941
HClClClHClHHHCl.out	-2761.5158696725507
HClClClHClHHHH.out	-2301.8977200325426
HClClClHHClClClH.out	-3221.1346003696094
HClClClHHClClHH.out	-2761.5189328829974
HClClClHHClHClH.out	-2761.5224621516572
HClClClHHClHHH.out	-2301.9018413477015
HClClClHHHClHH.out	-2301.9019606986785
HClClClHHHHHH.out	-1842.2798405810199
HClClHClClClHHH.out	-2761.5165821972810
HClClHClClHClClH.out	-3221.1367619201174
HClClHClClHClHH.out	-2761.5208439397634
HClClHClClHHHH.out	-2301.8998319680541
HClClHClHClHHH.out	-2301.9019385900028
HClClHHHClHClH.out	-2301.9066024955096
HClClHHHHClHH.out	-1842.2857764135426
HClClHHHHHHH.out	-1382.6634371004359
HClHClClClClHHCl.out	-3221.1340288964993
HClHClClClHClClH.out	-3221.1363492485339
HClHClClClHClHH.out	-2761.5201206915012
HClHClClClHHHH.out	-2301.8991920487024
HClHClClHClHHH.out	-2301.9011443555437
HClHClHClHHHH.out	-1842.2852751426090
HClHClHHClHClH.out	-2301.9101236355864
HClHClHHClHHH.out	-1842.2893885466590
HClHClHHHClHH.out	-1842.2895579779499
HClHClHHHHHH.out	-1382.6672628319620
HClHHClClHHHH.out	-1842.2831933056384
HClHHHHClHHH.out	-1382.6683171901655
HClHHHHHClHH.out	-1382.6684416884736
HClHHHHHHHH.out	-923.04586161482450
HHClClHClHHHH.out	-1842.2816944114707
HHClClHHClClHH.out	-2301.9030216033962
HHClClHHClHHH.out	-1842.2857998849279
HHClHClHClClHH.out	-2301.9027810429393
HHClHClHClHHH.out	-1842.2853599607126
HHClHHHHClHH.out	-1382.6683032821875
HHClHHHHHHH.out	-923.04573282378260
HHHClClClClHHH.out	-2301.8956279809481
HHHClClClHClHH.out	-2301.8999105874836
HHHClClClHHHH.out	-1842.2787365418931
HHHClClHClHHH.out	-1842.2808186277828
HHHHClClHHHH.out	-1382.6616989266208
HHHHClHClHHH.out	-1382.6641889880498
HHHHHHHHHH.out	-463.42286383134501
