# Supplementary material for: Quantum Chemical Investigation of Polychlorinated Dibenzodioxins, Dibenzofurans and Biphenyls: Relative Stability and Planarity Analysis
Source: Molecules. 2020 Dec 3;25(23):5697. doi: 10.3390/molecules25235697 (PMC7730433; doi:10.3390/molecules25235697)
Supplement: Supplementary file 1 [file molecules-25-05697-s001.zip › PCB/B3LYP/3_zero_point.csv]

ClClClClClClClClClCl.out	52.358
ClClClClClClClClClCl.out	************
ClClClClClClClClClCl.out	************
ClClClClClClClClClH.out	58.502
ClClClClClClClClClH.out	************
ClClClClClClClClClH.out	************
ClClClClClClClClHCl.out	58.537
ClClClClClClClClHCl.out	************
ClClClClClClClClHCl.out	************
ClClClClClClClClHH.out	64.634
ClClClClClClClClHH.out	************
ClClClClClClClClHH.out	************
ClClClClClClClHClCl.out	58.515
ClClClClClClClHClCl.out	************
ClClClClClClClHClCl.out	************
ClClClClClClClHClH.out	64.618
ClClClClClClClHClH.out	************
ClClClClClClClHClH.out	************
ClClClClClClClHHCl.out	64.593
ClClClClClClClHHCl.out	************
ClClClClClClClHHCl.out	************
ClClClClClClClHHH.out	70.697
ClClClClClClClHHH.out	************
ClClClClClClClHHH.out	************
ClClClClClClHClClH.out	64.670
ClClClClClClHClClH.out	************
ClClClClClClHClClH.out	************
ClClClClClClHClHCl.out	64.625
ClClClClClClHClHCl.out	************
ClClClClClClHClHCl.out	************
ClClClClClClHClHH.out	70.727
ClClClClClClHClHH.out	************
ClClClClClClHClHH.out	************
ClClClClClClHHClH.out	70.776
ClClClClClClHHClH.out	************
ClClClClClClHHClH.out	************
ClClClClClClHHHCl.out	70.744
ClClClClClClHHHCl.out	************
ClClClClClClHHHCl.out	************
ClClClClClClHHHH.out	76.791
ClClClClClClHHHH.out	************
ClClClClClClHHHH.out	************
ClClClClClHClClClH.out	64.565
ClClClClClHClClClH.out	************
ClClClClClHClClClH.out	************
ClClClClClHClClHH.out	70.763
ClClClClClHClClHH.out	************
ClClClClClHClClHH.out	************
ClClClClClHClHClH.out	70.668
ClClClClClHClHClH.out	************
ClClClClClHClHClH.out	************
ClClClClClHClHHH.out	76.788
ClClClClClHClHHH.out	************
ClClClClClHClHHH.out	************
ClClClClClHHClHH.out	76.769
ClClClClClHHClHH.out	************
ClClClClClHHClHH.out	************
ClClClClClHHHHH.out	82.772
ClClClClClHHHHH.out	************
ClClClClClHHHHH.out	************
ClClClClHClClHClCl.out	64.638
ClClClClHClClHClCl.out	************
ClClClClHClClHClCl.out	************
ClClClClHClClHHH.out	76.864
ClClClClHClClHHH.out	************
ClClClClHClClHHH.out	************
ClClClClHClHClHCl.out	70.697
ClClClClHClHClHCl.out	************
ClClClClHClHClHCl.out	************
ClClClClHClHHClH.out	76.823
ClClClClHClHHClH.out	************
ClClClClHClHHClH.out	************
ClClClClHClHHHCl.out	76.843
ClClClClHClHHHCl.out	************
ClClClClHClHHHCl.out	************
ClClClClHHClClClH.out	70.801
ClClClClHHClClClH.out	************
ClClClClHHClClClH.out	************
ClClClClHHClClHH.out	76.879
ClClClClHHClClHH.out	************
ClClClClHHClClHH.out	************
ClClClClHHClHClH.out	76.865
ClClClClHHClHClH.out	************
ClClClClHHClHClH.out	************
ClClClClHHHClHH.out	82.953
ClClClClHHHClHH.out	************
ClClClClHHHClHH.out	************
ClClClClHHHHHH.out	89.002
ClClClClHHHHHH.out	************
ClClClClHHHHHH.out	************
ClClClHClClClClHCl.out	64.562
ClClClHClClClClHCl.out	************
ClClClHClClClClHCl.out	************
ClClClHClClClClHH.out	70.705
ClClClHClClClClHH.out	************
ClClClHClClClClHH.out	************
ClClClHClClClHClCl.out	64.656
ClClClHClClClHClCl.out	************
ClClClHClClClHClCl.out	************
ClClClHClClClHClH.out	70.739
ClClClHClClClHClH.out	************
ClClClHClClClHClH.out	************
ClClClHClClHClClH.out	70.687
ClClClHClClHClClH.out	************
ClClClHClClHClClH.out	************
ClClClHClClHClHCl.out	70.720
ClClClHClClHClHCl.out	************
ClClClHClClHClHCl.out	************
ClClClHClClHClHH.out	76.843
ClClClHClClHClHH.out	************
ClClClHClClHClHH.out	************
ClClClHClClHHClH.out	76.823
ClClClHClClHHClH.out	************
ClClClHClClHHClH.out	************
ClClClHClClHHHCl.out	76.835
ClClClHClClHHHCl.out	************
ClClClHClClHHHCl.out	************
ClClClHClClHHHH.out	82.930
ClClClHClClHHHH.out	************
ClClClHClClHHHH.out	************
ClClClHClHClClClH.out	70.701
ClClClHClHClClClH.out	************
ClClClHClHClClClH.out	************
ClClClHClHClClHH.out	76.796
ClClClHClHClClHH.out	************
ClClClHClHClClHH.out	************
ClClClHClHClHClH.out	76.789
ClClClHClHClHClH.out	************
ClClClHClHClHClH.out	************
ClClClHClHClHHH.out	82.891
ClClClHClHClHHH.out	************
ClClClHClHClHHH.out	************
ClClClHClHHClHH.out	82.873
ClClClHClHHClHH.out	************
ClClClHClHHClHH.out	************
ClClClHClHHHHH.out	88.906
ClClClHClHHHHH.out	************
ClClClHClHHHHH.out	************
ClClClHHClClClHH.out	76.855
ClClClHHClClClHH.out	************
ClClClHHClClClHH.out	************
ClClClHHClClHClH.out	76.888
ClClClHHClClHClH.out	************
ClClClHHClClHClH.out	************
ClClClHHClClHHCl.out	76.859
ClClClHHClClHHCl.out	************
ClClClHHClClHHCl.out	************
ClClClHHClClHHH.out	82.972
ClClClHHClClHHH.out	************
ClClClHHClClHHH.out	************
ClClClHHClHClClH.out	76.864
ClClClHHClHClClH.out	************
ClClClHHClHClClH.out	************
ClClClHHClHClHCl.out	76.845
ClClClHHClHClHCl.out	************
ClClClHHClHClHCl.out	************
ClClClHHClHClHH.out	82.975
ClClClHHClHClHH.out	************
ClClClHHClHClHH.out	************
ClClClHHClHHClH.out	82.970
ClClClHHClHHClH.out	************
ClClClHHClHHClH.out	************
ClClClHHClHHHCl.out	82.972
ClClClHHClHHHCl.out	************
ClClClHHClHHHCl.out	************
ClClClHHClHHHH.out	89.013
ClClClHHClHHHH.out	************
ClClClHHClHHHH.out	************
ClClClHHHClClClH.out	76.917
ClClClHHHClClClH.out	************
ClClClHHHClClClH.out	************
ClClClHHHClClHH.out	83.059
ClClClHHHClClHH.out	************
ClClClHHHClClHH.out	************
ClClClHHHClHClH.out	82.955
ClClClHHHClHClH.out	************
ClClClHHHClHClH.out	************
ClClClHHHClHHH.out	89.024
ClClClHHHClHHH.out	************
ClClClHHHClHHH.out	************
ClClClHHHHClHH.out	89.104
ClClClHHHHClHH.out	************
ClClClHHHHClHH.out	************
ClClClHHHHHHH.out	95.140
ClClClHHHHHHH.out	************
ClClClHHHHHHH.out	************
ClClHClClClClClHH.out	70.773
ClClHClClClClClHH.out	************
ClClHClClClClClHH.out	************
ClClHClClClClHClCl.out	64.631
ClClHClClClClHClCl.out	************
ClClHClClClClHClCl.out	************
ClClHClClClClHClH.out	70.768
ClClHClClClClHClH.out	************
ClClHClClClClHClH.out	************
ClClHClClClClHHCl.out	70.654
ClClHClClClClHHCl.out	************
ClClHClClClClHHCl.out	************
ClClHClClClClHHH.out	76.814
ClClHClClClClHHH.out	************
ClClHClClClClHHH.out	************
ClClHClClClHClClH.out	70.801
ClClHClClClHClClH.out	************
ClClHClClClHClClH.out	************
ClClHClClClHClHCl.out	70.753
ClClHClClClHClHCl.out	************
ClClHClClClHClHCl.out	************
ClClHClClClHClHH.out	76.857
ClClHClClClHClHH.out	************
ClClHClClClHClHH.out	************
ClClHClClClHHClH.out	76.891
ClClHClClClHHClH.out	************
ClClHClClClHHClH.out	************
ClClHClClClHHHCl.out	76.867
ClClHClClClHHHCl.out	************
ClClHClClClHHHCl.out	************
ClClHClClClHHHH.out	82.915
ClClHClClClHHHH.out	************
ClClHClClClHHHH.out	************
ClClHClClHClClClH.out	70.718
ClClHClClHClClClH.out	************
ClClHClClHClClClH.out	************
ClClHClClHClClHH.out	76.890
ClClHClClHClClHH.out	************
ClClHClClHClClHH.out	************
ClClHClClHClHClH.out	76.795
ClClHClClHClHClH.out	************
ClClHClClHClHClH.out	************
ClClHClClHClHHH.out	82.883
ClClHClClHClHHH.out	************
ClClHClClHClHHH.out	************
ClClHClClHHClHH.out	82.891
ClClHClClHHClHH.out	************
ClClHClClHHClHH.out	************
ClClHClClHHHHH.out	88.894
ClClHClClHHHHH.out	************
ClClHClClHHHHH.out	************
ClClHClHClClHClH.out	76.877
ClClHClHClClHClH.out	************
ClClHClHClClHClH.out	************
ClClHClHClClHHH.out	83.006
ClClHClHClClHHH.out	************
ClClHClHClClHHH.out	************
ClClHClHClHClHCl.out	76.809
ClClHClHClHClHCl.out	************
ClClHClHClHClHCl.out	************
ClClHClHClHHClH.out	82.973
ClClHClHClHHClH.out	************
ClClHClHClHHClH.out	************
ClClHClHClHHHCl.out	82.934
ClClHClHClHHHCl.out	************
ClClHClHClHHHCl.out	************
ClClHClHHClClClH.out	76.919
ClClHClHHClClClH.out	************
ClClHClHHClClClH.out	************
ClClHClHHClClHH.out	83.001
ClClHClHHClClHH.out	************
ClClHClHHClClHH.out	************
ClClHClHHClHClH.out	82.981
ClClHClHHClHClH.out	************
ClClHClHHClHClH.out	************
ClClHClHHHClHH.out	89.059
ClClHClHHHClHH.out	************
ClClHClHHHClHH.out	************
ClClHClHHHHHH.out	95.096
ClClHClHHHHHH.out	************
ClClHClHHHHHH.out	************
ClClHHClClHClClH.out	76.896
ClClHHClClHClClH.out	************
ClClHHClClHClClH.out	************
ClClHHClClHClHCl.out	76.823
ClClHHClClHClHCl.out	************
ClClHHClClHClHCl.out	************
ClClHHClClHClHH.out	82.988
ClClHHClClHClHH.out	************
ClClHHClClHClHH.out	************
ClClHHClClHHHCl.out	82.952
ClClHHClClHHHCl.out	************
ClClHHClClHHHCl.out	************
ClClHHClHClClClH.out	76.819
ClClHHClHClClClH.out	************
ClClHHClHClClClH.out	************
ClClHHClHClHClH.out	82.917
ClClHHClHClHClH.out	************
ClClHHClHClHClH.out	************
ClClHHClHClHHH.out	89.036
ClClHHClHClHHH.out	************
ClClHHClHClHHH.out	************
ClClHHClHHClHH.out	88.945
ClClHHClHHClHH.out	************
ClClHHClHHClHH.out	************
ClClHHClHHHHH.out	94.997
ClClHHClHHHHH.out	************
ClClHHClHHHHH.out	************
ClClHHHClHHClH.out	89.115
ClClHHHClHHClH.out	************
ClClHHHClHHClH.out	************
ClClHHHClHHHCl.out	89.139
ClClHHHClHHHCl.out	************
ClClHHHClHHHCl.out	************
ClClHHHHClClHH.out	89.161
ClClHHHHClClHH.out	************
ClClHHHHClClHH.out	************
ClClHHHHClHClH.out	89.141
ClClHHHHClHClH.out	************
ClClHHHHClHClH.out	************
ClClHHHHHClHH.out	95.233
ClClHHHHHClHH.out	************
ClClHHHHHClHH.out	************
ClClHHHHHHHH.out	101.270
ClClHHHHHHHH.out	************
ClClHHHHHHHH.out	************
ClHClClClClClHHCl.out	70.743
ClHClClClClClHHCl.out	************
ClHClClClClClHHCl.out	************
ClHClClClClClHHH.out	76.848
ClHClClClClClHHH.out	************
ClHClClClClClHHH.out	************
ClHClClHClHClHCl.out	76.756
ClHClClHClHClHCl.out	************
ClHClClHClHClHCl.out	************
ClHClClHClHHClH.out	83.077
ClHClClHClHHClH.out	************
ClHClClHClHHClH.out	************
ClHClClHClHHHCl.out	83.052
ClHClClHClHHHCl.out	************
ClHClClHClHHHCl.out	************
ClHClClHHClClClH.out	76.876
ClHClClHHClClClH.out	************
ClHClClHHClClClH.out	************
ClHClClHHClClHH.out	83.018
ClHClClHHClClHH.out	************
ClHClClHHClClHH.out	************
ClHClClHHClHClH.out	82.954
ClHClClHHClHClH.out	************
ClHClClHHClHClH.out	************
ClHClClHHHClHH.out	89.123
ClHClClHHHClHH.out	************
ClHClClHHHClHH.out	************
ClHClClHHHHHH.out	95.254
ClHClClHHHHHH.out	************
ClHClClHHHHHH.out	************
ClHClHClClClHHH.out	82.974
ClHClHClClClHHH.out	************
ClHClHClClClHHH.out	************
ClHClHClClHClHCl.out	76.790
ClHClHClClHClHCl.out	************
ClHClHClClHClHCl.out	************
ClHClHClClHClHH.out	82.924
ClHClHClClHClHH.out	************
ClHClHClClHClHH.out	************
ClHClHClClHHClH.out	82.988
ClHClHClClHHClH.out	************
ClHClHClClHHClH.out	************
ClHClHClClHHHCl.out	82.950
ClHClHClClHHHCl.out	************
ClHClHClClHHHCl.out	************
ClHClHClClHHHH.out	89.002
ClHClHClClHHHH.out	************
ClHClHClClHHHH.out	************
ClHClHClHClClClH.out	76.826
ClHClHClHClClClH.out	************
ClHClHClHClClClH.out	************
ClHClHClHClClHH.out	82.988
ClHClHClHClClHH.out	************
ClHClHClHClClHH.out	************
ClHClHClHClHClH.out	82.915
ClHClHClHClHClH.out	************
ClHClHClHClHClH.out	************
ClHClHClHClHHH.out	89.047
ClHClHClHClHHH.out	************
ClHClHClHClHHH.out	************
ClHClHClHHClHH.out	88.974
ClHClHClHHClHH.out	************
ClHClHClHHClHH.out	************
ClHClHClHHHHH.out	94.979
ClHClHClHHHHH.out	************
ClHClHClHHHHH.out	************
ClHClHHClHClHH.out	89.040
ClHClHHClHClHH.out	************
ClHClHHClHClHH.out	************
ClHClHHClHHClH.out	89.093
ClHClHHClHHClH.out	************
ClHClHHClHHClH.out	************
ClHClHHClHHHCl.out	89.032
ClHClHHClHHHCl.out	************
ClHClHHClHHHCl.out	************
ClHClHHClHHHH.out	95.155
ClHClHHClHHHH.out	************
ClHClHHClHHHH.out	************
ClHClHHHClHClH.out	89.081
ClHClHHHClHClH.out	************
ClHClHHHClHClH.out	************
ClHClHHHHClHH.out	95.231
ClHClHHHHClHH.out	************
ClHClHHHHClHH.out	************
ClHClHHHHHHH.out	101.296
ClHClHHHHHHH.out	************
ClHClHHHHHHH.out	************
ClHHClClClClHHCl.out	76.862
ClHHClClClClHHCl.out	************
ClHHClClClClHHCl.out	************
ClHHClClClClHHH.out	82.993
ClHHClClClClHHH.out	************
ClHHClClClClHHH.out	************
ClHHClClClHHClH.out	82.986
ClHHClClClHHClH.out	************
ClHHClClClHHClH.out	************
ClHHClClClHHHH.out	89.032
ClHHClClClHHHH.out	************
ClHHClClClHHHH.out	************
ClHHClClHClClHH.out	82.989
ClHHClClHClClHH.out	************
ClHHClClHClClHH.out	************
ClHHClHClHHClH.out	89.089
ClHHClHClHHClH.out	************
ClHHClHClHHClH.out	************
ClHHClHClHHHCl.out	89.012
ClHHClHClHHHCl.out	************
ClHHClHClHHHCl.out	************
ClHHClHHClClHH.out	89.138
ClHHClHHClClHH.out	************
ClHHClHHClClHH.out	************
ClHHClHHClHClH.out	89.135
ClHHClHHClHClH.out	************
ClHHClHHClHClH.out	************
ClHHClHHClHHH.out	95.157
ClHHClHHClHHH.out	************
ClHHClHHClHHH.out	************
ClHHClHHHClHH.out	95.229
ClHHClHHHClHH.out	************
ClHHClHHHClHH.out	************
ClHHClHHHHHH.out	101.359
ClHHClHHHHHH.out	************
ClHHClHHHHHH.out	************
ClHHHClClHHHCl.out	89.106
ClHHHClClHHHCl.out	************
ClHHHClClHHHCl.out	************
ClHHHClClHHHH.out	95.105
ClHHHClClHHHH.out	************
ClHHHClClHHHH.out	************
ClHHHClHClClHH.out	89.137
ClHHHClHClClHH.out	************
ClHHHClHClClHH.out	************
ClHHHClHClHClH.out	88.945
ClHHHClHClHClH.out	************
ClHHHClHClHClH.out	************
ClHHHClHClHHH.out	95.104
ClHHHClHClHHH.out	************
ClHHHClHClHHH.out	************
ClHHHClHHClHH.out	95.086
ClHHHClHHClHH.out	************
ClHHHClHHClHH.out	************
ClHHHClHHHHH.out	101.082
ClHHHClHHHHH.out	************
ClHHHClHHHHH.out	************
ClHHHHHHClHH.out	101.315
ClHHHHHHClHH.out	************
ClHHHHHHClHH.out	************
ClHHHHHHHHH.out	107.347
ClHHHHHHHHH.out	************
ClHHHHHHHHH.out	************
HClClClClClClClClH.out	64.595
HClClClClClClClClH.out	************
HClClClClClClClClH.out	************
HClClClClClClClHCl.out	64.594
HClClClClClClClHCl.out	************
HClClClClClClClHCl.out	************
HClClClClClClClHH.out	70.728
HClClClClClClClHH.out	************
HClClClClClClClHH.out	************
HClClClClClClHClH.out	70.772
HClClClClClClHClH.out	************
HClClClClClClHClH.out	************
HClClClClClClHHCl.out	70.722
HClClClClClClHHCl.out	************
HClClClClClClHHCl.out	************
HClClClClClHClClH.out	70.766
HClClClClClHClClH.out	************
HClClClClClHClClH.out	************
HClClClClClHClHH.out	76.826
HClClClClClHClHH.out	************
HClClClClClHClHH.out	************
HClClClClClHHHH.out	82.911
HClClClClClHHHH.out	************
HClClClClClHHHH.out	************
HClClClClHClHHH.out	83.004
HClClClClHClHHH.out	************
HClClClClHClHHH.out	************
HClClClHClClHHH.out	83.061
HClClClHClClHHH.out	************
HClClClHClClHHH.out	************
HClClClHClHClHH.out	83.024
HClClClHClHClHH.out	************
HClClClHClHClHH.out	************
HClClClHClHHClH.out	82.994
HClClClHClHHClH.out	************
HClClClHClHHClH.out	************
HClClClHClHHHCl.out	82.986
HClClClHClHHHCl.out	************
HClClClHClHHHCl.out	************
HClClClHClHHHH.out	89.088
HClClClHClHHHH.out	************
HClClClHClHHHH.out	************
HClClClHHClClClH.out	77.015
HClClClHHClClClH.out	************
HClClClHHClClClH.out	************
HClClClHHClClHH.out	83.094
HClClClHHClClHH.out	************
HClClClHHClClHH.out	************
HClClClHHClHClH.out	83.071
HClClClHHClHClH.out	************
HClClClHHClHClH.out	************
HClClClHHClHHH.out	89.215
HClClClHHClHHH.out	************
HClClClHHClHHH.out	************
HClClClHHHClHH.out	89.029
HClClClHHHClHH.out	************
HClClClHHHClHH.out	************
HClClClHHHHHH.out	95.099
HClClClHHHHHH.out	************
HClClClHHHHHH.out	************
HClClHClClClHHH.out	83.037
HClClHClClClHHH.out	************
HClClHClClClHHH.out	************
HClClHClClHClClH.out	76.912
HClClHClClHClClH.out	************
HClClHClClHClClH.out	************
HClClHClClHClHH.out	82.981
HClClHClClHClHH.out	************
HClClHClClHClHH.out	************
HClClHClClHHHH.out	89.080
HClClHClClHHHH.out	************
HClClHClClHHHH.out	************
HClClHClHClHHH.out	89.163
HClClHClHClHHH.out	************
HClClHClHClHHH.out	************
HClClHHHClHClH.out	89.168
HClClHHHClHClH.out	************
HClClHHHClHClH.out	************
HClClHHHHClHH.out	95.252
HClClHHHHClHH.out	************
HClClHHHHClHH.out	************
HClClHHHHHHH.out	101.332
HClClHHHHHHH.out	************
HClClHHHHHHH.out	************
HClHClClClClHHCl.out	76.847
HClHClClClClHHCl.out	************
HClHClClClClHHCl.out	************
HClHClClClHClClH.out	76.886
HClHClClClHClClH.out	************
HClHClClClHClClH.out	************
HClHClClClHClHH.out	82.923
HClHClClClHClHH.out	************
HClHClClClHClHH.out	************
HClHClClClHHHH.out	89.018
HClHClClClHHHH.out	************
HClHClClClHHHH.out	************
HClHClClHClHHH.out	89.122
HClHClClHClHHH.out	************
HClHClClHClHHH.out	************
HClHClHClHHHH.out	95.137
HClHClHClHHHH.out	************
HClHClHClHHHH.out	************
HClHClHHClHClH.out	89.132
HClHClHHClHClH.out	************
HClHClHHClHClH.out	************
HClHClHHClHHH.out	95.252
HClHClHHClHHH.out	************
HClHClHHClHHH.out	************
HClHClHHHClHH.out	95.090
HClHClHHHClHH.out	************
HClHClHHHClHH.out	************
HClHClHHHHHH.out	101.145
HClHClHHHHHH.out	************
HClHClHHHHHH.out	************
HClHHClClHHHH.out	95.138
HClHHClClHHHH.out	************
HClHHClClHHHH.out	************
HClHHHHClHHH.out	101.318
HClHHHHClHHH.out	************
HClHHHHClHHH.out	************
HClHHHHHClHH.out	101.361
HClHHHHHClHH.out	************
HClHHHHHClHH.out	************
HClHHHHHHHH.out	107.403
HClHHHHHHHH.out	************
HClHHHHHHHH.out	************
HHClClHClHHHH.out	95.307
HHClClHClHHHH.out	************
HHClClHClHHHH.out	************
HHClClHHClClHH.out	89.235
HHClClHHClClHH.out	************
HHClClHHClClHH.out	************
HHClClHHClHHH.out	95.296
HHClClHHClHHH.out	************
HHClClHHClHHH.out	************
HHClHClHClClHH.out	89.211
HHClHClHClClHH.out	************
HHClHClHClClHH.out	************
HHClHClHClHHH.out	95.255
HHClHClHClHHH.out	************
HHClHClHClHHH.out	************
HHClHHHHClHH.out	101.433
HHClHHHHClHH.out	************
HHClHHHHClHH.out	************
HHClHHHHHHH.out	107.475
HHClHHHHHHH.out	************
HHClHHHHHHH.out	************
HHHClClClClHHH.out	89.084
HHHClClClClHHH.out	************
HHHClClClClHHH.out	************
HHHClClClHClHH.out	89.044
HHHClClClHClHH.out	************
HHHClClClHClHH.out	************
HHHClClClHHHH.out	95.130
HHHClClClHHHH.out	************
HHHClClClHHHH.out	************
HHHClClHClHHH.out	95.248
HHHClClHClHHH.out	************
HHHClClHClHHH.out	************
HHHHClClHHHH.out	101.205
HHHHClClHHHH.out	************
HHHHClClHHHH.out	************
HHHHClHClHHH.out	101.345
HHHHClHClHHH.out	************
HHHHClHClHHH.out	************
HHHHHHHHHH.out	113.494
HHHHHHHHHH.out	************
HHHHHHHHHH.out	************
