# Supplementary material for: Quantum Chemical Investigation of Polychlorinated Dibenzodioxins, Dibenzofurans and Biphenyls: Relative Stability and Planarity Analysis
Source: Molecules. 2020 Dec 3;25(23):5697. doi: 10.3390/molecules25235697 (PMC7730433; doi:10.3390/molecules25235697)
Supplement: Supplementary file 1 [file molecules-25-05697-s001.zip › PCB/B3LYP/4_enthalpy.csv]

ClClClClClClClClClCl.out	66.553
ClClClClClClClClClCl.out	Infinity
ClClClClClClClClClCl.out	Infinity
ClClClClClClClClClH.out	71.877
ClClClClClClClClClH.out	Infinity
ClClClClClClClClClH.out	Infinity
ClClClClClClClClHCl.out	71.912
ClClClClClClClClHCl.out	Infinity
ClClClClClClClClHCl.out	Infinity
ClClClClClClClClHH.out	77.198
ClClClClClClClClHH.out	Infinity
ClClClClClClClClHH.out	Infinity
ClClClClClClClHClCl.out	71.902
ClClClClClClClHClCl.out	Infinity
ClClClClClClClHClCl.out	Infinity
ClClClClClClClHClH.out	77.204
ClClClClClClClHClH.out	Infinity
ClClClClClClClHClH.out	Infinity
ClClClClClClClHHCl.out	77.198
ClClClClClClClHHCl.out	Infinity
ClClClClClClClHHCl.out	Infinity
ClClClClClClClHHH.out	82.497
ClClClClClClClHHH.out	Infinity
ClClClClClClClHHH.out	Infinity
ClClClClClClHClClH.out	77.238
ClClClClClClHClClH.out	Infinity
ClClClClClClHClClH.out	Infinity
ClClClClClClHClHCl.out	77.215
ClClClClClClHClHCl.out	Infinity
ClClClClClClHClHCl.out	Infinity
ClClClClClClHClHH.out	82.511
ClClClClClClHClHH.out	Infinity
ClClClClClClHClHH.out	Infinity
ClClClClClClHHClH.out	82.550
ClClClClClClHHClH.out	Infinity
ClClClClClClHHClH.out	Infinity
ClClClClClClHHHCl.out	82.514
ClClClClClClHHHCl.out	Infinity
ClClClClClClHHHCl.out	Infinity
ClClClClClClHHHH.out	87.787
ClClClClClClHHHH.out	Infinity
ClClClClClClHHHH.out	Infinity
ClClClClClHClClClH.out	77.163
ClClClClClHClClClH.out	Infinity
ClClClClClHClClClH.out	Infinity
ClClClClClHClClHH.out	82.529
ClClClClClHClClHH.out	Infinity
ClClClClClHClClHH.out	Infinity
ClClClClClHClHClH.out	82.467
ClClClClClHClHClH.out	Infinity
ClClClClClHClHClH.out	Infinity
ClClClClClHClHHH.out	87.788
ClClClClClHClHHH.out	Infinity
ClClClClClHClHHH.out	Infinity
ClClClClClHHClHH.out	87.774
ClClClClClHHClHH.out	Infinity
ClClClClClHHClHH.out	Infinity
ClClClClClHHHHH.out	93.006
ClClClClClHHHHH.out	Infinity
ClClClClClHHHHH.out	Infinity
ClClClClHClClHClCl.out	77.220
ClClClClHClClHClCl.out	Infinity
ClClClClHClClHClCl.out	Infinity
ClClClClHClClHHH.out	87.866
ClClClClHClClHHH.out	Infinity
ClClClClHClClHHH.out	Infinity
ClClClClHClHClHCl.out	82.506
ClClClClHClHClHCl.out	Infinity
ClClClClHClHClHCl.out	Infinity
ClClClClHClHHClH.out	87.836
ClClClClHClHHClH.out	Infinity
ClClClClHClHHClH.out	Infinity
ClClClClHClHHHCl.out	87.825
ClClClClHClHHHCl.out	Infinity
ClClClClHClHHHCl.out	Infinity
ClClClClHHClClClH.out	82.564
ClClClClHHClClClH.out	Infinity
ClClClClHHClClClH.out	Infinity
ClClClClHHClClHH.out	87.846
ClClClClHHClClHH.out	Infinity
ClClClClHHClClHH.out	Infinity
ClClClClHHClHClH.out	87.844
ClClClClHHClHClH.out	Infinity
ClClClClHHClHClH.out	Infinity
ClClClClHHHClHH.out	93.139
ClClClClHHHClHH.out	Infinity
ClClClClHHHClHH.out	Infinity
ClClClClHHHHHH.out	98.408
ClClClClHHHHHH.out	Infinity
ClClClClHHHHHH.out	Infinity
ClClClHClClClClHCl.out	77.195
ClClClHClClClClHCl.out	Infinity
ClClClHClClClClHCl.out	Infinity
ClClClHClClClClHH.out	82.501
ClClClHClClClClHH.out	Infinity
ClClClHClClClClHH.out	Infinity
ClClClHClClClHClCl.out	77.249
ClClClHClClClHClCl.out	Infinity
ClClClHClClClHClCl.out	Infinity
ClClClHClClClHClH.out	82.546
ClClClHClClClHClH.out	Infinity
ClClClHClClClHClH.out	Infinity
ClClClHClClHClClH.out	82.508
ClClClHClClHClClH.out	Infinity
ClClClHClClHClClH.out	Infinity
ClClClHClClHClHCl.out	82.531
ClClClHClClHClHCl.out	Infinity
ClClClHClClHClHCl.out	Infinity
ClClClHClClHClHH.out	87.846
ClClClHClClHClHH.out	Infinity
ClClClHClClHClHH.out	Infinity
ClClClHClClHHClH.out	87.846
ClClClHClClHHClH.out	Infinity
ClClClHClClHHClH.out	Infinity
ClClClHClClHHHCl.out	87.839
ClClClHClClHHHCl.out	Infinity
ClClClHClClHHHCl.out	Infinity
ClClClHClClHHHH.out	93.139
ClClClHClClHHHH.out	Infinity
ClClClHClClHHHH.out	Infinity
ClClClHClHClClClH.out	82.520
ClClClHClHClClClH.out	Infinity
ClClClHClHClClClH.out	Infinity
ClClClHClHClClHH.out	87.820
ClClClHClHClClHH.out	Infinity
ClClClHClHClClHH.out	Infinity
ClClClHClHClHClH.out	87.814
ClClClHClHClHClH.out	Infinity
ClClClHClHClHClH.out	Infinity
ClClClHClHClHHH.out	93.112
ClClClHClHClHHH.out	Infinity
ClClClHClHClHHH.out	Infinity
ClClClHClHHClHH.out	93.109
ClClClHClHHClHH.out	Infinity
ClClClHClHHClHH.out	Infinity
ClClClHClHHHHH.out	98.371
ClClClHClHHHHH.out	Infinity
ClClClHClHHHHH.out	Infinity
ClClClHHClClClHH.out	87.831
ClClClHHClClClHH.out	Infinity
ClClClHHClClClHH.out	Infinity
ClClClHHClClHClH.out	87.868
ClClClHHClClHClH.out	Infinity
ClClClHHClClHClH.out	Infinity
ClClClHHClClHHCl.out	87.837
ClClClHHClClHHCl.out	Infinity
ClClClHHClClHHCl.out	Infinity
ClClClHHClClHHH.out	93.158
ClClClHHClClHHH.out	Infinity
ClClClHHClClHHH.out	Infinity
ClClClHHClHClClH.out	87.866
ClClClHHClHClClH.out	Infinity
ClClClHHClHClClH.out	Infinity
ClClClHHClHClHCl.out	87.840
ClClClHHClHClHCl.out	Infinity
ClClClHHClHClHCl.out	Infinity
ClClClHHClHClHH.out	93.161
ClClClHHClHClHH.out	Infinity
ClClClHHClHClHH.out	Infinity
ClClClHHClHHClH.out	93.170
ClClClHHClHHClH.out	Infinity
ClClClHHClHHClH.out	Infinity
ClClClHHClHHHCl.out	93.150
ClClClHHClHHHCl.out	Infinity
ClClClHHClHHHCl.out	Infinity
ClClClHHClHHHH.out	98.423
ClClClHHClHHHH.out	Infinity
ClClClHHClHHHH.out	Infinity
ClClClHHHClClClH.out	87.872
ClClClHHHClClClH.out	Infinity
ClClClHHHClClClH.out	Infinity
ClClClHHHClClHH.out	93.204
ClClClHHHClClHH.out	Infinity
ClClClHHHClClHH.out	Infinity
ClClClHHHClHClH.out	93.137
ClClClHHHClHClH.out	Infinity
ClClClHHHClHClH.out	Infinity
ClClClHHHClHHH.out	98.416
ClClClHHHClHHH.out	Infinity
ClClClHHHClHHH.out	Infinity
ClClClHHHHClHH.out	98.475
ClClClHHHHClHH.out	Infinity
ClClClHHHHClHH.out	Infinity
ClClClHHHHHHH.out	103.736
ClClClHHHHHHH.out	Infinity
ClClClHHHHHHH.out	Infinity
ClClHClClClClClHH.out	82.545
ClClHClClClClClHH.out	Infinity
ClClHClClClClClHH.out	Infinity
ClClHClClClClHClCl.out	77.245
ClClHClClClClHClCl.out	Infinity
ClClHClClClClHClCl.out	Infinity
ClClHClClClClHClH.out	82.556
ClClHClClClClHClH.out	Infinity
ClClHClClClClHClH.out	Infinity
ClClHClClClClHHCl.out	82.498
ClClHClClClClHHCl.out	Infinity
ClClHClClClClHHCl.out	Infinity
ClClHClClClClHHH.out	87.829
ClClHClClClClHHH.out	Infinity
ClClHClClClClHHH.out	Infinity
ClClHClClClHClClH.out	82.582
ClClHClClClHClClH.out	Infinity
ClClHClClClHClClH.out	Infinity
ClClHClClClHClHCl.out	82.550
ClClHClClClHClHCl.out	Infinity
ClClHClClClHClHCl.out	Infinity
ClClHClClClHClHH.out	87.848
ClClHClClClHClHH.out	Infinity
ClClHClClClHClHH.out	Infinity
ClClHClClClHHClH.out	87.888
ClClHClClClHHClH.out	Infinity
ClClHClClClHHClH.out	Infinity
ClClHClClClHHHCl.out	87.846
ClClHClClClHHHCl.out	Infinity
ClClHClClClHHHCl.out	Infinity
ClClHClClClHHHH.out	93.124
ClClHClClClHHHH.out	Infinity
ClClHClClClHHHH.out	Infinity
ClClHClClHClClClH.out	82.518
ClClHClClHClClClH.out	Infinity
ClClHClClHClClClH.out	Infinity
ClClHClClHClClHH.out	87.869
ClClHClClHClClHH.out	Infinity
ClClHClClHClClHH.out	Infinity
ClClHClClHClHClH.out	87.800
ClClHClClHClHClH.out	Infinity
ClClHClClHClHClH.out	Infinity
ClClHClClHClHHH.out	93.107
ClClHClClHClHHH.out	Infinity
ClClHClClHClHHH.out	Infinity
ClClHClClHHClHH.out	93.110
ClClHClClHHClHH.out	Infinity
ClClHClClHHClHH.out	Infinity
ClClHClClHHHHH.out	98.341
ClClHClClHHHHH.out	Infinity
ClClHClClHHHHH.out	Infinity
ClClHClHClClHClH.out	87.885
ClClHClHClClHClH.out	Infinity
ClClHClHClClHClH.out	Infinity
ClClHClHClClHHH.out	93.207
ClClHClHClClHHH.out	Infinity
ClClHClHClClHHH.out	Infinity
ClClHClHClHClHCl.out	87.831
ClClHClHClHClHCl.out	Infinity
ClClHClHClHClHCl.out	Infinity
ClClHClHClHHClH.out	93.186
ClClHClHClHHClH.out	Infinity
ClClHClHClHHClH.out	Infinity
ClClHClHClHHHCl.out	93.131
ClClHClHClHHHCl.out	Infinity
ClClHClHClHHHCl.out	Infinity
ClClHClHHClClClH.out	87.889
ClClHClHHClClClH.out	Infinity
ClClHClHHClClClH.out	Infinity
ClClHClHHClClHH.out	93.174
ClClHClHHClClHH.out	Infinity
ClClHClHHClClHH.out	Infinity
ClClHClHHClHClH.out	93.166
ClClHClHHClHClH.out	Infinity
ClClHClHHClHClH.out	Infinity
ClClHClHHHClHH.out	98.459
ClClHClHHHClHH.out	Infinity
ClClHClHHHClHH.out	Infinity
ClClHClHHHHHH.out	103.713
ClClHClHHHHHH.out	Infinity
ClClHClHHHHHH.out	Infinity
ClClHHClClHClClH.out	87.903
ClClHHClClHClClH.out	Infinity
ClClHHClClHClClH.out	Infinity
ClClHHClClHClHCl.out	87.844
ClClHHClClHClHCl.out	Infinity
ClClHHClClHClHCl.out	Infinity
ClClHHClClHClHH.out	93.189
ClClHHClClHClHH.out	Infinity
ClClHHClClHClHH.out	Infinity
ClClHHClClHHHCl.out	93.142
ClClHHClClHHHCl.out	Infinity
ClClHHClClHHHCl.out	Infinity
ClClHHClHClClClH.out	87.829
ClClHHClHClClClH.out	Infinity
ClClHHClHClClClH.out	Infinity
ClClHHClHClHClH.out	93.133
ClClHHClHClHClH.out	Infinity
ClClHHClHClHClH.out	Infinity
ClClHHClHClHHH.out	98.452
ClClHHClHClHHH.out	Infinity
ClClHHClHClHHH.out	Infinity
ClClHHClHHClHH.out	98.408
ClClHHClHHClHH.out	Infinity
ClClHHClHHClHH.out	Infinity
ClClHHClHHHHH.out	103.667
ClClHHClHHHHH.out	Infinity
ClClHHClHHHHH.out	Infinity
ClClHHHClHHClH.out	98.498
ClClHHHClHHClH.out	Infinity
ClClHHHClHHClH.out	Infinity
ClClHHHClHHHCl.out	98.513
ClClHHHClHHHCl.out	Infinity
ClClHHHClHHHCl.out	Infinity
ClClHHHHClClHH.out	98.501
ClClHHHHClClHH.out	Infinity
ClClHHHHClClHH.out	Infinity
ClClHHHHClHClH.out	98.496
ClClHHHHClHClH.out	Infinity
ClClHHHHClHClH.out	Infinity
ClClHHHHHClHH.out	103.791
ClClHHHHHClHH.out	Infinity
ClClHHHHHClHH.out	Infinity
ClClHHHHHHHH.out	109.043
ClClHHHHHHHH.out	Infinity
ClClHHHHHHHH.out	Infinity
ClHClClClClClHHCl.out	82.532
ClHClClClClClHHCl.out	Infinity
ClHClClClClClHHCl.out	Infinity
ClHClClClClClHHH.out	87.829
ClHClClClClClHHH.out	Infinity
ClHClClClClClHHH.out	Infinity
ClHClClHClHClHCl.out	87.807
ClHClClHClHClHCl.out	Infinity
ClHClClHClHClHCl.out	Infinity
ClHClClHClHHClH.out	93.274
ClHClClHClHHClH.out	Infinity
ClHClClHClHHClH.out	Infinity
ClHClClHClHHHCl.out	93.238
ClHClClHClHHHCl.out	Infinity
ClHClClHClHHHCl.out	Infinity
ClHClClHHClClClH.out	87.861
ClHClClHHClClClH.out	Infinity
ClHClClHHClClClH.out	Infinity
ClHClClHHClClHH.out	93.187
ClHClClHHClClHH.out	Infinity
ClHClClHHClClHH.out	Infinity
ClHClClHHClHClH.out	93.147
ClHClClHHClHClH.out	Infinity
ClHClClHHClHClH.out	Infinity
ClHClClHHHClHH.out	98.493
ClHClClHHHClHH.out	Infinity
ClHClClHHHClHH.out	Infinity
ClHClClHHHHHH.out	103.820
ClHClClHHHHHH.out	Infinity
ClHClClHHHHHH.out	Infinity
ClHClHClClClHHH.out	93.179
ClHClHClClClHHH.out	Infinity
ClHClHClClClHHH.out	Infinity
ClHClHClClHClHCl.out	87.820
ClHClHClClHClHCl.out	Infinity
ClHClHClClHClHCl.out	Infinity
ClHClHClClHClHH.out	93.140
ClHClHClClHClHH.out	Infinity
ClHClHClClHClHH.out	Infinity
ClHClHClClHHClH.out	93.198
ClHClHClClHHClH.out	Infinity
ClHClHClClHHClH.out	Infinity
ClHClHClClHHHCl.out	93.153
ClHClHClClHHHCl.out	Infinity
ClHClHClClHHHCl.out	Infinity
ClHClHClClHHHH.out	98.426
ClHClHClClHHHH.out	Infinity
ClHClHClClHHHH.out	Infinity
ClHClHClHClClClH.out	87.845
ClHClHClHClClClH.out	Infinity
ClHClHClHClClClH.out	Infinity
ClHClHClHClClHH.out	93.184
ClHClHClHClClHH.out	Infinity
ClHClHClHClClHH.out	Infinity
ClHClHClHClHClH.out	93.148
ClHClHClHClHClH.out	Infinity
ClHClHClHClHClH.out	Infinity
ClHClHClHClHHH.out	98.466
ClHClHClHClHHH.out	Infinity
ClHClHClHClHHH.out	Infinity
ClHClHClHHClHH.out	98.427
ClHClHClHHClHH.out	Infinity
ClHClHClHHClHH.out	Infinity
ClHClHClHHHHH.out	103.655
ClHClHClHHHHH.out	Infinity
ClHClHClHHHHH.out	Infinity
ClHClHHClHClHH.out	98.459
ClHClHHClHClHH.out	Infinity
ClHClHHClHClHH.out	Infinity
ClHClHHClHHClH.out	98.503
ClHClHHClHHClH.out	Infinity
ClHClHHClHHClH.out	Infinity
ClHClHHClHHHCl.out	98.434
ClHClHHClHHHCl.out	Infinity
ClHClHHClHHHCl.out	Infinity
ClHClHHClHHHH.out	103.772
ClHClHHClHHHH.out	Infinity
ClHClHHClHHHH.out	Infinity
ClHClHHHClHClH.out	98.460
ClHClHHHClHClH.out	Infinity
ClHClHHHClHClH.out	Infinity
ClHClHHHHClHH.out	103.802
ClHClHHHHClHH.out	Infinity
ClHClHHHHClHH.out	Infinity
ClHClHHHHHHH.out	109.080
ClHClHHHHHHH.out	Infinity
ClHClHHHHHHH.out	Infinity
ClHHClClClClHHCl.out	87.845
ClHHClClClClHHCl.out	Infinity
ClHHClClClClHHCl.out	Infinity
ClHHClClClClHHH.out	93.165
ClHHClClClClHHH.out	Infinity
ClHHClClClClHHH.out	Infinity
ClHHClClClHHClH.out	93.181
ClHHClClClHHClH.out	Infinity
ClHHClClClHHClH.out	Infinity
ClHHClClClHHHH.out	98.429
ClHHClClClHHHH.out	Infinity
ClHHClClClHHHH.out	Infinity
ClHHClClHClClHH.out	93.177
ClHHClClHClClHH.out	Infinity
ClHHClClHClClHH.out	Infinity
ClHHClHClHHClH.out	98.494
ClHHClHClHHClH.out	Infinity
ClHHClHClHHClH.out	Infinity
ClHHClHClHHHCl.out	98.445
ClHHClHClHHHCl.out	Infinity
ClHHClHClHHHCl.out	Infinity
ClHHClHHClClHH.out	98.498
ClHHClHHClClHH.out	Infinity
ClHHClHHClClHH.out	Infinity
ClHHClHHClHClH.out	98.505
ClHHClHHClHClH.out	Infinity
ClHHClHHClHClH.out	Infinity
ClHHClHHClHHH.out	103.739
ClHHClHHClHHH.out	Infinity
ClHHClHHClHHH.out	Infinity
ClHHClHHHClHH.out	103.797
ClHHClHHHClHH.out	Infinity
ClHHClHHHClHH.out	Infinity
ClHHClHHHHHH.out	109.114
ClHHClHHHHHH.out	Infinity
ClHHClHHHHHH.out	Infinity
ClHHHClClHHHCl.out	98.483
ClHHHClClHHHCl.out	Infinity
ClHHHClClHHHCl.out	Infinity
ClHHHClClHHHH.out	103.716
ClHHHClClHHHH.out	Infinity
ClHHHClClHHHH.out	Infinity
ClHHHClHClClHH.out	98.513
ClHHHClHClClHH.out	Infinity
ClHHHClHClClHH.out	Infinity
ClHHHClHClHClH.out	98.391
ClHHHClHClHClH.out	Infinity
ClHHHClHClHClH.out	Infinity
ClHHHClHClHHH.out	103.735
ClHHHClHClHHH.out	Infinity
ClHHHClHClHHH.out	Infinity
ClHHHClHHClHH.out	103.734
ClHHHClHHClHH.out	Infinity
ClHHHClHHClHH.out	Infinity
ClHHHClHHHHH.out	108.952
ClHHHClHHHHH.out	Infinity
ClHHHClHHHHH.out	Infinity
ClHHHHHHClHH.out	109.087
ClHHHHHHClHH.out	Infinity
ClHHHHHHClHH.out	Infinity
ClHHHHHHHHH.out	114.344
ClHHHHHHHHH.out	Infinity
ClHHHHHHHHH.out	Infinity
HClClClClClClClClH.out	77.194
HClClClClClClClClH.out	Infinity
HClClClClClClClClH.out	Infinity
HClClClClClClClHCl.out	77.201
HClClClClClClClHCl.out	Infinity
HClClClClClClClHCl.out	Infinity
HClClClClClClClHH.out	82.510
HClClClClClClClHH.out	Infinity
HClClClClClClClHH.out	Infinity
HClClClClClClHClH.out	82.563
HClClClClClClHClH.out	Infinity
HClClClClClClHClH.out	Infinity
HClClClClClClHHCl.out	82.518
HClClClClClClHHCl.out	Infinity
HClClClClClClHHCl.out	Infinity
HClClClClClHClClH.out	82.568
HClClClClClHClClH.out	Infinity
HClClClClClHClClH.out	Infinity
HClClClClClHClHH.out	87.831
HClClClClClHClHH.out	Infinity
HClClClClClHClHH.out	Infinity
HClClClClClHHHH.out	93.120
HClClClClClHHHH.out	Infinity
HClClClClClHHHH.out	Infinity
HClClClClHClHHH.out	93.163
HClClClClHClHHH.out	Infinity
HClClClClHClHHH.out	Infinity
HClClClHClClHHH.out	93.207
HClClClHClClHHH.out	Infinity
HClClClHClClHHH.out	Infinity
HClClClHClHClHH.out	93.194
HClClClHClHClHH.out	Infinity
HClClClHClHClHH.out	Infinity
HClClClHClHHClH.out	93.168
HClClClHClHHClH.out	Infinity
HClClClHClHHClH.out	Infinity
HClClClHClHHHCl.out	93.175
HClClClHClHHHCl.out	Infinity
HClClClHClHHHCl.out	Infinity
HClClClHClHHHH.out	98.470
HClClClHClHHHH.out	Infinity
HClClClHClHHHH.out	Infinity
HClClClHHClClClH.out	87.958
HClClClHHClClClH.out	Infinity
HClClClHHClClClH.out	Infinity
HClClClHHClClHH.out	93.221
HClClClHHClClHH.out	Infinity
HClClClHHClClHH.out	Infinity
HClClClHHClHClH.out	93.224
HClClClHHClHClH.out	Infinity
HClClClHHClHClH.out	Infinity
HClClClHHClHHH.out	98.538
HClClClHHClHHH.out	Infinity
HClClClHHClHHH.out	Infinity
HClClClHHHClHH.out	98.421
HClClClHHHClHH.out	Infinity
HClClClHHHClHH.out	Infinity
HClClClHHHHHH.out	103.701
HClClClHHHHHH.out	Infinity
HClClClHHHHHH.out	Infinity
HClClHClClClHHH.out	93.214
HClClHClClClHHH.out	Infinity
HClClHClClClHHH.out	Infinity
HClClHClClHClClH.out	87.917
HClClHClClHClClH.out	Infinity
HClClHClClHClClH.out	Infinity
HClClHClClHClHH.out	93.191
HClClHClClHClHH.out	Infinity
HClClHClClHClHH.out	Infinity
HClClHClClHHHH.out	98.487
HClClHClClHHHH.out	Infinity
HClClHClClHHHH.out	Infinity
HClClHClHClHHH.out	98.519
HClClHClHClHHH.out	Infinity
HClClHClHClHHH.out	Infinity
HClClHHHClHClH.out	98.511
HClClHHHClHClH.out	Infinity
HClClHHHClHClH.out	Infinity
HClClHHHHClHH.out	103.800
HClClHHHHClHH.out	Infinity
HClClHHHHClHH.out	Infinity
HClClHHHHHHH.out	109.093
HClClHHHHHHH.out	Infinity
HClClHHHHHHH.out	Infinity
HClHClClClClHHCl.out	87.855
HClHClClClClHHCl.out	Infinity
HClHClClClClHHCl.out	Infinity
HClHClClClHClClH.out	87.902
HClHClClClHClClH.out	Infinity
HClHClClClHClClH.out	Infinity
HClHClClClHClHH.out	93.149
HClHClClClHClHH.out	Infinity
HClHClClClHClHH.out	Infinity
HClHClClClHHHH.out	98.446
HClHClClClHHHH.out	Infinity
HClHClClClHHHH.out	Infinity
HClHClClHClHHH.out	98.489
HClHClClHClHHH.out	Infinity
HClHClClHClHHH.out	Infinity
HClHClHClHHHH.out	103.743
HClHClHClHHHH.out	Infinity
HClHClHClHHHH.out	Infinity
HClHClHHClHClH.out	98.495
HClHClHHClHClH.out	Infinity
HClHClHHClHClH.out	Infinity
HClHClHHClHHH.out	103.794
HClHClHHClHHH.out	Infinity
HClHClHHClHHH.out	Infinity
HClHClHHHClHH.out	103.691
HClHClHHHClHH.out	Infinity
HClHClHHHClHH.out	Infinity
HClHClHHHHHH.out	108.959
HClHClHHHHHH.out	Infinity
HClHClHHHHHH.out	Infinity
HClHHClClHHHH.out	103.758
HClHHClClHHHH.out	Infinity
HClHHClClHHHH.out	Infinity
HClHHHHClHHH.out	109.067
HClHHHHClHHH.out	Infinity
HClHHHHClHHH.out	Infinity
HClHHHHHClHH.out	109.110
HClHHHHHClHH.out	Infinity
HClHHHHHClHH.out	Infinity
HClHHHHHHHH.out	114.373
HClHHHHHHHH.out	Infinity
HClHHHHHHHH.out	Infinity
HHClClHClHHHH.out	103.844
HHClClHClHHHH.out	Infinity
HHClClHClHHHH.out	Infinity
HHClClHHClClHH.out	98.547
HHClClHHClClHH.out	Infinity
HHClClHHClClHH.out	Infinity
HHClClHHClHHH.out	103.820
HHClClHHClHHH.out	Infinity
HHClClHHClHHH.out	Infinity
HHClHClHClClHH.out	98.548
HHClHClHClClHH.out	Infinity
HHClHClHClClHH.out	Infinity
HHClHClHClHHH.out	103.807
HHClHClHClHHH.out	Infinity
HHClHClHClHHH.out	Infinity
HHClHHHHClHH.out	109.182
HHClHHHHClHH.out	Infinity
HHClHHHHClHH.out	Infinity
HHClHHHHHHH.out	114.439
HHClHHHHHHH.out	Infinity
HHClHHHHHHH.out	Infinity
HHHClClClClHHH.out	98.455
HHHClClClClHHH.out	Infinity
HHHClClClClHHH.out	Infinity
HHHClClClHClHH.out	98.445
HHHClClClHClHH.out	Infinity
HHHClClClHClHH.out	Infinity
HHHClClClHHHH.out	103.733
HHHClClClHHHH.out	Infinity
HHHClClClHHHH.out	Infinity
HHHClClHClHHH.out	103.794
HHHClClHClHHH.out	Infinity
HHHClClHClHHH.out	Infinity
HHHHClClHHHH.out	109.028
HHHHClClHHHH.out	Infinity
HHHHClClHHHH.out	Infinity
HHHHClHClHHH.out	109.100
HHHHClHClHHH.out	Infinity
HHHHClHClHHH.out	Infinity
HHHHHHHHHH.out	119.680
HHHHHHHHHH.out	Infinity
HHHHHHHHHH.out	Infinity
