# Supplementary material for: Quantum Chemical Investigation of Polychlorinated Dibenzodioxins, Dibenzofurans and Biphenyls: Relative Stability and Planarity Analysis
Source: Molecules. 2020 Dec 3;25(23):5697. doi: 10.3390/molecules25235697 (PMC7730433; doi:10.3390/molecules25235697)
Supplement: Supplementary file 1 [file molecules-25-05697-s001.zip › PCB/B3LYP/5_entropy.csv]

ClClClClClClClClClCl.out	161.491
ClClClClClClClClClCl.out	NaN
ClClClClClClClClClCl.out	NaN
ClClClClClClClClClH.out	155.280
ClClClClClClClClClH.out	NaN
ClClClClClClClClClH.out	NaN
ClClClClClClClClHCl.out	154.788
ClClClClClClClClHCl.out	NaN
ClClClClClClClClHCl.out	NaN
ClClClClClClClClHH.out	148.831
ClClClClClClClClHH.out	NaN
ClClClClClClClClHH.out	NaN
ClClClClClClClHClCl.out	154.819
ClClClClClClClHClCl.out	NaN
ClClClClClClClHClCl.out	NaN
ClClClClClClClHClH.out	148.839
ClClClClClClClHClH.out	NaN
ClClClClClClClHClH.out	NaN
ClClClClClClClHHCl.out	148.890
ClClClClClClClHHCl.out	NaN
ClClClClClClClHHCl.out	NaN
ClClClClClClClHHH.out	142.903
ClClClClClClClHHH.out	NaN
ClClClClClClClHHH.out	NaN
ClClClClClClHClClH.out	148.763
ClClClClClClHClClH.out	NaN
ClClClClClClHClClH.out	NaN
ClClClClClClHClHCl.out	148.427
ClClClClClClHClHCl.out	NaN
ClClClClClClHClHCl.out	NaN
ClClClClClClHClHH.out	142.412
ClClClClClClHClHH.out	NaN
ClClClClClClHClHH.out	NaN
ClClClClClClHHClH.out	142.178
ClClClClClClHHClH.out	NaN
ClClClClClClHHClH.out	NaN
ClClClClClClHHHCl.out	141.284
ClClClClClClHHHCl.out	NaN
ClClClClClClHHHCl.out	NaN
ClClClClClClHHHH.out	135.667
ClClClClClClHHHH.out	NaN
ClClClClClClHHHH.out	NaN
ClClClClClHClClClH.out	149.892
ClClClClClHClClClH.out	NaN
ClClClClClHClClClH.out	NaN
ClClClClClHClClHH.out	142.816
ClClClClClHClClHH.out	NaN
ClClClClClHClClHH.out	NaN
ClClClClClHClHClH.out	143.060
ClClClClClHClHClH.out	NaN
ClClClClClHClHClH.out	NaN
ClClClClClHClHHH.out	136.442
ClClClClClHClHHH.out	NaN
ClClClClClHClHHH.out	NaN
ClClClClClHHClHH.out	136.414
ClClClClClHHClHH.out	NaN
ClClClClClHHClHH.out	NaN
ClClClClClHHHHH.out	129.339
ClClClClClHHHHH.out	NaN
ClClClClClHHHHH.out	NaN
ClClClClHClClHClCl.out	148.828
ClClClClHClClHClCl.out	NaN
ClClClClHClClHClCl.out	NaN
ClClClClHClClHHH.out	137.732
ClClClClHClClHHH.out	NaN
ClClClClHClClHHH.out	NaN
ClClClClHClHClHCl.out	142.821
ClClClClHClHClHCl.out	NaN
ClClClClHClHClHCl.out	NaN
ClClClClHClHHClH.out	137.427
ClClClClHClHHClH.out	NaN
ClClClClHClHHClH.out	NaN
ClClClClHClHHHCl.out	135.563
ClClClClHClHHHCl.out	NaN
ClClClClHClHHHCl.out	NaN
ClClClClHHClClClH.out	142.851
ClClClClHHClClClH.out	NaN
ClClClClHHClClClH.out	NaN
ClClClClHHClClHH.out	136.419
ClClClClHHClClHH.out	NaN
ClClClClHHClClHH.out	NaN
ClClClClHHClHClH.out	136.321
ClClClClHHClHClH.out	NaN
ClClClClHHClHClH.out	NaN
ClClClClHHHClHH.out	130.008
ClClClClHHHClHH.out	NaN
ClClClClHHHClHH.out	NaN
ClClClClHHHHHH.out	122.745
ClClClClHHHHHH.out	NaN
ClClClClHHHHHH.out	NaN
ClClClHClClClClHCl.out	149.423
ClClClHClClClClHCl.out	NaN
ClClClHClClClClHCl.out	NaN
ClClClHClClClClHH.out	142.892
ClClClHClClClClHH.out	NaN
ClClClHClClClClHH.out	NaN
ClClClHClClClHClCl.out	148.520
ClClClHClClClHClCl.out	NaN
ClClClHClClClHClCl.out	NaN
ClClClHClClClHClH.out	142.909
ClClClHClClClHClH.out	NaN
ClClClHClClClHClH.out	NaN
ClClClHClClHClClH.out	143.323
ClClClHClClHClClH.out	NaN
ClClClHClClHClClH.out	NaN
ClClClHClClHClHCl.out	142.334
ClClClHClClHClHCl.out	NaN
ClClClHClClHClHCl.out	NaN
ClClClHClClHClHH.out	136.247
ClClClHClClHClHH.out	NaN
ClClClHClClHClHH.out	NaN
ClClClHClClHHClH.out	136.767
ClClClHClClHHClH.out	NaN
ClClClHClClHHClH.out	NaN
ClClClHClClHHHCl.out	135.432
ClClClHClClHHHCl.out	NaN
ClClClHClClHHHCl.out	NaN
ClClClHClClHHHH.out	129.190
ClClClHClClHHHH.out	NaN
ClClClHClClHHHH.out	NaN
ClClClHClHClClClH.out	144.373
ClClClHClHClClClH.out	NaN
ClClClHClHClClClH.out	NaN
ClClClHClHClClHH.out	138.150
ClClClHClHClClHH.out	NaN
ClClClHClHClClHH.out	NaN
ClClClHClHClHClH.out	137.509
ClClClHClHClHClH.out	NaN
ClClClHClHClHClH.out	NaN
ClClClHClHClHHH.out	130.457
ClClClHClHClHHH.out	NaN
ClClClHClHClHHH.out	NaN
ClClClHClHHClHH.out	130.847
ClClClHClHHClHH.out	NaN
ClClClHClHHClHH.out	NaN
ClClClHClHHHHH.out	123.672
ClClClHClHHHHH.out	NaN
ClClClHClHHHHH.out	NaN
ClClClHHClClClHH.out	136.958
ClClClHHClClClHH.out	NaN
ClClClHHClClClHH.out	NaN
ClClClHHClClHClH.out	136.630
ClClClHHClClHClH.out	NaN
ClClClHHClClHClH.out	NaN
ClClClHHClClHHCl.out	135.856
ClClClHHClClHHCl.out	NaN
ClClClHHClClHHCl.out	NaN
ClClClHHClClHHH.out	130.349
ClClClHHClClHHH.out	NaN
ClClClHHClClHHH.out	NaN
ClClClHHClHClClH.out	137.674
ClClClHHClHClClH.out	NaN
ClClClHHClHClClH.out	NaN
ClClClHHClHClHCl.out	136.227
ClClClHHClHClHCl.out	NaN
ClClClHHClHClHCl.out	NaN
ClClClHHClHClHH.out	130.137
ClClClHHClHClHH.out	NaN
ClClClHHClHClHH.out	NaN
ClClClHHClHHClH.out	130.647
ClClClHHClHHClH.out	NaN
ClClClHHClHHClH.out	NaN
ClClClHHClHHHCl.out	129.113
ClClClHHClHHHCl.out	NaN
ClClClHHClHHHCl.out	NaN
ClClClHHClHHHH.out	123.643
ClClClHHClHHHH.out	NaN
ClClClHHClHHHH.out	NaN
ClClClHHHClClClH.out	136.338
ClClClHHHClClClH.out	NaN
ClClClHHHClClClH.out	NaN
ClClClHHHClClHH.out	129.438
ClClClHHHClClHH.out	NaN
ClClClHHHClClHH.out	NaN
ClClClHHHClHClH.out	130.124
ClClClHHHClHClH.out	NaN
ClClClHHHClHClH.out	NaN
ClClClHHHClHHH.out	123.527
ClClClHHHClHHH.out	NaN
ClClClHHHClHHH.out	NaN
ClClClHHHHClHH.out	123.040
ClClClHHHHClHH.out	NaN
ClClClHHHHClHH.out	NaN
ClClClHHHHHHH.out	115.919
ClClClHHHHHHH.out	NaN
ClClClHHHHHHH.out	NaN
ClClHClClClClClHH.out	142.360
ClClHClClClClClHH.out	NaN
ClClHClClClClClHH.out	NaN
ClClHClClClClHClCl.out	148.698
ClClHClClClClHClCl.out	NaN
ClClHClClClClHClCl.out	NaN
ClClHClClClClHClH.out	142.254
ClClHClClClClHClH.out	NaN
ClClHClClClClHClH.out	NaN
ClClHClClClClHHCl.out	142.939
ClClHClClClClHHCl.out	NaN
ClClHClClClClHHCl.out	NaN
ClClHClClClClHHH.out	136.503
ClClHClClClClHHH.out	NaN
ClClHClClClClHHH.out	NaN
ClClHClClClHClClH.out	142.349
ClClHClClClHClClH.out	NaN
ClClHClClClHClClH.out	NaN
ClClHClClClHClHCl.out	141.930
ClClHClClClHClHCl.out	NaN
ClClHClClClHClHCl.out	NaN
ClClHClClClHClHH.out	135.910
ClClHClClClHClHH.out	NaN
ClClHClClClHClHH.out	NaN
ClClHClClClHHClH.out	135.954
ClClHClClClHHClH.out	NaN
ClClHClClClHHClH.out	NaN
ClClHClClClHHHCl.out	134.803
ClClHClClClHHHCl.out	NaN
ClClHClClClHHHCl.out	NaN
ClClHClClClHHHH.out	129.242
ClClHClClClHHHH.out	NaN
ClClHClClClHHHH.out	NaN
ClClHClClHClClClH.out	143.325
ClClHClClHClClClH.out	NaN
ClClHClClHClClClH.out	NaN
ClClHClClHClClHH.out	136.409
ClClHClClHClClHH.out	NaN
ClClHClClHClClHH.out	NaN
ClClHClClHClHClH.out	136.449
ClClHClClHClHClH.out	NaN
ClClHClClHClHClH.out	NaN
ClClHClClHClHHH.out	130.276
ClClHClClHClHHH.out	NaN
ClClHClClHClHHH.out	NaN
ClClHClClHHClHH.out	130.111
ClClHClClHHClHH.out	NaN
ClClHClClHHClHH.out	NaN
ClClHClClHHHHH.out	122.993
ClClHClClHHHHH.out	NaN
ClClHClClHHHHH.out	NaN
ClClHClHClClHClH.out	136.945
ClClHClHClClHClH.out	NaN
ClClHClHClClHClH.out	NaN
ClClHClHClClHHH.out	130.759
ClClHClHClClHHH.out	NaN
ClClHClHClClHHH.out	NaN
ClClHClHClHClHCl.out	136.382
ClClHClHClHClHCl.out	NaN
ClClHClHClHClHCl.out	NaN
ClClHClHClHHClH.out	130.874
ClClHClHClHHClH.out	NaN
ClClHClHClHHClH.out	NaN
ClClHClHClHHHCl.out	129.077
ClClHClHClHHHCl.out	NaN
ClClHClHClHHHCl.out	NaN
ClClHClHHClClClH.out	136.248
ClClHClHHClClClH.out	NaN
ClClHClHHClClClH.out	NaN
ClClHClHHClClHH.out	129.771
ClClHClHHClClHH.out	NaN
ClClHClHHClClHH.out	NaN
ClClHClHHClHClH.out	129.675
ClClHClHHClHClH.out	NaN
ClClHClHHClHClH.out	NaN
ClClHClHHHClHH.out	123.547
ClClHClHHHClHH.out	NaN
ClClHClHHHClHH.out	NaN
ClClHClHHHHHH.out	116.245
ClClHClHHHHHH.out	NaN
ClClHClHHHHHH.out	NaN
ClClHHClClHClClH.out	136.850
ClClHHClClHClClH.out	NaN
ClClHHClClHClClH.out	NaN
ClClHHClClHClHCl.out	135.988
ClClHHClClHClHCl.out	NaN
ClClHHClClHClHCl.out	NaN
ClClHHClClHClHH.out	129.615
ClClHHClClHClHH.out	NaN
ClClHHClClHClHH.out	NaN
ClClHHClClHHHCl.out	128.525
ClClHHClClHHHCl.out	NaN
ClClHHClClHHHCl.out	NaN
ClClHHClHClClClH.out	137.714
ClClHHClHClClClH.out	NaN
ClClHHClHClClClH.out	NaN
ClClHHClHClHClH.out	130.835
ClClHHClHClHClH.out	NaN
ClClHHClHClHClH.out	NaN
ClClHHClHClHHH.out	123.947
ClClHHClHClHHH.out	NaN
ClClHHClHClHHH.out	NaN
ClClHHClHHClHH.out	126.485
ClClHHClHHClHH.out	NaN
ClClHHClHHClHH.out	NaN
ClClHHClHHHHH.out	117.772
ClClHHClHHHHH.out	NaN
ClClHHClHHHHH.out	NaN
ClClHHHClHHClH.out	123.296
ClClHHHClHHClH.out	NaN
ClClHHHClHHClH.out	NaN
ClClHHHClHHHCl.out	122.327
ClClHHHClHHHCl.out	NaN
ClClHHHClHHHCl.out	NaN
ClClHHHHClClHH.out	122.526
ClClHHHHClClHH.out	NaN
ClClHHHHClClHH.out	NaN
ClClHHHHClHClH.out	122.654
ClClHHHHClHClH.out	NaN
ClClHHHHClHClH.out	NaN
ClClHHHHHClHH.out	115.574
ClClHHHHHClHH.out	NaN
ClClHHHHHClHH.out	NaN
ClClHHHHHHHH.out	108.096
ClClHHHHHHHH.out	NaN
ClClHHHHHHHH.out	NaN
ClHClClClClClHHCl.out	141.974
ClHClClClClClHHCl.out	NaN
ClHClClClClClHHCl.out	NaN
ClHClClClClClHHH.out	135.675
ClHClClClClClHHH.out	NaN
ClHClClClClClHHH.out	NaN
ClHClClHClHClHCl.out	137.353
ClHClClHClHClHCl.out	NaN
ClHClClHClHClHCl.out	NaN
ClHClClHClHHClH.out	130.518
ClHClClHClHHClH.out	NaN
ClHClClHClHHClH.out	NaN
ClHClClHClHHHCl.out	129.455
ClHClClHClHHHCl.out	NaN
ClHClClHClHHHCl.out	NaN
ClHClClHHClClClH.out	136.824
ClHClClHHClClClH.out	NaN
ClHClClHHClClClH.out	NaN
ClHClClHHClClHH.out	129.911
ClHClClHHClClHH.out	NaN
ClHClClHHClClHH.out	NaN
ClHClClHHClHClH.out	129.928
ClHClClHHClHClH.out	NaN
ClHClClHHClHClH.out	NaN
ClHClClHHHClHH.out	122.605
ClHClClHHHClHH.out	NaN
ClHClClHHHClHH.out	NaN
ClHClClHHHHHH.out	114.866
ClHClClHHHHHH.out	NaN
ClHClClHHHHHH.out	NaN
ClHClHClClClHHH.out	129.724
ClHClHClClClHHH.out	NaN
ClHClHClClClHHH.out	NaN
ClHClHClClHClHCl.out	136.116
ClHClHClClHClHCl.out	NaN
ClHClHClClHClHCl.out	NaN
ClHClHClClHClHH.out	129.764
ClHClHClClHClHH.out	NaN
ClHClHClClHClHH.out	NaN
ClHClHClClHHClH.out	129.810
ClHClHClClHHClH.out	NaN
ClHClHClClHHClH.out	NaN
ClHClHClClHHHCl.out	128.756
ClHClHClClHHHCl.out	NaN
ClHClHClClHHHCl.out	NaN
ClHClHClClHHHH.out	122.883
ClHClHClClHHHH.out	NaN
ClHClHClClHHHH.out	NaN
ClHClHClHClClClH.out	137.150
ClHClHClHClClClH.out	NaN
ClHClHClHClClClH.out	NaN
ClHClHClHClClHH.out	130.217
ClHClHClHClClHH.out	NaN
ClHClHClHClClHH.out	NaN
ClHClHClHClHClH.out	131.116
ClHClHClHClHClH.out	NaN
ClHClHClHClHClH.out	NaN
ClHClHClHClHHH.out	123.735
ClHClHClHClHHH.out	NaN
ClHClHClHClHHH.out	NaN
ClHClHClHHClHH.out	124.640
ClHClHClHHClHH.out	NaN
ClHClHClHHClHH.out	NaN
ClHClHClHHHHH.out	117.135
ClHClHClHHHHH.out	NaN
ClHClHClHHHHH.out	NaN
ClHClHHClHClHH.out	124.053
ClHClHHClHClHH.out	NaN
ClHClHHClHClHH.out	NaN
ClHClHHClHHClH.out	123.919
ClHClHHClHHClH.out	NaN
ClHClHHClHHClH.out	NaN
ClHClHHClHHHCl.out	122.675
ClHClHHClHHHCl.out	NaN
ClHClHHClHHHCl.out	NaN
ClHClHHClHHHH.out	116.965
ClHClHHClHHHH.out	NaN
ClHClHHClHHHH.out	NaN
ClHClHHHClHClH.out	122.921
ClHClHHHClHClH.out	NaN
ClHClHHHClHClH.out	NaN
ClHClHHHHClHH.out	115.662
ClHClHHHHClHH.out	NaN
ClHClHHHHClHH.out	NaN
ClHClHHHHHHH.out	108.263
ClHClHHHHHHH.out	NaN
ClHClHHHHHHH.out	NaN
ClHHClClClClHHCl.out	135.266
ClHHClClClClHHCl.out	NaN
ClHHClClClClHHCl.out	NaN
ClHHClClClClHHH.out	128.944
ClHHClClClClHHH.out	NaN
ClHHClClClClHHH.out	NaN
ClHHClClClHHClH.out	129.473
ClHHClClClHHClH.out	NaN
ClHHClClClHHClH.out	NaN
ClHHClClClHHHH.out	122.256
ClHHClClClHHHH.out	NaN
ClHHClClClHHHH.out	NaN
ClHHClClHClClHH.out	130.575
ClHHClClHClClHH.out	NaN
ClHHClClHClClHH.out	NaN
ClHHClHClHHClH.out	124.018
ClHHClHClHHClH.out	NaN
ClHHClHClHHClH.out	NaN
ClHHClHClHHHCl.out	123.617
ClHHClHClHHHCl.out	NaN
ClHHClHClHHHCl.out	NaN
ClHHClHHClClHH.out	122.832
ClHHClHHClClHH.out	NaN
ClHHClHHClClHH.out	NaN
ClHHClHHClHClH.out	122.637
ClHHClHHClHClH.out	NaN
ClHHClHHClHClH.out	NaN
ClHHClHHClHHH.out	115.978
ClHHClHHClHHH.out	NaN
ClHHClHHClHHH.out	NaN
ClHHClHHHClHH.out	115.664
ClHHClHHHClHH.out	NaN
ClHHClHHHClHH.out	NaN
ClHHClHHHHHH.out	107.761
ClHHClHHHHHH.out	NaN
ClHHClHHHHHH.out	NaN
ClHHHClClHHHCl.out	121.486
ClHHHClClHHHCl.out	NaN
ClHHHClClHHHCl.out	NaN
ClHHHClClHHHH.out	115.724
ClHHHClClHHHH.out	NaN
ClHHHClClHHHH.out	NaN
ClHHHClHClClHH.out	123.201
ClHHHClHClClHH.out	NaN
ClHHHClHClClHH.out	NaN
ClHHHClHClHClH.out	124.682
ClHHHClHClHClH.out	NaN
ClHHHClHClHClH.out	NaN
ClHHHClHClHHH.out	118.298
ClHHHClHClHHH.out	NaN
ClHHHClHClHHH.out	NaN
ClHHHClHHClHH.out	118.614
ClHHHClHHClHH.out	NaN
ClHHHClHHClHH.out	NaN
ClHHHClHHHHH.out	110.576
ClHHHClHHHHH.out	NaN
ClHHHClHHHHH.out	NaN
ClHHHHHHClHH.out	108.449
ClHHHHHHClHH.out	NaN
ClHHHHHHClHH.out	NaN
ClHHHHHHHHH.out	101.208
ClHHHHHHHHH.out	NaN
ClHHHHHHHHH.out	NaN
HClClClClClClClClH.out	150.174
HClClClClClClClClH.out	NaN
HClClClClClClClClH.out	NaN
HClClClClClClClHCl.out	149.595
HClClClClClClClHCl.out	NaN
HClClClClClClClHCl.out	NaN
HClClClClClClClHH.out	143.305
HClClClClClClClHH.out	NaN
HClClClClClClClHH.out	NaN
HClClClClClClHClH.out	143.317
HClClClClClClHClH.out	NaN
HClClClClClClHClH.out	NaN
HClClClClClClHHCl.out	142.780
HClClClClClClHHCl.out	NaN
HClClClClClClHHCl.out	NaN
HClClClClClHClClH.out	144.092
HClClClClClHClClH.out	NaN
HClClClClClHClClH.out	NaN
HClClClClClHClHH.out	137.045
HClClClClClHClHH.out	NaN
HClClClClClHClHH.out	NaN
HClClClClClHHHH.out	129.966
HClClClClClHHHH.out	NaN
HClClClClClHHHH.out	NaN
HClClClClHClHHH.out	129.273
HClClClClHClHHH.out	NaN
HClClClClHClHHH.out	NaN
HClClClHClClHHH.out	129.309
HClClClHClClHHH.out	NaN
HClClClHClClHHH.out	NaN
HClClClHClHClHH.out	129.725
HClClClHClHClHH.out	NaN
HClClClHClHClHH.out	NaN
HClClClHClHHClH.out	129.776
HClClClHClHHClH.out	NaN
HClClClHClHHClH.out	NaN
HClClClHClHHHCl.out	129.696
HClClClHClHHHCl.out	NaN
HClClClHClHHHCl.out	NaN
HClClClHClHHHH.out	122.926
HClClClHClHHHH.out	NaN
HClClClHClHHHH.out	NaN
HClClClHHClClClH.out	135.974
HClClClHHClClClH.out	NaN
HClClClHHClClClH.out	NaN
HClClClHHClClHH.out	128.874
HClClClHHClClHH.out	NaN
HClClClHHClClHH.out	NaN
HClClClHHClHClH.out	129.210
HClClClHHClHClH.out	NaN
HClClClHHClHClH.out	NaN
HClClClHHClHHH.out	121.677
HClClClHHClHHH.out	NaN
HClClClHHClHHH.out	NaN
HClClClHHHClHH.out	123.427
HClClClHHHClHH.out	NaN
HClClClHHHClHH.out	NaN
HClClClHHHHHH.out	115.994
HClClClHHHHHH.out	NaN
HClClClHHHHHH.out	NaN
HClClHClClClHHH.out	129.950
HClClHClClClHHH.out	NaN
HClClHClClClHHH.out	NaN
HClClHClClHClClH.out	137.688
HClClHClClHClClH.out	NaN
HClClHClClHClClH.out	NaN
HClClHClClHClHH.out	131.056
HClClHClClHClHH.out	NaN
HClClHClClHClHH.out	NaN
HClClHClClHHHH.out	123.564
HClClHClClHHHH.out	NaN
HClClHClClHHHH.out	NaN
HClClHClHClHHH.out	122.401
HClClHClHClHHH.out	NaN
HClClHClHClHHH.out	NaN
HClClHHHClHClH.out	122.280
HClClHHHClHClH.out	NaN
HClClHHHClHClH.out	NaN
HClClHHHHClHH.out	115.399
HClClHHHHClHH.out	NaN
HClClHHHHClHH.out	NaN
HClClHHHHHHH.out	108.103
HClClHHHHHHH.out	NaN
HClClHHHHHHH.out	NaN
HClHClClClClHHCl.out	136.371
HClHClClClClHHCl.out	NaN
HClHClClClClHHCl.out	NaN
HClHClClClHClClH.out	137.792
HClHClClClHClClH.out	NaN
HClHClClClHClClH.out	NaN
HClHClClClHClHH.out	130.814
HClHClClClHClHH.out	NaN
HClHClClClHClHH.out	NaN
HClHClClClHHHH.out	123.618
HClHClClClHHHH.out	NaN
HClHClClClHHHH.out	NaN
HClHClClHClHHH.out	122.628
HClHClClHClHHH.out	NaN
HClHClClHClHHH.out	NaN
HClHClHClHHHH.out	116.550
HClHClHClHHHH.out	NaN
HClHClHClHHHH.out	NaN
HClHClHHClHClH.out	122.468
HClHClHHClHClH.out	NaN
HClHClHHClHClH.out	NaN
HClHClHHClHHH.out	115.113
HClHClHHClHHH.out	NaN
HClHClHHClHHH.out	NaN
HClHClHHHClHH.out	116.618
HClHClHHHClHH.out	NaN
HClHClHHHClHH.out	NaN
HClHClHHHHHH.out	109.197
HClHClHHHHHH.out	NaN
HClHClHHHHHH.out	NaN
HClHHClClHHHH.out	117.021
HClHHClClHHHH.out	NaN
HClHHClClHHHH.out	NaN
HClHHHHClHHH.out	108.365
HClHHHHClHHH.out	NaN
HClHHHHClHHH.out	NaN
HClHHHHHClHH.out	108.275
HClHHHHHClHH.out	NaN
HClHHHHHClHH.out	NaN
HClHHHHHHHH.out	101.060
HClHHHHHHHH.out	NaN
HClHHHHHHHH.out	NaN
HHClClHClHHHH.out	115.100
HHClClHClHHHH.out	NaN
HHClClHClHHHH.out	NaN
HHClClHHClClHH.out	121.976
HHClClHHClClHH.out	NaN
HHClClHHClClHH.out	NaN
HHClClHHClHHH.out	115.056
HHClClHHClHHH.out	NaN
HHClClHHClHHH.out	NaN
HHClHClHClClHH.out	122.319
HHClHClHClClHH.out	NaN
HHClHClHClClHH.out	NaN
HHClHClHClHHH.out	115.456
HHClHClHClHHH.out	NaN
HHClHClHClHHH.out	NaN
HHClHHHHClHH.out	108.280
HHClHHHHClHH.out	NaN
HHClHHHHClHH.out	NaN
HHClHHHHHHH.out	100.940
HHClHHHHHHH.out	NaN
HHClHHHHHHH.out	NaN
HHHClClClClHHH.out	122.682
HHHClClClClHHH.out	NaN
HHHClClClClHHH.out	NaN
HHHClClClHClHH.out	123.657
HHHClClClHClHH.out	NaN
HHHClClClHClHH.out	NaN
HHHClClClHHHH.out	116.342
HHHClClClHHHH.out	NaN
HHHClClClHHHH.out	NaN
HHHClClHClHHH.out	115.358
HHHClClHClHHH.out	NaN
HHHClClHClHHH.out	NaN
HHHHClClHHHH.out	109.632
HHHHClClHHHH.out	NaN
HHHHClClHHHH.out	NaN
HHHHClHClHHH.out	108.203
HHHHClHClHHH.out	NaN
HHHHClHClHHH.out	NaN
HHHHHHHHHH.out	93.621
HHHHHHHHHH.out	NaN
HHHHHHHHHH.out	NaN
