# Supplementary material for: Quantum Chemical Investigation of Polychlorinated Dibenzodioxins, Dibenzofurans and Biphenyls: Relative Stability and Planarity Analysis
Source: Molecules. 2020 Dec 3;25(23):5697. doi: 10.3390/molecules25235697 (PMC7730433; doi:10.3390/molecules25235697)
Supplement: Supplementary file 1 [file molecules-25-05697-s001.zip › PCB/B3LYP/6_dipole_moment.csv]

ClClClClClClClClClCl	0.0014
ClClClClClClClClClH	0.9286
ClClClClClClClClHCl	0.8888
ClClClClClClClClHH	1.9589
ClClClClClClClHClCl	0.8960
ClClClClClClClHClH	0.8617
ClClClClClClClHHCl	2.0964
ClClClClClClClHHH	2.6783
ClClClClClClHClClH	0.0912
ClClClClClClHClHCl	1.0494
ClClClClClClHClHH	1.3344
ClClClClClClHHClH	1.3412
ClClClClClClHHHCl	2.9082
ClClClClClClHHHH	2.8014
ClClClClClHClClClH	1.2104
ClClClClClHClClHH	1.4080
ClClClClClHClHClH	0.2144
ClClClClClHClHHH	1.7286
ClClClClClHHClHH	0.0087
ClClClClClHHHHH	2.0034
ClClClClHClClHClCl	1.6625
ClClClClHClClHHH	3.1544
ClClClClHClHClHCl	1.8100
ClClClClHClHHClH	2.0770
ClClClClHClHHHCl	3.5955
ClClClClHHClClClH	0.8855
ClClClClHHClClHH	1.6470
ClClClClHHClHClH	0.7942
ClClClClHHHClHH	0.9859
ClClClClHHHHHH	2.7837
ClClClHClClClClHCl	1.0682
ClClClHClClClClHH	2.1934
ClClClHClClClHClCl	0.8701
ClClClHClClClHClH	1.1102
ClClClHClClHClClH	0.9331
ClClClHClClHClHCl	0.9645
ClClClHClClHClHH	1.4701
ClClClHClClHHClH	1.1672
ClClClHClClHHHCl	2.5668
ClClClHClClHHHH	2.5409
ClClClHClHClClClH	1.8417
ClClClHClHClClHH	1.8590
ClClClHClHClHClH	1.0168
ClClClHClHClHHH	1.7646
ClClClHClHHClHH	0.9124
ClClClHClHHHHH	1.7165
ClClClHHClClClHH	2.9007
ClClClHHClClHClH	2.2272
ClClClHHClClHHCl	2.9771
ClClClHHClClHHH	3.5150
ClClClHHClHClClH	1.9661
ClClClHHClHClHCl	2.3134
ClClClHHClHClHH	2.5381
ClClClHHClHHClH	2.4763
ClClClHHClHHHCl	3.6598
ClClClHHClHHHH	3.6447
ClClClHHHClClClH	2.2133
ClClClHHHClClHH	2.7998
ClClClHHHClHClH	1.9618
ClClClHHHClHHH	3.1488
ClClClHHHHClHH	2.0311
ClClClHHHHHHH	3.0260
ClClHClClClClClHH	2.1990
ClClHClClClClHClCl	0.0091
ClClHClClClClHClH	0.9657
ClClHClClClClHHCl	1.3750
ClClHClClClClHHH	2.3712
ClClHClClClHClClH	0.9863
ClClHClClClHClHCl	0.1467
ClClHClClClHClHH	1.2921
ClClHClClClHHClH	0.4608
ClClHClClClHHHCl	1.9941
ClClHClClClHHHH	2.0475
ClClHClClHClClClH	2.1071
ClClHClClHClClHH	1.9953
ClClHClClHClHClH	1.1171
ClClHClClHClHHH	1.5201
ClClHClClHHClHH	0.9310
ClClHClClHHHHH	1.0627
ClClHClHClClHClH	1.1748
ClClHClHClClHHH	2.7220
ClClHClHClHClHCl	1.0844
ClClHClHClHHClH	1.2947
ClClHClHClHHHCl	2.6938
ClClHClHHClClClH	1.6996
ClClHClHHClClHH	1.9762
ClClHClHHClHClH	0.9578
ClClHClHHHClHH	0.8744
ClClHClHHHHHH	1.9128
ClClHHClClHClClH	2.1720
ClClHHClClHClHCl	1.3020
ClClHHClClHClHH	2.1115
ClClHHClClHHHCl	1.5039
ClClHHClHClClClH	3.2146
ClClHHClHClHClH	2.2898
ClClHHClHClHHH	2.1496
ClClHHClHHClHH	2.1499
ClClHHClHHHHH	1.0708
ClClHHHClHHClH	2.3860
ClClHHHClHHHCl	2.9257
ClClHHHHClClHH	3.6909
ClClHHHHClHClH	2.7876
ClClHHHHHClHH	2.7418
ClClHHHHHHHH	2.6137
ClHClClClClClHHCl	1.8542
ClHClClClClClHHH	2.6039
ClHClClHClHClHCl	1.1352
ClHClClHClHHClH	1.4311
ClHClClHClHHHCl	2.9973
ClHClClHHClClClH	1.1398
ClHClClHHClClHH	1.2998
ClHClClHHClHClH	0.1758
ClHClClHHHClHH	0.1434
ClHClClHHHHHH	2.1244
ClHClHClClClHHH	2.3881
ClHClHClClHClHCl	0.0052
ClHClHClClHClHH	1.3665
ClHClHClClHHClH	0.3341
ClHClHClClHHHCl	1.8636
ClHClHClClHHHH	1.9693
ClHClHClHClClClH	2.2643
ClHClHClHClClHH	2.1279
ClHClHClHClHClH	1.2628
ClHClHClHClHHH	1.5541
ClHClHClHHClHH	1.0817
ClHClHClHHHHH	0.9283
ClHClHHClHClHH	1.8758
ClHClHHClHHClH	1.5171
ClHClHHClHHHCl	2.7439
ClHClHHClHHHH	2.8025
ClHClHHHClHClH	1.4250
ClHClHHHHClHH	1.3574
ClHClHHHHHHH	2.0390
ClHHClClClClHHCl	1.4341
ClHHClClClClHHH	2.6396
ClHHClClClHHClH	1.1511
ClHHClClClHHHH	1.8177
ClHHClClHClClHH	2.9886
ClHHClHClHHClH	0.2440
ClHHClHClHHHCl	1.5723
ClHHClHHClClHH	2.2793
ClHHClHHClHClH	1.5692
ClHHClHHClHHH	1.5069
ClHHClHHHClHH	1.3329
ClHHClHHHHHH	0.6834
ClHHHClClHHHCl	0.0211
ClHHHClClHHHH	1.4956
ClHHHClHClClHH	3.8075
ClHHHClHClHClH	3.1191
ClHHHClHClHHH	2.6139
ClHHHClHHClHH	2.9749
ClHHHClHHHHH	0.9718
ClHHHHHHClHH	2.8360
ClHHHHHHHHH	1.5710
HClClClClClClClClH	1.0429
HClClClClClClClHCl	1.4978
HClClClClClClClHH	2.2053
HClClClClClClHClH	1.4611
HClClClClClClHHCl	2.7396
HClClClClClHClClH	0.8833
HClClClClClHClHH	1.8607
HClClClClClHHHH	3.4470
HClClClClHClHHH	2.0300
HClClClHClClHHH	3.4034
HClClClHClHClHH	2.1103
HClClClHClHHClH	2.5551
HClClClHClHHHCl	4.1265
HClClClHClHHHH	3.9030
HClClClHHClClClH	0.0086
HClClClHHClClHH	1.4036
HClClClHHClHClH	0.9631
HClClClHHClHHH	2.5715
HClClClHHHClHH	1.3195
HClClClHHHHHH	3.3170
HClClHClClClHHH	2.7279
HClClHClClHClClH	0.0207
HClClHClClHClHH	1.3663
HClClHClClHHHH	2.8731
HClClHClHClHHH	1.8338
HClClHHHClHClH	1.3079
HClClHHHHClHH	1.4788
HClClHHHHHHH	3.0234
HClHClClClClHHCl	1.9754
HClHClClClHClClH	0.9066
HClHClClClHClHH	1.5529
HClHClClClHHHH	2.6675
HClHClClHClHHH	1.5115
HClHClHClHHHH	2.9938
HClHClHHClHClH	0.0028
HClHClHHClHHH	1.8780
HClHClHHHClHH	0.3202
HClHClHHHHHH	2.3092
HClHHClClHHHH	1.7565
HClHHHHClHHH	2.9206
HClHHHHHClHH	1.7630
HClHHHHHHHH	2.0163
HHClClHClHHHH	3.3687
HHClClHHClClHH	0.8881
HHClClHHClHHH	1.7890
HHClHClHClClHH	1.7236
HHClHClHClHHH	1.5183
HHClHHHHClHH	0.0107
HHClHHHHHHH	2.0411
HHHClClClClHHH	3.5442
HHHClClClHClHH	2.9283
HHHClClClHHHH	3.1317
HHHClClHClHHH	2.2760
HHHHClClHHHH	2.1507
HHHHClHClHHH	2.2459
HHHHHHHHHH	0.0084
