# Supplementary material for: Quantum Chemical Investigation of Polychlorinated Dibenzodioxins, Dibenzofurans and Biphenyls: Relative Stability and Planarity Analysis
Source: Molecules. 2020 Dec 3;25(23):5697. doi: 10.3390/molecules25235697 (PMC7730433; doi:10.3390/molecules25235697)
Supplement: Supplementary file 1 [file molecules-25-05697-s001.zip › PCB/B3LYP/ClClClClClClClClClCl.out]

                  Welcome to Q-Chem
     A Quantum Leap Into The Future Of Chemistry


 Q-Chem 5.2 (devel), Q-Chem, Inc., Pleasanton, CA (2019)

 Yihan Shao,  Zhengting Gan,  E. Epifanovsky,  A. T. B. Gilbert,  M. Wormit,  
 J. Kussmann,  A. W. Lange,  A. Behn,  Jia Deng,  Xintian Feng,  D. Ghosh,  
 M. Goldey,  P. R. Horn,  L. D. Jacobson,  I. Kaliman,  T. Kus,  A. Landau,  
 Jie Liu,  E. I. Proynov,  R. M. Richard,  R. P. Steele,  E. J. Sundstrom,  
 H. L. Woodcock III,  P. M. Zimmerman,  D. Zuev,  B. Albrecht,  E. Alguire,  
 S. A. Baeppler,  D. Barton,  Z. Benda,  Y. A. Bernard,  E. J. Berquist,  
 K. B. Bravaya,  H. Burton,  D. Casanova,  Chun-Min Chang,  Yunqing Chen,  
 A. Chien,  K. D. Closser,  M. P. Coons,  S. Coriani,  S. Dasgupta,  
 A. L. Dempwolff,  M. Diedenhofen,  Hainam Do,  R. G. Edgar,  Po-Tung Fang,  
 S. Faraji,  S. Fatehi,  Qingguo Feng,  K. D. Fenk,  J. Fosso-Tande,  
 J. Gayvert,  Qinghui Ge,  A. Ghysels,  G. Gidofalvi,  J. Gomes,  
 J. Gonthier,  A. Gunina,  D. Hait,  M. W. D. Hanson-Heine,  
 P. H. P. Harbach,  A. W. Hauser,  M. F. Herbst,  J. E. Herr,  
 E. G. Hohenstein,  Z. C. Holden,  Kerwin Hui,  B. C. Huynh,  T.-C. Jagau,  
 Hyunjun Ji,  B. Kaduk,  K. Khistyaev,  Jaehoon Kim,  P. Klunzinger,  K. Koh,  
 D. Kosenkov,  L. Koulias,  T. Kowalczyk,  C. M. Krauter,  A. Kunitsa,  
 Ka Un Lao,  A. Laurent,  K. V. Lawler,  Joonho Lee,  D. Lefrancois,  
 S. Lehtola,  D. S. Levine,  Yi-Pei Li,  You-Sheng Lin,  Fenglai Liu,  
 E. Livshits,  A. Luenser,  P. Manohar,  E. Mansoor,  S. F. Manzer,  
 Shan-Ping Mao,  Yuezhi Mao,  N. Mardirossian,  A. V. Marenich,  
 T. Markovich,  L. A. Martinez-Martinez,  S. A. Maurer,  N. J. Mayhall,  
 S. C. McKenzie,  J.-M. Mewes,  P. Morgante,  A. F. Morrison,  
 J. W. Mullinax,  K. Nanda,  T. S. Nguyen-Beck,  R. Olivares-Amaya,  
 J. A. Parkhill,  Zheng Pei,  T. M. Perrine,  F. Plasser,  P. Pokhilko,  
 S. Prager,  A. Prociuk,  E. Ramos,  D. R. Rehn,  F. Rob,  M. Scheurer,  
 M. Schneider,  N. Sergueev,  S. M. Sharada,  S. Sharma,  D. W. Small,  
 T. Stauch,  T. Stein,  Yu-Chuan Su,  A. J. W. Thom,  A. Tkatchenko,  
 T. Tsuchimochi,  N. M. Tubman,  L. Vogt,  M. L. Vidal,  O. Vydrov,  
 M. A. Watson,  J. Wenzel,  M. de Wergifosse,  T. A. Wesolowski,  A. White,  
 J. Witte,  A. Yamada,  Jun Yang,  K. Yao,  S. Yeganeh,  S. R. Yost,  
 Zhi-Qiang You,  A. Zech,  Igor Ying Zhang,  Xing Zhang,  Yan Zhao,  
 Ying Zhu,  B. R. Brooks,  G. K. L. Chan,  C. J. Cramer,  M. S. Gordon,  
 W. J. Hehre,  A. Klamt,  M. W. Schmidt,  C. D. Sherrill,  D. G. Truhlar,  
 A. Aspuru-Guzik,  R. Baer,  A. T. Bell,  N. A. Besley,  Jeng-Da Chai,  
 A. E. DePrince, III,  R. A. DiStasio Jr.,  A. Dreuw,  B. D. Dunietz,  
 T. R. Furlani,  Chao-Ping Hsu,  Yousung Jung,  Jing Kong,  D. S. Lambrecht,  
 WanZhen Liang,  C. Ochsenfeld,  V. A. Rassolov,  L. V. Slipchenko,  
 J. E. Subotnik,  T. Van Voorhis,  J. M. Herbert,  A. I. Krylov,  
 P. M. W. Gill,  M. Head-Gordon

 Contributors to earlier versions of Q-Chem not listed above: 
 R. D. Adamson,  B. Austin,  J. Baker,  G. J. O. Beran,  K. Brandhorst,  
 S. T. Brown,  E. F. C. Byrd,  A. K. Chakraborty,  C.-L. Cheng,  
 Siu Hung Chien,  D. M. Chipman,  D. L. Crittenden,  H. Dachsel,  
 R. J. Doerksen,  A. D. Dutoi,  L. Fusti-Molnar,  W. A. Goddard III,  
 A. Golubeva-Zadorozhnaya,  S. R. Gwaltney,  G. Hawkins,  A. Heyden,  
 S. Hirata,  G. Kedziora,  F. J. Keil,  C. Kelley,  Jihan Kim,  R. A. King,  
 R. Z. Khaliullin,  P. P. Korambath,  W. Kurlancheek,  A. M. Lee,  M. S. Lee,  
 S. V. Levchenko,  Ching Yeh Lin,  D. Liotard,  R. C. Lochan,  I. Lotan,  
 P. E. Maslen,  N. Nair,  D. P. O'Neill,  D. Neuhauser,  E. Neuscamman,  
 C. M. Oana,  R. Olson,  B. Peters,  R. Peverati,  P. A. Pieniazek,  
 Y. M. Rhee,  J. Ritchie,  M. A. Rohrdanz,  E. Rosta,  N. J. Russ,  
 H. F. Schaefer III,  N. E. Schultz,  N. Shenvi,  A. C. Simmonett,  A. Sodt,  
 D. Stuck,  K. S. Thanthiriwatte,  V. Vanovschi,  Tao Wang,  A. Warshel,  
 C. F. Williams,  Q. Wu,  X. Xu,  W. Zhang

 Please cite Q-Chem as follows:
 Y. Shao et al., Mol. Phys. 113, 184-215 (2015)
 DOI: 10.1080/00268976.2014.952696

 Q-Chem 5.2.1 for Intel X86 EM64T Linux

 Parts of Q-Chem use Armadillo 8.300.2 (Tropical Shenanigans).
 http://arma.sourceforge.net/

 Q-Chem begins on Tue Jan  7 21:28:43 2020  

Host: 
0

     Scratch files written to /scratch/taweetham/qchem26418//
NAlpha2: 242
NElect   242
Mult     1

 Q-Chem warning in module libgen/rem_setup.C, line 2168:

 Setting Thresh to 1e-14


Checking the input file for inconsistencies... 	...done.

--------------------------------------------------------------
User input:
--------------------------------------------------------------
$MOLECULE
0 1
C 
C  1 1.394960
Cl  2 CCl 1 119.528007
C  2 1.386606 1 120.846377 3 178.766605 0
Cl  4 CCl 2 119.698148 1 -179.612229 0
C  4 1.387279 2 120.235871 1 -0.083363 0
Cl  6 CCl 4 120.254637 2 -179.958574 0
C  6 1.387279 4 119.490737 2 0.041992 0
Cl  8 CCl 6 120.064298 4 179.568218 0
C  8 1.386606 6 120.235863 4 0.041336 0
Cl  10 CCl 8 119.614146 6 178.681836 0
C  1 1.488550 2 120.827489 3 1.275929 0
C  12 1.394960 1 120.827496 2 44.635695 0
Cl  13 CCl 12 119.528011 1 1.275194 0
C  13 1.386606 12 120.846392 1 -179.957497 0
Cl  15 CCl 13 119.698155 12 -179.612829 0
C  15 1.387278 13 120.235860 12 -0.083872 0
Cl  17 CCl 15 120.254633 13 -179.958492 0
C  17 1.387279 15 119.490737 13 0.041666 0
Cl  19 CCl 17 120.064293 15 179.568399 0
C  19 1.386606 17 120.235874 15 0.041790 0
Cl  21 CCl 19 119.614152 17 178.681599 0

CH=1.08273
CCl=1.75400
$END

$REM
   JOB_TYPE	OPTIMIZATION
   BASIS	6-311++G**
   METHOD	B3LYP
   SYM_IGNORE	TRUE
   SCF_GUESS_ALWAYS     TRUE
   SYM_IGNORE   TRUE
   S2THRESH     15
   THRESH       15
$END

--------------------------------------------------------------
 ----------------------------------------------------------------
             Standard Nuclear Orientation (Angstroms)
    I     Atom           X                Y                Z
 ----------------------------------------------------------------
    1      C       0.0000000000     0.0000000000     0.0000000000
    2      C       0.0000000000     0.0000000000     1.3949600000
    3      Cl      1.5261815140     0.0000000000     2.2594170471
    4      C      -1.1901880373     0.0256249026     2.1059255403
    5      Cl     -1.1548436435     0.0351778398     3.8595433764
    6      C      -2.4041742747     0.0535064326     1.4351028665
    7      Cl     -3.9099833729     0.0870232313     2.3339530118
    8      C      -2.4180259722     0.0546630380     0.0478935036
    9      Cl     -3.9445745286     0.0782926128    -0.8155919614
   10      C      -1.2274122092     0.0272853135    -0.6622934626
   11      Cl     -1.2645630159    -0.0058824468    -2.4155862839
   12      C       1.2779219872    -0.0284629571    -0.7628147595
   13      C       2.3095886281    -0.8932703637    -0.3971844912
   14      Cl      2.0841394724    -1.9836059182     0.9581225060
   15      C       3.5004827568    -0.9194878930    -1.1069450245
   16      Cl      4.7739092873    -2.0261183446    -0.6270805489
   17      C       3.6821124948    -0.0819958503    -2.1978886372
   18      Cl      5.1879324501    -0.1155248115    -3.0967201401
   19      C       2.6636000698     0.7822218600    -2.5724593424
   20      Cl      2.8813918386     1.8556545918    -3.9424319391
   21      C       1.4736782845     0.8090230106    -1.8610916159
   22      Cl      0.2100943914     1.9325319622    -2.3275671039
 ----------------------------------------------------------------
 Nuclear Repulsion Energy =        3554.36501874 hartrees
 There are      121 alpha and      121 beta electrons
 Requested basis set is 6-311++G(d,p)
 There are 202 shells and 564 basis functions

 Total QAlloc Memory Limit   2000 MB
 Mega-Array Size       188 MB
 MEM_STATIC part       192 MB
 A cutoff of  1.0D-15 yielded  13946 shell pairs
 There are    125029 function pairs (    134490 Cartesian)
 Smallest overlap matrix eigenvalue = 8.78E-08
 Linear dependence detected in AO basis
 Number of orthogonalized atomic orbitals = 556
 Maximum deviation from orthogonality = 5.558E-10

 Scale SEOQF with 1.000000e-02/1.000000e-01/1.000000e-01

 Standard Electronic Orientation quadrupole field applied
 Nucleus-field energy     =    -0.0000001058 hartrees
 Guess from superposition of atomic densities
 Warning:  Energy on first SCF cycle will be non-variational
 SAD guess density has 242.000000 electrons

 -----------------------------------------------------------------------
  General SCF calculation program by
  Eric Jon Sundstrom, Paul Horn, Yuezhi Mao, Dmitri Zuev, Alec White,
  David Stuck, Shaama M.S., Shane Yost, Joonho Lee, David Small,
  Daniel Levine, Susi Lehtola, Hugh Burton, Evgeny Epifanovsky,
  Bang C. Huynh
 -----------------------------------------------------------------------
 Exchange:     0.2000 Hartree-Fock + 0.0800 Slater + 0.7200 B88
 Correlation:  0.1900 VWN1RPA + 0.8100 LYP
 Using SG-1 standard quadrature grid
 A restricted SCF calculation will be
 performed using DIIS
 SCF converges when DIIS error is below 1.0e-08
 ---------------------------------------
  Cycle       Energy         DIIS error
 ---------------------------------------
    1   -5065.0211257863      2.56e-02  
    2   -5059.4050068666      1.27e-03  
    3   -5059.3935301357      1.32e-03  
    4   -5059.4438681928      6.98e-04  
    5   -5059.4635199395      1.42e-04  
    6   -5059.4639895210      8.87e-05  
    7   -5059.4642825292      1.80e-05  
    8   -5059.4642938093      6.76e-06  
    9   -5059.4642955468      1.39e-06  
   10   -5059.4642956109      2.67e-07  
   11   -5059.4642956126      1.35e-07  
   12   -5059.4642956134      2.49e-08  
   13   -5059.4642956134      8.83e-09  Convergence criterion met
 ---------------------------------------
 SCF time:   CPU 1136.47s  wall 1137.00s 
 SCF   energy in the final basis set =    -5059.4642956134
 Total energy in the final basis set =    -5059.4642956134

 --------------------------------------------------------------

                    Orbital Energies (a.u.)
 --------------------------------------------------------------

 Alpha MOs
 -- Occupied --
********-101.5881-101.5855-101.5854-101.5854-101.5854-101.5795-101.5795
********-101.5795 -10.2927 -10.2927 -10.2899 -10.2899 -10.2899 -10.2899
-10.2894 -10.2893 -10.2893 -10.2893 -10.2568 -10.2565  -9.5024  -9.5024
 -9.4998  -9.4998  -9.4998  -9.4998  -9.4966  -9.4966  -9.4965  -9.4965
 -7.2676  -7.2676  -7.2651  -7.2650  -7.2650  -7.2648  -7.2613  -7.2613
 -7.2612  -7.2610  -7.2572  -7.2572  -7.2562  -7.2561  -7.2547  -7.2546
 -7.2545  -7.2545  -7.2538  -7.2538  -7.2537  -7.2536  -7.2512  -7.2511
 -7.2511  -7.2510  -7.2504  -7.2504  -7.2503  -7.2503  -0.9917  -0.9743
 -0.9470  -0.9359  -0.9245  -0.9037  -0.8962  -0.8742  -0.8708  -0.8696
 -0.8671  -0.8409  -0.8057  -0.7638  -0.7556  -0.7544  -0.6823  -0.6554
 -0.6358  -0.6317  -0.5864  -0.5602  -0.5563  -0.5313  -0.5074  -0.4909
 -0.4887  -0.4882  -0.4846  -0.4786  -0.4785  -0.4562  -0.4554  -0.4458
 -0.4381  -0.4359  -0.4251  -0.4160  -0.4072  -0.3903  -0.3758  -0.3695
 -0.3671  -0.3652  -0.3609  -0.3594  -0.3530  -0.3515  -0.3470  -0.3464
 -0.3387  -0.3223  -0.3198  -0.3016  -0.3003  -0.2881  -0.2775  -0.2730
 -0.2527
 -- Virtual --
 -0.0932  -0.0789  -0.0725  -0.0696  -0.0627  -0.0466  -0.0255  -0.0176
 -0.0110  -0.0082  -0.0016   0.0112   0.0166   0.0174   0.0187   0.0192
  0.0275   0.0300   0.0357   0.0451   0.0523   0.0549   0.0586   0.0619
  0.0659   0.0690   0.0723   0.0730   0.0740   0.0812   0.0814   0.0826
  0.0852   0.0871   0.0936   0.0943   0.0948   0.1014   0.1067   0.1105
  0.1107   0.1126   0.1148   0.1196   0.1204   0.1220   0.1384   0.1395
  0.1397   0.1437   0.1445   0.1454   0.1480   0.1503   0.1555   0.1557
  0.1667   0.1692   0.1730   0.1733   0.1740   0.1786   0.1821   0.1868
  0.1892   0.1911   0.1996   0.2044   0.2088   0.2101   0.2127   0.2146
  0.2209   0.2244   0.2287   0.2291   0.2341   0.2344   0.2411   0.2433
  0.2485   0.2517   0.2546   0.2547   0.2591   0.2615   0.2636   0.2652
  0.2661   0.2711   0.2755   0.2812   0.2852   0.2912   0.2987   0.2995
  0.2996   0.3013   0.3063   0.3091   0.3134   0.3147   0.3199   0.3235
  0.3362   0.3685   0.3852   0.4015   0.4023   0.4144   0.4204   0.4232
  0.4262   0.4306   0.4384   0.4420   0.4473   0.4525   0.4574   0.4612
  0.4618   0.4631   0.4672   0.4746   0.4762   0.4764   0.4798   0.4809
  0.4881   0.4897   0.4916   0.4988   0.5053   0.5091   0.5093   0.5141
  0.5146   0.5364   0.5480   0.5548   0.5655   0.5741   0.5801   0.5830
  0.5854   0.5856   0.5961   0.5999   0.6049   0.6098   0.6122   0.6159
  0.6221   0.6242   0.6301   0.6360   0.6416   0.6471   0.6649   0.6665
  0.6747   0.6917   0.7071   0.7183   0.7417   0.7519   0.7603   0.7725
  0.7796   0.7916   0.7955   0.7979   0.8023   0.8108   0.8161   0.8228
  0.8287   0.8308   0.8368   0.8369   0.8375   0.8399   0.8414   0.8479
  0.8481   0.8500   0.8549   0.8556   0.8687   0.8708   0.8740   0.8745
  0.8824   0.8867   0.8873   0.8991   0.9041   0.9065   0.9097   0.9118
  0.9151   0.9217   0.9242   0.9295   0.9306   0.9388   0.9477   0.9534
  0.9585   0.9603   0.9614   0.9646   0.9708   0.9777   0.9812   0.9944
  1.0096   1.0098   1.0230   1.0232   1.0393   1.0579   1.0623   1.0667
  1.0935   1.0966   1.1037   1.1139   1.1279   1.1312   1.1663   1.1894
  1.1905   1.1968   1.2095   1.2268   1.2298   1.2314   1.2472   1.2610
  1.2619   1.2683   1.2706   1.2759   1.2791   1.2868   1.2942   1.3026
  1.3070   1.3274   1.3297   1.3359   1.3485   1.3663   1.4083   1.4096
  1.4424   1.4427   1.4482   1.4671   1.5458   1.5572   1.5681   1.5857
  1.6330   1.6432   1.6530   1.6567   1.6970   1.7346   1.7460   1.7589
  1.7683   1.7972   1.7981   1.8180   1.8206   1.8237   1.8513   1.8552
  1.8746   1.8770   1.8869   1.8895   1.9008   1.9244   2.0329   2.0794
  2.1030   2.1193   2.1569   2.1793   2.1923   2.1964   2.2148   2.2190
  2.2214   2.2284   2.2530   2.2532   2.2564   2.2709   2.2715   2.2889
  2.2903   2.3041   2.3263   2.3348   2.3349   2.3404   2.3661   2.3692
  2.3837   2.3943   2.4120   2.4205   2.4320   2.4411   2.4560   2.4715
  2.4729   2.4796   2.4818   2.4873   2.5118   2.5136   2.5308   2.5422
  2.6106   2.6114   2.6141   2.6328   2.6416   2.6696   2.6723   2.6835
  2.7311   2.7585   2.7681   2.8056   2.8086   2.8912   2.8942   2.9016
  2.9466   3.0048   3.0706   3.0785   3.0814   3.0958   3.1213   3.1258
  3.1342   3.1351   3.1545   3.1853   3.2460   3.2565   3.2578   3.2607
  3.4228   3.4914   3.5146   3.5282   3.6706   3.6835   3.8579   3.8801
  3.8962   3.9013   4.3362   4.8184   4.8246   9.7106   9.7286   9.7750
  9.7829   9.7958   9.7972   9.8297   9.8337   9.8466   9.8593  23.1852
 23.3711  23.7817  23.7907  23.8270  23.8321  23.9388  23.9602  23.9609
 23.9915  24.0246  24.0688  25.7020  25.7028  25.7658  25.7683  25.8220
 25.8260  25.8866  25.9016  26.0255  26.0724  26.0753  26.0884  26.1336
 26.1392  26.2017  26.2195  26.2613  26.4439  26.4552  26.4864  26.5087
 26.5646  26.5795  26.6200  26.7550  26.7877  26.7882  26.8941  27.0860
 27.1443 215.7016 215.7164 215.7692 215.7800 215.7947 215.7955 215.8343
215.8360 215.8650 215.8846
 --------------------------------------------------------------

          Ground-State Mulliken Net Atomic Charges

     Atom                 Charge (a.u.)
  ----------------------------------------
      1 C                    -1.366560
      2 C                    -1.153855
      3 Cl                    0.734303
      4 C                     0.295772
      5 Cl                    0.646206
      6 C                    -0.319935
      7 Cl                    0.652577
      8 C                     0.296878
      9 Cl                    0.647060
     10 C                    -1.150004
     11 Cl                    0.731494
     12 C                    -1.382373
     13 C                    -1.160455
     14 Cl                    0.731920
     15 C                     0.300386
     16 Cl                    0.647679
     17 C                    -0.323612
     18 Cl                    0.650726
     19 C                     0.298391
     20 Cl                    0.648018
     21 C                    -1.156345
     22 Cl                    0.731729
  ----------------------------------------
  Sum of atomic charges =     0.000000

 -----------------------------------------------------------------
                    Cartesian Multipole Moments
 -----------------------------------------------------------------
    Charge (ESU x 10^10)
                -0.0000
    Dipole Moment (Debye)
         X       0.0011      Y       0.0009      Z      -0.0003
       Tot       0.0015
    Quadrupole Moments (Debye-Ang)
        XX    -194.2643     XY      -0.9111     YY    -195.6423
        XZ       1.1641     YZ      -1.5021     ZZ    -192.9150
    Octopole Moments (Debye-Ang^2)
       XXX    -370.7454    XXY       3.4233    XYY    -126.9447
       YYY       8.4962    XXZ      76.9754    XYZ       0.4140
       YYZ      75.7298    XZZ    -123.7904    YZZ       1.9477
       ZZZ     218.2544
    Hexadecapole Moments (Debye-Ang^3)
      XXXX   -9366.0113   XXXY     363.7843   XXYY   -1834.5024
      XYYY     384.6929   YYYY   -1476.3580   XXXZ    1689.0308
      XXYZ     144.9205   XYYZ     584.9563   YYYZ     454.8320
      XXZZ   -2511.9280   XYZZ     124.7209   YYZZ   -1213.2341
      XZZZ    1706.3056   YZZZ     431.0166   ZZZZ   -5752.2463
 -----------------------------------------------------------------
 Calculating analytic gradient of the SCF energy
 Gradient of SCF Energy
            1           2           3           4           5           6
    1  -0.0157370  -0.0122199   0.0317771  -0.0017963   0.0011814   0.0143122
    2   0.0002738  -0.0041314  -0.0741928   0.0003461   0.0001157  -0.0003485
    3   0.0093354  -0.0089865  -0.0425754  -0.0211146   0.0066144  -0.0083435
            7           8           9          10          11          12
    1  -0.0070955   0.0180383  -0.0053399   0.0022671   0.0549928   0.0157476
    2   0.0001820  -0.0007285  -0.0000042   0.0043778   0.0722636  -0.0004271
    3   0.0041759   0.0116309  -0.0041706   0.0147563  -0.0091105  -0.0093896
           13          14          15          16          17          18
    1   0.0017145  -0.0223650  -0.0147434   0.0040765  -0.0142211   0.0071101
    2   0.0130287   0.0661732   0.0136388  -0.0045524   0.0003959  -0.0001505
    3  -0.0088931   0.0585480  -0.0072353   0.0025144   0.0084914  -0.0042548
           19          20          21          22
    1  -0.0012309  -0.0002041   0.0079438  -0.0642084
    2  -0.0132728   0.0045335  -0.0131748  -0.0643459
    3   0.0168163  -0.0051116   0.0031112  -0.0068088
 Max gradient component =       7.419E-02
 RMS gradient           =       2.388E-02
 Gradient time:  CPU 443.43 s  wall 443.45 s
 Geometry Optimization Parameters
   NAtoms,    NIC,     NZ,  NCons,   NDum,   NFix, NCnnct, MaxDiis
       22     171      22       0       0       0       0       0


** GEOMETRY OPTIMIZATION IN DELOCALIZED INTERNAL COORDINATES **
   Searching for a Minimum

   Optimization Cycle:   1

                       Coordinates (Angstroms)
     ATOM                X               Y               Z
      1  C         0.0000000000    0.0000000000    0.0000000000
      2  C         0.0000000000    0.0000000000    1.3949600000
      3  Cl        1.5261815140    0.0000000000    2.2594170471
      4  C        -1.1901880373    0.0256249026    2.1059255403
      5  Cl       -1.1548436435    0.0351778398    3.8595433764
      6  C        -2.4041742747    0.0535064326    1.4351028665
      7  Cl       -3.9099833729    0.0870232313    2.3339530118
      8  C        -2.4180259722    0.0546630380    0.0478935036
      9  Cl       -3.9445745286    0.0782926128   -0.8155919614
     10  C        -1.2274122092    0.0272853135   -0.6622934626
     11  Cl       -1.2645630159   -0.0058824468   -2.4155862839
     12  C         1.2779219872   -0.0284629571   -0.7628147595
     13  C         2.3095886281   -0.8932703637   -0.3971844912
     14  Cl        2.0841394724   -1.9836059182    0.9581225060
     15  C         3.5004827568   -0.9194878930   -1.1069450245
     16  Cl        4.7739092873   -2.0261183446   -0.6270805489
     17  C         3.6821124948   -0.0819958503   -2.1978886372
     18  Cl        5.1879324501   -0.1155248115   -3.0967201401
     19  C         2.6636000698    0.7822218600   -2.5724593424
     20  Cl        2.8813918386    1.8556545918   -3.9424319391
     21  C         1.4736782845    0.8090230106   -1.8610916159
     22  Cl        0.2100943914    1.9325319622   -2.3275671039
   Point Group: c1    Number of degrees of freedom:    60


   Energy is  -5059.464295613


 Attempting to generate delocalized internal coordinates
 Initial Hessian constructed with Jon Baker's OPTIMIZE code

 60 Hessian modes will be used to form the next step
  Hessian Eigenvalues:
     0.016317    0.017505    0.019762    0.020576    0.020683    0.021679
     0.022464    0.022742    0.023495    0.024090    0.024090    0.024114
     0.024114    0.024135    0.024135    0.024143    0.024143    0.055199
     0.085172    0.101101    0.108020    0.216934    0.220940    0.227410
     0.234491    0.249972    0.249981    0.249982    0.249990    0.249991
     0.249993    0.249993    0.249996    0.250000    0.250000    0.250000
     0.250000    0.287280    0.287931    0.290381    0.292937    0.301033
     0.301033    0.301033    0.301033    0.301033    0.301033    0.315934
     0.401371    0.408197    0.419970    0.426593    0.457251    0.458712
     0.466732    0.468880    0.478201    0.478202    0.479142    0.479142

 Minimum search - taking simple RFO step
 Searching for Lamda that Minimizes Along All modes
 Value Taken    Lamda =  -0.08869710
 Calculated Step too Large.  Step scaled by  0.450394
 Step Taken.  Stepsize is  0.300000

                             Maximum     Tolerance    Cnvgd?
         Gradient           0.095346      0.000300      NO
         Displacement       0.227641      0.001200      NO
         Energy change     *********      0.000001      NO


 New Cartesian Coordinates Obtained by Inverse Iteration

 Displacement from previous Coordinates is:  0.318772
 ----------------------------------------------------------------
             Standard Nuclear Orientation (Angstroms)
    I     Atom           X                Y                Z
 ----------------------------------------------------------------
    1      C      -0.0028643071     0.0004143290     0.0015318770
    2      C      -0.0116495384     0.0207169029     1.4034359328
    3      Cl      1.5011906218     0.0481529690     2.2748236663
    4      C      -1.2049896940     0.0445649595     2.1182402978
    5      Cl     -1.1721909918     0.0778852744     3.8675628593
    6      C      -2.4223915607     0.0537057479     1.4460161528
    7      Cl     -3.9235923822     0.0864789043     2.3427864411
    8      C      -2.4368832877     0.0364348883     0.0555376533
    9      Cl     -3.9617557514     0.0356291738    -0.8028907307
   10      C      -1.2414140689     0.0076652312    -0.6556816342
   11      Cl     -1.2919300268    -0.0521388733    -2.4000598198
   12      C       1.2807207688    -0.0282222270    -0.7647189329
   13      C       2.3150098329    -0.9083936053    -0.4162882515
   14      Cl      2.0917501790    -2.0168528903     0.9140173164
   15      C       3.5111427255    -0.9350948649    -1.1263242176
   16      Cl      4.7742432616    -2.0547902468    -0.6643945501
   17      C       3.7003203963    -0.0826272898    -2.2087210826
   18      Cl      5.2018728140    -0.1162450400    -3.1048087016
   19      C       2.6865970272     0.7969223893    -2.5731918140
   20      Cl      2.9165111746     1.8833649213    -3.9255518145
   21      C       1.4937556783     0.8239216592    -1.8575744544
   22      Cl      0.2538152494     1.9651638975    -2.3144836518
 ----------------------------------------------------------------
 Nuclear Repulsion Energy =        3541.48373355 hartrees
 There are      121 alpha and      121 beta electrons
 Applying Cartesian multipole field
    Component          Value
    ---------          -----
     (2,0,0)        1.00000E-12
     (0,2,0)        2.00000E-11
     (0,0,2)       -3.00000E-11
 Nucleus-field energy     =    -0.0000001051 hartrees
 Requested basis set is 6-311++G(d,p)
 There are 202 shells and 564 basis functions
 A cutoff of  1.0D-15 yielded  13926 shell pairs
 There are    124789 function pairs (    134234 Cartesian)
 Smallest overlap matrix eigenvalue = 9.15E-08
 Linear dependence detected in AO basis
 Number of orthogonalized atomic orbitals = 557
 Maximum deviation from orthogonality = 6.974E-10
 Guess from superposition of atomic densities
 Warning:  Energy on first SCF cycle will be non-variational
 SAD guess density has 242.000000 electrons

 -----------------------------------------------------------------------
  General SCF calculation program by
  Eric Jon Sundstrom, Paul Horn, Yuezhi Mao, Dmitri Zuev, Alec White,
  David Stuck, Shaama M.S., Shane Yost, Joonho Lee, David Small,
  Daniel Levine, Susi Lehtola, Hugh Burton, Evgeny Epifanovsky,
  Bang C. Huynh
 -----------------------------------------------------------------------
 Exchange:     0.2000 Hartree-Fock + 0.0800 Slater + 0.7200 B88
 Correlation:  0.1900 VWN1RPA + 0.8100 LYP
 Using SG-1 standard quadrature grid
 A restricted SCF calculation will be
 performed using DIIS
 SCF converges when DIIS error is below 1.0e-08
 ---------------------------------------
  Cycle       Energy         DIIS error
 ---------------------------------------
    1   -5064.9356381020      2.54e-02  
    2   -5059.4420488817      1.24e-03  
    3   -5059.4344301487      1.25e-03  
    4   -5059.4788143604      6.81e-04  
    5   -5059.4976550535      1.40e-04  
    6   -5059.4981107995      8.88e-05  
    7   -5059.4984083117      1.64e-05  
    8   -5059.4984173493      6.63e-06  
    9   -5059.4984190321      1.34e-06  
   10   -5059.4984190908      2.49e-07  
   11   -5059.4984190921      1.31e-07  
   12   -5059.4984190926      2.22e-08  
   13   -5059.4984190925      7.36e-09  Convergence criterion met
 ---------------------------------------
 SCF time:   CPU 1130.35s  wall 1130.00s 
 SCF   energy in the final basis set =    -5059.4984190925
 Total energy in the final basis set =    -5059.4984190925

 --------------------------------------------------------------

                    Orbital Energies (a.u.)
 --------------------------------------------------------------

 Alpha MOs
 -- Occupied --
********-101.5881-101.5855-101.5855-101.5855-101.5854-101.5799-101.5799
********-101.5798 -10.2927 -10.2927 -10.2901 -10.2901 -10.2901 -10.2901
-10.2893 -10.2893 -10.2892 -10.2892 -10.2583 -10.2580  -9.5025  -9.5025
 -9.5000  -9.5000  -9.4999  -9.4999  -9.4966  -9.4966  -9.4966  -9.4965
 -7.2677  -7.2676  -7.2652  -7.2652  -7.2651  -7.2649  -7.2614  -7.2614
 -7.2613  -7.2611  -7.2574  -7.2573  -7.2563  -7.2563  -7.2548  -7.2547
 -7.2547  -7.2546  -7.2539  -7.2539  -7.2538  -7.2538  -7.2512  -7.2512
 -7.2511  -7.2511  -7.2505  -7.2504  -7.2503  -7.2503  -0.9886  -0.9735
 -0.9435  -0.9341  -0.9260  -0.9055  -0.8946  -0.8748  -0.8739  -0.8680
 -0.8642  -0.8413  -0.8036  -0.7599  -0.7543  -0.7528  -0.6803  -0.6518
 -0.6346  -0.6311  -0.5842  -0.5581  -0.5557  -0.5312  -0.5074  -0.4914
 -0.4857  -0.4855  -0.4840  -0.4782  -0.4777  -0.4562  -0.4516  -0.4446
 -0.4377  -0.4349  -0.4205  -0.4154  -0.4065  -0.3886  -0.3748  -0.3687
 -0.3666  -0.3648  -0.3611  -0.3602  -0.3532  -0.3520  -0.3464  -0.3444
 -0.3389  -0.3221  -0.3197  -0.3064  -0.2990  -0.2851  -0.2842  -0.2762
 -0.2585
 -- Virtual --
 -0.0936  -0.0760  -0.0720  -0.0665  -0.0629  -0.0483  -0.0222  -0.0149
 -0.0093  -0.0064  -0.0001   0.0117   0.0174   0.0181   0.0196   0.0200
  0.0274   0.0308   0.0363   0.0450   0.0521   0.0558   0.0587   0.0619
  0.0645   0.0688   0.0723   0.0735   0.0740   0.0816   0.0819   0.0833
  0.0835   0.0875   0.0929   0.0949   0.0952   0.0981   0.1064   0.1103
  0.1116   0.1121   0.1143   0.1191   0.1200   0.1227   0.1383   0.1399
  0.1401   0.1438   0.1446   0.1450   0.1482   0.1484   0.1554   0.1561
  0.1662   0.1682   0.1721   0.1724   0.1727   0.1797   0.1805   0.1870
  0.1886   0.1900   0.1957   0.2050   0.2063   0.2079   0.2089   0.2143
  0.2198   0.2240   0.2280   0.2281   0.2323   0.2332   0.2406   0.2412
  0.2445   0.2487   0.2531   0.2545   0.2566   0.2597   0.2606   0.2638
  0.2647   0.2697   0.2709   0.2767   0.2843   0.2920   0.2927   0.2973
  0.2988   0.2995   0.3043   0.3092   0.3130   0.3139   0.3180   0.3232
  0.3236   0.3364   0.3728   0.3847   0.4014   0.4081   0.4129   0.4234
  0.4264   0.4296   0.4297   0.4382   0.4457   0.4479   0.4530   0.4589
  0.4611   0.4622   0.4629   0.4665   0.4748   0.4765   0.4769   0.4860
  0.4861   0.4868   0.4900   0.4982   0.5004   0.5044   0.5109   0.5125
  0.5128   0.5153   0.5372   0.5445   0.5467   0.5660   0.5773   0.5776
  0.5844   0.5851   0.5856   0.5986   0.6009   0.6051   0.6084   0.6110
  0.6172   0.6203   0.6232   0.6289   0.6317   0.6391   0.6526   0.6634
  0.6635   0.6756   0.6879   0.7055   0.7242   0.7579   0.7633   0.7641
  0.7836   0.7889   0.7961   0.7985   0.8006   0.8068   0.8124   0.8203
  0.8270   0.8306   0.8352   0.8369   0.8378   0.8394   0.8428   0.8455
  0.8457   0.8476   0.8488   0.8542   0.8563   0.8663   0.8731   0.8764
  0.8797   0.8852   0.8860   0.8885   0.9018   0.9053   0.9065   0.9100
  0.9151   0.9162   0.9220   0.9225   0.9300   0.9344   0.9392   0.9494
  0.9528   0.9584   0.9601   0.9617   0.9645   0.9736   0.9812   0.9844
  0.9961   1.0044   1.0091   1.0134   1.0290   1.0296   1.0529   1.0604
  1.0629   1.0825   1.0921   1.1017   1.1110   1.1264   1.1298   1.1631
  1.1883   1.1890   1.1923   1.2086   1.2216   1.2284   1.2309   1.2469
  1.2596   1.2645   1.2688   1.2713   1.2761   1.2777   1.2906   1.2967
  1.3009   1.3021   1.3219   1.3251   1.3304   1.3477   1.3677   1.4033
  1.4082   1.4362   1.4421   1.4515   1.4639   1.5394   1.5503   1.5669
  1.5855   1.6361   1.6409   1.6530   1.6568   1.6968   1.7341   1.7481
  1.7572   1.7661   1.7918   1.7992   1.8118   1.8184   1.8218   1.8477
  1.8541   1.8683   1.8739   1.8782   1.8850   1.9017   1.9213   2.0222
  2.0810   2.1042   2.1154   2.1685   2.1862   2.1912   2.2067   2.2213
  2.2221   2.2227   2.2418   2.2516   2.2546   2.2557   2.2639   2.2671
  2.2862   2.2895   2.3024   2.3251   2.3285   2.3314   2.3388   2.3590
  2.3683   2.3854   2.3965   2.4101   2.4184   2.4317   2.4386   2.4415
  2.4550   2.4673   2.4770   2.4837   2.4933   2.4979   2.5154   2.5358
  2.5404   2.6107   2.6141   2.6142   2.6302   2.6384   2.6666   2.6710
  2.6804   2.7126   2.7560   2.7658   2.8000   2.8078   2.8857   2.8879
  2.8974   2.9440   2.9925   3.0675   3.0734   3.0743   3.0912   3.1216
  3.1240   3.1312   3.1318   3.1499   3.1796   3.2409   3.2461   3.2517
  3.2544   3.4170   3.4943   3.5125   3.5265   3.6658   3.6751   3.8464
  3.8767   3.8915   3.8960   4.3323   4.8067   4.8171   9.7038   9.7277
  9.7791   9.7845   9.7937   9.7985   9.8186   9.8228   9.8524   9.8636
 23.1892  23.3675  23.7700  23.7796  23.8173  23.8216  23.9175  23.9438
 23.9472  23.9765  24.0057  24.0443  25.7562  25.7653  25.7657  25.7870
 25.8235  25.8280  25.8846  25.9082  26.0245  26.0666  26.0894  26.0908
 26.1275  26.1352  26.2047  26.2190  26.2721  26.4040  26.4427  26.4713
 26.4805  26.4891  26.5793  26.6142  26.7489  26.7703  26.7915  26.8856
 27.0743  27.1341 215.6942 215.7152 215.7744 215.7816 215.7925 215.7969
215.8215 215.8247 215.8687 215.8862
 --------------------------------------------------------------

          Ground-State Mulliken Net Atomic Charges

     Atom                 Charge (a.u.)
  ----------------------------------------
      1 C                    -1.321616
      2 C                    -1.123165
      3 Cl                    0.551723
      4 C                     0.540009
      5 Cl                    0.643325
      6 C                    -0.565517
      7 Cl                    0.668291
      8 C                     0.548456
      9 Cl                    0.643809
     10 C                    -1.123542
     11 Cl                    0.549903
     12 C                    -1.339572
     13 C                    -1.133644
     14 Cl                    0.550085
     15 C                     0.554089
     16 Cl                    0.644476
     17 C                    -0.569432
     18 Cl                    0.666392
     19 C                     0.546816
     20 Cl                    0.644621
     21 C                    -1.126215
     22 Cl                    0.550706
  ----------------------------------------
  Sum of atomic charges =     0.000000

 -----------------------------------------------------------------
                    Cartesian Multipole Moments
 -----------------------------------------------------------------
    Charge (ESU x 10^10)
                -0.0000
    Dipole Moment (Debye)
         X       0.0009      Y       0.0010      Z      -0.0004
       Tot       0.0014
    Quadrupole Moments (Debye-Ang)
        XX    -193.9639     XY      -0.7751     YY    -195.2709
        XZ       0.9063     YZ      -1.2723     ZZ    -192.9058
    Octopole Moments (Debye-Ang^2)
       XXX    -370.6853    XXY       3.0174    XYY    -126.0906
       YYY       8.4586    XXZ      76.0768    XYZ       0.1782
       YYZ      75.2348    XZZ    -123.6961    YZZ       2.3958
       ZZZ     219.0111
    Hexadecapole Moments (Debye-Ang^3)
      XXXX   -9431.8631   XXXY     353.8610   XXYY   -1850.8278
      XYYY     372.6501   YYYY   -1509.3320   XXXZ    1718.4045
      XXYZ     140.5485   XYYZ     594.9270   YYYZ     433.9120
      XXZZ   -2521.7552   XYZZ     124.6856   YYZZ   -1218.4358
      XZZZ    1737.3982   YZZZ     417.4867   ZZZZ   -5751.2745
 -----------------------------------------------------------------
 Calculating analytic gradient of the SCF energy
 Gradient of SCF Energy
            1           2           3           4           5           6
    1  -0.0098945  -0.0088061   0.0214050  -0.0015810   0.0009357   0.0103326
    2   0.0001697  -0.0035413  -0.0540250  -0.0000307   0.0001750  -0.0002560
    3   0.0058731  -0.0040351  -0.0307208  -0.0147443   0.0052330  -0.0060076
            7           8           9          10          11          12
    1  -0.0054551   0.0124531  -0.0042305  -0.0005347   0.0390409   0.0099351
    2   0.0001385  -0.0001877  -0.0001183   0.0036972   0.0526849  -0.0002802
    3   0.0032408   0.0083969  -0.0032832   0.0094749  -0.0052968  -0.0058555
           13          14          15          16          17          18
    1   0.0032028  -0.0150883  -0.0100234   0.0032192  -0.0102581   0.0054651
    2   0.0082689   0.0486506   0.0098252  -0.0036606   0.0003022  -0.0001181
    3  -0.0055156   0.0414357  -0.0051477   0.0019464   0.0061042  -0.0032797
           19          20          21          22
    1  -0.0006555  -0.0001057   0.0058869  -0.0452436
    2  -0.0095998   0.0036586  -0.0083776  -0.0473754
    3   0.0115451  -0.0040151   0.0000649  -0.0054135
 Max gradient component =       5.403E-02
 RMS gradient           =       1.712E-02
 Gradient time:  CPU 445.47 s  wall 445.49 s
 Geometry Optimization Parameters
   NAtoms,    NIC,     NZ,  NCons,   NDum,   NFix, NCnnct, MaxDiis
       22     171      22       0       0       0       0       0

 Cartesian Hessian Update
 Hessian updated using BFGS update


** GEOMETRY OPTIMIZATION IN DELOCALIZED INTERNAL COORDINATES **
   Searching for a Minimum

   Optimization Cycle:   2

                       Coordinates (Angstroms)
     ATOM                X               Y               Z
      1  C        -0.0028643071    0.0004143290    0.0015318770
      2  C        -0.0116495384    0.0207169029    1.4034359328
      3  Cl        1.5011906218    0.0481529690    2.2748236663
      4  C        -1.2049896940    0.0445649595    2.1182402978
      5  Cl       -1.1721909918    0.0778852744    3.8675628593
      6  C        -2.4223915607    0.0537057479    1.4460161528
      7  Cl       -3.9235923822    0.0864789043    2.3427864411
      8  C        -2.4368832877    0.0364348883    0.0555376533
      9  Cl       -3.9617557514    0.0356291738   -0.8028907307
     10  C        -1.2414140689    0.0076652312   -0.6556816342
     11  Cl       -1.2919300268   -0.0521388733   -2.4000598198
     12  C         1.2807207688   -0.0282222270   -0.7647189329
     13  C         2.3150098329   -0.9083936053   -0.4162882515
     14  Cl        2.0917501790   -2.0168528903    0.9140173164
     15  C         3.5111427255   -0.9350948649   -1.1263242176
     16  Cl        4.7742432616   -2.0547902468   -0.6643945501
     17  C         3.7003203963   -0.0826272898   -2.2087210826
     18  Cl        5.2018728140   -0.1162450400   -3.1048087016
     19  C         2.6865970272    0.7969223893   -2.5731918140
     20  Cl        2.9165111746    1.8833649213   -3.9255518145
     21  C         1.4937556783    0.8239216592   -1.8575744544
     22  Cl        0.2538152494    1.9651638975   -2.3144836518
   Point Group: c1    Number of degrees of freedom:    60


   Energy is  -5059.498419093

 Hessian updated using BFGS update

 56 Hessian modes will be used to form the next step
  Hessian Eigenvalues:
     0.016317    0.017505    0.019849    0.020576    0.020683    0.021679
     0.022484    0.022742    0.023495    0.024090    0.024090    0.024114
     0.024114    0.024135    0.024135    0.024143    0.024143    0.055199
     0.080224    0.101101    0.127347    0.216934    0.226643    0.227412
     0.234491    0.249697    0.249972    0.249981    0.249982    0.249991
     0.249993    0.249993    0.250000    0.250000    0.250000    0.250000
     0.250074    0.287526    0.287931    0.290381    0.292938    0.298847
     0.301040    0.316305    0.403018    0.408197    0.419970    0.426594
     0.457251    0.458712    0.466731    0.468080    0.477831    0.478202
     0.478203    0.479143

 Minimum search - taking simple RFO step
 Searching for Lamda that Minimizes Along All modes
 Value Taken    Lamda =  -0.05270861
 Calculated Step too Large.  Step scaled by  0.533213
 Step Taken.  Stepsize is  0.300000

                             Maximum     Tolerance    Cnvgd?
         Gradient           0.069355      0.000300      NO
         Displacement       0.225163      0.001200      NO
         Energy change     -0.034123      0.000001      NO


 New Cartesian Coordinates Obtained by Inverse Iteration

 Displacement from previous Coordinates is:  0.361656
 ----------------------------------------------------------------
             Standard Nuclear Orientation (Angstroms)
    I     Atom           X                Y                Z
 ----------------------------------------------------------------
    1      C      -0.0023718530     0.0007054534     0.0009703091
    2      C      -0.0132483032     0.0484422790     1.4055585314
    3      Cl      1.4929534055     0.1100347445     2.2741577163
    4      C      -1.2089210877     0.0717742055     2.1245965447
    5      Cl     -1.1804036179     0.1380643631     3.8674875442
    6      C      -2.4297121364     0.0535762963     1.4504892661
    7      Cl     -3.9250710400     0.0853994977     2.3443061779
    8      C      -2.4456279640     0.0094836408     0.0567509812
    9      Cl     -3.9680404577    -0.0245823098    -0.7938750187
   10      C      -1.2454098827    -0.0192426403    -0.6547058166
   11      Cl     -1.2983500386    -0.1126439768    -2.3912304513
   12      C       1.2800879646    -0.0280549383    -0.7647969590
   13      C       2.3075942427    -0.9281730684    -0.4338647383
   14      Cl      2.0730834284    -2.0557918555     0.8696740385
   15      C       3.5083167264    -0.9566739043    -1.1442638687
   16      Cl      4.7572228542    -2.0938246673    -0.7080421387
   17      C       3.7076931336    -0.0829993831    -2.2129360765
   18      Cl      5.2038319955    -0.1163488638    -3.1052992278
   19      C       2.7021731947     0.8179069064    -2.5628356321
   20      Cl      2.9491370121     1.9218641830    -3.8904106782
   21      C       1.5065369947     0.8435615262    -1.8438275714
   22      Cl      0.2857935493     2.0041787219    -2.2786403909
 ----------------------------------------------------------------
 Nuclear Repulsion Energy =        3535.01188782 hartrees
 There are      121 alpha and      121 beta electrons
 Applying Cartesian multipole field
    Component          Value
    ---------          -----
     (2,0,0)        1.00000E-12
     (0,2,0)        2.00000E-11
     (0,0,2)       -3.00000E-11
 Nucleus-field energy     =    -0.0000001033 hartrees
 Requested basis set is 6-311++G(d,p)
 There are 202 shells and 564 basis functions
 A cutoff of  1.0D-15 yielded  13911 shell pairs
 There are    124738 function pairs (    134197 Cartesian)
 Smallest overlap matrix eigenvalue = 9.44E-08
 Linear dependence detected in AO basis
 Number of orthogonalized atomic orbitals = 557
 Maximum deviation from orthogonality = 5.799E-10
 Guess from superposition of atomic densities
 Warning:  Energy on first SCF cycle will be non-variational
 SAD guess density has 242.000000 electrons

 -----------------------------------------------------------------------
  General SCF calculation program by
  Eric Jon Sundstrom, Paul Horn, Yuezhi Mao, Dmitri Zuev, Alec White,
  David Stuck, Shaama M.S., Shane Yost, Joonho Lee, David Small,
  Daniel Levine, Susi Lehtola, Hugh Burton, Evgeny Epifanovsky,
  Bang C. Huynh
 -----------------------------------------------------------------------
 Exchange:     0.2000 Hartree-Fock + 0.0800 Slater + 0.7200 B88
 Correlation:  0.1900 VWN1RPA + 0.8100 LYP
 Using SG-1 standard quadrature grid
 A restricted SCF calculation will be
 performed using DIIS
 SCF converges when DIIS error is below 1.0e-08
 ---------------------------------------
  Cycle       Energy         DIIS error
 ---------------------------------------
    1   -5064.8992075008      2.53e-02  
    2   -5059.4669636181      1.23e-03  
    3   -5059.4577145334      1.26e-03  
    4   -5059.5028047943      6.82e-04  
    5   -5059.5216774422      1.43e-04  
    6   -5059.5221641785      8.94e-05  
    7   -5059.5224670503      1.55e-05  
    8   -5059.5224750128      6.58e-06  
    9   -5059.5224766703      1.30e-06  
   10   -5059.5224767243      2.41e-07  
   11   -5059.5224767262      1.29e-07  
   12   -5059.5224767268      2.09e-08  
   13   -5059.5224767266      6.52e-09  Convergence criterion met
 ---------------------------------------
 SCF time:   CPU 1127.34s  wall 1128.00s 
 SCF   energy in the final basis set =    -5059.5224767266
 Total energy in the final basis set =    -5059.5224767266

 --------------------------------------------------------------

                    Orbital Energies (a.u.)
 --------------------------------------------------------------

 Alpha MOs
 -- Occupied --
********-101.5880-101.5856-101.5856-101.5856-101.5855-101.5805-101.5805
********-101.5805 -10.2924 -10.2924 -10.2899 -10.2899 -10.2899 -10.2898
-10.2889 -10.2889 -10.2889 -10.2889 -10.2579 -10.2576  -9.5025  -9.5025
 -9.5002  -9.5002  -9.5002  -9.5001  -9.4969  -9.4969  -9.4969  -9.4969
 -7.2677  -7.2677  -7.2654  -7.2653  -7.2653  -7.2650  -7.2618  -7.2618
 -7.2617  -7.2615  -7.2575  -7.2574  -7.2564  -7.2563  -7.2550  -7.2549
 -7.2549  -7.2549  -7.2541  -7.2541  -7.2540  -7.2540  -7.2516  -7.2515
 -7.2515  -7.2515  -7.2509  -7.2508  -7.2507  -7.2507  -0.9868  -0.9730
 -0.9415  -0.9335  -0.9275  -0.9073  -0.8939  -0.8768  -0.8758  -0.8693
 -0.8603  -0.8414  -0.8021  -0.7567  -0.7528  -0.7515  -0.6784  -0.6492
 -0.6339  -0.6301  -0.5824  -0.5567  -0.5556  -0.5311  -0.5075  -0.4922
 -0.4838  -0.4835  -0.4833  -0.4784  -0.4772  -0.4569  -0.4487  -0.4442
 -0.4379  -0.4336  -0.4172  -0.4150  -0.4060  -0.3870  -0.3740  -0.3677
 -0.3661  -0.3646  -0.3615  -0.3607  -0.3531  -0.3527  -0.3458  -0.3429
 -0.3393  -0.3219  -0.3198  -0.3118  -0.2984  -0.2924  -0.2824  -0.2749
 -0.2620
 -- Virtual --
 -0.0933  -0.0729  -0.0715  -0.0632  -0.0629  -0.0496  -0.0193  -0.0127
 -0.0080  -0.0050   0.0016   0.0125   0.0184   0.0190   0.0201   0.0207
  0.0274   0.0316   0.0371   0.0448   0.0522   0.0565   0.0588   0.0623
  0.0633   0.0683   0.0726   0.0735   0.0744   0.0818   0.0819   0.0832
  0.0841   0.0883   0.0930   0.0950   0.0961   0.0978   0.1063   0.1102
  0.1123   0.1124   0.1146   0.1187   0.1198   0.1232   0.1381   0.1400
  0.1405   0.1441   0.1443   0.1451   0.1473   0.1484   0.1549   0.1567
  0.1650   0.1672   0.1714   0.1720   0.1724   0.1788   0.1806   0.1862
  0.1884   0.1902   0.1942   0.2058   0.2068   0.2085   0.2088   0.2146
  0.2196   0.2246   0.2267   0.2282   0.2313   0.2322   0.2394   0.2407
  0.2461   0.2489   0.2520   0.2549   0.2555   0.2574   0.2607   0.2623
  0.2641   0.2686   0.2712   0.2787   0.2835   0.2931   0.2935   0.2965
  0.2973   0.2979   0.3027   0.3099   0.3123   0.3126   0.3169   0.3228
  0.3272   0.3362   0.3742   0.3841   0.4009   0.4076   0.4117   0.4230
  0.4277   0.4287   0.4289   0.4382   0.4457   0.4481   0.4544   0.4601
  0.4615   0.4621   0.4629   0.4666   0.4740   0.4773   0.4775   0.4853
  0.4861   0.4905   0.4935   0.4985   0.5034   0.5066   0.5081   0.5112
  0.5125   0.5178   0.5355   0.5392   0.5481   0.5674   0.5731   0.5819
  0.5841   0.5858   0.5865   0.5983   0.6018   0.6072   0.6075   0.6099
  0.6180   0.6184   0.6218   0.6264   0.6296   0.6396   0.6547   0.6609
  0.6616   0.6757   0.6849   0.7034   0.7313   0.7617   0.7638   0.7647
  0.7826   0.7864   0.7997   0.8064   0.8065   0.8110   0.8148   0.8253
  0.8311   0.8316   0.8339   0.8365   0.8385   0.8398   0.8438   0.8451
  0.8457   0.8473   0.8476   0.8546   0.8574   0.8661   0.8767   0.8767
  0.8782   0.8831   0.8845   0.8912   0.9019   0.9059   0.9064   0.9110
  0.9180   0.9186   0.9229   0.9230   0.9304   0.9369   0.9381   0.9494
  0.9526   0.9585   0.9586   0.9605   0.9675   0.9775   0.9818   0.9927
  0.9973   1.0003   1.0033   1.0128   1.0132   1.0335   1.0490   1.0554
  1.0696   1.0724   1.0917   1.0991   1.1127   1.1248   1.1298   1.1606
  1.1879   1.1885   1.1889   1.2073   1.2167   1.2294   1.2309   1.2466
  1.2587   1.2638   1.2697   1.2729   1.2748   1.2775   1.2936   1.2981
  1.2993   1.3017   1.3175   1.3241   1.3271   1.3481   1.3704   1.4020
  1.4051   1.4363   1.4450   1.4509   1.4616   1.5375   1.5492   1.5633
  1.5870   1.6407   1.6440   1.6530   1.6570   1.6982   1.7353   1.7455
  1.7573   1.7660   1.7894   1.7991   1.8069   1.8170   1.8204   1.8436
  1.8546   1.8630   1.8734   1.8752   1.8844   1.9024   1.9216   2.0139
  2.0851   2.1056   2.1116   2.1686   2.1910   2.1950   2.2029   2.2213
  2.2235   2.2355   2.2503   2.2522   2.2542   2.2570   2.2666   2.2710
  2.2824   2.2904   2.3007   2.3236   2.3267   2.3296   2.3408   2.3483
  2.3651   2.3890   2.4001   2.4087   2.4108   2.4251   2.4258   2.4406
  2.4496   2.4635   2.4753   2.4872   2.4947   2.5009   2.5202   2.5374
  2.5406   2.6121   2.6156   2.6159   2.6275   2.6357   2.6694   2.6713
  2.6778   2.7006   2.7549   2.7653   2.7976   2.8071   2.8829   2.8857
  2.8991   2.9447   2.9890   3.0668   3.0686   3.0703   3.0865   3.1203
  3.1233   3.1243   3.1329   3.1486   3.1786   3.2391   3.2400   3.2474
  3.2512   3.4147   3.4943   3.5133   3.5285   3.6625   3.6697   3.8435
  3.8747   3.8888   3.8958   4.3270   4.7969   4.8122   9.6993   9.7285
  9.7784   9.7870   9.7924   9.8008   9.8147   9.8209   9.8549   9.8648
 23.1931  23.3703  23.7624  23.7736  23.8088  23.8161  23.9066  23.9305
 23.9337  23.9635  23.9898  24.0332  25.7660  25.7686  25.8000  25.8214
 25.8406  25.8612  25.8824  25.9322  26.0276  26.0576  26.0903  26.0949
 26.1150  26.1271  26.2093  26.2173  26.2975  26.3016  26.4021  26.4404
 26.4795  26.4878  26.5859  26.6037  26.7442  26.7702  26.7963  26.8826
 27.0713  27.1361 215.6896 215.7158 215.7740 215.7843 215.7915 215.7995
215.8173 215.8245 215.8686 215.8845
 --------------------------------------------------------------

          Ground-State Mulliken Net Atomic Charges

     Atom                 Charge (a.u.)
  ----------------------------------------
      1 C                    -1.174316
      2 C                    -1.100920
      3 Cl                    0.502576
      4 C                     0.510736
      5 Cl                    0.638831
      6 C                    -0.597180
      7 Cl                    0.669635
      8 C                     0.520564
      9 Cl                    0.638920
     10 C                    -1.102617
     11 Cl                    0.501938
     12 C                    -1.192699
     13 C                    -1.110819
     14 Cl                    0.501410
     15 C                     0.528264
     16 Cl                    0.639732
     17 C                    -0.601563
     18 Cl                    0.667857
     19 C                     0.521383
     20 Cl                    0.639535
     21 C                    -1.104905
     22 Cl                    0.503638
  ----------------------------------------
  Sum of atomic charges =     0.000000

 -----------------------------------------------------------------
                    Cartesian Multipole Moments
 -----------------------------------------------------------------
    Charge (ESU x 10^10)
                 0.0000
    Dipole Moment (Debye)
         X       0.0005      Y       0.0011      Z      -0.0008
       Tot       0.0015
    Quadrupole Moments (Debye-Ang)
        XX    -193.5693     XY      -0.6677     YY    -194.9519
        XZ       0.6197     YZ      -1.0868     ZZ    -192.8329
    Octopole Moments (Debye-Ang^2)
       XXX    -370.3762    XXY       2.6499    XYY    -125.3533
       YYY       8.4224    XXZ      75.1608    XYZ      -0.0279
       YYZ      74.8014    XZZ    -123.5291    YZZ       2.7905
       ZZZ     219.5812
    Hexadecapole Moments (Debye-Ang^3)
      XXXX   -9434.3618   XXXY     338.7214   XXYY   -1858.8880
      XYYY     354.9915   YYYY   -1557.0675   XXXZ    1735.2355
      XXYZ     133.8234   XYYZ     600.3660   YYYZ     405.4894
      XXZZ   -2515.2973   XYZZ     122.8357   YYZZ   -1219.9683
      XZZZ    1755.2001   YZZZ     396.9832   ZZZZ   -5713.5785
 -----------------------------------------------------------------
 Calculating analytic gradient of the SCF energy
 Gradient of SCF Energy
            1           2           3           4           5           6
    1  -0.0046376  -0.0045986   0.0132178  -0.0010495   0.0003621   0.0056893
    2   0.0000570  -0.0031904  -0.0398166  -0.0002468   0.0001775  -0.0001575
    3   0.0027752  -0.0015492  -0.0226799  -0.0084426   0.0032376  -0.0033057
            7           8           9          10          11          12
    1  -0.0031522   0.0070766  -0.0027011  -0.0007605   0.0275520   0.0047006
    2   0.0000815   0.0001655  -0.0001715   0.0032191   0.0388803  -0.0001047
    3   0.0018870   0.0049233  -0.0018172   0.0046726  -0.0016916  -0.0027155
           13          14          15          16          17          18
    1   0.0025513  -0.0097600  -0.0056077   0.0021340  -0.0056474   0.0031491
    2   0.0048615   0.0368849   0.0058383  -0.0022142   0.0001762  -0.0000676
    3  -0.0020125   0.0285930  -0.0029528   0.0009955   0.0033364  -0.0019062
           19          20          21          22
    1  -0.0003568   0.0001593   0.0027427  -0.0310631
    2  -0.0057152   0.0022316  -0.0049291  -0.0359601
    3   0.0064795  -0.0024693  -0.0011296  -0.0042283
 Max gradient component =       3.982E-02
 RMS gradient           =       1.215E-02
 Gradient time:  CPU 446.39 s  wall 446.41 s
 Geometry Optimization Parameters
   NAtoms,    NIC,     NZ,  NCons,   NDum,   NFix, NCnnct, MaxDiis
       22     171      22       0       0       0       0       0

 Cartesian Hessian Update
 Hessian updated using BFGS update


** GEOMETRY OPTIMIZATION IN DELOCALIZED INTERNAL COORDINATES **
   Searching for a Minimum

   Optimization Cycle:   3

                       Coordinates (Angstroms)
     ATOM                X               Y               Z
      1  C        -0.0023718530    0.0007054534    0.0009703091
      2  C        -0.0132483032    0.0484422790    1.4055585314
      3  Cl        1.4929534055    0.1100347445    2.2741577163
      4  C        -1.2089210877    0.0717742055    2.1245965447
      5  Cl       -1.1804036179    0.1380643631    3.8674875442
      6  C        -2.4297121364    0.0535762963    1.4504892661
      7  Cl       -3.9250710400    0.0853994977    2.3443061779
      8  C        -2.4456279640    0.0094836408    0.0567509812
      9  Cl       -3.9680404577   -0.0245823098   -0.7938750187
     10  C        -1.2454098827   -0.0192426403   -0.6547058166
     11  Cl       -1.2983500386   -0.1126439768   -2.3912304513
     12  C         1.2800879646   -0.0280549383   -0.7647969590
     13  C         2.3075942427   -0.9281730684   -0.4338647383
     14  Cl        2.0730834284   -2.0557918555    0.8696740385
     15  C         3.5083167264   -0.9566739043   -1.1442638687
     16  Cl        4.7572228542   -2.0938246673   -0.7080421387
     17  C         3.7076931336   -0.0829993831   -2.2129360765
     18  Cl        5.2038319955   -0.1163488638   -3.1052992278
     19  C         2.7021731947    0.8179069064   -2.5628356321
     20  Cl        2.9491370121    1.9218641830   -3.8904106782
     21  C         1.5065369947    0.8435615262   -1.8438275714
     22  Cl        0.2857935493    2.0041787219   -2.2786403909
   Point Group: c1    Number of degrees of freedom:    60


   Energy is  -5059.522476727

 Hessian updated using BFGS update

 57 Hessian modes will be used to form the next step
  Hessian Eigenvalues:
     0.016317    0.017505    0.019830    0.020576    0.020683    0.021679
     0.022469    0.022742    0.023495    0.024090    0.024090    0.024114
     0.024114    0.024135    0.024135    0.024143    0.024143    0.055199
     0.069038    0.101102    0.108927    0.216934    0.227377    0.228260
     0.234491    0.249968    0.249974    0.249981    0.249983    0.249991
     0.249993    0.249993    0.250000    0.250000    0.250000    0.250003
     0.250475    0.287931    0.289075    0.290381    0.292939    0.299375
     0.301033    0.301078    0.316456    0.403621    0.408198    0.419970
     0.426594    0.457251    0.458712    0.466731    0.470326    0.478201
     0.478203    0.479142    0.480007

 Minimum search - taking simple RFO step
 Searching for Lamda that Minimizes Along All modes
 Value Taken    Lamda =  -0.03791841
 Calculated Step too Large.  Step scaled by  0.527146
 Step Taken.  Stepsize is  0.300000

                             Maximum     Tolerance    Cnvgd?
         Gradient           0.050657      0.000300      NO
         Displacement       0.224518      0.001200      NO
         Energy change     -0.024058      0.000001      NO


 New Cartesian Coordinates Obtained by Inverse Iteration

 Displacement from previous Coordinates is:  0.396113
 ----------------------------------------------------------------
             Standard Nuclear Orientation (Angstroms)
    I     Atom           X                Y                Z
 ----------------------------------------------------------------
    1      C      -0.0015217882     0.0009972683     0.0002695948
    2      C      -0.0115686605     0.0792605838     1.4042931147
    3      Cl      1.4926343307     0.1766491524     2.2673595803
    4      C      -1.2079554502     0.1027373975     2.1263090664
    5      Cl     -1.1799594420     0.2058655503     3.8629590199
    6      C      -2.4309585185     0.0533486893     1.4513889593
    7      Cl     -3.9221574711     0.0843066720     2.3431048814
    8      C      -2.4479273347    -0.0215190212     0.0559603985
    9      Cl     -3.9664364916    -0.0925350190    -0.7902319411
   10      C      -1.2447690033    -0.0494906446    -0.6548991476
   11      Cl     -1.2950657157    -0.1788258506    -2.3862358555
   12      C       1.2789664297    -0.0278286062    -0.7645939380
   13      C       2.2946247140    -0.9490336160    -0.4516674111
   14      Cl      2.0442562338    -2.0973060686     0.8267157867
   15      C       3.4977404421    -0.9796151262    -1.1621045215
   16      Cl      4.7283969900    -2.1391199590    -0.7515440942
   17      C       3.7090027053    -0.0830279053    -2.2134042026
   18      Cl      5.2013822182    -0.1161118727    -3.1029990872
   19      C       2.7140365800     0.8407614745    -2.5457215826
   20      Cl      2.9761433247     1.9665192935    -3.8458208996
   21      C       1.5168123586     0.8646355677    -1.8251254582
   22      Cl      0.3115916691     2.0459882501    -2.2347497220
 ----------------------------------------------------------------
 Nuclear Repulsion Energy =        3531.05935563 hartrees
 There are      121 alpha and      121 beta electrons
 Applying Cartesian multipole field
    Component          Value
    ---------          -----
     (2,0,0)        1.00000E-12
     (0,2,0)        2.00000E-11
     (0,0,2)       -3.00000E-11
 Nucleus-field energy     =    -0.0000001010 hartrees
 Requested basis set is 6-311++G(d,p)
 There are 202 shells and 564 basis functions
 A cutoff of  1.0D-15 yielded  13918 shell pairs
 There are    124777 function pairs (    134244 Cartesian)
 Smallest overlap matrix eigenvalue = 9.64E-08
 Linear dependence detected in AO basis
 Number of orthogonalized atomic orbitals = 557
 Maximum deviation from orthogonality = 3.382E-10
 Guess from superposition of atomic densities
 Warning:  Energy on first SCF cycle will be non-variational
 SAD guess density has 242.000000 electrons

 -----------------------------------------------------------------------
  General SCF calculation program by
  Eric Jon Sundstrom, Paul Horn, Yuezhi Mao, Dmitri Zuev, Alec White,
  David Stuck, Shaama M.S., Shane Yost, Joonho Lee, David Small,
  Daniel Levine, Susi Lehtola, Hugh Burton, Evgeny Epifanovsky,
  Bang C. Huynh
 -----------------------------------------------------------------------
 Exchange:     0.2000 Hartree-Fock + 0.0800 Slater + 0.7200 B88
 Correlation:  0.1900 VWN1RPA + 0.8100 LYP
 Using SG-1 standard quadrature grid
 A restricted SCF calculation will be
 performed using DIIS
 SCF converges when DIIS error is below 1.0e-08
 ---------------------------------------
  Cycle       Energy         DIIS error
 ---------------------------------------
    1   -5064.8793514824      2.53e-02  
    2   -5059.4841033360      1.23e-03  
    3   -5059.4716050358      1.28e-03  
    4   -5059.5195933960      6.88e-04  
    5   -5059.5388327753      1.47e-04  
    6   -5059.5393598830      8.96e-05  
    7   -5059.5396646569      1.51e-05  
    8   -5059.5396720915      6.56e-06  
    9   -5059.5396737433      1.27e-06  
   10   -5059.5396737955      2.37e-07  
   11   -5059.5396737966      1.28e-07  
   12   -5059.5396737975      2.04e-08  
   13   -5059.5396737974      6.24e-09  Convergence criterion met
 ---------------------------------------
 SCF time:   CPU 1123.85s  wall 1124.00s 
 SCF   energy in the final basis set =    -5059.5396737974
 Total energy in the final basis set =    -5059.5396737974

 --------------------------------------------------------------

                    Orbital Energies (a.u.)
 --------------------------------------------------------------

 Alpha MOs
 -- Occupied --
********-101.5880-101.5858-101.5857-101.5857-101.5856-101.5813-101.5813
********-101.5812 -10.2922 -10.2922 -10.2895 -10.2895 -10.2895 -10.2895
-10.2887 -10.2887 -10.2886 -10.2886 -10.2570 -10.2567  -9.5026  -9.5026
 -9.5004  -9.5004  -9.5004  -9.5003  -9.4974  -9.4974  -9.4974  -9.4974
 -7.2677  -7.2677  -7.2655  -7.2655  -7.2655  -7.2652  -7.2624  -7.2623
 -7.2622  -7.2620  -7.2575  -7.2574  -7.2564  -7.2564  -7.2552  -7.2551
 -7.2551  -7.2551  -7.2543  -7.2543  -7.2542  -7.2542  -7.2521  -7.2520
 -7.2520  -7.2520  -7.2514  -7.2513  -7.2513  -7.2513  -0.9857  -0.9728
 -0.9401  -0.9330  -0.9286  -0.9085  -0.8933  -0.8788  -0.8768  -0.8705
 -0.8576  -0.8416  -0.8010  -0.7548  -0.7516  -0.7510  -0.6771  -0.6476
 -0.6337  -0.6295  -0.5811  -0.5562  -0.5558  -0.5311  -0.5075  -0.4928
 -0.4831  -0.4824  -0.4818  -0.4787  -0.4771  -0.4575  -0.4466  -0.4439
 -0.4384  -0.4321  -0.4147  -0.4143  -0.4055  -0.3853  -0.3732  -0.3668
 -0.3657  -0.3642  -0.3619  -0.3611  -0.3534  -0.3529  -0.3456  -0.3418
 -0.3395  -0.3219  -0.3199  -0.3170  -0.3029  -0.2939  -0.2803  -0.2740
 -0.2646
 -- Virtual --
 -0.0925  -0.0711  -0.0709  -0.0629  -0.0609  -0.0509  -0.0174  -0.0115
 -0.0072  -0.0044   0.0029   0.0130   0.0191   0.0196   0.0205   0.0214
  0.0273   0.0319   0.0380   0.0446   0.0522   0.0569   0.0587   0.0626
  0.0628   0.0677   0.0729   0.0731   0.0749   0.0811   0.0819   0.0841
  0.0847   0.0890   0.0933   0.0950   0.0966   0.0975   0.1063   0.1102
  0.1124   0.1127   0.1151   0.1183   0.1196   0.1237   0.1378   0.1399
  0.1405   0.1430   0.1453   0.1457   0.1463   0.1485   0.1543   0.1572
  0.1635   0.1659   0.1707   0.1719   0.1721   0.1774   0.1816   0.1851
  0.1884   0.1903   0.1937   0.2057   0.2063   0.2091   0.2123   0.2150
  0.2196   0.2250   0.2254   0.2287   0.2307   0.2318   0.2376   0.2399
  0.2479   0.2489   0.2516   0.2541   0.2544   0.2571   0.2606   0.2611
  0.2642   0.2678   0.2722   0.2804   0.2828   0.2936   0.2940   0.2945
  0.2965   0.2969   0.3015   0.3094   0.3109   0.3121   0.3161   0.3212
  0.3330   0.3358   0.3753   0.3836   0.4004   0.4068   0.4108   0.4225
  0.4250   0.4283   0.4318   0.4381   0.4452   0.4478   0.4559   0.4612
  0.4615   0.4620   0.4627   0.4669   0.4741   0.4780   0.4787   0.4852
  0.4862   0.4913   0.4978   0.4994   0.5021   0.5053   0.5106   0.5110
  0.5138   0.5158   0.5310   0.5419   0.5517   0.5697   0.5709   0.5847
  0.5869   0.5872   0.5872   0.5986   0.6018   0.6066   0.6091   0.6094
  0.6163   0.6198   0.6200   0.6244   0.6291   0.6431   0.6566   0.6587
  0.6602   0.6740   0.6827   0.7022   0.7383   0.7591   0.7638   0.7675
  0.7807   0.7846   0.8013   0.8051   0.8115   0.8180   0.8184   0.8237
  0.8319   0.8328   0.8345   0.8358   0.8375   0.8423   0.8423   0.8449
  0.8471   0.8474   0.8484   0.8578   0.8582   0.8681   0.8742   0.8795
  0.8805   0.8818   0.8824   0.8936   0.9010   0.9050   0.9068   0.9129
  0.9197   0.9218   0.9246   0.9254   0.9310   0.9350   0.9399   0.9492
  0.9522   0.9579   0.9594   0.9600   0.9693   0.9780   0.9820   0.9888
  0.9969   0.9980   1.0017   1.0064   1.0145   1.0374   1.0466   1.0513
  1.0653   1.0753   1.0913   1.0970   1.1161   1.1234   1.1293   1.1590
  1.1864   1.1883   1.1889   1.2071   1.2141   1.2251   1.2326   1.2467
  1.2581   1.2647   1.2701   1.2734   1.2745   1.2788   1.2948   1.2978
  1.2996   1.3028   1.3144   1.3232   1.3246   1.3496   1.3726   1.4020
  1.4021   1.4399   1.4492   1.4525   1.4601   1.5382   1.5499   1.5595
  1.5896   1.6440   1.6476   1.6531   1.6572   1.6997   1.7373   1.7430
  1.7580   1.7666   1.7883   1.7987   1.8030   1.8167   1.8195   1.8402
  1.8559   1.8597   1.8708   1.8772   1.8856   1.9036   1.9242   2.0070
  2.0894   2.1068   2.1081   2.1673   2.1921   2.2002   2.2018   2.2213
  2.2240   2.2389   2.2491   2.2501   2.2507   2.2691   2.2706   2.2766
  2.2876   2.2939   2.2997   2.3188   2.3251   2.3287   2.3365   2.3433
  2.3565   2.3941   2.4037   2.4054   2.4061   2.4176   2.4251   2.4440
  2.4490   2.4614   2.4740   2.4905   2.4953   2.5079   2.5249   2.5341
  2.5439   2.6149   2.6168   2.6183   2.6251   2.6328   2.6723   2.6731
  2.6772   2.6927   2.7544   2.7651   2.7964   2.8073   2.8806   2.8851
  2.9030   2.9468   2.9902   3.0648   3.0673   3.0691   3.0824   3.1142
  3.1231   3.1252   3.1353   3.1489   3.1792   3.2360   3.2394   3.2453
  3.2497   3.4144   3.4954   3.5145   3.5315   3.6607   3.6669   3.8443
  3.8747   3.8877   3.8972   4.3201   4.7906   4.8106   9.6972   9.7302
  9.7800   9.7891   9.7920   9.8024   9.8140   9.8286   9.8534   9.8623
 23.1960  23.3737  23.7586  23.7714  23.8045  23.8141  23.9021  23.9241
 23.9272  23.9551  23.9802  24.0322  25.7661  25.7686  25.8096  25.8190
 25.8647  25.8792  25.9149  25.9774  26.0288  26.0421  26.0810  26.0955
 26.0966  26.1080  26.2043  26.2155  26.2220  26.3378  26.3518  26.4408
 26.4810  26.5019  26.5912  26.5961  26.7413  26.7757  26.7993  26.8832
 27.0720  27.1421 215.6878 215.7176 215.7765 215.7865 215.7917 215.8011
215.8169 215.8356 215.8641 215.8786
 --------------------------------------------------------------

          Ground-State Mulliken Net Atomic Charges

     Atom                 Charge (a.u.)
  ----------------------------------------
      1 C                    -1.080025
      2 C                    -1.054617
      3 Cl                    0.447906
      4 C                     0.482550
      5 Cl                    0.638258
      6 C                    -0.623525
      7 Cl                    0.670281
      8 C                     0.495225
      9 Cl                    0.638048
     10 C                    -1.056884
     11 Cl                    0.448049
     12 C                    -1.095788
     13 C                    -1.062678
     14 Cl                    0.447264
     15 C                     0.500138
     16 Cl                    0.639008
     17 C                    -0.626247
     18 Cl                    0.668540
     19 C                     0.496010
     20 Cl                    0.638614
     21 C                    -1.060448
     22 Cl                    0.450321
  ----------------------------------------
  Sum of atomic charges =     0.000000

 -----------------------------------------------------------------
                    Cartesian Multipole Moments
 -----------------------------------------------------------------
    Charge (ESU x 10^10)
                 0.0000
    Dipole Moment (Debye)
         X       0.0001      Y       0.0014      Z      -0.0011
       Tot       0.0018
    Quadrupole Moments (Debye-Ang)
        XX    -193.2761     XY      -0.5738     YY    -194.6666
        XZ       0.4024     YZ      -0.9275     ZZ    -192.7841
    Octopole Moments (Debye-Ang^2)
       XXX    -370.2190    XXY       2.3518    XYY    -124.7146
       YYY       8.3956    XXZ      74.4484    XYZ      -0.2018
       YYZ      74.4339    XZZ    -123.4203    YZZ       3.1268
       ZZZ     220.0856
    Hexadecapole Moments (Debye-Ang^3)
      XXXX   -9407.1338   XXXY     321.8703   XXYY   -1863.0878
      XYYY     334.8912   YYYY   -1614.9054   XXXZ    1745.2375
      XXYZ     126.0864   XYYZ     603.1089   YYYZ     374.0059
      XXZZ   -2501.6714   XYZZ     119.7602   YYZZ   -1220.5994
      XZZZ    1765.8889   YZZZ     373.6092   ZZZZ   -5661.5813
 -----------------------------------------------------------------
 Calculating analytic gradient of the SCF energy
 Gradient of SCF Energy
            1           2           3           4           5           6
    1  -0.0015938  -0.0020196   0.0078059  -0.0003550   0.0002686   0.0024263
    2  -0.0000141  -0.0028313  -0.0294232  -0.0002847   0.0001285  -0.0000881
    3   0.0009652  -0.0003157  -0.0165659  -0.0041851   0.0015595  -0.0014044
            7           8           9          10          11          12
    1  -0.0014654   0.0035782  -0.0012501  -0.0005926   0.0192638   0.0016191
    2   0.0000394   0.0002677  -0.0001676   0.0027966   0.0288185   0.0000080
    3   0.0008883   0.0023059  -0.0009274   0.0018442   0.0003666  -0.0008853
           13          14          15          16          17          18
    1   0.0019151  -0.0059550  -0.0028701   0.0009735  -0.0024212   0.0014508
    2   0.0027908   0.0278864   0.0029376  -0.0010962   0.0000817  -0.0000233
    3   0.0000021   0.0196993  -0.0012630   0.0005203   0.0014051  -0.0009123
           19          20          21          22
    1  -0.0004014   0.0000040   0.0007959  -0.0211769
    2  -0.0028572   0.0011428  -0.0028407  -0.0272717
    3   0.0031520  -0.0011378  -0.0016092  -0.0035024
 Max gradient component =       2.942E-02
 RMS gradient           =       8.674E-03
 Gradient time:  CPU 449.10 s  wall 449.12 s
 Geometry Optimization Parameters
   NAtoms,    NIC,     NZ,  NCons,   NDum,   NFix, NCnnct, MaxDiis
       22     171      22       0       0       0       0       0

 Cartesian Hessian Update
 Hessian updated using BFGS update


** GEOMETRY OPTIMIZATION IN DELOCALIZED INTERNAL COORDINATES **
   Searching for a Minimum

   Optimization Cycle:   4

                       Coordinates (Angstroms)
     ATOM                X               Y               Z
      1  C        -0.0015217882    0.0009972683    0.0002695948
      2  C        -0.0115686605    0.0792605838    1.4042931147
      3  Cl        1.4926343307    0.1766491524    2.2673595803
      4  C        -1.2079554502    0.1027373975    2.1263090664
      5  Cl       -1.1799594420    0.2058655503    3.8629590199
      6  C        -2.4309585185    0.0533486893    1.4513889593
      7  Cl       -3.9221574711    0.0843066720    2.3431048814
      8  C        -2.4479273347   -0.0215190212    0.0559603985
      9  Cl       -3.9664364916   -0.0925350190   -0.7902319411
     10  C        -1.2447690033   -0.0494906446   -0.6548991476
     11  Cl       -1.2950657157   -0.1788258506   -2.3862358555
     12  C         1.2789664297   -0.0278286062   -0.7645939380
     13  C         2.2946247140   -0.9490336160   -0.4516674111
     14  Cl        2.0442562338   -2.0973060686    0.8267157867
     15  C         3.4977404421   -0.9796151262   -1.1621045215
     16  Cl        4.7283969900   -2.1391199590   -0.7515440942
     17  C         3.7090027053   -0.0830279053   -2.2134042026
     18  Cl        5.2013822182   -0.1161118727   -3.1029990872
     19  C         2.7140365800    0.8407614745   -2.5457215826
     20  Cl        2.9761433247    1.9665192935   -3.8458208996
     21  C         1.5168123586    0.8646355677   -1.8251254582
     22  Cl        0.3115916691    2.0459882501   -2.2347497220
   Point Group: c1    Number of degrees of freedom:    60


   Energy is  -5059.539673797

 Hessian updated using BFGS update

 58 Hessian modes will be used to form the next step
  Hessian Eigenvalues:
     0.016317    0.017505    0.019794    0.020576    0.020683    0.021678
     0.022446    0.022742    0.023495    0.024089    0.024090    0.024114
     0.024114    0.024135    0.024135    0.024143    0.024143    0.054358
     0.055200    0.101102    0.102446    0.216934    0.227371    0.228176
     0.234491    0.249972    0.249980    0.249982    0.249990    0.249993
     0.249993    0.249997    0.250000    0.250000    0.250000    0.250021
     0.250394    0.287931    0.289715    0.290382    0.292939    0.300888
     0.301033    0.301033    0.301239    0.317039    0.403592    0.408198
     0.419970    0.426594    0.457251    0.458712    0.466732    0.472492
     0.478201    0.478203    0.479143    0.481121

 Minimum search - taking simple RFO step
 Searching for Lamda that Minimizes Along All modes
 Value Taken    Lamda =  -0.02772082
 Calculated Step too Large.  Step scaled by  0.522110
 Step Taken.  Stepsize is  0.300000

                             Maximum     Tolerance    Cnvgd?
         Gradient           0.037124      0.000300      NO
         Displacement       0.223015      0.001200      NO
         Energy change     -0.017197      0.000001      NO


 New Cartesian Coordinates Obtained by Inverse Iteration

 Displacement from previous Coordinates is:  0.425174
 ----------------------------------------------------------------
             Standard Nuclear Orientation (Angstroms)
    I     Atom           X                Y                Z
 ----------------------------------------------------------------
    1      C      -0.0010837834     0.0012410164    -0.0002784042
    2      C      -0.0090591234     0.1123302766     1.4008546194
    3      Cl      1.4972655020     0.2463665790     2.2545341982
    4      C      -1.2055712785     0.1363547376     2.1250827165
    5      Cl     -1.1794877496     0.2789393119     3.8562769377
    6      C      -2.4291046359     0.0531006409     1.4505438091
    7      Cl     -3.9179060175     0.0832995146     2.3412792130
    8      C      -2.4470396049    -0.0552679687     0.0554697228
    9      Cl     -3.9631646672    -0.1655780970    -0.7853230375
   10      C      -1.2420072941    -0.0821785118    -0.6547934579
   11      Cl     -1.2843777328    -0.2487394657    -2.3826935254
   12      C       1.2781087613    -0.0276541013    -0.7646174584
   13      C       2.2787820656    -0.9703206993    -0.4707807123
   14      Cl      2.0069032746    -2.1393079707     0.7836643467
   15      C       3.4833214780    -1.0029097448    -1.1812798154
   16      Cl      4.6959381889    -2.1868133676    -0.7991444452
   17      C       3.7074336974    -0.0828232908    -2.2119034670
   18      Cl      5.1980263052    -0.1155909247    -3.0995245716
   19      C       2.7252681040     0.8641736080    -2.5244430442
   20      Cl      3.0048341810     2.0134275175    -3.7964025460
   21      C       1.5267879293     0.8862065542    -1.8033247239
   22      Cl      0.3334005203     2.0884005957    -2.1839338133
 ----------------------------------------------------------------
 Nuclear Repulsion Energy =        3527.91745651 hartrees
 There are      121 alpha and      121 beta electrons
 Applying Cartesian multipole field
    Component          Value
    ---------          -----
     (2,0,0)        1.00000E-12
     (0,2,0)        2.00000E-11
     (0,0,2)       -3.00000E-11
 Nucleus-field energy     =    -0.0000000984 hartrees
 Requested basis set is 6-311++G(d,p)
 There are 202 shells and 564 basis functions
 A cutoff of  1.0D-15 yielded  13927 shell pairs
 There are    124912 function pairs (    134398 Cartesian)
 Smallest overlap matrix eigenvalue = 9.75E-08
 Linear dependence detected in AO basis
 Number of orthogonalized atomic orbitals = 557
 Maximum deviation from orthogonality = 5.356E-10
 Guess from superposition of atomic densities
 Warning:  Energy on first SCF cycle will be non-variational
 SAD guess density has 242.000000 electrons

 -----------------------------------------------------------------------
  General SCF calculation program by
  Eric Jon Sundstrom, Paul Horn, Yuezhi Mao, Dmitri Zuev, Alec White,
  David Stuck, Shaama M.S., Shane Yost, Joonho Lee, David Small,
  Daniel Levine, Susi Lehtola, Hugh Burton, Evgeny Epifanovsky,
  Bang C. Huynh
 -----------------------------------------------------------------------
 Exchange:     0.2000 Hartree-Fock + 0.0800 Slater + 0.7200 B88
 Correlation:  0.1900 VWN1RPA + 0.8100 LYP
 Using SG-1 standard quadrature grid
 A restricted SCF calculation will be
 performed using DIIS
 SCF converges when DIIS error is below 1.0e-08
 ---------------------------------------
  Cycle       Energy         DIIS error
 ---------------------------------------
    1   -5064.8613622835      2.53e-02  
    2   -5059.4961411825      1.23e-03  
    3   -5059.4801809269      1.32e-03  
    4   -5059.5316316797      6.95e-04  
    5   -5059.5512448861      1.50e-04  
    6   -5059.5518122010      8.96e-05  
    7   -5059.5521165689      1.50e-05  
    8   -5059.5521237634      6.58e-06  
    9   -5059.5521254240      1.26e-06  
   10   -5059.5521254745      2.35e-07  
   11   -5059.5521254759      1.28e-07  
   12   -5059.5521254767      2.03e-08  
   13   -5059.5521254765      6.35e-09  Convergence criterion met
 ---------------------------------------
 SCF time:   CPU 1124.83s  wall 1125.00s 
 SCF   energy in the final basis set =    -5059.5521254765
 Total energy in the final basis set =    -5059.5521254765

 --------------------------------------------------------------

                    Orbital Energies (a.u.)
 --------------------------------------------------------------

 Alpha MOs
 -- Occupied --
********-101.5880-101.5859-101.5859-101.5859-101.5858-101.5821-101.5821
********-101.5821 -10.2922 -10.2921 -10.2893 -10.2893 -10.2893 -10.2893
-10.2886 -10.2886 -10.2885 -10.2885 -10.2561 -10.2558  -9.5026  -9.5026
 -9.5006  -9.5006  -9.5006  -9.5005  -9.4980  -9.4980  -9.4980  -9.4980
 -7.2677  -7.2677  -7.2657  -7.2657  -7.2657  -7.2654  -7.2630  -7.2629
 -7.2629  -7.2627  -7.2576  -7.2574  -7.2565  -7.2564  -7.2555  -7.2553
 -7.2553  -7.2553  -7.2545  -7.2545  -7.2544  -7.2544  -7.2527  -7.2527
 -7.2526  -7.2526  -7.2520  -7.2520  -7.2519  -7.2519  -0.9850  -0.9727
 -0.9387  -0.9327  -0.9292  -0.9093  -0.8927  -0.8804  -0.8773  -0.8713
 -0.8556  -0.8420  -0.8004  -0.7537  -0.7511  -0.7511  -0.6762  -0.6466
 -0.6340  -0.6291  -0.5800  -0.5573  -0.5553  -0.5311  -0.5072  -0.4932
 -0.4828  -0.4815  -0.4809  -0.4790  -0.4770  -0.4578  -0.4447  -0.4438
 -0.4388  -0.4306  -0.4143  -0.4119  -0.4050  -0.3838  -0.3725  -0.3661
 -0.3655  -0.3640  -0.3621  -0.3613  -0.3541  -0.3525  -0.3455  -0.3411
 -0.3399  -0.3222  -0.3220  -0.3201  -0.3088  -0.2929  -0.2787  -0.2737
 -0.2666
 -- Virtual --
 -0.0914  -0.0708  -0.0700  -0.0632  -0.0596  -0.0524  -0.0163  -0.0111
 -0.0068  -0.0045   0.0038   0.0133   0.0194   0.0199   0.0206   0.0217
  0.0272   0.0318   0.0388   0.0442   0.0521   0.0570   0.0584   0.0622
  0.0632   0.0668   0.0724   0.0731   0.0753   0.0803   0.0819   0.0850
  0.0851   0.0896   0.0934   0.0947   0.0968   0.0972   0.1062   0.1102
  0.1122   0.1127   0.1157   0.1178   0.1194   0.1241   0.1373   0.1396
  0.1398   0.1418   0.1458   0.1462   0.1465   0.1487   0.1536   0.1572
  0.1624   0.1644   0.1698   0.1717   0.1719   0.1758   0.1829   0.1840
  0.1883   0.1905   0.1937   0.2045   0.2066   0.2099   0.2156   0.2167
  0.2197   0.2239   0.2254   0.2297   0.2304   0.2318   0.2360   0.2393
  0.2486   0.2495   0.2514   0.2528   0.2530   0.2583   0.2586   0.2609
  0.2649   0.2673   0.2735   0.2820   0.2821   0.2909   0.2928   0.2946
  0.2963   0.2970   0.3004   0.3053   0.3117   0.3125   0.3155   0.3187
  0.3356   0.3386   0.3764   0.3832   0.4004   0.4062   0.4099   0.4218
  0.4224   0.4278   0.4353   0.4379   0.4445   0.4472   0.4572   0.4603
  0.4618   0.4625   0.4627   0.4678   0.4751   0.4788   0.4802   0.4854
  0.4864   0.4928   0.4986   0.5002   0.5006   0.5058   0.5098   0.5112
  0.5128   0.5148   0.5315   0.5452   0.5563   0.5701   0.5723   0.5879
  0.5884   0.5886   0.5913   0.5988   0.6017   0.6061   0.6090   0.6105
  0.6151   0.6173   0.6211   0.6228   0.6307   0.6483   0.6573   0.6594
  0.6597   0.6701   0.6804   0.7005   0.7444   0.7565   0.7639   0.7690
  0.7797   0.7832   0.8032   0.8039   0.8155   0.8194   0.8210   0.8238
  0.8322   0.8329   0.8348   0.8349   0.8367   0.8414   0.8434   0.8442
  0.8474   0.8476   0.8486   0.8588   0.8590   0.8717   0.8721   0.8789
  0.8797   0.8798   0.8848   0.8946   0.8997   0.9045   0.9069   0.9142
  0.9215   0.9255   0.9264   0.9290   0.9316   0.9330   0.9385   0.9486
  0.9502   0.9581   0.9601   0.9604   0.9673   0.9693   0.9810   0.9826
  0.9906   0.9984   1.0080   1.0100   1.0156   1.0426   1.0446   1.0490
  1.0603   1.0771   1.0909   1.0966   1.1198   1.1218   1.1282   1.1582
  1.1846   1.1888   1.1893   1.2082   1.2131   1.2202   1.2331   1.2470
  1.2578   1.2671   1.2702   1.2728   1.2755   1.2799   1.2947   1.2964
  1.3022   1.3032   1.3122   1.3216   1.3229   1.3514   1.3738   1.3992
  1.4020   1.4443   1.4547   1.4575   1.4591   1.5401   1.5514   1.5554
  1.5925   1.6458   1.6508   1.6525   1.6568   1.7009   1.7396   1.7405
  1.7585   1.7676   1.7880   1.7984   1.7998   1.8172   1.8188   1.8368
  1.8537   1.8612   1.8691   1.8789   1.8875   1.9049   1.9282   2.0005
  2.0935   2.1049   2.1075   2.1648   2.1945   2.1983   2.2073   2.2213
  2.2245   2.2375   2.2475   2.2477   2.2492   2.2689   2.2734   2.2779
  2.2922   2.3001   2.3056   2.3112   2.3148   2.3302   2.3327   2.3448
  2.3477   2.3992   2.4027   2.4051   2.4066   2.4164   2.4275   2.4487
  2.4494   2.4599   2.4728   2.4930   2.4969   2.5091   2.5269   2.5342
  2.5454   2.6180   2.6190   2.6211   2.6233   2.6299   2.6728   2.6736
  2.6782   2.6868   2.7541   2.7646   2.7953   2.8077   2.8779   2.8851
  2.9077   2.9494   2.9936   3.0617   3.0677   3.0689   3.0790   3.1080
  3.1240   3.1263   3.1379   3.1489   3.1799   3.2331   3.2409   3.2450
  3.2486   3.4148   3.4966   3.5155   3.5341   3.6591   3.6658   3.8472
  3.8753   3.8865   3.8994   4.3120   4.7867   4.8110   9.6973   9.7318
  9.7824   9.7906   9.7929   9.8033   9.8137   9.8453   9.8486   9.8568
 23.1979  23.3761  23.7580  23.7720  23.8025  23.8128  23.9014  23.9211
 23.9243  23.9505  23.9754  24.0374  25.7659  25.7675  25.8119  25.8158
 25.8715  25.8731  25.9518  26.0036  26.0080  26.0153  26.0505  26.0899
 26.0976  26.1034  26.1922  26.1935  26.2228  26.3417  26.3662  26.4420
 26.4834  26.5021  26.5945  26.5951  26.7397  26.7842  26.7982  26.8851
 27.0763  27.1441 215.6884 215.7194 215.7793 215.7881 215.7931 215.8022
215.8169 215.8561 215.8575 215.8699
 --------------------------------------------------------------

          Ground-State Mulliken Net Atomic Charges

     Atom                 Charge (a.u.)
  ----------------------------------------
      1 C                    -1.024175
      2 C                    -0.996022
      3 Cl                    0.397002
      4 C                     0.449180
      5 Cl                    0.640932
      6 C                    -0.641815
      7 Cl                    0.671022
      8 C                     0.463238
      9 Cl                    0.640578
     10 C                    -0.996615
     11 Cl                    0.397634
     12 C                    -1.036637
     13 C                    -1.000162
     14 Cl                    0.396992
     15 C                     0.466029
     16 Cl                    0.641596
     17 C                    -0.643160
     18 Cl                    0.669475
     19 C                     0.466086
     20 Cl                    0.641036
     21 C                    -1.002485
     22 Cl                    0.400270
  ----------------------------------------
  Sum of atomic charges =     0.000000

 -----------------------------------------------------------------
                    Cartesian Multipole Moments
 -----------------------------------------------------------------
    Charge (ESU x 10^10)
                -0.0000
    Dipole Moment (Debye)
         X      -0.0003      Y       0.0016      Z      -0.0012
       Tot       0.0020
    Quadrupole Moments (Debye-Ang)
        XX    -193.0684     XY      -0.4865     YY    -194.4382
        XZ       0.2163     YZ      -0.7790     ZZ    -192.7874
    Octopole Moments (Debye-Ang^2)
       XXX    -370.1274    XXY       2.1449    XYY    -124.2180
       YYY       8.3781    XXZ      73.8863    XYZ      -0.3177
       YYZ      74.1471    XZZ    -123.3584    YZZ       3.3653
       ZZZ     220.5294
    Hexadecapole Moments (Debye-Ang^3)
      XXXX   -9371.7293   XXXY     303.3378   XXYY   -1867.0221
      XYYY     312.8933   YYYY   -1680.0690   XXXZ    1755.0515
      XXYZ     117.3500   XYYZ     605.5994   YYYZ     339.7288
      XXZZ   -2485.6324   XYZZ     115.6781   YYZZ   -1221.1309
      XZZZ    1776.0532   YZZZ     347.2566   ZZZZ   -5601.8453
 -----------------------------------------------------------------
 Calculating analytic gradient of the SCF energy
 Gradient of SCF Energy
            1           2           3           4           5           6
    1  -0.0001349  -0.0006246   0.0047545  -0.0000805   0.0000100   0.0006304
    2  -0.0000550  -0.0025100  -0.0215915  -0.0002302   0.0000654  -0.0000492
    3   0.0000948  -0.0000432  -0.0120246  -0.0017064   0.0005891  -0.0003705
            7           8           9          10          11          12
    1  -0.0004589   0.0014751  -0.0005027  -0.0001613   0.0135726   0.0001380
    2   0.0000147   0.0002412  -0.0001230   0.0024590   0.0212149   0.0000725
    3   0.0002972   0.0009196  -0.0002536   0.0004935   0.0010854  -0.0000259
           13          14          15          16          17          18
    1   0.0012166  -0.0037238  -0.0011986   0.0004367  -0.0006533   0.0004473
    2   0.0018610   0.0207455   0.0012579  -0.0003596   0.0000216  -0.0000036
    3   0.0009490   0.0137626  -0.0004221   0.0000810   0.0003566  -0.0003195
           19          20          21          22
    1  -0.0002675   0.0000889  -0.0003130  -0.0146509
    2  -0.0011848   0.0004077  -0.0019015  -0.0203529
    3   0.0012335  -0.0004091  -0.0014939  -0.0027935
 Max gradient component =       2.159E-02
 RMS gradient           =       6.251E-03
 Gradient time:  CPU 445.72 s  wall 445.75 s
 Geometry Optimization Parameters
   NAtoms,    NIC,     NZ,  NCons,   NDum,   NFix, NCnnct, MaxDiis
       22     171      22       0       0       0       0       0

 Cartesian Hessian Update
 Hessian updated using BFGS update


** GEOMETRY OPTIMIZATION IN DELOCALIZED INTERNAL COORDINATES **
   Searching for a Minimum

   Optimization Cycle:   5

                       Coordinates (Angstroms)
     ATOM                X               Y               Z
      1  C        -0.0010837834    0.0012410164   -0.0002784042
      2  C        -0.0090591234    0.1123302766    1.4008546194
      3  Cl        1.4972655020    0.2463665790    2.2545341982
      4  C        -1.2055712785    0.1363547376    2.1250827165
      5  Cl       -1.1794877496    0.2789393119    3.8562769377
      6  C        -2.4291046359    0.0531006409    1.4505438091
      7  Cl       -3.9179060175    0.0832995146    2.3412792130
      8  C        -2.4470396049   -0.0552679687    0.0554697228
      9  Cl       -3.9631646672   -0.1655780970   -0.7853230375
     10  C        -1.2420072941   -0.0821785118   -0.6547934579
     11  Cl       -1.2843777328   -0.2487394657   -2.3826935254
     12  C         1.2781087613   -0.0276541013   -0.7646174584
     13  C         2.2787820656   -0.9703206993   -0.4707807123
     14  Cl        2.0069032746   -2.1393079707    0.7836643467
     15  C         3.4833214780   -1.0029097448   -1.1812798154
     16  Cl        4.6959381889   -2.1868133676   -0.7991444452
     17  C         3.7074336974   -0.0828232908   -2.2119034670
     18  Cl        5.1980263052   -0.1155909247   -3.0995245716
     19  C         2.7252681040    0.8641736080   -2.5244430442
     20  Cl        3.0048341810    2.0134275175   -3.7964025460
     21  C         1.5267879293    0.8862065542   -1.8033247239
     22  Cl        0.3334005203    2.0884005957   -2.1839338133
   Point Group: c1    Number of degrees of freedom:    60


   Energy is  -5059.552125476

 Hessian updated using BFGS update

 59 Hessian modes will be used to form the next step
  Hessian Eigenvalues:
     0.016317    0.017505    0.019756    0.020576    0.020683    0.021679
     0.022414    0.022742    0.023495    0.024089    0.024090    0.024114
     0.024114    0.024135    0.024136    0.024143    0.024143    0.043223
     0.055199    0.098165    0.101102    0.216934    0.227353    0.227905
     0.234491    0.249972    0.249979    0.249982    0.249987    0.249993
     0.249993    0.249995    0.250000    0.250000    0.250000    0.250004
     0.250738    0.287931    0.289703    0.290382    0.292939    0.301023
     0.301033    0.301033    0.301034    0.302106    0.317274    0.403599
     0.408199    0.419970    0.426594    0.457251    0.458712    0.466732
     0.472839    0.478202    0.478203    0.479143    0.482650

 Minimum search - taking simple RFO step
 Searching for Lamda that Minimizes Along All modes
 Value Taken    Lamda =  -0.01995236
 Calculated Step too Large.  Step scaled by  0.530268
 Step Taken.  Stepsize is  0.300000

                             Maximum     Tolerance    Cnvgd?
         Gradient           0.027182      0.000300      NO
         Displacement       0.224981      0.001200      NO
         Energy change     -0.012452      0.000001      NO


 New Cartesian Coordinates Obtained by Inverse Iteration

 Displacement from previous Coordinates is:  0.432106
 ----------------------------------------------------------------
             Standard Nuclear Orientation (Angstroms)
    I     Atom           X                Y                Z
 ----------------------------------------------------------------
    1      C      -0.0010643797     0.0012348735    -0.0008140369
    2      C      -0.0068122745     0.1458884024     1.3958329780
    3      Cl      1.5023153648     0.3159829217     2.2394839439
    4      C      -1.2026455405     0.1706992080     2.1216372978
    5      Cl     -1.1762152236     0.3535210047     3.8476074276
    6      C      -2.4257320863     0.0529229947     1.4488828327
    7      Cl     -3.9134700030     0.0826938157     2.3394970839
    8      C      -2.4441029420    -0.0898145404     0.0556563754
    9      Cl     -3.9573467040    -0.2396794987    -0.7813437131
   10      C      -1.2383051796    -0.1158357291    -0.6538939813
   11      Cl     -1.2720172079    -0.3190443313    -2.3787244124
   12      C       1.2774777288    -0.0277202712    -0.7649729701
   13      C       2.2617723309    -0.9912402231    -0.4911298593
   14      Cl      1.9679233983    -2.1805422205     0.7399436261
   15      C       3.4668501834    -1.0255244521    -1.2011992389
   16      Cl      4.6601301103    -2.2349262999    -0.8455462907
   17      C       3.7045889513    -0.0824914788    -2.2094881891
   18      Cl      5.1949741671    -0.1146189842    -3.0955938167
   19      C       2.7360685577     0.8869409603    -2.5009106882
   20      Cl      3.0312736872     2.0611473886    -3.7443140879
   21      C       1.5370174596     0.9072081038    -1.7800102721
   22      Cl      0.3545877225     2.1298545659    -2.1313374677
 ----------------------------------------------------------------
 Nuclear Repulsion Energy =        3525.30296563 hartrees
 There are      121 alpha and      121 beta electrons
 Applying Cartesian multipole field
    Component          Value
    ---------          -----
     (2,0,0)        1.00000E-12
     (0,2,0)        2.00000E-11
     (0,0,2)       -3.00000E-11
 Nucleus-field energy     =    -0.0000000957 hartrees
 Requested basis set is 6-311++G(d,p)
 There are 202 shells and 564 basis functions
 A cutoff of  1.0D-15 yielded  13922 shell pairs
 There are    124825 function pairs (    134264 Cartesian)
 Smallest overlap matrix eigenvalue = 9.80E-08
 Linear dependence detected in AO basis
 Number of orthogonalized atomic orbitals = 557
 Maximum deviation from orthogonality = 4.471E-10
 Guess from superposition of atomic densities
 Warning:  Energy on first SCF cycle will be non-variational
 SAD guess density has 242.000000 electrons

 -----------------------------------------------------------------------
  General SCF calculation program by
  Eric Jon Sundstrom, Paul Horn, Yuezhi Mao, Dmitri Zuev, Alec White,
  David Stuck, Shaama M.S., Shane Yost, Joonho Lee, David Small,
  Daniel Levine, Susi Lehtola, Hugh Burton, Evgeny Epifanovsky,
  Bang C. Huynh
 -----------------------------------------------------------------------
 Exchange:     0.2000 Hartree-Fock + 0.0800 Slater + 0.7200 B88
 Correlation:  0.1900 VWN1RPA + 0.8100 LYP
 Using SG-1 standard quadrature grid
 A restricted SCF calculation will be
 performed using DIIS
 SCF converges when DIIS error is below 1.0e-08
 ---------------------------------------
  Cycle       Energy         DIIS error
 ---------------------------------------
    1   -5064.8465931589      2.52e-02  
    2   -5059.5045867984      1.24e-03  
    3   -5059.4851102662      1.35e-03  
    4   -5059.5402672417      7.03e-04  
    5   -5059.5602710985      1.52e-04  
    6   -5059.5608693127      8.96e-05  
    7   -5059.5611729941      1.49e-05  
    8   -5059.5611800989      6.60e-06  
    9   -5059.5611817696      1.26e-06  
   10   -5059.5611818196      2.35e-07  
   11   -5059.5611818210      1.27e-07  
   12   -5059.5611818216      2.06e-08  
   13   -5059.5611818220      6.20e-09  Convergence criterion met
 ---------------------------------------
 SCF time:   CPU 1123.19s  wall 1123.00s 
 SCF   energy in the final basis set =    -5059.5611818220
 Total energy in the final basis set =    -5059.5611818220

 --------------------------------------------------------------

                    Orbital Energies (a.u.)
 --------------------------------------------------------------

 Alpha MOs
 -- Occupied --
********-101.5879-101.5861-101.5861-101.5861-101.5860-101.5830-101.5830
********-101.5830 -10.2922 -10.2922 -10.2892 -10.2892 -10.2891 -10.2891
-10.2886 -10.2885 -10.2885 -10.2885 -10.2552 -10.2549  -9.5026  -9.5026
 -9.5008  -9.5007  -9.5007  -9.5006  -9.4987  -9.4986  -9.4986  -9.4986
 -7.2677  -7.2676  -7.2659  -7.2659  -7.2659  -7.2656  -7.2636  -7.2636
 -7.2636  -7.2633  -7.2575  -7.2574  -7.2565  -7.2564  -7.2556  -7.2555
 -7.2555  -7.2554  -7.2547  -7.2547  -7.2546  -7.2546  -7.2533  -7.2533
 -7.2533  -7.2532  -7.2527  -7.2526  -7.2526  -7.2526  -0.9847  -0.9727
 -0.9376  -0.9323  -0.9297  -0.9098  -0.8919  -0.8815  -0.8777  -0.8718
 -0.8541  -0.8425  -0.8001  -0.7532  -0.7515  -0.7508  -0.6757  -0.6459
 -0.6345  -0.6289  -0.5792  -0.5585  -0.5551  -0.5311  -0.5069  -0.4934
 -0.4825  -0.4808  -0.4805  -0.4793  -0.4770  -0.4580  -0.4436  -0.4431
 -0.4393  -0.4292  -0.4141  -0.4099  -0.4045  -0.3823  -0.3719  -0.3657
 -0.3653  -0.3636  -0.3622  -0.3616  -0.3549  -0.3522  -0.3457  -0.3404
 -0.3400  -0.3262  -0.3231  -0.3204  -0.3134  -0.2917  -0.2775  -0.2739
 -0.2684
 -- Virtual --
 -0.0901  -0.0706  -0.0696  -0.0635  -0.0590  -0.0539  -0.0158  -0.0113
 -0.0067  -0.0047   0.0044   0.0134   0.0195   0.0199   0.0206   0.0219
  0.0270   0.0314   0.0395   0.0439   0.0521   0.0568   0.0581   0.0623
  0.0635   0.0659   0.0718   0.0733   0.0757   0.0795   0.0818   0.0853
  0.0860   0.0902   0.0933   0.0944   0.0968   0.0969   0.1062   0.1102
  0.1116   0.1126   0.1165   0.1172   0.1192   0.1246   0.1367   0.1381
  0.1396   0.1407   0.1458   0.1466   0.1478   0.1489   0.1532   0.1562
  0.1621   0.1630   0.1688   0.1715   0.1720   0.1745   0.1831   0.1842
  0.1881   0.1907   0.1938   0.2034   0.2070   0.2106   0.2162   0.2196
  0.2198   0.2228   0.2253   0.2303   0.2313   0.2322   0.2345   0.2396
  0.2482   0.2503   0.2515   0.2517   0.2519   0.2568   0.2593   0.2598
  0.2658   0.2676   0.2749   0.2806   0.2833   0.2874   0.2909   0.2947
  0.2958   0.2978   0.2996   0.3020   0.3117   0.3132   0.3155   0.3156
  0.3355   0.3406   0.3773   0.3829   0.4013   0.4064   0.4091   0.4209
  0.4213   0.4273   0.4375   0.4382   0.4439   0.4465   0.4580   0.4589
  0.4618   0.4623   0.4628   0.4690   0.4776   0.4797   0.4812   0.4861
  0.4865   0.4945   0.4969   0.4993   0.5022   0.5036   0.5038   0.5136
  0.5152   0.5157   0.5339   0.5487   0.5603   0.5702   0.5745   0.5886
  0.5893   0.5940   0.5955   0.5988   0.6020   0.6059   0.6087   0.6114
  0.6141   0.6143   0.6215   0.6218   0.6347   0.6536   0.6567   0.6591
  0.6646   0.6648   0.6783   0.6974   0.7491   0.7556   0.7645   0.7693
  0.7802   0.7825   0.8031   0.8050   0.8187   0.8189   0.8235   0.8245
  0.8317   0.8329   0.8348   0.8349   0.8361   0.8411   0.8429   0.8442
  0.8479   0.8481   0.8486   0.8576   0.8594   0.8676   0.8742   0.8759
  0.8790   0.8793   0.8879   0.8933   0.8986   0.9051   0.9065   0.9147
  0.9225   0.9272   0.9296   0.9312   0.9318   0.9329   0.9360   0.9453
  0.9477   0.9552   0.9574   0.9604   0.9618   0.9637   0.9776   0.9855
  0.9888   1.0020   1.0099   1.0119   1.0156   1.0433   1.0489   1.0494
  1.0563   1.0755   1.0903   1.0975   1.1204   1.1234   1.1266   1.1583
  1.1830   1.1891   1.1901   1.2094   1.2132   1.2171   1.2330   1.2478
  1.2577   1.2682   1.2700   1.2746   1.2760   1.2805   1.2940   1.2947
  1.3022   1.3071   1.3113   1.3191   1.3215   1.3538   1.3732   1.3964
  1.4018   1.4464   1.4586   1.4610   1.4667   1.5426   1.5509   1.5537
  1.5949   1.6464   1.6518   1.6532   1.6565   1.7021   1.7384   1.7419
  1.7584   1.7688   1.7874   1.7979   1.7983   1.8181   1.8181   1.8338
  1.8503   1.8652   1.8679   1.8800   1.8895   1.9068   1.9333   1.9948
  2.0971   2.1019   2.1081   2.1619   2.1966   2.1983   2.2120   2.2211
  2.2251   2.2347   2.2458   2.2461   2.2478   2.2615   2.2785   2.2807
  2.2884   2.2981   2.3070   2.3119   2.3144   2.3306   2.3314   2.3414
  2.3447   2.4005   2.4036   2.4065   2.4082   2.4182   2.4315   2.4501
  2.4526   2.4587   2.4721   2.4944   2.4988   2.5040   2.5256   2.5382
  2.5454   2.6201   2.6230   2.6237   2.6243   2.6270   2.6691   2.6731
  2.6799   2.6825   2.7537   2.7633   2.7942   2.8077   2.8744   2.8853
  2.9125   2.9520   2.9982   3.0595   3.0671   3.0697   3.0765   3.1030
  3.1264   3.1274   3.1404   3.1485   3.1811   3.2313   3.2430   3.2466
  3.2478   3.4158   3.4979   3.5162   3.5366   3.6579   3.6662   3.8507
  3.8765   3.8857   3.9016   4.3037   4.7850   4.8125   9.6993   9.7336
  9.7837   9.7915   9.7942   9.8036   9.8136   9.8415   9.8497   9.8678
 23.1994  23.3778  23.7588  23.7734  23.8025  23.8127  23.9021  23.9213
 23.9246  23.9482  23.9740  24.0461  25.7653  25.7658  25.8116  25.8125
 25.8631  25.8734  25.9528  25.9700  25.9707  26.0338  26.0539  26.0829
 26.0964  26.1125  26.1864  26.1878  26.2297  26.3485  26.3795  26.4438
 26.4855  26.4870  26.5960  26.5975  26.7396  26.7948  26.7952  26.8837
 27.0840  27.1373 215.6909 215.7215 215.7806 215.7889 215.7947 215.8023
215.8173 215.8461 215.8600 215.8856
 --------------------------------------------------------------

          Ground-State Mulliken Net Atomic Charges

     Atom                 Charge (a.u.)
  ----------------------------------------
      1 C                    -0.975006
      2 C                    -0.959908
      3 Cl                    0.367043
      4 C                     0.403744
      5 Cl                    0.645348
      6 C                    -0.626705
      7 Cl                    0.670636
      8 C                     0.416835
      9 Cl                    0.645068
     10 C                    -0.958114
     11 Cl                    0.367886
     12 C                    -0.984247
     13 C                    -0.960119
     14 Cl                    0.367405
     15 C                     0.418155
     16 Cl                    0.646039
     17 C                    -0.626286
     18 Cl                    0.669349
     19 C                     0.423568
     20 Cl                    0.645311
     21 C                    -0.966582
     22 Cl                    0.370579
  ----------------------------------------
  Sum of atomic charges =     0.000000

 -----------------------------------------------------------------
                    Cartesian Multipole Moments
 -----------------------------------------------------------------
    Charge (ESU x 10^10)
                 0.0000
    Dipole Moment (Debye)
         X      -0.0005      Y       0.0016      Z      -0.0009
       Tot       0.0019
    Quadrupole Moments (Debye-Ang)
        XX    -192.9669     XY      -0.4106     YY    -194.2347
        XZ       0.1076     YZ      -0.6531     ZZ    -192.8138
    Octopole Moments (Debye-Ang^2)
       XXX    -370.1880    XXY       1.9888    XYY    -123.8067
       YYY       8.3439    XXZ      73.5142    XYZ      -0.4104
       YYZ      73.9059    XZZ    -123.3549    YZZ       3.5466
       ZZZ     220.9049
    Hexadecapole Moments (Debye-Ang^3)
      XXXX   -9332.6937   XXXY     284.2808   XXYY   -1870.9036
      XYYY     290.1488   YYYY   -1749.9073   XXXZ    1764.2047
      XXYZ     108.0825   XYYZ     607.6864   YYYZ     304.4114
      XXZZ   -2468.5680   XYZZ     110.8866   YYZZ   -1221.7986
      XZZZ    1785.4382   YZZZ     319.5364   ZZZZ   -5538.8597
 -----------------------------------------------------------------
 Calculating analytic gradient of the SCF energy
 Gradient of SCF Energy
            1           2           3           4           5           6
    1   0.0002099  -0.0001357   0.0029646   0.0002394   0.0000770  -0.0001497
    2  -0.0000641  -0.0021652  -0.0156395  -0.0001385   0.0000192  -0.0000288
    3  -0.0001219  -0.0001020  -0.0084894  -0.0004931   0.0001085   0.0000671
            7           8           9          10          11          12
    1  -0.0000521   0.0005249  -0.0000516   0.0001120   0.0094617  -0.0002141
    2   0.0000052   0.0001377  -0.0000783   0.0021424   0.0154084   0.0000900
    3   0.0000462   0.0001112  -0.0000837   0.0000938   0.0011051   0.0001518
           13          14          15          16          17          18
    1   0.0007928  -0.0022655  -0.0004892   0.0000348   0.0001119   0.0000452
    2   0.0015273   0.0150514   0.0003291  -0.0000856   0.0000012   0.0000154
    3   0.0011471   0.0096370   0.0001064   0.0000207  -0.0000970  -0.0000852
           19          20          21          22
    1  -0.0003393  -0.0000371  -0.0006892  -0.0101508
    2  -0.0002547   0.0001144  -0.0015548  -0.0148320
    3   0.0003356  -0.0000247  -0.0012203  -0.0022134
 Max gradient component =       1.564E-02
 RMS gradient           =       4.482E-03
 Gradient time:  CPU 445.66 s  wall 445.68 s
 Geometry Optimization Parameters
   NAtoms,    NIC,     NZ,  NCons,   NDum,   NFix, NCnnct, MaxDiis
       22     171      22       0       0       0       0       0

 Cartesian Hessian Update
 Hessian updated using BFGS update


** GEOMETRY OPTIMIZATION IN DELOCALIZED INTERNAL COORDINATES **
   Searching for a Minimum

   Optimization Cycle:   6

                       Coordinates (Angstroms)
     ATOM                X               Y               Z
      1  C        -0.0010643797    0.0012348735   -0.0008140369
      2  C        -0.0068122745    0.1458884024    1.3958329780
      3  Cl        1.5023153648    0.3159829217    2.2394839439
      4  C        -1.2026455405    0.1706992080    2.1216372978
      5  Cl       -1.1762152236    0.3535210047    3.8476074276
      6  C        -2.4257320863    0.0529229947    1.4488828327
      7  Cl       -3.9134700030    0.0826938157    2.3394970839
      8  C        -2.4441029420   -0.0898145404    0.0556563754
      9  Cl       -3.9573467040   -0.2396794987   -0.7813437131
     10  C        -1.2383051796   -0.1158357291   -0.6538939813
     11  Cl       -1.2720172079   -0.3190443313   -2.3787244124
     12  C         1.2774777288   -0.0277202712   -0.7649729701
     13  C         2.2617723309   -0.9912402231   -0.4911298593
     14  Cl        1.9679233983   -2.1805422205    0.7399436261
     15  C         3.4668501834   -1.0255244521   -1.2011992389
     16  Cl        4.6601301103   -2.2349262999   -0.8455462907
     17  C         3.7045889513   -0.0824914788   -2.2094881891
     18  Cl        5.1949741671   -0.1146189842   -3.0955938167
     19  C         2.7360685577    0.8869409603   -2.5009106882
     20  Cl        3.0312736872    2.0611473886   -3.7443140879
     21  C         1.5370174596    0.9072081038   -1.7800102721
     22  Cl        0.3545877225    2.1298545659   -2.1313374677
   Point Group: c1    Number of degrees of freedom:    60


   Energy is  -5059.561181822

 Hessian updated using BFGS update

 60 Hessian modes will be used to form the next step
  Hessian Eigenvalues:
     0.016317    0.017505    0.019601    0.020576    0.020683    0.021679
     0.022353    0.022742    0.023496    0.024089    0.024090    0.024113
     0.024114    0.024134    0.024136    0.024143    0.024143    0.033919
     0.055200    0.096228    0.101103    0.216934    0.227305    0.227672
     0.234491    0.249972    0.249981    0.249982    0.249990    0.249993
     0.249993    0.249999    0.250000    0.250000    0.250001    0.250039
     0.250738    0.287931    0.289597    0.290382    0.292939    0.301032
     0.301033    0.301033    0.301033    0.301042    0.302380    0.317393
     0.403574    0.408199    0.419970    0.426594    0.457251    0.458712
     0.466732    0.473148    0.478202    0.478203    0.479143    0.482757

 Minimum search - taking simple RFO step
 Searching for Lamda that Minimizes Along All modes
 Value Taken    Lamda =  -0.01415032
 Calculated Step too Large.  Step scaled by  0.542922
 Step Taken.  Stepsize is  0.300000

                             Maximum     Tolerance    Cnvgd?
         Gradient           0.019764      0.000300      NO
         Displacement       0.226860      0.001200      NO
         Energy change     -0.009056      0.000001      NO


 New Cartesian Coordinates Obtained by Inverse Iteration

 Displacement from previous Coordinates is:  0.433401
 ----------------------------------------------------------------
             Standard Nuclear Orientation (Angstroms)
    I     Atom           X                Y                Z
 ----------------------------------------------------------------
    1      C      -0.0015105531     0.0011818776    -0.0013379115
    2      C      -0.0055480319     0.1797325606     1.3899223352
    3      Cl      1.5066077685     0.3856868139     2.2221723396
    4      C      -1.2007634795     0.2050979017     2.1169863424
    5      Cl     -1.1758908479     0.4280578583     3.8376021409
    6      C      -2.4222813081     0.0527025549     1.4473349059
    7      Cl     -3.9094747253     0.0819106800     2.3384984679
    8      C      -2.4407636581    -0.1243689775     0.0574795625
    9      Cl     -3.9520919623    -0.3137068231    -0.7737065065
   10      C      -1.2346812725    -0.1498175687    -0.6518479619
   11      Cl     -1.2592005608    -0.3890809721    -2.3732107638
   12      C       1.2770540866    -0.0278764876    -0.7656949582
   13      C       2.2444225065    -1.0119009456    -0.5129548807
   14      Cl      1.9279279927    -2.2203366934     0.6950975646
   15      C       3.4500049272    -1.0472583708    -1.2224991270
   16      Cl      4.6255109257    -2.2806176393    -0.8942324269
   17      C       3.7018398822    -0.0822202321    -2.2069491319
   18      Cl      5.1929503529    -0.1137504556    -3.0914412749
   19      C       2.7479566859     0.9086700457    -2.4763707180
   20      Cl      3.0605352829     2.1068665957    -3.6915134457
   21      C       1.5482764137     0.9277616394    -1.7560361196
   22      Cl      0.3763876952     2.1699228480    -2.0780358915
 ----------------------------------------------------------------
 Nuclear Repulsion Energy =        3522.71492766 hartrees
 There are      121 alpha and      121 beta electrons
 Applying Cartesian multipole field
    Component          Value
    ---------          -----
     (2,0,0)        1.00000E-12
     (0,2,0)        2.00000E-11
     (0,0,2)       -3.00000E-11
 Nucleus-field energy     =    -0.0000000929 hartrees
 Requested basis set is 6-311++G(d,p)
 There are 202 shells and 564 basis functions
 A cutoff of  1.0D-15 yielded  13921 shell pairs
 There are    124865 function pairs (    134308 Cartesian)
 Smallest overlap matrix eigenvalue = 9.83E-08
 Linear dependence detected in AO basis
 Number of orthogonalized atomic orbitals = 557
 Maximum deviation from orthogonality = 3.335E-10
 Guess from superposition of atomic densities
 Warning:  Energy on first SCF cycle will be non-variational
 SAD guess density has 242.000000 electrons

 -----------------------------------------------------------------------
  General SCF calculation program by
  Eric Jon Sundstrom, Paul Horn, Yuezhi Mao, Dmitri Zuev, Alec White,
  David Stuck, Shaama M.S., Shane Yost, Joonho Lee, David Small,
  Daniel Levine, Susi Lehtola, Hugh Burton, Evgeny Epifanovsky,
  Bang C. Huynh
 -----------------------------------------------------------------------
 Exchange:     0.2000 Hartree-Fock + 0.0800 Slater + 0.7200 B88
 Correlation:  0.1900 VWN1RPA + 0.8100 LYP
 Using SG-1 standard quadrature grid
 A restricted SCF calculation will be
 performed using DIIS
 SCF converges when DIIS error is below 1.0e-08
 ---------------------------------------
  Cycle       Energy         DIIS error
 ---------------------------------------
    1   -5064.8329217304      2.52e-02  
    2   -5059.5105623838      1.24e-03  
    3   -5059.4881394305      1.38e-03  
    4   -5059.5465373033      7.08e-04  
    5   -5059.5668039723      1.54e-04  
    6   -5059.5674277323      8.96e-05  
    7   -5059.5677311997      1.49e-05  
    8   -5059.5677382794      6.61e-06  
    9   -5059.5677399604      1.26e-06  
   10   -5059.5677400109      2.36e-07  
   11   -5059.5677400125      1.27e-07  
   12   -5059.5677400127      2.12e-08  
   13   -5059.5677400131      6.82e-09  Convergence criterion met
 ---------------------------------------
 SCF time:   CPU 1121.40s  wall 1121.00s 
 SCF   energy in the final basis set =    -5059.5677400131
 Total energy in the final basis set =    -5059.5677400131

 --------------------------------------------------------------

                    Orbital Energies (a.u.)
 --------------------------------------------------------------

 Alpha MOs
 -- Occupied --
********-101.5879-101.5863-101.5862-101.5862-101.5861-101.5839-101.5839
********-101.5838 -10.2923 -10.2923 -10.2891 -10.2891 -10.2891 -10.2890
-10.2886 -10.2886 -10.2885 -10.2885 -10.2546 -10.2543  -9.5026  -9.5025
 -9.5009  -9.5009  -9.5009  -9.5008  -9.4993  -9.4993  -9.4992  -9.4992
 -7.2676  -7.2676  -7.2660  -7.2660  -7.2660  -7.2657  -7.2643  -7.2642
 -7.2642  -7.2640  -7.2575  -7.2574  -7.2564  -7.2564  -7.2558  -7.2557
 -7.2556  -7.2556  -7.2548  -7.2548  -7.2548  -7.2548  -7.2540  -7.2540
 -7.2539  -7.2538  -7.2534  -7.2533  -7.2532  -7.2532  -0.9844  -0.9727
 -0.9366  -0.9319  -0.9300  -0.9102  -0.8913  -0.8825  -0.8778  -0.8722
 -0.8530  -0.8431  -0.7998  -0.7531  -0.7519  -0.7507  -0.6754  -0.6453
 -0.6352  -0.6288  -0.5784  -0.5599  -0.5549  -0.5311  -0.5066  -0.4936
 -0.4822  -0.4804  -0.4803  -0.4795  -0.4769  -0.4581  -0.4436  -0.4416
 -0.4397  -0.4280  -0.4139  -0.4082  -0.4041  -0.3809  -0.3713  -0.3655
 -0.3652  -0.3633  -0.3622  -0.3619  -0.3558  -0.3519  -0.3460  -0.3403
 -0.3398  -0.3298  -0.3246  -0.3205  -0.3164  -0.2906  -0.2766  -0.2743
 -0.2699
 -- Virtual --
 -0.0885  -0.0706  -0.0695  -0.0638  -0.0588  -0.0555  -0.0155  -0.0116
 -0.0067  -0.0050   0.0047   0.0134   0.0195   0.0198   0.0206   0.0220
  0.0268   0.0309   0.0402   0.0435   0.0520   0.0566   0.0576   0.0625
  0.0636   0.0649   0.0714   0.0734   0.0760   0.0789   0.0817   0.0856
  0.0868   0.0906   0.0930   0.0941   0.0967   0.0967   0.1061   0.1102
  0.1109   0.1123   0.1166   0.1172   0.1188   0.1251   0.1360   0.1364
  0.1395   0.1398   0.1463   0.1469   0.1483   0.1501   0.1529   0.1545
  0.1617   0.1626   0.1676   0.1714   0.1719   0.1732   0.1827   0.1856
  0.1878   0.1911   0.1939   0.2024   0.2076   0.2112   0.2168   0.2192
  0.2211   0.2220   0.2253   0.2303   0.2326   0.2330   0.2334   0.2410
  0.2476   0.2492   0.2498   0.2509   0.2523   0.2560   0.2568   0.2615
  0.2669   0.2686   0.2760   0.2782   0.2845   0.2852   0.2889   0.2938
  0.2951   0.2989   0.2997   0.3003   0.3106   0.3109   0.3155   0.3163
  0.3358   0.3382   0.3780   0.3825   0.4031   0.4075   0.4082   0.4202
  0.4212   0.4269   0.4372   0.4400   0.4436   0.4460   0.4572   0.4581
  0.4610   0.4623   0.4627   0.4701   0.4806   0.4811   0.4816   0.4865
  0.4870   0.4944   0.4947   0.4988   0.4990   0.4999   0.5049   0.5167
  0.5172   0.5174   0.5370   0.5521   0.5637   0.5707   0.5758   0.5899
  0.5902   0.5954   0.5983   0.6025   0.6031   0.6065   0.6078   0.6116
  0.6122   0.6134   0.6208   0.6212   0.6401   0.6567   0.6582   0.6587
  0.6590   0.6708   0.6759   0.6925   0.7525   0.7569   0.7654   0.7691
  0.7823   0.7826   0.8028   0.8066   0.8181   0.8211   0.8256   0.8271
  0.8310   0.8320   0.8347   0.8355   0.8356   0.8400   0.8415   0.8446
  0.8471   0.8490   0.8495   0.8552   0.8596   0.8597   0.8761   0.8763
  0.8770   0.8786   0.8903   0.8907   0.8984   0.9060   0.9064   0.9143
  0.9213   0.9242   0.9296   0.9321   0.9330   0.9347   0.9367   0.9413
  0.9433   0.9467   0.9564   0.9602   0.9614   0.9637   0.9755   0.9875
  0.9908   1.0063   1.0089   1.0119   1.0147   1.0426   1.0525   1.0534
  1.0534   1.0739   1.0897   1.0983   1.1193   1.1248   1.1269   1.1591
  1.1816   1.1890   1.1912   1.2097   1.2141   1.2162   1.2325   1.2489
  1.2578   1.2673   1.2698   1.2760   1.2792   1.2811   1.2930   1.2933
  1.2997   1.3114   1.3128   1.3160   1.3201   1.3565   1.3714   1.3937
  1.4012   1.4472   1.4584   1.4675   1.4746   1.5450   1.5460   1.5566
  1.5961   1.6465   1.6507   1.6549   1.6559   1.7031   1.7367   1.7440
  1.7571   1.7700   1.7866   1.7972   1.7985   1.8173   1.8191   1.8308
  1.8469   1.8666   1.8697   1.8802   1.8914   1.9086   1.9388   1.9898
  2.0994   2.1004   2.1085   2.1584   2.1948   2.2039   2.2157   2.2209
  2.2259   2.2313   2.2440   2.2443   2.2457   2.2571   2.2815   2.2831
  2.2831   2.2907   2.3108   2.3125   2.3195   2.3295   2.3308   2.3378
  2.3439   2.3988   2.4062   2.4075   2.4090   2.4218   2.4361   2.4493
  2.4513   2.4608   2.4719   2.4941   2.4991   2.5007   2.5216   2.5419
  2.5441   2.6228   2.6232   2.6236   2.6280   2.6303   2.6602   2.6730
  2.6787   2.6809   2.7533   2.7609   2.7932   2.8074   2.8695   2.8852
  2.9170   2.9541   3.0029   3.0575   3.0652   3.0710   3.0747   3.1007
  3.1283   3.1296   3.1426   3.1473   3.1824   3.2312   3.2452   3.2468
  3.2487   3.4168   3.4989   3.5165   3.5388   3.6566   3.6678   3.8545
  3.8774   3.8847   3.9038   4.2956   4.7843   4.8142   9.7026   9.7351
  9.7842   9.7920   9.7960   9.8037   9.8134   9.8332   9.8423   9.8885
 23.2009  23.3788  23.7602  23.7753  23.8033  23.8127  23.9032  23.9220
 23.9251  23.9477  23.9742  24.0549  25.7643  25.7646  25.8069  25.8119
 25.8509  25.8730  25.9208  25.9493  25.9741  26.0383  26.0641  26.0802
 26.0948  26.1175  26.1846  26.1897  26.2347  26.3611  26.3752  26.4457
 26.4641  26.4875  26.5954  26.5986  26.7387  26.7903  26.8084  26.8750
 27.0947  27.1206 215.6946 215.7234 215.7811 215.7894 215.7965 215.8024
215.8174 215.8352 215.8505 215.9104
 --------------------------------------------------------------

          Ground-State Mulliken Net Atomic Charges

     Atom                 Charge (a.u.)
  ----------------------------------------
      1 C                    -0.907953
      2 C                    -0.968489
      3 Cl                    0.364244
      4 C                     0.352885
      5 Cl                    0.649765
      6 C                    -0.578831
      7 Cl                    0.670172
      8 C                     0.362666
      9 Cl                    0.649559
     10 C                    -0.964127
     11 Cl                    0.365441
     12 C                    -0.915013
     13 C                    -0.966300
     14 Cl                    0.364540
     15 C                     0.363339
     16 Cl                    0.650562
     17 C                    -0.576423
     18 Cl                    0.669125
     19 C                     0.372656
     20 Cl                    0.649486
     21 C                    -0.975039
     22 Cl                    0.367734
  ----------------------------------------
  Sum of atomic charges =     0.000000

 -----------------------------------------------------------------
                    Cartesian Multipole Moments
 -----------------------------------------------------------------
    Charge (ESU x 10^10)
                 0.0000
    Dipole Moment (Debye)
         X      -0.0004      Y       0.0015      Z      -0.0006
       Tot       0.0016
    Quadrupole Moments (Debye-Ang)
        XX    -192.9067     XY      -0.3437     YY    -194.0680
        XZ       0.0227     YZ      -0.5408     ZZ    -192.8569
    Octopole Moments (Debye-Ang^2)
       XXX    -370.2478    XXY       1.8775    XYY    -123.4991
       YYY       8.3128    XXZ      73.2342    XYZ      -0.4642
       YYZ      73.7125    XZZ    -123.3809    YZZ       3.6602
       ZZZ     221.2054
    Hexadecapole Moments (Debye-Ang^3)
      XXXX   -9298.4609   XXXY     264.4254   XXYY   -1876.1457
      XYYY     266.8152   YYYY   -1822.4189   XXXZ    1775.5626
      XXYZ      98.3314   XYYZ     610.5611   YYYZ     268.2765
      XXZZ   -2452.2057   XYZZ     105.4539   YYZZ   -1222.7286
      XZZZ    1797.0475   YZZZ     290.3626   ZZZZ   -5474.8126
 -----------------------------------------------------------------
 Calculating analytic gradient of the SCF energy
 Gradient of SCF Energy
            1           2           3           4           5           6
    1   0.0001100   0.0000724   0.0020417   0.0002173  -0.0000473  -0.0002886
    2  -0.0000710  -0.0018077  -0.0113472  -0.0000605  -0.0000249  -0.0000174
    3  -0.0000814  -0.0003055  -0.0060559  -0.0000047  -0.0000622   0.0001557
            7           8           9          10          11          12
    1   0.0001047   0.0000963   0.0000429   0.0003504   0.0067536  -0.0001183
    2   0.0000022   0.0000352  -0.0000062   0.0018201   0.0111211   0.0000781
    3  -0.0000429  -0.0000993   0.0000749   0.0000397   0.0008330   0.0000877
           13          14          15          16          17          18
    1   0.0004227  -0.0015257  -0.0001070  -0.0000219   0.0002634  -0.0001037
    2   0.0014015   0.0108460  -0.0000016   0.0000605  -0.0000103   0.0000082
    3   0.0011011   0.0069045   0.0001742  -0.0001095  -0.0001664   0.0000233
           19          20          21          22
    1  -0.0002318   0.0000322  -0.0008377  -0.0072257
    2   0.0000708  -0.0000416  -0.0013986  -0.0106566
    3  -0.0000365   0.0000921  -0.0008684  -0.0016532
 Max gradient component =       1.135E-02
 RMS gradient           =       3.233E-03
 Gradient time:  CPU 446.78 s  wall 446.80 s
 Geometry Optimization Parameters
   NAtoms,    NIC,     NZ,  NCons,   NDum,   NFix, NCnnct, MaxDiis
       22     171      22       0       0       0       0       0

 Cartesian Hessian Update
 Hessian updated using BFGS update


** GEOMETRY OPTIMIZATION IN DELOCALIZED INTERNAL COORDINATES **
   Searching for a Minimum

   Optimization Cycle:   7

                       Coordinates (Angstroms)
     ATOM                X               Y               Z
      1  C        -0.0015105531    0.0011818776   -0.0013379115
      2  C        -0.0055480319    0.1797325606    1.3899223352
      3  Cl        1.5066077685    0.3856868139    2.2221723396
      4  C        -1.2007634795    0.2050979017    2.1169863424
      5  Cl       -1.1758908479    0.4280578583    3.8376021409
      6  C        -2.4222813081    0.0527025549    1.4473349059
      7  Cl       -3.9094747253    0.0819106800    2.3384984679
      8  C        -2.4407636581   -0.1243689775    0.0574795625
      9  Cl       -3.9520919623   -0.3137068231   -0.7737065065
     10  C        -1.2346812725   -0.1498175687   -0.6518479619
     11  Cl       -1.2592005608   -0.3890809721   -2.3732107638
     12  C         1.2770540866   -0.0278764876   -0.7656949582
     13  C         2.2444225065   -1.0119009456   -0.5129548807
     14  Cl        1.9279279927   -2.2203366934    0.6950975646
     15  C         3.4500049272   -1.0472583708   -1.2224991270
     16  Cl        4.6255109257   -2.2806176393   -0.8942324269
     17  C         3.7018398822   -0.0822202321   -2.2069491319
     18  Cl        5.1929503529   -0.1137504556   -3.0914412749
     19  C         2.7479566859    0.9086700457   -2.4763707180
     20  Cl        3.0605352829    2.1068665957   -3.6915134457
     21  C         1.5482764137    0.9277616394   -1.7560361196
     22  Cl        0.3763876952    2.1699228480   -2.0780358915
   Point Group: c1    Number of degrees of freedom:    60


   Energy is  -5059.567740013

 Hessian updated using BFGS update

 60 Hessian modes will be used to form the next step
  Hessian Eigenvalues:
     0.016317    0.017500    0.018988    0.020575    0.020683    0.021679
     0.022092    0.022743    0.023493    0.024087    0.024090    0.024112
     0.024114    0.024130    0.024137    0.024143    0.024143    0.026405
     0.055202    0.094886    0.101103    0.216934    0.227212    0.227547
     0.234492    0.249972    0.249981    0.249982    0.249990    0.249993
     0.249993    0.249999    0.250000    0.250000    0.250001    0.250037
     0.250876    0.287931    0.289507    0.290382    0.292938    0.301032
     0.301033    0.301033    0.301033    0.301042    0.302450    0.317358
     0.403491    0.408199    0.419970    0.426594    0.457251    0.458712
     0.466732    0.473134    0.478202    0.478203    0.479143    0.482839

 Minimum search - taking simple RFO step
 Searching for Lamda that Minimizes Along All modes
 Value Taken    Lamda =  -0.01019585
 Calculated Step too Large.  Step scaled by  0.547704
 Step Taken.  Stepsize is  0.300000

                             Maximum     Tolerance    Cnvgd?
         Gradient           0.014406      0.000300      NO
         Displacement       0.229616      0.001200      NO
         Energy change     -0.006558      0.000001      NO


 New Cartesian Coordinates Obtained by Inverse Iteration

 Displacement from previous Coordinates is:  0.423516
 ----------------------------------------------------------------
             Standard Nuclear Orientation (Angstroms)
    I     Atom           X                Y                Z
 ----------------------------------------------------------------
    1      C      -0.0024004421     0.0016623193    -0.0021661523
    2      C      -0.0056027186     0.2131308679     1.3832867565
    3      Cl      1.5079745122     0.4549300775     2.2050092531
    4      C      -1.1998778921     0.2383355394     2.1115825156
    5      Cl     -1.1749403976     0.5002484383     3.8264378386
    6      C      -2.4194829266     0.0520743591     1.4464693608
    7      Cl     -3.9062897116     0.0795888550     2.3387876026
    8      C      -2.4375539803    -0.1577553892     0.0608114715
    9      Cl     -3.9462176499    -0.3870560563    -0.7646387305
   10      C      -1.2317644685    -0.1823617482    -0.6487478398
   11      Cl     -1.2498733195    -0.4562901494    -2.3658411363
   12      C       1.2766515067    -0.0277735815    -0.7669105957
   13      C       2.2272813929    -1.0314851183    -0.5358182684
   14      Cl      1.8902652235    -2.2583406857     0.6491166066
   15      C       3.4333640541    -1.0676970819    -1.2442392830
   16      Cl      4.5905313510    -2.3241595749    -0.9409185552
   17      C       3.7000407825    -0.0822412615    -2.2046880867
   18      Cl      5.1924836663    -0.1132902701    -3.0873672959
   19      C       2.7609555045     0.9288075249    -2.4519357413
   20      Cl      3.0898867938     2.1502148997    -3.6390903984
   21      C       1.5607665361     0.9473743769    -1.7325494040
   22      Cl      0.4010703038     2.2087398690    -2.0273273768
 ----------------------------------------------------------------
 Nuclear Repulsion Energy =        3520.06165131 hartrees
 There are      121 alpha and      121 beta electrons
 Applying Cartesian multipole field
    Component          Value
    ---------          -----
     (2,0,0)        1.00000E-12
     (0,2,0)        2.00000E-11
     (0,0,2)       -3.00000E-11
 Nucleus-field energy     =    -0.0000000901 hartrees
 Requested basis set is 6-311++G(d,p)
 There are 202 shells and 564 basis functions
 A cutoff of  1.0D-15 yielded  13920 shell pairs
 There are    124899 function pairs (    134348 Cartesian)
 Smallest overlap matrix eigenvalue = 9.85E-08
 Linear dependence detected in AO basis
 Number of orthogonalized atomic orbitals = 557
 Maximum deviation from orthogonality = 5.390E-10
 Guess from superposition of atomic densities
 Warning:  Energy on first SCF cycle will be non-variational
 SAD guess density has 242.000000 electrons

 -----------------------------------------------------------------------
  General SCF calculation program by
  Eric Jon Sundstrom, Paul Horn, Yuezhi Mao, Dmitri Zuev, Alec White,
  David Stuck, Shaama M.S., Shane Yost, Joonho Lee, David Small,
  Daniel Levine, Susi Lehtola, Hugh Burton, Evgeny Epifanovsky,
  Bang C. Huynh
 -----------------------------------------------------------------------
 Exchange:     0.2000 Hartree-Fock + 0.0800 Slater + 0.7200 B88
 Correlation:  0.1900 VWN1RPA + 0.8100 LYP
 Using SG-1 standard quadrature grid
 A restricted SCF calculation will be
 performed using DIIS
 SCF converges when DIIS error is below 1.0e-08
 ---------------------------------------
  Cycle       Energy         DIIS error
 ---------------------------------------
    1   -5064.8214262384      2.52e-02  
    2   -5059.5148473985      1.25e-03  
    3   -5059.4900277186      1.41e-03  
    4   -5059.5510880624      7.11e-04  
    5   -5059.5715621101      1.56e-04  
    6   -5059.5722028221      8.97e-05  
    7   -5059.5725067699      1.49e-05  
    8   -5059.5725138285      6.63e-06  
    9   -5059.5725155156      1.26e-06  
   10   -5059.5725155667      2.37e-07  
   11   -5059.5725155681      1.27e-07  
   12   -5059.5725155687      2.20e-08  
   13   -5059.5725155687      7.84e-09  Convergence criterion met
 ---------------------------------------
 SCF time:   CPU 1121.65s  wall 1121.00s 
 SCF   energy in the final basis set =    -5059.5725155687
 Total energy in the final basis set =    -5059.5725155687

 --------------------------------------------------------------

                    Orbital Energies (a.u.)
 --------------------------------------------------------------

 Alpha MOs
 -- Occupied --
********-101.5878-101.5864-101.5863-101.5863-101.5862-101.5846-101.5846
********-101.5845 -10.2924 -10.2923 -10.2891 -10.2891 -10.2890 -10.2890
-10.2886 -10.2885 -10.2885 -10.2885 -10.2541 -10.2538  -9.5025  -9.5025
 -9.5010  -9.5010  -9.5010  -9.5009  -9.4999  -9.4998  -9.4998  -9.4998
 -7.2676  -7.2675  -7.2661  -7.2661  -7.2661  -7.2658  -7.2649  -7.2648
 -7.2648  -7.2646  -7.2574  -7.2573  -7.2564  -7.2563  -7.2559  -7.2558
 -7.2557  -7.2557  -7.2549  -7.2549  -7.2549  -7.2549  -7.2546  -7.2546
 -7.2545  -7.2544  -7.2539  -7.2539  -7.2538  -7.2538  -0.9842  -0.9727
 -0.9359  -0.9316  -0.9304  -0.9104  -0.8906  -0.8833  -0.8779  -0.8725
 -0.8522  -0.8436  -0.7997  -0.7530  -0.7523  -0.7507  -0.6752  -0.6448
 -0.6358  -0.6288  -0.5776  -0.5612  -0.5549  -0.5311  -0.5063  -0.4936
 -0.4821  -0.4802  -0.4801  -0.4795  -0.4769  -0.4582  -0.4435  -0.4404
 -0.4401  -0.4269  -0.4138  -0.4068  -0.4036  -0.3796  -0.3708  -0.3654
 -0.3651  -0.3629  -0.3622  -0.3622  -0.3568  -0.3519  -0.3466  -0.3404
 -0.3392  -0.3327  -0.3266  -0.3206  -0.3180  -0.2895  -0.2758  -0.2748
 -0.2711
 -- Virtual --
 -0.0869  -0.0705  -0.0695  -0.0641  -0.0587  -0.0572  -0.0153  -0.0120
 -0.0068  -0.0053   0.0049   0.0133   0.0195   0.0197   0.0206   0.0221
  0.0266   0.0304   0.0408   0.0431   0.0520   0.0564   0.0572   0.0629
  0.0638   0.0640   0.0711   0.0736   0.0763   0.0783   0.0816   0.0858
  0.0872   0.0910   0.0927   0.0937   0.0965   0.0966   0.1061   0.1100
  0.1102   0.1121   0.1161   0.1179   0.1183   0.1257   0.1349   0.1354
  0.1391   0.1394   0.1469   0.1472   0.1483   0.1519   0.1525   0.1530
  0.1607   0.1633   0.1663   0.1714   0.1717   0.1720   0.1827   0.1866
  0.1876   0.1916   0.1939   0.2015   0.2080   0.2117   0.2174   0.2184
  0.2210   0.2214   0.2249   0.2303   0.2324   0.2326   0.2345   0.2428
  0.2460   0.2470   0.2475   0.2502   0.2530   0.2558   0.2566   0.2632
  0.2680   0.2698   0.2740   0.2781   0.2841   0.2854   0.2880   0.2923
  0.2944   0.2988   0.2993   0.3018   0.3074   0.3089   0.3170   0.3174
  0.3319   0.3366   0.3784   0.3820   0.4059   0.4075   0.4088   0.4197
  0.4218   0.4264   0.4367   0.4408   0.4436   0.4457   0.4553   0.4575
  0.4597   0.4622   0.4624   0.4703   0.4810   0.4814   0.4845   0.4863
  0.4875   0.4911   0.4923   0.4937   0.4995   0.5010   0.5090   0.5180
  0.5188   0.5199   0.5405   0.5551   0.5659   0.5714   0.5758   0.5899
  0.5927   0.5958   0.5976   0.6031   0.6054   0.6071   0.6095   0.6111
  0.6129   0.6130   0.6193   0.6208   0.6456   0.6534   0.6570   0.6582
  0.6623   0.6734   0.6739   0.6892   0.7553   0.7584   0.7666   0.7686
  0.7830   0.7852   0.8029   0.8079   0.8159   0.8231   0.8274   0.8302
  0.8309   0.8312   0.8347   0.8349   0.8360   0.8372   0.8419   0.8435
  0.8475   0.8501   0.8505   0.8521   0.8545   0.8597   0.8728   0.8778
  0.8783   0.8791   0.8882   0.8919   0.8984   0.9061   0.9062   0.9136
  0.9158   0.9193   0.9285   0.9319   0.9331   0.9365   0.9387   0.9396
  0.9400   0.9457   0.9551   0.9580   0.9597   0.9659   0.9752   0.9866
  0.9970   1.0063   1.0076   1.0134   1.0139   1.0431   1.0515   1.0536
  1.0575   1.0743   1.0890   1.0986   1.1189   1.1231   1.1303   1.1606
  1.1801   1.1887   1.1932   1.2097   1.2158   1.2160   1.2320   1.2505
  1.2580   1.2660   1.2695   1.2759   1.2812   1.2843   1.2921   1.2923
  1.2967   1.3119   1.3125   1.3178   1.3184   1.3594   1.3686   1.3913
  1.4004   1.4470   1.4584   1.4737   1.4764   1.5406   1.5471   1.5601
  1.5955   1.6464   1.6499   1.6554   1.6558   1.7042   1.7356   1.7457
  1.7545   1.7708   1.7858   1.7971   1.7989   1.8163   1.8201   1.8284
  1.8439   1.8652   1.8743   1.8797   1.8929   1.9100   1.9444   1.9860
  2.0972   2.1031   2.1087   2.1541   2.1923   2.2110   2.2183   2.2206
  2.2273   2.2280   2.2420   2.2429   2.2442   2.2559   2.2780   2.2815
  2.2847   2.2914   2.3111   2.3163   2.3206   2.3273   2.3308   2.3354
  2.3438   2.3975   2.4075   2.4082   2.4092   2.4267   2.4400   2.4401
  2.4533   2.4626   2.4724   2.4906   2.4979   2.5026   2.5176   2.5420
  2.5437   2.6183   2.6234   2.6286   2.6316   2.6364   2.6500   2.6729
  2.6761   2.6801   2.7527   2.7577   2.7924   2.8067   2.8635   2.8847
  2.9209   2.9556   3.0068   3.0559   3.0627   3.0720   3.0740   3.1008
  3.1293   3.1323   3.1444   3.1457   3.1838   3.2332   3.2456   3.2471
  3.2498   3.4179   3.4994   3.5163   3.5407   3.6555   3.6705   3.8576
  3.8781   3.8838   3.9057   4.2884   4.7844   4.8155   9.7069   9.7366
  9.7843   9.7919   9.7978   9.8035   9.8139   9.8245   9.8357   9.9000
 23.2026  23.3792  23.7608  23.7765  23.8047  23.8130  23.9038  23.9232
 23.9254  23.9480  23.9750  24.0626  25.7634  25.7636  25.8031  25.8105
 25.8431  25.8717  25.9112  25.9428  25.9688  26.0354  26.0764  26.0799
 26.0917  26.1180  26.1842  26.1964  26.2369  26.3560  26.3752  26.4383
 26.4475  26.4907  26.5929  26.5963  26.7370  26.7862  26.8238  26.8586
 27.0976  27.1077 215.6993 215.7252 215.7811 215.7891 215.7981 215.8023
215.8182 215.8246 215.8427 215.9237
 --------------------------------------------------------------

          Ground-State Mulliken Net Atomic Charges

     Atom                 Charge (a.u.)
  ----------------------------------------
      1 C                    -0.831257
      2 C                    -1.024241
      3 Cl                    0.387335
      4 C                     0.307248
      5 Cl                    0.652997
      6 C                    -0.503165
      7 Cl                    0.669903
      8 C                     0.315008
      9 Cl                    0.652466
     10 C                    -1.018651
     11 Cl                    0.388483
     12 C                    -0.836604
     13 C                    -1.023506
     14 Cl                    0.387446
     15 C                     0.313283
     16 Cl                    0.653820
     17 C                    -0.497742
     18 Cl                    0.668995
     19 C                     0.326859
     20 Cl                    0.652242
     21 C                    -1.031099
     22 Cl                    0.390178
  ----------------------------------------
  Sum of atomic charges =     0.000000

 -----------------------------------------------------------------
                    Cartesian Multipole Moments
 -----------------------------------------------------------------
    Charge (ESU x 10^10)
                 0.0000
    Dipole Moment (Debye)
         X      -0.0005      Y       0.0013      Z      -0.0006
       Tot       0.0015
    Quadrupole Moments (Debye-Ang)
        XX    -192.8908     XY      -0.2856     YY    -193.9183
        XZ      -0.0194     YZ      -0.4481     ZZ    -192.8977
    Octopole Moments (Debye-Ang^2)
       XXX    -370.3722    XXY       1.7852    XYY    -123.2460
       YYY       8.3059    XXZ      73.0399    XYZ      -0.5110
       YYZ      73.5393    XZZ    -123.4287    YZZ       3.7591
       ZZZ     221.4264
    Hexadecapole Moments (Debye-Ang^3)
      XXXX   -9268.9258   XXXY     244.1800   XXYY   -1882.3768
      XYYY     243.0182   YYYY   -1896.3401   XXXZ    1787.7325
      XXYZ      88.4942   XYYZ     613.8038   YYYZ     232.6605
      XXZZ   -2436.8136   XYZZ      99.5038   YYZZ   -1224.1189
      XZZZ    1809.7429   YZZZ     261.0904   ZZZZ   -5412.3393
 -----------------------------------------------------------------
 Calculating analytic gradient of the SCF energy
 Gradient of SCF Energy
            1           2           3           4           5           6
    1  -0.0001783   0.0000637   0.0013749   0.0002468   0.0000641  -0.0001818
    2  -0.0000794  -0.0014356  -0.0082546  -0.0000033  -0.0000511  -0.0000124
    3   0.0000870  -0.0003551  -0.0042490   0.0001058  -0.0001059   0.0001057
            7           8           9          10          11          12
    1   0.0000583   0.0000244   0.0001212   0.0003691   0.0047294   0.0001940
    2  -0.0000058  -0.0000331   0.0000430   0.0014802   0.0080209   0.0000653
    3  -0.0000382  -0.0002111   0.0000090   0.0000970   0.0006199  -0.0000747
           13          14          15          16          17          18
    1   0.0002658  -0.0009332  -0.0000406  -0.0001358   0.0001773  -0.0000651
    2   0.0012315   0.0077735  -0.0001316   0.0000420  -0.0000019   0.0000214
    3   0.0008841   0.0049642   0.0001986  -0.0000281  -0.0001054   0.0000059
           19          20          21          22
    1  -0.0002307  -0.0000558  -0.0007646  -0.0051030
    2   0.0001751  -0.0000266  -0.0012170  -0.0076003
    3  -0.0001011   0.0001370  -0.0006295  -0.0013162
 Max gradient component =       8.255E-03
 RMS gradient           =       2.324E-03
 Gradient time:  CPU 450.61 s  wall 450.63 s
 Geometry Optimization Parameters
   NAtoms,    NIC,     NZ,  NCons,   NDum,   NFix, NCnnct, MaxDiis
       22     171      22       0       0       0       0       0

 Cartesian Hessian Update
 Hessian updated using BFGS update


** GEOMETRY OPTIMIZATION IN DELOCALIZED INTERNAL COORDINATES **
   Searching for a Minimum

   Optimization Cycle:   8

                       Coordinates (Angstroms)
     ATOM                X               Y               Z
      1  C        -0.0024004421    0.0016623193   -0.0021661523
      2  C        -0.0056027186    0.2131308679    1.3832867565
      3  Cl        1.5079745122    0.4549300775    2.2050092531
      4  C        -1.1998778921    0.2383355394    2.1115825156
      5  Cl       -1.1749403976    0.5002484383    3.8264378386
      6  C        -2.4194829266    0.0520743591    1.4464693608
      7  Cl       -3.9062897116    0.0795888550    2.3387876026
      8  C        -2.4375539803   -0.1577553892    0.0608114715
      9  Cl       -3.9462176499   -0.3870560563   -0.7646387305
     10  C        -1.2317644685   -0.1823617482   -0.6487478398
     11  Cl       -1.2498733195   -0.4562901494   -2.3658411363
     12  C         1.2766515067   -0.0277735815   -0.7669105957
     13  C         2.2272813929   -1.0314851183   -0.5358182684
     14  Cl        1.8902652235   -2.2583406857    0.6491166066
     15  C         3.4333640541   -1.0676970819   -1.2442392830
     16  Cl        4.5905313510   -2.3241595749   -0.9409185552
     17  C         3.7000407825   -0.0822412615   -2.2046880867
     18  Cl        5.1924836663   -0.1132902701   -3.0873672959
     19  C         2.7609555045    0.9288075249   -2.4519357413
     20  Cl        3.0898867938    2.1502148997   -3.6390903984
     21  C         1.5607665361    0.9473743769   -1.7325494040
     22  Cl        0.4010703038    2.2087398690   -2.0273273768
   Point Group: c1    Number of degrees of freedom:    60


   Energy is  -5059.572515569

 Hessian updated using BFGS update

 60 Hessian modes will be used to form the next step
  Hessian Eigenvalues:
     0.016052    0.016324    0.017517    0.020575    0.020683    0.021241
     0.021684    0.022743    0.023322    0.023509    0.024090    0.024091
     0.024114    0.024115    0.024137    0.024141    0.024143    0.024164
     0.055203    0.094384    0.101103    0.216935    0.227064    0.227486
     0.234492    0.249972    0.249981    0.249983    0.249991    0.249993
     0.249993    0.250000    0.250000    0.250000    0.250001    0.250068
     0.250996    0.287931    0.289423    0.290382    0.292938    0.301032
     0.301033    0.301033    0.301033    0.301046    0.302448    0.317325
     0.403437    0.408198    0.419970    0.426593    0.457251    0.458712
     0.466732    0.473154    0.478202    0.478203    0.479143    0.482837

 Minimum search - taking simple RFO step
 Searching for Lamda that Minimizes Along All modes
 Value Taken    Lamda =  -0.00746233
 Calculated Step too Large.  Step scaled by  0.544081
 Step Taken.  Stepsize is  0.300000

                             Maximum     Tolerance    Cnvgd?
         Gradient           0.010486      0.000300      NO
         Displacement       0.229458      0.001200      NO
         Energy change     -0.004776      0.000001      NO


 New Cartesian Coordinates Obtained by Inverse Iteration

 Displacement from previous Coordinates is:  0.426555
 ----------------------------------------------------------------
             Standard Nuclear Orientation (Angstroms)
    I     Atom           X                Y                Z
 ----------------------------------------------------------------
    1      C      -0.0033000069     0.0027252769    -0.0031417453
    2      C      -0.0065072268     0.2466356144     1.3760757526
    3      Cl      1.5079728020     0.5248886792     2.1862355202
    4      C      -1.2001425421     0.2712400551     2.1055457406
    5      Cl     -1.1775057353     0.5724687155     3.8139003039
    6      C      -2.4171417599     0.0510802884     1.4459344383
    7      Cl     -3.9033306426     0.0763172533     2.3398000818
    8      C      -2.4342935177    -0.1910215155     0.0653597178
    9      Cl     -3.9404269502    -0.4620996399    -0.7519129656
   10      C      -1.2287904817    -0.2142358239    -0.6449178130
   11      Cl     -1.2401242307    -0.5223632025    -2.3570634947
   12      C       1.2762802345    -0.0272123063    -0.7680835085
   13      C       2.2099794469    -1.0502040362    -0.5593926962
   14      Cl      1.8514629011    -2.2946718130     0.6017360432
   15      C       3.4167799639    -1.0872331493    -1.2667709304
   16      Cl      4.5563910744    -2.3656053301    -0.9902001874
   17      C       3.6986909789    -0.0825913048    -2.2027904755
   18      Cl      5.1922638979    -0.1141476862    -3.0839382203
   19      C       2.7751247327     0.9480270052    -2.4272072826
   20      Cl      3.1222149589     2.1910262399    -3.5864841945
   21      C       1.5743798938     0.9667885984    -1.7084879214
   22      Cl      0.4272903295     2.2468442916    -1.9749336220
 ----------------------------------------------------------------
 Nuclear Repulsion Energy =        3517.52005425 hartrees
 There are      121 alpha and      121 beta electrons
 Applying Cartesian multipole field
    Component          Value
    ---------          -----
     (2,0,0)        1.00000E-12
     (0,2,0)        2.00000E-11
     (0,0,2)       -3.00000E-11
 Nucleus-field energy     =    -0.0000000872 hartrees
 Requested basis set is 6-311++G(d,p)
 There are 202 shells and 564 basis functions
 A cutoff of  1.0D-15 yielded  13896 shell pairs
 There are    124757 function pairs (    134184 Cartesian)
 Smallest overlap matrix eigenvalue = 9.85E-08
 Linear dependence detected in AO basis
 Number of orthogonalized atomic orbitals = 557
 Maximum deviation from orthogonality = 6.036E-10
 Guess from superposition of atomic densities
 Warning:  Energy on first SCF cycle will be non-variational
 SAD guess density has 242.000000 electrons

 -----------------------------------------------------------------------
  General SCF calculation program by
  Eric Jon Sundstrom, Paul Horn, Yuezhi Mao, Dmitri Zuev, Alec White,
  David Stuck, Shaama M.S., Shane Yost, Joonho Lee, David Small,
  Daniel Levine, Susi Lehtola, Hugh Burton, Evgeny Epifanovsky,
  Bang C. Huynh
 -----------------------------------------------------------------------
 Exchange:     0.2000 Hartree-Fock + 0.0800 Slater + 0.7200 B88
 Correlation:  0.1900 VWN1RPA + 0.8100 LYP
 Using SG-1 standard quadrature grid
 A restricted SCF calculation will be
 performed using DIIS
 SCF converges when DIIS error is below 1.0e-08
 ---------------------------------------
  Cycle       Energy         DIIS error
 ---------------------------------------
    1   -5064.8107174821      2.52e-02  
    2   -5059.5179028956      1.25e-03  
    3   -5059.4911385031      1.43e-03  
    4   -5059.5543995501      7.14e-04  
    5   -5059.5750079331      1.57e-04  
    6   -5059.5756644460      8.98e-05  
    7   -5059.5759688312      1.49e-05  
    8   -5059.5759758875      6.64e-06  
    9   -5059.5759775805      1.27e-06  
   10   -5059.5759776323      2.38e-07  
   11   -5059.5759776335      1.26e-07  
   12   -5059.5759776343      2.28e-08  
   13   -5059.5759776341      8.72e-09  Convergence criterion met
 ---------------------------------------
 SCF time:   CPU 1120.79s  wall 1121.00s 
 SCF   energy in the final basis set =    -5059.5759776341
 Total energy in the final basis set =    -5059.5759776341

 --------------------------------------------------------------

                    Orbital Energies (a.u.)
 --------------------------------------------------------------

 Alpha MOs
 -- Occupied --
********-101.5878-101.5865-101.5864-101.5864-101.5863-101.5853-101.5852
********-101.5852 -10.2924 -10.2924 -10.2891 -10.2891 -10.2891 -10.2890
-10.2886 -10.2886 -10.2885 -10.2885 -10.2537 -10.2535  -9.5025  -9.5024
 -9.5011  -9.5011  -9.5010  -9.5010  -9.5004  -9.5003  -9.5003  -9.5003
 -7.2675  -7.2675  -7.2662  -7.2662  -7.2662  -7.2659  -7.2654  -7.2653
 -7.2653  -7.2651  -7.2574  -7.2573  -7.2564  -7.2563  -7.2560  -7.2559
 -7.2558  -7.2558  -7.2551  -7.2551  -7.2551  -7.2550  -7.2550  -7.2550
 -7.2550  -7.2549  -7.2545  -7.2544  -7.2543  -7.2543  -0.9840  -0.9728
 -0.9352  -0.9313  -0.9306  -0.9107  -0.8901  -0.8840  -0.8779  -0.8726
 -0.8516  -0.8440  -0.7996  -0.7530  -0.7526  -0.7508  -0.6750  -0.6443
 -0.6365  -0.6287  -0.5769  -0.5625  -0.5548  -0.5312  -0.5062  -0.4937
 -0.4820  -0.4802  -0.4801  -0.4793  -0.4768  -0.4583  -0.4435  -0.4404
 -0.4394  -0.4261  -0.4137  -0.4057  -0.4032  -0.3784  -0.3704  -0.3653
 -0.3651  -0.3626  -0.3624  -0.3621  -0.3579  -0.3518  -0.3473  -0.3405
 -0.3386  -0.3350  -0.3287  -0.3206  -0.3188  -0.2884  -0.2754  -0.2751
 -0.2722
 -- Virtual --
 -0.0853  -0.0705  -0.0695  -0.0644  -0.0591  -0.0587  -0.0151  -0.0124
 -0.0069  -0.0055   0.0051   0.0132   0.0195   0.0196   0.0206   0.0220
  0.0265   0.0299   0.0413   0.0427   0.0521   0.0563   0.0567   0.0630
  0.0633   0.0639   0.0708   0.0738   0.0766   0.0779   0.0814   0.0861
  0.0872   0.0914   0.0923   0.0935   0.0964   0.0966   0.1060   0.1090
  0.1102   0.1117   0.1154   0.1177   0.1188   0.1264   0.1336   0.1347
  0.1386   0.1391   0.1474   0.1475   0.1483   0.1505   0.1532   0.1541
  0.1597   0.1639   0.1652   0.1709   0.1711   0.1715   0.1831   0.1873
  0.1874   0.1923   0.1938   0.2006   0.2079   0.2121   0.2171   0.2182
  0.2204   0.2211   0.2233   0.2302   0.2315   0.2318   0.2361   0.2429
  0.2441   0.2458   0.2464   0.2496   0.2536   0.2563   0.2574   0.2649
  0.2692   0.2710   0.2713   0.2791   0.2835   0.2856   0.2877   0.2914
  0.2935   0.2981   0.2987   0.3042   0.3044   0.3070   0.3178   0.3193
  0.3235   0.3379   0.3786   0.3816   0.4069   0.4094   0.4104   0.4192
  0.4233   0.4258   0.4363   0.4407   0.4440   0.4458   0.4531   0.4564
  0.4584   0.4620   0.4622   0.4698   0.4791   0.4817   0.4861   0.4868
  0.4870   0.4884   0.4896   0.4908   0.5006   0.5033   0.5129   0.5198
  0.5206   0.5208   0.5441   0.5578   0.5668   0.5722   0.5749   0.5892
  0.5958   0.5959   0.5969   0.6030   0.6038   0.6080   0.6118   0.6122
  0.6135   0.6140   0.6176   0.6202   0.6493   0.6499   0.6562   0.6567
  0.6666   0.6710   0.6710   0.6894   0.7581   0.7584   0.7677   0.7681
  0.7836   0.7879   0.8035   0.8090   0.8126   0.8249   0.8283   0.8287
  0.8292   0.8305   0.8342   0.8346   0.8364   0.8415   0.8425   0.8428
  0.8484   0.8493   0.8510   0.8526   0.8538   0.8597   0.8668   0.8796
  0.8796   0.8811   0.8866   0.8930   0.8987   0.9048   0.9064   0.9081
  0.9125   0.9161   0.9277   0.9312   0.9339   0.9342   0.9381   0.9425
  0.9425   0.9448   0.9538   0.9539   0.9589   0.9677   0.9759   0.9870
  1.0023   1.0033   1.0048   1.0152   1.0176   1.0449   1.0510   1.0512
  1.0637   1.0755   1.0885   1.0990   1.1189   1.1216   1.1343   1.1627
  1.1786   1.1882   1.1960   1.2104   1.2147   1.2190   1.2314   1.2522
  1.2583   1.2649   1.2692   1.2756   1.2814   1.2892   1.2913   1.2917
  1.2937   1.3086   1.3123   1.3167   1.3207   1.3626   1.3656   1.3894
  1.3995   1.4448   1.4585   1.4714   1.4794   1.5356   1.5489   1.5647
  1.5932   1.6465   1.6492   1.6547   1.6566   1.7054   1.7345   1.7467
  1.7507   1.7717   1.7857   1.7972   1.7993   1.8150   1.8209   1.8263
  1.8408   1.8639   1.8785   1.8792   1.8940   1.9107   1.9498   1.9832
  2.0953   2.1055   2.1087   2.1488   2.1893   2.2193   2.2199   2.2204
  2.2245   2.2292   2.2393   2.2424   2.2439   2.2562   2.2732   2.2808
  2.2868   2.2957   2.3126   2.3172   2.3185   2.3247   2.3320   2.3344
  2.3454   2.3964   2.4076   2.4085   2.4093   2.4288   2.4328   2.4425
  2.4564   2.4622   2.4736   2.4828   2.5000   2.5044   2.5158   2.5391
  2.5440   2.6127   2.6215   2.6348   2.6355   2.6423   2.6425   2.6726
  2.6740   2.6782   2.7520   2.7537   2.7922   2.8057   2.8569   2.8838
  2.9245   2.9565   3.0102   3.0545   3.0608   3.0711   3.0760   3.1024
  3.1304   3.1342   3.1435   3.1457   3.1851   3.2372   3.2440   3.2486
  3.2489   3.4192   3.4994   3.5156   3.5427   3.6543   3.6741   3.8606
  3.8782   3.8826   3.9077   4.2820   4.7848   4.8161   9.7119   9.7378
  9.7845   9.7915   9.7998   9.8035   9.8151   9.8166   9.8311   9.8995
 23.2046  23.3796  23.7610  23.7772  23.8061  23.8133  23.9043  23.9235
 23.9244  23.9484  23.9756  24.0691  25.7629  25.7634  25.8011  25.8085
 25.8419  25.8695  25.9187  25.9452  25.9571  26.0299  26.0796  26.0882
 26.0919  26.1152  26.1846  26.2071  26.2358  26.3263  26.3897  26.4126
 26.4493  26.4960  26.5886  26.5915  26.7343  26.7827  26.8387  26.8400
 27.0735  27.1240 215.7047 215.7267 215.7812 215.7883 215.7998 215.8023
215.8155 215.8199 215.8379 215.9224
 --------------------------------------------------------------

          Ground-State Mulliken Net Atomic Charges

     Atom                 Charge (a.u.)
  ----------------------------------------
      1 C                    -0.758457
      2 C                    -1.110205
      3 Cl                    0.428855
      4 C                     0.268528
      5 Cl                    0.654078
      6 C                    -0.409041
      7 Cl                    0.670773
      8 C                     0.277322
      9 Cl                    0.652924
     10 C                    -1.106110
     11 Cl                    0.430164
     12 C                    -0.763138
     13 C                    -1.112293
     14 Cl                    0.428487
     15 C                     0.271113
     16 Cl                    0.654846
     17 C                    -0.401769
     18 Cl                    0.669960
     19 C                     0.288487
     20 Cl                    0.652741
     21 C                    -1.118339
     22 Cl                    0.431075
  ----------------------------------------
  Sum of atomic charges =     0.000000

 -----------------------------------------------------------------
                    Cartesian Multipole Moments
 -----------------------------------------------------------------
    Charge (ESU x 10^10)
                -0.0000
    Dipole Moment (Debye)
         X      -0.0008      Y       0.0011      Z      -0.0007
       Tot       0.0015
    Quadrupole Moments (Debye-Ang)
        XX    -192.8693     XY      -0.2347     YY    -193.8027
        XZ      -0.0709     YZ      -0.3646     ZZ    -192.9388
    Octopole Moments (Debye-Ang^2)
       XXX    -370.4172    XXY       1.7165    XYY    -123.0672
       YYY       8.3369    XXZ      72.8604    XYZ      -0.5319
       YYZ      73.4060    XZZ    -123.4679    YZZ       3.8318
       ZZZ     221.5870
    Hexadecapole Moments (Debye-Ang^3)
      XXXX   -9242.3929   XXXY     223.0183   XXYY   -1889.5654
      XYYY     218.5131   YYYY   -1972.5941   XXXZ    1801.7576
      XXYZ      78.2512   XYYZ     617.8233   YYYZ     196.3078
      XXZZ   -2421.7500   XYZZ      92.9364   YYZZ   -1225.8661
      XZZZ    1824.4803   YZZZ     230.3772   ZZZZ   -5349.4944
 -----------------------------------------------------------------
 Calculating analytic gradient of the SCF energy
 Gradient of SCF Energy
            1           2           3           4           5           6
    1  -0.0003001   0.0001071   0.0010579   0.0000779  -0.0000369  -0.0000396
    2  -0.0000860  -0.0010978  -0.0059461   0.0000045  -0.0000737  -0.0000038
    3   0.0001570  -0.0003951  -0.0030160   0.0001109  -0.0000681   0.0000607
            7           8           9          10          11          12
    1   0.0000399  -0.0000473   0.0000445   0.0004303   0.0033536   0.0003237
    2  -0.0000084  -0.0000422   0.0000894   0.0011528   0.0057102   0.0000642
    3  -0.0000104  -0.0001357   0.0000691   0.0000787   0.0003464  -0.0001448
           13          14          15          16          17          18
    1   0.0000722  -0.0006791   0.0000685  -0.0000516   0.0000693  -0.0000360
    2   0.0010268   0.0055285  -0.0000979   0.0000652  -0.0000045   0.0000033
    3   0.0007036   0.0036245   0.0000751  -0.0000894  -0.0000299   0.0000119
           19          20          21          22
    1  -0.0000860   0.0000258  -0.0007125  -0.0036816
    2   0.0001253  -0.0000443  -0.0010102  -0.0053554
    3  -0.0001114   0.0000771  -0.0003751  -0.0009391
 Max gradient component =       5.946E-03
 RMS gradient           =       1.667E-03
 Gradient time:  CPU 449.89 s  wall 449.91 s
 Geometry Optimization Parameters
   NAtoms,    NIC,     NZ,  NCons,   NDum,   NFix, NCnnct, MaxDiis
       22     171      22       0       0       0       0       0

 Cartesian Hessian Update
 Hessian updated using BFGS update


** GEOMETRY OPTIMIZATION IN DELOCALIZED INTERNAL COORDINATES **
   Searching for a Minimum

   Optimization Cycle:   9

                       Coordinates (Angstroms)
     ATOM                X               Y               Z
      1  C        -0.0033000069    0.0027252769   -0.0031417453
      2  C        -0.0065072268    0.2466356144    1.3760757526
      3  Cl        1.5079728020    0.5248886792    2.1862355202
      4  C        -1.2001425421    0.2712400551    2.1055457406
      5  Cl       -1.1775057353    0.5724687155    3.8139003039
      6  C        -2.4171417599    0.0510802884    1.4459344383
      7  Cl       -3.9033306426    0.0763172533    2.3398000818
      8  C        -2.4342935177   -0.1910215155    0.0653597178
      9  Cl       -3.9404269502   -0.4620996399   -0.7519129656
     10  C        -1.2287904817   -0.2142358239   -0.6449178130
     11  Cl       -1.2401242307   -0.5223632025   -2.3570634947
     12  C         1.2762802345   -0.0272123063   -0.7680835085
     13  C         2.2099794469   -1.0502040362   -0.5593926962
     14  Cl        1.8514629011   -2.2946718130    0.6017360432
     15  C         3.4167799639   -1.0872331493   -1.2667709304
     16  Cl        4.5563910744   -2.3656053301   -0.9902001874
     17  C         3.6986909789   -0.0825913048   -2.2027904755
     18  Cl        5.1922638979   -0.1141476862   -3.0839382203
     19  C         2.7751247327    0.9480270052   -2.4272072826
     20  Cl        3.1222149589    2.1910262399   -3.5864841945
     21  C         1.5743798938    0.9667885984   -1.7084879214
     22  Cl        0.4272903295    2.2468442916   -1.9749336220
   Point Group: c1    Number of degrees of freedom:    60


   Energy is  -5059.575977634

 Hessian updated using BFGS update

 60 Hessian modes will be used to form the next step
  Hessian Eigenvalues:
     0.012527    0.016320    0.017510    0.020574    0.020683    0.020777
     0.021683    0.022743    0.022969    0.023498    0.024090    0.024090
     0.024114    0.024114    0.024138    0.024141    0.024143    0.024160
     0.055203    0.093954    0.101104    0.216935    0.226865    0.227451
     0.234493    0.249972    0.249981    0.249983    0.249991    0.249993
     0.249993    0.250000    0.250000    0.250001    0.250004    0.250069
     0.251174    0.287931    0.289341    0.290382    0.292938    0.301032
     0.301033    0.301033    0.301033    0.301042    0.302448    0.317361
     0.403342    0.408199    0.419971    0.426594    0.457252    0.458712
     0.466732    0.473203    0.478203    0.478205    0.479144    0.482871

 Minimum search - taking simple RFO step
 Searching for Lamda that Minimizes Along All modes
 Value Taken    Lamda =  -0.00525641
 Calculated Step too Large.  Step scaled by  0.556419
 Step Taken.  Stepsize is  0.300000

                             Maximum     Tolerance    Cnvgd?
         Gradient           0.007552      0.000300      NO
         Displacement       0.229710      0.001200      NO
         Energy change     -0.003462      0.000001      NO


 New Cartesian Coordinates Obtained by Inverse Iteration

 Displacement from previous Coordinates is:  0.424405
 ----------------------------------------------------------------
             Standard Nuclear Orientation (Angstroms)
    I     Atom           X                Y                Z
 ----------------------------------------------------------------
    1      C      -0.0041167388     0.0043852880    -0.0040315458
    2      C      -0.0083909833     0.2795077354     1.3686180350
    3      Cl      1.5051158303     0.5938359481     2.1684589455
    4      C      -1.2013056382     0.3035741381     2.0990106866
    5      Cl     -1.1801002316     0.6442743578     3.7999169854
    6      C      -2.4154113655     0.0500535176     1.4457832219
    7      Cl     -3.9010817632     0.0727751895     2.3410140950
    8      C      -2.4307048591    -0.2237606959     0.0709563072
    9      Cl     -3.9326735758    -0.5383602202    -0.7383217130
   10      C      -1.2256790198    -0.2448875227    -0.6400046065
   11      Cl     -1.2314739745    -0.5872195994    -2.3461460229
   12      C       1.2759426057    -0.0261595595    -0.7691899891
   13      C       2.1929305814    -1.0674909426    -0.5833741979
   14      Cl      1.8142063706    -2.3297153813     0.5525676775
   15      C       3.4001648572    -1.1056359696    -1.2897095217
   16      Cl      4.5207007408    -2.4060156757    -1.0392962148
   17      C       3.6978158858    -0.0831017947    -2.2013762079
   18      Cl      5.1922527029    -0.1155196055    -3.0814352990
   19      C       2.7898874627     0.9661832603    -2.4025123564
   20      Cl      3.1544401189     2.2304315641    -3.5331339983
   21      C       1.5888050492     0.9854672540    -1.6845539533
   22      Cl      0.4559440648     2.2840349242    -1.9239777867
 ----------------------------------------------------------------
 Nuclear Repulsion Energy =        3515.20311920 hartrees
 There are      121 alpha and      121 beta electrons
 Applying Cartesian multipole field
    Component          Value
    ---------          -----
     (2,0,0)        1.00000E-12
     (0,2,0)        2.00000E-11
     (0,0,2)       -3.00000E-11
 Nucleus-field energy     =    -0.0000000844 hartrees
 Requested basis set is 6-311++G(d,p)
 There are 202 shells and 564 basis functions
 A cutoff of  1.0D-15 yielded  13882 shell pairs
 There are    124593 function pairs (    134012 Cartesian)
 Smallest overlap matrix eigenvalue = 9.83E-08
 Linear dependence detected in AO basis
 Number of orthogonalized atomic orbitals = 557
 Maximum deviation from orthogonality = 4.213E-10
 Guess from superposition of atomic densities
 Warning:  Energy on first SCF cycle will be non-variational
 SAD guess density has 242.000000 electrons

 -----------------------------------------------------------------------
  General SCF calculation program by
  Eric Jon Sundstrom, Paul Horn, Yuezhi Mao, Dmitri Zuev, Alec White,
  David Stuck, Shaama M.S., Shane Yost, Joonho Lee, David Small,
  Daniel Levine, Susi Lehtola, Hugh Burton, Evgeny Epifanovsky,
  Bang C. Huynh
 -----------------------------------------------------------------------
 Exchange:     0.2000 Hartree-Fock + 0.0800 Slater + 0.7200 B88
 Correlation:  0.1900 VWN1RPA + 0.8100 LYP
 Using SG-1 standard quadrature grid
 A restricted SCF calculation will be
 performed using DIIS
 SCF converges when DIIS error is below 1.0e-08
 ---------------------------------------
  Cycle       Energy         DIIS error
 ---------------------------------------
    1   -5064.8032396629      2.52e-02  
    2   -5059.5200099639      1.26e-03  
    3   -5059.4916021168      1.44e-03  
    4   -5059.5567208837      7.16e-04  
    5   -5059.5774565175      1.58e-04  
    6   -5059.5781233151      8.99e-05  
    7   -5059.5784285550      1.50e-05  
    8   -5059.5784356008      6.64e-06  
    9   -5059.5784372974      1.28e-06  
   10   -5059.5784373493      2.40e-07  
   11   -5059.5784373510      1.26e-07  
   12   -5059.5784373515      2.36e-08  
   13   -5059.5784373517      9.65e-09  Convergence criterion met
 ---------------------------------------
 SCF time:   CPU 1119.58s  wall 1120.00s 
 SCF   energy in the final basis set =    -5059.5784373517
 Total energy in the final basis set =    -5059.5784373517

 --------------------------------------------------------------

                    Orbital Energies (a.u.)
 --------------------------------------------------------------

 Alpha MOs
 -- Occupied --
********-101.5878-101.5865-101.5865-101.5864-101.5864-101.5858-101.5857
********-101.5857 -10.2925 -10.2924 -10.2892 -10.2891 -10.2891 -10.2890
-10.2886 -10.2885 -10.2885 -10.2885 -10.2535 -10.2532  -9.5024  -9.5024
 -9.5012  -9.5012  -9.5011  -9.5011  -9.5008  -9.5007  -9.5007  -9.5007
 -7.2675  -7.2675  -7.2663  -7.2663  -7.2662  -7.2660  -7.2658  -7.2657
 -7.2657  -7.2655  -7.2574  -7.2572  -7.2563  -7.2562  -7.2560  -7.2560
 -7.2559  -7.2558  -7.2555  -7.2555  -7.2555  -7.2553  -7.2551  -7.2551
 -7.2551  -7.2550  -7.2549  -7.2548  -7.2548  -7.2547  -0.9839  -0.9728
 -0.9347  -0.9311  -0.9309  -0.9110  -0.8896  -0.8846  -0.8780  -0.8728
 -0.8512  -0.8443  -0.7995  -0.7530  -0.7528  -0.7508  -0.6749  -0.6438
 -0.6371  -0.6287  -0.5761  -0.5637  -0.5548  -0.5312  -0.5060  -0.4937
 -0.4819  -0.4803  -0.4801  -0.4790  -0.4768  -0.4584  -0.4434  -0.4408
 -0.4386  -0.4254  -0.4136  -0.4048  -0.4029  -0.3774  -0.3700  -0.3653
 -0.3651  -0.3627  -0.3624  -0.3620  -0.3590  -0.3518  -0.3481  -0.3405
 -0.3380  -0.3367  -0.3304  -0.3207  -0.3193  -0.2874  -0.2761  -0.2746
 -0.2730
 -- Virtual --
 -0.0836  -0.0706  -0.0695  -0.0645  -0.0609  -0.0588  -0.0150  -0.0127
 -0.0070  -0.0057   0.0052   0.0131   0.0194   0.0195   0.0207   0.0220
  0.0264   0.0294   0.0418   0.0424   0.0522   0.0561   0.0563   0.0621
  0.0637   0.0640   0.0704   0.0741   0.0769   0.0777   0.0812   0.0863
  0.0867   0.0918   0.0919   0.0932   0.0963   0.0969   0.1059   0.1078
  0.1102   0.1114   0.1148   0.1171   0.1197   0.1271   0.1325   0.1341
  0.1382   0.1389   0.1476   0.1480   0.1482   0.1486   0.1537   0.1563
  0.1590   0.1641   0.1646   0.1700   0.1703   0.1715   0.1837   0.1872
  0.1877   0.1930   0.1938   0.1998   0.2075   0.2120   0.2157   0.2188
  0.2199   0.2203   0.2208   0.2300   0.2303   0.2313   0.2347   0.2439
  0.2447   0.2457   0.2461   0.2491   0.2542   0.2576   0.2581   0.2665
  0.2687   0.2704   0.2730   0.2799   0.2831   0.2841   0.2875   0.2921
  0.2923   0.2959   0.2990   0.3029   0.3050   0.3067   0.3161   0.3184
  0.3212   0.3397   0.3787   0.3811   0.4066   0.4121   0.4133   0.4189
  0.4251   0.4262   0.4359   0.4401   0.4448   0.4462   0.4507   0.4550
  0.4573   0.4614   0.4622   0.4687   0.4764   0.4816   0.4857   0.4859
  0.4870   0.4873   0.4881   0.4900   0.5016   0.5060   0.5149   0.5201
  0.5203   0.5253   0.5477   0.5599   0.5665   0.5730   0.5733   0.5877
  0.5957   0.5963   0.5991   0.6014   0.6045   0.6087   0.6111   0.6137
  0.6141   0.6144   0.6189   0.6198   0.6466   0.6521   0.6533   0.6557
  0.6664   0.6697   0.6715   0.6888   0.7573   0.7612   0.7675   0.7685
  0.7838   0.7899   0.8050   0.8099   0.8103   0.8263   0.8268   0.8282
  0.8297   0.8302   0.8335   0.8345   0.8367   0.8395   0.8425   0.8454
  0.8459   0.8504   0.8512   0.8529   0.8597   0.8612   0.8615   0.8806
  0.8811   0.8848   0.8855   0.8935   0.8989   0.9016   0.9028   0.9067
  0.9111   0.9151   0.9275   0.9315   0.9327   0.9339   0.9373   0.9438
  0.9442   0.9454   0.9504   0.9527   0.9582   0.9688   0.9759   0.9895
  1.0000   1.0010   1.0055   1.0194   1.0215   1.0475   1.0480   1.0526
  1.0700   1.0757   1.0882   1.0994   1.1194   1.1203   1.1387   1.1656
  1.1773   1.1878   1.1995   1.2114   1.2124   1.2250   1.2309   1.2542
  1.2587   1.2639   1.2687   1.2754   1.2814   1.2905   1.2911   1.2916
  1.2932   1.3046   1.3127   1.3148   1.3213   1.3629   1.3660   1.3881
  1.3988   1.4383   1.4588   1.4649   1.4845   1.5317   1.5504   1.5703
  1.5890   1.6467   1.6492   1.6541   1.6569   1.7069   1.7335   1.7462
  1.7473   1.7724   1.7860   1.7972   1.7999   1.8136   1.8217   1.8252
  1.8382   1.8631   1.8777   1.8833   1.8946   1.9108   1.9550   1.9813
  2.0938   2.1075   2.1087   2.1431   2.1860   2.2203   2.2208   2.2214
  2.2272   2.2311   2.2366   2.2428   2.2445   2.2577   2.2697   2.2796
  2.2915   2.3005   2.3107   2.3145   2.3186   2.3226   2.3339   2.3346
  2.3474   2.3959   2.4072   2.4087   2.4097   2.4186   2.4391   2.4438
  2.4599   2.4603   2.4727   2.4760   2.5038   2.5064   2.5166   2.5361
  2.5433   2.6058   2.6167   2.6370   2.6401   2.6444   2.6478   2.6726
  2.6728   2.6757   2.7493   2.7512   2.7926   2.8046   2.8500   2.8826
  2.9278   2.9567   3.0131   3.0540   3.0598   3.0699   3.0792   3.1047
  3.1317   3.1348   3.1411   3.1465   3.1865   3.2424   3.2432   3.2464
  3.2497   3.4211   3.4995   3.5146   3.5446   3.6535   3.6790   3.8632
  3.8783   3.8817   3.9096   4.2768   4.7857   4.8160   9.7174   9.7389
  9.7845   9.7903   9.8013   9.8034   9.8103   9.8184   9.8291   9.8894
 23.2071  23.3800  23.7607  23.7770  23.8079  23.8141  23.9044  23.9233
 23.9242  23.9489  23.9763  24.0745  25.7624  25.7637  25.8001  25.8059
 25.8446  25.8670  25.9363  25.9409  25.9526  26.0237  26.0804  26.0827
 26.1070  26.1112  26.1851  26.2251  26.2325  26.2937  26.3884  26.4031
 26.4512  26.5029  26.5834  26.5851  26.7326  26.7818  26.8190  26.8545
 27.0522  27.1437 215.7106 215.7281 215.7812 215.7866 215.8010 215.8021
215.8089 215.8238 215.8367 215.9097
 --------------------------------------------------------------

          Ground-State Mulliken Net Atomic Charges

     Atom                 Charge (a.u.)
  ----------------------------------------
      1 C                    -0.704751
      2 C                    -1.207588
      3 Cl                    0.478590
      4 C                     0.237307
      5 Cl                    0.652911
      6 C                    -0.300288
      7 Cl                    0.672269
      8 C                     0.250760
      9 Cl                    0.651167
     10 C                    -1.206076
     11 Cl                    0.479958
     12 C                    -0.709502
     13 C                    -1.211400
     14 Cl                    0.477843
     15 C                     0.236612
     16 Cl                    0.653655
     17 C                    -0.293913
     18 Cl                    0.671422
     19 C                     0.257330
     20 Cl                    0.651146
     21 C                    -1.217419
     22 Cl                    0.479968
  ----------------------------------------
  Sum of atomic charges =     0.000000

 -----------------------------------------------------------------
                    Cartesian Multipole Moments
 -----------------------------------------------------------------
    Charge (ESU x 10^10)
                -0.0000
    Dipole Moment (Debye)
         X      -0.0014      Y       0.0009      Z      -0.0008
       Tot       0.0018
    Quadrupole Moments (Debye-Ang)
        XX    -192.8659     XY      -0.1903     YY    -193.6989
        XZ      -0.1008     YZ      -0.2956     ZZ    -192.9721
    Octopole Moments (Debye-Ang^2)
       XXX    -370.4994    XXY       1.6654    XYY    -122.9160
       YYY       8.4058    XXZ      72.7305    XYZ      -0.5578
       YYZ      73.2916    XZZ    -123.4990    YZZ       3.9176
       ZZZ     221.7152
    Hexadecapole Moments (Debye-Ang^3)
      XXXX   -9216.4141   XXXY     201.4994   XXYY   -1897.0918
      XYYY     193.5906   YYYY   -2051.0596   XXXZ    1816.2612
      XXYZ      67.7684   XYYZ     622.0873   YYYZ     159.8264
      XXZZ   -2406.7606   XYZZ      85.9228   YYZZ   -1228.0956
      XZZZ    1839.9833   YZZZ     199.0349   ZZZZ   -5287.5778
 -----------------------------------------------------------------
 Calculating analytic gradient of the SCF energy
 Gradient of SCF Energy
            1           2           3           4           5           6
    1  -0.0004234   0.0000173   0.0007175   0.0000807   0.0000814   0.0000556
    2  -0.0000901  -0.0007865  -0.0041387  -0.0000055  -0.0000634   0.0000056
    3   0.0002102  -0.0003097  -0.0019671   0.0000693  -0.0000509   0.0000116
            7           8           9          10          11          12
    1  -0.0000271  -0.0000000   0.0000618   0.0003620   0.0021606   0.0004106
    2  -0.0000171  -0.0000177   0.0000833   0.0008515   0.0039301   0.0000300
    3   0.0000142  -0.0001587   0.0000014   0.0001018   0.0001938  -0.0002073
           13          14          15          16          17          18
    1   0.0000348  -0.0003383   0.0000124  -0.0001101  -0.0000236   0.0000171
    2   0.0007575   0.0037866  -0.0000970   0.0000103   0.0000190   0.0000144
    3   0.0004548   0.0025192   0.0000746   0.0000069   0.0000108  -0.0000236
           19          20          21          22
    1  -0.0000680  -0.0000636  -0.0004804  -0.0024773
    2   0.0000880  -0.0000020  -0.0007381  -0.0036202
    3  -0.0000554   0.0000653  -0.0002379  -0.0007233
 Max gradient component =       4.139E-03
 RMS gradient           =       1.141E-03
 Gradient time:  CPU 448.12 s  wall 448.14 s
 Geometry Optimization Parameters
   NAtoms,    NIC,     NZ,  NCons,   NDum,   NFix, NCnnct, MaxDiis
       22     171      22       0       0       0       0       0

 Cartesian Hessian Update
 Hessian updated using BFGS update


** GEOMETRY OPTIMIZATION IN DELOCALIZED INTERNAL COORDINATES **
   Searching for a Minimum

   Optimization Cycle:  10

                       Coordinates (Angstroms)
     ATOM                X               Y               Z
      1  C        -0.0041167388    0.0043852880   -0.0040315458
      2  C        -0.0083909833    0.2795077354    1.3686180350
      3  Cl        1.5051158303    0.5938359481    2.1684589455
      4  C        -1.2013056382    0.3035741381    2.0990106866
      5  Cl       -1.1801002316    0.6442743578    3.7999169854
      6  C        -2.4154113655    0.0500535176    1.4457832219
      7  Cl       -3.9010817632    0.0727751895    2.3410140950
      8  C        -2.4307048591   -0.2237606959    0.0709563072
      9  Cl       -3.9326735758   -0.5383602202   -0.7383217130
     10  C        -1.2256790198   -0.2448875227   -0.6400046065
     11  Cl       -1.2314739745   -0.5872195994   -2.3461460229
     12  C         1.2759426057   -0.0261595595   -0.7691899891
     13  C         2.1929305814   -1.0674909426   -0.5833741979
     14  Cl        1.8142063706   -2.3297153813    0.5525676775
     15  C         3.4001648572   -1.1056359696   -1.2897095217
     16  Cl        4.5207007408   -2.4060156757   -1.0392962148
     17  C         3.6978158858   -0.0831017947   -2.2013762079
     18  Cl        5.1922527029   -0.1155196055   -3.0814352990
     19  C         2.7898874627    0.9661832603   -2.4025123564
     20  Cl        3.1544401189    2.2304315641   -3.5331339983
     21  C         1.5888050492    0.9854672540   -1.6845539533
     22  Cl        0.4559440648    2.2840349242   -1.9239777867
   Point Group: c1    Number of degrees of freedom:    60


   Energy is  -5059.578437352

 Hessian updated using BFGS update

 60 Hessian modes will be used to form the next step
  Hessian Eigenvalues:
     0.009772    0.016320    0.017508    0.020572    0.020642    0.020684
     0.021682    0.022745    0.022890    0.023497    0.024090    0.024090
     0.024114    0.024115    0.024139    0.024142    0.024143    0.024157
     0.055202    0.093976    0.101105    0.216935    0.226630    0.227440
     0.234495    0.249972    0.249981    0.249982    0.249991    0.249993
     0.249995    0.250000    0.250000    0.250003    0.250007    0.250080
     0.251394    0.287932    0.289259    0.290383    0.292938    0.301032
     0.301033    0.301033    0.301033    0.301041    0.302454    0.317368
     0.403239    0.408199    0.419971    0.426594    0.457252    0.458712
     0.466732    0.473233    0.478203    0.478207    0.479144    0.482899

 Minimum search - taking simple RFO step
 Searching for Lamda that Minimizes Along All modes
 Value Taken    Lamda =  -0.00345497
 Calculated Step too Large.  Step scaled by  0.589525
 Step Taken.  Stepsize is  0.300000

                             Maximum     Tolerance    Cnvgd?
         Gradient           0.005213      0.000300      NO
         Displacement       0.227915      0.001200      NO
         Energy change     -0.002460      0.000001      NO


 New Cartesian Coordinates Obtained by Inverse Iteration

 Displacement from previous Coordinates is:  0.437729
 ----------------------------------------------------------------
             Standard Nuclear Orientation (Angstroms)
    I     Atom           X                Y                Z
 ----------------------------------------------------------------
    1      C      -0.0044541491     0.0064417285    -0.0047101119
    2      C      -0.0104038862     0.3128954877     1.3606195591
    3      Cl      1.5020312986     0.6635749526     2.1484077248
    4      C      -1.2030435632     0.3365595814     2.0916838947
    5      Cl     -1.1862643708     0.7177795407     3.7840215954
    6      C      -2.4134956272     0.0490406647     1.4454812640
    7      Cl     -3.8985538753     0.0698573112     2.3419172657
    8      C      -2.4261461806    -0.2574428807     0.0773913794
    9      Cl     -3.9233790199    -0.6170562032    -0.7219145001
   10      C      -1.2213526550    -0.2760413344    -0.6342308707
   11      Cl     -1.2189514266    -0.6538339390    -2.3333589064
   12      C       1.2755900114    -0.0245726101    -0.7698002690
   13      C       2.1751618777    -1.0839043288    -0.6076765297
   14      Cl      1.7734147400    -2.3634737269     0.5013930898
   15      C       3.3827433089    -1.1235015229    -1.3135730150
   16      Cl      4.4840641745    -2.4455155489    -1.0929147593
   17      C       3.6965127807    -0.0836497208    -2.2000337538
   18      Cl      5.1913794646    -0.1176705108    -3.0794434581
   19      C       2.8049939090     0.9840699347    -2.3768956176
   20      Cl      3.1895342773     2.2688360108    -3.4774457324
   21      C       1.6034101022     1.0040152513    -1.6595834135
   22      Cl      0.4844769295     2.3202480731    -1.8700722946
 ----------------------------------------------------------------
 Nuclear Repulsion Energy =        3513.43956879 hartrees
 There are      121 alpha and      121 beta electrons
 Applying Cartesian multipole field
    Component          Value
    ---------          -----
     (2,0,0)        1.00000E-12
     (0,2,0)        2.00000E-11
     (0,0,2)       -3.00000E-11
 Nucleus-field energy     =    -0.0000000814 hartrees
 Requested basis set is 6-311++G(d,p)
 There are 202 shells and 564 basis functions
 A cutoff of  1.0D-15 yielded  13878 shell pairs
 There are    124691 function pairs (    134128 Cartesian)
 Smallest overlap matrix eigenvalue = 9.76E-08
 Linear dependence detected in AO basis
 Number of orthogonalized atomic orbitals = 557
 Maximum deviation from orthogonality = 4.301E-10
 Guess from superposition of atomic densities
 Warning:  Energy on first SCF cycle will be non-variational
 SAD guess density has 242.000000 electrons

 -----------------------------------------------------------------------
  General SCF calculation program by
  Eric Jon Sundstrom, Paul Horn, Yuezhi Mao, Dmitri Zuev, Alec White,
  David Stuck, Shaama M.S., Shane Yost, Joonho Lee, David Small,
  Daniel Levine, Susi Lehtola, Hugh Burton, Evgeny Epifanovsky,
  Bang C. Huynh
 -----------------------------------------------------------------------
 Exchange:     0.2000 Hartree-Fock + 0.0800 Slater + 0.7200 B88
 Correlation:  0.1900 VWN1RPA + 0.8100 LYP
 Using SG-1 standard quadrature grid
 A restricted SCF calculation will be
 performed using DIIS
 SCF converges when DIIS error is below 1.0e-08
 ---------------------------------------
  Cycle       Energy         DIIS error
 ---------------------------------------
    1   -5064.7970690590      2.52e-02  
    2   -5059.5213242535      1.26e-03  
    3   -5059.4912600784      1.46e-03  
    4   -5059.5582915460      7.18e-04  
    5   -5059.5791327156      1.59e-04  
    6   -5059.5798116669      9.00e-05  
    7   -5059.5801172909      1.50e-05  
    8   -5059.5801243673      6.65e-06  
    9   -5059.5801260692      1.28e-06  
   10   -5059.5801261218      2.41e-07  
   11   -5059.5801261235      1.26e-07  
   12   -5059.5801261238      2.41e-08  
   13   -5059.5801261244      9.92e-09  Convergence criterion met
 ---------------------------------------
 SCF time:   CPU 1118.88s  wall 1119.00s 
 SCF   energy in the final basis set =    -5059.5801261244
 Total energy in the final basis set =    -5059.5801261244

 --------------------------------------------------------------

                    Orbital Energies (a.u.)
 --------------------------------------------------------------

 Alpha MOs
 -- Occupied --
********-101.5877-101.5866-101.5866-101.5865-101.5865-101.5863-101.5862
********-101.5861 -10.2925 -10.2925 -10.2892 -10.2892 -10.2891 -10.2891
-10.2886 -10.2885 -10.2885 -10.2884 -10.2532 -10.2529  -9.5024  -9.5024
 -9.5013  -9.5013  -9.5012  -9.5012  -9.5012  -9.5011  -9.5011  -9.5011
 -7.2675  -7.2675  -7.2664  -7.2664  -7.2663  -7.2662  -7.2661  -7.2661
 -7.2660  -7.2659  -7.2573  -7.2572  -7.2563  -7.2562  -7.2561  -7.2560
 -7.2560  -7.2559  -7.2559  -7.2559  -7.2559  -7.2557  -7.2552  -7.2552
 -7.2552  -7.2551  -7.2551  -7.2551  -7.2551  -7.2551  -0.9838  -0.9728
 -0.9341  -0.9311  -0.9310  -0.9112  -0.8892  -0.8852  -0.8780  -0.8729
 -0.8508  -0.8445  -0.7994  -0.7531  -0.7530  -0.7508  -0.6748  -0.6433
 -0.6377  -0.6287  -0.5752  -0.5650  -0.5548  -0.5312  -0.5060  -0.4937
 -0.4818  -0.4803  -0.4802  -0.4787  -0.4768  -0.4585  -0.4433  -0.4411
 -0.4379  -0.4249  -0.4136  -0.4041  -0.4026  -0.3766  -0.3696  -0.3653
 -0.3651  -0.3628  -0.3622  -0.3619  -0.3602  -0.3519  -0.3488  -0.3407
 -0.3381  -0.3374  -0.3317  -0.3207  -0.3196  -0.2863  -0.2768  -0.2741
 -0.2736
 -- Virtual --
 -0.0818  -0.0706  -0.0695  -0.0647  -0.0627  -0.0588  -0.0149  -0.0131
 -0.0071  -0.0058   0.0053   0.0130   0.0194   0.0194   0.0208   0.0219
  0.0263   0.0290   0.0422   0.0424   0.0523   0.0558   0.0560   0.0612
  0.0640   0.0645   0.0699   0.0743   0.0773   0.0777   0.0809   0.0860
  0.0866   0.0913   0.0923   0.0931   0.0963   0.0977   0.1058   0.1066
  0.1103   0.1111   0.1141   0.1164   0.1207   0.1277   0.1317   0.1334
  0.1379   0.1386   0.1467   0.1478   0.1481   0.1484   0.1544   0.1582
  0.1587   0.1635   0.1650   0.1692   0.1692   0.1715   0.1846   0.1873
  0.1874   0.1937   0.1938   0.1991   0.2066   0.2111   0.2143   0.2157
  0.2190   0.2202   0.2204   0.2294   0.2299   0.2309   0.2315   0.2429
  0.2452   0.2468   0.2487   0.2501   0.2545   0.2583   0.2596   0.2667
  0.2680   0.2717   0.2750   0.2807   0.2817   0.2827   0.2865   0.2910
  0.2925   0.2937   0.2997   0.3027   0.3034   0.3091   0.3122   0.3188
  0.3228   0.3422   0.3787   0.3806   0.4065   0.4141   0.4172   0.4189
  0.4244   0.4304   0.4355   0.4393   0.4460   0.4471   0.4483   0.4534
  0.4568   0.4607   0.4622   0.4673   0.4743   0.4811   0.4842   0.4845
  0.4867   0.4870   0.4885   0.4892   0.5017   0.5100   0.5158   0.5182
  0.5205   0.5298   0.5514   0.5617   0.5657   0.5714   0.5737   0.5860
  0.5955   0.5958   0.6007   0.6021   0.6055   0.6092   0.6094   0.6127
  0.6154   0.6168   0.6192   0.6211   0.6452   0.6494   0.6502   0.6561
  0.6626   0.6691   0.6768   0.6862   0.7570   0.7643   0.7670   0.7690
  0.7837   0.7909   0.8073   0.8098   0.8111   0.8267   0.8269   0.8275
  0.8300   0.8304   0.8329   0.8344   0.8373   0.8375   0.8423   0.8436
  0.8452   0.8496   0.8521   0.8536   0.8580   0.8599   0.8700   0.8812
  0.8823   0.8846   0.8890   0.8936   0.8974   0.8992   0.9006   0.9063
  0.9099   0.9150   0.9277   0.9312   0.9319   0.9324   0.9388   0.9433
  0.9450   0.9463   0.9481   0.9517   0.9581   0.9698   0.9746   0.9937
  0.9968   0.9972   1.0082   1.0242   1.0249   1.0433   1.0518   1.0561
  1.0749   1.0756   1.0884   1.0998   1.1194   1.1199   1.1438   1.1690
  1.1764   1.1875   1.2029   1.2084   1.2134   1.2302   1.2352   1.2562
  1.2594   1.2630   1.2681   1.2751   1.2815   1.2892   1.2896   1.2913
  1.2958   1.3006   1.3129   1.3136   1.3197   1.3612   1.3697   1.3876
  1.3982   1.4271   1.4592   1.4623   1.4892   1.5287   1.5521   1.5778
  1.5830   1.6474   1.6491   1.6534   1.6573   1.7086   1.7320   1.7414
  1.7475   1.7735   1.7871   1.7972   1.8004   1.8119   1.8224   1.8246
  1.8355   1.8630   1.8769   1.8875   1.8950   1.9103   1.9598   1.9795
  2.0926   2.1089   2.1094   2.1373   2.1827   2.2184   2.2203   2.2213
  2.2328   2.2330   2.2340   2.2446   2.2449   2.2593   2.2669   2.2778
  2.2975   2.3018   2.3054   2.3160   2.3175   2.3211   2.3348   2.3388
  2.3494   2.3953   2.4056   2.4088   2.4107   2.4117   2.4445   2.4457
  2.4579   2.4627   2.4629   2.4797   2.5085   2.5091   2.5192   2.5329
  2.5426   2.5981   2.6102   2.6385   2.6419   2.6522   2.6545   2.6700
  2.6734   2.6747   2.7447   2.7504   2.7936   2.8034   2.8431   2.8812
  2.9312   2.9565   3.0158   3.0544   3.0596   3.0685   3.0834   3.1076
  3.1331   3.1345   3.1384   3.1471   3.1883   3.2405   3.2429   3.2505
  3.2507   3.4236   3.4999   3.5133   3.5466   3.6528   3.6851   3.8664
  3.8782   3.8806   3.9120   4.2721   4.7868   4.8148   9.7231   9.7400
  9.7847   9.7888   9.8025   9.8033   9.8062   9.8244   9.8302   9.8741
 23.2100  23.3807  23.7608  23.7763  23.8096  23.8148  23.9049  23.9219
 23.9239  23.9493  23.9769  24.0796  25.7621  25.7641  25.7993  25.8027
 25.8480  25.8641  25.9206  25.9567  25.9614  26.0179  26.0765  26.0808
 26.1061  26.1206  26.1859  26.2273  26.2523  26.2648  26.3685  26.4138
 26.4538  26.5115  26.5775  26.5786  26.7319  26.7830  26.8038  26.8640
 27.0361  27.1686 215.7166 215.7294 215.7813 215.7847 215.8020 215.8021
215.8048 215.8306 215.8397 215.8909
 --------------------------------------------------------------

          Ground-State Mulliken Net Atomic Charges

     Atom                 Charge (a.u.)
  ----------------------------------------
      1 C                    -0.671515
      2 C                    -1.301010
      3 Cl                    0.524907
      4 C                     0.209649
      5 Cl                    0.650482
      6 C                    -0.179379
      7 Cl                    0.674432
      8 C                     0.229035
      9 Cl                    0.648234
     10 C                    -1.303850
     11 Cl                    0.527481
     12 C                    -0.678496
     13 C                    -1.305370
     14 Cl                    0.524570
     15 C                     0.208737
     16 Cl                    0.651031
     17 C                    -0.177677
     18 Cl                    0.673732
     19 C                     0.230859
     20 Cl                    0.648357
     21 C                    -1.309749
     22 Cl                    0.525540
  ----------------------------------------
  Sum of atomic charges =     0.000000

 -----------------------------------------------------------------
                    Cartesian Multipole Moments
 -----------------------------------------------------------------
    Charge (ESU x 10^10)
                 0.0000
    Dipole Moment (Debye)
         X      -0.0020      Y       0.0011      Z      -0.0009
       Tot       0.0024
    Quadrupole Moments (Debye-Ang)
        XX    -192.8465     XY      -0.1518     YY    -193.6221
        XZ      -0.1484     YZ      -0.2318     ZZ    -193.0058
    Octopole Moments (Debye-Ang^2)
       XXX    -370.4882    XXY       1.6464    XYY    -122.8182
       YYY       8.5089    XXZ      72.6034    XYZ      -0.5606
       YYZ      73.2108    XZZ    -123.5170    YZZ       3.9823
       ZZZ     221.8351
    Hexadecapole Moments (Debye-Ang^3)
      XXXX   -9188.0072   XXXY     178.9092   XXYY   -1904.7675
      XYYY     167.8976   YYYY   -2133.2051   XXXZ    1831.9776
      XXYZ      56.6299   XYYZ     626.7966   YYYZ     121.8063
      XXZZ   -2390.8203   XYZZ      78.2425   YYZZ   -1230.5226
      XZZZ    1856.8106   YZZZ     165.5191   ZZZZ   -5223.2139
 -----------------------------------------------------------------
 Calculating analytic gradient of the SCF energy
 Gradient of SCF Energy
            1           2           3           4           5           6
    1  -0.0003543   0.0000399   0.0006772  -0.0000333  -0.0000344   0.0000640
    2  -0.0000873  -0.0005404  -0.0028365  -0.0000413  -0.0000487   0.0000177
    3   0.0001335  -0.0003224  -0.0013700   0.0000883  -0.0000128   0.0000235
            7           8           9          10          11          12
    1  -0.0000037  -0.0000433  -0.0000280   0.0004206   0.0015077   0.0002991
    2  -0.0000096   0.0000464   0.0000478   0.0005810   0.0026622  -0.0000002
    3   0.0000367  -0.0000996   0.0000671   0.0000844   0.0000120  -0.0001634
           13          14          15          16          17          18
    1  -0.0001421  -0.0003255   0.0000701   0.0000081  -0.0000254   0.0000076
    2   0.0005601   0.0025778  -0.0000502   0.0000303   0.0000130  -0.0000073
    3   0.0003010   0.0018224  -0.0000121  -0.0000648   0.0000144  -0.0000076
           19          20          21          22
    1   0.0000430   0.0000187  -0.0003534  -0.0018126
    2   0.0000278  -0.0000175  -0.0005156  -0.0024094
    3  -0.0000618   0.0000019  -0.0000255  -0.0004453
 Max gradient component =       2.836E-03
 RMS gradient           =       7.898E-04
 Gradient time:  CPU 442.90 s  wall 442.92 s
 Geometry Optimization Parameters
   NAtoms,    NIC,     NZ,  NCons,   NDum,   NFix, NCnnct, MaxDiis
       22     171      22       0       0       0       0       0

 Cartesian Hessian Update
 Hessian updated using BFGS update


** GEOMETRY OPTIMIZATION IN DELOCALIZED INTERNAL COORDINATES **
   Searching for a Minimum

   Optimization Cycle:  11

                       Coordinates (Angstroms)
     ATOM                X               Y               Z
      1  C        -0.0044541491    0.0064417285   -0.0047101119
      2  C        -0.0104038862    0.3128954877    1.3606195591
      3  Cl        1.5020312986    0.6635749526    2.1484077248
      4  C        -1.2030435632    0.3365595814    2.0916838947
      5  Cl       -1.1862643708    0.7177795407    3.7840215954
      6  C        -2.4134956272    0.0490406647    1.4454812640
      7  Cl       -3.8985538753    0.0698573112    2.3419172657
      8  C        -2.4261461806   -0.2574428807    0.0773913794
      9  Cl       -3.9233790199   -0.6170562032   -0.7219145001
     10  C        -1.2213526550   -0.2760413344   -0.6342308707
     11  Cl       -1.2189514266   -0.6538339390   -2.3333589064
     12  C         1.2755900114   -0.0245726101   -0.7698002690
     13  C         2.1751618777   -1.0839043288   -0.6076765297
     14  Cl        1.7734147400   -2.3634737269    0.5013930898
     15  C         3.3827433089   -1.1235015229   -1.3135730150
     16  Cl        4.4840641745   -2.4455155489   -1.0929147593
     17  C         3.6965127807   -0.0836497208   -2.2000337538
     18  Cl        5.1913794646   -0.1176705108   -3.0794434581
     19  C         2.8049939090    0.9840699347   -2.3768956176
     20  Cl        3.1895342773    2.2688360108   -3.4774457324
     21  C         1.6034101022    1.0040152513   -1.6595834135
     22  Cl        0.4844769295    2.3202480731   -1.8700722946
   Point Group: c1    Number of degrees of freedom:    60


   Energy is  -5059.580126124

 Hessian updated using BFGS update

 59 Hessian modes will be used to form the next step
  Hessian Eigenvalues:
     0.007305    0.016321    0.017507    0.020547    0.020583    0.020684
     0.021682    0.022745    0.022835    0.023497    0.024090    0.024091
     0.024114    0.024115    0.024139    0.024142    0.024143    0.024154
     0.055205    0.094016    0.101106    0.216935    0.226365    0.227438
     0.234495    0.249972    0.249981    0.249983    0.249991    0.249993
     0.249995    0.250000    0.250000    0.250004    0.250006    0.251759
     0.287931    0.289174    0.290385    0.292938    0.301032    0.301033
     0.301033    0.301033    0.301044    0.302456    0.317384    0.403190
     0.408199    0.419971    0.426594    0.457252    0.458713    0.466733
     0.473288    0.478203    0.478210    0.479144    0.483053

 Minimum search - taking simple RFO step
 Searching for Lamda that Minimizes Along All modes
 Value Taken    Lamda =  -0.00223125
 Calculated Step too Large.  Step scaled by  0.622539
 Step Taken.  Stepsize is  0.300000

                             Maximum     Tolerance    Cnvgd?
         Gradient           0.003572      0.000300      NO
         Displacement       0.229037      0.001200      NO
         Energy change     -0.001689      0.000001      NO


 New Cartesian Coordinates Obtained by Inverse Iteration

 Displacement from previous Coordinates is:  0.423143
 ----------------------------------------------------------------
             Standard Nuclear Orientation (Angstroms)
    I     Atom           X                Y                Z
 ----------------------------------------------------------------
    1      C      -0.0045674419     0.0085966181    -0.0045875607
    2      C      -0.0138696825     0.3446452055     1.3533713405
    3      Cl      1.4942666072     0.7315588266     2.1324386699
    4      C      -1.2063837227     0.3680546124     2.0843408729
    5      Cl     -1.1932601596     0.7881123458     3.7674623060
    6      C      -2.4127463093     0.0480873004     1.4455687561
    7      Cl     -3.8977938931     0.0676618541     2.3421891876
    8      C      -2.4214480829    -0.2898357046     0.0849032741
    9      Cl     -3.9123350483    -0.6916993877    -0.7059868674
   10      C      -1.2169491046    -0.3058124996    -0.6269398206
   11      Cl     -1.2086289802    -0.7197554707    -2.3177087613
   12      C       1.2759033699    -0.0227489971    -0.7698341215
   13      C       2.1594444590    -1.0982368806    -0.6312755409
   14      Cl      1.7379546231    -2.3960907178     0.4490558382
   15      C       3.3665350009    -1.1395155482    -1.3375377992
   16      Cl      4.4472597380    -2.4828193379    -1.1459808298
   17      C       3.6958331312    -0.0842808199    -2.1998968095
   18      Cl      5.1904693300    -0.1199077441    -3.0798217601
   19      C       2.8200850383     1.0001067620    -2.3525663230
   20      Cl      3.2229126241     2.3045672526    -3.4229688267
   21      C       1.6184102353     1.0207641040    -1.6357817672
   22      Cl      0.5161763890     2.3552044366    -1.8191809165
 ----------------------------------------------------------------
 Nuclear Repulsion Energy =        3511.66126684 hartrees
 There are      121 alpha and      121 beta electrons
 Applying Cartesian multipole field
    Component          Value
    ---------          -----
     (2,0,0)        1.00000E-12
     (0,2,0)        2.00000E-11
     (0,0,2)       -3.00000E-11
 Nucleus-field energy     =    -0.0000000785 hartrees
 Requested basis set is 6-311++G(d,p)
 There are 202 shells and 564 basis functions
 A cutoff of  1.0D-15 yielded  13880 shell pairs
 There are    124812 function pairs (    134278 Cartesian)
 Smallest overlap matrix eigenvalue = 9.66E-08
 Linear dependence detected in AO basis
 Number of orthogonalized atomic orbitals = 556
 Maximum deviation from orthogonality = 4.116E-10
 Guess from superposition of atomic densities
 Warning:  Energy on first SCF cycle will be non-variational
 SAD guess density has 242.000000 electrons

 -----------------------------------------------------------------------
  General SCF calculation program by
  Eric Jon Sundstrom, Paul Horn, Yuezhi Mao, Dmitri Zuev, Alec White,
  David Stuck, Shaama M.S., Shane Yost, Joonho Lee, David Small,
  Daniel Levine, Susi Lehtola, Hugh Burton, Evgeny Epifanovsky,
  Bang C. Huynh
 -----------------------------------------------------------------------
 Exchange:     0.2000 Hartree-Fock + 0.0800 Slater + 0.7200 B88
 Correlation:  0.1900 VWN1RPA + 0.8100 LYP
 Using SG-1 standard quadrature grid
 A restricted SCF calculation will be
 performed using DIIS
 SCF converges when DIIS error is below 1.0e-08
 ---------------------------------------
  Cycle       Energy         DIIS error
 ---------------------------------------
    1   -5064.7940997176      2.52e-02  
    2   -5059.5221967622      1.27e-03  
    3   -5059.4911865582      1.47e-03  
    4   -5059.5593159533      7.21e-04  
    5   -5059.5802224801      1.60e-04  
    6   -5059.5809057529      9.03e-05  
    7   -5059.5812123891      1.50e-05  
    8   -5059.5812194410      6.66e-06  
    9   -5059.5812211419      1.29e-06  
   10   -5059.5812211949      2.42e-07  
   11   -5059.5812211966      1.27e-07  
   12   -5059.5812211969      2.48e-08  
   13   -5059.5812211970      1.06e-08  
   14   -5059.5812211971      4.71e-09  Convergence criterion met
 ---------------------------------------
 SCF time:   CPU 1186.36s  wall 1186.00s 
 SCF   energy in the final basis set =    -5059.5812211971
 Total energy in the final basis set =    -5059.5812211971

 --------------------------------------------------------------

                    Orbital Energies (a.u.)
 --------------------------------------------------------------

 Alpha MOs
 -- Occupied --
********-101.5877-101.5866-101.5866-101.5866-101.5865-101.5865-101.5865
********-101.5864 -10.2925 -10.2925 -10.2892 -10.2891 -10.2891 -10.2891
-10.2885 -10.2885 -10.2885 -10.2884 -10.2530 -10.2527  -9.5024  -9.5024
 -9.5014  -9.5014  -9.5013  -9.5013  -9.5013  -9.5013  -9.5012  -9.5012
 -7.2675  -7.2674  -7.2664  -7.2664  -7.2664  -7.2663  -7.2663  -7.2663
 -7.2661  -7.2661  -7.2573  -7.2572  -7.2563  -7.2562  -7.2562  -7.2562
 -7.2561  -7.2561  -7.2561  -7.2560  -7.2560  -7.2559  -7.2555  -7.2555
 -7.2554  -7.2554  -7.2552  -7.2552  -7.2552  -7.2551  -0.9838  -0.9729
 -0.9338  -0.9315  -0.9308  -0.9114  -0.8888  -0.8857  -0.8780  -0.8730
 -0.8506  -0.8448  -0.7993  -0.7532  -0.7531  -0.7508  -0.6748  -0.6427
 -0.6382  -0.6287  -0.5744  -0.5661  -0.5548  -0.5312  -0.5060  -0.4937
 -0.4818  -0.4804  -0.4803  -0.4785  -0.4769  -0.4586  -0.4432  -0.4414
 -0.4375  -0.4245  -0.4136  -0.4035  -0.4024  -0.3758  -0.3693  -0.3652
 -0.3651  -0.3630  -0.3620  -0.3619  -0.3612  -0.3520  -0.3497  -0.3406
 -0.3390  -0.3369  -0.3328  -0.3206  -0.3198  -0.2853  -0.2776  -0.2742
 -0.2737
 -- Virtual --
 -0.0800  -0.0706  -0.0695  -0.0647  -0.0646  -0.0587  -0.0147  -0.0133
 -0.0073  -0.0059   0.0054   0.0129   0.0193   0.0194   0.0210   0.0219
  0.0264   0.0287   0.0420   0.0430   0.0526   0.0554   0.0563   0.0603
  0.0641   0.0651   0.0695   0.0745   0.0778   0.0779   0.0807   0.0851
  0.0869   0.0908   0.0929   0.0929   0.0965   0.0986   0.1055   0.1056
  0.1103   0.1110   0.1135   0.1157   0.1216   0.1284   0.1311   0.1328
  0.1376   0.1385   0.1452   0.1480   0.1483   0.1487   0.1550   0.1577
  0.1624   0.1631   0.1652   0.1681   0.1686   0.1721   0.1859   0.1874
  0.1932   0.1937   0.1944   0.1984   0.2065   0.2106   0.2112   0.2128
  0.2187   0.2198   0.2213   0.2286   0.2292   0.2295   0.2306   0.2416
  0.2447   0.2472   0.2484   0.2548   0.2558   0.2605   0.2613   0.2662
  0.2690   0.2729   0.2768   0.2793   0.2825   0.2833   0.2896   0.2910
  0.2948   0.2958   0.3008   0.3010   0.3111   0.3115   0.3188   0.3214
  0.3451   0.3787   0.3802   0.4066   0.4102   0.4161   0.4196   0.4235
  0.4328   0.4351   0.4384   0.4439   0.4471   0.4482   0.4519   0.4569
  0.4596   0.4623   0.4661   0.4718   0.4802   0.4828   0.4833   0.4857
  0.4877   0.4880   0.4888   0.5010   0.5098   0.5159   0.5163   0.5200
  0.5328   0.5516   0.5627   0.5646   0.5686   0.5692   0.5773   0.5953
  0.5955   0.5983   0.6041   0.6066   0.6080   0.6095   0.6117   0.6165
  0.6170   0.6186   0.6230   0.6449   0.6453   0.6466   0.6572   0.6602
  0.6691   0.6816   0.6827   0.7578   0.7661   0.7675   0.7690   0.7831
  0.7898   0.8007   0.8107   0.8119   0.8224   0.8264   0.8276   0.8295
  0.8301   0.8308   0.8326   0.8344   0.8373   0.8383   0.8417   0.8444
  0.8446   0.8472   0.8546   0.8569   0.8601   0.8760   0.8825   0.8829
  0.8838   0.8923   0.8924   0.8944   0.8961   0.8992   0.8999   0.9084
  0.9152   0.9282   0.9283   0.9315   0.9324   0.9406   0.9425   0.9432
  0.9450   0.9467   0.9509   0.9560   0.9709   0.9720   0.9925   0.9941
  0.9982   1.0115   1.0235   1.0277   1.0387   1.0559   1.0607   1.0733
  1.0789   1.0892   1.0999   1.1189   1.1205   1.1428   1.1730   1.1761
  1.1875   1.2036   1.2054   1.2153   1.2295   1.2443   1.2571   1.2608
  1.2624   1.2672   1.2750   1.2816   1.2882   1.2886   1.2914   1.2965
  1.2973   1.3115   1.3138   1.3179   1.3611   1.3734   1.3878   1.3977
  1.4161   1.4596   1.4618   1.4919   1.5273   1.5532   1.5755   1.5861
  1.6455   1.6495   1.6530   1.6573   1.7107   1.7304   1.7368   1.7474
  1.7741   1.7871   1.7961   1.8011   1.8106   1.8230   1.8247   1.8334
  1.8634   1.8759   1.8914   1.8949   1.9097   1.9640   1.9782   2.0918
  2.1094   2.1109   2.1319   2.1795   2.2160   2.2203   2.2214   2.2314
  2.2347   2.2353   2.2447   2.2483   2.2610   2.2639   2.2755   2.2907
  2.3033   2.3095   2.3154   2.3164   2.3220   2.3364   2.3429   2.3480
  2.3954   2.4029   2.4073   2.4091   2.4099   2.4450   2.4505   2.4549
  2.4556   2.4643   2.4843   2.5127   2.5133   2.5153   2.5306   2.5418
  2.5893   2.5998   2.6388   2.6459   2.6555   2.6618   2.6672   2.6710
  2.6821   2.7364   2.7493   2.7950   2.8023   2.8354   2.8794   2.9341
  2.9555   3.0178   3.0560   3.0600   3.0676   3.0881   3.1103   3.1323
  3.1337   3.1355   3.1474   3.1891   3.2388   3.2394   3.2510   3.2577
  3.4269   3.5005   3.5118   3.5465   3.6528   3.6912   3.8685   3.8783
  3.8801   3.9109   4.2688   4.7884   4.8129   9.7265   9.7408   9.7848
  9.7868   9.8026   9.8031   9.8043   9.8313   9.8340   9.8587  23.2077
 23.3811  23.7611  23.7750  23.8061  23.8159  23.9049  23.9215  23.9239
 23.9495  23.9776  24.0823  25.7619  25.7642  25.7971  25.7986  25.8507
 25.8614  25.8970  25.9693  25.9753  26.0108  26.0493  26.0824  26.1015
 26.1285  26.1868  26.2211  26.2411  26.2860  26.3549  26.4207  26.4564
 26.4880  26.5724  26.5728  26.7178  26.7874  26.7927  26.8667  27.0224
 27.1970 215.7194 215.7304 215.7815 215.7825 215.8019 215.8020 215.8033
215.8380 215.8459 215.8718
 --------------------------------------------------------------

          Ground-State Mulliken Net Atomic Charges

     Atom                 Charge (a.u.)
  ----------------------------------------
      1 C                    -1.106853
      2 C                    -1.250538
      3 Cl                    0.565879
      4 C                     0.380621
      5 Cl                    0.644664
      6 C                    -0.264143
      7 Cl                    0.676570
      8 C                     0.417098
      9 Cl                    0.641703
     10 C                    -1.263265
     11 Cl                    0.571078
     12 C                    -1.122461
     13 C                    -1.265119
     14 Cl                    0.567587
     15 C                     0.385984
     16 Cl                    0.644337
     17 C                    -0.263616
     18 Cl                    0.676201
     19 C                     0.421231
     20 Cl                    0.642093
     21 C                    -1.265338
     22 Cl                    0.566286
  ----------------------------------------
  Sum of atomic charges =     0.000000

 -----------------------------------------------------------------
                    Cartesian Multipole Moments
 -----------------------------------------------------------------
    Charge (ESU x 10^10)
                 0.0000
    Dipole Moment (Debye)
         X      -0.0022      Y       0.0015      Z      -0.0007
       Tot       0.0028
    Quadrupole Moments (Debye-Ang)
        XX    -192.8531     XY      -0.1178     YY    -193.5382
        XZ      -0.1647     YZ      -0.1784     ZZ    -193.0333
    Octopole Moments (Debye-Ang^2)
       XXX    -370.5522    XXY       1.6402    XYY    -122.6965
       YYY       8.6030    XXZ      72.5323    XYZ      -0.5712
       YYZ      73.1388    XZZ    -123.5188    YZZ       4.0600
       ZZZ     221.9817
    Hexadecapole Moments (Debye-Ang^3)
      XXXX   -9162.9105   XXXY     157.3095   XXYY   -1912.8265
      XYYY     143.2102   YYYY   -2214.9543   XXXZ    1848.4640
      XXYZ      45.5225   XYYZ     631.8015   YYYZ      84.4017
      XXZZ   -2375.9786   XYZZ      70.6495   YYZZ   -1233.6229
      XZZZ    1874.7498   YZZZ     132.2250   ZZZZ   -5163.5667
 -----------------------------------------------------------------
 Calculating analytic gradient of the SCF energy
 Gradient of SCF Energy
            1           2           3           4           5           6
    1  -0.0004170  -0.0000435   0.0003534   0.0000693   0.0001180   0.0001166
    2  -0.0000278  -0.0003860  -0.0018927  -0.0000305  -0.0000036   0.0000092
    3   0.0001513  -0.0001589  -0.0007766   0.0000280  -0.0000426  -0.0000483
            7           8           9          10          11          12
    1  -0.0000418   0.0000426   0.0000486   0.0002457   0.0008168   0.0003575
    2  -0.0000073   0.0000560  -0.0000138   0.0003974   0.0017688  -0.0000436
    3   0.0000371  -0.0000823  -0.0000119   0.0000950   0.0000554  -0.0002267
           13          14          15          16          17          18
    1  -0.0000790  -0.0000389  -0.0000573  -0.0000914  -0.0001124   0.0000301
    2   0.0003822   0.0016829  -0.0000431  -0.0000210   0.0000249   0.0000117
    3   0.0001582   0.0011470   0.0000057   0.0000365   0.0000467  -0.0000423
           19          20          21          22
    1   0.0000050  -0.0000957  -0.0001272  -0.0010991
    2   0.0000078   0.0000178  -0.0003107  -0.0015786
    3   0.0000341   0.0000330  -0.0000212  -0.0004172
 Max gradient component =       1.893E-03
 RMS gradient           =       5.121E-04
 Gradient time:  CPU 447.39 s  wall 447.41 s
 Geometry Optimization Parameters
   NAtoms,    NIC,     NZ,  NCons,   NDum,   NFix, NCnnct, MaxDiis
       22     171      22       0       0       0       0       0

 Cartesian Hessian Update
 Hessian updated using BFGS update


** GEOMETRY OPTIMIZATION IN DELOCALIZED INTERNAL COORDINATES **
   Searching for a Minimum

   Optimization Cycle:  12

                       Coordinates (Angstroms)
     ATOM                X               Y               Z
      1  C        -0.0045674419    0.0085966181   -0.0045875607
      2  C        -0.0138696825    0.3446452055    1.3533713405
      3  Cl        1.4942666072    0.7315588266    2.1324386699
      4  C        -1.2063837227    0.3680546124    2.0843408729
      5  Cl       -1.1932601596    0.7881123458    3.7674623060
      6  C        -2.4127463093    0.0480873004    1.4455687561
      7  Cl       -3.8977938931    0.0676618541    2.3421891876
      8  C        -2.4214480829   -0.2898357046    0.0849032741
      9  Cl       -3.9123350483   -0.6916993877   -0.7059868674
     10  C        -1.2169491046   -0.3058124996   -0.6269398206
     11  Cl       -1.2086289802   -0.7197554707   -2.3177087613
     12  C         1.2759033699   -0.0227489971   -0.7698341215
     13  C         2.1594444590   -1.0982368806   -0.6312755409
     14  Cl        1.7379546231   -2.3960907178    0.4490558382
     15  C         3.3665350009   -1.1395155482   -1.3375377992
     16  Cl        4.4472597380   -2.4828193379   -1.1459808298
     17  C         3.6958331312   -0.0842808199   -2.1998968095
     18  Cl        5.1904693300   -0.1199077441   -3.0798217601
     19  C         2.8200850383    1.0001067620   -2.3525663230
     20  Cl        3.2229126241    2.3045672526   -3.4229688267
     21  C         1.6184102353    1.0207641040   -1.6357817672
     22  Cl        0.5161763890    2.3552044366   -1.8191809165
   Point Group: c1    Number of degrees of freedom:    60


   Energy is  -5059.581221197

 Hessian updated using BFGS update

 60 Hessian modes will be used to form the next step
  Hessian Eigenvalues:
     0.005132    0.016321    0.017509    0.020539    0.020578    0.020683
     0.021682    0.022745    0.022802    0.023497    0.024090    0.024091
     0.024114    0.024115    0.024140    0.024143    0.024143    0.024159
     0.055204    0.094902    0.101103    0.216941    0.226112    0.227439
     0.234494    0.249972    0.249981    0.249983    0.249990    0.249993
     0.249995    0.249998    0.250000    0.250000    0.250005    0.250097
     0.252568    0.287931    0.289139    0.290385    0.292939    0.301032
     0.301033    0.301033    0.301033    0.301050    0.302455    0.317384
     0.403124    0.408199    0.419971    0.426594    0.457251    0.458713
     0.466733    0.473379    0.478203    0.478220    0.479144    0.483448

 Minimum search - taking simple RFO step
 Searching for Lamda that Minimizes Along All modes
 Value Taken    Lamda =  -0.00143153
 Calculated Step too Large.  Step scaled by  0.643577
 Step Taken.  Stepsize is  0.300000

                             Maximum     Tolerance    Cnvgd?
         Gradient           0.002332      0.000300      NO
         Displacement       0.228183      0.001200      NO
         Energy change     -0.001095      0.000001      NO


 New Cartesian Coordinates Obtained by Inverse Iteration

 Displacement from previous Coordinates is:  0.434399
 ----------------------------------------------------------------
             Standard Nuclear Orientation (Angstroms)
    I     Atom           X                Y                Z
 ----------------------------------------------------------------
    1      C      -0.0038070286     0.0102200135    -0.0040455732
    2      C      -0.0168360254     0.3774519837     1.3452094024
    3      Cl      1.4878625697     0.8027887170     2.1117121888
    4      C      -1.2097635596     0.3997617872     2.0760583309
    5      Cl     -1.2040670784     0.8579991781     3.7492906645
    6      C      -2.4112068639     0.0470028916     1.4448456547
    7      Cl     -3.8963201865     0.0658666512     2.3412770136
    8      C      -2.4152619776    -0.3226613495     0.0922660349
    9      Cl     -3.9001378203    -0.7641714241    -0.6887344097
   10      C      -1.2103363093    -0.3371726611    -0.6192510140
   11      Cl     -1.1913252915    -0.7887527324    -2.3008623843
   12      C       1.2762775467    -0.0210379688    -0.7687291205
   13      C       2.1428056126    -1.1124146089    -0.6544959733
   14      Cl      1.6975601529    -2.4272446465     0.3963583493
   15      C       3.3495595842    -1.1551333022    -1.3616976099
   16      Cl      4.4107030814    -2.5181591374    -1.2027981806
   17      C       3.6937574522    -0.0851136920    -2.1999291470
   18      Cl      5.1874701563    -0.1227565031    -3.0812891255
   19      C       2.8340484252     1.0154972925    -2.3277002666
   20      Cl      3.2571826314     2.3382361590    -3.3674815618
   21      C       1.6327285244     1.0371599602    -1.6099747454
   22      Cl      0.5463745246     2.3892896022    -1.7607659862
 ----------------------------------------------------------------
 Nuclear Repulsion Energy =        3510.68585180 hartrees
 There are      121 alpha and      121 beta electrons
 Applying Cartesian multipole field
    Component          Value
    ---------          -----
     (2,0,0)        1.00000E-12
     (0,2,0)        2.00000E-11
     (0,0,2)       -3.00000E-11
 Nucleus-field energy     =    -0.0000000755 hartrees
 Requested basis set is 6-311++G(d,p)
 There are 202 shells and 564 basis functions
 A cutoff of  1.0D-15 yielded  13896 shell pairs
 There are    124869 function pairs (    134332 Cartesian)
 Smallest overlap matrix eigenvalue = 9.32E-08
 Linear dependence detected in AO basis
 Number of orthogonalized atomic orbitals = 556
 Maximum deviation from orthogonality = 2.515E-10
 Guess from superposition of atomic densities
 Warning:  Energy on first SCF cycle will be non-variational
 SAD guess density has 242.000000 electrons

 -----------------------------------------------------------------------
  General SCF calculation program by
  Eric Jon Sundstrom, Paul Horn, Yuezhi Mao, Dmitri Zuev, Alec White,
  David Stuck, Shaama M.S., Shane Yost, Joonho Lee, David Small,
  Daniel Levine, Susi Lehtola, Hugh Burton, Evgeny Epifanovsky,
  Bang C. Huynh
 -----------------------------------------------------------------------
 Exchange:     0.2000 Hartree-Fock + 0.0800 Slater + 0.7200 B88
 Correlation:  0.1900 VWN1RPA + 0.8100 LYP
 Using SG-1 standard quadrature grid
 A restricted SCF calculation will be
 performed using DIIS
 SCF converges when DIIS error is below 1.0e-08
 ---------------------------------------
  Cycle       Energy         DIIS error
 ---------------------------------------
    1   -5064.7895844748      2.52e-02  
    2   -5059.5226323198      1.27e-03  
    3   -5059.4902623558      1.49e-03  
    4   -5059.5599817190      7.22e-04  
    5   -5059.5809620706      1.60e-04  
    6   -5059.5816556071      9.03e-05  
    7   -5059.5819619200      1.51e-05  
    8   -5059.5819690338      6.68e-06  
    9   -5059.5819707436      1.29e-06  
   10   -5059.5819707960      2.44e-07  
   11   -5059.5819707978      1.27e-07  
   12   -5059.5819707983      2.50e-08  
   13   -5059.5819707985      1.05e-08  
   14   -5059.5819707983      4.74e-09  Convergence criterion met
 ---------------------------------------
 SCF time:   CPU 1191.03s  wall 1191.00s 
 SCF   energy in the final basis set =    -5059.5819707983
 Total energy in the final basis set =    -5059.5819707983

 --------------------------------------------------------------

                    Orbital Energies (a.u.)
 --------------------------------------------------------------

 Alpha MOs
 -- Occupied --
********-101.5877-101.5869-101.5868-101.5868-101.5867-101.5867-101.5867
********-101.5866 -10.2925 -10.2925 -10.2893 -10.2892 -10.2892 -10.2892
-10.2885 -10.2885 -10.2885 -10.2884 -10.2527 -10.2525  -9.5024  -9.5024
 -9.5017  -9.5016  -9.5016  -9.5016  -9.5014  -9.5013  -9.5012  -9.5012
 -7.2675  -7.2674  -7.2666  -7.2666  -7.2665  -7.2665  -7.2665  -7.2664
 -7.2664  -7.2662  -7.2573  -7.2572  -7.2564  -7.2564  -7.2564  -7.2563
 -7.2562  -7.2562  -7.2562  -7.2561  -7.2561  -7.2560  -7.2557  -7.2557
 -7.2556  -7.2556  -7.2553  -7.2552  -7.2552  -7.2552  -0.9837  -0.9728
 -0.9334  -0.9316  -0.9308  -0.9115  -0.8884  -0.8862  -0.8780  -0.8731
 -0.8504  -0.8449  -0.7993  -0.7532  -0.7532  -0.7507  -0.6748  -0.6423
 -0.6389  -0.6286  -0.5735  -0.5673  -0.5548  -0.5312  -0.5059  -0.4937
 -0.4818  -0.4804  -0.4804  -0.4782  -0.4769  -0.4587  -0.4431  -0.4417
 -0.4370  -0.4242  -0.4136  -0.4031  -0.4023  -0.3753  -0.3689  -0.3652
 -0.3651  -0.3631  -0.3622  -0.3620  -0.3618  -0.3520  -0.3503  -0.3408
 -0.3398  -0.3365  -0.3336  -0.3206  -0.3200  -0.2843  -0.2784  -0.2746
 -0.2734
 -- Virtual --
 -0.0781  -0.0707  -0.0696  -0.0665  -0.0648  -0.0588  -0.0146  -0.0136
 -0.0074  -0.0060   0.0054   0.0129   0.0193   0.0193   0.0210   0.0217
  0.0264   0.0282   0.0418   0.0435   0.0528   0.0550   0.0563   0.0595
  0.0642   0.0656   0.0689   0.0747   0.0782   0.0784   0.0804   0.0842
  0.0873   0.0902   0.0928   0.0931   0.0967   0.0998   0.1043   0.1052
  0.1104   0.1108   0.1129   0.1151   0.1226   0.1290   0.1307   0.1321
  0.1373   0.1383   0.1438   0.1481   0.1483   0.1487   0.1555   0.1572
  0.1629   0.1645   0.1651   0.1669   0.1682   0.1719   0.1873   0.1877
  0.1931   0.1938   0.1949   0.1978   0.2047   0.2066   0.2098   0.2115
  0.2184   0.2194   0.2224   0.2272   0.2282   0.2294   0.2305   0.2395
  0.2443   0.2475   0.2481   0.2549   0.2595   0.2614   0.2628   0.2653
  0.2696   0.2743   0.2771   0.2785   0.2805   0.2852   0.2881   0.2911
  0.2956   0.2985   0.2996   0.3023   0.3122   0.3128   0.3187   0.3226
  0.3483   0.3787   0.3798   0.4069   0.4122   0.4176   0.4216   0.4227
  0.4345   0.4375   0.4376   0.4430   0.4484   0.4488   0.4505   0.4576
  0.4581   0.4624   0.4650   0.4722   0.4796   0.4819   0.4823   0.4853
  0.4867   0.4885   0.4886   0.4994   0.5139   0.5166   0.5176   0.5190
  0.5342   0.5538   0.5635   0.5641   0.5671   0.5685   0.5770   0.5953
  0.5955   0.5994   0.6052   0.6070   0.6084   0.6095   0.6110   0.6173
  0.6179   0.6222   0.6244   0.6398   0.6440   0.6472   0.6577   0.6584
  0.6692   0.6794   0.6856   0.7591   0.7655   0.7687   0.7704   0.7824
  0.7908   0.8024   0.8119   0.8131   0.8226   0.8247   0.8281   0.8287
  0.8301   0.8309   0.8327   0.8342   0.8361   0.8394   0.8414   0.8433
  0.8447   0.8456   0.8556   0.8566   0.8600   0.8800   0.8811   0.8832
  0.8840   0.8914   0.8939   0.8943   0.8960   0.8975   0.9003   0.9075
  0.9154   0.9257   0.9292   0.9316   0.9333   0.9413   0.9423   0.9430
  0.9445   0.9460   0.9501   0.9559   0.9689   0.9731   0.9889   0.9919
  1.0032   1.0148   1.0273   1.0298   1.0334   1.0596   1.0663   1.0715
  1.0822   1.0907   1.0999   1.1188   1.1207   1.1480   1.1765   1.1769
  1.1876   1.1983   1.2077   1.2174   1.2285   1.2580   1.2596   1.2620
  1.2626   1.2662   1.2747   1.2823   1.2870   1.2876   1.2912   1.2940
  1.2952   1.3107   1.3145   1.3172   1.3631   1.3774   1.3889   1.3974
  1.4073   1.4602   1.4623   1.4951   1.5272   1.5547   1.5671   1.5974
  1.6474   1.6495   1.6521   1.6578   1.7128   1.7282   1.7328   1.7470
  1.7751   1.7891   1.7964   1.8017   1.8087   1.8234   1.8247   1.8313
  1.8646   1.8755   1.8949   1.8951   1.9087   1.9672   1.9767   2.0911
  2.1100   2.1127   2.1270   2.1777   2.2139   2.2204   2.2214   2.2299
  2.2358   2.2362   2.2439   2.2517   2.2619   2.2620   2.2727   2.2807
  2.3082   2.3124   2.3139   2.3158   2.3235   2.3387   2.3462   2.3485
  2.3950   2.4036   2.4090   2.4094   2.4100   2.4451   2.4491   2.4537
  2.4545   2.4629   2.4884   2.5173   2.5180   2.5183   2.5286   2.5421
  2.5804   2.5945   2.6392   2.6502   2.6576   2.6623   2.6643   2.6694
  2.6969   2.7331   2.7483   2.7963   2.8013   2.8294   2.8778   2.9376
  2.9540   3.0198   3.0583   3.0604   3.0662   3.0937   3.1135   3.1293
  3.1324   3.1354   3.1476   3.1919   3.2361   3.2368   3.2513   3.2658
  3.4304   3.5016   3.5104   3.5488   3.6525   3.6988   3.8717   3.8781
  3.8792   3.9136   4.2657   4.7903   4.8097   9.7309   9.7415   9.7850
  9.7858   9.8029   9.8032   9.8038   9.8396   9.8428   9.8441  23.2116
 23.3822  23.7620  23.7734  23.8080  23.8166  23.9054  23.9206  23.9229
 23.9496  23.9779  24.0863  25.7619  25.7641  25.7918  25.7977  25.8522
 25.8588  25.8740  25.9743  25.9900  26.0035  26.0425  26.0831  26.0966
 26.1338  26.1881  26.2140  26.2308  26.3200  26.3519  26.4210  26.4609
 26.4930  26.5681  26.5685  26.7125  26.7882  26.7937  26.8594  27.0210
 27.2294 215.7240 215.7312 215.7817 215.7817 215.8020 215.8023 215.8032
215.8507 215.8539 215.8544
 --------------------------------------------------------------

          Ground-State Mulliken Net Atomic Charges

     Atom                 Charge (a.u.)
  ----------------------------------------
      1 C                    -1.056703
      2 C                    -1.361040
      3 Cl                    0.588395
      4 C                     0.394514
      5 Cl                    0.641549
      6 C                    -0.162478
      7 Cl                    0.678820
      8 C                     0.429814
      9 Cl                    0.638643
     10 C                    -1.377169
     11 Cl                    0.594659
     12 C                    -1.077276
     13 C                    -1.371972
     14 Cl                    0.590356
     15 C                     0.401788
     16 Cl                    0.640400
     17 C                    -0.168746
     18 Cl                    0.679058
     19 C                     0.438879
     20 Cl                    0.639012
     21 C                    -1.367327
     22 Cl                    0.586826
  ----------------------------------------
  Sum of atomic charges =     0.000000

 -----------------------------------------------------------------
                    Cartesian Multipole Moments
 -----------------------------------------------------------------
    Charge (ESU x 10^10)
                -0.0000
    Dipole Moment (Debye)
         X      -0.0022      Y       0.0019      Z      -0.0006
       Tot       0.0029
    Quadrupole Moments (Debye-Ang)
        XX    -192.8304     XY      -0.0901     YY    -193.4878
        XZ      -0.2123     YZ      -0.1289     ZZ    -193.0642
    Octopole Moments (Debye-Ang^2)
       XXX    -370.4893    XXY       1.6650    XYY    -122.6280
       YYY       8.6699    XXZ      72.4466    XYZ      -0.5457
       YYZ      73.1122    XZZ    -123.4974    YZZ       4.0691
       ZZZ     222.1122
    Hexadecapole Moments (Debye-Ang^3)
      XXXX   -9132.2712   XXXY     135.1792   XXYY   -1920.5578
      XYYY     118.6607   YYYY   -2299.3823   XXXZ    1865.2205
      XXYZ      33.7319   XYYZ     636.9041   YYYZ      45.6732
      XXZZ   -2359.6522   XYZZ      62.6877   YYZZ   -1236.6996
      XZZZ    1892.6863   YZZZ      96.6261   ZZZZ   -5100.5872
 -----------------------------------------------------------------
 Calculating analytic gradient of the SCF energy
 Gradient of SCF Energy
            1           2           3           4           5           6
    1  -0.0002079   0.0001112   0.0005292  -0.0000319  -0.0000607   0.0000081
    2   0.0000017  -0.0002531  -0.0012680  -0.0000734   0.0000185   0.0000040
    3   0.0000375  -0.0002898  -0.0006664   0.0001136   0.0000053   0.0000214
            7           8           9          10          11          12
    1   0.0000207  -0.0000904  -0.0000455   0.0003794   0.0007624   0.0001854
    2   0.0000138   0.0001059  -0.0000422   0.0001959   0.0011951  -0.0000188
    3   0.0000421   0.0000105   0.0000751   0.0000539  -0.0001281  -0.0001157
           13          14          15          16          17          18
    1  -0.0003131  -0.0002955   0.0000897   0.0000610  -0.0000095  -0.0000076
    2   0.0003164   0.0011293  -0.0000047   0.0000176  -0.0000040  -0.0000098
    3   0.0001196   0.0009457  -0.0000358  -0.0000856  -0.0000131  -0.0000144
           19          20          21          22
    1   0.0000691   0.0000408  -0.0001642  -0.0010307
    2  -0.0000187  -0.0000070  -0.0002338  -0.0010648
    3  -0.0000807  -0.0000253   0.0002047  -0.0001743
 Max gradient component =       1.268E-03
 RMS gradient           =       3.835E-04
 Gradient time:  CPU 443.24 s  wall 443.26 s
 Geometry Optimization Parameters
   NAtoms,    NIC,     NZ,  NCons,   NDum,   NFix, NCnnct, MaxDiis
       22     171      22       0       0       0       0       0

 Cartesian Hessian Update
 Hessian updated using BFGS update


** GEOMETRY OPTIMIZATION IN DELOCALIZED INTERNAL COORDINATES **
   Searching for a Minimum

   Optimization Cycle:  13

                       Coordinates (Angstroms)
     ATOM                X               Y               Z
      1  C        -0.0038070286    0.0102200135   -0.0040455732
      2  C        -0.0168360254    0.3774519837    1.3452094024
      3  Cl        1.4878625697    0.8027887170    2.1117121888
      4  C        -1.2097635596    0.3997617872    2.0760583309
      5  Cl       -1.2040670784    0.8579991781    3.7492906645
      6  C        -2.4112068639    0.0470028916    1.4448456547
      7  Cl       -3.8963201865    0.0658666512    2.3412770136
      8  C        -2.4152619776   -0.3226613495    0.0922660349
      9  Cl       -3.9001378203   -0.7641714241   -0.6887344097
     10  C        -1.2103363093   -0.3371726611   -0.6192510140
     11  Cl       -1.1913252915   -0.7887527324   -2.3008623843
     12  C         1.2762775467   -0.0210379688   -0.7687291205
     13  C         2.1428056126   -1.1124146089   -0.6544959733
     14  Cl        1.6975601529   -2.4272446465    0.3963583493
     15  C         3.3495595842   -1.1551333022   -1.3616976099
     16  Cl        4.4107030814   -2.5181591374   -1.2027981806
     17  C         3.6937574522   -0.0851136920   -2.1999291470
     18  Cl        5.1874701563   -0.1227565031   -3.0812891255
     19  C         2.8340484252    1.0154972925   -2.3277002666
     20  Cl        3.2571826314    2.3382361590   -3.3674815618
     21  C         1.6327285244    1.0371599602   -1.6099747454
     22  Cl        0.5463745246    2.3892896022   -1.7607659862
   Point Group: c1    Number of degrees of freedom:    60


   Energy is  -5059.581970798

 Hessian updated using BFGS update

 60 Hessian modes will be used to form the next step
  Hessian Eigenvalues:
     0.003419    0.016322    0.017510    0.020569    0.020587    0.020685
     0.021682    0.022746    0.022779    0.023498    0.024090    0.024091
     0.024114    0.024115    0.024140    0.024143    0.024147    0.024164
     0.055216    0.099149    0.101104    0.216939    0.225948    0.227438
     0.234491    0.249972    0.249982    0.249983    0.249987    0.249992
     0.249994    0.249998    0.250000    0.250002    0.250008    0.250115
     0.254148    0.287931    0.289209    0.290384    0.292939    0.301032
     0.301033    0.301033    0.301033    0.301089    0.302461    0.317392
     0.403051    0.408200    0.419971    0.426594    0.457252    0.458711
     0.466733    0.473569    0.478204    0.478226    0.479144    0.484547

 Minimum search - taking simple RFO step
 Searching for Lamda that Minimizes Along All modes
 Value Taken    Lamda =  -0.00097584
 Calculated Step too Large.  Step scaled by  0.643485
 Step Taken.  Stepsize is  0.300000

                             Maximum     Tolerance    Cnvgd?
         Gradient           0.001659      0.000300      NO
         Displacement       0.231455      0.001200      NO
         Energy change     -0.000750      0.000001      NO


 New Cartesian Coordinates Obtained by Inverse Iteration

 Displacement from previous Coordinates is:  0.394142
 ----------------------------------------------------------------
             Standard Nuclear Orientation (Angstroms)
    I     Atom           X                Y                Z
 ----------------------------------------------------------------
    1      C      -0.0034168915     0.0118522011    -0.0021745563
    2      C      -0.0230315146     0.4068959509     1.3393434118
    3      Cl      1.4724250164     0.8700754135     2.1009764674
    4      C      -1.2165499784     0.4282432087     2.0688772332
    5      Cl     -1.2163305228     0.9196090534     3.7326789340
    6      C      -2.4126762464     0.0461293387     1.4452837022
    7      Cl     -3.8985515227     0.0635690302     2.3405529577
    8      C      -2.4107189756    -0.3515811869     0.1010625872
    9      Cl     -3.8885636235    -0.8272211441    -0.6729730106
   10      C      -1.2056010892    -0.3645317647    -0.6096306091
   11      Cl     -1.1830929136    -0.8532328722    -2.2806292126
   12      C       1.2779979678    -0.0195453642    -0.7672267047
   13      C       2.1312645831    -1.1238588982    -0.6762811943
   14      Cl      1.6715314592    -2.4574848116     0.3438458579
   15      C       3.3363673851    -1.1679918786    -1.3856659892
   16      Cl      4.3777837181    -2.5490378126    -1.2556152947
   17      C       3.6938943988    -0.0862668241    -2.2025179412
   18      Cl      5.1857504223    -0.1259027749    -3.0870455101
   19      C       2.8487165657     1.0276482849    -2.3065221302
   20      Cl      3.2877954435     2.3664442245    -3.3187128627
   21      C       1.6483963808     1.0504921870    -1.5876476982
   22      Cl      0.5838780580     2.4223526491    -1.7107158965
 ----------------------------------------------------------------
 Nuclear Repulsion Energy =        3508.73727163 hartrees
 There are      121 alpha and      121 beta electrons
 Applying Cartesian multipole field
    Component          Value
    ---------          -----
     (2,0,0)        1.00000E-12
     (0,2,0)        2.00000E-11
     (0,0,2)       -3.00000E-11
 Nucleus-field energy     =    -0.0000000729 hartrees
 Requested basis set is 6-311++G(d,p)
 There are 202 shells and 564 basis functions
 A cutoff of  1.0D-15 yielded  13885 shell pairs
 There are    124705 function pairs (    134147 Cartesian)
 Smallest overlap matrix eigenvalue = 8.49E-08
 Linear dependence detected in AO basis
 Number of orthogonalized atomic orbitals = 556
 Maximum deviation from orthogonality = 3.540E-10
 Guess from superposition of atomic densities
 Warning:  Energy on first SCF cycle will be non-variational
 SAD guess density has 242.000000 electrons

 -----------------------------------------------------------------------
  General SCF calculation program by
  Eric Jon Sundstrom, Paul Horn, Yuezhi Mao, Dmitri Zuev, Alec White,
  David Stuck, Shaama M.S., Shane Yost, Joonho Lee, David Small,
  Daniel Levine, Susi Lehtola, Hugh Burton, Evgeny Epifanovsky,
  Bang C. Huynh
 -----------------------------------------------------------------------
 Exchange:     0.2000 Hartree-Fock + 0.0800 Slater + 0.7200 B88
 Correlation:  0.1900 VWN1RPA + 0.8100 LYP
 Using SG-1 standard quadrature grid
 A restricted SCF calculation will be
 performed using DIIS
 SCF converges when DIIS error is below 1.0e-08
 ---------------------------------------
  Cycle       Energy         DIIS error
 ---------------------------------------
    1   -5064.7882835415      2.52e-02  
    2   -5059.5232506559      1.27e-03  
    3   -5059.4914743122      1.48e-03  
    4   -5059.5605074490      7.21e-04  
    5   -5059.5814575295      1.60e-04  
    6   -5059.5821471219      9.05e-05  
    7   -5059.5824548197      1.50e-05  
    8   -5059.5824618313      6.67e-06  
    9   -5059.5824635339      1.29e-06  
   10   -5059.5824635868      2.43e-07  
   11   -5059.5824635882      1.27e-07  
   12   -5059.5824635887      2.55e-08  
   13   -5059.5824635889      1.14e-08  
   14   -5059.5824635890      4.76e-09  Convergence criterion met
 ---------------------------------------
 SCF time:   CPU 1226.67s  wall 1227.00s 
 SCF   energy in the final basis set =    -5059.5824635890
 Total energy in the final basis set =    -5059.5824635890

 --------------------------------------------------------------

                    Orbital Energies (a.u.)
 --------------------------------------------------------------

 Alpha MOs
 -- Occupied --
********-101.5877-101.5870-101.5869-101.5869-101.5868-101.5867-101.5867
********-101.5866 -10.2925 -10.2925 -10.2892 -10.2891 -10.2891 -10.2891
-10.2885 -10.2885 -10.2885 -10.2884 -10.2530 -10.2527  -9.5024  -9.5024
 -9.5018  -9.5017  -9.5017  -9.5016  -9.5013  -9.5013  -9.5012  -9.5012
 -7.2675  -7.2674  -7.2667  -7.2666  -7.2666  -7.2665  -7.2664  -7.2664
 -7.2664  -7.2662  -7.2573  -7.2571  -7.2565  -7.2565  -7.2565  -7.2564
 -7.2563  -7.2562  -7.2562  -7.2561  -7.2560  -7.2559  -7.2558  -7.2558
 -7.2557  -7.2557  -7.2552  -7.2552  -7.2552  -7.2551  -0.9836  -0.9730
 -0.9332  -0.9321  -0.9306  -0.9117  -0.8880  -0.8865  -0.8780  -0.8732
 -0.8504  -0.8450  -0.7993  -0.7532  -0.7531  -0.7508  -0.6748  -0.6417
 -0.6393  -0.6287  -0.5726  -0.5683  -0.5548  -0.5313  -0.5059  -0.4937
 -0.4818  -0.4804  -0.4804  -0.4780  -0.4771  -0.4587  -0.4429  -0.4419
 -0.4369  -0.4240  -0.4137  -0.4028  -0.4023  -0.3747  -0.3688  -0.3652
 -0.3651  -0.3633  -0.3629  -0.3618  -0.3618  -0.3520  -0.3509  -0.3405
 -0.3400  -0.3361  -0.3342  -0.3204  -0.3200  -0.2834  -0.2793  -0.2748
 -0.2732
 -- Virtual --
 -0.0765  -0.0706  -0.0697  -0.0683  -0.0647  -0.0588  -0.0144  -0.0137
 -0.0075  -0.0059   0.0054   0.0128   0.0193   0.0193   0.0212   0.0217
  0.0266   0.0279   0.0417   0.0437   0.0531   0.0546   0.0565   0.0588
  0.0642   0.0662   0.0685   0.0748   0.0786   0.0791   0.0802   0.0833
  0.0876   0.0896   0.0928   0.0933   0.0970   0.1008   0.1033   0.1046
  0.1103   0.1109   0.1124   0.1145   0.1232   0.1295   0.1305   0.1316
  0.1370   0.1381   0.1430   0.1482   0.1484   0.1489   0.1558   0.1569
  0.1630   0.1650   0.1658   0.1664   0.1681   0.1717   0.1879   0.1893
  0.1927   0.1935   0.1954   0.1974   0.2029   0.2030   0.2093   0.2102
  0.2183   0.2190   0.2236   0.2265   0.2276   0.2288   0.2306   0.2373
  0.2439   0.2476   0.2479   0.2550   0.2601   0.2632   0.2639   0.2651
  0.2696   0.2751   0.2756   0.2780   0.2808   0.2864   0.2883   0.2916
  0.2957   0.2974   0.3017   0.3033   0.3136   0.3140   0.3183   0.3236
  0.3512   0.3787   0.3796   0.4070   0.4136   0.4184   0.4219   0.4243
  0.4337   0.4369   0.4380   0.4456   0.4491   0.4495   0.4501   0.4565
  0.4587   0.4626   0.4642   0.4735   0.4790   0.4815   0.4815   0.4849
  0.4852   0.4884   0.4898   0.4976   0.5128   0.5166   0.5174   0.5267
  0.5346   0.5555   0.5633   0.5633   0.5652   0.5684   0.5759   0.5951
  0.5954   0.6006   0.6059   0.6068   0.6092   0.6099   0.6106   0.6160
  0.6185   0.6260   0.6277   0.6354   0.6417   0.6522   0.6578   0.6582
  0.6696   0.6766   0.6876   0.7606   0.7646   0.7677   0.7732   0.7817
  0.7912   0.8052   0.8133   0.8141   0.8215   0.8229   0.8274   0.8294
  0.8298   0.8309   0.8330   0.8337   0.8351   0.8397   0.8411   0.8423
  0.8450   0.8461   0.8560   0.8567   0.8598   0.8785   0.8821   0.8831
  0.8866   0.8903   0.8944   0.8949   0.8965   0.8973   0.9006   0.9069
  0.9154   0.9241   0.9299   0.9315   0.9335   0.9395   0.9420   0.9432
  0.9440   0.9465   0.9495   0.9553   0.9655   0.9754   0.9864   0.9888
  1.0070   1.0179   1.0283   1.0303   1.0310   1.0622   1.0692   1.0701
  1.0837   1.0927   1.0995   1.1191   1.1210   1.1521   1.1777   1.1802
  1.1877   1.1932   1.2088   1.2193   1.2274   1.2608   1.2618   1.2650
  1.2654   1.2712   1.2748   1.2827   1.2854   1.2879   1.2914   1.2925
  1.2935   1.3090   1.3147   1.3166   1.3671   1.3806   1.3901   1.3970
  1.4003   1.4606   1.4622   1.4979   1.5293   1.5548   1.5583   1.6066
  1.6496   1.6504   1.6521   1.6571   1.7154   1.7263   1.7298   1.7467
  1.7747   1.7905   1.7963   1.8029   1.8080   1.8234   1.8254   1.8300
  1.8663   1.8744   1.8945   1.8979   1.9075   1.9698   1.9761   2.0908
  2.1112   2.1144   2.1229   2.1771   2.2126   2.2204   2.2212   2.2284
  2.2360   2.2377   2.2433   2.2538   2.2610   2.2627   2.2698   2.2724
  2.3121   2.3124   2.3139   2.3147   2.3258   2.3406   2.3471   2.3481
  2.3954   2.4068   2.4095   2.4108   2.4123   2.4449   2.4460   2.4520
  2.4559   2.4594   2.4909   2.5188   2.5219   2.5225   2.5281   2.5424
  2.5706   2.5911   2.6394   2.6550   2.6556   2.6616   2.6652   2.6673
  2.7107   2.7304   2.7469   2.7975   2.8006   2.8243   2.8759   2.9398
  2.9517   3.0203   3.0609   3.0615   3.0657   3.0989   3.1158   3.1245
  3.1290   3.1372   3.1475   3.1932   3.2341   3.2353   3.2508   3.2730
  3.4339   3.5025   3.5086   3.5496   3.6532   3.7049   3.8715   3.8783
  3.8790   3.9153   4.2646   4.7925   4.8068   9.7339   9.7417   9.7846
  9.7850   9.8029   9.8030   9.8052   9.8327   9.8458   9.8538  23.2154
 23.3818  23.7629  23.7714  23.8108  23.8173  23.9046  23.9209  23.9227
 23.9512  23.9782  24.0866  25.7618  25.7635  25.7846  25.7972  25.8530
 25.8558  25.8567  25.9776  25.9949  26.0000  26.0365  26.0853  26.0936
 26.1355  26.1899  26.2077  26.2289  26.3442  26.3552  26.4165  26.4641
 26.4959  26.5654  26.5658  26.7105  26.7871  26.8005  26.8480  27.0235
 27.2562 215.7271 215.7314 215.7807 215.7818 215.8018 215.8022 215.8053
215.8397 215.8622 215.8630
 --------------------------------------------------------------

          Ground-State Mulliken Net Atomic Charges

     Atom                 Charge (a.u.)
  ----------------------------------------
      1 C                    -1.029883
      2 C                    -1.441880
      3 Cl                    0.598672
      4 C                     0.412275
      5 Cl                    0.639935
      6 C                    -0.079468
      7 Cl                    0.679405
      8 C                     0.439374
      9 Cl                    0.637249
     10 C                    -1.457181
     11 Cl                    0.604817
     12 C                    -1.053246
     13 C                    -1.446693
     14 Cl                    0.600360
     15 C                     0.417171
     16 Cl                    0.638196
     17 C                    -0.090108
     18 Cl                    0.680105
     19 C                     0.456586
     20 Cl                    0.637761
     21 C                    -1.438124
     22 Cl                    0.594677
  ----------------------------------------
  Sum of atomic charges =     0.000000

 -----------------------------------------------------------------
                    Cartesian Multipole Moments
 -----------------------------------------------------------------
    Charge (ESU x 10^10)
                 0.0000
    Dipole Moment (Debye)
         X      -0.0018      Y       0.0020      Z      -0.0001
       Tot       0.0026
    Quadrupole Moments (Debye-Ang)
        XX    -192.8510     XY      -0.0649     YY    -193.4171
        XZ      -0.2124     YZ      -0.0888     ZZ    -193.0872
    Octopole Moments (Debye-Ang^2)
       XXX    -370.5712    XXY       1.6772    XYY    -122.5072
       YYY       8.7288    XXZ      72.4333    XYZ      -0.5378
       YYZ      73.0812    XZZ    -123.4660    YZZ       4.1043
       ZZZ     222.2800
    Hexadecapole Moments (Debye-Ang^3)
      XXXX   -9115.7612   XXXY     115.7904   XXYY   -1929.9281
      XYYY      97.0105   YYYY   -2378.1859   XXXZ    1884.1482
      XXYZ      22.7527   XYYZ     642.9269   YYYZ       9.9738
      XXZZ   -2347.6643   XYZZ      55.6702   YYZZ   -1241.1020
      XZZZ    1913.0243   YZZZ      63.5439   ZZZZ   -5050.7934
 -----------------------------------------------------------------
 Calculating analytic gradient of the SCF energy
 Gradient of SCF Energy
            1           2           3           4           5           6
    1  -0.0003624  -0.0000139  -0.0000593   0.0000646   0.0001846   0.0001740
    2   0.0000784  -0.0001688  -0.0007560  -0.0000267   0.0000265  -0.0000117
    3   0.0001641   0.0000022  -0.0001406  -0.0000474  -0.0000604  -0.0001160
            7           8           9          10          11          12
    1  -0.0000093   0.0000444   0.0001366   0.0000054   0.0001003   0.0003696
    2   0.0000039   0.0000582  -0.0000400   0.0001298   0.0007182  -0.0000583
    3   0.0000269   0.0000904  -0.0000498   0.0000605   0.0001020  -0.0002521
           13          14          15          16          17          18
    1   0.0000223   0.0002090  -0.0000563  -0.0001574  -0.0002107   0.0000054
    2   0.0001530   0.0006256   0.0000506  -0.0000141   0.0000100   0.0000116
    3   0.0000550   0.0003555  -0.0000037   0.0000640   0.0000860  -0.0000473
           19          20          21          22
    1  -0.0000176  -0.0001509   0.0000306  -0.0003093
    2  -0.0000718   0.0000135  -0.0000988  -0.0006331
    3   0.0000287   0.0000692  -0.0000184  -0.0003689
 Max gradient component =       7.560E-04
 RMS gradient           =       2.143E-04
 Gradient time:  CPU 451.50 s  wall 451.51 s
 Geometry Optimization Parameters
   NAtoms,    NIC,     NZ,  NCons,   NDum,   NFix, NCnnct, MaxDiis
       22     171      22       0       0       0       0       0

 Cartesian Hessian Update
 Hessian updated using BFGS update


** GEOMETRY OPTIMIZATION IN DELOCALIZED INTERNAL COORDINATES **
   Searching for a Minimum

   Optimization Cycle:  14

                       Coordinates (Angstroms)
     ATOM                X               Y               Z
      1  C        -0.0034168915    0.0118522011   -0.0021745563
      2  C        -0.0230315146    0.4068959509    1.3393434118
      3  Cl        1.4724250164    0.8700754135    2.1009764674
      4  C        -1.2165499784    0.4282432087    2.0688772332
      5  Cl       -1.2163305228    0.9196090534    3.7326789340
      6  C        -2.4126762464    0.0461293387    1.4452837022
      7  Cl       -3.8985515227    0.0635690302    2.3405529577
      8  C        -2.4107189756   -0.3515811869    0.1010625872
      9  Cl       -3.8885636235   -0.8272211441   -0.6729730106
     10  C        -1.2056010892   -0.3645317647   -0.6096306091
     11  Cl       -1.1830929136   -0.8532328722   -2.2806292126
     12  C         1.2779979678   -0.0195453642   -0.7672267047
     13  C         2.1312645831   -1.1238588982   -0.6762811943
     14  Cl        1.6715314592   -2.4574848116    0.3438458579
     15  C         3.3363673851   -1.1679918786   -1.3856659892
     16  Cl        4.3777837181   -2.5490378126   -1.2556152947
     17  C         3.6938943988   -0.0862668241   -2.2025179412
     18  Cl        5.1857504223   -0.1259027749   -3.0870455101
     19  C         2.8487165657    1.0276482849   -2.3065221302
     20  Cl        3.2877954435    2.3664442245   -3.3187128627
     21  C         1.6483963808    1.0504921870   -1.5876476982
     22  Cl        0.5838780580    2.4223526491   -1.7107158965
   Point Group: c1    Number of degrees of freedom:    60


   Energy is  -5059.582463589

 Hessian updated using BFGS update

 60 Hessian modes will be used to form the next step
  Hessian Eigenvalues:
     0.002354    0.016322    0.017510    0.020578    0.020683    0.020716
     0.021682    0.022754    0.022769    0.023497    0.024090    0.024091
     0.024114    0.024115    0.024142    0.024143    0.024147    0.024160
     0.055214    0.101101    0.113576    0.216937    0.226350    0.227441
     0.234493    0.249971    0.249979    0.249982    0.249984    0.249992
     0.249994    0.249999    0.250001    0.250002    0.250015    0.250122
     0.258755    0.287932    0.290229    0.290391    0.292966    0.301032
     0.301033    0.301033    0.301033    0.301214    0.302608    0.317448
     0.402982    0.408200    0.419971    0.426596    0.457251    0.458711
     0.466733    0.473710    0.478205    0.478238    0.479145    0.487824

 Minimum search - taking simple RFO step
 Searching for Lamda that Minimizes Along All modes
 Value Taken    Lamda =  -0.00058102
 Calculated Step too Large.  Step scaled by  0.680097
 Step Taken.  Stepsize is  0.300000

                             Maximum     Tolerance    Cnvgd?
         Gradient           0.001215      0.000300      NO
         Displacement       0.228494      0.001200      NO
         Energy change     -0.000493      0.000001      NO


 New Cartesian Coordinates Obtained by Inverse Iteration

 Displacement from previous Coordinates is:  0.444393
 ----------------------------------------------------------------
             Standard Nuclear Orientation (Angstroms)
    I     Atom           X                Y                Z
 ----------------------------------------------------------------
    1      C      -0.0016181473     0.0124101714    -0.0009246150
    2      C      -0.0261532576     0.4399291368     1.3297875755
    3      Cl      1.4650997749     0.9443902814     2.0753532325
    4      C      -1.2204891791     0.4599674968     2.0588235928
    5      Cl     -1.2303584034     0.9887531251     3.7112190882
    6      C      -2.4105214803     0.0451026442     1.4434707059
    7      Cl     -3.8969859572     0.0617125423     2.3377488801
    8      C      -2.4024524359    -0.3840460295     0.1084537047
    9      Cl     -3.8739254305    -0.8962887516    -0.6544991406
   10      C      -1.1962695829    -0.3965089314    -0.6009997580
   11      Cl     -1.1593385491    -0.9239714140    -2.2610436663
   12      C       1.2784839552    -0.0185984322    -0.7646076385
   13      C       2.1139847238    -1.1375136321    -0.6991961005
   14      Cl      1.6291054309    -2.4864989993     0.2905120185
   15      C       3.3183000947    -1.1827785913    -1.4105568077
   16      Cl      4.3405809934    -2.5809434270    -1.3148799686
   17      C       3.6902337107    -0.0873774251    -2.2032089852
   18      Cl      5.1801114097    -0.1288159438    -3.0909521904
   19      C       2.8614063035     1.0415558566    -2.2806584897
   20      Cl      3.3206723964     2.3962650547    -3.2625238432
   21      C       1.6622659220     1.0653004948    -1.5592011015
   22      Cl      0.6151358285     2.4546109832    -1.6428539520
 ----------------------------------------------------------------
 Nuclear Repulsion Energy =        3508.89420903 hartrees
 There are      121 alpha and      121 beta electrons
 Applying Cartesian multipole field
    Component          Value
    ---------          -----
     (2,0,0)        1.00000E-12
     (0,2,0)        2.00000E-11
     (0,0,2)       -3.00000E-11
 Nucleus-field energy     =    -0.0000000698 hartrees
 Requested basis set is 6-311++G(d,p)
 There are 202 shells and 564 basis functions
 A cutoff of  1.0D-15 yielded  13909 shell pairs
 There are    124835 function pairs (    134274 Cartesian)
 Smallest overlap matrix eigenvalue = 7.75E-08
 Linear dependence detected in AO basis
 Number of orthogonalized atomic orbitals = 556
 Maximum deviation from orthogonality = 3.430E-10
 Guess from superposition of atomic densities
 Warning:  Energy on first SCF cycle will be non-variational
 SAD guess density has 242.000000 electrons

 -----------------------------------------------------------------------
  General SCF calculation program by
  Eric Jon Sundstrom, Paul Horn, Yuezhi Mao, Dmitri Zuev, Alec White,
  David Stuck, Shaama M.S., Shane Yost, Joonho Lee, David Small,
  Daniel Levine, Susi Lehtola, Hugh Burton, Evgeny Epifanovsky,
  Bang C. Huynh
 -----------------------------------------------------------------------
 Exchange:     0.2000 Hartree-Fock + 0.0800 Slater + 0.7200 B88
 Correlation:  0.1900 VWN1RPA + 0.8100 LYP
 Using SG-1 standard quadrature grid
 A restricted SCF calculation will be
 performed using DIIS
 SCF converges when DIIS error is below 1.0e-08
 ---------------------------------------
  Cycle       Energy         DIIS error
 ---------------------------------------
    1   -5064.7828085286      2.52e-02  
    2   -5059.5231704437      1.27e-03  
    3   -5059.4897846627      1.50e-03  
    4   -5059.5606755072      7.23e-04  
    5   -5059.5817195059      1.61e-04  
    6   -5059.5824207985      9.03e-05  
    7   -5059.5827266261      1.51e-05  
    8   -5059.5827337839      6.70e-06  
    9   -5059.5827355027      1.29e-06  
   10   -5059.5827355558      2.45e-07  
   11   -5059.5827355576      1.27e-07  
   12   -5059.5827355581      2.55e-08  
   13   -5059.5827355581      1.08e-08  
   14   -5059.5827355583      4.81e-09  Convergence criterion met
 ---------------------------------------
 SCF time:   CPU 1220.02s  wall 1220.00s 
 SCF   energy in the final basis set =    -5059.5827355583
 Total energy in the final basis set =    -5059.5827355583

 --------------------------------------------------------------

                    Orbital Energies (a.u.)
 --------------------------------------------------------------

 Alpha MOs
 -- Occupied --
********-101.5877-101.5871-101.5871-101.5871-101.5870-101.5868-101.5867
********-101.5866 -10.2926 -10.2926 -10.2893 -10.2893 -10.2892 -10.2892
-10.2885 -10.2885 -10.2885 -10.2885 -10.2526 -10.2523  -9.5024  -9.5024
 -9.5019  -9.5018  -9.5018  -9.5018  -9.5014  -9.5014  -9.5013  -9.5013
 -7.2675  -7.2674  -7.2668  -7.2668  -7.2668  -7.2667  -7.2665  -7.2665
 -7.2664  -7.2663  -7.2573  -7.2571  -7.2567  -7.2567  -7.2566  -7.2565
 -7.2563  -7.2562  -7.2562  -7.2562  -7.2561  -7.2560  -7.2560  -7.2559
 -7.2559  -7.2558  -7.2553  -7.2553  -7.2553  -7.2552  -0.9836  -0.9728
 -0.9327  -0.9321  -0.9307  -0.9116  -0.8877  -0.8869  -0.8781  -0.8732
 -0.8502  -0.8450  -0.7993  -0.7533  -0.7533  -0.7507  -0.6748  -0.6412
 -0.6400  -0.6285  -0.5716  -0.5694  -0.5548  -0.5312  -0.5059  -0.4937
 -0.4817  -0.4805  -0.4804  -0.4776  -0.4772  -0.4587  -0.4428  -0.4423
 -0.4366  -0.4239  -0.4135  -0.4025  -0.4022  -0.3746  -0.3685  -0.3652
 -0.3651  -0.3634  -0.3632  -0.3618  -0.3618  -0.3519  -0.3513  -0.3408
 -0.3406  -0.3356  -0.3347  -0.3205  -0.3203  -0.2823  -0.2802  -0.2751
 -0.2731
 -- Virtual --
 -0.0745  -0.0707  -0.0702  -0.0698  -0.0648  -0.0589  -0.0144  -0.0141
 -0.0076  -0.0061   0.0053   0.0128   0.0192   0.0193   0.0212   0.0215
  0.0268   0.0275   0.0416   0.0440   0.0534   0.0542   0.0568   0.0581
  0.0642   0.0667   0.0679   0.0749   0.0789   0.0796   0.0801   0.0822
  0.0880   0.0891   0.0927   0.0932   0.0973   0.1020   0.1025   0.1040
  0.1105   0.1110   0.1118   0.1142   0.1238   0.1299   0.1305   0.1310
  0.1366   0.1380   0.1423   0.1481   0.1484   0.1487   0.1561   0.1566
  0.1633   0.1645   0.1651   0.1680   0.1682   0.1711   0.1881   0.1915
  0.1922   0.1938   0.1958   0.1968   0.1988   0.2020   0.2089   0.2095
  0.2182   0.2187   0.2248   0.2257   0.2270   0.2290   0.2312   0.2349
  0.2438   0.2476   0.2478   0.2549   0.2602   0.2638   0.2649   0.2657
  0.2690   0.2745   0.2762   0.2774   0.2826   0.2854   0.2907   0.2925
  0.2957   0.2962   0.3038   0.3044   0.3148   0.3151   0.3176   0.3245
  0.3533   0.3788   0.3792   0.4074   0.4145   0.4192   0.4210   0.4274
  0.4324   0.4364   0.4371   0.4477   0.4486   0.4509   0.4519   0.4546
  0.4602   0.4625   0.4632   0.4745   0.4793   0.4809   0.4814   0.4833
  0.4846   0.4881   0.4909   0.4953   0.5130   0.5156   0.5167   0.5343
  0.5355   0.5590   0.5635   0.5637   0.5640   0.5682   0.5738   0.5953
  0.5955   0.6010   0.6058   0.6070   0.6087   0.6110   0.6114   0.6141
  0.6192   0.6271   0.6313   0.6320   0.6411   0.6571   0.6576   0.6610
  0.6707   0.6744   0.6893   0.7624   0.7644   0.7666   0.7752   0.7810
  0.7910   0.8080   0.8143   0.8156   0.8199   0.8204   0.8275   0.8296
  0.8303   0.8309   0.8317   0.8331   0.8348   0.8398   0.8411   0.8416
  0.8455   0.8475   0.8553   0.8577   0.8593   0.8740   0.8822   0.8851
  0.8870   0.8908   0.8936   0.8958   0.8959   0.8971   0.8996   0.9068
  0.9154   0.9231   0.9311   0.9322   0.9327   0.9371   0.9413   0.9418
  0.9444   0.9484   0.9492   0.9561   0.9628   0.9791   0.9846   0.9867
  1.0117   1.0197   1.0225   1.0318   1.0323   1.0645   1.0680   1.0739
  1.0855   1.0948   1.0985   1.1195   1.1206   1.1556   1.1800   1.1822
  1.1880   1.1886   1.2103   1.2215   1.2259   1.2618   1.2621   1.2640
  1.2679   1.2743   1.2795   1.2820   1.2850   1.2882   1.2907   1.2909
  1.2915   1.3093   1.3157   1.3168   1.3712   1.3851   1.3926   1.3952
  1.3969   1.4614   1.4625   1.4994   1.5332   1.5493   1.5561   1.6184
  1.6500   1.6508   1.6539   1.6580   1.7175   1.7234   1.7277   1.7464
  1.7757   1.7931   1.7965   1.8033   1.8058   1.8236   1.8257   1.8283
  1.8692   1.8749   1.8949   1.9008   1.9059   1.9714   1.9747   2.0904
  2.1127   2.1163   2.1191   2.1778   2.2113   2.2206   2.2210   2.2266
  2.2358   2.2388   2.2418   2.2552   2.2596   2.2634   2.2665   2.2671
  2.3121   2.3133   2.3139   2.3176   2.3247   2.3429   2.3467   2.3482
  2.3946   2.4081   2.4090   2.4126   2.4214   2.4425   2.4436   2.4511
  2.4532   2.4580   2.4924   2.5203   2.5247   2.5270   2.5275   2.5468
  2.5623   2.5886   2.6410   2.6495   2.6585   2.6630   2.6652   2.6665
  2.7248   2.7286   2.7455   2.7983   2.7999   2.8194   2.8751   2.9437
  2.9497   3.0218   3.0618   3.0633   3.0639   3.1057   3.1191   3.1195
  3.1259   3.1383   3.1476   3.1966   3.2325   3.2335   3.2512   3.2789
  3.4363   3.5039   3.5072   3.5514   3.6525   3.7111   3.8748   3.8781
  3.8782   3.9183   4.2624   4.7951   4.8027   9.7360   9.7422   9.7850
  9.7851   9.8030   9.8031   9.8077   9.8221   9.8503   9.8674  23.2197
 23.3833  23.7646  23.7692  23.8124  23.8177  23.9054  23.9202  23.9212
 23.9504  23.9781  24.0902  25.7621  25.7631  25.7758  25.7964  25.8438
 25.8532  25.8550  25.9795  25.9887  26.0066  26.0350  26.0855  26.0897
 26.1372  26.1922  26.2014  26.2295  26.3612  26.3696  26.4038  26.4701
 26.4994  26.5635  26.5637  26.7068  26.7948  26.8058  26.8286  27.0292
 27.2809 215.7291 215.7320 215.7815 215.7819 215.8019 215.8023 215.8087
215.8266 215.8696 215.8770
 --------------------------------------------------------------

          Ground-State Mulliken Net Atomic Charges

     Atom                 Charge (a.u.)
  ----------------------------------------
      1 C                    -0.975234
      2 C                    -1.504898
      3 Cl                    0.595124
      4 C                     0.423233
      5 Cl                    0.640461
      6 C                    -0.015813
      7 Cl                    0.680456
      8 C                     0.431302
      9 Cl                    0.638452
     10 C                    -1.513619
     11 Cl                    0.599457
     12 C                    -0.999567
     13 C                    -1.500842
     14 Cl                    0.595013
     15 C                     0.418452
     16 Cl                    0.638976
     17 C                    -0.027201
     18 Cl                    0.681272
     19 C                     0.460349
     20 Cl                    0.638760
     21 C                    -1.493962
     22 Cl                    0.589830
  ----------------------------------------
  Sum of atomic charges =     0.000000

 -----------------------------------------------------------------
                    Cartesian Multipole Moments
 -----------------------------------------------------------------
    Charge (ESU x 10^10)
                 0.0000
    Dipole Moment (Debye)
         X      -0.0016      Y       0.0021      Z       0.0006
       Tot       0.0027
    Quadrupole Moments (Debye-Ang)
        XX    -192.8242     XY      -0.0410     YY    -193.3892
        XZ      -0.2689     YZ      -0.0450     ZZ    -193.1210
    Octopole Moments (Debye-Ang^2)
       XXX    -370.4953    XXY       1.7087    XYY    -122.4705
       YYY       8.7396    XXZ      72.3716    XYZ      -0.5002
       YYZ      73.1069    XZZ    -123.4141    YZZ       4.0565
       ZZZ     222.3865
    Hexadecapole Moments (Debye-Ang^3)
      XXXX   -9079.2669   XXXY      93.7531   XXYY   -1937.3551
      XYYY      73.1481   YYYY   -2466.1256   XXXZ    1900.6194
      XXYZ      10.1116   XYYZ     647.9356   YYYZ     -29.8039
      XXZZ   -2329.8829   XYZZ      47.3388   YYZZ   -1244.3202
      XZZZ    1930.4444   YZZZ      25.4030   ZZZZ   -4985.1233
 -----------------------------------------------------------------
 Calculating analytic gradient of the SCF energy
 Gradient of SCF Energy
            1           2           3           4           5           6
    1   0.0000122   0.0002674   0.0005148  -0.0000121  -0.0000800  -0.0000966
    2   0.0000394  -0.0001180  -0.0003291   0.0000013   0.0000091  -0.0000079
    3   0.0000052  -0.0004168  -0.0003063   0.0000888   0.0000936   0.0000717
            7           8           9          10          11          12
    1   0.0000226  -0.0001377  -0.0000807   0.0004445   0.0004926   0.0000352
    2   0.0000149   0.0000223  -0.0000226   0.0000389   0.0003409   0.0000073
    3   0.0000343   0.0000530   0.0000978   0.0000544  -0.0003406  -0.0000166
           13          14          15          16          17          18
    1  -0.0003953  -0.0004067   0.0001126   0.0000938   0.0000660  -0.0000099
    2   0.0002752   0.0002186  -0.0000373   0.0000082  -0.0000067  -0.0000021
    3   0.0000930   0.0005235  -0.0000037  -0.0001020  -0.0000785  -0.0000351
           19          20          21          22
    1   0.0000278   0.0000892  -0.0002651  -0.0006945
    2   0.0000328  -0.0000133  -0.0002499  -0.0002218
    3  -0.0001154  -0.0000749   0.0003101   0.0000644
 Max gradient component =       6.945E-04
 RMS gradient           =       2.150E-04
 Gradient time:  CPU 458.69 s  wall 458.70 s
 Geometry Optimization Parameters
   NAtoms,    NIC,     NZ,  NCons,   NDum,   NFix, NCnnct, MaxDiis
       22     171      22       0       0       0       0       0

 Cartesian Hessian Update
 Hessian updated using BFGS update


** GEOMETRY OPTIMIZATION IN DELOCALIZED INTERNAL COORDINATES **
   Searching for a Minimum

   Optimization Cycle:  15

                       Coordinates (Angstroms)
     ATOM                X               Y               Z
      1  C        -0.0016181473    0.0124101714   -0.0009246150
      2  C        -0.0261532576    0.4399291368    1.3297875755
      3  Cl        1.4650997749    0.9443902814    2.0753532325
      4  C        -1.2204891791    0.4599674968    2.0588235928
      5  Cl       -1.2303584034    0.9887531251    3.7112190882
      6  C        -2.4105214803    0.0451026442    1.4434707059
      7  Cl       -3.8969859572    0.0617125423    2.3377488801
      8  C        -2.4024524359   -0.3840460295    0.1084537047
      9  Cl       -3.8739254305   -0.8962887516   -0.6544991406
     10  C        -1.1962695829   -0.3965089314   -0.6009997580
     11  Cl       -1.1593385491   -0.9239714140   -2.2610436663
     12  C         1.2784839552   -0.0185984322   -0.7646076385
     13  C         2.1139847238   -1.1375136321   -0.6991961005
     14  Cl        1.6291054309   -2.4864989993    0.2905120185
     15  C         3.3183000947   -1.1827785913   -1.4105568077
     16  Cl        4.3405809934   -2.5809434270   -1.3148799686
     17  C         3.6902337107   -0.0873774251   -2.2032089852
     18  Cl        5.1801114097   -0.1288159438   -3.0909521904
     19  C         2.8614063035    1.0415558566   -2.2806584897
     20  Cl        3.3206723964    2.3962650547   -3.2625238432
     21  C         1.6622659220    1.0653004948   -1.5592011015
     22  Cl        0.6151358285    2.4546109832   -1.6428539520
   Point Group: c1    Number of degrees of freedom:    60


   Energy is  -5059.582735558

 Hessian updated using BFGS update

 60 Hessian modes will be used to form the next step
  Hessian Eigenvalues:
     0.002036    0.016322    0.017509    0.020576    0.020683    0.020829
     0.021682    0.022744    0.022766    0.023499    0.024090    0.024091
     0.024114    0.024115    0.024141    0.024143    0.024147    0.024160
     0.055210    0.101105    0.138518    0.216930    0.227404    0.228991
     0.234496    0.249971    0.249980    0.249983    0.249989    0.249993
     0.249996    0.249999    0.250001    0.250005    0.250036    0.250131
     0.265900    0.287933    0.290388    0.292891    0.294426    0.301033
     0.301033    0.301033    0.301037    0.301478    0.303906    0.318238
     0.402935    0.408198    0.419974    0.426596    0.457254    0.458714
     0.466732    0.473780    0.478204    0.478237    0.479145    0.493969

 Minimum search - taking simple RFO step
 Searching for Lamda that Minimizes Along All modes
 Value Taken    Lamda =  -0.00021564
 Step Taken.  Stepsize is  0.285744

                             Maximum     Tolerance    Cnvgd?
         Gradient           0.001375      0.000300      NO
         Displacement       0.220756      0.001200      NO
         Energy change     -0.000272      0.000001      NO


 New Cartesian Coordinates Obtained by Inverse Iteration

 Displacement from previous Coordinates is:  0.367522
 ----------------------------------------------------------------
             Standard Nuclear Orientation (Angstroms)
    I     Atom           X                Y                Z
 ----------------------------------------------------------------
    1      C      -0.0014404108     0.0124683135     0.0018294810
    2      C      -0.0345562071     0.4656280355     1.3247028541
    3      Cl      1.4447445045     1.0070755852     2.0665907932
    4      C      -1.2298675586     0.4852550511     2.0519462179
    5      Cl     -1.2472791671     1.0457084574     3.6937091264
    6      C      -2.4140304522     0.0447154388     1.4446870487
    7      Cl     -3.9013260075     0.0607597024     2.3376272149
    8      C      -2.3992146680    -0.4091994757     0.1185918357
    9      Cl     -3.8640155273    -0.9507717412    -0.6368429731
   10      C      -1.1926215930    -0.4213321223    -0.5896896690
   11      Cl     -1.1549822304    -0.9840741410    -2.2374591872
   12      C       1.2808312114    -0.0183801544    -0.7628079564
   13      C       2.1055728086    -1.1475272033    -0.7207321848
   14      Cl      1.6112568471    -2.5141533202     0.2385706889
   15      C       3.3080562744    -1.1931423541    -1.4348751255
   16      Cl      4.3134680292    -2.6050316762    -1.3667448977
   17      C       3.6919207889    -0.0884385552    -2.2075124174
   18      Cl      5.1795238148    -0.1312083826    -3.0989812910
   19      C       2.8764326462     1.0507680944    -2.2617456541
   20      Cl      3.3499323261     2.4187057133    -3.2181912347
   21      C       1.6786958066     1.0753829945    -1.5383195550
   22      Cl      0.6561668849     2.4834479501    -1.5950905740
 ----------------------------------------------------------------
 Nuclear Repulsion Energy =        3506.82031827 hartrees
 There are      121 alpha and      121 beta electrons
 Applying Cartesian multipole field
    Component          Value
    ---------          -----
     (2,0,0)        1.00000E-12
     (0,2,0)        2.00000E-11
     (0,0,2)       -3.00000E-11
 Nucleus-field energy     =    -0.0000000675 hartrees
 Requested basis set is 6-311++G(d,p)
 There are 202 shells and 564 basis functions
 A cutoff of  1.0D-15 yielded  13903 shell pairs
 There are    124749 function pairs (    134176 Cartesian)
 Smallest overlap matrix eigenvalue = 7.52E-08
 Linear dependence detected in AO basis
 Number of orthogonalized atomic orbitals = 556
 Maximum deviation from orthogonality = 2.278E-10
 Guess from superposition of atomic densities
 Warning:  Energy on first SCF cycle will be non-variational
 SAD guess density has 242.000000 electrons

 -----------------------------------------------------------------------
  General SCF calculation program by
  Eric Jon Sundstrom, Paul Horn, Yuezhi Mao, Dmitri Zuev, Alec White,
  David Stuck, Shaama M.S., Shane Yost, Joonho Lee, David Small,
  Daniel Levine, Susi Lehtola, Hugh Burton, Evgeny Epifanovsky,
  Bang C. Huynh
 -----------------------------------------------------------------------
 Exchange:     0.2000 Hartree-Fock + 0.0800 Slater + 0.7200 B88
 Correlation:  0.1900 VWN1RPA + 0.8100 LYP
 Using SG-1 standard quadrature grid
 A restricted SCF calculation will be
 performed using DIIS
 SCF converges when DIIS error is below 1.0e-08
 ---------------------------------------
  Cycle       Energy         DIIS error
 ---------------------------------------
    1   -5064.7817624982      2.52e-02  
    2   -5059.5237567225      1.27e-03  
    3   -5059.4924146449      1.48e-03  
    4   -5059.5609167061      7.21e-04  
    5   -5059.5818332339      1.60e-04  
    6   -5059.5825238813      9.04e-05  
    7   -5059.5828313453      1.49e-05  
    8   -5059.5828383090      6.67e-06  
    9   -5059.5828400145      1.29e-06  
   10   -5059.5828400677      2.44e-07  
   11   -5059.5828400693      1.27e-07  
   12   -5059.5828400700      2.52e-08  
   13   -5059.5828400700      1.10e-08  
   14   -5059.5828400697      4.75e-09  Convergence criterion met
 ---------------------------------------
 SCF time:   CPU 1224.85s  wall 1225.00s 
 SCF   energy in the final basis set =    -5059.5828400697
 Total energy in the final basis set =    -5059.5828400697

 --------------------------------------------------------------

                    Orbital Energies (a.u.)
 --------------------------------------------------------------

 Alpha MOs
 -- Occupied --
********-101.5877-101.5871-101.5870-101.5870-101.5870-101.5867-101.5867
********-101.5865 -10.2925 -10.2925 -10.2892 -10.2892 -10.2891 -10.2891
-10.2886 -10.2886 -10.2886 -10.2885 -10.2532 -10.2529  -9.5024  -9.5024
 -9.5018  -9.5018  -9.5018  -9.5017  -9.5014  -9.5013  -9.5012  -9.5012
 -7.2675  -7.2674  -7.2668  -7.2668  -7.2667  -7.2667  -7.2665  -7.2664
 -7.2663  -7.2662  -7.2573  -7.2571  -7.2566  -7.2566  -7.2565  -7.2565
 -7.2563  -7.2562  -7.2562  -7.2561  -7.2560  -7.2559  -7.2559  -7.2558
 -7.2558  -7.2558  -7.2552  -7.2552  -7.2552  -7.2551  -0.9835  -0.9730
 -0.9327  -0.9325  -0.9305  -0.9117  -0.8873  -0.8871  -0.8780  -0.8732
 -0.8503  -0.8451  -0.7993  -0.7532  -0.7531  -0.7509  -0.6748  -0.6406
 -0.6403  -0.6288  -0.5707  -0.5702  -0.5548  -0.5313  -0.5060  -0.4937
 -0.4818  -0.4804  -0.4803  -0.4775  -0.4774  -0.4588  -0.4425  -0.4424
 -0.4367  -0.4238  -0.4137  -0.4023  -0.4023  -0.3743  -0.3686  -0.3652
 -0.3652  -0.3636  -0.3634  -0.3617  -0.3617  -0.3518  -0.3517  -0.3404
 -0.3403  -0.3353  -0.3351  -0.3202  -0.3202  -0.2816  -0.2811  -0.2750
 -0.2731
 -- Virtual --
 -0.0730  -0.0720  -0.0706  -0.0697  -0.0647  -0.0589  -0.0141  -0.0140
 -0.0076  -0.0060   0.0053   0.0126   0.0194   0.0194   0.0214   0.0216
  0.0271   0.0272   0.0416   0.0440   0.0536   0.0539   0.0571   0.0577
  0.0642   0.0671   0.0675   0.0749   0.0794   0.0795   0.0809   0.0814
  0.0883   0.0886   0.0927   0.0933   0.0975   0.1020   0.1028   0.1032
  0.1103   0.1112   0.1114   0.1139   0.1239   0.1301   0.1306   0.1307
  0.1364   0.1379   0.1423   0.1481   0.1487   0.1488   0.1563   0.1564
  0.1637   0.1641   0.1649   0.1680   0.1695   0.1703   0.1882   0.1918
  0.1932   0.1941   0.1961   0.1964   0.1966   0.2015   0.2087   0.2090
  0.2181   0.2186   0.2256   0.2258   0.2265   0.2283   0.2321   0.2331
  0.2436   0.2476   0.2477   0.2550   0.2603   0.2638   0.2653   0.2669
  0.2681   0.2741   0.2765   0.2768   0.2831   0.2838   0.2918   0.2936
  0.2945   0.2958   0.3043   0.3049   0.3153   0.3164   0.3170   0.3248
  0.3544   0.3790   0.3791   0.4072   0.4149   0.4199   0.4203   0.4297
  0.4309   0.4362   0.4365   0.4478   0.4483   0.4519   0.4527   0.4534
  0.4615   0.4622   0.4627   0.4755   0.4796   0.4801   0.4817   0.4820
  0.4845   0.4881   0.4926   0.4938   0.5135   0.5140   0.5164   0.5343
  0.5387   0.5604   0.5627   0.5630   0.5633   0.5680   0.5729   0.5951
  0.5953   0.6016   0.6062   0.6076   0.6083   0.6113   0.6117   0.6123
  0.6189   0.6289   0.6296   0.6330   0.6396   0.6575   0.6578   0.6668
  0.6717   0.6726   0.6889   0.7637   0.7640   0.7651   0.7762   0.7809
  0.7908   0.8106   0.8139   0.8178   0.8181   0.8190   0.8284   0.8294
  0.8299   0.8305   0.8308   0.8333   0.8347   0.8394   0.8410   0.8411
  0.8456   0.8486   0.8548   0.8583   0.8588   0.8730   0.8819   0.8860
  0.8868   0.8924   0.8934   0.8956   0.8966   0.8980   0.8988   0.9067
  0.9152   0.9227   0.9311   0.9313   0.9324   0.9367   0.9413   0.9415
  0.9439   0.9491   0.9491   0.9553   0.9609   0.9815   0.9832   0.9840
  1.0153   1.0181   1.0208   1.0318   1.0331   1.0652   1.0659   1.0743
  1.0852   1.0966   1.0974   1.1202   1.1205   1.1569   1.1825   1.1832
  1.1844   1.1883   1.2099   1.2231   1.2244   1.2624   1.2626   1.2630
  1.2701   1.2746   1.2810   1.2812   1.2870   1.2894   1.2901   1.2911
  1.2913   1.3080   1.3155   1.3158   1.3743   1.3878   1.3902   1.3930
  1.3965   1.4617   1.4619   1.5008   1.5383   1.5421   1.5550   1.6202
  1.6509   1.6511   1.6552   1.6568   1.7201   1.7215   1.7266   1.7461
  1.7745   1.7934   1.7960   1.8051   1.8056   1.8232   1.8267   1.8275
  1.8697   1.8737   1.8940   1.9027   1.9039   1.9731   1.9743   2.0903
  2.1145   2.1162   2.1168   2.1784   2.2110   2.2206   2.2208   2.2253
  2.2359   2.2401   2.2408   2.2554   2.2593   2.2642   2.2643   2.2651
  2.3120   2.3123   2.3136   2.3202   2.3247   2.3444   2.3453   2.3478
  2.3953   2.4090   2.4092   2.4124   2.4303   2.4359   2.4435   2.4504
  2.4508   2.4576   2.4926   2.5204   2.5263   2.5272   2.5280   2.5495
  2.5534   2.5879   2.6435   2.6460   2.6610   2.6635   2.6642   2.6657
  2.7275   2.7280   2.7441   2.7989   2.7994   2.8175   2.8740   2.9450
  2.9464   3.0208   3.0631   3.0636   3.0638   3.1101   3.1132   3.1210
  3.1225   3.1391   3.1472   3.1958   3.2324   3.2327   3.2500   3.2820
  3.4375   3.5046   3.5054   3.5507   3.6534   3.7123   3.8719   3.8781
  3.8781   3.9184   4.2631   4.7977   4.7996   9.7367   9.7416   9.7846
  9.7848   9.8030   9.8030   9.8122   9.8155   9.8533   9.8704  23.2210
 23.3819  23.7659  23.7670  23.8139  23.8176  23.9039  23.9205  23.9209
 23.9521  23.9779  24.0870  25.7621  25.7625  25.7707  25.7964  25.8401
 25.8534  25.8538  25.9814  25.9835  26.0083  26.0328  26.0877  26.0887
 26.1372  26.1952  26.1975  26.2322  26.3662  26.3813  26.3899  26.4696
 26.4993  26.5629  26.5633  26.7076  26.8042  26.8081  26.8135  27.0322
 27.2866 215.7298 215.7314 215.7812 215.7815 215.8019 215.8024 215.8143
215.8184 215.8734 215.8796
 --------------------------------------------------------------

          Ground-State Mulliken Net Atomic Charges

     Atom                 Charge (a.u.)
  ----------------------------------------
      1 C                    -0.983424
      2 C                    -1.528334
      3 Cl                    0.596678
      4 C                     0.444747
      5 Cl                    0.639575
      6 C                     0.010153
      7 Cl                    0.680399
      8 C                     0.431177
      9 Cl                    0.637975
     10 C                    -1.530053
     11 Cl                    0.600369
     12 C                    -1.006159
     13 C                    -1.520608
     14 Cl                    0.596218
     15 C                     0.425502
     16 Cl                    0.638616
     17 C                     0.000764
     18 Cl                    0.680981
     19 C                     0.471932
     20 Cl                    0.638231
     21 C                    -1.516691
     22 Cl                    0.591954
  ----------------------------------------
  Sum of atomic charges =     0.000000

 -----------------------------------------------------------------
                    Cartesian Multipole Moments
 -----------------------------------------------------------------
    Charge (ESU x 10^10)
                 0.0000
    Dipole Moment (Debye)
         X      -0.0013      Y       0.0018      Z       0.0016
       Tot       0.0027
    Quadrupole Moments (Debye-Ang)
        XX    -192.8519     XY      -0.0206     YY    -193.3299
        XZ      -0.2680     YZ      -0.0078     ZZ    -193.1436
    Octopole Moments (Debye-Ang^2)
       XXX    -370.5663    XXY       1.6895    XYY    -122.3681
       YYY       8.7205    XXZ      72.3846    XYZ      -0.4963
       YYZ      73.1076    XZZ    -123.4037    YZZ       4.0528
       ZZZ     222.5426
    Hexadecapole Moments (Debye-Ang^3)
      XXXX   -9075.2655   XXXY      76.5525   XXYY   -1948.3573
      XYYY      54.5620   YYYY   -2540.2078   XXXZ    1921.3536
      XXYZ      -0.4729   XYYZ     654.7561   YYYZ     -63.2409
      XXZZ   -2321.1133   XYZZ      40.8398   YYZZ   -1249.1218
      XZZZ    1952.6518   YZZZ      -6.6244   ZZZZ   -4942.6892
 -----------------------------------------------------------------
 Calculating analytic gradient of the SCF energy
 Gradient of SCF Energy
            1           2           3           4           5           6
    1  -0.0002055   0.0000496  -0.0002318  -0.0000558   0.0000677   0.0002065
    2   0.0000325  -0.0000227   0.0000265  -0.0000177  -0.0000214  -0.0000043
    3   0.0001681   0.0000041   0.0001753  -0.0000951  -0.0000064  -0.0000742
            7           8           9          10          11          12
    1   0.0000237   0.0000302   0.0000907  -0.0000540  -0.0002369   0.0002234
    2   0.0000187   0.0000128  -0.0000008   0.0000086   0.0000455  -0.0000099
    3   0.0000558   0.0001187   0.0000003   0.0000788   0.0000747  -0.0001500
           13          14          15          16          17          18
    1   0.0000653   0.0002400   0.0000123  -0.0000724  -0.0002113  -0.0000018
    2   0.0000362  -0.0000788   0.0000987   0.0000266  -0.0000077  -0.0000211
    3   0.0000113  -0.0001166  -0.0000480  -0.0000129   0.0000947  -0.0000384
           19          20          21          22
    1  -0.0000174  -0.0000909  -0.0000239   0.0001922
    2  -0.0000847  -0.0000099  -0.0000689   0.0000418
    3   0.0000000   0.0000184  -0.0000675  -0.0001910
 Max gradient component =       2.400E-04
 RMS gradient           =       9.974E-05
 Gradient time:  CPU 441.21 s  wall 441.22 s
 Geometry Optimization Parameters
   NAtoms,    NIC,     NZ,  NCons,   NDum,   NFix, NCnnct, MaxDiis
       22     171      22       0       0       0       0       0

 Cartesian Hessian Update
 Hessian updated using BFGS update


** GEOMETRY OPTIMIZATION IN DELOCALIZED INTERNAL COORDINATES **
   Searching for a Minimum

   Optimization Cycle:  16

                       Coordinates (Angstroms)
     ATOM                X               Y               Z
      1  C        -0.0014404108    0.0124683135    0.0018294810
      2  C        -0.0345562071    0.4656280355    1.3247028541
      3  Cl        1.4447445045    1.0070755852    2.0665907932
      4  C        -1.2298675586    0.4852550511    2.0519462179
      5  Cl       -1.2472791671    1.0457084574    3.6937091264
      6  C        -2.4140304522    0.0447154388    1.4446870487
      7  Cl       -3.9013260075    0.0607597024    2.3376272149
      8  C        -2.3992146680   -0.4091994757    0.1185918357
      9  Cl       -3.8640155273   -0.9507717412   -0.6368429731
     10  C        -1.1926215930   -0.4213321223   -0.5896896690
     11  Cl       -1.1549822304   -0.9840741410   -2.2374591872
     12  C         1.2808312114   -0.0183801544   -0.7628079564
     13  C         2.1055728086   -1.1475272033   -0.7207321848
     14  Cl        1.6112568471   -2.5141533202    0.2385706889
     15  C         3.3080562744   -1.1931423541   -1.4348751255
     16  Cl        4.3134680292   -2.6050316762   -1.3667448977
     17  C         3.6919207889   -0.0884385552   -2.2075124174
     18  Cl        5.1795238148   -0.1312083826   -3.0989812910
     19  C         2.8764326462    1.0507680944   -2.2617456541
     20  Cl        3.3499323261    2.4187057133   -3.2181912347
     21  C         1.6786958066    1.0753829945   -1.5383195550
     22  Cl        0.6561668849    2.4834479501   -1.5950905740
   Point Group: c1    Number of degrees of freedom:    60


   Energy is  -5059.582840070

 Hessian updated using BFGS update

 60 Hessian modes will be used to form the next step
  Hessian Eigenvalues:
     0.001859    0.016321    0.017509    0.020576    0.020683    0.020917
     0.021683    0.022756    0.022788    0.023500    0.024089    0.024091
     0.024114    0.024115    0.024137    0.024144    0.024147    0.024166
     0.055207    0.101106    0.157842    0.216940    0.227438    0.230591
     0.234518    0.249972    0.249980    0.249983    0.249991    0.249994
     0.249998    0.249999    0.250000    0.250003    0.250117    0.250236
     0.268705    0.287931    0.290386    0.292888    0.296939    0.301032
     0.301033    0.301033    0.301033    0.301614    0.306525    0.320275
     0.403292    0.408199    0.419974    0.426596    0.457253    0.458714
     0.466733    0.473566    0.478203    0.478270    0.479145    0.498194

 Minimum search - taking simple RFO step
 Searching for Lamda that Minimizes Along All modes
 Value Taken    Lamda =  -0.00001334
 Step Taken.  Stepsize is  0.042810

                             Maximum     Tolerance    Cnvgd?
         Gradient           0.000932      0.000300      NO
         Displacement       0.031100      0.001200      NO
         Energy change     -0.000105      0.000001      NO


 New Cartesian Coordinates Obtained by Inverse Iteration

 Displacement from previous Coordinates is:  0.079658
 ----------------------------------------------------------------
             Standard Nuclear Orientation (Angstroms)
    I     Atom           X                Y                Z
 ----------------------------------------------------------------
    1      C      -0.0010573001     0.0119534997     0.0015810356
    2      C      -0.0343184824     0.4707671033     1.3222265914
    3      Cl      1.4457779845     1.0182821004     2.0590270530
    4      C      -1.2295305252     0.4908201217     2.0496946058
    5      Cl     -1.2480254072     1.0590795375     3.6887647137
    6      C      -2.4129533130     0.0448489752     1.4440286837
    7      Cl     -3.9003295539     0.0608671094     2.3368213855
    8      C      -2.3973677630    -0.4146456051     0.1194828048
    9      Cl     -3.8612674130    -0.9623885348    -0.6334031747
   10      C      -1.1906219338    -0.4270727322    -0.5886787535
   11      Cl     -1.1484600909    -0.9963632321    -2.2343691500
   12      C       1.2803666710    -0.0187423352    -0.7625864731
   13      C       2.1016224100    -1.1502460819    -0.7249220221
   14      Cl      1.6014996595    -2.5182395036     0.2299794338
   15      C       3.3042088381    -1.1958264059    -1.4390014732
   16      Cl      4.3065132208    -2.6102375397    -1.3760638967
   17      C       3.6908465999    -0.0882863862    -2.2069170575
   18      Cl      5.1783853502    -0.1305010986    -3.0984672762
   19      C       2.8780629021     1.0534987513    -2.2563295626
   20      Cl      3.3550173553     2.4243366137    -3.2069811539
   21      C       1.6802928385     1.0776964427    -1.5327904663
   22      Cl      0.6586060734     2.4870554106    -1.5818333063
 ----------------------------------------------------------------
 Nuclear Repulsion Energy =        3507.40334249 hartrees
 There are      121 alpha and      121 beta electrons
 Applying Cartesian multipole field
    Component          Value
    ---------          -----
     (2,0,0)        1.00000E-12
     (0,2,0)        2.00000E-11
     (0,0,2)       -3.00000E-11
 Nucleus-field energy     =    -0.0000000669 hartrees
 Requested basis set is 6-311++G(d,p)
 There are 202 shells and 564 basis functions
 A cutoff of  1.0D-15 yielded  13908 shell pairs
 There are    124790 function pairs (    134217 Cartesian)
 Smallest overlap matrix eigenvalue = 7.49E-08
 Linear dependence detected in AO basis
 Number of orthogonalized atomic orbitals = 556
 Maximum deviation from orthogonality = 2.278E-10
 Guess from superposition of atomic densities
 Warning:  Energy on first SCF cycle will be non-variational
 SAD guess density has 242.000000 electrons

 -----------------------------------------------------------------------
  General SCF calculation program by
  Eric Jon Sundstrom, Paul Horn, Yuezhi Mao, Dmitri Zuev, Alec White,
  David Stuck, Shaama M.S., Shane Yost, Joonho Lee, David Small,
  Daniel Levine, Susi Lehtola, Hugh Burton, Evgeny Epifanovsky,
  Bang C. Huynh
 -----------------------------------------------------------------------
 Exchange:     0.2000 Hartree-Fock + 0.0800 Slater + 0.7200 B88
 Correlation:  0.1900 VWN1RPA + 0.8100 LYP
 Using SG-1 standard quadrature grid
 A restricted SCF calculation will be
 performed using DIIS
 SCF converges when DIIS error is below 1.0e-08
 ---------------------------------------
  Cycle       Energy         DIIS error
 ---------------------------------------
    1   -5064.7804082610      2.52e-02  
    2   -5059.5235925131      1.27e-03  
    3   -5059.4914021141      1.48e-03  
    4   -5059.5608533681      7.22e-04  
    5   -5059.5818351391      1.60e-04  
    6   -5059.5825295320      9.03e-05  
    7   -5059.5828361944      1.50e-05  
    8   -5059.5828432223      6.68e-06  
    9   -5059.5828449343      1.29e-06  
   10   -5059.5828449875      2.44e-07  
   11   -5059.5828449895      1.27e-07  
   12   -5059.5828449900      2.55e-08  
   13   -5059.5828449899      1.11e-08  
   14   -5059.5828449901      4.78e-09  Convergence criterion met
 ---------------------------------------
 SCF time:   CPU 1192.38s  wall 1192.00s 
 SCF   energy in the final basis set =    -5059.5828449901
 Total energy in the final basis set =    -5059.5828449901

 --------------------------------------------------------------

                    Orbital Energies (a.u.)
 --------------------------------------------------------------

 Alpha MOs
 -- Occupied --
********-101.5877-101.5871-101.5871-101.5871-101.5870-101.5867-101.5867
********-101.5866 -10.2926 -10.2925 -10.2893 -10.2892 -10.2892 -10.2892
-10.2886 -10.2886 -10.2886 -10.2885 -10.2530 -10.2527  -9.5024  -9.5024
 -9.5019  -9.5018  -9.5018  -9.5018  -9.5014  -9.5013  -9.5013  -9.5012
 -7.2675  -7.2674  -7.2668  -7.2668  -7.2667  -7.2667  -7.2665  -7.2664
 -7.2664  -7.2663  -7.2573  -7.2571  -7.2566  -7.2566  -7.2566  -7.2565
 -7.2563  -7.2562  -7.2562  -7.2562  -7.2560  -7.2560  -7.2560  -7.2559
 -7.2559  -7.2558  -7.2553  -7.2553  -7.2552  -7.2551  -0.9835  -0.9729
 -0.9325  -0.9325  -0.9305  -0.9117  -0.8873  -0.8872  -0.8780  -0.8732
 -0.8502  -0.8450  -0.7993  -0.7533  -0.7532  -0.7508  -0.6748  -0.6405
 -0.6404  -0.6287  -0.5706  -0.5704  -0.5548  -0.5312  -0.5060  -0.4937
 -0.4818  -0.4804  -0.4804  -0.4774  -0.4774  -0.4588  -0.4425  -0.4425
 -0.4367  -0.4238  -0.4136  -0.4023  -0.4023  -0.3743  -0.3685  -0.3652
 -0.3652  -0.3636  -0.3634  -0.3618  -0.3617  -0.3517  -0.3517  -0.3406
 -0.3404  -0.3352  -0.3352  -0.3203  -0.3203  -0.2814  -0.2812  -0.2751
 -0.2731
 -- Virtual --
 -0.0727  -0.0723  -0.0707  -0.0698  -0.0648  -0.0589  -0.0142  -0.0141
 -0.0076  -0.0060   0.0053   0.0127   0.0193   0.0193   0.0214   0.0215
  0.0271   0.0272   0.0416   0.0441   0.0536   0.0539   0.0571   0.0576
  0.0642   0.0672   0.0674   0.0749   0.0793   0.0794   0.0810   0.0812
  0.0884   0.0885   0.0927   0.0933   0.0975   0.1020   0.1030   0.1031
  0.1103   0.1113   0.1114   0.1140   0.1240   0.1301   0.1306   0.1307
  0.1364   0.1379   0.1422   0.1481   0.1486   0.1487   0.1563   0.1563
  0.1638   0.1640   0.1648   0.1680   0.1696   0.1702   0.1882   0.1918
  0.1934   0.1944   0.1956   0.1963   0.1965   0.2015   0.2088   0.2090
  0.2181   0.2186   0.2256   0.2258   0.2265   0.2285   0.2323   0.2329
  0.2436   0.2476   0.2477   0.2549   0.2603   0.2638   0.2653   0.2672
  0.2678   0.2741   0.2766   0.2769   0.2835   0.2838   0.2918   0.2938
  0.2942   0.2960   0.3044   0.3050   0.3153   0.3165   0.3167   0.3248
  0.3543   0.3790   0.3790   0.4073   0.4149   0.4200   0.4202   0.4301
  0.4306   0.4362   0.4366   0.4479   0.4483   0.4523   0.4525   0.4533
  0.4617   0.4619   0.4627   0.4753   0.4798   0.4800   0.4817   0.4819
  0.4845   0.4880   0.4929   0.4933   0.5137   0.5140   0.5165   0.5343
  0.5391   0.5608   0.5629   0.5633   0.5635   0.5679   0.5727   0.5952
  0.5954   0.6014   0.6060   0.6077   0.6080   0.6116   0.6120   0.6121
  0.6191   0.6290   0.6292   0.6330   0.6400   0.6573   0.6575   0.6669
  0.6720   0.6725   0.6892   0.7639   0.7642   0.7650   0.7763   0.7807
  0.7908   0.8106   0.8142   0.8178   0.8180   0.8186   0.8285   0.8294
  0.8297   0.8306   0.8308   0.8332   0.8347   0.8395   0.8410   0.8411
  0.8456   0.8486   0.8548   0.8585   0.8587   0.8725   0.8820   0.8864
  0.8867   0.8923   0.8928   0.8959   0.8962   0.8981   0.8985   0.9067
  0.9153   0.9227   0.9315   0.9316   0.9322   0.9366   0.9412   0.9413
  0.9440   0.9491   0.9493   0.9556   0.9610   0.9823   0.9829   0.9839
  1.0162   1.0173   1.0207   1.0319   1.0331   1.0657   1.0659   1.0747
  1.0855   1.0968   1.0971   1.1202   1.1203   1.1570   1.1830   1.1832
  1.1838   1.1885   1.2102   1.2234   1.2241   1.2624   1.2627   1.2629
  1.2700   1.2745   1.2806   1.2810   1.2873   1.2895   1.2897   1.2909
  1.2912   1.3084   1.3158   1.3160   1.3740   1.3888   1.3898   1.3934
  1.3966   1.4618   1.4619   1.5006   1.5395   1.5409   1.5554   1.6212
  1.6506   1.6508   1.6557   1.6572   1.7203   1.7209   1.7266   1.7461
  1.7750   1.7936   1.7961   1.8049   1.8050   1.8234   1.8267   1.8272
  1.8701   1.8740   1.8942   1.9031   1.9036   1.9731   1.9739   2.0902
  2.1150   2.1157   2.1169   2.1784   2.2108   2.2206   2.2208   2.2253
  2.2358   2.2403   2.2405   2.2554   2.2591   2.2641   2.2646   2.2649
  2.3121   2.3122   2.3138   2.3203   2.3241   2.3448   2.3451   2.3479
  2.3950   2.4088   2.4089   2.4127   2.4324   2.4341   2.4433   2.4504
  2.4506   2.4579   2.4927   2.5206   2.5263   2.5268   2.5284   2.5514
  2.5527   2.5877   2.6441   2.6450   2.6608   2.6640   2.6642   2.6656
  2.7276   2.7292   2.7441   2.7990   2.7993   2.8173   2.8741   2.9459
  2.9463   3.0212   3.0629   3.0631   3.0639   3.1115   3.1124   3.1218
  3.1222   3.1390   3.1472   3.1965   3.2323   3.2325   3.2504   3.2819
  3.4374   3.5049   3.5052   3.5512   3.6530   3.7127   3.8730   3.8780
  3.8781   3.9187   4.2627   4.7982   4.7989   9.7368   9.7419   9.7848
  9.7849   9.8029   9.8030   9.8131   9.8142   9.8530   9.8717  23.2213
 23.3825  23.7661  23.7665  23.8137  23.8177  23.9042  23.9204  23.9207
 23.9512  23.9777  24.0881  25.7622  25.7624  25.7706  25.7963  25.8397
 25.8535  25.8538  25.9821  25.9831  26.0086  26.0332  26.0877  26.0880
 26.1373  26.1956  26.1967  26.2319  26.3670  26.3847  26.3871  26.4707
 26.4998  26.5629  26.5631  26.7069  26.8069  26.8083  26.8105  27.0323
 27.2883 215.7299 215.7317 215.7815 215.7815 215.8018 215.8023 215.8154
215.8168 215.8732 215.8811
 --------------------------------------------------------------

          Ground-State Mulliken Net Atomic Charges

     Atom                 Charge (a.u.)
  ----------------------------------------
      1 C                    -0.972477
      2 C                    -1.529799
      3 Cl                    0.595252
      4 C                     0.442984
      5 Cl                    0.639824
      6 C                     0.009563
      7 Cl                    0.680539
      8 C                     0.426809
      9 Cl                    0.638450
     10 C                    -1.529731
     11 Cl                    0.598428
     12 C                    -0.995038
     13 C                    -1.521334
     14 Cl                    0.594638
     15 C                     0.422280
     16 Cl                    0.639013
     17 C                     0.000960
     18 Cl                    0.681035
     19 C                     0.468256
     20 Cl                    0.638636
     21 C                    -1.518804
     22 Cl                    0.590516
  ----------------------------------------
  Sum of atomic charges =     0.000000

 -----------------------------------------------------------------
                    Cartesian Multipole Moments
 -----------------------------------------------------------------
    Charge (ESU x 10^10)
                -0.0000
    Dipole Moment (Debye)
         X      -0.0015      Y       0.0016      Z       0.0015
       Tot       0.0027
    Quadrupole Moments (Debye-Ang)
        XX    -192.8414     XY      -0.0162     YY    -193.3318
        XZ      -0.2834     YZ      -0.0016     ZZ    -193.1507
    Octopole Moments (Debye-Ang^2)
       XXX    -370.5575    XXY       1.7028    XYY    -122.3825
       YYY       8.6908    XXZ      72.3667    XYZ      -0.4941
       YYZ      73.1224    XZZ    -123.3847    YZZ       4.0332
       ZZZ     222.5200
    Hexadecapole Moments (Debye-Ang^3)
      XXXX   -9065.6060   XXXY      72.7391   XXYY   -1949.0954
      XYYY      50.4241   YYYY   -2555.5156   XXXZ    1922.6043
      XXYZ      -2.8093   XYYZ     655.0717   YYYZ     -69.9820
      XXZZ   -2317.0587   XYZZ      39.3038   YYZZ   -1249.1086
      XZZZ    1954.0293   YZZZ     -13.2971   ZZZZ   -4928.1458
 -----------------------------------------------------------------
 Calculating analytic gradient of the SCF energy
 Gradient of SCF Energy
            1           2           3           4           5           6
    1  -0.0000274   0.0000691   0.0000712   0.0000336   0.0000584   0.0000007
    2   0.0000021  -0.0000162   0.0000640   0.0000084   0.0000045   0.0000003
    3   0.0000479  -0.0000880   0.0000031   0.0000198   0.0000373   0.0000278
            7           8           9          10          11          12
    1  -0.0000092  -0.0000288  -0.0000075   0.0000793   0.0000697   0.0000324
    2  -0.0000058  -0.0000172  -0.0000057  -0.0000027   0.0000160  -0.0000062
    3   0.0000269   0.0000077   0.0000460   0.0000534  -0.0000532  -0.0000254
           13          14          15          16          17          18
    1  -0.0000625  -0.0000535   0.0000017  -0.0000164  -0.0000128  -0.0000019
    2   0.0000556  -0.0000700  -0.0000335  -0.0000154   0.0000125   0.0000173
    3  -0.0000107   0.0000264  -0.0000062  -0.0000067  -0.0000339  -0.0000559
           19          20          21          22
    1  -0.0000167  -0.0000207  -0.0000705  -0.0000881
    2   0.0000226  -0.0000001  -0.0000798   0.0000495
    3  -0.0000418  -0.0000366   0.0000479   0.0000142
 Max gradient component =       8.813E-05
 RMS gradient           =       4.004E-05
 Gradient time:  CPU 441.49 s  wall 441.50 s
 Geometry Optimization Parameters
   NAtoms,    NIC,     NZ,  NCons,   NDum,   NFix, NCnnct, MaxDiis
       22     171      22       0       0       0       0       0

 Cartesian Hessian Update
 Hessian updated using BFGS update


** GEOMETRY OPTIMIZATION IN DELOCALIZED INTERNAL COORDINATES **
   Searching for a Minimum

   Optimization Cycle:  17

                       Coordinates (Angstroms)
     ATOM                X               Y               Z
      1  C        -0.0010573001    0.0119534997    0.0015810356
      2  C        -0.0343184824    0.4707671033    1.3222265914
      3  Cl        1.4457779845    1.0182821004    2.0590270530
      4  C        -1.2295305252    0.4908201217    2.0496946058
      5  Cl       -1.2480254072    1.0590795375    3.6887647137
      6  C        -2.4129533130    0.0448489752    1.4440286837
      7  Cl       -3.9003295539    0.0608671094    2.3368213855
      8  C        -2.3973677630   -0.4146456051    0.1194828048
      9  Cl       -3.8612674130   -0.9623885348   -0.6334031747
     10  C        -1.1906219338   -0.4270727322   -0.5886787535
     11  Cl       -1.1484600909   -0.9963632321   -2.2343691500
     12  C         1.2803666710   -0.0187423352   -0.7625864731
     13  C         2.1016224100   -1.1502460819   -0.7249220221
     14  Cl        1.6014996595   -2.5182395036    0.2299794338
     15  C         3.3042088381   -1.1958264059   -1.4390014732
     16  Cl        4.3065132208   -2.6102375397   -1.3760638967
     17  C         3.6908465999   -0.0882863862   -2.2069170575
     18  Cl        5.1783853502   -0.1305010986   -3.0984672762
     19  C         2.8780629021    1.0534987513   -2.2563295626
     20  Cl        3.3550173553    2.4243366137   -3.2069811539
     21  C         1.6802928385    1.0776964427   -1.5327904663
     22  Cl        0.6586060734    2.4870554106   -1.5818333063
   Point Group: c1    Number of degrees of freedom:    60


   Energy is  -5059.582844990

 Hessian updated using BFGS update

 60 Hessian modes will be used to form the next step
  Hessian Eigenvalues:
     0.001958    0.016280    0.017509    0.020576    0.020681    0.020961
     0.021678    0.022682    0.022767    0.023461    0.024039    0.024090
     0.024103    0.024115    0.024123    0.024144    0.024151    0.024161
     0.055214    0.100744    0.169295    0.216966    0.227279    0.234095
     0.238704    0.249194    0.249972    0.249982    0.249984    0.249992
     0.249995    0.249999    0.250000    0.250002    0.250128    0.253635
     0.268155    0.287905    0.290237    0.292850    0.299049    0.300966
     0.301033    0.301033    0.301034    0.301404    0.311720    0.330503
     0.407974    0.408394    0.419975    0.426599    0.457248    0.458686
     0.466727    0.473413    0.478204    0.478737    0.479143    0.501008

 Minimum search - taking simple RFO step
 Searching for Lamda that Minimizes Along All modes
 Value Taken    Lamda =   0.00000000
 Step Taken.  Stepsize is  0.008024

                             Maximum     Tolerance    Cnvgd?
         Gradient           0.000259      0.000300     YES
         Displacement       0.005963      0.001200      NO
         Energy change     -0.000005      0.000001      NO


 New Cartesian Coordinates Obtained by Inverse Iteration

 Displacement from previous Coordinates is:  0.014324
 ----------------------------------------------------------------
             Standard Nuclear Orientation (Angstroms)
    I     Atom           X                Y                Z
 ----------------------------------------------------------------
    1      C      -0.0012647888     0.0116347180     0.0014672381
    2      C      -0.0344537157     0.4695565884     1.3225577027
    3      Cl      1.4457216842     1.0157394494     2.0599906509
    4      C      -1.2296525170     0.4899542273     2.0500511399
    5      Cl     -1.2481305558     1.0576101751     3.6893095676
    6      C      -2.4132903505     0.0450256747     1.4442902077
    7      Cl     -3.9004553746     0.0614002811     2.3373693279
    8      C      -2.3980043177    -0.4136366946     0.1195243462
    9      Cl     -3.8622924940    -0.9601143237    -0.6335448067
   10      C      -1.1913665569    -0.4262756391    -0.5888185211
   11      Cl     -1.1503773911    -0.9946245502    -2.2347170748
   12      C       1.2803729622    -0.0189958374    -0.7628351266
   13      C       2.1024805419    -1.1499905262    -0.7245114569
   14      Cl      1.6035059171    -2.5177252939     0.2311227838
   15      C       3.3051539610    -1.1953264885    -1.4384977182
   16      Cl      4.3084015168    -2.6090379298    -1.3748896991
   17      C       3.6913732924    -0.0881160300    -2.2069066572
   18      Cl      5.1790689422    -0.1302195661    -3.0981275660
   19      C       2.8780221153     1.0531398444    -2.2570486751
   20      Cl      3.3544996027     2.4237072208    -3.2083262741
   21      C       1.6800610268     1.0770967932    -1.5338245320
   22      Cl      0.6578946203     2.4858541172    -1.5843723160
 ----------------------------------------------------------------
 Nuclear Repulsion Energy =        3507.24960363 hartrees
 There are      121 alpha and      121 beta electrons
 Applying Cartesian multipole field
    Component          Value
    ---------          -----
     (2,0,0)        1.00000E-12
     (0,2,0)        2.00000E-11
     (0,0,2)       -3.00000E-11
 Nucleus-field energy     =    -0.0000000670 hartrees
 Requested basis set is 6-311++G(d,p)
 There are 202 shells and 564 basis functions
 A cutoff of  1.0D-15 yielded  13904 shell pairs
 There are    124753 function pairs (    134180 Cartesian)
 Smallest overlap matrix eigenvalue = 7.49E-08
 Linear dependence detected in AO basis
 Number of orthogonalized atomic orbitals = 556
 Maximum deviation from orthogonality = 2.191E-10
 Guess from superposition of atomic densities
 Warning:  Energy on first SCF cycle will be non-variational
 SAD guess density has 242.000000 electrons

 -----------------------------------------------------------------------
  General SCF calculation program by
  Eric Jon Sundstrom, Paul Horn, Yuezhi Mao, Dmitri Zuev, Alec White,
  David Stuck, Shaama M.S., Shane Yost, Joonho Lee, David Small,
  Daniel Levine, Susi Lehtola, Hugh Burton, Evgeny Epifanovsky,
  Bang C. Huynh
 -----------------------------------------------------------------------
 Exchange:     0.2000 Hartree-Fock + 0.0800 Slater + 0.7200 B88
 Correlation:  0.1900 VWN1RPA + 0.8100 LYP
 Using SG-1 standard quadrature grid
 A restricted SCF calculation will be
 performed using DIIS
 SCF converges when DIIS error is below 1.0e-08
 ---------------------------------------
  Cycle       Energy         DIIS error
 ---------------------------------------
    1   -5064.7806168471      2.52e-02  
    2   -5059.5236452001      1.27e-03  
    3   -5059.4916792733      1.48e-03  
    4   -5059.5608731134      7.22e-04  
    5   -5059.5818362721      1.60e-04  
    6   -5059.5825298631      9.04e-05  
    7   -5059.5828367510      1.50e-05  
    8   -5059.5828437562      6.68e-06  
    9   -5059.5828454666      1.29e-06  
   10   -5059.5828455201      2.44e-07  
   11   -5059.5828455210      1.27e-07  
   12   -5059.5828455217      2.52e-08  
   13   -5059.5828455219      1.08e-08  
   14   -5059.5828455219      4.76e-09  Convergence criterion met
 ---------------------------------------
 SCF time:   CPU 1235.95s  wall 1236.00s 
 SCF   energy in the final basis set =    -5059.5828455219
 Total energy in the final basis set =    -5059.5828455219

 --------------------------------------------------------------

                    Orbital Energies (a.u.)
 --------------------------------------------------------------

 Alpha MOs
 -- Occupied --
********-101.5877-101.5871-101.5871-101.5870-101.5870-101.5867-101.5867
********-101.5866 -10.2925 -10.2925 -10.2893 -10.2892 -10.2892 -10.2892
-10.2886 -10.2886 -10.2886 -10.2885 -10.2530 -10.2527  -9.5024  -9.5024
 -9.5018  -9.5018  -9.5018  -9.5018  -9.5014  -9.5013  -9.5013  -9.5012
 -7.2675  -7.2674  -7.2668  -7.2668  -7.2667  -7.2667  -7.2665  -7.2664
 -7.2664  -7.2663  -7.2573  -7.2571  -7.2566  -7.2566  -7.2566  -7.2565
 -7.2563  -7.2562  -7.2562  -7.2561  -7.2560  -7.2560  -7.2560  -7.2559
 -7.2558  -7.2558  -7.2553  -7.2552  -7.2552  -7.2551  -0.9835  -0.9729
 -0.9325  -0.9325  -0.9305  -0.9117  -0.8873  -0.8872  -0.8780  -0.8732
 -0.8502  -0.8450  -0.7993  -0.7532  -0.7531  -0.7508  -0.6748  -0.6405
 -0.6404  -0.6287  -0.5706  -0.5703  -0.5548  -0.5313  -0.5060  -0.4937
 -0.4818  -0.4804  -0.4804  -0.4774  -0.4774  -0.4588  -0.4425  -0.4424
 -0.4367  -0.4238  -0.4137  -0.4023  -0.4023  -0.3743  -0.3685  -0.3652
 -0.3652  -0.3636  -0.3634  -0.3618  -0.3617  -0.3517  -0.3517  -0.3406
 -0.3404  -0.3352  -0.3352  -0.3203  -0.3202  -0.2814  -0.2812  -0.2750
 -0.2731
 -- Virtual --
 -0.0727  -0.0722  -0.0707  -0.0697  -0.0648  -0.0589  -0.0142  -0.0141
 -0.0076  -0.0060   0.0053   0.0127   0.0193   0.0193   0.0214   0.0215
  0.0271   0.0272   0.0416   0.0440   0.0536   0.0539   0.0571   0.0576
  0.0642   0.0672   0.0674   0.0749   0.0793   0.0794   0.0810   0.0812
  0.0884   0.0886   0.0927   0.0933   0.0975   0.1020   0.1029   0.1031
  0.1103   0.1113   0.1114   0.1140   0.1240   0.1301   0.1306   0.1307
  0.1364   0.1379   0.1423   0.1481   0.1486   0.1487   0.1563   0.1563
  0.1638   0.1640   0.1648   0.1680   0.1696   0.1702   0.1882   0.1918
  0.1933   0.1944   0.1957   0.1963   0.1965   0.2015   0.2087   0.2090
  0.2181   0.2186   0.2256   0.2258   0.2265   0.2285   0.2323   0.2329
  0.2436   0.2476   0.2477   0.2549   0.2603   0.2638   0.2653   0.2671
  0.2679   0.2741   0.2766   0.2768   0.2834   0.2837   0.2918   0.2937
  0.2943   0.2959   0.3044   0.3050   0.3153   0.3165   0.3168   0.3248
  0.3543   0.3790   0.3791   0.4072   0.4149   0.4200   0.4202   0.4300
  0.4306   0.4362   0.4365   0.4479   0.4483   0.4522   0.4525   0.4534
  0.4616   0.4620   0.4627   0.4753   0.4798   0.4800   0.4817   0.4819
  0.4845   0.4880   0.4928   0.4934   0.5137   0.5140   0.5165   0.5343
  0.5390   0.5607   0.5629   0.5632   0.5634   0.5679   0.5727   0.5952
  0.5954   0.6015   0.6061   0.6077   0.6080   0.6115   0.6119   0.6121
  0.6190   0.6290   0.6292   0.6330   0.6398   0.6574   0.6576   0.6669
  0.6720   0.6725   0.6892   0.7638   0.7642   0.7650   0.7763   0.7807
  0.7908   0.8106   0.8141   0.8178   0.8180   0.8186   0.8285   0.8294
  0.8297   0.8306   0.8308   0.8332   0.8347   0.8395   0.8410   0.8411
  0.8456   0.8486   0.8547   0.8584   0.8587   0.8726   0.8820   0.8863
  0.8867   0.8924   0.8929   0.8958   0.8963   0.8981   0.8985   0.9068
  0.9153   0.9227   0.9314   0.9315   0.9323   0.9366   0.9412   0.9413
  0.9440   0.9491   0.9493   0.9556   0.9610   0.9822   0.9830   0.9839
  1.0160   1.0174   1.0207   1.0318   1.0331   1.0656   1.0659   1.0746
  1.0854   1.0968   1.0972   1.1202   1.1203   1.1569   1.1829   1.1832
  1.1839   1.1884   1.2101   1.2234   1.2241   1.2624   1.2627   1.2629
  1.2700   1.2746   1.2808   1.2810   1.2873   1.2894   1.2897   1.2909
  1.2912   1.3083   1.3157   1.3159   1.3741   1.3886   1.3898   1.3933
  1.3966   1.4618   1.4619   1.5007   1.5393   1.5411   1.5553   1.6210
  1.6507   1.6508   1.6556   1.6571   1.7203   1.7210   1.7265   1.7461
  1.7749   1.7936   1.7960   1.8050   1.8052   1.8233   1.8267   1.8272
  1.8700   1.8739   1.8941   1.9030   1.9036   1.9731   1.9739   2.0903
  2.1149   2.1158   2.1168   2.1784   2.2108   2.2206   2.2208   2.2253
  2.2359   2.2402   2.2405   2.2554   2.2591   2.2641   2.2645   2.2649
  2.3121   2.3123   2.3137   2.3203   2.3242   2.3447   2.3451   2.3479
  2.3951   2.4088   2.4090   2.4126   2.4320   2.4344   2.4433   2.4504
  2.4506   2.4578   2.4927   2.5206   2.5264   2.5269   2.5284   2.5510
  2.5528   2.5878   2.6440   2.6452   2.6608   2.6639   2.6642   2.6656
  2.7276   2.7290   2.7441   2.7990   2.7993   2.8173   2.8741   2.9457
  2.9463   3.0210   3.0630   3.0632   3.0638   3.1112   3.1125   3.1216
  3.1223   3.1390   3.1472   3.1963   3.2323   3.2325   3.2503   3.2820
  3.4374   3.5048   3.5052   3.5511   3.6531   3.7126   3.8726   3.8780
  3.8781   3.9186   4.2628   4.7981   4.7990   9.7368   9.7418   9.7848
  9.7849   9.8030   9.8030   9.8129   9.8145   9.8530   9.8715  23.2213
 23.3823  23.7660  23.7665  23.8137  23.8177  23.9040  23.9203  23.9207
 23.9514  23.9777  24.0877  25.7622  25.7624  25.7706  25.7963  25.8398
 25.8535  25.8538  25.9820  25.9831  26.0085  26.0332  26.0876  26.0881
 26.1374  26.1956  26.1968  26.2319  26.3669  26.3841  26.3877  26.4705
 26.4997  26.5629  26.5631  26.7070  26.8065  26.8082  26.8111  27.0323
 27.2881 215.7298 215.7316 215.7814 215.7815 215.8018 215.8024 215.8152
215.8171 215.8732 215.8809
 --------------------------------------------------------------

          Ground-State Mulliken Net Atomic Charges

     Atom                 Charge (a.u.)
  ----------------------------------------
      1 C                    -0.974717
      2 C                    -1.529560
      3 Cl                    0.595523
      4 C                     0.443071
      5 Cl                    0.639733
      6 C                     0.009424
      7 Cl                    0.680571
      8 C                     0.428315
      9 Cl                    0.638354
     10 C                    -1.529844
     11 Cl                    0.598755
     12 C                    -0.997373
     13 C                    -1.521173
     14 Cl                    0.594856
     15 C                     0.423729
     16 Cl                    0.638921
     17 C                     0.000674
     18 Cl                    0.681087
     19 C                     0.468799
     20 Cl                    0.638501
     21 C                    -1.518475
     22 Cl                    0.590828
  ----------------------------------------
  Sum of atomic charges =     0.000000

 -----------------------------------------------------------------
                    Cartesian Multipole Moments
 -----------------------------------------------------------------
    Charge (ESU x 10^10)
                -0.0000
    Dipole Moment (Debye)
         X      -0.0016      Y       0.0016      Z       0.0014
       Tot       0.0027
    Quadrupole Moments (Debye-Ang)
        XX    -192.8407     XY      -0.0178     YY    -193.3333
        XZ      -0.2838     YZ      -0.0019     ZZ    -193.1487
    Octopole Moments (Debye-Ang^2)
       XXX    -370.5375    XXY       1.6964    XYY    -122.3864
       YYY       8.6808    XXZ      72.3633    XYZ      -0.4949
       YYZ      73.1195    XZZ    -123.3981    YZZ       4.0282
       ZZZ     222.5166
    Hexadecapole Moments (Debye-Ang^3)
      XXXX   -9068.9658   XXXY      73.4422   XXYY   -1949.2693
      XYYY      51.2564   YYYY   -2552.8434   XXXZ    1922.4944
      XXYZ      -2.4336   XYYZ     655.0674   YYYZ     -68.9506
      XXZZ   -2317.9339   XYZZ      39.5648   YYZZ   -1248.9867
      XZZZ    1953.9553   YZZZ     -12.2453   ZZZZ   -4930.1261
 -----------------------------------------------------------------
 Calculating analytic gradient of the SCF energy
 Gradient of SCF Energy
            1           2           3           4           5           6
    1  -0.0000127   0.0000419   0.0000224  -0.0000044   0.0000189   0.0000360
    2  -0.0000027  -0.0000116   0.0000474  -0.0000061   0.0000002   0.0000049
    3   0.0000312  -0.0000228   0.0000071   0.0000108   0.0000196   0.0000278
            7           8           9          10          11          12
    1   0.0000212  -0.0000106   0.0000008   0.0000051   0.0000050   0.0000251
    2   0.0000055  -0.0000101  -0.0000042  -0.0000084   0.0000287   0.0000180
    3   0.0000448   0.0000228   0.0000408   0.0000267   0.0000075  -0.0000163
           13          14          15          16          17          18
    1  -0.0000194  -0.0000051   0.0000095   0.0000049  -0.0000310  -0.0000146
    2   0.0000169  -0.0000322  -0.0000017   0.0000118  -0.0000023  -0.0000064
    3  -0.0000078  -0.0000074  -0.0000339  -0.0000328  -0.0000142  -0.0000379
           19          20          21          22
    1  -0.0000070  -0.0000228  -0.0000394  -0.0000235
    2   0.0000029  -0.0000050  -0.0000372  -0.0000084
    3  -0.0000287  -0.0000309   0.0000065  -0.0000130
 Max gradient component =       4.736E-05
 RMS gradient           =       2.150E-05
 Gradient time:  CPU 485.03 s  wall 485.98 s
 Geometry Optimization Parameters
   NAtoms,    NIC,     NZ,  NCons,   NDum,   NFix, NCnnct, MaxDiis
       22     171      22       0       0       0       0       0

 Cartesian Hessian Update
 Hessian updated using BFGS update


** GEOMETRY OPTIMIZATION IN DELOCALIZED INTERNAL COORDINATES **
   Searching for a Minimum

   Optimization Cycle:  18

                       Coordinates (Angstroms)
     ATOM                X               Y               Z
      1  C        -0.0012647888    0.0116347180    0.0014672381
      2  C        -0.0344537157    0.4695565884    1.3225577027
      3  Cl        1.4457216842    1.0157394494    2.0599906509
      4  C        -1.2296525170    0.4899542273    2.0500511399
      5  Cl       -1.2481305558    1.0576101751    3.6893095676
      6  C        -2.4132903505    0.0450256747    1.4442902077
      7  Cl       -3.9004553746    0.0614002811    2.3373693279
      8  C        -2.3980043177   -0.4136366946    0.1195243462
      9  Cl       -3.8622924940   -0.9601143237   -0.6335448067
     10  C        -1.1913665569   -0.4262756391   -0.5888185211
     11  Cl       -1.1503773911   -0.9946245502   -2.2347170748
     12  C         1.2803729622   -0.0189958374   -0.7628351266
     13  C         2.1024805419   -1.1499905262   -0.7245114569
     14  Cl        1.6035059171   -2.5177252939    0.2311227838
     15  C         3.3051539610   -1.1953264885   -1.4384977182
     16  Cl        4.3084015168   -2.6090379298   -1.3748896991
     17  C         3.6913732924   -0.0881160300   -2.2069066572
     18  Cl        5.1790689422   -0.1302195661   -3.0981275660
     19  C         2.8780221153    1.0531398444   -2.2570486751
     20  Cl        3.3544996027    2.4237072208   -3.2083262741
     21  C         1.6800610268    1.0770967932   -1.5338245320
     22  Cl        0.6578946203    2.4858541172   -1.5843723160
   Point Group: c1    Number of degrees of freedom:    60


   Energy is  -5059.582845522

 Hessian updated using BFGS update

 60 Hessian modes will be used to form the next step
  Hessian Eigenvalues:
     0.001980    0.016054    0.017509    0.020580    0.020671    0.021013
     0.021662    0.022151    0.022786    0.023436    0.023894    0.024090
     0.024103    0.024115    0.024124    0.024144    0.024145    0.024163
     0.055435    0.096902    0.171890    0.216823    0.221509    0.228138
     0.236701    0.246716    0.249971    0.249980    0.249983    0.249992
     0.249993    0.249999    0.249999    0.250001    0.250130    0.263712
     0.273171    0.287861    0.289728    0.293144    0.297375    0.300868
     0.301033    0.301033    0.301044    0.301394    0.307102    0.336395
     0.407744    0.410295    0.420416    0.426719    0.457223    0.458777
     0.466774    0.474888    0.478192    0.479125    0.487703    0.495525

 Minimum search - taking simple RFO step
 Searching for Lamda that Minimizes Along All modes
 Value Taken    Lamda =   0.00000000
 Step Taken.  Stepsize is  0.001305

                             Maximum     Tolerance    Cnvgd?
         Gradient           0.000041      0.000300     YES
         Displacement       0.000673      0.001200     YES
         Energy change     -0.000001      0.000001     YES

 Final energy is   -5059.5828455219325     


 ******************************
 **  OPTIMIZATION CONVERGED  **
 ******************************

                       Coordinates (Angstroms)
     ATOM                X               Y               Z
      1  C        -0.0012647888    0.0116347180    0.0014672381
      2  C        -0.0344537157    0.4695565884    1.3225577027
      3  Cl        1.4457216842    1.0157394494    2.0599906509
      4  C        -1.2296525170    0.4899542273    2.0500511399
      5  Cl       -1.2481305558    1.0576101751    3.6893095676
      6  C        -2.4132903505    0.0450256747    1.4442902077
      7  Cl       -3.9004553746    0.0614002811    2.3373693279
      8  C        -2.3980043177   -0.4136366946    0.1195243462
      9  Cl       -3.8622924940   -0.9601143237   -0.6335448067
     10  C        -1.1913665569   -0.4262756391   -0.5888185211
     11  Cl       -1.1503773911   -0.9946245502   -2.2347170748
     12  C         1.2803729622   -0.0189958374   -0.7628351266
     13  C         2.1024805419   -1.1499905262   -0.7245114569
     14  Cl        1.6035059171   -2.5177252939    0.2311227838
     15  C         3.3051539610   -1.1953264885   -1.4384977182
     16  Cl        4.3084015168   -2.6090379298   -1.3748896991
     17  C         3.6913732924   -0.0881160300   -2.2069066572
     18  Cl        5.1790689422   -0.1302195661   -3.0981275660
     19  C         2.8780221153    1.0531398444   -2.2570486751
     20  Cl        3.3544996027    2.4237072208   -3.2083262741
     21  C         1.6800610268    1.0770967932   -1.5338245320
     22  Cl        0.6578946203    2.4858541172   -1.5843723160

Z-matrix Print:
$molecule
0 1
Cl
C  1 1.741525
C  2 1.398742 1 118.794315
C  3 1.398426 2 118.743451 1 -179.805379 0
C  2 1.399377 1 120.051067 3 -179.880175 0
C  4 1.399549 3 121.072950 2 -0.002753 0
C  5 1.401975 2 119.394412 1 179.791061 0
C  3 1.492545 2 120.481391 1 -0.055537 0
C  8 1.398597 3 120.716993 2 89.512928 0
C  8 1.398766 3 120.535381 2 -90.059228 0
C  10 1.399244 8 121.147733 3 179.460506 0
C  9 1.399344 8 121.071824 3 -179.407145 0
C  11 1.402002 10 119.386698 8 -0.055007 0
Cl 5 1.734685 2 120.314391 1 -0.146915 0
Cl 7 1.734729 5 119.911854 2 -179.960618 0
Cl 13 1.734796 11 119.925770 10 -179.780845 0
Cl 12 1.734861 9 120.337961 8 179.821765 0
Cl 11 1.734904 10 120.348108 8 179.940207 0
Cl 6 1.735055 4 120.322199 3 179.954374 0
Cl 4 1.741257 3 118.839571 2 179.950172 0
Cl 9 1.741563 8 118.847525 3 0.433795 0
Cl 10 1.741747 8 118.745285 3 -0.497133 0
$end


 --------------------------------------------------------------

                    Orbital Energies (a.u.)
 --------------------------------------------------------------

 Alpha MOs
 -- Occupied --
********-101.5877-101.5871-101.5871-101.5870-101.5870-101.5867-101.5867
********-101.5866 -10.2925 -10.2925 -10.2893 -10.2892 -10.2892 -10.2892
-10.2886 -10.2886 -10.2886 -10.2885 -10.2530 -10.2527  -9.5024  -9.5024
 -9.5018  -9.5018  -9.5018  -9.5018  -9.5014  -9.5013  -9.5013  -9.5012
 -7.2675  -7.2674  -7.2668  -7.2668  -7.2667  -7.2667  -7.2665  -7.2664
 -7.2664  -7.2663  -7.2573  -7.2571  -7.2566  -7.2566  -7.2566  -7.2565
 -7.2563  -7.2562  -7.2562  -7.2561  -7.2560  -7.2560  -7.2560  -7.2559
 -7.2558  -7.2558  -7.2553  -7.2552  -7.2552  -7.2551  -0.9835  -0.9729
 -0.9325  -0.9325  -0.9305  -0.9117  -0.8873  -0.8872  -0.8780  -0.8732
 -0.8502  -0.8450  -0.7993  -0.7532  -0.7531  -0.7508  -0.6748  -0.6405
 -0.6404  -0.6287  -0.5706  -0.5703  -0.5548  -0.5313  -0.5060  -0.4937
 -0.4818  -0.4804  -0.4804  -0.4774  -0.4774  -0.4588  -0.4425  -0.4424
 -0.4367  -0.4238  -0.4137  -0.4023  -0.4023  -0.3743  -0.3685  -0.3652
 -0.3652  -0.3636  -0.3634  -0.3618  -0.3617  -0.3517  -0.3517  -0.3406
 -0.3404  -0.3352  -0.3352  -0.3203  -0.3202  -0.2814  -0.2812  -0.2750
 -0.2731
 -- Virtual --
 -0.0727  -0.0722  -0.0707  -0.0697  -0.0648  -0.0589  -0.0142  -0.0141
 -0.0076  -0.0060   0.0053   0.0127   0.0193   0.0193   0.0214   0.0215
  0.0271   0.0272   0.0416   0.0440   0.0536   0.0539   0.0571   0.0576
  0.0642   0.0672   0.0674   0.0749   0.0793   0.0794   0.0810   0.0812
  0.0884   0.0886   0.0927   0.0933   0.0975   0.1020   0.1029   0.1031
  0.1103   0.1113   0.1114   0.1140   0.1240   0.1301   0.1306   0.1307
  0.1364   0.1379   0.1423   0.1481   0.1486   0.1487   0.1563   0.1563
  0.1638   0.1640   0.1648   0.1680   0.1696   0.1702   0.1882   0.1918
  0.1933   0.1944   0.1957   0.1963   0.1965   0.2015   0.2087   0.2090
  0.2181   0.2186   0.2256   0.2258   0.2265   0.2285   0.2323   0.2329
  0.2436   0.2476   0.2477   0.2549   0.2603   0.2638   0.2653   0.2671
  0.2679   0.2741   0.2766   0.2768   0.2834   0.2837   0.2918   0.2937
  0.2943   0.2959   0.3044   0.3050   0.3153   0.3165   0.3168   0.3248
  0.3543   0.3790   0.3791   0.4072   0.4149   0.4200   0.4202   0.4300
  0.4306   0.4362   0.4365   0.4479   0.4483   0.4522   0.4525   0.4534
  0.4616   0.4620   0.4627   0.4753   0.4798   0.4800   0.4817   0.4819
  0.4845   0.4880   0.4928   0.4934   0.5137   0.5140   0.5165   0.5343
  0.5390   0.5607   0.5629   0.5632   0.5634   0.5679   0.5727   0.5952
  0.5954   0.6015   0.6061   0.6077   0.6080   0.6115   0.6119   0.6121
  0.6190   0.6290   0.6292   0.6330   0.6398   0.6574   0.6576   0.6669
  0.6720   0.6725   0.6892   0.7638   0.7642   0.7650   0.7763   0.7807
  0.7908   0.8106   0.8141   0.8178   0.8180   0.8186   0.8285   0.8294
  0.8297   0.8306   0.8308   0.8332   0.8347   0.8395   0.8410   0.8411
  0.8456   0.8486   0.8547   0.8584   0.8587   0.8726   0.8820   0.8863
  0.8867   0.8924   0.8929   0.8958   0.8963   0.8981   0.8985   0.9068
  0.9153   0.9227   0.9314   0.9315   0.9323   0.9366   0.9412   0.9413
  0.9440   0.9491   0.9493   0.9556   0.9610   0.9822   0.9830   0.9839
  1.0160   1.0174   1.0207   1.0318   1.0331   1.0656   1.0659   1.0746
  1.0854   1.0968   1.0972   1.1202   1.1203   1.1569   1.1829   1.1832
  1.1839   1.1884   1.2101   1.2234   1.2241   1.2624   1.2627   1.2629
  1.2700   1.2746   1.2808   1.2810   1.2873   1.2894   1.2897   1.2909
  1.2912   1.3083   1.3157   1.3159   1.3741   1.3886   1.3898   1.3933
  1.3966   1.4618   1.4619   1.5007   1.5393   1.5411   1.5553   1.6210
  1.6507   1.6508   1.6556   1.6571   1.7203   1.7210   1.7265   1.7461
  1.7749   1.7936   1.7960   1.8050   1.8052   1.8233   1.8267   1.8272
  1.8700   1.8739   1.8941   1.9030   1.9036   1.9731   1.9739   2.0903
  2.1149   2.1158   2.1168   2.1784   2.2108   2.2206   2.2208   2.2253
  2.2359   2.2402   2.2405   2.2554   2.2591   2.2641   2.2645   2.2649
  2.3121   2.3123   2.3137   2.3203   2.3242   2.3447   2.3451   2.3479
  2.3951   2.4088   2.4090   2.4126   2.4320   2.4344   2.4433   2.4504
  2.4506   2.4578   2.4927   2.5206   2.5264   2.5269   2.5284   2.5510
  2.5528   2.5878   2.6440   2.6452   2.6608   2.6639   2.6642   2.6656
  2.7276   2.7290   2.7441   2.7990   2.7993   2.8173   2.8741   2.9457
  2.9463   3.0210   3.0630   3.0632   3.0638   3.1112   3.1125   3.1216
  3.1223   3.1390   3.1472   3.1963   3.2323   3.2325   3.2503   3.2820
  3.4374   3.5048   3.5052   3.5511   3.6531   3.7126   3.8726   3.8780
  3.8781   3.9186   4.2628   4.7981   4.7990   9.7368   9.7418   9.7848
  9.7849   9.8030   9.8030   9.8129   9.8145   9.8530   9.8715  23.2213
 23.3823  23.7660  23.7665  23.8137  23.8177  23.9040  23.9203  23.9207
 23.9514  23.9777  24.0877  25.7622  25.7624  25.7706  25.7963  25.8398
 25.8535  25.8538  25.9820  25.9831  26.0085  26.0332  26.0876  26.0881
 26.1374  26.1956  26.1968  26.2319  26.3669  26.3841  26.3877  26.4705
 26.4997  26.5629  26.5631  26.7070  26.8065  26.8082  26.8111  27.0323
 27.2881 215.7298 215.7316 215.7814 215.7815 215.8018 215.8024 215.8152
215.8171 215.8732 215.8809
 --------------------------------------------------------------

          Ground-State Mulliken Net Atomic Charges

     Atom                 Charge (a.u.)
  ----------------------------------------
      1 C                    -0.974717
      2 C                    -1.529560
      3 Cl                    0.595523
      4 C                     0.443071
      5 Cl                    0.639733
      6 C                     0.009424
      7 Cl                    0.680571
      8 C                     0.428315
      9 Cl                    0.638354
     10 C                    -1.529844
     11 Cl                    0.598755
     12 C                    -0.997373
     13 C                    -1.521173
     14 Cl                    0.594856
     15 C                     0.423729
     16 Cl                    0.638921
     17 C                     0.000674
     18 Cl                    0.681087
     19 C                     0.468799
     20 Cl                    0.638501
     21 C                    -1.518475
     22 Cl                    0.590828
  ----------------------------------------
  Sum of atomic charges =     0.000000

 -----------------------------------------------------------------
                    Cartesian Multipole Moments
 -----------------------------------------------------------------
    Charge (ESU x 10^10)
                -0.0000
    Dipole Moment (Debye)
         X      -0.0016      Y       0.0016      Z       0.0014
       Tot       0.0027
    Quadrupole Moments (Debye-Ang)
        XX    -192.8407     XY      -0.0178     YY    -193.3333
        XZ      -0.2838     YZ      -0.0019     ZZ    -193.1487
    Octopole Moments (Debye-Ang^2)
       XXX    -370.5375    XXY       1.6964    XYY    -122.3864
       YYY       8.6808    XXZ      72.3633    XYZ      -0.4949
       YYZ      73.1195    XZZ    -123.3981    YZZ       4.0282
       ZZZ     222.5166
    Hexadecapole Moments (Debye-Ang^3)
      XXXX   -9068.9658   XXXY      73.4422   XXYY   -1949.2693
      XYYY      51.2564   YYYY   -2552.8434   XXXZ    1922.4944
      XXYZ      -2.4336   XYYZ     655.0674   YYYZ     -68.9506
      XXZZ   -2317.9339   XYZZ      39.5648   YYZZ   -1248.9867
      XZZZ    1953.9553   YZZZ     -12.2453   ZZZZ   -4930.1261
 -----------------------------------------------------------------
Archival summary:
1\1\november\OPT\ProcedureUnspecified\BasisUnspecified\l1012\taweetha\WedJan805:31:262020WedJan805:31:262020\0\\#,OPT,ProcedureUnspecified,BasisUnspecified,\\0,1\Cl\C,1,1.74153\C,2,1.39874,1,118.794\C,3,1.39843,2,118.743,1,-179.805,0\C,2,1.39938,1,120.051,3,-179.88,0\C,4,1.39955,3,121.073,2,-0.00275322,0\C,5,1.40197,2,119.394,1,179.791,0\C,3,1.49255,2,120.481,1,-0.0555367,0\C,8,1.3986,3,120.717,2,89.5129,0\C,8,1.39877,3,120.535,2,-90.0592,0\C,10,1.39924,8,121.148,3,179.461,0\C,9,1.39934,8,121.072,3,-179.407,0\C,11,1.402,10,119.387,8,-0.0550067,0\Cl,5,1.73468,2,120.314,1,-0.146915,0\Cl,7,1.73473,5,119.912,2,-179.961,0\Cl,13,1.7348,11,119.926,10,-179.781,0\Cl,12,1.73486,9,120.338,8,179.822,0\Cl,11,1.7349,10,120.348,8,179.94,0\Cl,6,1.73505,4,120.322,3,179.954,0\Cl,4,1.74126,3,118.84,2,179.95,0\Cl,9,1.74156,8,118.848,3,0.433795,0\Cl,10,1.74175,8,118.745,3,-0.497133,0\\\@

 Total job time:  28963.13s(wall), 28960.80s(cpu) 
 Wed Jan  8 05:31:26 2020

        *************************************************************
        *                                                           *
        *  Thank you very much for using Q-Chem.  Have a nice day.  *
        *                                                           *
        *************************************************************


 
User input: 2 of 2 
 
                  Welcome to Q-Chem
     A Quantum Leap Into The Future Of Chemistry


 Q-Chem 5.2 (devel), Q-Chem, Inc., Pleasanton, CA (2019)

 Yihan Shao,  Zhengting Gan,  E. Epifanovsky,  A. T. B. Gilbert,  M. Wormit,  
 J. Kussmann,  A. W. Lange,  A. Behn,  Jia Deng,  Xintian Feng,  D. Ghosh,  
 M. Goldey,  P. R. Horn,  L. D. Jacobson,  I. Kaliman,  T. Kus,  A. Landau,  
 Jie Liu,  E. I. Proynov,  R. M. Richard,  R. P. Steele,  E. J. Sundstrom,  
 H. L. Woodcock III,  P. M. Zimmerman,  D. Zuev,  B. Albrecht,  E. Alguire,  
 S. A. Baeppler,  D. Barton,  Z. Benda,  Y. A. Bernard,  E. J. Berquist,  
 K. B. Bravaya,  H. Burton,  D. Casanova,  Chun-Min Chang,  Yunqing Chen,  
 A. Chien,  K. D. Closser,  M. P. Coons,  S. Coriani,  S. Dasgupta,  
 A. L. Dempwolff,  M. Diedenhofen,  Hainam Do,  R. G. Edgar,  Po-Tung Fang,  
 S. Faraji,  S. Fatehi,  Qingguo Feng,  K. D. Fenk,  J. Fosso-Tande,  
 J. Gayvert,  Qinghui Ge,  A. Ghysels,  G. Gidofalvi,  J. Gomes,  
 J. Gonthier,  A. Gunina,  D. Hait,  M. W. D. Hanson-Heine,  
 P. H. P. Harbach,  A. W. Hauser,  M. F. Herbst,  J. E. Herr,  
 E. G. Hohenstein,  Z. C. Holden,  Kerwin Hui,  B. C. Huynh,  T.-C. Jagau,  
 Hyunjun Ji,  B. Kaduk,  K. Khistyaev,  Jaehoon Kim,  P. Klunzinger,  K. Koh,  
 D. Kosenkov,  L. Koulias,  T. Kowalczyk,  C. M. Krauter,  A. Kunitsa,  
 Ka Un Lao,  A. Laurent,  K. V. Lawler,  Joonho Lee,  D. Lefrancois,  
 S. Lehtola,  D. S. Levine,  Yi-Pei Li,  You-Sheng Lin,  Fenglai Liu,  
 E. Livshits,  A. Luenser,  P. Manohar,  E. Mansoor,  S. F. Manzer,  
 Shan-Ping Mao,  Yuezhi Mao,  N. Mardirossian,  A. V. Marenich,  
 T. Markovich,  L. A. Martinez-Martinez,  S. A. Maurer,  N. J. Mayhall,  
 S. C. McKenzie,  J.-M. Mewes,  P. Morgante,  A. F. Morrison,  
 J. W. Mullinax,  K. Nanda,  T. S. Nguyen-Beck,  R. Olivares-Amaya,  
 J. A. Parkhill,  Zheng Pei,  T. M. Perrine,  F. Plasser,  P. Pokhilko,  
 S. Prager,  A. Prociuk,  E. Ramos,  D. R. Rehn,  F. Rob,  M. Scheurer,  
 M. Schneider,  N. Sergueev,  S. M. Sharada,  S. Sharma,  D. W. Small,  
 T. Stauch,  T. Stein,  Yu-Chuan Su,  A. J. W. Thom,  A. Tkatchenko,  
 T. Tsuchimochi,  N. M. Tubman,  L. Vogt,  M. L. Vidal,  O. Vydrov,  
 M. A. Watson,  J. Wenzel,  M. de Wergifosse,  T. A. Wesolowski,  A. White,  
 J. Witte,  A. Yamada,  Jun Yang,  K. Yao,  S. Yeganeh,  S. R. Yost,  
 Zhi-Qiang You,  A. Zech,  Igor Ying Zhang,  Xing Zhang,  Yan Zhao,  
 Ying Zhu,  B. R. Brooks,  G. K. L. Chan,  C. J. Cramer,  M. S. Gordon,  
 W. J. Hehre,  A. Klamt,  M. W. Schmidt,  C. D. Sherrill,  D. G. Truhlar,  
 A. Aspuru-Guzik,  R. Baer,  A. T. Bell,  N. A. Besley,  Jeng-Da Chai,  
 A. E. DePrince, III,  R. A. DiStasio Jr.,  A. Dreuw,  B. D. Dunietz,  
 T. R. Furlani,  Chao-Ping Hsu,  Yousung Jung,  Jing Kong,  D. S. Lambrecht,  
 WanZhen Liang,  C. Ochsenfeld,  V. A. Rassolov,  L. V. Slipchenko,  
 J. E. Subotnik,  T. Van Voorhis,  J. M. Herbert,  A. I. Krylov,  
 P. M. W. Gill,  M. Head-Gordon

 Contributors to earlier versions of Q-Chem not listed above: 
 R. D. Adamson,  B. Austin,  J. Baker,  G. J. O. Beran,  K. Brandhorst,  
 S. T. Brown,  E. F. C. Byrd,  A. K. Chakraborty,  C.-L. Cheng,  
 Siu Hung Chien,  D. M. Chipman,  D. L. Crittenden,  H. Dachsel,  
 R. J. Doerksen,  A. D. Dutoi,  L. Fusti-Molnar,  W. A. Goddard III,  
 A. Golubeva-Zadorozhnaya,  S. R. Gwaltney,  G. Hawkins,  A. Heyden,  
 S. Hirata,  G. Kedziora,  F. J. Keil,  C. Kelley,  Jihan Kim,  R. A. King,  
 R. Z. Khaliullin,  P. P. Korambath,  W. Kurlancheek,  A. M. Lee,  M. S. Lee,  
 S. V. Levchenko,  Ching Yeh Lin,  D. Liotard,  R. C. Lochan,  I. Lotan,  
 P. E. Maslen,  N. Nair,  D. P. O'Neill,  D. Neuhauser,  E. Neuscamman,  
 C. M. Oana,  R. Olson,  B. Peters,  R. Peverati,  P. A. Pieniazek,  
 Y. M. Rhee,  J. Ritchie,  M. A. Rohrdanz,  E. Rosta,  N. J. Russ,  
 H. F. Schaefer III,  N. E. Schultz,  N. Shenvi,  A. C. Simmonett,  A. Sodt,  
 D. Stuck,  K. S. Thanthiriwatte,  V. Vanovschi,  Tao Wang,  A. Warshel,  
 C. F. Williams,  Q. Wu,  X. Xu,  W. Zhang

 Please cite Q-Chem as follows:
 Y. Shao et al., Mol. Phys. 113, 184-215 (2015)
 DOI: 10.1080/00268976.2014.952696

 Q-Chem 5.2.1 for Intel X86 EM64T Linux

 Parts of Q-Chem use Armadillo 8.300.2 (Tropical Shenanigans).
 http://arma.sourceforge.net/

 Q-Chem begins on Wed Jan  8 05:31:26 2020  

Host: 
0

     Scratch files written to /scratch/taweetham/qchem26418//
NAlpha2: 242
NElect   242
Mult     1
The previous job contains 0 fragments, simply inherited here

 Q-Chem warning in module libgen/rem_setup.C, line 2168:

 Setting Thresh to 1e-14


Checking the input file for inconsistencies... 	...done.

--------------------------------------------------------------
User input:
--------------------------------------------------------------

$MOLECULE
READ
$END

$REM
   JOB_TYPE 	FREQUENCY
   BASIS 	6-311++G**
   METHOD	B3LYP
   SCF_GUESS_ALWAYS     TRUE
   S2THRESH     15
   THRESH       15
   MEM_TOTAL    10000
$END

--------------------------------------------------------------
 ----------------------------------------------------------------
             Standard Nuclear Orientation (Angstroms)
    I     Atom           X                Y                Z
 ----------------------------------------------------------------
    1      C       0.7463157923    -0.0063955984     0.0123935718
    2      C       1.4624394549     0.8432139755     0.8617488753
    3      Cl      0.5823800774     1.9025933767     1.9277005916
    4      C       2.8617490132     0.8529905490     0.8614045872
    5      Cl      3.7308672120     1.9180350162     1.9197319209
    6      C       3.5570898212    -0.0036483388    -0.0037989849
    7      Cl      5.2918288373     0.0024679588    -0.0165028691
    8      C       2.8544112911    -0.8642335634    -0.8589278490
    9      Cl      3.7128007129    -1.9284558450    -1.9268648074
   10      C       1.4552827715    -0.8565708641    -0.8426577816
   11      Cl      0.5634366589    -1.9160879657    -1.8989326834
   12      C      -0.7462174780    -0.0009157917     0.0099299938
   13      C      -1.4511886110     0.8592409839    -0.8383768996
   14      Cl     -0.5557891790     1.9220480857    -1.8879538595
   15      C      -2.8503956467     0.8734796964    -0.8548697497
   16      Cl     -3.7026224810     1.9497070868    -1.9153298877
   17      C      -3.5573821873     0.0089595395    -0.0073394559
   18      Cl     -5.2920719354     0.0147077951    -0.0175471908
   19      C      -2.8658180263    -0.8605100469     0.8483947200
   20      Cl     -3.7396386985    -1.9314891795     1.8971348832
   21      C      -1.4662740643    -0.8568059827     0.8493135537
   22      Cl     -0.5911954859    -1.9295749967     1.9054293442
 ----------------------------------------------------------------
 Molecular Point Group                 C1    NOp =  1
 Largest Abelian Subgroup              C1    NOp =  1
 Nuclear Repulsion Energy =        3507.24960363 hartrees
 There are      121 alpha and      121 beta electrons
 Requested basis set is 6-311++G(d,p)
 There are 202 shells and 564 basis functions

 Total QAlloc Memory Limit  10000 MB
 Mega-Array Size       188 MB
 MEM_STATIC part       192 MB
 A cutoff of  1.0D-15 yielded  13904 shell pairs
 There are    124753 function pairs (    134180 Cartesian)
 Smallest overlap matrix eigenvalue = 7.49E-08
 Linear dependence detected in AO basis
 Number of orthogonalized atomic orbitals = 556
 Maximum deviation from orthogonality = 3.341E-10
 Guess from superposition of atomic densities
 Warning:  Energy on first SCF cycle will be non-variational
 SAD guess density has 242.000000 electrons

 -----------------------------------------------------------------------
  General SCF calculation program by
  Eric Jon Sundstrom, Paul Horn, Yuezhi Mao, Dmitri Zuev, Alec White,
  David Stuck, Shaama M.S., Shane Yost, Joonho Lee, David Small,
  Daniel Levine, Susi Lehtola, Hugh Burton, Evgeny Epifanovsky,
  Bang C. Huynh
 -----------------------------------------------------------------------
 Exchange:     0.2000 Hartree-Fock + 0.0800 Slater + 0.7200 B88
 Correlation:  0.1900 VWN1RPA + 0.8100 LYP
 Using SG-1 standard quadrature grid
 A restricted SCF calculation will be
 performed using DIIS
 SCF converges when DIIS error is below 1.0e-08
 ---------------------------------------
  Cycle       Energy         DIIS error
 ---------------------------------------
    1   -5064.7813217715      2.52e-02  
    2   -5059.5238010011      1.27e-03  
    3   -5059.4918522692      1.48e-03  
    4   -5059.5610257366      7.21e-04  
    5   -5059.5819784365      1.60e-04  
    6   -5059.5826715629      9.04e-05  
    7   -5059.5829783724      1.50e-05  
    8   -5059.5829853766      6.68e-06  
    9   -5059.5829870869      1.29e-06  
   10   -5059.5829871395      2.44e-07  
   11   -5059.5829871411      1.27e-07  
   12   -5059.5829871420      2.55e-08  
   13   -5059.5829871420      1.13e-08  
   14   -5059.5829871421      4.78e-09  Convergence criterion met
 ---------------------------------------
 SCF time:   CPU 1207.93s  wall 1208.00s 
 SCF   energy in the final basis set =    -5059.5829871421
 Total energy in the final basis set =    -5059.5829871421

 --------------------------------------------------------------

                    Orbital Energies (a.u.)
 --------------------------------------------------------------

 Alpha MOs
 -- Occupied --
********-101.5878-101.5871-101.5871-101.5870-101.5870-101.5867-101.5867
********-101.5866 -10.2926 -10.2926 -10.2893 -10.2893 -10.2892 -10.2892
-10.2886 -10.2886 -10.2886 -10.2886 -10.2530 -10.2528  -9.5025  -9.5024
 -9.5018  -9.5018  -9.5018  -9.5018  -9.5013  -9.5013  -9.5013  -9.5013
 -7.2674  -7.2673  -7.2669  -7.2669  -7.2669  -7.2669  -7.2665  -7.2665
 -7.2665  -7.2665  -7.2574  -7.2574  -7.2565  -7.2565  -7.2565  -7.2565
 -7.2564  -7.2564  -7.2560  -7.2560  -7.2560  -7.2559  -7.2559  -7.2559
 -7.2558  -7.2558  -7.2552  -7.2552  -7.2552  -7.2552  -0.9835  -0.9729
 -0.9325  -0.9325  -0.9305  -0.9117  -0.8873  -0.8872  -0.8780  -0.8732
 -0.8502  -0.8451  -0.7993  -0.7532  -0.7531  -0.7508  -0.6748  -0.6405
 -0.6404  -0.6287  -0.5706  -0.5704  -0.5548  -0.5313  -0.5060  -0.4937
 -0.4818  -0.4804  -0.4803  -0.4774  -0.4774  -0.4588  -0.4425  -0.4425
 -0.4367  -0.4238  -0.4137  -0.4024  -0.4023  -0.3743  -0.3685  -0.3652
 -0.3652  -0.3636  -0.3634  -0.3618  -0.3618  -0.3517  -0.3517  -0.3405
 -0.3404  -0.3352  -0.3352  -0.3203  -0.3202  -0.2814  -0.2812  -0.2750
 -0.2730
 -- Virtual --
 -0.0728  -0.0723  -0.0707  -0.0698  -0.0648  -0.0590  -0.0141  -0.0141
 -0.0074  -0.0060   0.0053   0.0128   0.0193   0.0193   0.0215   0.0215
  0.0273   0.0274   0.0417   0.0440   0.0538   0.0539   0.0573   0.0576
  0.0643   0.0671   0.0674   0.0752   0.0794   0.0795   0.0810   0.0812
  0.0886   0.0887   0.0926   0.0933   0.0975   0.1019   0.1030   0.1032
  0.1104   0.1113   0.1115   0.1139   0.1240   0.1303   0.1306   0.1306
  0.1367   0.1381   0.1429   0.1480   0.1487   0.1487   0.1562   0.1563
  0.1641   0.1643   0.1648   0.1681   0.1692   0.1708   0.1884   0.1918
  0.1934   0.1953   0.1960   0.1965   0.1965   0.2016   0.2086   0.2089
  0.2185   0.2185   0.2258   0.2264   0.2265   0.2287   0.2323   0.2328
  0.2434   0.2475   0.2475   0.2549   0.2603   0.2638   0.2655   0.2671
  0.2676   0.2744   0.2765   0.2767   0.2836   0.2838   0.2922   0.2933
  0.2937   0.2961   0.3045   0.3054   0.3149   0.3172   0.3174   0.3252
  0.3547   0.3791   0.3791   0.4073   0.4152   0.4199   0.4202   0.4303
  0.4309   0.4364   0.4369   0.4479   0.4483   0.4524   0.4528   0.4534
  0.4619   0.4621   0.4627   0.4755   0.4800   0.4802   0.4819   0.4819
  0.4847   0.4882   0.4930   0.4936   0.5140   0.5141   0.5167   0.5338
  0.5388   0.5608   0.5631   0.5633   0.5637   0.5681   0.5728   0.5954
  0.5955   0.6018   0.6063   0.6079   0.6082   0.6115   0.6119   0.6121
  0.6192   0.6290   0.6293   0.6330   0.6398   0.6575   0.6576   0.6670
  0.6723   0.6727   0.6893   0.7639   0.7642   0.7650   0.7764   0.7808
  0.7908   0.8105   0.8142   0.8179   0.8181   0.8187   0.8285   0.8294
  0.8297   0.8308   0.8309   0.8333   0.8347   0.8393   0.8411   0.8412
  0.8456   0.8487   0.8548   0.8587   0.8589   0.8726   0.8820   0.8864
  0.8868   0.8924   0.8929   0.8959   0.8964   0.8981   0.8986   0.9067
  0.9154   0.9227   0.9315   0.9315   0.9323   0.9364   0.9412   0.9412
  0.9438   0.9489   0.9493   0.9556   0.9609   0.9821   0.9829   0.9838
  1.0161   1.0174   1.0207   1.0317   1.0331   1.0657   1.0660   1.0746
  1.0853   1.0967   1.0971   1.1202   1.1203   1.1569   1.1830   1.1832
  1.1840   1.1882   1.2101   1.2234   1.2241   1.2624   1.2627   1.2630
  1.2698   1.2745   1.2806   1.2809   1.2872   1.2894   1.2897   1.2910
  1.2912   1.3083   1.3157   1.3159   1.3742   1.3886   1.3898   1.3931
  1.3965   1.4618   1.4619   1.5008   1.5392   1.5410   1.5553   1.6209
  1.6507   1.6509   1.6555   1.6570   1.7203   1.7210   1.7265   1.7461
  1.7749   1.7936   1.7960   1.8051   1.8053   1.8234   1.8267   1.8272
  1.8699   1.8737   1.8941   1.9030   1.9036   1.9731   1.9739   2.0902
  2.1150   2.1158   2.1168   2.1784   2.2108   2.2207   2.2207   2.2253
  2.2358   2.2403   2.2407   2.2554   2.2591   2.2641   2.2646   2.2649
  2.3122   2.3123   2.3137   2.3204   2.3242   2.3448   2.3452   2.3478
  2.3950   2.4090   2.4091   2.4125   2.4323   2.4347   2.4434   2.4504
  2.4506   2.4577   2.4927   2.5205   2.5264   2.5269   2.5284   2.5510
  2.5528   2.5877   2.6441   2.6453   2.6608   2.6639   2.6642   2.6655
  2.7276   2.7292   2.7442   2.7990   2.7992   2.8173   2.8741   2.9457
  2.9462   3.0210   3.0629   3.0632   3.0638   3.1111   3.1125   3.1217
  3.1223   3.1390   3.1472   3.1962   3.2323   3.2325   3.2501   3.2820
  3.4374   3.5048   3.5052   3.5510   3.6530   3.7125   3.8726   3.8780
  3.8781   3.9185   4.2627   4.7981   4.7990   9.7368   9.7418   9.7848
  9.7849   9.8029   9.8030   9.8129   9.8145   9.8530   9.8714  23.2213
 23.3823  23.7660  23.7665  23.8137  23.8176  23.9040  23.9203  23.9207
 23.9514  23.9777  24.0876  25.7624  25.7625  25.7707  25.7964  25.8399
 25.8537  25.8539  25.9822  25.9833  26.0087  26.0331  26.0879  26.0884
 26.1374  26.1956  26.1968  26.2320  26.3669  26.3842  26.3877  26.4705
 26.4998  26.5629  26.5630  26.7069  26.8066  26.8082  26.8111  27.0323
 27.2882 215.7298 215.7315 215.7814 215.7815 215.8018 215.8023 215.8152
215.8171 215.8732 215.8809
 --------------------------------------------------------------

          Ground-State Mulliken Net Atomic Charges

     Atom                 Charge (a.u.)
  ----------------------------------------
      1 C                    -0.972811
      2 C                    -1.522356
      3 Cl                    0.592012
      4 C                     0.442393
      5 Cl                    0.639522
      6 C                     0.001012
      7 Cl                    0.681851
      8 C                     0.430904
      9 Cl                    0.638198
     10 C                    -1.524884
     11 Cl                    0.595021
     12 C                    -0.973942
     13 C                    -1.528099
     14 Cl                    0.595842
     15 C                     0.414051
     16 Cl                    0.638216
     17 C                     0.004797
     18 Cl                    0.681571
     19 C                     0.459420
     20 Cl                    0.639889
     21 C                    -1.523844
     22 Cl                    0.591238
  ----------------------------------------
  Sum of atomic charges =     0.000000

 -----------------------------------------------------------------
                    Cartesian Multipole Moments
 -----------------------------------------------------------------
    Charge (ESU x 10^10)
                 0.0000
    Dipole Moment (Debye)
         X       0.0008      Y       0.0005      Z       0.0011
       Tot       0.0014
    Quadrupole Moments (Debye-Ang)
        XX    -192.6629     XY      -0.0038     YY    -193.3216
        XZ       0.0014     YZ      -0.0029     ZZ    -193.3398
    Octopole Moments (Debye-Ang^2)
       XXX       0.0253    XXY       0.1012    XYY      -0.0094
       YYY       0.0213    XXZ      -0.2167    XYZ       1.7868
       YYZ      -0.0394    XZZ       0.0083    YZZ       0.0356
       ZZZ      -0.1556
    Hexadecapole Moments (Debye-Ang^3)
      XXXX  -10725.2058   XXXY       1.3469   XXYY   -2241.1349
      XYYY       0.4818   YYYY   -2620.4469   XXXZ      -0.5749
      XXYZ       0.0450   XYYZ       0.0535   YYYZ      -0.6859
      XXZZ   -2235.9648   XYZZ      -0.1378   YYZZ    -815.4175
      XZZZ      -0.1797   YZZZ       0.5840   ZZZZ   -2585.0734
 -----------------------------------------------------------------
 Calculating MO derivatives via CPSCF
    1     0    69    0.0154552  
    2     0    69    0.0047192  
    3     0    69    0.0006808  
    4     0    69    0.0001188  
    5    54    15    0.0000120  
    6    69     0    0.0000007  Converged
 Time for AOints: 2202.5 s (CPU) 2202.6 s (wall)
 ------------------------------------------------------------------------------
                     AOints        : Timing summary (seconds)
 ------------------------------------------------------------------------------
     job step          cpu (% of tot)      sys (% of tot)     wall (% of tot)
 ------------------------------------------------------------------------------
  AOints            0.2202E+04 (10.7)   0.1100E-04 ( 1.4)   0.2203E+04 (10.7)
 ------------------------------------------------------------------------------
   Grand Totals     0.2054E+05          0.7710E-03          0.2055E+05
 ------------------------------------------------------------------------------
 Polarizability Matrix (a.u.)
            1           2           3
    1-356.9528613  -0.3422905   0.1748253
    2  -0.3422905-231.3628388   0.0013564
    3   0.1748253   0.0013564-229.8928150
 Calculating analytic Hessian of the SCF energy

 Direct stationary perturbation theory relativistic correction:

 rels  =       7.867291788777
 relv  =     -31.004378184873
 rel2e =       9.011100891370
 E_rel =     -14.125985504726

 Hessian of the SCF Energy
            1           2           3           4           5           6
    1   0.6356577   0.0002864   0.0005687  -0.1655012  -0.0846248  -0.0845563
    2   0.0002864   0.3963561   0.2274221  -0.0401292  -0.1478589  -0.0917536
    3   0.0005687   0.2274221   0.3968871  -0.0400692  -0.0915593  -0.1479901
    4  -0.1655012  -0.0401292  -0.0400692   0.5906615   0.0356766   0.0333604
    5  -0.0846248  -0.1478589  -0.0915593   0.0356766   0.3231197   0.2083633
    6  -0.0845563  -0.0917536  -0.1479901   0.0333604   0.2083633   0.3241505
    7   0.0047727  -0.0000318  -0.0000595  -0.0701363   0.0360990   0.0363928
    8   0.0140463  -0.0182355  -0.0224338   0.0383938  -0.0769533  -0.0546456
    9   0.0140569  -0.0223165  -0.0183652   0.0385332  -0.0545927  -0.0776272
   10  -0.0245073  -0.0540365  -0.0539651  -0.2972135   0.0202601   0.0218204
   11  -0.0168372   0.0174219   0.0128728  -0.0243577  -0.0754584  -0.0198624
   12  -0.0166657   0.0131584   0.0177579  -0.0224506  -0.0201793  -0.0753768
   13  -0.0029576   0.0028419   0.0028719  -0.0203505  -0.0235736  -0.0233931
   14   0.0002532   0.0031174  -0.0004513  -0.0088756  -0.0074361  -0.0104524
   15   0.0002918  -0.0004607   0.0030921  -0.0087603  -0.0103549  -0.0071676
   16   0.0001601  -0.0001483  -0.0001046  -0.0267719   0.0164961   0.0167556
   17  -0.0001035  -0.0324223  -0.0340248   0.0572710   0.0179559   0.0139573
   18  -0.0001214  -0.0340193  -0.0325957   0.0576487   0.0142986   0.0173762
   19  -0.0020977  -0.0000258   0.0000402   0.0040533   0.0018013   0.0017983
   20   0.0000032  -0.0003274   0.0007178  -0.0005713   0.0002198  -0.0034671
   21   0.0000052   0.0007394  -0.0003056  -0.0006350  -0.0035023   0.0001713
   22  -0.0238335   0.0540218   0.0543589  -0.0541917  -0.0216343  -0.0212382
   23   0.0168373   0.0173825   0.0128717  -0.0209149  -0.0079042  -0.0086063
   24   0.0170341   0.0125529   0.0171571  -0.0206323  -0.0086440  -0.0076665
   25  -0.0029671  -0.0028282  -0.0028355   0.0003222   0.0000409   0.0000426
   26  -0.0002759   0.0031105  -0.0004426   0.0000092  -0.0004114   0.0003638
   27  -0.0002338  -0.0004462   0.0031353   0.0000373   0.0003795  -0.0004175
   28  -0.1641906   0.0394857   0.0398257   0.0649525   0.0206377   0.0202281
   29   0.0838254  -0.1478592  -0.0920082  -0.0207655  -0.0286316  -0.0336590
   30   0.0845280  -0.0918139  -0.1485992  -0.0212920  -0.0340033  -0.0288091
   31   0.0046122  -0.0001616  -0.0002121  -0.0012357   0.0012261   0.0012855
   32  -0.0142443  -0.0182371  -0.0223239   0.0032741   0.0025294  -0.0013461
   33  -0.0142683  -0.0224565  -0.0183413   0.0033648  -0.0013331   0.0025682
   34  -0.2132547   0.0004550  -0.0000784  -0.0221250  -0.0078332  -0.0077997
   35   0.0005395  -0.0754465   0.0000399  -0.0190327   0.0040132   0.0001978
   36  -0.0003572  -0.0000399  -0.0751701  -0.0190154   0.0002072   0.0039725
   37  -0.0220544   0.0193754  -0.0190435  -0.0008396   0.0020397   0.0021438
   38   0.0081458   0.0038957  -0.0000808  -0.0020406  -0.0019169   0.0012917
   39  -0.0079170  -0.0000363   0.0039220   0.0021132  -0.0012940   0.0000715
   40  -0.0021800   0.0024480  -0.0023994   0.0003872   0.0012393  -0.0011841
   41  -0.0017070  -0.0025290   0.0002524   0.0003169  -0.0004677  -0.0002431
   42   0.0016783   0.0002632  -0.0025205  -0.0013992   0.0012711  -0.0009145
   43   0.0010194   0.0010364  -0.0010372  -0.0004908   0.0000741   0.0001770
   44   0.0018820   0.0007886   0.0042589   0.0004628   0.0001138  -0.0006519
   45  -0.0018258   0.0042525   0.0009140   0.0005463   0.0005952  -0.0003596
   46   0.0000062   0.0009567  -0.0009506  -0.0002092   0.0003940   0.0003105
   47  -0.0003397  -0.0001645   0.0003992   0.0001408  -0.0001796  -0.0001815
   48   0.0003308   0.0003961  -0.0001591  -0.0000586   0.0001440   0.0002599
   49  -0.0005288  -0.0000052   0.0000090   0.0002962  -0.0000867  -0.0000929
   50  -0.0000042  -0.0013422   0.0000389  -0.0002061   0.0001093   0.0000743
   51   0.0000045   0.0000104  -0.0013644  -0.0001986   0.0000397   0.0001505
   52   0.0011499   0.0000005   0.0000103  -0.0004253   0.0002705   0.0002651
   53  -0.0000049   0.0000816   0.0000120   0.0000417  -0.0000145  -0.0000161
   54   0.0000068   0.0000130   0.0000808   0.0000382  -0.0000113  -0.0000138
   55   0.0009817  -0.0010581   0.0010602  -0.0004928   0.0001543   0.0000788
   56  -0.0018909   0.0007936   0.0042231   0.0005491  -0.0003130   0.0005547
   57   0.0018614   0.0042505   0.0009870   0.0004869  -0.0006142   0.0000822
   58   0.0000149  -0.0009748   0.0009487  -0.0002141   0.0003137   0.0003971
   59   0.0003385  -0.0001650   0.0003966  -0.0000619   0.0002509   0.0001497
   60  -0.0003297   0.0003947  -0.0001443   0.0001401  -0.0001745  -0.0001680
   61  -0.0221787  -0.0191655   0.0187549  -0.0008806   0.0021469   0.0020350
   62  -0.0078647   0.0040499  -0.0002731   0.0021695   0.0000637  -0.0012575
   63   0.0076290  -0.0002203   0.0040119  -0.0020182   0.0012759  -0.0018914
   64  -0.0021179  -0.0023465   0.0023024   0.0004061  -0.0011156   0.0011769
   65   0.0017436  -0.0024116   0.0000909  -0.0013486  -0.0008301   0.0011901
   66  -0.0017176   0.0001099  -0.0023925   0.0002613  -0.0003131  -0.0004012
            7           8           9          10          11          12
    1   0.0047727   0.0140463   0.0140569  -0.0245073  -0.0168372  -0.0166657
    2  -0.0000318  -0.0182355  -0.0223165  -0.0540365   0.0174219   0.0131584
    3  -0.0000595  -0.0224338  -0.0183652  -0.0539651   0.0128728   0.0177579
    4  -0.0701363   0.0383938   0.0385332  -0.2972135  -0.0243577  -0.0224506
    5   0.0360990  -0.0769533  -0.0545927   0.0202601  -0.0754584  -0.0201793
    6   0.0363928  -0.0546456  -0.0776272   0.0218204  -0.0198624  -0.0753768
    7   0.0990164  -0.0552232  -0.0556861  -0.0206430   0.0234410   0.0236069
    8  -0.0552232   0.1005966   0.0896937   0.0078429  -0.0068304  -0.0102124
    9  -0.0556861   0.0896937   0.1017825   0.0080995  -0.0103276  -0.0070596
   10  -0.0206430   0.0078429   0.0080995   0.5877615  -0.0242855  -0.0282684
   11   0.0234410  -0.0068304  -0.0103276  -0.0242855   0.3213777   0.2154520
   12   0.0236069  -0.0102124  -0.0070596  -0.0282684   0.2154520   0.3228194
   13  -0.0080824  -0.0027169  -0.0026725  -0.0716152  -0.0397438  -0.0393767
   14   0.0027204   0.0010962   0.0020350  -0.0397177  -0.0791830  -0.0573592
   15   0.0027753   0.0020751   0.0010828  -0.0392763  -0.0573349  -0.0785965
   16  -0.0022392  -0.0005996  -0.0005517  -0.1440474   0.0813325   0.0823466
   17  -0.0032361   0.0028397  -0.0006786   0.0373608  -0.1485459  -0.0959989
   18  -0.0032093  -0.0007389   0.0029166   0.0382600  -0.0962635  -0.1502050
   19  -0.0013153   0.0004242   0.0004324  -0.0385965   0.0019619   0.0024061
   20   0.0008824  -0.0000095  -0.0001491   0.0161053   0.0016251  -0.0019768
   21   0.0009031  -0.0001482  -0.0000208   0.0166249  -0.0018681   0.0014259
   22   0.0007573   0.0003103   0.0002399   0.0621436  -0.0193315  -0.0197691
   23   0.0002813  -0.0004011   0.0004223   0.0191477  -0.0253560  -0.0289605
   24   0.0002899   0.0004245  -0.0004330   0.0188678  -0.0287358  -0.0254598
   25  -0.0004546   0.0006422   0.0006425  -0.0011578  -0.0012181  -0.0011845
   26   0.0007015  -0.0007859  -0.0006662  -0.0032151   0.0023458  -0.0011065
   27   0.0006979  -0.0006615  -0.0007844  -0.0032135  -0.0011406   0.0024098
   28  -0.0012819  -0.0033237  -0.0032795  -0.0538331   0.0207681   0.0211411
   29  -0.0012543   0.0026025  -0.0013214   0.0213817  -0.0078595  -0.0088315
   30  -0.0012326  -0.0013109   0.0025578   0.0218501  -0.0088526  -0.0081845
   31   0.0003572   0.0000351   0.0000368   0.0007509  -0.0002808  -0.0002930
   32  -0.0000499  -0.0008688  -0.0010915  -0.0002376  -0.0004236   0.0004151
   33  -0.0000493  -0.0010830  -0.0008727  -0.0003178   0.0004405  -0.0003971
   34  -0.0021280   0.0017201   0.0017316   0.0009931  -0.0018523  -0.0018911
   35  -0.0023211  -0.0024169  -0.0001434  -0.0010637   0.0008716  -0.0042606
   36  -0.0023525  -0.0001151  -0.0024287  -0.0010452  -0.0042272   0.0008862
   37   0.0003738  -0.0003120  -0.0013897  -0.0005076  -0.0004802   0.0005623
   38  -0.0011958  -0.0004288  -0.0012144  -0.0000859   0.0000927  -0.0005676
   39  -0.0011741   0.0002754  -0.0008870   0.0001738   0.0006261  -0.0003451
   40  -0.0001114   0.0001488   0.0000726   0.0004614   0.0000514   0.0003047
   41  -0.0001450   0.0003837  -0.0000546   0.0000660  -0.0000889   0.0001063
   42   0.0000680   0.0000445   0.0002395   0.0003854  -0.0002889  -0.0000322
   43   0.0004443  -0.0000658   0.0003706  -0.0000697  -0.0001063  -0.0000868
   44  -0.0000571  -0.0000989   0.0002881   0.0001203  -0.0000218   0.0003665
   45   0.0003110  -0.0001183  -0.0000180  -0.0000839  -0.0003761   0.0003870
   46   0.0000610  -0.0000764  -0.0001472   0.0000851   0.0000784   0.0001670
   47  -0.0000022   0.0000372   0.0000416  -0.0000564  -0.0000271  -0.0001445
   48  -0.0000092  -0.0000660  -0.0001016   0.0000336   0.0001310   0.0000482
   49  -0.0000705  -0.0000621  -0.0000643  -0.0000771  -0.0002190  -0.0002176
   50   0.0001008   0.0001356  -0.0000794  -0.0000204  -0.0000330   0.0000006
   51   0.0001248  -0.0000538   0.0001384  -0.0000230   0.0000066  -0.0000444
   52  -0.0001098  -0.0001209  -0.0001214   0.0001390   0.0001320   0.0001339
   53  -0.0000118  -0.0000042  -0.0000053   0.0000021   0.0000127  -0.0000089
   54  -0.0000132  -0.0000075  -0.0000055   0.0000033  -0.0000076   0.0000139
   55   0.0004104   0.0003430  -0.0000840  -0.0000728  -0.0000934  -0.0001117
   56   0.0003287  -0.0000264  -0.0000992  -0.0000962   0.0003707  -0.0003604
   57  -0.0000485   0.0002769  -0.0000974   0.0001082   0.0003644  -0.0000055
   58   0.0000619  -0.0001462  -0.0000770   0.0000817   0.0001716   0.0000746
   59  -0.0000112  -0.0000972  -0.0000668   0.0000369   0.0000515   0.0001263
   60  -0.0000020   0.0000359   0.0000327  -0.0000538  -0.0001398  -0.0000259
   61   0.0004128  -0.0013457  -0.0002753  -0.0004900   0.0005401  -0.0004800
   62  -0.0011032  -0.0008259   0.0002968   0.0001560  -0.0003173   0.0006223
   63  -0.0011983  -0.0012105  -0.0004162  -0.0000667  -0.0005726   0.0000917
   64  -0.0000954   0.0000859   0.0001329   0.0004040   0.0003313   0.0000548
   65   0.0000877   0.0002913   0.0000293   0.0003379  -0.0000206  -0.0002759
   66  -0.0001354  -0.0000204   0.0003671   0.0000863   0.0001052  -0.0001042
           13          14          15          16          17          18
    1  -0.0029576   0.0002532   0.0002918   0.0001601  -0.0001035  -0.0001214
    2   0.0028419   0.0031174  -0.0004607  -0.0001483  -0.0324223  -0.0340193
    3   0.0028719  -0.0004513   0.0030921  -0.0001046  -0.0340248  -0.0325957
    4  -0.0203505  -0.0088756  -0.0087603  -0.0267719   0.0572710   0.0576487
    5  -0.0235736  -0.0074361  -0.0103549   0.0164961   0.0179559   0.0142986
    6  -0.0233931  -0.0104524  -0.0071676   0.0167556   0.0139573   0.0173762
    7  -0.0080824   0.0027204   0.0027753  -0.0022392  -0.0032361  -0.0032093
    8  -0.0027169   0.0010962   0.0020751  -0.0005996   0.0028397  -0.0007389
    9  -0.0026725   0.0020350   0.0010828  -0.0005517  -0.0006786   0.0029166
   10  -0.0716152  -0.0397177  -0.0392763  -0.1440474   0.0373608   0.0382600
   11  -0.0397438  -0.0791830  -0.0573349   0.0813325  -0.1485459  -0.0962635
   12  -0.0393767  -0.0573592  -0.0785965   0.0823466  -0.0959989  -0.1502050
   13   0.1028973   0.0567387   0.0560456   0.0013034   0.0002707   0.0003040
   14   0.0567387   0.1034012   0.0925736  -0.0141082  -0.0181566  -0.0212831
   15   0.0560456   0.0925736   0.1026198  -0.0141171  -0.0213923  -0.0180750
   16   0.0013034  -0.0141082  -0.0141171   0.5115977   0.0022272  -0.0015391
   17   0.0002707  -0.0181566  -0.0213923   0.0022272   0.3563506   0.2497248
   18   0.0003040  -0.0212831  -0.0180750  -0.0015391   0.2497248   0.3570722
   19   0.0001155   0.0007306   0.0007260  -0.1666845  -0.0005017   0.0009744
   20   0.0064727  -0.0031424  -0.0023620  -0.0005387  -0.0301240  -0.0082842
   21   0.0064780  -0.0023027  -0.0032230   0.0009592  -0.0082550  -0.0301346
   22  -0.0011123   0.0032120   0.0032497  -0.1451968  -0.0387167  -0.0379015
   23   0.0011928   0.0023763  -0.0011360  -0.0826518  -0.1495248  -0.0956644
   24   0.0012347  -0.0011517   0.0023306  -0.0819820  -0.0959071  -0.1485128
   25   0.0003658  -0.0002159  -0.0002212   0.0014420  -0.0004962  -0.0004758
   26   0.0002081  -0.0007577  -0.0009925   0.0139150  -0.0181081  -0.0213765
   27   0.0002062  -0.0009847  -0.0007628   0.0139293  -0.0213129  -0.0181837
   28   0.0003214  -0.0000330  -0.0000145  -0.0275077  -0.0572974  -0.0571974
   29  -0.0000363  -0.0004081   0.0003713  -0.0164887   0.0177131   0.0142907
   30  -0.0000480   0.0003734  -0.0004168  -0.0163073   0.0145708   0.0183611
   31  -0.0004693  -0.0007066  -0.0007054  -0.0022131   0.0032299   0.0032555
   32  -0.0006475  -0.0007814  -0.0006578   0.0005718   0.0028964  -0.0007024
   33  -0.0006454  -0.0006579  -0.0007719   0.0006050  -0.0007457   0.0028148
   34   0.0000141   0.0003361   0.0003331  -0.0005263  -0.0000122   0.0000063
   35  -0.0009652  -0.0001629  -0.0003943  -0.0000159  -0.0013526  -0.0000247
   36  -0.0009542  -0.0003987  -0.0001489   0.0000033  -0.0000232  -0.0013574
   37  -0.0002141  -0.0001418  -0.0000585   0.0002852   0.0002176  -0.0002112
   38  -0.0003920  -0.0001736  -0.0001420   0.0000818   0.0001351  -0.0000723
   39   0.0003140   0.0001832   0.0002550  -0.0000915  -0.0000543   0.0001267
   40   0.0000616   0.0000031  -0.0000095  -0.0000706  -0.0001139   0.0001295
   41   0.0000781   0.0000358   0.0000671   0.0000708   0.0001379   0.0000640
   42  -0.0001495  -0.0000423  -0.0000980  -0.0000688   0.0000733   0.0001545
   43   0.0000837   0.0000548   0.0000349  -0.0000738   0.0000195  -0.0000237
   44  -0.0000831  -0.0000310  -0.0001292   0.0002243  -0.0000390   0.0000036
   45   0.0001657   0.0001411   0.0000471  -0.0002194  -0.0000059  -0.0000314
   46  -0.0001123  -0.0001047  -0.0000892   0.0001838  -0.0000024   0.0000024
   47   0.0001066   0.0000720   0.0000857  -0.0001634  -0.0000105   0.0000176
   48  -0.0000910  -0.0000858  -0.0000619   0.0001617   0.0000175  -0.0000116
   49   0.0001864   0.0001623   0.0001601  -0.0003047  -0.0000004   0.0000018
   50  -0.0000002  -0.0000090  -0.0000177  -0.0000050   0.0000660  -0.0000004
   51   0.0000025  -0.0000145  -0.0000104   0.0000112   0.0000025   0.0000636
   52  -0.0002521  -0.0001813  -0.0001779   0.0003482   0.0000014  -0.0000040
   53  -0.0000005  -0.0000007   0.0000050  -0.0000013  -0.0000154   0.0000122
   54  -0.0000028   0.0000027  -0.0000019   0.0000017   0.0000121  -0.0000152
   55   0.0000820   0.0000362   0.0000548  -0.0000800  -0.0000219   0.0000203
   56   0.0001721   0.0000527   0.0001419  -0.0002090  -0.0000384  -0.0000042
   57  -0.0000717  -0.0001270  -0.0000240   0.0002080  -0.0000006  -0.0000397
   58  -0.0001141  -0.0000915  -0.0001033   0.0001865   0.0000003  -0.0000025
   59  -0.0000915  -0.0000626  -0.0000848   0.0001621  -0.0000082   0.0000139
   60   0.0001023   0.0000842   0.0000674  -0.0001587   0.0000158  -0.0000089
   61  -0.0002120  -0.0000607  -0.0001397   0.0002863  -0.0002056   0.0001914
   62   0.0003148   0.0002516   0.0001750  -0.0000932   0.0001162  -0.0000514
   63  -0.0003946  -0.0001467  -0.0001691   0.0000947  -0.0000558   0.0001419
   64   0.0000618  -0.0000112   0.0000011  -0.0000723   0.0001000  -0.0001216
   65  -0.0001455  -0.0000982  -0.0000359  -0.0000618   0.0001297   0.0000558
   66   0.0000749   0.0000648   0.0000327   0.0000633   0.0000758   0.0001400
           19          20          21          22          23          24
    1  -0.0020977   0.0000032   0.0000052  -0.0238335   0.0168373   0.0170341
    2  -0.0000258  -0.0003274   0.0007394   0.0540218   0.0173825   0.0125529
    3   0.0000402   0.0007178  -0.0003056   0.0543589   0.0128717   0.0171571
    4   0.0040533  -0.0005713  -0.0006350  -0.0541917  -0.0209149  -0.0206323
    5   0.0018013   0.0002198  -0.0035023  -0.0216343  -0.0079042  -0.0086440
    6   0.0017983  -0.0034671   0.0001713  -0.0212382  -0.0086063  -0.0076665
    7  -0.0013153   0.0008824   0.0009031   0.0007573   0.0002813   0.0002899
    8   0.0004242  -0.0000095  -0.0001482   0.0003103  -0.0004011   0.0004245
    9   0.0004324  -0.0001491  -0.0000208   0.0002399   0.0004223  -0.0004330
   10  -0.0385965   0.0161053   0.0166249   0.0621436   0.0191477   0.0188678
   11   0.0019619   0.0016251  -0.0018681  -0.0193315  -0.0253560  -0.0287358
   12   0.0024061  -0.0019768   0.0014259  -0.0197691  -0.0289605  -0.0254598
   13   0.0001155   0.0064727   0.0064780  -0.0011123   0.0011928   0.0012347
   14   0.0007306  -0.0031424  -0.0023027   0.0032120   0.0023763  -0.0011517
   15   0.0007260  -0.0023620  -0.0032230   0.0032497  -0.0011360   0.0023306
   16  -0.1666845  -0.0005387   0.0009592  -0.1451968  -0.0826518  -0.0819820
   17  -0.0005017  -0.0301240  -0.0082550  -0.0387167  -0.1495248  -0.0959071
   18   0.0009744  -0.0082842  -0.0301346  -0.0379015  -0.0956644  -0.1485128
   19   0.2406207   0.0008081  -0.0015921  -0.0387142  -0.0022144  -0.0017954
   20   0.0008081   0.0331699   0.0231078  -0.0164074   0.0015112  -0.0017656
   21  -0.0015921   0.0231078   0.0332310  -0.0160124  -0.0019106   0.0016873
   22  -0.0387142  -0.0164074  -0.0160124   0.5884261   0.0275560   0.0242670
   23  -0.0022144   0.0015112  -0.0019106   0.0275560   0.3225869   0.2155522
   24  -0.0017954  -0.0017656   0.0016873   0.0242670   0.2155522   0.3220158
   25   0.0000704  -0.0064303  -0.0064204  -0.0709269   0.0391667   0.0394327
   26  -0.0007228  -0.0031492  -0.0022716   0.0391016  -0.0793798  -0.0579368
   27  -0.0007300  -0.0022148  -0.0030804   0.0394032  -0.0579151  -0.0797284
   28   0.0040323   0.0005743   0.0005659  -0.2973808   0.0236706   0.0253036
   29  -0.0018518   0.0001887  -0.0034702  -0.0206249  -0.0753336  -0.0198792
   30  -0.0018263  -0.0034837   0.0002017  -0.0192928  -0.0202065  -0.0755349
   31  -0.0013260  -0.0008969  -0.0008778  -0.0209384  -0.0235364  -0.0234576
   32  -0.0004211  -0.0000125  -0.0001427  -0.0080293  -0.0068510  -0.0101384
   33  -0.0004186  -0.0001464  -0.0000033  -0.0078217  -0.0100342  -0.0066822
   34   0.0011506   0.0000024  -0.0000077   0.0009971   0.0018946   0.0018370
   35   0.0000072   0.0000823  -0.0000136   0.0010430   0.0008776  -0.0042303
   36  -0.0000124  -0.0000137   0.0000820   0.0010424  -0.0042683   0.0008381
   37  -0.0004358  -0.0000429   0.0000440  -0.0004987  -0.0005571   0.0004734
   38  -0.0002696  -0.0000155   0.0000170  -0.0001615  -0.0003383   0.0006372
   39   0.0002687   0.0000157  -0.0000142   0.0000934  -0.0005927   0.0001138
   40  -0.0001074   0.0000129  -0.0000121   0.0004318  -0.0003209  -0.0000542
   41   0.0001236  -0.0000048   0.0000060  -0.0003671  -0.0000222  -0.0002848
   42  -0.0001216   0.0000063  -0.0000055  -0.0000911   0.0001031  -0.0000998
   43   0.0001371  -0.0000022   0.0000013  -0.0000713   0.0000844   0.0001127
   44  -0.0001330   0.0000120   0.0000086   0.0000760   0.0003928  -0.0003855
   45   0.0001314   0.0000088   0.0000115  -0.0001059   0.0003877  -0.0000284
   46  -0.0002504   0.0000009  -0.0000001   0.0000819  -0.0001689  -0.0000788
   47   0.0001836  -0.0000006  -0.0000051  -0.0000335   0.0000493   0.0001327
   48  -0.0001813  -0.0000047  -0.0000002   0.0000541  -0.0001466  -0.0000247
   49   0.0003486   0.0000009  -0.0000022  -0.0000740   0.0002178   0.0002169
   50  -0.0000019  -0.0000149  -0.0000120   0.0000370  -0.0000440   0.0000057
   51   0.0000020  -0.0000125  -0.0000155   0.0000074  -0.0000028  -0.0000294
   52  -0.0003539  -0.0000010   0.0000026   0.0001381  -0.0001324  -0.0001328
   53   0.0000016  -0.0000014   0.0000000  -0.0000027   0.0000133  -0.0000079
   54  -0.0000023  -0.0000000  -0.0000015  -0.0000019  -0.0000088   0.0000119
   55   0.0001390   0.0000033  -0.0000029  -0.0000693   0.0001177   0.0000917
   56   0.0001328   0.0000136   0.0000073  -0.0001166  -0.0000058   0.0003621
   57  -0.0001321   0.0000083   0.0000145   0.0001001  -0.0003624   0.0003724
   58  -0.0002525  -0.0000021   0.0000031   0.0000841  -0.0000799  -0.0001676
   59  -0.0001808  -0.0000016  -0.0000025   0.0000551  -0.0000308  -0.0001393
   60   0.0001763  -0.0000036  -0.0000023  -0.0000359   0.0001266   0.0000482
   61  -0.0004218   0.0000393  -0.0000377  -0.0004889   0.0004780  -0.0005330
   62   0.0002694  -0.0000143   0.0000111   0.0000749   0.0000976  -0.0005748
   63  -0.0002621   0.0000135  -0.0000127  -0.0001810   0.0006411  -0.0003518
   64  -0.0001114  -0.0000128   0.0000132   0.0004402  -0.0000528  -0.0003145
   65  -0.0001213  -0.0000045   0.0000076  -0.0000583  -0.0000947   0.0001154
   66   0.0001186   0.0000062  -0.0000057  -0.0003652  -0.0002866  -0.0000196
           25          26          27          28          29          30
    1  -0.0029671  -0.0002759  -0.0002338  -0.1641906   0.0838254   0.0845280
    2  -0.0028282   0.0031105  -0.0004462   0.0394857  -0.1478592  -0.0918139
    3  -0.0028355  -0.0004426   0.0031353   0.0398257  -0.0920082  -0.1485992
    4   0.0003222   0.0000092   0.0000373   0.0649525  -0.0207655  -0.0212920
    5   0.0000409  -0.0004114   0.0003795   0.0206377  -0.0286316  -0.0340033
    6   0.0000426   0.0003638  -0.0004175   0.0202281  -0.0336590  -0.0288091
    7  -0.0004546   0.0007015   0.0006979  -0.0012819  -0.0012543  -0.0012326
    8   0.0006422  -0.0007859  -0.0006615  -0.0033237   0.0026025  -0.0013109
    9   0.0006425  -0.0006662  -0.0007844  -0.0032795  -0.0013214   0.0025578
   10  -0.0011578  -0.0032151  -0.0032135  -0.0538331   0.0213817   0.0218501
   11  -0.0012181   0.0023458  -0.0011406   0.0207681  -0.0078595  -0.0088526
   12  -0.0011845  -0.0011065   0.0024098   0.0211411  -0.0088315  -0.0081845
   13   0.0003658   0.0002081   0.0002062   0.0003214  -0.0000363  -0.0000480
   14  -0.0002159  -0.0007577  -0.0009847  -0.0000330  -0.0004081   0.0003734
   15  -0.0002212  -0.0009925  -0.0007628  -0.0000145   0.0003713  -0.0004168
   16   0.0014420   0.0139150   0.0139293  -0.0275077  -0.0164887  -0.0163073
   17  -0.0004962  -0.0181081  -0.0213129  -0.0572974   0.0177131   0.0145708
   18  -0.0004758  -0.0213765  -0.0181837  -0.0571974   0.0142907   0.0183611
   19   0.0000704  -0.0007228  -0.0007300   0.0040323  -0.0018518  -0.0018263
   20  -0.0064303  -0.0031492  -0.0022148   0.0005743   0.0001887  -0.0034837
   21  -0.0064204  -0.0022716  -0.0030804   0.0005659  -0.0034702   0.0002017
   22  -0.0709269   0.0391016   0.0394032  -0.2973808  -0.0206249  -0.0192928
   23   0.0391667  -0.0793798  -0.0579151   0.0236706  -0.0753336  -0.0202065
   24   0.0394327  -0.0579368  -0.0797284   0.0253036  -0.0198792  -0.0755349
   25   0.1017850  -0.0558073  -0.0563115  -0.0200254   0.0234279   0.0235605
   26  -0.0558073   0.1035360   0.0932114   0.0087918  -0.0073675  -0.0105180
   27  -0.0563115   0.0932114   0.1040154   0.0088779  -0.0106214  -0.0075575
   28  -0.0200254   0.0087918   0.0088779   0.5902478  -0.0337446  -0.0360851
   29   0.0234279  -0.0073675  -0.0106214  -0.0337446   0.3228244   0.2080399
   30   0.0235605  -0.0105180  -0.0075575  -0.0360851   0.2080399   0.3234836
   31  -0.0080395  -0.0026998  -0.0026651  -0.0707374  -0.0365612  -0.0363725
   32   0.0027225   0.0010814   0.0020452  -0.0386452  -0.0766030  -0.0538775
   33   0.0027597   0.0020649   0.0010856  -0.0385853  -0.0538364  -0.0762539
   34   0.0000088  -0.0003370  -0.0003324  -0.0220964   0.0080302   0.0078806
   35   0.0009463  -0.0001495  -0.0003979   0.0190952   0.0039267   0.0000768
   36   0.0009650  -0.0003955  -0.0001694   0.0191977   0.0001270   0.0039611
   37  -0.0002118   0.0000597   0.0001420  -0.0008966  -0.0021430  -0.0020164
   38  -0.0003121   0.0002553   0.0001778  -0.0021471   0.0000960  -0.0012227
   39   0.0003878  -0.0001360  -0.0001739   0.0019843   0.0012483  -0.0019403
   40   0.0000623   0.0000106  -0.0000029   0.0004126   0.0011482  -0.0012336
   41   0.0001466  -0.0000982  -0.0000384   0.0013720  -0.0009001   0.0012444
   42  -0.0000747   0.0000636   0.0000328  -0.0002586  -0.0002711  -0.0004282
   43   0.0000808  -0.0000350  -0.0000551  -0.0004878  -0.0001595  -0.0000809
   44  -0.0001688   0.0000478   0.0001460  -0.0005445  -0.0003426   0.0005941
   45   0.0000788  -0.0001310  -0.0000246  -0.0004811  -0.0006509   0.0001192
   46  -0.0001107   0.0000894   0.0001044  -0.0002103  -0.0003053  -0.0003919
   47   0.0000908  -0.0000623  -0.0000870   0.0000606   0.0002570   0.0001414
   48  -0.0001042   0.0000855   0.0000697  -0.0001387  -0.0001716  -0.0001744
   49   0.0001846  -0.0001607  -0.0001625   0.0002884   0.0000792   0.0000904
   50  -0.0000035  -0.0000080  -0.0000148   0.0001937   0.0001406   0.0000419
   51  -0.0000020  -0.0000174  -0.0000119   0.0002207   0.0000771   0.0001204
   52  -0.0002508   0.0001801   0.0001823  -0.0004319  -0.0002636  -0.0002694
   53   0.0000026  -0.0000017   0.0000033  -0.0000397  -0.0000145  -0.0000131
   54   0.0000004   0.0000049  -0.0000004  -0.0000431  -0.0000164  -0.0000137
   55   0.0000858  -0.0000550  -0.0000345  -0.0005124  -0.0000855  -0.0001785
   56   0.0000777  -0.0000290  -0.0001300  -0.0004662   0.0000802  -0.0006113
   57  -0.0001680   0.0001415   0.0000502  -0.0005728   0.0005648  -0.0003351
   58  -0.0001134   0.0001050   0.0000922  -0.0002137  -0.0003899  -0.0003187
   59  -0.0001045   0.0000712   0.0000862  -0.0001427  -0.0001706  -0.0001870
   60   0.0000891  -0.0000838  -0.0000621   0.0000577   0.0001418   0.0002531
   61  -0.0002096   0.0001385   0.0000593  -0.0008340  -0.0020299  -0.0021296
   62   0.0003985  -0.0001766  -0.0001522   0.0020736  -0.0018999   0.0012945
   63  -0.0003079   0.0001790   0.0002590  -0.0021287  -0.0013354   0.0000529
   64   0.0000602  -0.0000020   0.0000093   0.0003776  -0.0011959   0.0011619
   65  -0.0000780   0.0000370   0.0000684  -0.0003385  -0.0004395  -0.0002770
   66   0.0001464  -0.0000401  -0.0001011   0.0013815   0.0012121  -0.0008615
           31          32          33          34          35          36
    1   0.0046122  -0.0142443  -0.0142683  -0.2132547   0.0005395  -0.0003572
    2  -0.0001616  -0.0182371  -0.0224565   0.0004550  -0.0754465  -0.0000399
    3  -0.0002121  -0.0223239  -0.0183413  -0.0000784   0.0000399  -0.0751701
    4  -0.0012357   0.0032741   0.0033648  -0.0221250  -0.0190327  -0.0190154
    5   0.0012261   0.0025294  -0.0013331  -0.0078332   0.0040132   0.0002072
    6   0.0012855  -0.0013461   0.0025682  -0.0077997   0.0001978   0.0039725
    7   0.0003572  -0.0000499  -0.0000493  -0.0021280  -0.0023211  -0.0023525
    8   0.0000351  -0.0008688  -0.0010830   0.0017201  -0.0024169  -0.0001151
    9   0.0000368  -0.0010915  -0.0008727   0.0017316  -0.0001434  -0.0024287
   10   0.0007509  -0.0002376  -0.0003178   0.0009931  -0.0010637  -0.0010452
   11  -0.0002808  -0.0004236   0.0004405  -0.0018523   0.0008716  -0.0042272
   12  -0.0002930   0.0004151  -0.0003971  -0.0018911  -0.0042606   0.0008862
   13  -0.0004693  -0.0006475  -0.0006454   0.0000141  -0.0009652  -0.0009542
   14  -0.0007066  -0.0007814  -0.0006579   0.0003361  -0.0001629  -0.0003987
   15  -0.0007054  -0.0006578  -0.0007719   0.0003331  -0.0003943  -0.0001489
   16  -0.0022131   0.0005718   0.0006050  -0.0005263  -0.0000159   0.0000033
   17   0.0032299   0.0028964  -0.0007457  -0.0000122  -0.0013526  -0.0000232
   18   0.0032555  -0.0007024   0.0028148   0.0000063  -0.0000247  -0.0013574
   19  -0.0013260  -0.0004211  -0.0004186   0.0011506   0.0000072  -0.0000124
   20  -0.0008969  -0.0000125  -0.0001464   0.0000024   0.0000823  -0.0000137
   21  -0.0008778  -0.0001427  -0.0000033  -0.0000077  -0.0000136   0.0000820
   22  -0.0209384  -0.0080293  -0.0078217   0.0009971   0.0010430   0.0010424
   23  -0.0235364  -0.0068510  -0.0100342   0.0018946   0.0008776  -0.0042683
   24  -0.0234576  -0.0101384  -0.0066822   0.0018370  -0.0042303   0.0008381
   25  -0.0080395   0.0027225   0.0027597   0.0000088   0.0009463   0.0009650
   26  -0.0026998   0.0010814   0.0020649  -0.0003370  -0.0001495  -0.0003955
   27  -0.0026651   0.0020452   0.0010856  -0.0003324  -0.0003979  -0.0001694
   28  -0.0707374  -0.0386452  -0.0385853  -0.0220964   0.0190952   0.0191977
   29  -0.0365612  -0.0766030  -0.0538364   0.0080302   0.0039267   0.0001270
   30  -0.0363725  -0.0538775  -0.0762539   0.0078806   0.0000768   0.0039611
   31   0.1000044   0.0558519   0.0554519  -0.0021747   0.0024376   0.0023989
   32   0.0558519   0.1004919   0.0889481  -0.0017075  -0.0025105  -0.0002456
   33   0.0554519   0.0889481   0.1001748  -0.0016748  -0.0002314  -0.0025115
   34  -0.0021747  -0.0017075  -0.0016748   0.6357423   0.0007059  -0.0006720
   35   0.0024376  -0.0025105  -0.0002314   0.0007059   0.4006772  -0.2275469
   36   0.0023989  -0.0002456  -0.0025115  -0.0006720  -0.2275469   0.3928303
   37   0.0004249   0.0013604   0.0002648  -0.1635959   0.0397437  -0.0392571
   38   0.0011217  -0.0008775   0.0002752   0.0845797  -0.1497524   0.0921688
   39   0.0012366  -0.0012377  -0.0004244  -0.0834428   0.0921885  -0.1472257
   40  -0.0000986  -0.0000807  -0.0001305   0.0045658  -0.0002461   0.0002959
   41  -0.0000810   0.0002900   0.0000336  -0.0144304  -0.0185259   0.0223291
   42   0.0001301  -0.0000305   0.0003757   0.0142486   0.0223311  -0.0179553
   43   0.0004186  -0.0003608   0.0000908  -0.0234762   0.0547058  -0.0538971
   44  -0.0003282  -0.0000160  -0.0001021   0.0171533   0.0173709  -0.0126159
   45   0.0000530   0.0002861  -0.0001020  -0.0169774  -0.0124724   0.0168319
   46   0.0000622   0.0001439   0.0000742  -0.0029808  -0.0028311   0.0028014
   47   0.0000104  -0.0000991  -0.0000640  -0.0002446   0.0031039   0.0004403
   48   0.0000026   0.0000358   0.0000322   0.0002354   0.0004308   0.0031576
   49  -0.0000713   0.0000702   0.0000687   0.0001677  -0.0002824   0.0002618
   50  -0.0001062   0.0001324  -0.0000736  -0.0002712  -0.0330930   0.0340141
   51  -0.0001338  -0.0000626   0.0001565   0.0002610   0.0340003  -0.0319167
   52  -0.0001093   0.0001223   0.0001209  -0.0020992  -0.0000042  -0.0000358
   53   0.0000136  -0.0000049  -0.0000073   0.0000101  -0.0003046  -0.0007263
   54   0.0000124  -0.0000060  -0.0000060  -0.0000117  -0.0007304  -0.0003255
   55   0.0004662   0.0000626  -0.0003828  -0.0248449  -0.0543625   0.0533815
   56   0.0000536  -0.0000886   0.0002860  -0.0168139   0.0179030  -0.0131041
   57  -0.0003048  -0.0001095  -0.0000342   0.0164381  -0.0132403   0.0175992
   58   0.0000606   0.0000777   0.0001505  -0.0029470   0.0028917  -0.0028498
   59   0.0000021   0.0000363   0.0000435   0.0002743   0.0031072   0.0004515
   60   0.0000099  -0.0000672  -0.0000979  -0.0002944   0.0004740   0.0030894
   61   0.0003721   0.0003200   0.0014074  -0.1662177  -0.0408363   0.0399469
   62   0.0012211  -0.0004698  -0.0012617  -0.0857525  -0.1494867   0.0915306
   63   0.0012150   0.0002539  -0.0009220   0.0840333   0.0915430  -0.1460736
   64  -0.0001159  -0.0001536  -0.0000643   0.0048352  -0.0001560   0.0001495
   65   0.0001555   0.0003862  -0.0000588   0.0140902  -0.0187324   0.0224500
   66  -0.0000666   0.0000551   0.0002124  -0.0138204   0.0224020  -0.0179671
           37          38          39          40          41          42
    1  -0.0220544   0.0081458  -0.0079170  -0.0021800  -0.0017070   0.0016783
    2   0.0193754   0.0038957  -0.0000363   0.0024480  -0.0025290   0.0002632
    3  -0.0190435  -0.0000808   0.0039220  -0.0023994   0.0002524  -0.0025205
    4  -0.0008396  -0.0020406   0.0021132   0.0003872   0.0003169  -0.0013992
    5   0.0020397  -0.0019169  -0.0012940   0.0012393  -0.0004677   0.0012711
    6   0.0021438   0.0012917   0.0000715  -0.0011841  -0.0002431  -0.0009145
    7   0.0003738  -0.0011958  -0.0011741  -0.0001114  -0.0001450   0.0000680
    8  -0.0003120  -0.0004288   0.0002754   0.0001488   0.0003837   0.0000445
    9  -0.0013897  -0.0012144  -0.0008870   0.0000726  -0.0000546   0.0002395
   10  -0.0005076  -0.0000859   0.0001738   0.0004614   0.0000660   0.0003854
   11  -0.0004802   0.0000927   0.0006261   0.0000514  -0.0000889  -0.0002889
   12   0.0005623  -0.0005676  -0.0003451   0.0003047   0.0001063  -0.0000322
   13  -0.0002141  -0.0003920   0.0003140   0.0000616   0.0000781  -0.0001495
   14  -0.0001418  -0.0001736   0.0001832   0.0000031   0.0000358  -0.0000423
   15  -0.0000585  -0.0001420   0.0002550  -0.0000095   0.0000671  -0.0000980
   16   0.0002852   0.0000818  -0.0000915  -0.0000706   0.0000708  -0.0000688
   17   0.0002176   0.0001351  -0.0000543  -0.0001139   0.0001379   0.0000733
   18  -0.0002112  -0.0000723   0.0001267   0.0001295   0.0000640   0.0001545
   19  -0.0004358  -0.0002696   0.0002687  -0.0001074   0.0001236  -0.0001216
   20  -0.0000429  -0.0000155   0.0000157   0.0000129  -0.0000048   0.0000063
   21   0.0000440   0.0000170  -0.0000142  -0.0000121   0.0000060  -0.0000055
   22  -0.0004987  -0.0001615   0.0000934   0.0004318  -0.0003671  -0.0000911
   23  -0.0005571  -0.0003383  -0.0005927  -0.0003209  -0.0000222   0.0001031
   24   0.0004734   0.0006372   0.0001138  -0.0000542  -0.0002848  -0.0000998
   25  -0.0002118  -0.0003121   0.0003878   0.0000623   0.0001466  -0.0000747
   26   0.0000597   0.0002553  -0.0001360   0.0000106  -0.0000982   0.0000636
   27   0.0001420   0.0001778  -0.0001739  -0.0000029  -0.0000384   0.0000328
   28  -0.0008966  -0.0021471   0.0019843   0.0004126   0.0013720  -0.0002586
   29  -0.0021430   0.0000960   0.0012483   0.0011482  -0.0009001  -0.0002711
   30  -0.0020164  -0.0012227  -0.0019403  -0.0012336   0.0012444  -0.0004282
   31   0.0004249   0.0011217   0.0012366  -0.0000986  -0.0000810   0.0001301
   32   0.0013604  -0.0008775  -0.0012377  -0.0000807   0.0002900  -0.0000305
   33   0.0002648   0.0002752  -0.0004244  -0.0001305   0.0000336   0.0003757
   34  -0.1635959   0.0845797  -0.0834428   0.0045658  -0.0144304   0.0142486
   35   0.0397437  -0.1497524   0.0921885  -0.0002461  -0.0185259   0.0223311
   36  -0.0392571   0.0921688  -0.1472257   0.0002959   0.0223291  -0.0179553
   37   0.5896011  -0.0351415   0.0350525  -0.0710001  -0.0389740   0.0385901
   38  -0.0351415   0.3263298  -0.2082105  -0.0368160  -0.0769889   0.0536964
   39   0.0350525  -0.2082105   0.3202763   0.0364088   0.0536956  -0.0754711
   40  -0.0710001  -0.0368160   0.0364088   0.1005785   0.0562104  -0.0555336
   41  -0.0389740  -0.0769889   0.0536956   0.0562104   0.1012328  -0.0887278
   42   0.0385901   0.0536964  -0.0754711  -0.0555336  -0.0887278   0.0988362
   43  -0.2970484  -0.0198240   0.0191172  -0.0211399  -0.0080206   0.0078742
   44   0.0249577  -0.0757684   0.0200914  -0.0236697  -0.0068559   0.0100336
   45  -0.0249923   0.0199460  -0.0752058   0.0233533   0.0100684  -0.0065578
   46  -0.0199088   0.0236713  -0.0233342  -0.0081325   0.0028071  -0.0027673
   47   0.0088995  -0.0076795   0.0106548  -0.0026991   0.0011192  -0.0020522
   48  -0.0088187   0.0106942  -0.0074222   0.0026509  -0.0020557   0.0010621
   49  -0.0278576  -0.0164111   0.0160919  -0.0021983   0.0005962  -0.0005997
   50  -0.0576091   0.0183553  -0.0146663   0.0032847   0.0028538   0.0007281
   51   0.0565654  -0.0145177   0.0180863  -0.0032208   0.0007259   0.0028465
   52   0.0040321  -0.0018699   0.0018455  -0.0013341  -0.0004234   0.0004155
   53   0.0005640   0.0001378   0.0034811  -0.0008980  -0.0000100   0.0001419
   54  -0.0005418   0.0034679   0.0002615   0.0008725   0.0001406  -0.0000014
   55  -0.0536285   0.0218003  -0.0215921   0.0007487  -0.0002726   0.0002801
   56   0.0211410  -0.0082216   0.0089343  -0.0002921  -0.0004116  -0.0004262
   57  -0.0209320   0.0089342  -0.0080322   0.0002854  -0.0004272  -0.0004061
   58   0.0003214  -0.0000459   0.0000374  -0.0004751  -0.0006519   0.0006462
   59  -0.0000211  -0.0004119  -0.0003773  -0.0007135  -0.0007827   0.0006585
   60   0.0000301  -0.0003673  -0.0004083   0.0007020   0.0006528  -0.0007658
   61   0.0649575  -0.0214404   0.0211987  -0.0012183   0.0033416  -0.0033055
   62   0.0204060  -0.0293026   0.0339079   0.0012592   0.0025224   0.0013346
   63  -0.0198607   0.0337761  -0.0281647  -0.0012629   0.0013611   0.0025595
   64  -0.0013011  -0.0012473   0.0012274   0.0003567  -0.0000559   0.0000531
   65  -0.0033447   0.0025788   0.0013023   0.0000338  -0.0008896   0.0010896
   66   0.0032518   0.0013148   0.0025996  -0.0000316   0.0010844  -0.0008507
           43          44          45          46          47          48
    1   0.0010194   0.0018820  -0.0018258   0.0000062  -0.0003397   0.0003308
    2   0.0010364   0.0007886   0.0042525   0.0009567  -0.0001645   0.0003961
    3  -0.0010372   0.0042589   0.0009140  -0.0009506   0.0003992  -0.0001591
    4  -0.0004908   0.0004628   0.0005463  -0.0002092   0.0001408  -0.0000586
    5   0.0000741   0.0001138   0.0005952   0.0003940  -0.0001796   0.0001440
    6   0.0001770  -0.0006519  -0.0003596   0.0003105  -0.0001815   0.0002599
    7   0.0004443  -0.0000571   0.0003110   0.0000610  -0.0000022  -0.0000092
    8  -0.0000658  -0.0000989  -0.0001183  -0.0000764   0.0000372  -0.0000660
    9   0.0003706   0.0002881  -0.0000180  -0.0001472   0.0000416  -0.0001016
   10  -0.0000697   0.0001203  -0.0000839   0.0000851  -0.0000564   0.0000336
   11  -0.0001063  -0.0000218  -0.0003761   0.0000784  -0.0000271   0.0001310
   12  -0.0000868   0.0003665   0.0003870   0.0001670  -0.0001445   0.0000482
   13   0.0000837  -0.0000831   0.0001657  -0.0001123   0.0001066  -0.0000910
   14   0.0000548  -0.0000310   0.0001411  -0.0001047   0.0000720  -0.0000858
   15   0.0000349  -0.0001292   0.0000471  -0.0000892   0.0000857  -0.0000619
   16  -0.0000738   0.0002243  -0.0002194   0.0001838  -0.0001634   0.0001617
   17   0.0000195  -0.0000390  -0.0000059  -0.0000024  -0.0000105   0.0000175
   18  -0.0000237   0.0000036  -0.0000314   0.0000024   0.0000176  -0.0000116
   19   0.0001371  -0.0001330   0.0001314  -0.0002504   0.0001836  -0.0001813
   20  -0.0000022   0.0000120   0.0000088   0.0000009  -0.0000006  -0.0000047
   21   0.0000013   0.0000086   0.0000115  -0.0000001  -0.0000051  -0.0000002
   22  -0.0000713   0.0000760  -0.0001059   0.0000819  -0.0000335   0.0000541
   23   0.0000844   0.0003928   0.0003877  -0.0001689   0.0000493  -0.0001466
   24   0.0001127  -0.0003855  -0.0000284  -0.0000788   0.0001327  -0.0000247
   25   0.0000808  -0.0001688   0.0000788  -0.0001107   0.0000908  -0.0001042
   26  -0.0000350   0.0000478  -0.0001310   0.0000894  -0.0000623   0.0000855
   27  -0.0000551   0.0001460  -0.0000246   0.0001044  -0.0000870   0.0000697
   28  -0.0004878  -0.0005445  -0.0004811  -0.0002103   0.0000606  -0.0001387
   29  -0.0001595  -0.0003426  -0.0006509  -0.0003053   0.0002570  -0.0001716
   30  -0.0000809   0.0005941   0.0001192  -0.0003919   0.0001414  -0.0001744
   31   0.0004186  -0.0003282   0.0000530   0.0000622   0.0000104   0.0000026
   32  -0.0003608  -0.0000160   0.0002861   0.0001439  -0.0000991   0.0000358
   33   0.0000908  -0.0001021  -0.0001020   0.0000742  -0.0000640   0.0000322
   34  -0.0234762   0.0171533  -0.0169774  -0.0029808  -0.0002446   0.0002354
   35   0.0547058   0.0173709  -0.0124724  -0.0028311   0.0031039   0.0004308
   36  -0.0538971  -0.0126159   0.0168319   0.0028014   0.0004403   0.0031576
   37  -0.2970484   0.0249577  -0.0249923  -0.0199088   0.0088995  -0.0088187
   38  -0.0198240  -0.0757684   0.0199460   0.0236713  -0.0076795   0.0106942
   39   0.0191172   0.0200914  -0.0752058  -0.0233342   0.0106548  -0.0074222
   40  -0.0211399  -0.0236697   0.0233533  -0.0081325  -0.0026991   0.0026509
   41  -0.0080206  -0.0068559   0.0100684   0.0028071   0.0011192  -0.0020557
   42   0.0078742   0.0100336  -0.0065578  -0.0027673  -0.0020522   0.0010621
   43   0.5885627   0.0265475  -0.0249590  -0.0705778   0.0394312  -0.0389551
   44   0.0265475   0.3261663  -0.2156369   0.0394465  -0.0808824   0.0583185
   45  -0.0249590  -0.2156369   0.3188138  -0.0389819   0.0582982  -0.0790625
   46  -0.0705778   0.0394465  -0.0389819   0.1014065  -0.0562517   0.0556001
   47   0.0394312  -0.0808824   0.0582982  -0.0562517   0.1057430  -0.0936730
   48  -0.0389551   0.0583185  -0.0790625   0.0556001  -0.0936730   0.1028002
   49  -0.1458756  -0.0834505   0.0816883   0.0015139   0.0139171  -0.0137006
   50  -0.0390690  -0.1505493   0.0955733  -0.0006052  -0.0185306   0.0213327
   51   0.0380663   0.0954266  -0.1469741   0.0005908   0.0213924  -0.0178176
   52  -0.0388499  -0.0019852   0.0018341   0.0000326  -0.0007396   0.0007283
   53  -0.0163235   0.0016016   0.0017750  -0.0064872  -0.0031367   0.0022107
   54   0.0159206   0.0018251   0.0016874   0.0063663   0.0022170  -0.0030517
   55   0.0621415   0.0189543  -0.0184774  -0.0011802  -0.0032512   0.0031615
   56  -0.0199224  -0.0259263   0.0287936  -0.0012140   0.0023721   0.0011164
   57   0.0197371   0.0289013  -0.0248972   0.0011757   0.0011089   0.0024061
   58  -0.0010921   0.0012230  -0.0012136   0.0003652   0.0002049  -0.0002004
   59   0.0032668   0.0023255   0.0011562  -0.0002255  -0.0007773   0.0009897
   60  -0.0032103   0.0011528   0.0023529   0.0002228   0.0009871  -0.0007413
   61  -0.0543886  -0.0209131   0.0204368   0.0003221   0.0000324  -0.0000083
   62  -0.0216244  -0.0078810   0.0085400   0.0000393  -0.0004043  -0.0003676
   63   0.0210638   0.0085279  -0.0074698  -0.0000406  -0.0003774  -0.0004287
   64   0.0007591   0.0002871  -0.0002815  -0.0004480   0.0007032  -0.0006931
   65   0.0002924  -0.0004090  -0.0004274   0.0006449  -0.0007990   0.0006680
   66  -0.0002605  -0.0004237  -0.0004306  -0.0006339   0.0006680  -0.0007785
           49          50          51          52          53          54
    1  -0.0005288  -0.0000042   0.0000045   0.0011499  -0.0000049   0.0000068
    2  -0.0000052  -0.0013422   0.0000104   0.0000005   0.0000816   0.0000130
    3   0.0000090   0.0000389  -0.0013644   0.0000103   0.0000120   0.0000808
    4   0.0002962  -0.0002061  -0.0001986  -0.0004253   0.0000417   0.0000382
    5  -0.0000867   0.0001093   0.0000397   0.0002705  -0.0000145  -0.0000113
    6  -0.0000929   0.0000743   0.0001505   0.0002651  -0.0000161  -0.0000138
    7  -0.0000705   0.0001008   0.0001248  -0.0001098  -0.0000118  -0.0000132
    8  -0.0000621   0.0001356  -0.0000538  -0.0001209  -0.0000042  -0.0000075
    9  -0.0000643  -0.0000794   0.0001384  -0.0001214  -0.0000053  -0.0000055
   10  -0.0000771  -0.0000204  -0.0000230   0.0001390   0.0000021   0.0000033
   11  -0.0002190  -0.0000330   0.0000066   0.0001320   0.0000127  -0.0000076
   12  -0.0002176   0.0000006  -0.0000444   0.0001339  -0.0000089   0.0000139
   13   0.0001864  -0.0000002   0.0000025  -0.0002521  -0.0000005  -0.0000028
   14   0.0001623  -0.0000090  -0.0000145  -0.0001813  -0.0000007   0.0000027
   15   0.0001601  -0.0000177  -0.0000104  -0.0001779   0.0000050  -0.0000019
   16  -0.0003047  -0.0000050   0.0000112   0.0003482  -0.0000013   0.0000017
   17  -0.0000004   0.0000660   0.0000025   0.0000014  -0.0000154   0.0000121
   18   0.0000018  -0.0000004   0.0000636  -0.0000040   0.0000122  -0.0000152
   19   0.0003486  -0.0000019   0.0000020  -0.0003539   0.0000016  -0.0000023
   20   0.0000009  -0.0000149  -0.0000125  -0.0000010  -0.0000014  -0.0000000
   21  -0.0000022  -0.0000120  -0.0000155   0.0000026   0.0000000  -0.0000015
   22  -0.0000740   0.0000370   0.0000074   0.0001381  -0.0000027  -0.0000019
   23   0.0002178  -0.0000440  -0.0000028  -0.0001324   0.0000133  -0.0000088
   24   0.0002169   0.0000057  -0.0000294  -0.0001328  -0.0000079   0.0000119
   25   0.0001846  -0.0000035  -0.0000020  -0.0002508   0.0000026   0.0000004
   26  -0.0001607  -0.0000080  -0.0000174   0.0001801  -0.0000017   0.0000049
   27  -0.0001625  -0.0000148  -0.0000119   0.0001823   0.0000033  -0.0000004
   28   0.0002884   0.0001937   0.0002207  -0.0004319  -0.0000397  -0.0000431
   29   0.0000792   0.0001406   0.0000771  -0.0002636  -0.0000145  -0.0000164
   30   0.0000904   0.0000419   0.0001204  -0.0002694  -0.0000131  -0.0000137
   31  -0.0000713  -0.0001062  -0.0001338  -0.0001093   0.0000136   0.0000124
   32   0.0000702   0.0001324  -0.0000626   0.0001223  -0.0000049  -0.0000060
   33   0.0000687  -0.0000736   0.0001565   0.0001209  -0.0000073  -0.0000060
   34   0.0001677  -0.0002712   0.0002610  -0.0020992   0.0000101  -0.0000117
   35  -0.0002824  -0.0330930   0.0340003  -0.0000042  -0.0003046  -0.0007304
   36   0.0002618   0.0340141  -0.0319167  -0.0000358  -0.0007263  -0.0003255
   37  -0.0278576  -0.0576091   0.0565654   0.0040321   0.0005640  -0.0005418
   38  -0.0164111   0.0183553  -0.0145177  -0.0018699   0.0001378   0.0034679
   39   0.0160919  -0.0146663   0.0180863   0.0018455   0.0034811   0.0002615
   40  -0.0021983   0.0032847  -0.0032208  -0.0013341  -0.0008980   0.0008725
   41   0.0005962   0.0028538   0.0007259  -0.0004234  -0.0000100   0.0001406
   42  -0.0005997   0.0007281   0.0028465   0.0004155   0.0001419  -0.0000014
   43  -0.1458756  -0.0390690   0.0380663  -0.0388499  -0.0163235   0.0159206
   44  -0.0834505  -0.1505493   0.0954266  -0.0019852   0.0016016   0.0018251
   45   0.0816883   0.0955733  -0.1469741   0.0018341   0.0017750   0.0016874
   46   0.0015139  -0.0006052   0.0005908   0.0000326  -0.0064872   0.0063663
   47   0.0139171  -0.0185306   0.0213924  -0.0007396  -0.0031367   0.0022170
   48  -0.0137006   0.0213327  -0.0178176   0.0007283   0.0022107  -0.0030517
   49   0.5116589   0.0012478  -0.0002034  -0.1667689   0.0003495  -0.0007177
   50   0.0012478   0.3608560  -0.2494603   0.0003703  -0.0302772   0.0082888
   51  -0.0002034  -0.2494603   0.3521034  -0.0007295   0.0082869  -0.0299582
   52  -0.1667689   0.0003703  -0.0007295   0.2406751  -0.0005357   0.0011140
   53   0.0003495  -0.0302772   0.0082869  -0.0005357   0.0335452  -0.0230850
   54  -0.0007177   0.0082888  -0.0299582   0.0011140  -0.0230850   0.0327663
   55  -0.1434174   0.0377030  -0.0371852  -0.0384450   0.0165300  -0.0163650
   56   0.0820975  -0.1509757   0.0962608   0.0022290   0.0014884   0.0019353
   57  -0.0808160   0.0961414  -0.1479039  -0.0022925   0.0019612   0.0014930
   58   0.0012495   0.0002002  -0.0002002   0.0001671   0.0065104  -0.0063705
   59  -0.0143406  -0.0184781   0.0212552   0.0007208  -0.0032100   0.0023192
   60   0.0140806   0.0212938  -0.0176498  -0.0007050   0.0023464  -0.0031539
   61  -0.0264019   0.0580109  -0.0571259   0.0040561  -0.0006219   0.0006240
   62   0.0168594   0.0178536  -0.0140600   0.0017972   0.0001339   0.0034953
   63  -0.0166458  -0.0138955   0.0171141  -0.0017561   0.0034807   0.0002521
   64  -0.0022545  -0.0032512   0.0031770  -0.0013079   0.0009015  -0.0008901
   65  -0.0005809   0.0028558   0.0007160   0.0004328  -0.0000190   0.0001512
   66   0.0005519   0.0006907   0.0029146  -0.0004282   0.0001532  -0.0000182
           55          56          57          58          59          60
    1   0.0009817  -0.0018909   0.0018614   0.0000149   0.0003385  -0.0003297
    2  -0.0010581   0.0007936   0.0042505  -0.0009748  -0.0001650   0.0003947
    3   0.0010602   0.0042231   0.0009870   0.0009487   0.0003966  -0.0001443
    4  -0.0004928   0.0005491   0.0004869  -0.0002141  -0.0000619   0.0001401
    5   0.0001543  -0.0003130  -0.0006142   0.0003137   0.0002509  -0.0001745
    6   0.0000788   0.0005547   0.0000822   0.0003971   0.0001497  -0.0001680
    7   0.0004104   0.0003287  -0.0000485   0.0000619  -0.0000112  -0.0000020
    8   0.0003430  -0.0000264   0.0002769  -0.0001462  -0.0000972   0.0000359
    9  -0.0000840  -0.0000992  -0.0000974  -0.0000770  -0.0000668   0.0000327
   10  -0.0000728  -0.0000962   0.0001082   0.0000817   0.0000369  -0.0000538
   11  -0.0000934   0.0003707   0.0003644   0.0001716   0.0000515  -0.0001398
   12  -0.0001117  -0.0003604  -0.0000055   0.0000746   0.0001263  -0.0000259
   13   0.0000820   0.0001721  -0.0000717  -0.0001141  -0.0000915   0.0001023
   14   0.0000362   0.0000527  -0.0001270  -0.0000915  -0.0000626   0.0000842
   15   0.0000548   0.0001419  -0.0000240  -0.0001033  -0.0000848   0.0000674
   16  -0.0000800  -0.0002090   0.0002080   0.0001865   0.0001621  -0.0001587
   17  -0.0000219  -0.0000384  -0.0000006   0.0000003  -0.0000082   0.0000158
   18   0.0000203  -0.0000042  -0.0000397  -0.0000025   0.0000139  -0.0000089
   19   0.0001390   0.0001328  -0.0001321  -0.0002525  -0.0001808   0.0001763
   20   0.0000033   0.0000136   0.0000083  -0.0000021  -0.0000016  -0.0000036
   21  -0.0000029   0.0000073   0.0000145   0.0000031  -0.0000025  -0.0000023
   22  -0.0000693  -0.0001166   0.0001001   0.0000841   0.0000551  -0.0000359
   23   0.0001177  -0.0000058  -0.0003624  -0.0000799  -0.0000308   0.0001266
   24   0.0000917   0.0003621   0.0003724  -0.0001676  -0.0001393   0.0000482
   25   0.0000858   0.0000777  -0.0001680  -0.0001134  -0.0001045   0.0000891
   26  -0.0000550  -0.0000290   0.0001415   0.0001050   0.0000712  -0.0000838
   27  -0.0000345  -0.0001300   0.0000502   0.0000922   0.0000862  -0.0000621
   28  -0.0005124  -0.0004662  -0.0005728  -0.0002137  -0.0001427   0.0000577
   29  -0.0000855   0.0000802   0.0005648  -0.0003899  -0.0001706   0.0001418
   30  -0.0001785  -0.0006113  -0.0003351  -0.0003187  -0.0001870   0.0002531
   31   0.0004662   0.0000536  -0.0003048   0.0000606   0.0000021   0.0000099
   32   0.0000626  -0.0000886  -0.0001095   0.0000777   0.0000363  -0.0000672
   33  -0.0003828   0.0002860  -0.0000342   0.0001505   0.0000435  -0.0000979
   34  -0.0248449  -0.0168139   0.0164381  -0.0029470   0.0002743  -0.0002944
   35  -0.0543625   0.0179030  -0.0132403   0.0028917   0.0031072   0.0004740
   36   0.0533815  -0.0131041   0.0175992  -0.0028498   0.0004515   0.0030894
   37  -0.0536285   0.0211410  -0.0209320   0.0003214  -0.0000211   0.0000301
   38   0.0218003  -0.0082216   0.0089342  -0.0000459  -0.0004119  -0.0003673
   39  -0.0215921   0.0089343  -0.0080322   0.0000374  -0.0003773  -0.0004083
   40   0.0007487  -0.0002921   0.0002854  -0.0004751  -0.0007135   0.0007020
   41  -0.0002726  -0.0004116  -0.0004272  -0.0006519  -0.0007827   0.0006528
   42   0.0002801  -0.0004262  -0.0004061   0.0006462   0.0006585  -0.0007658
   43   0.0621415  -0.0199224   0.0197371  -0.0010921   0.0032668  -0.0032103
   44   0.0189543  -0.0259263   0.0289013   0.0012230   0.0023255   0.0011528
   45  -0.0184774   0.0287936  -0.0248972  -0.0012136   0.0011562   0.0023529
   46  -0.0011802  -0.0012140   0.0011757   0.0003652  -0.0002255   0.0002228
   47  -0.0032512   0.0023721   0.0011089   0.0002049  -0.0007773   0.0009871
   48   0.0031615   0.0011164   0.0024061  -0.0002004   0.0009897  -0.0007413
   49  -0.1434174   0.0820975  -0.0808160   0.0012495  -0.0143406   0.0140806
   50   0.0377030  -0.1509757   0.0961414   0.0002002  -0.0184781   0.0212938
   51  -0.0371852   0.0962608  -0.1479039  -0.0002002   0.0212552  -0.0176498
   52  -0.0384450   0.0022290  -0.0022925   0.0001671   0.0007208  -0.0007050
   53   0.0165300   0.0014884   0.0019612   0.0065104  -0.0032100   0.0023464
   54  -0.0163650   0.0019353   0.0014930  -0.0063705   0.0023192  -0.0031539
   55   0.5867874  -0.0259375   0.0267603  -0.0718622  -0.0399196   0.0391758
   56  -0.0259375   0.3256731  -0.2152004  -0.0399800  -0.0797699   0.0570050
   57   0.0267603  -0.2152004   0.3180552   0.0392267   0.0570193  -0.0772995
   58  -0.0718622  -0.0399800   0.0392267   0.1032657   0.0570971  -0.0559262
   59  -0.0399196  -0.0797699   0.0570193   0.0570971   0.1044796  -0.0921100
   60   0.0391758   0.0570050  -0.0772995  -0.0559262  -0.0921100   0.1006094
   61  -0.2967312  -0.0235373   0.0222982  -0.0204910  -0.0089313   0.0086840
   62   0.0213480  -0.0757842   0.0200941  -0.0237223  -0.0074898   0.0103001
   63  -0.0216923   0.0199548  -0.0751071   0.0232209   0.0103489  -0.0069745
   64  -0.0205087   0.0237038  -0.0233541  -0.0080836   0.0027902  -0.0027545
   65   0.0080048  -0.0071562   0.0103146  -0.0027108   0.0011337  -0.0020646
   66  -0.0079559   0.0103611  -0.0068764   0.0026325  -0.0020469   0.0010493
           61          62          63          64          65          66
    1  -0.0221787  -0.0078647   0.0076290  -0.0021179   0.0017436  -0.0017176
    2  -0.0191655   0.0040499  -0.0002203  -0.0023465  -0.0024116   0.0001099
    3   0.0187549  -0.0002731   0.0040119   0.0023024   0.0000909  -0.0023925
    4  -0.0008806   0.0021695  -0.0020182   0.0004061  -0.0013486   0.0002613
    5   0.0021469   0.0000637   0.0012759  -0.0011156  -0.0008301  -0.0003131
    6   0.0020350  -0.0012575  -0.0018914   0.0011769   0.0011901  -0.0004012
    7   0.0004128  -0.0011032  -0.0011983  -0.0000954   0.0000877  -0.0001354
    8  -0.0013457  -0.0008259  -0.0012105   0.0000859   0.0002913  -0.0000204
    9  -0.0002753   0.0002968  -0.0004162   0.0001329   0.0000293   0.0003671
   10  -0.0004900   0.0001560  -0.0000667   0.0004040   0.0003379   0.0000863
   11   0.0005401  -0.0003173  -0.0005726   0.0003313  -0.0000206   0.0001052
   12  -0.0004800   0.0006223   0.0000917   0.0000548  -0.0002759  -0.0001042
   13  -0.0002120   0.0003148  -0.0003946   0.0000618  -0.0001455   0.0000749
   14  -0.0000607   0.0002516  -0.0001467  -0.0000112  -0.0000982   0.0000648
   15  -0.0001397   0.0001750  -0.0001691   0.0000011  -0.0000359   0.0000327
   16   0.0002863  -0.0000932   0.0000947  -0.0000723  -0.0000618   0.0000633
   17  -0.0002056   0.0001162  -0.0000558   0.0001000   0.0001297   0.0000758
   18   0.0001914  -0.0000514   0.0001419  -0.0001216   0.0000558   0.0001400
   19  -0.0004218   0.0002694  -0.0002621  -0.0001114  -0.0001213   0.0001186
   20   0.0000393  -0.0000143   0.0000135  -0.0000128  -0.0000045   0.0000062
   21  -0.0000377   0.0000111  -0.0000127   0.0000132   0.0000076  -0.0000057
   22  -0.0004889   0.0000749  -0.0001810   0.0004402  -0.0000583  -0.0003652
   23   0.0004780   0.0000976   0.0006411  -0.0000528  -0.0000947  -0.0002866
   24  -0.0005330  -0.0005748  -0.0003518  -0.0003145   0.0001154  -0.0000196
   25  -0.0002096   0.0003985  -0.0003079   0.0000602  -0.0000780   0.0001464
   26   0.0001385  -0.0001766   0.0001790  -0.0000020   0.0000370  -0.0000401
   27   0.0000593  -0.0001522   0.0002590   0.0000093   0.0000684  -0.0001011
   28  -0.0008340   0.0020736  -0.0021287   0.0003776  -0.0003385   0.0013815
   29  -0.0020299  -0.0018999  -0.0013354  -0.0011959  -0.0004395   0.0012121
   30  -0.0021296   0.0012945   0.0000529   0.0011619  -0.0002770  -0.0008615
   31   0.0003721   0.0012211   0.0012150  -0.0001159   0.0001555  -0.0000666
   32   0.0003200  -0.0004698   0.0002539  -0.0001536   0.0003862   0.0000551
   33   0.0014074  -0.0012617  -0.0009220  -0.0000643  -0.0000588   0.0002124
   34  -0.1662177  -0.0857525   0.0840333   0.0048352   0.0140902  -0.0138204
   35  -0.0408363  -0.1494867   0.0915430  -0.0001560  -0.0187324   0.0224020
   36   0.0399469   0.0915306  -0.1460736   0.0001495   0.0224500  -0.0179671
   37   0.0649575   0.0204060  -0.0198607  -0.0013011  -0.0033447   0.0032518
   38  -0.0214404  -0.0293026   0.0337761  -0.0012473   0.0025788   0.0013148
   39   0.0211987   0.0339079  -0.0281647   0.0012274   0.0013023   0.0025996
   40  -0.0012183   0.0012592  -0.0012629   0.0003567   0.0000338  -0.0000316
   41   0.0033416   0.0025224   0.0013611  -0.0000559  -0.0008896   0.0010844
   42  -0.0033055   0.0013346   0.0025595   0.0000531   0.0010896  -0.0008507
   43  -0.0543886  -0.0216244   0.0210638   0.0007591   0.0002924  -0.0002605
   44  -0.0209131  -0.0078810   0.0085279   0.0002871  -0.0004090  -0.0004237
   45   0.0204368   0.0085400  -0.0074698  -0.0002815  -0.0004274  -0.0004306
   46   0.0003221   0.0000393  -0.0000406  -0.0004480   0.0006449  -0.0006339
   47   0.0000324  -0.0004043  -0.0003774   0.0007032  -0.0007990   0.0006680
   48  -0.0000083  -0.0003676  -0.0004287  -0.0006931   0.0006680  -0.0007785
   49  -0.0264019   0.0168594  -0.0166458  -0.0022545  -0.0005809   0.0005519
   50   0.0580109   0.0178536  -0.0138955  -0.0032512   0.0028558   0.0006907
   51  -0.0571259  -0.0140600   0.0171141   0.0031770   0.0007160   0.0029146
   52   0.0040561   0.0017972  -0.0017561  -0.0013079   0.0004328  -0.0004282
   53  -0.0006219   0.0001339   0.0034807   0.0009015  -0.0000190   0.0001532
   54   0.0006240   0.0034953   0.0002521  -0.0008901   0.0001512  -0.0000182
   55  -0.2967312   0.0213480  -0.0216923  -0.0205087   0.0080048  -0.0079559
   56  -0.0235373  -0.0757842   0.0199548   0.0237038  -0.0071562   0.0103611
   57   0.0222982   0.0200941  -0.0751071  -0.0233541   0.0103146  -0.0068764
   58  -0.0204910  -0.0237223   0.0232209  -0.0080836  -0.0027108   0.0026325
   59  -0.0089313  -0.0074898   0.0103489   0.0027902   0.0011337  -0.0020469
   60   0.0086840   0.0103001  -0.0069745  -0.0027545  -0.0020646   0.0010493
   61   0.5906787   0.0353271  -0.0334050  -0.0699196   0.0387099  -0.0382005
   62   0.0353271   0.3276329  -0.2085779   0.0364433  -0.0786699   0.0549736
   63  -0.0334050  -0.2085779   0.3202317  -0.0360336   0.0550366  -0.0767335
   64  -0.0699196   0.0364433  -0.0360336   0.0986355  -0.0557452   0.0550476
   65   0.0387099  -0.0786699   0.0550366  -0.0557452   0.1031619  -0.0901462
   66  -0.0382005   0.0549736  -0.0767335   0.0550476  -0.0901462   0.1002249
 **********************************************************************
 **                                                                  **
 **                       VIBRATIONAL ANALYSIS                       **
 **                       --------------------                       **
 **                                                                  **
 **        VIBRATIONAL FREQUENCIES (CM**-1) AND NORMAL MODES         **
 **     FORCE CONSTANTS (mDYN/ANGSTROM) AND REDUCED MASSES (AMU)     **
 **                  INFRARED INTENSITIES (KM/MOL)                   **
 **                                                                  **
 **********************************************************************


 Mode:                 1                      2                      3
 Frequency:        25.89                  32.14                  32.29
 Force Cnst:      0.0124                 0.0184                 0.0186
 Red. Mass:      31.4258                30.2174                30.2153
 IR Active:          YES                    YES                    YES
 IR Intens:        0.000                  0.001                  0.001
 Raman Active:       YES                    YES                    YES
               X      Y      Z        X      Y      Z        X      Y      Z
 C          0.000 -0.001 -0.006    0.000  0.027 -0.182   -0.000 -0.182  0.025
 C         -0.002 -0.091  0.087   -0.062  0.033 -0.134   -0.063 -0.130  0.028
 Cl        -0.006 -0.196  0.187   -0.138  0.080 -0.242   -0.140 -0.235  0.070
 C         -0.002 -0.105  0.106   -0.062 -0.011  0.015   -0.065  0.020 -0.015
 Cl        -0.005 -0.261  0.265   -0.143 -0.027  0.097   -0.147  0.108 -0.037
 C         -0.000  0.001  0.003    0.002 -0.057  0.113   -0.001  0.113 -0.056
 Cl        -0.000  0.002  0.008    0.004 -0.177  0.369   -0.002  0.369 -0.175
 C          0.002  0.105 -0.105    0.065 -0.017  0.021    0.064  0.017 -0.013
 Cl         0.005  0.260 -0.256    0.146 -0.044  0.112    0.146  0.101 -0.031
 C          0.002  0.090 -0.094    0.062  0.028 -0.129    0.063 -0.133  0.030
 Cl         0.004  0.194 -0.200    0.138  0.069 -0.233    0.140 -0.241  0.075
 C          0.000 -0.002 -0.006   -0.000 -0.025 -0.183    0.000 -0.182 -0.027
 C         -0.001 -0.092 -0.096   -0.063 -0.027 -0.130    0.063 -0.132 -0.030
 Cl        -0.003 -0.198 -0.205   -0.139 -0.068 -0.236    0.140 -0.238 -0.075
 C         -0.001 -0.104 -0.106   -0.065  0.017  0.021    0.065  0.019  0.015
 Cl        -0.002 -0.255 -0.258   -0.146  0.043  0.112    0.147  0.106  0.038
 C         -0.000  0.002  0.003   -0.002  0.056  0.113    0.001  0.113  0.057
 Cl        -0.000  0.005  0.010   -0.003  0.173  0.369    0.001  0.368  0.179
 C          0.001  0.105  0.106    0.062  0.011  0.016   -0.064  0.018  0.013
 Cl         0.004  0.261  0.267    0.143  0.027  0.099   -0.146  0.101  0.031
 C          0.001  0.088  0.087    0.062 -0.031 -0.134   -0.062 -0.131 -0.031
 Cl         0.003  0.189  0.188    0.139 -0.077 -0.243   -0.139 -0.235 -0.074
 TransDip   0.000 -0.000 -0.000    0.000 -0.000 -0.001    0.000 -0.001 -0.000

 Mode:                 4                      5                      6
 Frequency:        65.35                  70.40                  74.39
 Force Cnst:      0.0860                 0.0998                 0.1040
 Red. Mass:      34.1758                34.1824                31.8911
 IR Active:          YES                    YES                    YES
 IR Intens:        0.000                  0.000                  0.000
 Raman Active:       YES                    YES                    YES
               X      Y      Z        X      Y      Z        X      Y      Z
 C         -0.000 -0.008 -0.002    0.000  0.002  0.010   -0.000  0.011 -0.161
 C         -0.002 -0.053  0.044    0.003 -0.054  0.063   -0.031 -0.050 -0.074
 Cl        -0.005 -0.248  0.236    0.007 -0.271  0.282   -0.078 -0.158 -0.008
 C         -0.003  0.043 -0.047    0.003  0.035 -0.030   -0.033 -0.062 -0.004
 Cl        -0.008  0.249 -0.250    0.005  0.223 -0.221   -0.083 -0.266  0.238
 C         -0.000 -0.003  0.000   -0.000 -0.001  0.003    0.000  0.027 -0.064
 Cl        -0.000 -0.004  0.007   -0.000 -0.012  0.008   -0.002  0.297 -0.255
 C          0.002 -0.046  0.042   -0.003 -0.029  0.033    0.035 -0.066 -0.000
 Cl         0.007 -0.237  0.235   -0.006 -0.201  0.202    0.088 -0.286  0.258
 C          0.002  0.042 -0.051   -0.003  0.061 -0.051    0.032 -0.047 -0.078
 Cl         0.004  0.241 -0.251   -0.009  0.288 -0.274    0.079 -0.137 -0.029
 C         -0.000 -0.008 -0.001    0.000  0.003  0.010    0.000  0.031 -0.163
 C          0.001  0.044  0.050    0.002 -0.057 -0.052   -0.040  0.068 -0.093
 Cl         0.004  0.247  0.258    0.004 -0.281 -0.277   -0.101  0.145 -0.068
 C          0.002 -0.045 -0.044    0.002  0.029  0.032   -0.045  0.069 -0.016
 Cl         0.005 -0.235 -0.239    0.004  0.192  0.196   -0.111  0.233  0.200
 C         -0.000 -0.003 -0.001    0.001  0.002  0.003   -0.001 -0.011 -0.060
 Cl         0.000 -0.007 -0.009    0.001  0.011  0.009   -0.001 -0.241 -0.191
 C         -0.002  0.044  0.047   -0.001 -0.033 -0.030    0.043  0.064 -0.020
 Cl        -0.004  0.254  0.260   -0.003 -0.219 -0.222    0.109  0.209  0.179
 C         -0.001 -0.052 -0.047   -0.001  0.055  0.062    0.040  0.072 -0.088
 Cl        -0.002 -0.245 -0.242   -0.004  0.264  0.277    0.101  0.168 -0.043
 TransDip  -0.000 -0.000  0.000   -0.000  0.000  0.000   -0.000  0.000 -0.000

 Mode:                 7                      8                      9
 Frequency:        74.57                  96.01                  96.37
 Force Cnst:      0.1047                 0.1710                 0.1725
 Red. Mass:      31.9561                31.4904                31.5226
 IR Active:          YES                    YES                    YES
 IR Intens:        0.000                  0.001                  0.001
 Raman Active:       YES                    YES                    YES
               X      Y      Z        X      Y      Z        X      Y      Z
 C         -0.000  0.161  0.030    0.000 -0.033 -0.163    0.000  0.159  0.012
 C          0.040  0.088  0.070   -0.032 -0.076 -0.099    0.029  0.088  0.064
 Cl         0.101  0.052  0.159   -0.101 -0.353  0.115    0.090 -0.171  0.376
 C          0.044  0.018  0.065   -0.038 -0.025 -0.082    0.034  0.080  0.013
 Cl         0.111 -0.184  0.218   -0.105  0.056 -0.116    0.091  0.128 -0.076
 C         -0.001  0.059 -0.011    0.001 -0.026 -0.050    0.000  0.047  0.019
 Cl        -0.003  0.190 -0.245    0.002 -0.125  0.142    0.002 -0.160  0.143
 C         -0.044  0.016  0.068    0.039 -0.024 -0.084   -0.034  0.080  0.014
 Cl        -0.108 -0.195  0.230    0.104  0.057 -0.119   -0.092  0.126 -0.074
 C         -0.040  0.091  0.068    0.033 -0.075 -0.100   -0.029  0.088  0.064
 Cl        -0.100  0.063  0.148    0.102 -0.352  0.115   -0.086 -0.169  0.376
 C         -0.000  0.159  0.012    0.000  0.012 -0.160    0.000  0.162 -0.032
 C         -0.032  0.077 -0.046   -0.029  0.062 -0.090   -0.033  0.100 -0.075
 Cl        -0.079  0.032 -0.133   -0.088  0.371  0.168   -0.101 -0.112 -0.352
 C         -0.035 -0.001 -0.066   -0.034  0.013 -0.081   -0.039  0.083 -0.024
 Cl        -0.085 -0.258 -0.289   -0.092 -0.074 -0.129   -0.105  0.114  0.054
 C         -0.001  0.063  0.027   -0.001  0.019 -0.047   -0.001  0.050 -0.025
 Cl        -0.002  0.253  0.301   -0.002  0.145  0.164   -0.001 -0.138 -0.123
 C          0.034  0.003 -0.062    0.033  0.013 -0.080    0.038  0.083 -0.024
 Cl         0.085 -0.237 -0.267    0.091 -0.076 -0.129    0.103  0.117  0.059
 C          0.031  0.073 -0.050    0.028  0.065 -0.088    0.032  0.098 -0.076
 Cl         0.079  0.007 -0.157    0.087  0.375  0.174    0.102 -0.118 -0.358
 TransDip  -0.000  0.000  0.000   -0.000  0.000  0.001   -0.000 -0.001  0.000

 Mode:                10                     11                     12
 Frequency:       132.18                 198.46                 198.61
 Force Cnst:      0.3015                 0.3222                 0.3230
 Red. Mass:      29.2940                13.8866                13.8981
 IR Active:          YES                    YES                    YES
 IR Intens:        0.000                  0.003                  0.002
 Raman Active:       YES                    YES                    YES
               X      Y      Z        X      Y      Z        X      Y      Z
 C         -0.045 -0.001  0.000    0.001  0.056 -0.105    0.000  0.129 -0.093
 C         -0.138  0.010  0.013    0.006  0.102 -0.168   -0.005  0.210 -0.162
 Cl        -0.309 -0.052 -0.055   -0.036 -0.077 -0.032    0.022  0.005  0.069
 C         -0.158  0.015  0.019   -0.003  0.169 -0.209    0.001  0.275 -0.244
 Cl        -0.255  0.049  0.050   -0.058 -0.053  0.048    0.044 -0.065  0.072
 C         -0.179 -0.002  0.002   -0.000  0.189 -0.223   -0.001  0.296 -0.270
 Cl        -0.192  0.000  0.001    0.003 -0.058  0.047    0.003 -0.068  0.076
 C         -0.158 -0.020 -0.016    0.003  0.168 -0.209   -0.003  0.274 -0.244
 Cl        -0.254 -0.049 -0.049    0.062 -0.053  0.047   -0.045 -0.067  0.071
 C         -0.138 -0.015 -0.011   -0.006  0.103 -0.168    0.004  0.210 -0.162
 Cl        -0.306  0.051  0.054    0.028 -0.073 -0.027   -0.026  0.008  0.070
 C          0.045  0.003 -0.001    0.001  0.091  0.130   -0.000 -0.104 -0.057
 C          0.137  0.015 -0.013   -0.004  0.160  0.212   -0.006 -0.167 -0.104
 Cl         0.305 -0.052  0.051    0.018 -0.068  0.006    0.035 -0.030  0.075
 C          0.157  0.019 -0.017    0.002  0.241  0.277    0.003 -0.207 -0.170
 Cl         0.253  0.050 -0.048    0.046 -0.072 -0.067    0.061  0.048  0.053
 C          0.178  0.001  0.000    0.000  0.267  0.298    0.001 -0.221 -0.191
 Cl         0.192 -0.001  0.001    0.002 -0.074 -0.070    0.000  0.044  0.060
 C          0.158 -0.016  0.018   -0.002  0.242  0.277   -0.002 -0.207 -0.171
 Cl         0.257 -0.050  0.049   -0.045 -0.069 -0.068   -0.056  0.045  0.054
 C          0.138 -0.010  0.012    0.005  0.159  0.212    0.006 -0.167 -0.104
 Cl         0.310  0.054 -0.055   -0.022 -0.070  0.006   -0.036 -0.031  0.076
 TransDip   0.000 -0.000  0.000    0.000  0.002  0.000    0.000  0.000 -0.001

 Mode:                13                     14                     15
 Frequency:       218.88                 218.89                 219.80
 Force Cnst:      0.8818                 0.8814                 0.9556
 Red. Mass:      31.2409                31.2228                33.5712
 IR Active:          YES                    YES                    YES
 IR Intens:        0.223                  0.225                  0.259
 Raman Active:       YES                    YES                    YES
               X      Y      Z        X      Y      Z        X      Y      Z
 C         -0.004 -0.037  0.029   -0.001 -0.083 -0.087   -0.102  0.006 -0.002
 C         -0.002 -0.005 -0.004    0.011 -0.107 -0.105   -0.056  0.001 -0.005
 Cl         0.033  0.012  0.005    0.425  0.029  0.027    0.339  0.167  0.168
 C         -0.005  0.004 -0.018   -0.040 -0.142 -0.139   -0.068 -0.010 -0.020
[truncated: 41,268 more chars]
