# Supplementary material for: Quantum Chemical Investigation of Polychlorinated Dibenzodioxins, Dibenzofurans and Biphenyls: Relative Stability and Planarity Analysis
Source: Molecules. 2020 Dec 3;25(23):5697. doi: 10.3390/molecules25235697 (PMC7730433; doi:10.3390/molecules25235697)
Supplement: Supplementary file 1 [file molecules-25-05697-s001.zip › PCB/B3LYP/ClClClClClClClClClH.out]

                  Welcome to Q-Chem
     A Quantum Leap Into The Future Of Chemistry


 Q-Chem 5.2 (devel), Q-Chem, Inc., Pleasanton, CA (2019)

 Yihan Shao,  Zhengting Gan,  E. Epifanovsky,  A. T. B. Gilbert,  M. Wormit,  
 J. Kussmann,  A. W. Lange,  A. Behn,  Jia Deng,  Xintian Feng,  D. Ghosh,  
 M. Goldey,  P. R. Horn,  L. D. Jacobson,  I. Kaliman,  T. Kus,  A. Landau,  
 Jie Liu,  E. I. Proynov,  R. M. Richard,  R. P. Steele,  E. J. Sundstrom,  
 H. L. Woodcock III,  P. M. Zimmerman,  D. Zuev,  B. Albrecht,  E. Alguire,  
 S. A. Baeppler,  D. Barton,  Z. Benda,  Y. A. Bernard,  E. J. Berquist,  
 K. B. Bravaya,  H. Burton,  D. Casanova,  Chun-Min Chang,  Yunqing Chen,  
 A. Chien,  K. D. Closser,  M. P. Coons,  S. Coriani,  S. Dasgupta,  
 A. L. Dempwolff,  M. Diedenhofen,  Hainam Do,  R. G. Edgar,  Po-Tung Fang,  
 S. Faraji,  S. Fatehi,  Qingguo Feng,  K. D. Fenk,  J. Fosso-Tande,  
 J. Gayvert,  Qinghui Ge,  A. Ghysels,  G. Gidofalvi,  J. Gomes,  
 J. Gonthier,  A. Gunina,  D. Hait,  M. W. D. Hanson-Heine,  
 P. H. P. Harbach,  A. W. Hauser,  M. F. Herbst,  J. E. Herr,  
 E. G. Hohenstein,  Z. C. Holden,  Kerwin Hui,  B. C. Huynh,  T.-C. Jagau,  
 Hyunjun Ji,  B. Kaduk,  K. Khistyaev,  Jaehoon Kim,  P. Klunzinger,  K. Koh,  
 D. Kosenkov,  L. Koulias,  T. Kowalczyk,  C. M. Krauter,  A. Kunitsa,  
 Ka Un Lao,  A. Laurent,  K. V. Lawler,  Joonho Lee,  D. Lefrancois,  
 S. Lehtola,  D. S. Levine,  Yi-Pei Li,  You-Sheng Lin,  Fenglai Liu,  
 E. Livshits,  A. Luenser,  P. Manohar,  E. Mansoor,  S. F. Manzer,  
 Shan-Ping Mao,  Yuezhi Mao,  N. Mardirossian,  A. V. Marenich,  
 T. Markovich,  L. A. Martinez-Martinez,  S. A. Maurer,  N. J. Mayhall,  
 S. C. McKenzie,  J.-M. Mewes,  P. Morgante,  A. F. Morrison,  
 J. W. Mullinax,  K. Nanda,  T. S. Nguyen-Beck,  R. Olivares-Amaya,  
 J. A. Parkhill,  Zheng Pei,  T. M. Perrine,  F. Plasser,  P. Pokhilko,  
 S. Prager,  A. Prociuk,  E. Ramos,  D. R. Rehn,  F. Rob,  M. Scheurer,  
 M. Schneider,  N. Sergueev,  S. M. Sharada,  S. Sharma,  D. W. Small,  
 T. Stauch,  T. Stein,  Yu-Chuan Su,  A. J. W. Thom,  A. Tkatchenko,  
 T. Tsuchimochi,  N. M. Tubman,  L. Vogt,  M. L. Vidal,  O. Vydrov,  
 M. A. Watson,  J. Wenzel,  M. de Wergifosse,  T. A. Wesolowski,  A. White,  
 J. Witte,  A. Yamada,  Jun Yang,  K. Yao,  S. Yeganeh,  S. R. Yost,  
 Zhi-Qiang You,  A. Zech,  Igor Ying Zhang,  Xing Zhang,  Yan Zhao,  
 Ying Zhu,  B. R. Brooks,  G. K. L. Chan,  C. J. Cramer,  M. S. Gordon,  
 W. J. Hehre,  A. Klamt,  M. W. Schmidt,  C. D. Sherrill,  D. G. Truhlar,  
 A. Aspuru-Guzik,  R. Baer,  A. T. Bell,  N. A. Besley,  Jeng-Da Chai,  
 A. E. DePrince, III,  R. A. DiStasio Jr.,  A. Dreuw,  B. D. Dunietz,  
 T. R. Furlani,  Chao-Ping Hsu,  Yousung Jung,  Jing Kong,  D. S. Lambrecht,  
 WanZhen Liang,  C. Ochsenfeld,  V. A. Rassolov,  L. V. Slipchenko,  
 J. E. Subotnik,  T. Van Voorhis,  J. M. Herbert,  A. I. Krylov,  
 P. M. W. Gill,  M. Head-Gordon

 Contributors to earlier versions of Q-Chem not listed above: 
 R. D. Adamson,  B. Austin,  J. Baker,  G. J. O. Beran,  K. Brandhorst,  
 S. T. Brown,  E. F. C. Byrd,  A. K. Chakraborty,  C.-L. Cheng,  
 Siu Hung Chien,  D. M. Chipman,  D. L. Crittenden,  H. Dachsel,  
 R. J. Doerksen,  A. D. Dutoi,  L. Fusti-Molnar,  W. A. Goddard III,  
 A. Golubeva-Zadorozhnaya,  S. R. Gwaltney,  G. Hawkins,  A. Heyden,  
 S. Hirata,  G. Kedziora,  F. J. Keil,  C. Kelley,  Jihan Kim,  R. A. King,  
 R. Z. Khaliullin,  P. P. Korambath,  W. Kurlancheek,  A. M. Lee,  M. S. Lee,  
 S. V. Levchenko,  Ching Yeh Lin,  D. Liotard,  R. C. Lochan,  I. Lotan,  
 P. E. Maslen,  N. Nair,  D. P. O'Neill,  D. Neuhauser,  E. Neuscamman,  
 C. M. Oana,  R. Olson,  B. Peters,  R. Peverati,  P. A. Pieniazek,  
 Y. M. Rhee,  J. Ritchie,  M. A. Rohrdanz,  E. Rosta,  N. J. Russ,  
 H. F. Schaefer III,  N. E. Schultz,  N. Shenvi,  A. C. Simmonett,  A. Sodt,  
 D. Stuck,  K. S. Thanthiriwatte,  V. Vanovschi,  Tao Wang,  A. Warshel,  
 C. F. Williams,  Q. Wu,  X. Xu,  W. Zhang

 Please cite Q-Chem as follows:
 Y. Shao et al., Mol. Phys. 113, 184-215 (2015)
 DOI: 10.1080/00268976.2014.952696

 Q-Chem 5.2.1 for Intel X86 EM64T Linux

 Parts of Q-Chem use Armadillo 8.300.2 (Tropical Shenanigans).
 http://arma.sourceforge.net/

 Q-Chem begins on Tue Jan  7 21:28:43 2020  

Host: 
0

     Scratch files written to /scratch/taweetham/qchem26430//
NAlpha2: 226
NElect   226
Mult     1

 Q-Chem warning in module libgen/rem_setup.C, line 2168:

 Setting Thresh to 1e-14


Checking the input file for inconsistencies... 	...done.

--------------------------------------------------------------
User input:
--------------------------------------------------------------
$MOLECULE
0 1
C 
C  1 1.394960
Cl  2 CCl 1 119.528007
C  2 1.386606 1 120.846377 3 178.766605 0
Cl  4 CCl 2 119.698148 1 -179.612229 0
C  4 1.387279 2 120.235871 1 -0.083363 0
Cl  6 CCl 4 120.254637 2 -179.958574 0
C  6 1.387279 4 119.490737 2 0.041992 0
Cl  8 CCl 6 120.064298 4 179.568218 0
C  8 1.386606 6 120.235863 4 0.041336 0
Cl  10 CCl 8 119.614146 6 178.681836 0
C  1 1.488550 2 120.827489 3 1.275929 0
C  12 1.394960 1 120.827496 2 44.635695 0
Cl  13 CCl 12 119.528011 1 1.275194 0
C  13 1.386606 12 120.846392 1 -179.957497 0
Cl  15 CCl 13 119.698155 12 -179.612829 0
C  15 1.387278 13 120.235860 12 -0.083872 0
Cl  17 CCl 15 120.254633 13 -179.958492 0
C  17 1.387279 15 119.490737 13 0.041666 0
Cl  19 CCl 17 120.064293 15 179.568399 0
C  19 1.386606 17 120.235874 15 0.041790 0
H  21 CH 19 119.614152 17 178.681599 0

CH=1.08273
CCl=1.75400
$END

$REM
   JOB_TYPE	OPTIMIZATION
   BASIS	6-311++G**
   METHOD	B3LYP
   SYM_IGNORE	TRUE
   SCF_GUESS_ALWAYS     TRUE
   SYM_IGNORE   TRUE
   S2THRESH     15
   THRESH       15
$END

--------------------------------------------------------------
 ----------------------------------------------------------------
             Standard Nuclear Orientation (Angstroms)
    I     Atom           X                Y                Z
 ----------------------------------------------------------------
    1      C       0.0000000000     0.0000000000     0.0000000000
    2      C       0.0000000000     0.0000000000     1.3949600000
    3      Cl      1.5261815140     0.0000000000     2.2594170471
    4      C      -1.1901880373     0.0256249026     2.1059255403
    5      Cl     -1.1548436435     0.0351778398     3.8595433764
    6      C      -2.4041742747     0.0535064326     1.4351028665
    7      Cl     -3.9099833729     0.0870232313     2.3339530118
    8      C      -2.4180259722     0.0546630380     0.0478935036
    9      Cl     -3.9445745286     0.0782926128    -0.8155919614
   10      C      -1.2274122092     0.0272853135    -0.6622934626
   11      Cl     -1.2645630159    -0.0058824468    -2.4155862839
   12      C       1.2779219872    -0.0284629571    -0.7628147595
   13      C       2.3095886281    -0.8932703637    -0.3971844912
   14      Cl      2.0841394724    -1.9836059182     0.9581225060
   15      C       3.5004827568    -0.9194878930    -1.1069450245
   16      Cl      4.7739092873    -2.0261183446    -0.6270805489
   17      C       3.6821124948    -0.0819958503    -2.1978886372
   18      Cl      5.1879324501    -0.1155248115    -3.0967201401
   19      C       2.6636000698     0.7822218600    -2.5724593424
   20      Cl      2.8813918386     1.8556545918    -3.9424319391
   21      C       1.4736782845     0.8090230106    -1.8610916159
   22      H       0.6936781770     1.5025559907    -2.1490431582
 ----------------------------------------------------------------
 Nuclear Repulsion Energy =        3092.52452856 hartrees
 There are      113 alpha and      113 beta electrons
 Requested basis set is 6-311++G(d,p)
 There are 194 shells and 541 basis functions

 Total QAlloc Memory Limit   2000 MB
 Mega-Array Size       188 MB
 MEM_STATIC part       192 MB
 A cutoff of  1.0D-15 yielded  13076 shell pairs
 There are    115673 function pairs (    124368 Cartesian)
 Smallest overlap matrix eigenvalue = 1.04E-07
 Linear dependence detected in AO basis
 Number of orthogonalized atomic orbitals = 534
 Maximum deviation from orthogonality = 5.440E-10

 Scale SEOQF with 1.000000e-02/1.000000e-01/1.000000e-01

 Standard Electronic Orientation quadrupole field applied
 Nucleus-field energy     =    -0.0000001008 hartrees
 Guess from superposition of atomic densities
 Warning:  Energy on first SCF cycle will be non-variational
 SAD guess density has 226.000000 electrons

 -----------------------------------------------------------------------
  General SCF calculation program by
  Eric Jon Sundstrom, Paul Horn, Yuezhi Mao, Dmitri Zuev, Alec White,
  David Stuck, Shaama M.S., Shane Yost, Joonho Lee, David Small,
  Daniel Levine, Susi Lehtola, Hugh Burton, Evgeny Epifanovsky,
  Bang C. Huynh
 -----------------------------------------------------------------------
 Exchange:     0.2000 Hartree-Fock + 0.0800 Slater + 0.7200 B88
 Correlation:  0.1900 VWN1RPA + 0.8100 LYP
 Using SG-1 standard quadrature grid
 A restricted SCF calculation will be
 performed using DIIS
 SCF converges when DIIS error is below 1.0e-08
 ---------------------------------------
  Cycle       Energy         DIIS error
 ---------------------------------------
    1   -4605.0762117259      2.61e-02  
    2   -4599.8246954427      1.51e-03  
    3   -4599.7636998275      1.89e-03  
    4   -4599.8847438530      7.01e-04  
    5   -4599.9031204265      2.03e-04  
    6   -4599.9042577555      9.92e-05  
    7   -4599.9045955668      2.31e-05  
    8   -4599.9046119313      9.12e-06  
    9   -4599.9046146412      3.11e-06  
   10   -4599.9046149655      9.16e-07  
   11   -4599.9046149941      2.42e-07  
   12   -4599.9046149961      1.16e-07  
   13   -4599.9046149961      3.97e-08  
   14   -4599.9046149961      1.43e-08  
   15   -4599.9046149964      5.19e-09  Convergence criterion met
 ---------------------------------------
 SCF time:   CPU 1124.22s  wall 1124.00s 
 SCF   energy in the final basis set =    -4599.9046149964
 Total energy in the final basis set =    -4599.9046149964

 --------------------------------------------------------------

                    Orbital Energies (a.u.)
 --------------------------------------------------------------

 Alpha MOs
 -- Occupied --
********-101.5888-101.5871-101.5858-101.5824-101.5814-101.5812-101.5782
******** -10.2933 -10.2915 -10.2908 -10.2904 -10.2889 -10.2850 -10.2843
-10.2817 -10.2793 -10.2554 -10.2466 -10.2290  -9.5051  -9.5031  -9.5015
 -9.5001  -9.4967  -9.4958  -9.4957  -9.4952  -9.4914  -7.2699  -7.2683
 -7.2667  -7.2651  -7.2618  -7.2609  -7.2608  -7.2599  -7.2599  -7.2591
 -7.2579  -7.2569  -7.2564  -7.2560  -7.2554  -7.2550  -7.2541  -7.2516
 -7.2506  -7.2504  -7.2504  -7.2500  -7.2499  -7.2495  -7.2490  -7.2459
 -7.2453  -0.9857  -0.9676  -0.9386  -0.9289  -0.9138  -0.8956  -0.8871
 -0.8726  -0.8660  -0.8634  -0.8460  -0.8024  -0.7672  -0.7598  -0.7504
 -0.6784  -0.6557  -0.6402  -0.6256  -0.5792  -0.5581  -0.5452  -0.5331
 -0.5050  -0.4915  -0.4838  -0.4827  -0.4797  -0.4761  -0.4720  -0.4525
 -0.4455  -0.4398  -0.4303  -0.4248  -0.4129  -0.4066  -0.3910  -0.3750
 -0.3704  -0.3675  -0.3618  -0.3607  -0.3576  -0.3538  -0.3490  -0.3464
 -0.3416  -0.3362  -0.3215  -0.3193  -0.2986  -0.2928  -0.2825  -0.2721
 -0.2570
 -- Virtual --
 -0.0911  -0.0759  -0.0694  -0.0611  -0.0576  -0.0424  -0.0227  -0.0132
 -0.0098  -0.0047   0.0102   0.0146   0.0164   0.0175   0.0196   0.0230
  0.0270   0.0356   0.0430   0.0498   0.0511   0.0561   0.0598   0.0660
  0.0695   0.0707   0.0739   0.0753   0.0783   0.0807   0.0843   0.0862
  0.0898   0.0932   0.0948   0.0974   0.0990   0.1070   0.1099   0.1119
  0.1163   0.1173   0.1182   0.1240   0.1256   0.1289   0.1357   0.1401
  0.1411   0.1426   0.1472   0.1492   0.1525   0.1545   0.1565   0.1672
  0.1687   0.1736   0.1760   0.1786   0.1827   0.1841   0.1866   0.1873
  0.1931   0.1963   0.2030   0.2069   0.2093   0.2146   0.2185   0.2203
  0.2243   0.2300   0.2334   0.2358   0.2397   0.2441   0.2475   0.2507
  0.2527   0.2552   0.2597   0.2615   0.2651   0.2689   0.2715   0.2732
  0.2799   0.2808   0.2865   0.2907   0.2913   0.2949   0.2986   0.3036
  0.3074   0.3102   0.3133   0.3205   0.3246   0.3293   0.3396   0.3774
  0.3976   0.4055   0.4112   0.4192   0.4225   0.4289   0.4330   0.4375
  0.4387   0.4443   0.4458   0.4500   0.4583   0.4610   0.4611   0.4650
  0.4722   0.4759   0.4797   0.4813   0.4871   0.4880   0.4933   0.4983
  0.4986   0.5092   0.5145   0.5230   0.5299   0.5368   0.5474   0.5593
  0.5671   0.5706   0.5807   0.5837   0.5886   0.5944   0.6016   0.6032
  0.6061   0.6082   0.6127   0.6226   0.6237   0.6314   0.6402   0.6440
  0.6512   0.6634   0.6678   0.6737   0.6846   0.6960   0.7145   0.7283
  0.7508   0.7652   0.7670   0.7758   0.7904   0.7955   0.8057   0.8102
  0.8205   0.8243   0.8307   0.8322   0.8339   0.8359   0.8362   0.8407
  0.8442   0.8461   0.8474   0.8488   0.8509   0.8560   0.8632   0.8681
  0.8740   0.8784   0.8804   0.8855   0.8958   0.8970   0.9023   0.9046
  0.9074   0.9092   0.9161   0.9198   0.9277   0.9305   0.9318   0.9376
  0.9485   0.9523   0.9560   0.9603   0.9656   0.9685   0.9763   0.9790
  0.9864   0.9975   1.0092   1.0151   1.0280   1.0353   1.0506   1.0592
  1.0719   1.0846   1.0943   1.1157   1.1212   1.1328   1.1664   1.1877
  1.1915   1.1966   1.2071   1.2267   1.2329   1.2372   1.2457   1.2557
  1.2622   1.2677   1.2718   1.2761   1.2785   1.2839   1.2908   1.2974
  1.3149   1.3321   1.3450   1.3468   1.3736   1.4013   1.4217   1.4358
  1.4487   1.4588   1.5111   1.5206   1.5443   1.5497   1.6189   1.6264
  1.6379   1.6437   1.6632   1.6977   1.7144   1.7365   1.7568   1.7713
  1.7963   1.8055   1.8181   1.8257   1.8388   1.8566   1.8633   1.8672
  1.8817   1.8877   1.8931   1.8955   1.9558   1.9927   2.0578   2.0707
  2.0891   2.1190   2.1324   2.1861   2.2000   2.2193   2.2229   2.2279
  2.2353   2.2408   2.2452   2.2565   2.2692   2.2757   2.2800   2.2923
  2.2963   2.3003   2.3311   2.3365   2.3421   2.3618   2.3838   2.3895
  2.4017   2.4100   2.4197   2.4370   2.4397   2.4459   2.4679   2.4734
  2.4831   2.5003   2.5125   2.5286   2.5459   2.5528   2.6040   2.6156
  2.6197   2.6330   2.6431   2.6581   2.6838   2.7131   2.7350   2.7503
  2.7740   2.8009   2.8133   2.8336   2.8806   2.9101   2.9213   2.9537
  3.0157   3.0707   3.0795   3.0902   3.1033   3.1189   3.1308   3.1392
  3.1425   3.1722   3.2153   3.2379   3.2570   3.2671   3.3768   3.4520
  3.5012   3.5292   3.6483   3.6839   3.7184   3.8718   3.8862   3.9069
  4.0404   4.3520   4.8087   4.8256   9.7127   9.7307   9.7775   9.7843
  9.7958   9.8012   9.8155   9.8352   9.8547  23.2180  23.4038  23.7832
 23.8153  23.8294  23.8661  23.9460  23.9602  23.9930  23.9953  24.0400
 24.0988  25.7110  25.7621  25.7702  25.8093  25.8226  25.8729  25.8924
 25.9423  26.0480  26.0899  26.0907  26.1142  26.1334  26.1874  26.1934
 26.2765  26.4100  26.4484  26.4829  26.5406  26.5726  26.6338  26.7409
 26.7711  26.8084  27.0058  27.0964 215.7032 215.7181 215.7734 215.7808
215.7944 215.8003 215.8203 215.8391 215.8759
 --------------------------------------------------------------

          Ground-State Mulliken Net Atomic Charges

     Atom                 Charge (a.u.)
  ----------------------------------------
      1 C                    -1.257541
      2 C                    -0.938184
      3 Cl                    0.639830
      4 C                     0.384077
      5 Cl                    0.646465
      6 C                    -0.506246
      7 Cl                    0.672343
      8 C                     0.411636
      9 Cl                    0.626055
     10 C                    -1.207918
     11 Cl                    0.743111
     12 C                    -0.789874
     13 C                    -0.479023
     14 Cl                    0.599517
     15 C                    -0.354379
     16 Cl                    0.631296
     17 C                    -0.422821
     18 Cl                    0.631880
     19 C                    -0.033196
     20 Cl                    0.667002
     21 C                    -0.895972
     22 H                     0.231941
  ----------------------------------------
  Sum of atomic charges =     0.000000

 -----------------------------------------------------------------
                    Cartesian Multipole Moments
 -----------------------------------------------------------------
    Charge (ESU x 10^10)
                 0.0000
    Dipole Moment (Debye)
         X      -0.7182      Y       0.5256      Z      -0.0049
       Tot       0.8900
    Quadrupole Moments (Debye-Ang)
        XX    -185.8535     XY       0.3021     YY    -182.5266
        XZ       2.5928     YZ      -1.7594     ZZ    -182.3158
    Octopole Moments (Debye-Ang^2)
       XXX    -377.9938    XXY      24.1126    XYY    -124.2226
       YYY      81.4959    XXZ      57.5155    XYZ      -1.2385
       YYZ      46.1373    XZZ    -127.2903    YZZ      23.3425
       ZZZ     143.0165
    Hexadecapole Moments (Debye-Ang^3)
      XXXX   -9415.4124   XXXY     379.5286   XXYY   -1795.8171
      XYYY     408.2605   YYYY   -1189.1626   XXXZ    1708.8303
      XXYZ     102.1874   XYYZ     576.9811   YYYZ     293.9398
      XXZZ   -2471.6880   XYZZ     131.5366   YYZZ   -1102.8068
      XZZZ    1713.1312   YZZZ     283.7238   ZZZZ   -5389.2340
 -----------------------------------------------------------------
 Calculating analytic gradient of the SCF energy
 Gradient of SCF Energy
            1           2           3           4           5           6
    1  -0.0149697  -0.0127387   0.0320408  -0.0001016   0.0012637   0.0135289
    2  -0.0009673  -0.0046271  -0.0741810   0.0003150   0.0001823  -0.0001667
    3   0.0088976  -0.0078797  -0.0424608  -0.0211698   0.0067275  -0.0101494
            7           8           9          10          11          12
    1  -0.0069892   0.0169285  -0.0048064  -0.0007061   0.0101676   0.0053893
    2   0.0001087  -0.0001746   0.0000993  -0.0004143   0.0049433  -0.0006897
    3   0.0042151   0.0131941  -0.0039908   0.0090062  -0.0021902  -0.0048975
           13          14          15          16          17          18
    1   0.0050974  -0.0226757  -0.0145895   0.0037417  -0.0168307   0.0058622
    2   0.0133134   0.0674763   0.0119704  -0.0043186   0.0013749   0.0002198
    3  -0.0102222   0.0571637  -0.0053799   0.0023544   0.0095079  -0.0037516
           19          20          21          22
    1   0.0056559   0.0041296  -0.0035304  -0.0058675
    2  -0.0083879   0.0008814  -0.0070621   0.0001044
    3   0.0047033  -0.0038789   0.0005907  -0.0003897
 Max gradient component =       7.418E-02
 RMS gradient           =       1.751E-02
 Gradient time:  CPU 381.73 s  wall 381.74 s
 Geometry Optimization Parameters
   NAtoms,    NIC,     NZ,  NCons,   NDum,   NFix, NCnnct, MaxDiis
       22     163      22       0       0       0       0       0


** GEOMETRY OPTIMIZATION IN DELOCALIZED INTERNAL COORDINATES **
   Searching for a Minimum

   Optimization Cycle:   1

                       Coordinates (Angstroms)
     ATOM                X               Y               Z
      1  C         0.0000000000    0.0000000000    0.0000000000
      2  C         0.0000000000    0.0000000000    1.3949600000
      3  Cl        1.5261815140    0.0000000000    2.2594170471
      4  C        -1.1901880373    0.0256249026    2.1059255403
      5  Cl       -1.1548436435    0.0351778398    3.8595433764
      6  C        -2.4041742747    0.0535064326    1.4351028665
      7  Cl       -3.9099833729    0.0870232313    2.3339530118
      8  C        -2.4180259722    0.0546630380    0.0478935036
      9  Cl       -3.9445745286    0.0782926128   -0.8155919614
     10  C        -1.2274122092    0.0272853135   -0.6622934626
     11  Cl       -1.2645630159   -0.0058824468   -2.4155862839
     12  C         1.2779219872   -0.0284629571   -0.7628147595
     13  C         2.3095886281   -0.8932703637   -0.3971844912
     14  Cl        2.0841394724   -1.9836059182    0.9581225060
     15  C         3.5004827568   -0.9194878930   -1.1069450245
     16  Cl        4.7739092873   -2.0261183446   -0.6270805489
     17  C         3.6821124948   -0.0819958503   -2.1978886372
     18  Cl        5.1879324501   -0.1155248115   -3.0967201401
     19  C         2.6636000698    0.7822218600   -2.5724593424
     20  Cl        2.8813918386    1.8556545918   -3.9424319391
     21  C         1.4736782845    0.8090230106   -1.8610916159
     22  H         0.6936781770    1.5025559907   -2.1490431582
   Point Group: c1    Number of degrees of freedom:    60


   Energy is  -4599.904614996


 Attempting to generate delocalized internal coordinates
 Initial Hessian constructed with Jon Baker's OPTIMIZE code

 60 Hessian modes will be used to form the next step
  Hessian Eigenvalues:
     0.016296    0.017712    0.019513    0.020643    0.020929    0.022947
     0.023585    0.023589    0.023834    0.023846    0.024090    0.024090
     0.024114    0.024114    0.024135    0.024135    0.024143    0.024143
     0.064572    0.103829    0.159965    0.216031    0.231543    0.235481
     0.249942    0.249973    0.249981    0.249991    0.249991    0.249992
     0.249993    0.250000    0.250000    0.250000    0.250000    0.250000
     0.250000    0.289277    0.292832    0.301033    0.301033    0.301033
     0.301033    0.301033    0.301033    0.301033    0.328601    0.356665
     0.413897    0.418590    0.431990    0.433591    0.461553    0.462761
     0.471126    0.471241    0.478203    0.478203    0.479142    0.479142

 Minimum search - taking simple RFO step
 Searching for Lamda that Minimizes Along All modes
 Value Taken    Lamda =  -0.06191420
 Calculated Step too Large.  Step scaled by  0.493133
 Step Taken.  Stepsize is  0.300000

                             Maximum     Tolerance    Cnvgd?
         Gradient           0.067973      0.000300      NO
         Displacement       0.204799      0.001200      NO
         Energy change     *********      0.000001      NO


 New Cartesian Coordinates Obtained by Inverse Iteration

 Displacement from previous Coordinates is:  0.539134
 ----------------------------------------------------------------
             Standard Nuclear Orientation (Angstroms)
    I     Atom           X                Y                Z
 ----------------------------------------------------------------
    1      C      -0.0039936913    -0.0040300962    -0.0110081139
    2      C      -0.0122255797     0.0305225840     1.3920027918
    3      Cl      1.4996194588     0.0566921130     2.2622803282
    4      C      -1.2027037758     0.0652639634     2.1125960461
    5      Cl     -1.1633509459     0.1153814446     3.8605850575
    6      C      -2.4219094424     0.0693362979     1.4455632131
    7      Cl     -3.9193928926     0.1123662364     2.3464823009
    8      C      -2.4408230525     0.0333270702     0.0549351496
    9      Cl     -3.9704947081     0.0142967053    -0.7940356966
   10      C      -1.2497936636    -0.0035870027    -0.6649383430
   11      Cl     -1.3490895298    -0.1164578097    -2.4111222753
   12      C       1.2870471204    -0.0416284497    -0.7680195438
   13      C       2.3172415871    -0.9292358634    -0.4261068030
   14      Cl      2.0885980278    -2.0434161795     0.8970605546
   15      C       3.5168610983    -0.9492160199    -1.1349596782
   16      Cl      4.7774598389    -2.0756710392    -0.6842288194
   17      C       3.7115949459    -0.0804636822    -2.2048412941
   18      Cl      5.2152196864    -0.1015153148    -3.0979696722
   19      C       2.6970003058     0.8078116219    -2.5514751265
   20      Cl      2.9103391579     1.9298077996    -3.8788252970
   21      C       1.5067926835     0.8246707131    -1.8423476816
   22      H       0.7468552770     1.5424251464    -2.1138406104
 ----------------------------------------------------------------
 Nuclear Repulsion Energy =        3078.90346358 hartrees
 There are      113 alpha and      113 beta electrons
 Applying Cartesian multipole field
    Component          Value
    ---------          -----
     (2,0,0)        1.00000E-12
     (0,2,0)        2.00000E-11
     (0,0,2)       -3.00000E-11
 Nucleus-field energy     =    -0.0000000988 hartrees
 Requested basis set is 6-311++G(d,p)
 There are 194 shells and 541 basis functions
 A cutoff of  1.0D-15 yielded  13041 shell pairs
 There are    115370 function pairs (    124044 Cartesian)
 Smallest overlap matrix eigenvalue = 1.12E-07
 Linear dependence detected in AO basis
 Number of orthogonalized atomic orbitals = 534
 Maximum deviation from orthogonality = 5.276E-10
 Guess from superposition of atomic densities
 Warning:  Energy on first SCF cycle will be non-variational
 SAD guess density has 226.000000 electrons

 -----------------------------------------------------------------------
  General SCF calculation program by
  Eric Jon Sundstrom, Paul Horn, Yuezhi Mao, Dmitri Zuev, Alec White,
  David Stuck, Shaama M.S., Shane Yost, Joonho Lee, David Small,
  Daniel Levine, Susi Lehtola, Hugh Burton, Evgeny Epifanovsky,
  Bang C. Huynh
 -----------------------------------------------------------------------
 Exchange:     0.2000 Hartree-Fock + 0.0800 Slater + 0.7200 B88
 Correlation:  0.1900 VWN1RPA + 0.8100 LYP
 Using SG-1 standard quadrature grid
 A restricted SCF calculation will be
 performed using DIIS
 SCF converges when DIIS error is below 1.0e-08
 ---------------------------------------
  Cycle       Energy         DIIS error
 ---------------------------------------
    1   -4604.9870521732      2.60e-02  
    2   -4599.8514658421      1.48e-03  
    3   -4599.7949786402      1.83e-03  
    4   -4599.9094466375      6.86e-04  
    5   -4599.9270547606      2.06e-04  
    6   -4599.9282517367      9.72e-05  
    7   -4599.9285751531      2.33e-05  
    8   -4599.9285917996      9.12e-06  
    9   -4599.9285945075      3.08e-06  
   10   -4599.9285948313      8.71e-07  
   11   -4599.9285948570      2.26e-07  
   12   -4599.9285948581      1.16e-07  
   13   -4599.9285948588      3.82e-08  
   14   -4599.9285948589      1.36e-08  
   15   -4599.9285948589      4.75e-09  Convergence criterion met
 ---------------------------------------
 SCF time:   CPU 1117.61s  wall 1117.00s 
 SCF   energy in the final basis set =    -4599.9285948589
 Total energy in the final basis set =    -4599.9285948589

 --------------------------------------------------------------

                    Orbital Energies (a.u.)
 --------------------------------------------------------------

 Alpha MOs
 -- Occupied --
********-101.5886-101.5866-101.5858-101.5832-101.5820-101.5815-101.5789
******** -10.2929 -10.2924 -10.2902 -10.2899 -10.2893 -10.2858 -10.2852
-10.2827 -10.2795 -10.2580 -10.2485 -10.2289  -9.5040  -9.5030  -9.5011
 -9.5002  -9.4976  -9.4964  -9.4959  -9.4955  -9.4919  -7.2688  -7.2682
 -7.2663  -7.2652  -7.2627  -7.2617  -7.2609  -7.2603  -7.2589  -7.2581
 -7.2579  -7.2568  -7.2566  -7.2560  -7.2551  -7.2550  -7.2542  -7.2525
 -7.2515  -7.2512  -7.2506  -7.2503  -7.2502  -7.2502  -7.2493  -7.2464
 -7.2458  -0.9827  -0.9667  -0.9364  -0.9277  -0.9147  -0.8965  -0.8860
 -0.8734  -0.8669  -0.8619  -0.8456  -0.8006  -0.7650  -0.7566  -0.7490
 -0.6769  -0.6525  -0.6384  -0.6252  -0.5765  -0.5567  -0.5451  -0.5322
 -0.5053  -0.4913  -0.4819  -0.4805  -0.4795  -0.4748  -0.4705  -0.4532
 -0.4420  -0.4387  -0.4299  -0.4231  -0.4118  -0.4054  -0.3901  -0.3743
 -0.3700  -0.3672  -0.3615  -0.3607  -0.3584  -0.3542  -0.3491  -0.3451
 -0.3409  -0.3361  -0.3223  -0.3191  -0.2990  -0.2970  -0.2803  -0.2721
 -0.2644
 -- Virtual --
 -0.0911  -0.0733  -0.0690  -0.0609  -0.0558  -0.0452  -0.0197  -0.0121
 -0.0077  -0.0036   0.0104   0.0149   0.0172   0.0182   0.0201   0.0232
  0.0273   0.0364   0.0428   0.0500   0.0514   0.0560   0.0599   0.0646
  0.0694   0.0700   0.0745   0.0755   0.0792   0.0807   0.0844   0.0866
  0.0893   0.0929   0.0944   0.0966   0.0985   0.1066   0.1091   0.1115
  0.1166   0.1172   0.1184   0.1237   0.1249   0.1291   0.1356   0.1400
  0.1401   0.1431   0.1470   0.1494   0.1522   0.1537   0.1565   0.1662
  0.1680   0.1721   0.1744   0.1769   0.1817   0.1841   0.1860   0.1870
  0.1927   0.1953   0.2000   0.2059   0.2095   0.2146   0.2190   0.2206
  0.2229   0.2297   0.2320   0.2350   0.2400   0.2428   0.2453   0.2497
  0.2524   0.2543   0.2587   0.2608   0.2643   0.2677   0.2711   0.2729
  0.2783   0.2810   0.2844   0.2900   0.2916   0.2949   0.2975   0.3018
  0.3047   0.3080   0.3113   0.3190   0.3263   0.3280   0.3396   0.3798
  0.3974   0.4050   0.4112   0.4175   0.4231   0.4285   0.4314   0.4367
  0.4389   0.4436   0.4464   0.4512   0.4592   0.4602   0.4627   0.4653
  0.4721   0.4747   0.4799   0.4811   0.4864   0.4894   0.4944   0.4969
  0.5015   0.5098   0.5128   0.5181   0.5314   0.5384   0.5461   0.5535
  0.5684   0.5700   0.5780   0.5841   0.5877   0.5946   0.6019   0.6022
  0.6051   0.6077   0.6137   0.6204   0.6239   0.6301   0.6368   0.6422
  0.6536   0.6658   0.6679   0.6722   0.6866   0.6947   0.7121   0.7324
  0.7580   0.7678   0.7715   0.7819   0.7966   0.8014   0.8077   0.8107
  0.8188   0.8243   0.8300   0.8325   0.8336   0.8345   0.8360   0.8401
  0.8437   0.8446   0.8471   0.8484   0.8514   0.8559   0.8620   0.8703
  0.8720   0.8769   0.8786   0.8844   0.8953   0.8999   0.9013   0.9055
  0.9083   0.9102   0.9161   0.9194   0.9272   0.9294   0.9307   0.9388
  0.9493   0.9512   0.9574   0.9603   0.9634   0.9681   0.9719   0.9798
  0.9830   0.9976   1.0046   1.0084   1.0175   1.0337   1.0410   1.0544
  1.0683   1.0706   1.0921   1.1120   1.1199   1.1301   1.1674   1.1833
  1.1900   1.1918   1.2034   1.2243   1.2304   1.2367   1.2455   1.2538
  1.2608   1.2669   1.2682   1.2731   1.2778   1.2849   1.2916   1.2958
  1.3133   1.3257   1.3426   1.3448   1.3727   1.3955   1.4164   1.4388
  1.4456   1.4521   1.5095   1.5161   1.5374   1.5475   1.6211   1.6262
  1.6377   1.6413   1.6632   1.6963   1.7121   1.7331   1.7549   1.7652
  1.7924   1.8021   1.8155   1.8234   1.8360   1.8518   1.8577   1.8658
  1.8769   1.8812   1.8885   1.8936   1.9518   1.9878   2.0467   2.0651
  2.0903   2.1139   2.1301   2.1928   2.2000   2.2199   2.2246   2.2315
  2.2335   2.2404   2.2500   2.2561   2.2637   2.2753   2.2768   2.2864
  2.2937   2.2994   2.3280   2.3294   2.3383   2.3581   2.3826   2.3858
  2.4021   2.4043   2.4173   2.4285   2.4372   2.4415   2.4531   2.4723
  2.4851   2.4928   2.5117   2.5301   2.5414   2.5509   2.6034   2.6160
  2.6191   2.6263   2.6406   2.6542   2.6797   2.7078   2.7250   2.7472
  2.7714   2.7983   2.8084   2.8254   2.8755   2.9030   2.9125   2.9510
  3.0025   3.0650   3.0740   3.0821   3.0965   3.1151   3.1266   3.1289
  3.1344   3.1664   3.2095   3.2273   3.2480   3.2582   3.3677   3.4476
  3.4961   3.5276   3.6420   3.6774   3.7123   3.8614   3.8806   3.9007
  4.0368   4.3431   4.7957   4.8174   9.7067   9.7305   9.7746   9.7852
  9.7955   9.8002   9.8153   9.8202   9.8598  23.2218  23.4001  23.7683
 23.8065  23.8180  23.8512  23.9209  23.9403  23.9738  23.9794  24.0170
 24.0885  25.7592  25.7675  25.7844  25.8131  25.8233  25.8729  25.8932
 25.9381  26.0439  26.0838  26.0911  26.1085  26.1262  26.1889  26.1909
 26.2733  26.3888  26.4301  26.4431  26.4769  26.5691  26.6237  26.7349
 26.7724  26.7913  26.9960  27.0790 215.6967 215.7177 215.7697 215.7818
215.7946 215.7987 215.8189 215.8226 215.8779
 --------------------------------------------------------------

          Ground-State Mulliken Net Atomic Charges

     Atom                 Charge (a.u.)
  ----------------------------------------
      1 C                    -1.179673
      2 C                    -0.974990
      3 Cl                    0.628941
      4 C                     0.447161
      5 Cl                    0.635650
      6 C                    -0.534897
      7 Cl                    0.672510
      8 C                     0.294496
      9 Cl                    0.626084
     10 C                    -1.170432
     11 Cl                    0.725766
     12 C                    -0.707795
     13 C                    -0.460509
     14 Cl                    0.571103
     15 C                    -0.369660
     16 Cl                    0.627071
     17 C                    -0.394931
     18 Cl                    0.631052
     19 C                    -0.051086
     20 Cl                    0.661430
     21 C                    -0.908468
     22 H                     0.231178
  ----------------------------------------
  Sum of atomic charges =     0.000000

 -----------------------------------------------------------------
                    Cartesian Multipole Moments
 -----------------------------------------------------------------
    Charge (ESU x 10^10)
                 0.0000
    Dipole Moment (Debye)
         X      -0.6603      Y       0.5316      Z       0.0010
       Tot       0.8477
    Quadrupole Moments (Debye-Ang)
        XX    -185.3517     XY       0.2035     YY    -182.2723
        XZ       2.3271     YZ      -1.5056     ZZ    -182.2732
    Octopole Moments (Debye-Ang^2)
       XXX    -373.6731    XXY      23.7109    XYY    -122.4783
       YYY      82.1704    XXZ      56.3547    XYZ      -0.8977
       YYZ      46.2427    XZZ    -126.7207    YZZ      24.2626
       ZZZ     144.7317
    Hexadecapole Moments (Debye-Ang^3)
      XXXX   -9503.5865   XXXY     368.8610   XXYY   -1820.5926
      XYYY     396.8401   YYYY   -1246.7292   XXXZ    1726.6549
      XXYZ      93.7256   XYYZ     584.2343   YYYZ     256.7242
      XXZZ   -2479.6499   XYZZ     130.7609   YYZZ   -1105.7901
      XZZZ    1738.1784   YZZZ     256.5029   ZZZZ   -5351.0519
 -----------------------------------------------------------------
 Calculating analytic gradient of the SCF energy
 Gradient of SCF Energy
            1           2           3           4           5           6
    1  -0.0071570  -0.0082168   0.0188113  -0.0007577   0.0010078   0.0097199
    2   0.0002575  -0.0036244  -0.0497402  -0.0001741   0.0001977  -0.0002670
    3   0.0056216  -0.0023341  -0.0275792  -0.0141509   0.0050243  -0.0065330
            7           8           9          10          11          12
    1  -0.0050606   0.0113013  -0.0030837  -0.0033221  -0.0007883   0.0035024
    2   0.0000537   0.0002030  -0.0002567   0.0012015   0.0017716  -0.0001968
    3   0.0030402   0.0085617  -0.0035074   0.0046620  -0.0022139  -0.0022625
           13          14          15          16          17          18
    1   0.0055634  -0.0138396  -0.0083753   0.0031110  -0.0111790   0.0049439
    2   0.0080603   0.0459845   0.0078584  -0.0033926   0.0000630  -0.0001257
    3  -0.0061015   0.0365304  -0.0038075   0.0017071   0.0069410  -0.0027160
           19          20          21          22
    1   0.0025486   0.0022347   0.0001234  -0.0010878
    2  -0.0053399   0.0010432  -0.0032927  -0.0002843
    3   0.0031714  -0.0025813  -0.0019880   0.0005156
 Max gradient component =       4.974E-02
 RMS gradient           =       1.146E-02
 Gradient time:  CPU 382.37 s  wall 382.37 s
 Geometry Optimization Parameters
   NAtoms,    NIC,     NZ,  NCons,   NDum,   NFix, NCnnct, MaxDiis
       22     163      22       0       0       0       0       0

 Cartesian Hessian Update
 Hessian updated using BFGS update


** GEOMETRY OPTIMIZATION IN DELOCALIZED INTERNAL COORDINATES **
   Searching for a Minimum

   Optimization Cycle:   2

                       Coordinates (Angstroms)
     ATOM                X               Y               Z
      1  C        -0.0039936913   -0.0040300962   -0.0110081139
      2  C        -0.0122255797    0.0305225840    1.3920027918
      3  Cl        1.4996194588    0.0566921130    2.2622803282
      4  C        -1.2027037758    0.0652639634    2.1125960461
      5  Cl       -1.1633509459    0.1153814446    3.8605850575
      6  C        -2.4219094424    0.0693362979    1.4455632131
      7  Cl       -3.9193928926    0.1123662364    2.3464823009
      8  C        -2.4408230525    0.0333270702    0.0549351496
      9  Cl       -3.9704947081    0.0142967053   -0.7940356966
     10  C        -1.2497936636   -0.0035870027   -0.6649383430
     11  Cl       -1.3490895298   -0.1164578097   -2.4111222753
     12  C         1.2870471204   -0.0416284497   -0.7680195438
     13  C         2.3172415871   -0.9292358634   -0.4261068030
     14  Cl        2.0885980278   -2.0434161795    0.8970605546
     15  C         3.5168610983   -0.9492160199   -1.1349596782
     16  Cl        4.7774598389   -2.0756710392   -0.6842288194
     17  C         3.7115949459   -0.0804636822   -2.2048412941
     18  Cl        5.2152196864   -0.1015153148   -3.0979696722
     19  C         2.6970003058    0.8078116219   -2.5514751265
     20  Cl        2.9103391579    1.9298077996   -3.8788252970
     21  C         1.5067926835    0.8246707131   -1.8423476816
     22  H         0.7468552770    1.5424251464   -2.1138406104
   Point Group: c1    Number of degrees of freedom:    60


   Energy is  -4599.928594859

 Hessian updated using BFGS update

 54 Hessian modes will be used to form the next step
  Hessian Eigenvalues:
     0.017063    0.017737    0.019913    0.020618    0.020930    0.022948
     0.023581    0.023826    0.023844    0.024089    0.024090    0.024109
     0.024114    0.024133    0.024135    0.024137    0.024143    0.024234
     0.064662    0.085949    0.160135    0.216072    0.231567    0.235942
     0.248659    0.249965    0.249982    0.249988    0.249992    0.249993
     0.249994    0.249998    0.250000    0.250000    0.250000    0.286388
     0.289277    0.297996    0.300828    0.306150    0.349780    0.360722
     0.414066    0.426599    0.430234    0.449713    0.460471    0.462315
     0.470674    0.477175    0.477696    0.478205    0.479107    0.509519

 Minimum search - taking simple RFO step
 Searching for Lamda that Minimizes Along All modes
 Value Taken    Lamda =  -0.03334557
 Calculated Step too Large.  Step scaled by  0.566431
 Step Taken.  Stepsize is  0.300000

                             Maximum     Tolerance    Cnvgd?
         Gradient           0.045560      0.000300      NO
         Displacement       0.224671      0.001200      NO
         Energy change     -0.023980      0.000001      NO


 New Cartesian Coordinates Obtained by Inverse Iteration

 Displacement from previous Coordinates is:  0.521033
 ----------------------------------------------------------------
             Standard Nuclear Orientation (Angstroms)
    I     Atom           X                Y                Z
 ----------------------------------------------------------------
    1      C       0.0163162749    -0.0177079805     0.0179551909
    2      C      -0.0132665730     0.0496054536     1.4220241173
    3      Cl      1.4829178530     0.1056778606     2.3037600075
    4      C      -1.2203328577     0.0962389256     2.1262738456
    5      Cl     -1.2191617392     0.1847774507     3.8665636792
    6      C      -2.4315501874     0.0862489971     1.4325903864
    7      Cl     -3.9378070446     0.1498842814     2.3023556243
    8      C      -2.4286311553     0.0250748470     0.0362363024
    9      Cl     -3.9445276788    -0.0007622448    -0.8254960166
   10      C      -1.2155346049    -0.0265883342    -0.6582045014
   11      Cl     -1.2413431361    -0.1629014178    -2.4021153376
   12      C       1.3002773440    -0.0646672114    -0.7394271033
   13      C       2.3311599260    -0.9683087085    -0.4316673508
   14      Cl      2.1137465524    -2.1103227008     0.8610279928
   15      C       3.5243508823    -0.9732676257    -1.1640611332
   16      Cl      4.7877931517    -2.1068663930    -0.7679673222
   17      C       3.7020798512    -0.0766335428    -2.2226593002
   18      Cl      5.1804746862    -0.0764593219    -3.1428148779
   19      C       2.6756066062     0.8189197753    -2.5331756338
   20      Cl      2.8475098071     1.9682488557    -3.8380881466
   21      C       1.4990678279     0.8187173213    -1.8028976784
   22      H       0.7317061202     1.5377719518    -2.0524262577
 ----------------------------------------------------------------
 Nuclear Repulsion Energy =        3075.34713460 hartrees
 There are      113 alpha and      113 beta electrons
 Applying Cartesian multipole field
    Component          Value
    ---------          -----
     (2,0,0)        1.00000E-12
     (0,2,0)        2.00000E-11
     (0,0,2)       -3.00000E-11
 Nucleus-field energy     =    -0.0000000981 hartrees
 Requested basis set is 6-311++G(d,p)
 There are 194 shells and 541 basis functions
 A cutoff of  1.0D-15 yielded  13045 shell pairs
 There are    115413 function pairs (    124100 Cartesian)
 Smallest overlap matrix eigenvalue = 1.14E-07
 Linear dependence detected in AO basis
 Number of orthogonalized atomic orbitals = 534
 Maximum deviation from orthogonality = 2.732E-10
 Guess from superposition of atomic densities
 Warning:  Energy on first SCF cycle will be non-variational
 SAD guess density has 226.000000 electrons

 -----------------------------------------------------------------------
  General SCF calculation program by
  Eric Jon Sundstrom, Paul Horn, Yuezhi Mao, Dmitri Zuev, Alec White,
  David Stuck, Shaama M.S., Shane Yost, Joonho Lee, David Small,
  Daniel Levine, Susi Lehtola, Hugh Burton, Evgeny Epifanovsky,
  Bang C. Huynh
 -----------------------------------------------------------------------
 Exchange:     0.2000 Hartree-Fock + 0.0800 Slater + 0.7200 B88
 Correlation:  0.1900 VWN1RPA + 0.8100 LYP
 Using SG-1 standard quadrature grid
 A restricted SCF calculation will be
 performed using DIIS
 SCF converges when DIIS error is below 1.0e-08
 ---------------------------------------
  Cycle       Energy         DIIS error
 ---------------------------------------
    1   -4604.9658899204      2.59e-02  
    2   -4599.8649258638      1.49e-03  
    3   -4599.7993454796      1.90e-03  
    4   -4599.9236452741      6.93e-04  
    5   -4599.9414680503      2.12e-04  
    6   -4599.9427670954      9.68e-05  
    7   -4599.9430864297      2.39e-05  
    8   -4599.9431039815      9.30e-06  
    9   -4599.9431068007      3.12e-06  
   10   -4599.9431071360      8.63e-07  
   11   -4599.9431071605      2.28e-07  
   12   -4599.9431071620      1.19e-07  
   13   -4599.9431071626      3.90e-08  
   14   -4599.9431071629      1.36e-08  
   15   -4599.9431071629      4.66e-09  Convergence criterion met
 ---------------------------------------
 SCF time:   CPU 1117.66s  wall 1118.00s 
 SCF   energy in the final basis set =    -4599.9431071629
 Total energy in the final basis set =    -4599.9431071629

 --------------------------------------------------------------

                    Orbital Energies (a.u.)
 --------------------------------------------------------------

 Alpha MOs
 -- Occupied --
********-101.5885-101.5872-101.5863-101.5834-101.5821-101.5811-101.5804
******** -10.2930 -10.2918 -10.2908 -10.2901 -10.2894 -10.2858 -10.2852
-10.2829 -10.2785 -10.2563 -10.2468 -10.2274  -9.5035  -9.5032  -9.5018
 -9.5009  -9.4979  -9.4967  -9.4966  -9.4956  -9.4931  -7.2683  -7.2683
 -7.2669  -7.2658  -7.2630  -7.2618  -7.2615  -7.2606  -7.2584  -7.2581
 -7.2579  -7.2576  -7.2570  -7.2567  -7.2557  -7.2556  -7.2549  -7.2528
 -7.2518  -7.2514  -7.2513  -7.2506  -7.2504  -7.2503  -7.2499  -7.2477
 -7.2471  -0.9812  -0.9656  -0.9348  -0.9282  -0.9162  -0.8974  -0.8876
 -0.8749  -0.8690  -0.8599  -0.8452  -0.7991  -0.7628  -0.7545  -0.7474
 -0.6749  -0.6512  -0.6377  -0.6237  -0.5751  -0.5553  -0.5449  -0.5321
 -0.5060  -0.4921  -0.4810  -0.4802  -0.4784  -0.4744  -0.4690  -0.4540
 -0.4414  -0.4379  -0.4296  -0.4211  -0.4106  -0.4056  -0.3897  -0.3739
 -0.3689  -0.3667  -0.3622  -0.3600  -0.3586  -0.3544  -0.3488  -0.3457
 -0.3406  -0.3353  -0.3235  -0.3200  -0.3066  -0.2951  -0.2778  -0.2707
 -0.2676
 -- Virtual --
 -0.0903  -0.0713  -0.0682  -0.0602  -0.0525  -0.0458  -0.0175  -0.0112
 -0.0061  -0.0021   0.0112   0.0155   0.0178   0.0191   0.0203   0.0233
  0.0274   0.0369   0.0430   0.0501   0.0520   0.0566   0.0602   0.0641
  0.0690   0.0698   0.0744   0.0754   0.0796   0.0808   0.0849   0.0868
  0.0895   0.0929   0.0944   0.0966   0.0986   0.1066   0.1094   0.1119
  0.1167   0.1173   0.1190   0.1238   0.1251   0.1291   0.1354   0.1397
  0.1401   0.1441   0.1461   0.1499   0.1522   0.1540   0.1566   0.1652
  0.1668   0.1720   0.1739   0.1765   0.1804   0.1843   0.1850   0.1875
  0.1927   0.1953   0.1990   0.2052   0.2088   0.2146   0.2196   0.2213
  0.2234   0.2287   0.2312   0.2355   0.2399   0.2424   0.2453   0.2483
  0.2514   0.2545   0.2577   0.2615   0.2631   0.2674   0.2713   0.2729
  0.2786   0.2814   0.2835   0.2900   0.2931   0.2950   0.2970   0.3002
  0.3030   0.3066   0.3113   0.3180   0.3278   0.3285   0.3389   0.3793
  0.3957   0.4054   0.4118   0.4166   0.4233   0.4271   0.4312   0.4371
  0.4394   0.4441   0.4465   0.4525   0.4590   0.4594   0.4642   0.4657
  0.4721   0.4750   0.4797   0.4806   0.4861   0.4890   0.4952   0.4970
  0.5041   0.5103   0.5128   0.5137   0.5309   0.5393   0.5455   0.5535
  0.5699   0.5713   0.5762   0.5826   0.5910   0.5956   0.6017   0.6023
  0.6055   0.6090   0.6157   0.6190   0.6218   0.6269   0.6360   0.6429
  0.6549   0.6640   0.6650   0.6700   0.6842   0.6946   0.7127   0.7346
  0.7586   0.7657   0.7746   0.7842   0.7971   0.8081   0.8096   0.8126
  0.8191   0.8272   0.8286   0.8325   0.8339   0.8348   0.8359   0.8398
  0.8426   0.8457   0.8483   0.8492   0.8510   0.8561   0.8622   0.8682
  0.8728   0.8767   0.8789   0.8836   0.8975   0.8986   0.9024   0.9058
  0.9072   0.9125   0.9178   0.9205   0.9272   0.9302   0.9322   0.9386
  0.9494   0.9518   0.9547   0.9592   0.9650   0.9702   0.9755   0.9854
  0.9866   0.9938   0.9997   1.0079   1.0140   1.0356   1.0424   1.0581
  1.0643   1.0709   1.0910   1.1157   1.1169   1.1283   1.1645   1.1851
  1.1878   1.1906   1.2008   1.2189   1.2314   1.2391   1.2491   1.2537
  1.2606   1.2686   1.2696   1.2749   1.2791   1.2853   1.2923   1.2950
  1.3100   1.3187   1.3439   1.3461   1.3748   1.3947   1.4118   1.4375
  1.4463   1.4554   1.5133   1.5182   1.5394   1.5442   1.6240   1.6282
  1.6414   1.6461   1.6638   1.6966   1.7126   1.7331   1.7544   1.7683
  1.7878   1.7988   1.8124   1.8207   1.8335   1.8469   1.8577   1.8661
  1.8747   1.8797   1.8885   1.8940   1.9519   1.9869   2.0427   2.0658
  2.0925   2.1114   2.1321   2.1882   2.2050   2.2199   2.2243   2.2338
  2.2345   2.2424   2.2531   2.2549   2.2685   2.2751   2.2804   2.2877
  2.2936   2.3007   2.3248   2.3281   2.3383   2.3465   2.3807   2.3881
  2.4000   2.4022   2.4142   2.4235   2.4340   2.4402   2.4511   2.4707
  2.4905   2.4960   2.5165   2.5309   2.5395   2.5511   2.6025   2.6168
  2.6204   2.6272   2.6397   2.6530   2.6779   2.7036   2.7212   2.7460
  2.7716   2.7965   2.8069   2.8336   2.8736   2.9042   2.9171   2.9528
  3.0021   3.0627   3.0718   3.0808   3.0915   3.1144   3.1238   3.1309
  3.1329   3.1661   3.2095   3.2237   3.2433   3.2570   3.3666   3.4463
  3.4984   3.5313   3.6389   3.6732   3.7115   3.8634   3.8767   3.9028
  4.0360   4.3374   4.7889   4.8125   9.7073   9.7330   9.7773   9.7871
  9.7970   9.8015   9.8150   9.8184   9.8568  23.2264  23.4066  23.7625
 23.7993  23.8071  23.8441  23.9136  23.9209  23.9531  23.9638  24.0075
 24.0898  25.7619  25.7682  25.8044  25.8191  25.8537  25.8834  25.9165
 25.9495  26.0402  26.0763  26.0928  26.1057  26.1083  26.1874  26.1914
 26.2563  26.3244  26.4263  26.4475  26.4777  26.5673  26.6207  26.7333
 26.7660  26.7922  26.9980  27.0822 215.6977 215.7204 215.7729 215.7838
215.7967 215.8000 215.8178 215.8225 215.8704
 --------------------------------------------------------------

          Ground-State Mulliken Net Atomic Charges

     Atom                 Charge (a.u.)
  ----------------------------------------
      1 C                    -1.094713
      2 C                    -1.058382
      3 Cl                    0.625875
      4 C                     0.428194
      5 Cl                    0.623897
      6 C                    -0.591930
      7 Cl                    0.676751
      8 C                     0.333649
      9 Cl                    0.625241
     10 C                    -1.121092
     11 Cl                    0.700075
     12 C                    -0.631965
     13 C                    -0.483880
     14 Cl                    0.558908
     15 C                    -0.341046
     16 Cl                    0.621783
     17 C                    -0.409454
     18 Cl                    0.629759
     19 C                    -0.062675
     20 Cl                    0.664441
     21 C                    -0.930589
     22 H                     0.237154
  ----------------------------------------
  Sum of atomic charges =     0.000000

 -----------------------------------------------------------------
                    Cartesian Multipole Moments
 -----------------------------------------------------------------
    Charge (ESU x 10^10)
                 0.0000
    Dipole Moment (Debye)
         X      -0.6814      Y       0.5182      Z       0.0454
       Tot       0.8573
    Quadrupole Moments (Debye-Ang)
        XX    -184.9961     XY       0.0879     YY    -182.0714
        XZ       2.0183     YZ      -1.2378     ZZ    -182.2383
    Octopole Moments (Debye-Ang^2)
       XXX    -373.6548    XXY      23.1390    XYY    -121.9866
       YYY      79.9601    XXZ      57.2519    XYZ      -0.2710
       YYZ      47.6892    XZZ    -126.4959    YZZ      24.3464
       ZZZ     149.2980
    Hexadecapole Moments (Debye-Ang^3)
      XXXX   -9430.2560   XXXY     383.0365   XXYY   -1816.6406
      XYYY     409.9783   YYYY   -1292.4637   XXXZ    1737.8711
      XXYZ      86.8429   XYYZ     589.8332   YYYZ     226.4255
      XXZZ   -2469.4848   XYZZ     135.9471   YYZZ   -1114.3550
      XZZZ    1750.4646   YZZZ     232.8017   ZZZZ   -5352.1599
 -----------------------------------------------------------------
 Calculating analytic gradient of the SCF energy
 Gradient of SCF Energy
            1           2           3           4           5           6
    1  -0.0030737  -0.0027939   0.0104278  -0.0008180  -0.0002028   0.0036427
    2   0.0009531  -0.0023901  -0.0317542  -0.0003876   0.0002382  -0.0002519
    3   0.0008269  -0.0003996  -0.0184808  -0.0057594   0.0028729  -0.0021158
            7           8           9          10          11          12
    1  -0.0023888   0.0045191  -0.0031188   0.0006159   0.0063153  -0.0011352
    2   0.0001212   0.0002167  -0.0000470   0.0012652   0.0032663   0.0000956
    3   0.0013252   0.0046301  -0.0006378   0.0015934  -0.0007833  -0.0018686
           13          14          15          16          17          18
    1   0.0035198  -0.0083659  -0.0033446   0.0018086  -0.0046923   0.0024566
    2   0.0028276   0.0301569   0.0031993  -0.0017174   0.0002570  -0.0000118
    3  -0.0014294   0.0221507  -0.0012291   0.0006031   0.0032013  -0.0015550
           19          20          21          22
    1   0.0006854   0.0006531  -0.0024939  -0.0022164
    2  -0.0023317   0.0005224  -0.0039727  -0.0002550
    3   0.0010069  -0.0010142  -0.0026447  -0.0002927
 Max gradient component =       3.175E-02
 RMS gradient           =       7.038E-03
 Gradient time:  CPU 383.39 s  wall 383.40 s
 Geometry Optimization Parameters
   NAtoms,    NIC,     NZ,  NCons,   NDum,   NFix, NCnnct, MaxDiis
       22     163      22       0       0       0       0       0

 Cartesian Hessian Update
 Hessian updated using BFGS update


** GEOMETRY OPTIMIZATION IN DELOCALIZED INTERNAL COORDINATES **
   Searching for a Minimum

   Optimization Cycle:   3

                       Coordinates (Angstroms)
     ATOM                X               Y               Z
      1  C         0.0163162749   -0.0177079805    0.0179551909
      2  C        -0.0132665730    0.0496054536    1.4220241173
      3  Cl        1.4829178530    0.1056778606    2.3037600075
      4  C        -1.2203328577    0.0962389256    2.1262738456
      5  Cl       -1.2191617392    0.1847774507    3.8665636792
      6  C        -2.4315501874    0.0862489971    1.4325903864
      7  Cl       -3.9378070446    0.1498842814    2.3023556243
      8  C        -2.4286311553    0.0250748470    0.0362363024
      9  Cl       -3.9445276788   -0.0007622448   -0.8254960166
     10  C        -1.2155346049   -0.0265883342   -0.6582045014
     11  Cl       -1.2413431361   -0.1629014178   -2.4021153376
     12  C         1.3002773440   -0.0646672114   -0.7394271033
     13  C         2.3311599260   -0.9683087085   -0.4316673508
     14  Cl        2.1137465524   -2.1103227008    0.8610279928
     15  C         3.5243508823   -0.9732676257   -1.1640611332
     16  Cl        4.7877931517   -2.1068663930   -0.7679673222
     17  C         3.7020798512   -0.0766335428   -2.2226593002
     18  Cl        5.1804746862   -0.0764593219   -3.1428148779
     19  C         2.6756066062    0.8189197753   -2.5331756338
     20  Cl        2.8475098071    1.9682488557   -3.8380881466
     21  C         1.4990678279    0.8187173213   -1.8028976784
     22  H         0.7317061202    1.5377719518   -2.0524262577
   Point Group: c1    Number of degrees of freedom:    60


   Energy is  -4599.943107163

 Hessian updated using BFGS update

 55 Hessian modes will be used to form the next step
  Hessian Eigenvalues:
     0.016808    0.017715    0.019550    0.020816    0.020935    0.022941
     0.023567    0.023830    0.023840    0.024089    0.024090    0.024112
     0.024114    0.024126    0.024135    0.024138    0.024143    0.024800
     0.056606    0.088183    0.160082    0.218895    0.231559    0.235962
     0.249136    0.249974    0.249983    0.249990    0.249992    0.249993
     0.249994    0.250000    0.250000    0.250000    0.253700    0.289260
     0.291879    0.294968    0.300896    0.301151    0.310930    0.354815
     0.370247    0.414385    0.426662    0.432459    0.454565    0.462269
     0.467942    0.471827    0.477167    0.478200    0.479004    0.481737
     0.537126

 Minimum search - taking simple RFO step
 Searching for Lamda that Minimizes Along All modes
 Value Taken    Lamda =  -0.02227129
 Calculated Step too Large.  Step scaled by  0.532409
 Step Taken.  Stepsize is  0.300000

                             Maximum     Tolerance    Cnvgd?
         Gradient           0.028536      0.000300      NO
         Displacement       0.179947      0.001200      NO
         Energy change     -0.014512      0.000001      NO


 New Cartesian Coordinates Obtained by Inverse Iteration

 Displacement from previous Coordinates is:  0.710911
 ----------------------------------------------------------------
             Standard Nuclear Orientation (Angstroms)
    I     Atom           X                Y                Z
 ----------------------------------------------------------------
    1      C       0.0111408791    -0.0233503723     0.0041947999
    2      C      -0.0096035093     0.0908069451     1.4053485653
    3      Cl      1.4923247940     0.1781284984     2.2691409726
    4      C      -1.2122739873     0.1502588098     2.1194756288
    5      Cl     -1.1971135032     0.2961104513     3.8502215732
    6      C      -2.4308788045     0.1020060847     1.4335754360
    7      Cl     -3.9264290609     0.1768132949     2.3102604463
    8      C      -2.4378363429    -0.0180917522     0.0378788000
    9      Cl     -3.9518132079    -0.1083347993    -0.8115126926
   10      C      -1.2272977586    -0.0819668159    -0.6620464634
   11      Cl     -1.2804543779    -0.3286916320    -2.3914031406
   12      C       1.2955695225    -0.0722618757    -0.7486567866
   13      C       2.3057489049    -1.0056177787    -0.4655324037
   14      Cl      2.0612321151    -2.1740598307     0.7942025125
   15      C       3.5048519972    -1.0070462472    -1.1933107352
   16      Cl      4.7405677817    -2.1746663632    -0.8338317275
   17      C       3.7089098343    -0.0706490252    -2.2166802058
   18      Cl      5.1873532027    -0.0596956863    -3.1250014827
   19      C       2.7033476689     0.8623768728    -2.4914518256
   20      Cl      2.9058026905     2.0653540743    -3.7393794567
   21      C       1.5221664737     0.8548259137    -1.7683644529
   22      H       0.7755365940     1.6044314724    -1.9893408746
 ----------------------------------------------------------------
 Nuclear Repulsion Energy =        3072.64270235 hartrees
 There are      113 alpha and      113 beta electrons
 Applying Cartesian multipole field
    Component          Value
    ---------          -----
     (2,0,0)        1.00000E-12
     (0,2,0)        2.00000E-11
     (0,0,2)       -3.00000E-11
 Nucleus-field energy     =    -0.0000000942 hartrees
 Requested basis set is 6-311++G(d,p)
 There are 194 shells and 541 basis functions
 A cutoff of  1.0D-15 yielded  13045 shell pairs
 There are    115363 function pairs (    124037 Cartesian)
 Smallest overlap matrix eigenvalue = 1.14E-07
 Linear dependence detected in AO basis
 Number of orthogonalized atomic orbitals = 534
 Maximum deviation from orthogonality = 4.693E-10
 Guess from superposition of atomic densities
 Warning:  Energy on first SCF cycle will be non-variational
 SAD guess density has 226.000000 electrons

 -----------------------------------------------------------------------
  General SCF calculation program by
  Eric Jon Sundstrom, Paul Horn, Yuezhi Mao, Dmitri Zuev, Alec White,
  David Stuck, Shaama M.S., Shane Yost, Joonho Lee, David Small,
  Daniel Levine, Susi Lehtola, Hugh Burton, Evgeny Epifanovsky,
  Bang C. Huynh
 -----------------------------------------------------------------------
 Exchange:     0.2000 Hartree-Fock + 0.0800 Slater + 0.7200 B88
 Correlation:  0.1900 VWN1RPA + 0.8100 LYP
 Using SG-1 standard quadrature grid
 A restricted SCF calculation will be
 performed using DIIS
 SCF converges when DIIS error is below 1.0e-08
 ---------------------------------------
  Cycle       Energy         DIIS error
 ---------------------------------------
    1   -4604.9615142327      2.59e-02  
    2   -4599.8739546940      1.49e-03  
    3   -4599.8039379389      1.93e-03  
    4   -4599.9328500652      6.98e-04  
    5   -4599.9508755797      2.16e-04  
    6   -4599.9522355120      9.64e-05  
    7   -4599.9525511788      2.44e-05  
    8   -4599.9525696977      9.37e-06  
    9   -4599.9525725777      3.08e-06  
   10   -4599.9525729056      8.46e-07  
   11   -4599.9525729291      2.24e-07  
   12   -4599.9525729309      1.20e-07  
   13   -4599.9525729316      3.80e-08  
   14   -4599.9525729312      1.37e-08  
   15   -4599.9525729309      4.50e-09  Convergence criterion met
 ---------------------------------------
 SCF time:   CPU 1114.09s  wall 1114.00s 
 SCF   energy in the final basis set =    -4599.9525729309
 Total energy in the final basis set =    -4599.9525729309

 --------------------------------------------------------------

                    Orbital Energies (a.u.)
 --------------------------------------------------------------

 Alpha MOs
 -- Occupied --
********-101.5876-101.5870-101.5863-101.5837-101.5824-101.5813-101.5812
******** -10.2926 -10.2911 -10.2899 -10.2895 -10.2888 -10.2858 -10.2853
-10.2826 -10.2784 -10.2554 -10.2460 -10.2273  -9.5032  -9.5025  -9.5017
 -9.5010  -9.4983  -9.4972  -9.4971  -9.4957  -9.4940  -7.2683  -7.2673
 -7.2668  -7.2659  -7.2633  -7.2622  -7.2621  -7.2607  -7.2588  -7.2581
 -7.2574  -7.2570  -7.2566  -7.2566  -7.2559  -7.2555  -7.2550  -7.2532
 -7.2523  -7.2519  -7.2519  -7.2511  -7.2510  -7.2504  -7.2500  -7.2486
 -7.2480  -0.9804  -0.9657  -0.9346  -0.9281  -0.9170  -0.8985  -0.8873
 -0.8760  -0.8706  -0.8591  -0.8446  -0.7982  -0.7616  -0.7530  -0.7468
 -0.6742  -0.6495  -0.6369  -0.6233  -0.5737  -0.5552  -0.5462  -0.5317
 -0.5061  -0.4922  -0.4805  -0.4799  -0.4777  -0.4741  -0.4685  -0.4546
 -0.4412  -0.4360  -0.4297  -0.4210  -0.4096  -0.4046  -0.3889  -0.3734
 -0.3685  -0.3661  -0.3623  -0.3599  -0.3591  -0.3544  -0.3489  -0.3447
 -0.3398  -0.3357  -0.3247  -0.3201  -0.3122  -0.2930  -0.2764  -0.2715
 -0.2687
 -- Virtual --
 -0.0885  -0.0706  -0.0664  -0.0601  -0.0505  -0.0483  -0.0155  -0.0110
 -0.0054  -0.0013   0.0116   0.0156   0.0187   0.0196   0.0209   0.0235
  0.0274   0.0379   0.0428   0.0500   0.0522   0.0567   0.0608   0.0634
  0.0685   0.0699   0.0750   0.0757   0.0798   0.0808   0.0844   0.0879
  0.0892   0.0926   0.0943   0.0963   0.0987   0.1061   0.1087   0.1122
  0.1158   0.1179   0.1196   0.1236   0.1249   0.1291   0.1351   0.1380
  0.1398   0.1451   0.1453   0.1511   0.1524   0.1537   0.1573   0.1629
  0.1664   0.1708   0.1727   0.1753   0.1787   0.1842   0.1853   0.1876
  0.1927   0.1950   0.1983   0.2044   0.2102   0.2156   0.2200   0.2214
  0.2249   0.2288   0.2306   0.2358   0.2399   0.2407   0.2454   0.2476
  0.2520   0.2546   0.2575   0.2614   0.2628   0.2680   0.2720   0.2748
  0.2776   0.2797   0.2808   0.2889   0.2924   0.2941   0.2955   0.2991
  0.3006   0.3066   0.3101   0.3171   0.3276   0.3322   0.3375   0.3798
  0.3971   0.4051   0.4133   0.4153   0.4232   0.4268   0.4300   0.4366
  0.4401   0.4452   0.4477   0.4543   0.4588   0.4596   0.4647   0.4683
  0.4714   0.4753   0.4804   0.4813   0.4862   0.4911   0.4932   0.4972
  0.5039   0.5061   0.5082   0.5125   0.5335   0.5448   0.5451   0.5560
  0.5691   0.5735   0.5780   0.5856   0.5923   0.5963   0.6016   0.6031
  0.6061   0.6094   0.6161   0.6167   0.6209   0.6306   0.6362   0.6452
  0.6599   0.6628   0.6655   0.6734   0.6852   0.6956   0.7099   0.7361
  0.7586   0.7644   0.7743   0.7833   0.8004   0.8075   0.8124   0.8161
  0.8205   0.8267   0.8305   0.8315   0.8339   0.8352   0.8355   0.8389
  0.8427   0.8457   0.8485   0.8499   0.8533   0.8563   0.8616   0.8674
  0.8720   0.8758   0.8812   0.8845   0.8954   0.8974   0.9053   0.9059
  0.9075   0.9141   0.9194   0.9197   0.9275   0.9299   0.9331   0.9404
  0.9490   0.9513   0.9531   0.9585   0.9653   0.9707   0.9761   0.9786
  0.9835   0.9916   0.9992   1.0063   1.0137   1.0350   1.0417   1.0546
  1.0603   1.0709   1.0905   1.1168   1.1204   1.1269   1.1672   1.1815
  1.1868   1.1909   1.2006   1.2142   1.2315   1.2418   1.2496   1.2541
  1.2607   1.2674   1.2699   1.2765   1.2788   1.2849   1.2954   1.2959
  1.3121   1.3155   1.3440   1.3488   1.3727   1.3950   1.4115   1.4420
  1.4486   1.4545   1.5145   1.5200   1.5407   1.5475   1.6228   1.6299
  1.6439   1.6495   1.6636   1.7005   1.7156   1.7318   1.7551   1.7666
  1.7869   1.7986   1.8104   1.8209   1.8325   1.8445   1.8579   1.8649
  1.8716   1.8780   1.8908   1.9008   1.9526   1.9856   2.0375   2.0656
  2.0968   2.1074   2.1320   2.1878   2.2062   2.2202   2.2235   2.2334
  2.2355   2.2415   2.2491   2.2541   2.2691   2.2753   2.2828   2.2882
  2.2969   2.3026   2.3173   2.3292   2.3363   2.3402   2.3806   2.3941
  2.3974   2.4041   2.4128   2.4214   2.4325   2.4424   2.4520   2.4728
  2.4924   2.4976   2.5209   2.5299   2.5376   2.5531   2.6023   2.6205
  2.6213   2.6271   2.6398   2.6545   2.6773   2.6987   2.7172   2.7460
  2.7704   2.7974   2.8049   2.8222   2.8720   2.9009   2.9204   2.9567
  3.0033   3.0611   3.0701   3.0775   3.0873   3.1118   3.1266   3.1301
  3.1354   3.1666   3.2104   3.2229   3.2415   3.2547   3.3651   3.4467
  3.4996   3.5348   3.6389   3.6718   3.7136   3.8641   3.8774   3.9052
  4.0329   4.3250   4.7846   4.8124   9.7080   9.7354   9.7802   9.7881
  9.7978   9.8032   9.8144   9.8263   9.8535  23.2296  23.4101  23.7583
 23.7971  23.8056  23.8414  23.9091  23.9161  23.9441  23.9576  24.0064
 24.0915  25.7626  25.7675  25.8049  25.8170  25.8573  25.8820  25.9327
 25.9647  26.0107  26.0606  26.0890  26.0983  26.1115  26.1804  26.1954
 26.2242  26.3258  26.4317  26.4471  26.4820  26.5651  26.6197  26.7373
 26.7672  26.7826  27.0012  27.0776 215.6988 215.7230 215.7763 215.7848
215.7978 215.8018 215.8166 215.8323 215.8638
 --------------------------------------------------------------

          Ground-State Mulliken Net Atomic Charges

     Atom                 Charge (a.u.)
  ----------------------------------------
      1 C                    -1.033583
      2 C                    -1.050726
      3 Cl                    0.592016
      4 C                     0.504359
      5 Cl                    0.619884
      6 C                    -0.600138
      7 Cl                    0.675192
      8 C                     0.218788
      9 Cl                    0.628287
     10 C                    -1.080703
     11 Cl                    0.660962
     12 C                    -0.556196
     13 C                    -0.471663
     14 Cl                    0.510644
     15 C                    -0.288206
     16 Cl                    0.622358
     17 C                    -0.385230
     18 Cl                    0.629720
     19 C                    -0.126968
     20 Cl                    0.650800
     21 C                    -0.957025
     22 H                     0.237430
  ----------------------------------------
  Sum of atomic charges =     0.000000

 -----------------------------------------------------------------
                    Cartesian Multipole Moments
 -----------------------------------------------------------------
    Charge (ESU x 10^10)
                 0.0000
    Dipole Moment (Debye)
         X      -0.6439      Y       0.5421      Z       0.0451
       Tot       0.8429
    Quadrupole Moments (Debye-Ang)
        XX    -184.5858     XY       0.0272     YY    -181.8200
        XZ       1.8021     YZ      -1.0985     ZZ    -182.1712
    Octopole Moments (Debye-Ang^2)
       XXX    -370.8959    XXY      23.4941    XYY    -120.9646
       YYY      82.3600    XXZ      56.5570    XYZ      -0.2263
       YYZ      47.9836    XZZ    -125.9250    YZZ      25.3806
       ZZZ     151.3086
    Hexadecapole Moments (Debye-Ang^3)
      XXXX   -9408.1642   XXXY     353.2463   XXYY   -1827.2732
      XYYY     376.4817   YYYY   -1382.7863   XXXZ    1742.4396
      XXYZ      72.8887   XYYZ     591.5019   YYYZ     174.6025
      XXZZ   -2447.6103   XYZZ     128.0352   YYZZ   -1111.9594
      XZZZ    1758.1210   YZZZ     192.6072   ZZZZ   -5253.8576
 -----------------------------------------------------------------
 Calculating analytic gradient of the SCF energy
 Gradient of SCF Energy
            1           2           3           4           5           6
    1   0.0009892  -0.0001325   0.0050828  -0.0001515  -0.0000096   0.0002144
    2   0.0014643  -0.0021335  -0.0227771  -0.0003390   0.0000542   0.0000554
    3  -0.0002483   0.0005661  -0.0134952  -0.0012809   0.0006358   0.0000110
            7           8           9          10          11          12
    1  -0.0003679   0.0014783  -0.0006590  -0.0002128   0.0000002  -0.0018276
    2  -0.0000705   0.0001102  -0.0002770   0.0022126   0.0006377  -0.0009317
    3   0.0003262   0.0004356  -0.0004042   0.0002082  -0.0004254   0.0002995
           13          14          15          16          17          18
    1   0.0017901  -0.0047690  -0.0006499   0.0002834  -0.0009919   0.0002770
    2   0.0009737   0.0224309   0.0008212  -0.0002389  -0.0000348   0.0003217
    3   0.0011769   0.0144058  -0.0003140   0.0001150   0.0004883  -0.0003790
           19          20          21          22
    1  -0.0000800   0.0002653  -0.0005666   0.0000375
    2  -0.0006317   0.0000785  -0.0020468   0.0003205
    3   0.0002520  -0.0002645  -0.0022193   0.0001104
 Max gradient component =       2.278E-02
 RMS gradient           =       4.771E-03
 Gradient time:  CPU 383.97 s  wall 383.98 s
 Geometry Optimization Parameters
   NAtoms,    NIC,     NZ,  NCons,   NDum,   NFix, NCnnct, MaxDiis
       22     163      22       0       0       0       0       0

 Cartesian Hessian Update
 Hessian updated using BFGS update


** GEOMETRY OPTIMIZATION IN DELOCALIZED INTERNAL COORDINATES **
   Searching for a Minimum

   Optimization Cycle:   4

                       Coordinates (Angstroms)
     ATOM                X               Y               Z
      1  C         0.0111408791   -0.0233503723    0.0041947999
      2  C        -0.0096035093    0.0908069451    1.4053485653
      3  Cl        1.4923247940    0.1781284984    2.2691409726
      4  C        -1.2122739873    0.1502588098    2.1194756288
      5  Cl       -1.1971135032    0.2961104513    3.8502215732
      6  C        -2.4308788045    0.1020060847    1.4335754360
      7  Cl       -3.9264290609    0.1768132949    2.3102604463
      8  C        -2.4378363429   -0.0180917522    0.0378788000
      9  Cl       -3.9518132079   -0.1083347993   -0.8115126926
     10  C        -1.2272977586   -0.0819668159   -0.6620464634
     11  Cl       -1.2804543779   -0.3286916320   -2.3914031406
     12  C         1.2955695225   -0.0722618757   -0.7486567866
     13  C         2.3057489049   -1.0056177787   -0.4655324037
     14  Cl        2.0612321151   -2.1740598307    0.7942025125
     15  C         3.5048519972   -1.0070462472   -1.1933107352
     16  Cl        4.7405677817   -2.1746663632   -0.8338317275
     17  C         3.7089098343   -0.0706490252   -2.2166802058
     18  Cl        5.1873532027   -0.0596956863   -3.1250014827
     19  C         2.7033476689    0.8623768728   -2.4914518256
     20  Cl        2.9058026905    2.0653540743   -3.7393794567
     21  C         1.5221664737    0.8548259137   -1.7683644529
     22  H         0.7755365940    1.6044314724   -1.9893408746
   Point Group: c1    Number of degrees of freedom:    60


   Energy is  -4599.952572931

 Hessian updated using BFGS update

 57 Hessian modes will be used to form the next step
  Hessian Eigenvalues:
     0.017660    0.018341    0.019704    0.020913    0.021036    0.022921
     0.023568    0.023828    0.023837    0.024088    0.024090    0.024112
     0.024114    0.024121    0.024135    0.024138    0.024144    0.028099
     0.046248    0.076054    0.160317    0.218890    0.231626    0.235973
     0.249735    0.249976    0.249984    0.249990    0.249992    0.249994
     0.249994    0.250000    0.250000    0.250000    0.250655    0.253524
     0.289261    0.291951    0.300776    0.300934    0.301139    0.301633
     0.319434    0.355351    0.377820    0.414374    0.427038    0.432946
     0.454998    0.462407    0.468101    0.472257    0.477949    0.478319
     0.479034    0.484699    0.589673

 Minimum search - taking simple RFO step
 Searching for Lamda that Minimizes Along All modes
 Value Taken    Lamda =  -0.01274707
 Calculated Step too Large.  Step scaled by  0.625000
 Step Taken.  Stepsize is  0.300000

                             Maximum     Tolerance    Cnvgd?
         Gradient           0.020419      0.000300      NO
         Displacement       0.218761      0.001200      NO
         Energy change     -0.009466      0.000001      NO


 New Cartesian Coordinates Obtained by Inverse Iteration

 Displacement from previous Coordinates is:  0.523770
 ----------------------------------------------------------------
             Standard Nuclear Orientation (Angstroms)
    I     Atom           X                Y                Z
 ----------------------------------------------------------------
    1      C       0.0130006358    -0.0383624812     0.0090617002
    2      C      -0.0077924205     0.1209132728     1.4047607016
    3      Cl      1.4954291698     0.2483155178     2.2628627250
    4      C      -1.2116720517     0.1915049244     2.1161743448
    5      Cl     -1.1987568866     0.3943864685     3.8382903233
    6      C      -2.4296381118     0.1100914008     1.4285854540
    7      Cl     -3.9254268867     0.2062288556     2.2983616472
    8      C      -2.4351067412    -0.0563742404     0.0365485699
    9      Cl     -3.9434284713    -0.1754227976    -0.8126222353
   10      C      -1.2211790900    -0.1336283875    -0.6571434439
   11      Cl     -1.2571368303    -0.4249985909    -2.3785934645
   12      C       1.2978656310    -0.0794783785    -0.7433738728
   13      C       2.2923445635    -1.0355249583    -0.4910132702
   14      Cl      2.0303844425    -2.2392291484     0.7316376632
   15      C       3.4905801542    -1.0304039448    -1.2211162820
   16      Cl      4.7068074714    -2.2271416005    -0.9049334847
   17      C       3.7072559015    -0.0619504129    -2.2136912957
   18      Cl      5.1820702331    -0.0456933335    -3.1227163632
   19      C       2.7123214776     0.8930224670    -2.4575227560
   20      Cl      2.9255473052     2.1298879954    -3.6685893342
   21      C       1.5307697930     0.8760202374    -1.7334414579
   22      H       0.7866126179     1.6345173733    -1.9337393819
 ----------------------------------------------------------------
 Nuclear Repulsion Energy =        3070.62484353 hartrees
 There are      113 alpha and      113 beta electrons
 Applying Cartesian multipole field
    Component          Value
    ---------          -----
     (2,0,0)        1.00000E-12
     (0,2,0)        2.00000E-11
     (0,0,2)       -3.00000E-11
 Nucleus-field energy     =    -0.0000000914 hartrees
 Requested basis set is 6-311++G(d,p)
 There are 194 shells and 541 basis functions
 A cutoff of  1.0D-15 yielded  13038 shell pairs
 There are    115345 function pairs (    124006 Cartesian)
 Smallest overlap matrix eigenvalue = 1.14E-07
 Linear dependence detected in AO basis
 Number of orthogonalized atomic orbitals = 534
 Maximum deviation from orthogonality = 3.557E-10
 Guess from superposition of atomic densities
 Warning:  Energy on first SCF cycle will be non-variational
 SAD guess density has 226.000000 electrons

 -----------------------------------------------------------------------
  General SCF calculation program by
  Eric Jon Sundstrom, Paul Horn, Yuezhi Mao, Dmitri Zuev, Alec White,
  David Stuck, Shaama M.S., Shane Yost, Joonho Lee, David Small,
  Daniel Levine, Susi Lehtola, Hugh Burton, Evgeny Epifanovsky,
  Bang C. Huynh
 -----------------------------------------------------------------------
 Exchange:     0.2000 Hartree-Fock + 0.0800 Slater + 0.7200 B88
 Correlation:  0.1900 VWN1RPA + 0.8100 LYP
 Using SG-1 standard quadrature grid
 A restricted SCF calculation will be
 performed using DIIS
 SCF converges when DIIS error is below 1.0e-08
 ---------------------------------------
  Cycle       Energy         DIIS error
 ---------------------------------------
    1   -4604.9587615632      2.59e-02  
    2   -4599.8797641525      1.50e-03  
    3   -4599.8058813464      1.96e-03  
    4   -4599.9390507679      7.03e-04  
    5   -4599.9573095616      2.18e-04  
    6   -4599.9587048334      9.63e-05  
    7   -4599.9590191363      2.47e-05  
    8   -4599.9590381385      9.41e-06  
    9   -4599.9590410491      3.06e-06  
   10   -4599.9590413726      8.39e-07  
   11   -4599.9590413959      2.20e-07  
   12   -4599.9590413974      1.18e-07  
   13   -4599.9590413981      3.78e-08  
   14   -4599.9590413982      1.39e-08  
   15   -4599.9590413979      4.46e-09  Convergence criterion met
 ---------------------------------------
 SCF time:   CPU 1114.27s  wall 1115.00s 
 SCF   energy in the final basis set =    -4599.9590413979
 Total energy in the final basis set =    -4599.9590413979

 --------------------------------------------------------------

                    Orbital Energies (a.u.)
 --------------------------------------------------------------

 Alpha MOs
 -- Occupied --
********-101.5874-101.5872-101.5865-101.5838-101.5825-101.5824-101.5812
******** -10.2926 -10.2905 -10.2897 -10.2893 -10.2885 -10.2857 -10.2852
-10.2822 -10.2785 -10.2543 -10.2452 -10.2272  -9.5032  -9.5022  -9.5019
 -9.5012  -9.4984  -9.4980  -9.4972  -9.4958  -9.4947  -7.2682  -7.2670
 -7.2670  -7.2661  -7.2634  -7.2629  -7.2623  -7.2607  -7.2596  -7.2581
 -7.2571  -7.2570  -7.2568  -7.2563  -7.2560  -7.2558  -7.2552  -7.2533
 -7.2527  -7.2524  -7.2520  -7.2519  -7.2511  -7.2505  -7.2500  -7.2494
 -7.2488  -0.9802  -0.9657  -0.9342  -0.9280  -0.9174  -0.8989  -0.8875
 -0.8767  -0.8713  -0.8583  -0.8446  -0.7977  -0.7610  -0.7527  -0.7466
 -0.6736  -0.6487  -0.6370  -0.6231  -0.5730  -0.5550  -0.5473  -0.5316
 -0.5060  -0.4924  -0.4804  -0.4799  -0.4774  -0.4739  -0.4681  -0.4549
 -0.4413  -0.4346  -0.4296  -0.4204  -0.4086  -0.4041  -0.3882  -0.3729
 -0.3679  -0.3659  -0.3625  -0.3599  -0.3591  -0.3544  -0.3492  -0.3442
 -0.3395  -0.3357  -0.3265  -0.3205  -0.3162  -0.2914  -0.2755  -0.2724
 -0.2695
 -- Virtual --
 -0.0866  -0.0703  -0.0657  -0.0600  -0.0502  -0.0496  -0.0147  -0.0110
 -0.0054  -0.0008   0.0119   0.0156   0.0190   0.0199   0.0211   0.0235
  0.0272   0.0383   0.0428   0.0499   0.0522   0.0567   0.0609   0.0632
  0.0679   0.0702   0.0751   0.0757   0.0795   0.0810   0.0841   0.0885
  0.0890   0.0925   0.0941   0.0958   0.0991   0.1059   0.1084   0.1122
  0.1152   0.1178   0.1204   0.1233   0.1249   0.1291   0.1348   0.1370
  0.1396   0.1444   0.1460   0.1512   0.1532   0.1538   0.1579   0.1611
  0.1662   0.1699   0.1722   0.1750   0.1777   0.1839   0.1856   0.1878
  0.1927   0.1954   0.1976   0.2042   0.2109   0.2162   0.2201   0.2220
  0.2246   0.2290   0.2302   0.2365   0.2395   0.2410   0.2459   0.2471
  0.2519   0.2541   0.2581   0.2607   0.2622   0.2688   0.2715   0.2754
  0.2769   0.2794   0.2806   0.2858   0.2914   0.2940   0.2960   0.2977
  0.3002   0.3060   0.3095   0.3165   0.3277   0.3329   0.3372   0.3799
  0.3977   0.4059   0.4142   0.4142   0.4229   0.4270   0.4293   0.4367
  0.4410   0.4458   0.4485   0.4540   0.4588   0.4605   0.4643   0.4692
  0.4722   0.4772   0.4815   0.4822   0.4860   0.4896   0.4926   0.4968
  0.5012   0.5043   0.5072   0.5126   0.5342   0.5457   0.5489   0.5576
  0.5687   0.5738   0.5820   0.5888   0.5926   0.5959   0.6024   0.6043
  0.6073   0.6104   0.6153   0.6175   0.6202   0.6326   0.6371   0.6491
  0.6611   0.6620   0.6658   0.6745   0.6852   0.6954   0.7069   0.7386
  0.7583   0.7651   0.7754   0.7843   0.8034   0.8073   0.8123   0.8182
  0.8232   0.8259   0.8302   0.8321   0.8335   0.8351   0.8362   0.8384
  0.8426   0.8447   0.8488   0.8503   0.8552   0.8566   0.8599   0.8659
  0.8704   0.8754   0.8828   0.8866   0.8928   0.8962   0.9047   0.9070
  0.9085   0.9164   0.9192   0.9230   0.9274   0.9306   0.9342   0.9394
  0.9430   0.9517   0.9532   0.9575   0.9577   0.9663   0.9753   0.9808
  0.9829   0.9951   0.9977   1.0095   1.0136   1.0344   1.0430   1.0529
  1.0599   1.0739   1.0899   1.1171   1.1233   1.1269   1.1686   1.1818
  1.1856   1.1913   1.2016   1.2109   1.2316   1.2429   1.2509   1.2561
  1.2615   1.2683   1.2710   1.2777   1.2794   1.2855   1.2958   1.2968
  1.3105   1.3128   1.3453   1.3517   1.3723   1.3944   1.4103   1.4425
  1.4535   1.4559   1.5155   1.5236   1.5429   1.5477   1.6213   1.6313
  1.6454   1.6522   1.6632   1.7023   1.7181   1.7322   1.7536   1.7682
  1.7859   1.7984   1.8096   1.8208   1.8316   1.8426   1.8575   1.8627
  1.8719   1.8786   1.8933   1.9060   1.9547   1.9867   2.0362   2.0648
  2.1002   2.1048   2.1327   2.1878   2.2074   2.2200   2.2228   2.2335
  2.2348   2.2394   2.2463   2.2541   2.2667   2.2768   2.2798   2.2919
  2.2981   2.3059   2.3114   2.3297   2.3334   2.3400   2.3801   2.3977
  2.3995   2.4077   2.4114   2.4211   2.4318   2.4452   2.4542   2.4741
  2.4939   2.4997   2.5193   2.5312   2.5356   2.5546   2.6024   2.6215
  2.6229   2.6306   2.6418   2.6556   2.6769   2.6939   2.7141   2.7455
  2.7695   2.7969   2.8032   2.8195   2.8697   2.8993   2.9251   2.9590
  3.0071   3.0593   3.0695   3.0766   3.0854   3.1119   3.1282   3.1319
  3.1379   3.1677   3.2123   3.2245   3.2413   3.2545   3.3658   3.4477
  3.5017   3.5373   3.6399   3.6713   3.7162   3.8668   3.8782   3.9073
  4.0321   4.3150   4.7844   4.8135   9.7110   9.7373   9.7828   9.7887
  9.7995   9.8041   9.8137   9.8368   9.8468  23.2319  23.4118  23.7586
 23.7973  23.8053  23.8405  23.9088  23.9158  23.9413  23.9563  24.0100
 24.0955  25.7625  25.7670  25.8031  25.8150  25.8553  25.8771  25.9308
 25.9541  25.9872  26.0634  26.0867  26.0968  26.1141  26.1766  26.1997
 26.2192  26.3342  26.4331  26.4479  26.4820  26.5644  26.6199  26.7431
 26.7687  26.7802  27.0018  27.0786 215.7021 215.7251 215.7792 215.7851
215.7996 215.8027 215.8155 215.8442 215.8560
 --------------------------------------------------------------

          Ground-State Mulliken Net Atomic Charges

     Atom                 Charge (a.u.)
  ----------------------------------------
      1 C                    -1.005357
      2 C                    -1.074678
      3 Cl                    0.557263
      4 C                     0.557729
      5 Cl                    0.618684
      6 C                    -0.586871
      7 Cl                    0.674720
      8 C                     0.141552
      9 Cl                    0.630770
     10 C                    -1.059243
     11 Cl                    0.635028
     12 C                    -0.485465
     13 C                    -0.474529
     14 Cl                    0.474356
     15 C                    -0.226261
     16 Cl                    0.624735
     17 C                    -0.366353
     18 Cl                    0.628844
     19 C                    -0.193078
     20 Cl                    0.646166
     21 C                    -0.954853
     22 H                     0.236842
  ----------------------------------------
  Sum of atomic charges =     0.000000

 -----------------------------------------------------------------
                    Cartesian Multipole Moments
 -----------------------------------------------------------------
    Charge (ESU x 10^10)
                 0.0000
    Dipole Moment (Debye)
         X      -0.6521      Y       0.5572      Z       0.0422
       Tot       0.8588
    Quadrupole Moments (Debye-Ang)
        XX    -184.4345     XY      -0.0280     YY    -181.6484
        XZ       1.6865     YZ      -0.9540     ZZ    -182.1727
    Octopole Moments (Debye-Ang^2)
       XXX    -370.2670    XXY      23.5544    XYY    -120.4676
       YYY      82.3327    XXZ      56.7719    XYZ       0.0959
       YYZ      48.7992    XZZ    -125.6840    YZZ      26.0020
       ZZZ     153.8928
    Hexadecapole Moments (Debye-Ang^3)
      XXXX   -9363.9129   XXXY     339.4997   XXYY   -1832.0375
      XYYY     360.4328   YYYY   -1460.4705   XXXZ    1751.6815
      XXYZ      61.3517   XYYZ     594.4461   YYYZ     130.5285
      XXZZ   -2429.7017   XYZZ     124.3638   YYZZ   -1114.0279
      XZZZ    1768.6713   YZZZ     156.8656   ZZZZ   -5190.8255
 -----------------------------------------------------------------
 Calculating analytic gradient of the SCF energy
 Gradient of SCF Energy
            1           2           3           4           5           6
    1   0.0012081   0.0005220   0.0024213   0.0001127   0.0001926  -0.0010499
    2   0.0009015  -0.0014770  -0.0146964  -0.0002317  -0.0000029   0.0000482
    3  -0.0007908   0.0007001  -0.0086024   0.0006788  -0.0005472   0.0006765
            7           8           9          10          11          12
    1   0.0005322  -0.0001850   0.0003556  -0.0001656   0.0001034  -0.0012712
    2   0.0000013  -0.0001158  -0.0000178   0.0016237   0.0004995  -0.0005988
    3  -0.0002958  -0.0009647   0.0002304   0.0000043  -0.0000259   0.0006288
           13          14          15          16          17          18
    1   0.0006517  -0.0023369   0.0003029  -0.0004514   0.0010403  -0.0006160
    2   0.0003512   0.0147133  -0.0001750   0.0003950  -0.0001164   0.0000015
    3   0.0016745   0.0086672   0.0001144  -0.0001728  -0.0004237   0.0003165
           19          20          21          22
    1  -0.0004099   0.0000391  -0.0009328  -0.0000632
    2   0.0003015  -0.0000699  -0.0016675   0.0003325
    3  -0.0002786   0.0000285  -0.0016650   0.0000468
 Max gradient component =       1.471E-02
 RMS gradient           =       3.066E-03
 Gradient time:  CPU 384.47 s  wall 384.48 s
 Geometry Optimization Parameters
   NAtoms,    NIC,     NZ,  NCons,   NDum,   NFix, NCnnct, MaxDiis
       22     163      22       0       0       0       0       0

 Cartesian Hessian Update
 Hessian updated using BFGS update


** GEOMETRY OPTIMIZATION IN DELOCALIZED INTERNAL COORDINATES **
   Searching for a Minimum

   Optimization Cycle:   5

                       Coordinates (Angstroms)
     ATOM                X               Y               Z
      1  C         0.0130006358   -0.0383624812    0.0090617002
      2  C        -0.0077924205    0.1209132728    1.4047607016
      3  Cl        1.4954291698    0.2483155178    2.2628627250
      4  C        -1.2116720517    0.1915049244    2.1161743448
      5  Cl       -1.1987568866    0.3943864685    3.8382903233
      6  C        -2.4296381118    0.1100914008    1.4285854540
      7  Cl       -3.9254268867    0.2062288556    2.2983616472
      8  C        -2.4351067412   -0.0563742404    0.0365485699
      9  Cl       -3.9434284713   -0.1754227976   -0.8126222353
     10  C        -1.2211790900   -0.1336283875   -0.6571434439
     11  Cl       -1.2571368303   -0.4249985909   -2.3785934645
     12  C         1.2978656310   -0.0794783785   -0.7433738728
     13  C         2.2923445635   -1.0355249583   -0.4910132702
     14  Cl        2.0303844425   -2.2392291484    0.7316376632
     15  C         3.4905801542   -1.0304039448   -1.2211162820
     16  Cl        4.7068074714   -2.2271416005   -0.9049334847
     17  C         3.7072559015   -0.0619504129   -2.2136912957
     18  Cl        5.1820702331   -0.0456933335   -3.1227163632
     19  C         2.7123214776    0.8930224670   -2.4575227560
     20  Cl        2.9255473052    2.1298879954   -3.6685893342
     21  C         1.5307697930    0.8760202374   -1.7334414579
     22  H         0.7866126179    1.6345173733   -1.9337393819
   Point Group: c1    Number of degrees of freedom:    60


   Energy is  -4599.959041398

 Hessian updated using BFGS update

 58 Hessian modes will be used to form the next step
  Hessian Eigenvalues:
     0.017567    0.017975    0.019640    0.020913    0.021007    0.022937
     0.023548    0.023832    0.023870    0.024090    0.024090    0.024114
     0.024114    0.024130    0.024136    0.024143    0.024204    0.028089
     0.034806    0.075614    0.160317    0.218894    0.231633    0.235973
     0.249858    0.249978    0.249985    0.249990    0.249994    0.249994
     0.249999    0.250000    0.250000    0.250207    0.250700    0.253475
     0.289284    0.292032    0.300925    0.301001    0.301045    0.301169
     0.303106    0.319516    0.355352    0.377759    0.414439    0.427067
     0.432942    0.455003    0.462405    0.468365    0.472469    0.477948
     0.478351    0.479081    0.485087    0.589497

 Minimum search - taking simple RFO step
 Searching for Lamda that Minimizes Along All modes
 Value Taken    Lamda =  -0.00780227
 Calculated Step too Large.  Step scaled by  0.658719
 Step Taken.  Stepsize is  0.300000

                             Maximum     Tolerance    Cnvgd?
         Gradient           0.013078      0.000300      NO
         Displacement       0.213616      0.001200      NO
         Energy change     -0.006468      0.000001      NO


 New Cartesian Coordinates Obtained by Inverse Iteration

 Displacement from previous Coordinates is:  0.573875
 ----------------------------------------------------------------
             Standard Nuclear Orientation (Angstroms)
    I     Atom           X                Y                Z
 ----------------------------------------------------------------
    1      C       0.0113898871    -0.0424462439     0.0083991447
    2      C      -0.0052779038     0.1627890046     1.3966114752
    3      Cl      1.5045795008     0.3297395723     2.2408657285
    4      C      -1.2080445624     0.2387534663     2.1092009656
    5      Cl     -1.1968357158     0.4923618564     3.8244669125
    6      C      -2.4258496086     0.1146093703     1.4264434679
    7      Cl     -3.9211469638     0.2123920623     2.2976218819
    8      C      -2.4333751584    -0.0988689682     0.0407303994
    9      Cl     -3.9407937183    -0.2684355439    -0.8001971057
   10      C      -1.2188260319    -0.1805635591    -0.6524150301
   11      Cl     -1.2395401012    -0.5247640240    -2.3636562618
   12      C       1.2961352386    -0.0803874216    -0.7458826386
   13      C       2.2684164435    -1.0638459936    -0.5238211453
   14      Cl      1.9762302559    -2.2980539037     0.6641638885
   15      C       3.4684559212    -1.0574909770    -1.2507438455
   16      Cl      4.6623938515    -2.2854751513    -0.9707548891
   17      C       3.7054089068    -0.0579727666    -2.2086480643
   18      Cl      5.1834598958    -0.0361936345    -3.1124970223
   19      C       2.7294467801     0.9236687351    -2.4216175774
   20      Cl      2.9687883990     2.1950942369    -3.5908292872
   21      C       1.5454899319     0.9044268812    -1.7006446753
   22      H       0.8103466581     1.6773432407    -1.8790098348
 ----------------------------------------------------------------
 Nuclear Repulsion Energy =        3068.74200442 hartrees
 There are      113 alpha and      113 beta electrons
 Applying Cartesian multipole field
    Component          Value
    ---------          -----
     (2,0,0)        1.00000E-12
     (0,2,0)        2.00000E-11
     (0,0,2)       -3.00000E-11
 Nucleus-field energy     =    -0.0000000882 hartrees
 Requested basis set is 6-311++G(d,p)
 There are 194 shells and 541 basis functions
 A cutoff of  1.0D-15 yielded  13040 shell pairs
 There are    115410 function pairs (    124071 Cartesian)
 Smallest overlap matrix eigenvalue = 1.11E-07
 Linear dependence detected in AO basis
 Number of orthogonalized atomic orbitals = 534
 Maximum deviation from orthogonality = 4.118E-10
 Guess from superposition of atomic densities
 Warning:  Energy on first SCF cycle will be non-variational
 SAD guess density has 226.000000 electrons

 -----------------------------------------------------------------------
  General SCF calculation program by
  Eric Jon Sundstrom, Paul Horn, Yuezhi Mao, Dmitri Zuev, Alec White,
  David Stuck, Shaama M.S., Shane Yost, Joonho Lee, David Small,
  Daniel Levine, Susi Lehtola, Hugh Burton, Evgeny Epifanovsky,
  Bang C. Huynh
 -----------------------------------------------------------------------
 Exchange:     0.2000 Hartree-Fock + 0.0800 Slater + 0.7200 B88
 Correlation:  0.1900 VWN1RPA + 0.8100 LYP
 Using SG-1 standard quadrature grid
 A restricted SCF calculation will be
 performed using DIIS
 SCF converges when DIIS error is below 1.0e-08
 ---------------------------------------
  Cycle       Energy         DIIS error
 ---------------------------------------
    1   -4604.9476236542      2.59e-02  
    2   -4599.8833842046      1.51e-03  
    3   -4599.8065545025      1.98e-03  
    4   -4599.9429747865      7.08e-04  
    5   -4599.9614759199      2.19e-04  
    6   -4599.9628869127      9.65e-05  
    7   -4599.9632018800      2.50e-05  
    8   -4599.9632213489      9.44e-06  
    9   -4599.9632242801      3.04e-06  
   10   -4599.9632246011      8.33e-07  
   11   -4599.9632246240      2.14e-07  
   12   -4599.9632246254      1.15e-07  
   13   -4599.9632246261      3.75e-08  
   14   -4599.9632246259      1.41e-08  
   15   -4599.9632246259      4.46e-09  Convergence criterion met
 ---------------------------------------
 SCF time:   CPU 1111.80s  wall 1111.00s 
 SCF   energy in the final basis set =    -4599.9632246259
 Total energy in the final basis set =    -4599.9632246259

 --------------------------------------------------------------

                    Orbital Energies (a.u.)
 --------------------------------------------------------------

 Alpha MOs
 -- Occupied --
********-101.5874-101.5873-101.5867-101.5837-101.5835-101.5827-101.5813
******** -10.2926 -10.2903 -10.2897 -10.2894 -10.2885 -10.2859 -10.2854
-10.2821 -10.2787 -10.2535 -10.2446 -10.2272  -9.5031  -9.5022  -9.5021
 -9.5013  -9.4988  -9.4984  -9.4974  -9.4959  -9.4954  -7.2682  -7.2672
 -7.2670  -7.2663  -7.2638  -7.2634  -7.2625  -7.2608  -7.2603  -7.2580
 -7.2570  -7.2569  -7.2569  -7.2563  -7.2562  -7.2559  -7.2554  -7.2536
 -7.2532  -7.2528  -7.2523  -7.2522  -7.2513  -7.2506  -7.2501  -7.2501
 -7.2495  -0.9800  -0.9656  -0.9336  -0.9278  -0.9175  -0.8990  -0.8875
 -0.8768  -0.8715  -0.8577  -0.8449  -0.7975  -0.7610  -0.7529  -0.7467
 -0.6734  -0.6482  -0.6377  -0.6230  -0.5724  -0.5551  -0.5486  -0.5316
 -0.5056  -0.4924  -0.4803  -0.4798  -0.4772  -0.4739  -0.4679  -0.4550
 -0.4415  -0.4332  -0.4295  -0.4201  -0.4077  -0.4035  -0.3874  -0.3723
 -0.3674  -0.3659  -0.3625  -0.3600  -0.3590  -0.3544  -0.3495  -0.3437
 -0.3393  -0.3361  -0.3292  -0.3209  -0.3184  -0.2900  -0.2751  -0.2737
 -0.2703
 -- Virtual --
 -0.0845  -0.0704  -0.0658  -0.0603  -0.0525  -0.0497  -0.0146  -0.0113
 -0.0059  -0.0008   0.0119   0.0153   0.0190   0.0199   0.0211   0.0233
  0.0268   0.0384   0.0428   0.0498   0.0520   0.0565   0.0608   0.0629
  0.0675   0.0705   0.0750   0.0759   0.0789   0.0811   0.0837   0.0886
  0.0893   0.0924   0.0936   0.0954   0.0994   0.1055   0.1079   0.1121
  0.1146   0.1175   0.1210   0.1229   0.1247   0.1292   0.1341   0.1359
  0.1392   0.1434   0.1472   0.1512   0.1531   0.1547   0.1576   0.1604
  0.1666   0.1686   0.1719   0.1747   0.1767   0.1836   0.1859   0.1876
  0.1924   0.1957   0.1971   0.2041   0.2120   0.2169   0.2202   0.2221
  0.2236   0.2287   0.2308   0.2371   0.2394   0.2418   0.2458   0.2468
  0.2515   0.2532   0.2579   0.2594   0.2625   0.2676   0.2708   0.2753
  0.2767   0.2791   0.2821   0.2836   0.2913   0.2930   0.2960   0.2974
  0.3003   0.3050   0.3088   0.3159   0.3279   0.3319   0.3353   0.3798
  0.3986   0.4072   0.4134   0.4155   0.4229   0.4279   0.4286   0.4368
  0.4416   0.4458   0.4495   0.4529   0.4579   0.4609   0.4637   0.4695
  0.4728   0.4793   0.4829   0.4836   0.4861   0.4875   0.4914   0.4952
  0.5006   0.5047   0.5074   0.5123   0.5343   0.5470   0.5534   0.5588
  0.5680   0.5739   0.5854   0.5906   0.5932   0.5965   0.6021   0.6074
  0.6081   0.6116   0.6141   0.6183   0.6198   0.6344   0.6375   0.6537
  0.6606   0.6616   0.6667   0.6738   0.6862   0.6934   0.7038   0.7415
  0.7582   0.7670   0.7761   0.7850   0.8054   0.8072   0.8131   0.8194
  0.8247   0.8268   0.8294   0.8327   0.8337   0.8354   0.8366   0.8386
  0.8424   0.8430   0.8488   0.8512   0.8548   0.8562   0.8586   0.8664
  0.8687   0.8738   0.8829   0.8885   0.8908   0.8952   0.9021   0.9072
  0.9095   0.9159   0.9194   0.9237   0.9275   0.9294   0.9356   0.9360
  0.9381   0.9498   0.9527   0.9548   0.9563   0.9661   0.9736   0.9806
  0.9881   0.9958   1.0011   1.0081   1.0136   1.0356   1.0432   1.0510
  1.0591   1.0795   1.0892   1.1170   1.1231   1.1300   1.1707   1.1819
  1.1845   1.1913   1.2013   1.2114   1.2313   1.2428   1.2510   1.2573
  1.2626   1.2678   1.2718   1.2780   1.2799   1.2872   1.2950   1.2965
  1.3084   1.3128   1.3454   1.3547   1.3713   1.3934   1.4096   1.4413
  1.4563   1.4599   1.5123   1.5275   1.5454   1.5489   1.6188   1.6315
  1.6453   1.6534   1.6620   1.7034   1.7201   1.7320   1.7513   1.7692
  1.7857   1.7985   1.8086   1.8206   1.8305   1.8408   1.8569   1.8585
  1.8714   1.8797   1.8959   1.9119   1.9576   1.9890   2.0363   2.0642
  2.1018   2.1036   2.1317   2.1888   2.2070   2.2197   2.2224   2.2337
  2.2348   2.2363   2.2437   2.2537   2.2631   2.2773   2.2783   2.2972
  2.2978   2.3063   2.3096   2.3290   2.3333   2.3400   2.3767   2.3992
  2.4021   2.4093   2.4116   2.4219   2.4311   2.4491   2.4561   2.4755
  2.4925   2.5003   2.5147   2.5316   2.5339   2.5556   2.6029   2.6199
  2.6245   2.6361   2.6439   2.6564   2.6742   2.6895   2.7104   2.7446
  2.7676   2.7975   2.8015   2.8179   2.8654   2.8972   2.9301   2.9613
  3.0114   3.0580   3.0694   3.0753   3.0847   3.1122   3.1280   3.1347
  3.1399   3.1685   3.2130   3.2275   3.2412   3.2550   3.3670   3.4486
  3.5028   3.5389   3.6411   3.6704   3.7195   3.8698   3.8781   3.9096
  4.0314   4.3040   4.7853   4.8152   9.7146   9.7383   9.7839   9.7882
  9.8007   9.8042   9.8121   9.8315   9.8538  23.2334  23.4124  23.7605
 23.7975  23.8055  23.8412  23.9100  23.9161  23.9407  23.9569  24.0149
 24.1017  25.7619  25.7663  25.8000  25.8124  25.8493  25.8723  25.9221
 25.9375  25.9892  26.0712  26.0860  26.0937  26.1144  26.1759  26.2017
 26.2219  26.3421  26.4162  26.4464  26.4836  26.5636  26.6193  26.7448
 26.7735  26.7767  26.9948  27.0769 215.7061 215.7264 215.7803 215.7843
215.8008 215.8028 215.8132 215.8355 215.8671
 --------------------------------------------------------------

          Ground-State Mulliken Net Atomic Charges

     Atom                 Charge (a.u.)
  ----------------------------------------
      1 C                    -0.999170
      2 C                    -1.088957
      3 Cl                    0.533025
      4 C                     0.576340
      5 Cl                    0.622432
      6 C                    -0.539939
      7 Cl                    0.674728
      8 C                     0.092184
      9 Cl                    0.632463
     10 C                    -1.045725
     11 Cl                    0.614887
     12 C                    -0.440334
     13 C                    -0.523642
     14 Cl                    0.460877
     15 C                    -0.138640
     16 Cl                    0.629033
     17 C                    -0.349151
     18 Cl                    0.629236
     19 C                    -0.278360
     20 Cl                    0.639687
     21 C                    -0.937004
     22 H                     0.236029
  ----------------------------------------
  Sum of atomic charges =     0.000000

 -----------------------------------------------------------------
                    Cartesian Multipole Moments
 -----------------------------------------------------------------
    Charge (ESU x 10^10)
                 0.0000
    Dipole Moment (Debye)
         X      -0.6560      Y       0.5820      Z       0.0327
       Tot       0.8775
    Quadrupole Moments (Debye-Ang)
        XX    -184.4134     XY      -0.0339     YY    -181.5107
        XZ       1.6013     YZ      -0.8680     ZZ    -182.2132
    Octopole Moments (Debye-Ang^2)
       XXX    -369.5590    XXY      23.9326    XYY    -119.9616
       YYY      83.6938    XXZ      57.1294    XYZ       0.2765
       YYZ      49.3329    XZZ    -125.4720    YZZ      26.8286
       ZZZ     155.8845
    Hexadecapole Moments (Debye-Ang^3)
      XXXX   -9326.4683   XXXY     315.3889   XXYY   -1839.0989
      XYYY     332.3548   YYYY   -1547.1306   XXXZ    1766.3125
      XXYZ      48.2476   XYYZ     598.6352   YYYZ      84.2976
      XXZZ   -2411.1499   XYZZ     117.1290   YYZZ   -1115.6471
      XZZZ    1783.1574   YZZZ     118.1664   ZZZZ   -5117.3296
 -----------------------------------------------------------------
 Calculating analytic gradient of the SCF energy
 Gradient of SCF Energy
            1           2           3           4           5           6
    1   0.0005593   0.0005131   0.0017116  -0.0000084  -0.0001628  -0.0008630
    2   0.0003519  -0.0009943  -0.0098388   0.0000373  -0.0001343   0.0001416
    3  -0.0007603   0.0000363  -0.0056296   0.0008940  -0.0004807   0.0006394
            7           8           9          10          11          12
    1   0.0005436  -0.0006361   0.0003467   0.0001909   0.0004336  -0.0006145
    2  -0.0000476  -0.0001168   0.0000282   0.0013857   0.0001247  -0.0003525
    3  -0.0002146  -0.0009134   0.0004167   0.0000547  -0.0000068   0.0003204
           13          14          15          16          17          18
    1  -0.0000732  -0.0013444   0.0003857  -0.0002765   0.0011028  -0.0006520
    2   0.0004653   0.0095567  -0.0003555   0.0002693   0.0000224   0.0001215
    3   0.0013506   0.0058427   0.0001472  -0.0001309  -0.0006989   0.0002899
           19          20          21          22
    1  -0.0005163   0.0001296  -0.0006503  -0.0001193
    2   0.0003766  -0.0001359  -0.0010794   0.0001739
    3  -0.0001816   0.0001110  -0.0011180   0.0000322
 Max gradient component =       9.839E-03
 RMS gradient           =       2.045E-03
 Gradient time:  CPU 383.89 s  wall 383.90 s
 Geometry Optimization Parameters
   NAtoms,    NIC,     NZ,  NCons,   NDum,   NFix, NCnnct, MaxDiis
       22     163      22       0       0       0       0       0

 Cartesian Hessian Update
 Hessian updated using BFGS update


** GEOMETRY OPTIMIZATION IN DELOCALIZED INTERNAL COORDINATES **
   Searching for a Minimum

   Optimization Cycle:   6

                       Coordinates (Angstroms)
     ATOM                X               Y               Z
      1  C         0.0113898871   -0.0424462439    0.0083991447
      2  C        -0.0052779038    0.1627890046    1.3966114752
      3  Cl        1.5045795008    0.3297395723    2.2408657285
      4  C        -1.2080445624    0.2387534663    2.1092009656
      5  Cl       -1.1968357158    0.4923618564    3.8244669125
      6  C        -2.4258496086    0.1146093703    1.4264434679
      7  Cl       -3.9211469638    0.2123920623    2.2976218819
      8  C        -2.4333751584   -0.0988689682    0.0407303994
      9  Cl       -3.9407937183   -0.2684355439   -0.8001971057
     10  C        -1.2188260319   -0.1805635591   -0.6524150301
     11  Cl       -1.2395401012   -0.5247640240   -2.3636562618
     12  C         1.2961352386   -0.0803874216   -0.7458826386
     13  C         2.2684164435   -1.0638459936   -0.5238211453
     14  Cl        1.9762302559   -2.2980539037    0.6641638885
     15  C         3.4684559212   -1.0574909770   -1.2507438455
     16  Cl        4.6623938515   -2.2854751513   -0.9707548891
     17  C         3.7054089068   -0.0579727666   -2.2086480643
     18  Cl        5.1834598958   -0.0361936345   -3.1124970223
     19  C         2.7294467801    0.9236687351   -2.4216175774
     20  Cl        2.9687883990    2.1950942369   -3.5908292872
     21  C         1.5454899319    0.9044268812   -1.7006446753
     22  H         0.8103466581    1.6773432407   -1.8790098348
   Point Group: c1    Number of degrees of freedom:    60


   Energy is  -4599.963224626

 Hessian updated using BFGS update

 59 Hessian modes will be used to form the next step
  Hessian Eigenvalues:
     0.016512    0.017772    0.019034    0.020899    0.020964    0.022978
     0.023563    0.023833    0.023874    0.024074    0.024090    0.024109
     0.024114    0.024123    0.024143    0.024157    0.024212    0.025810
     0.028374    0.074363    0.160317    0.218931    0.231643    0.235975
     0.249873    0.249978    0.249985    0.249991    0.249994    0.249998
     0.250000    0.250000    0.250078    0.250311    0.251016    0.253483
     0.289284    0.292078    0.300935    0.301007    0.301045    0.301058
     0.301164    0.302847    0.319525    0.355357    0.377699    0.414441
     0.427052    0.433064    0.454900    0.462414    0.468357    0.472442
     0.477947    0.478378    0.479079    0.485241    0.589576

 Minimum search - taking simple RFO step
 Searching for Lamda that Minimizes Along All modes
 Value Taken    Lamda =  -0.00514832
 Calculated Step too Large.  Step scaled by  0.664335
 Step Taken.  Stepsize is  0.300000

                             Maximum     Tolerance    Cnvgd?
         Gradient           0.008778      0.000300      NO
         Displacement       0.220753      0.001200      NO
         Energy change     -0.004183      0.000001      NO


 New Cartesian Coordinates Obtained by Inverse Iteration

 Displacement from previous Coordinates is:  0.531098
 ----------------------------------------------------------------
             Standard Nuclear Orientation (Angstroms)
    I     Atom           X                Y                Z
 ----------------------------------------------------------------
    1      C       0.0099765655    -0.0459944823     0.0085610730
    2      C      -0.0047970708     0.2008482821     1.3887496428
    3      Cl      1.5075986802     0.4150229442     2.2211952651
    4      C      -1.2059561727     0.2785702318     2.1019362690
    5      Cl     -1.1924052108     0.5871028768     3.8084868900
    6      C      -2.4229205802     0.1120661439     1.4256103981
    7      Cl     -3.9192567761     0.2133099332     2.2964830458
    8      C      -2.4306810601    -0.1425218195     0.0471599691
    9      Cl     -3.9354208836    -0.3556960495    -0.7887899777
   10      C      -1.2164067809    -0.2245843455    -0.6460576896
   11      Cl     -1.2288664845    -0.6022477308    -2.3495594992
   12      C       1.2954882341    -0.0798280962    -0.7470997211
   13      C       2.2469368619    -1.0878182516    -0.5548632832
   14      Cl      1.9267848780    -2.3515739627     0.5969513452
   15      C       3.4480583833    -1.0808350119    -1.2783005913
   16      Cl      4.6194932934    -2.3378088219    -1.0330321537
   17      C       3.7045507198    -0.0552488353    -2.2033086697
   18      Cl      5.1856261637    -0.0338117339    -3.1039051769
   19      C       2.7472652393     0.9501389131    -2.3875282537
   20      Cl      3.0083880209     2.2497677280    -3.5205034632
   21      C       1.5613871209     0.9305483257    -1.6684060173
   22      H       0.8360087648     1.7172740009    -1.8259929148
 ----------------------------------------------------------------
 Nuclear Repulsion Energy =        3066.86567962 hartrees
 There are      113 alpha and      113 beta electrons
 Applying Cartesian multipole field
    Component          Value
    ---------          -----
     (2,0,0)        1.00000E-12
     (0,2,0)        2.00000E-11
     (0,0,2)       -3.00000E-11
 Nucleus-field energy     =    -0.0000000851 hartrees
 Requested basis set is 6-311++G(d,p)
 There are 194 shells and 541 basis functions
 A cutoff of  1.0D-15 yielded  13026 shell pairs
 There are    115345 function pairs (    124003 Cartesian)
 Smallest overlap matrix eigenvalue = 1.08E-07
 Linear dependence detected in AO basis
 Number of orthogonalized atomic orbitals = 534
 Maximum deviation from orthogonality = 2.739E-10
 Guess from superposition of atomic densities
 Warning:  Energy on first SCF cycle will be non-variational
 SAD guess density has 226.000000 electrons

 -----------------------------------------------------------------------
  General SCF calculation program by
  Eric Jon Sundstrom, Paul Horn, Yuezhi Mao, Dmitri Zuev, Alec White,
  David Stuck, Shaama M.S., Shane Yost, Joonho Lee, David Small,
  Daniel Levine, Susi Lehtola, Hugh Burton, Evgeny Epifanovsky,
  Bang C. Huynh
 -----------------------------------------------------------------------
 Exchange:     0.2000 Hartree-Fock + 0.0800 Slater + 0.7200 B88
 Correlation:  0.1900 VWN1RPA + 0.8100 LYP
 Using SG-1 standard quadrature grid
 A restricted SCF calculation will be
 performed using DIIS
 SCF converges when DIIS error is below 1.0e-08
 ---------------------------------------
  Cycle       Energy         DIIS error
 ---------------------------------------
    1   -4604.9397413177      2.59e-02  
    2   -4599.8857784769      1.51e-03  
    3   -4599.8071338310      1.99e-03  
    4   -4599.9455543048      7.12e-04  
    5   -4599.9642499412      2.20e-04  
    6   -4599.9656686599      9.66e-05  
    7   -4599.9659841110      2.52e-05  
    8   -4599.9660038664      9.43e-06  
    9   -4599.9660067965      3.02e-06  
   10   -4599.9660071135      8.28e-07  
   11   -4599.9660071365      2.09e-07  
   12   -4599.9660071377      1.10e-07  
   13   -4599.9660071380      3.70e-08  
   14   -4599.9660071383      1.43e-08  
   15   -4599.9660071385      4.48e-09  Convergence criterion met
 ---------------------------------------
 SCF time:   CPU 1109.44s  wall 1109.00s 
 SCF   energy in the final basis set =    -4599.9660071385
 Total energy in the final basis set =    -4599.9660071385

 --------------------------------------------------------------

                    Orbital Energies (a.u.)
 --------------------------------------------------------------

 Alpha MOs
 -- Occupied --
********-101.5874-101.5874-101.5868-101.5844-101.5836-101.5828-101.5814
******** -10.2928 -10.2901 -10.2896 -10.2895 -10.2885 -10.2860 -10.2855
-10.2819 -10.2790 -10.2529 -10.2443 -10.2272  -9.5030  -9.5022  -9.5021
 -9.5015  -9.4995  -9.4983  -9.4975  -9.4960  -9.4960  -7.2681  -7.2672
 -7.2670  -7.2664  -7.2645  -7.2633  -7.2626  -7.2609  -7.2609  -7.2579
 -7.2570  -7.2570  -7.2568  -7.2563  -7.2563  -7.2560  -7.2555  -7.2543
 -7.2535  -7.2531  -7.2523  -7.2522  -7.2514  -7.2507  -7.2507  -7.2502
 -7.2501  -0.9800  -0.9655  -0.9333  -0.9275  -0.9176  -0.8991  -0.8873
 -0.8768  -0.8716  -0.8574  -0.8452  -0.7975  -0.7611  -0.7532  -0.7469
 -0.6733  -0.6477  -0.6383  -0.6231  -0.5719  -0.5553  -0.5497  -0.5316
 -0.5052  -0.4924  -0.4804  -0.4796  -0.4771  -0.4739  -0.4677  -0.4551
 -0.4416  -0.4321  -0.4294  -0.4199  -0.4071  -0.4030  -0.3868  -0.3718
 -0.3671  -0.3658  -0.3625  -0.3601  -0.3589  -0.3545  -0.3502  -0.3430
 -0.3392  -0.3362  -0.3320  -0.3212  -0.3192  -0.2888  -0.2754  -0.2745
 -0.2710
 -- Virtual --
 -0.0823  -0.0704  -0.0661  -0.0605  -0.0546  -0.0500  -0.0146  -0.0115
 -0.0063  -0.0008   0.0119   0.0151   0.0188   0.0198   0.0211   0.0231
  0.0264   0.0384   0.0429   0.0497   0.0518   0.0563   0.0604   0.0627
  0.0674   0.0709   0.0751   0.0760   0.0785   0.0810   0.0833   0.0880
  0.0896   0.0925   0.0931   0.0951   0.0997   0.1053   0.1074   0.1119
  0.1140   0.1170   0.1214   0.1225   0.1243   0.1295   0.1335   0.1353
  0.1389   0.1427   0.1484   0.1509   0.1529   0.1541   0.1580   0.1610
  0.1668   0.1684   0.1717   0.1743   0.1762   0.1835   0.1858   0.1877
  0.1923   0.1958   0.1970   0.2041   0.2127   0.2173   0.2198   0.2214
  0.2236   0.2279   0.2311   0.2366   0.2400   0.2431   0.2446   0.2469
  0.2504   0.2525   0.2568   0.2600   0.2628   0.2656   0.2708   0.2748
  0.2763   0.2801   0.2832   0.2846   0.2907   0.2922   0.2952   0.2985
  0.3007   0.3040   0.3085   0.3144   0.3277   0.3284   0.3353   0.3796
  0.3990   0.4093   0.4132   0.4168   0.4232   0.4278   0.4298   0.4370
  0.4419   0.4459   0.4495   0.4520   0.4570   0.4605   0.4628   0.4696
  0.4728   0.4803   0.4819   0.4842   0.4865   0.4878   0.4892   0.4955
  0.5017   0.5057   0.5099   0.5121   0.5338   0.5482   0.5570   0.5601
  0.5671   0.5742   0.5871   0.5904   0.5945   0.5979   0.6016   0.6078
  0.6108   0.6127   0.6140   0.6188   0.6209   0.6354   0.6382   0.6561
  0.6607   0.6612   0.6664   0.6721   0.6815   0.6942   0.7026   0.7440
  0.7584   0.7685   0.7767   0.7857   0.8054   0.8070   0.8130   0.8200
  0.8244   0.8283   0.8290   0.8316   0.8338   0.8366   0.8370   0.8392
  0.8420   0.8434   0.8491   0.8514   0.8543   0.8557   0.8594   0.8668
  0.8681   0.8735   0.8826   0.8893   0.8910   0.8943   0.8998   0.9044
  0.9103   0.9128   0.9182   0.9222   0.9254   0.9309   0.9359   0.9365
  0.9382   0.9482   0.9525   0.9538   0.9555   0.9666   0.9724   0.9786
  0.9940   0.9972   1.0029   1.0054   1.0148   1.0383   1.0421   1.0500
  1.0598   1.0841   1.0886   1.1169   1.1224   1.1350   1.1737   1.1825
  1.1840   1.1913   1.2002   1.2141   1.2305   1.2429   1.2513   1.2587
  1.2636   1.2674   1.2721   1.2777   1.2806   1.2901   1.2940   1.2953
  1.3069   1.3126   1.3447   1.3580   1.3712   1.3919   1.4071   1.4384
  1.4576   1.4637   1.5049   1.5309   1.5486   1.5507   1.6173   1.6307
  1.6451   1.6539   1.6614   1.7037   1.7209   1.7323   1.7483   1.7696
  1.7858   1.7986   1.8078   1.8201   1.8294   1.8397   1.8545   1.8558
  1.8713   1.8806   1.8978   1.9173   1.9604   1.9915   2.0370   2.0633
  2.0994   2.1058   2.1297   2.1905   2.2056   2.2193   2.2227   2.2322
  2.2347   2.2367   2.2423   2.2533   2.2616   2.2774   2.2792   2.2957
  2.3030   2.3068   2.3101   2.3278   2.3329   2.3401   2.3729   2.3995
  2.4040   2.4087   2.4131   2.4236   2.4315   2.4536   2.4574   2.4756
  2.4871   2.5015   2.5128   2.5306   2.5337   2.5561   2.6040   2.6179
  2.6257   2.6407   2.6459   2.6566   2.6702   2.6873   2.7074   2.7432
  2.7649   2.7988   2.8023   2.8191   2.8598   2.8950   2.9345   2.9626
  3.0160   3.0573   3.0688   3.0754   3.0852   3.1126   3.1284   3.1363
  3.1415   3.1695   3.2136   3.2313   3.2406   3.2554   3.3678   3.4499
  3.5032   3.5402   3.6431   3.6696   3.7227   3.8720   3.8785   3.9114
  4.0313   4.2951   4.7867   4.8161   9.7185   9.7394   9.7840   9.7874
  9.8014   9.8042   9.8112   9.8230   9.8579  23.2350  23.4124  23.7617
 23.7978  23.8067  23.8427  23.9107  23.9180  23.9418  23.9582  24.0183
 24.1071  25.7612  25.7660  25.7979  25.8105  25.8469  25.8717  25.9215
 25.9361  25.9830  26.0783  26.0864  26.0911  26.1127  26.1763  26.2023
 26.2322  26.3402  26.3938  26.4474  26.4879  26.5615  26.6174  26.7447
 26.7705  26.7866  26.9836  27.0790 215.7104 215.7278 215.7804 215.7830
215.8011 215.8030 215.8117 215.8264 215.8720
 --------------------------------------------------------------

          Ground-State Mulliken Net Atomic Charges

     Atom                 Charge (a.u.)
  ----------------------------------------
      1 C                    -0.999878
      2 C                    -1.119825
      3 Cl                    0.526390
      4 C                     0.571980
      5 Cl                    0.627054
      6 C                    -0.445322
      7 Cl                    0.674306
      8 C                     0.056238
      9 Cl                    0.633144
     10 C                    -1.075160
     11 Cl                    0.612526
     12 C                    -0.427304
     13 C                    -0.591714
     14 Cl                    0.470027
     15 C                    -0.054941
     16 Cl                    0.633013
     17 C                    -0.329851
     18 Cl                    0.628289
     19 C                    -0.353912
     20 Cl                    0.635864
     21 C                    -0.906165
     22 H                     0.235240
  ----------------------------------------
  Sum of atomic charges =     0.000000

 -----------------------------------------------------------------
                    Cartesian Multipole Moments
 -----------------------------------------------------------------
    Charge (ESU x 10^10)
                 0.0000
    Dipole Moment (Debye)
         X      -0.6571      Y       0.6017      Z       0.0273
       Tot       0.8914
    Quadrupole Moments (Debye-Ang)
        XX    -184.4493     XY      -0.0326     YY    -181.3867
        XZ       1.5940     YZ      -0.7916     ZZ    -182.2612
    Octopole Moments (Debye-Ang^2)
       XXX    -368.7654    XXY      24.1961    XYY    -119.4380
       YYY      84.6847    XXZ      57.6037    XYZ       0.4935
       YYZ      49.9628    XZZ    -125.1979    YZZ      27.5609
       ZZZ     157.9053
    Hexadecapole Moments (Debye-Ang^3)
      XXXX   -9294.0980   XXXY     292.2021   XXYY   -1846.3065
      XYYY     306.1426   YYYY   -1630.2740   XXXZ    1780.7492
      XXYZ      35.9106   XYYZ     602.6052   YYYZ      40.0386
      XXZZ   -2394.6551   XYZZ     109.9540   YYZZ   -1117.8244
      XZZZ    1798.1453   YZZZ      80.3569   ZZZZ   -5050.7076
 -----------------------------------------------------------------
 Calculating analytic gradient of the SCF energy
 Gradient of SCF Energy
            1           2           3           4           5           6
    1  -0.0002683   0.0000886   0.0010669   0.0003819   0.0002169  -0.0004167
    2   0.0000498  -0.0006479  -0.0063717   0.0000477  -0.0000724   0.0000193
    3  -0.0002918  -0.0001632  -0.0033485   0.0005492  -0.0003066   0.0001974
            7           8           9          10          11          12
    1   0.0001680  -0.0004542   0.0004189   0.0000913   0.0001995   0.0002630
    2   0.0000236  -0.0001729   0.0001241   0.0008204   0.0001557  -0.0001349
    3  -0.0001706  -0.0005927   0.0000783   0.0001475  -0.0000050  -0.0000499
           13          14          15          16          17          18
    1  -0.0001855  -0.0006907   0.0001306  -0.0002008   0.0006995  -0.0003485
    2   0.0007022   0.0059223  -0.0002288   0.0001585  -0.0000118  -0.0000455
    3   0.0007721   0.0039005   0.0001485  -0.0000851  -0.0003814   0.0002124
           19          20          21          22
    1  -0.0003445   0.0000126  -0.0005728  -0.0002556
    2   0.0003136  -0.0000741  -0.0005764  -0.0000009
    3  -0.0000971   0.0000850  -0.0005982  -0.0000007
 Max gradient component =       6.372E-03
 RMS gradient           =       1.292E-03
 Gradient time:  CPU 383.19 s  wall 383.21 s
 Geometry Optimization Parameters
   NAtoms,    NIC,     NZ,  NCons,   NDum,   NFix, NCnnct, MaxDiis
       22     163      22       0       0       0       0       0

 Cartesian Hessian Update
 Hessian updated using BFGS update


** GEOMETRY OPTIMIZATION IN DELOCALIZED INTERNAL COORDINATES **
   Searching for a Minimum

   Optimization Cycle:   7

                       Coordinates (Angstroms)
     ATOM                X               Y               Z
      1  C         0.0099765655   -0.0459944823    0.0085610730
      2  C        -0.0047970708    0.2008482821    1.3887496428
      3  Cl        1.5075986802    0.4150229442    2.2211952651
      4  C        -1.2059561727    0.2785702318    2.1019362690
      5  Cl       -1.1924052108    0.5871028768    3.8084868900
      6  C        -2.4229205802    0.1120661439    1.4256103981
      7  Cl       -3.9192567761    0.2133099332    2.2964830458
      8  C        -2.4306810601   -0.1425218195    0.0471599691
      9  Cl       -3.9354208836   -0.3556960495   -0.7887899777
     10  C        -1.2164067809   -0.2245843455   -0.6460576896
     11  Cl       -1.2288664845   -0.6022477308   -2.3495594992
     12  C         1.2954882341   -0.0798280962   -0.7470997211
     13  C         2.2469368619   -1.0878182516   -0.5548632832
     14  Cl        1.9267848780   -2.3515739627    0.5969513452
     15  C         3.4480583833   -1.0808350119   -1.2783005913
     16  Cl        4.6194932934   -2.3378088219   -1.0330321537
     17  C         3.7045507198   -0.0552488353   -2.2033086697
     18  Cl        5.1856261637   -0.0338117339   -3.1039051769
     19  C         2.7472652393    0.9501389131   -2.3875282537
     20  Cl        3.0083880209    2.2497677280   -3.5205034632
     21  C         1.5613871209    0.9305483257   -1.6684060173
     22  H         0.8360087648    1.7172740009   -1.8259929148
   Point Group: c1    Number of degrees of freedom:    60


   Energy is  -4599.966007139

 Hessian updated using BFGS update

 60 Hessian modes will be used to form the next step
  Hessian Eigenvalues:
     0.012337    0.017830    0.018888    0.020877    0.020947    0.022655
     0.023002    0.023658    0.023843    0.023904    0.024090    0.024104
     0.024114    0.024119    0.024142    0.024146    0.024175    0.024369
     0.028423    0.074071    0.160347    0.219073    0.231634    0.236009
     0.249946    0.249983    0.249986    0.249992    0.249994    0.249999
     0.250000    0.250025    0.250079    0.250422    0.251668    0.253727
     0.289302    0.292152    0.300929    0.301006    0.301033    0.301047
     0.301054    0.301162    0.302767    0.319464    0.355383    0.378036
     0.414460    0.427065    0.433082    0.454766    0.462414    0.468374
     0.472413    0.477946    0.478500    0.479075    0.485853    0.588940

 Minimum search - taking simple RFO step
 Searching for Lamda that Minimizes Along All modes
 Value Taken    Lamda =  -0.00336579
 Calculated Step too Large.  Step scaled by  0.664981
 Step Taken.  Stepsize is  0.300000

                             Maximum     Tolerance    Cnvgd?
         Gradient           0.005674      0.000300      NO
         Displacement       0.216277      0.001200      NO
         Energy change     -0.002783      0.000001      NO


 New Cartesian Coordinates Obtained by Inverse Iteration

 Displacement from previous Coordinates is:  0.565420
 ----------------------------------------------------------------
             Standard Nuclear Orientation (Angstroms)
    I     Atom           X                Y                Z
 ----------------------------------------------------------------
    1      C       0.0080605953    -0.0387618363     0.0066957349
    2      C      -0.0055748456     0.2469087250     1.3786110175
    3      Cl      1.5095337573     0.5089179372     2.1953231382
    4      C      -1.2057578646     0.3201654233     2.0937954392
    5      Cl     -1.1964021304     0.6762012295     3.7914943242
    6      C      -2.4202353375     0.1062433090     1.4267770668
    7      Cl     -3.9153340922     0.1943478358     2.3024411999
    8      C      -2.4279531074    -0.1865660703     0.0564321092
    9      Cl     -3.9311668308    -0.4599426360    -0.7655117398
   10      C      -1.2141574254    -0.2606185628    -0.6394938805
   11      Cl     -1.2158589680    -0.6783228338    -2.3329579806
   12      C       1.2937066484    -0.0729736072    -0.7505221443
   13      C       2.2205816265    -1.1078901566    -0.5882995980
   14      Cl      1.8667628633    -2.3969085467     0.5272760479
   15      C       3.4235658454    -1.1054250604    -1.3077013235
   16      Cl      4.5679924778    -2.3932741094    -1.0955961708
   17      C       3.7043721264    -0.0569550208    -2.1996903257
   18      Cl      5.1892751346    -0.0390631344    -3.0957089092
   19      C       2.7705905720     0.9742841064    -2.3550363130
   20      Cl      3.0626134193     2.3004529828    -3.4491317850
   21      C       1.5824222734     0.9598860903    -1.6382954995
   22      H       0.8738151686     1.7659741744    -1.7731139211
 ----------------------------------------------------------------
 Nuclear Repulsion Energy =        3065.36910748 hartrees
 There are      113 alpha and      113 beta electrons
 Applying Cartesian multipole field
    Component          Value
    ---------          -----
     (2,0,0)        1.00000E-12
     (0,2,0)        2.00000E-11
     (0,0,2)       -3.00000E-11
 Nucleus-field energy     =    -0.0000000821 hartrees
 Requested basis set is 6-311++G(d,p)
 There are 194 shells and 541 basis functions
 A cutoff of  1.0D-15 yielded  13023 shell pairs
 There are    115364 function pairs (    124029 Cartesian)
 Smallest overlap matrix eigenvalue = 1.04E-07
 Linear dependence detected in AO basis
 Number of orthogonalized atomic orbitals = 534
 Maximum deviation from orthogonality = 2.320E-10
 Guess from superposition of atomic densities
 Warning:  Energy on first SCF cycle will be non-variational
 SAD guess density has 226.000000 electrons

 -----------------------------------------------------------------------
  General SCF calculation program by
  Eric Jon Sundstrom, Paul Horn, Yuezhi Mao, Dmitri Zuev, Alec White,
  David Stuck, Shaama M.S., Shane Yost, Joonho Lee, David Small,
  Daniel Levine, Susi Lehtola, Hugh Burton, Evgeny Epifanovsky,
  Bang C. Huynh
 -----------------------------------------------------------------------
 Exchange:     0.2000 Hartree-Fock + 0.0800 Slater + 0.7200 B88
 Correlation:  0.1900 VWN1RPA + 0.8100 LYP
 Using SG-1 standard quadrature grid
 A restricted SCF calculation will be
 performed using DIIS
 SCF converges when DIIS error is below 1.0e-08
 ---------------------------------------
  Cycle       Energy         DIIS error
 ---------------------------------------
    1   -4604.9318964987      2.59e-02  
    2   -4599.8873126911      1.51e-03  
    3   -4599.8074858628      2.00e-03  
    4   -4599.9472123597      7.15e-04  
    5   -4599.9660358332      2.20e-04  
    6   -4599.9674616130      9.67e-05  
    7   -4599.9677778019      2.53e-05  
    8   -4599.9677978030      9.43e-06  
    9   -4599.9678007274      3.01e-06  
   10   -4599.9678010426      8.23e-07  
   11   -4599.9678010654      2.03e-07  
   12   -4599.9678010664      1.05e-07  
   13   -4599.9678010670      3.61e-08  
   14   -4599.9678010670      1.44e-08  
   15   -4599.9678010671      4.53e-09  Convergence criterion met
 ---------------------------------------
 SCF time:   CPU 1111.74s  wall 1112.00s 
 SCF   energy in the final basis set =    -4599.9678010671
 Total energy in the final basis set =    -4599.9678010671

 --------------------------------------------------------------

                    Orbital Energies (a.u.)
 --------------------------------------------------------------

 Alpha MOs
 -- Occupied --
********-101.5875-101.5874-101.5869-101.5852-101.5835-101.5830-101.5815
******** -10.2928 -10.2901 -10.2896 -10.2895 -10.2886 -10.2861 -10.2856
-10.2819 -10.2791 -10.2525 -10.2441 -10.2273  -9.5029  -9.5021  -9.5021
 -9.5016  -9.5001  -9.4982  -9.4977  -9.4965  -9.4961  -7.2680  -7.2672
 -7.2670  -7.2665  -7.2651  -7.2632  -7.2628  -7.2614  -7.2610  -7.2578
 -7.2570  -7.2569  -7.2567  -7.2564  -7.2563  -7.2560  -7.2556  -7.2549
 -7.2541  -7.2530  -7.2525  -7.2522  -7.2516  -7.2512  -7.2508  -7.2506
 -7.2503  -0.9799  -0.9655  -0.9330  -0.9273  -0.9176  -0.8991  -0.8874
 -0.8767  -0.8717  -0.8571  -0.8454  -0.7974  -0.7611  -0.7533  -0.7470
 -0.6732  -0.6471  -0.6389  -0.6230  -0.5713  -0.5555  -0.5506  -0.5316
 -0.5050  -0.4924  -0.4805  -0.4794  -0.4770  -0.4740  -0.4676  -0.4551
 -0.4417  -0.4315  -0.4291  -0.4198  -0.4066  -0.4026  -0.3862  -0.3714
 -0.3668  -0.3658  -0.3623  -0.3602  -0.3587  -0.3546  -0.3507  -0.3425
 -0.3393  -0.3366  -0.3341  -0.3213  -0.3196  -0.2876  -0.2765  -0.2746
 -0.2715
 -- Virtual --
 -0.0801  -0.0706  -0.0664  -0.0609  -0.0568  -0.0503  -0.0146  -0.0117
 -0.0066  -0.0008   0.0119   0.0148   0.0188   0.0197   0.0210   0.0229
  0.0262   0.0384   0.0430   0.0497   0.0518   0.0561   0.0597   0.0626
  0.0673   0.0713   0.0751   0.0762   0.0779   0.0810   0.0829   0.0871
  0.0899   0.0925   0.0929   0.0951   0.1002   0.1049   0.1070   0.1116
  0.1136   0.1164   0.1212   0.1225   0.1239   0.1301   0.1328   0.1347
  0.1387   0.1421   0.1492   0.1507   0.1523   0.1529   0.1593   0.1620
  0.1662   0.1692   0.1717   0.1738   0.1758   0.1833   0.1857   0.1876
  0.1922   0.1958   0.1970   0.2039   0.2131   0.2174   0.2187   0.2205
  0.2240   0.2270   0.2304   0.2349   0.2406   0.2429   0.2447   0.2475
  0.2493   0.2517   0.2572   0.2604   0.2623   0.2659   0.2704   0.2743
  0.2762   0.2816   0.2836   0.2865   0.2893   0.2915   0.2953   0.2998
  0.3007   0.3031   0.3083   0.3102   0.3254   0.3287   0.3371   0.3793
  0.3992   0.4111   0.4145   0.4185   0.4235   0.4270   0.4322   0.4379
  0.4424   0.4463   0.4484   0.4519   0.4561   0.4595   0.4622   0.4687
  0.4729   0.4799   0.4808   0.4837   0.4857   0.4885   0.4888   0.4973
  0.5031   0.5061   0.5119   0.5131   0.5332   0.5493   0.5605   0.5615
  0.5663   0.5743   0.5876   0.5899   0.5954   0.5996   0.6022   0.6072
  0.6118   0.6128   0.6153   0.6191   0.6235   0.6352   0.6399   0.6539
  0.6593   0.6609   0.6658   0.6712   0.6773   0.6949   0.7012   0.7462
  0.7593   0.7690   0.7777   0.7858   0.8044   0.8073   0.8116   0.8217
  0.8245   0.8277   0.8297   0.8305   0.8337   0.8370   0.8377   0.8390
  0.8416   0.8449   0.8494   0.8514   0.8544   0.8555   0.8606   0.8644
  0.8677   0.8768   0.8830   0.8900   0.8917   0.8927   0.8982   0.8989
  0.9107   0.9121   0.9155   0.9227   0.9255   0.9316   0.9357   0.9377
  0.9396   0.9469   0.9523   0.9528   0.9554   0.9660   0.9714   0.9782
  0.9967   0.9987   1.0033   1.0053   1.0189   1.0400   1.0420   1.0509
  1.0621   1.0847   1.0898   1.1169   1.1214   1.1417   1.1765   1.1834
  1.1845   1.1911   1.1986   1.2174   1.2306   1.2431   1.2511   1.2596
  1.2642   1.2677   1.2719   1.2776   1.2813   1.2908   1.2930   1.2949
  1.3060   1.3132   1.3436   1.3610   1.3716   1.3901   1.4028   1.4348
  1.4593   1.4654   1.4961   1.5328   1.5504   1.5566   1.6161   1.6289
  1.6451   1.6543   1.6606   1.7038   1.7213   1.7318   1.7449   1.7695
  1.7868   1.7987   1.8069   1.8194   1.8286   1.8385   1.8506   1.8546
  1.8711   1.8808   1.8990   1.9217   1.9628   1.9944   2.0380   2.0624
  2.0971   2.1079   2.1266   2.1922   2.2039   2.2191   2.2234   2.2291
  2.2346   2.2391   2.2410   2.2528   2.2614   2.2771   2.2815   2.2927
  2.3055   2.3102   2.3116   2.3260   2.3340   2.3407   2.3684   2.3983
  2.4045   2.4092   2.4138   2.4258   2.4322   2.4562   2.4591   2.4704
  2.4852   2.5036   2.5139   2.5290   2.5355   2.5562   2.6036   2.6166
  2.6266   2.6423   2.6485   2.6552   2.6679   2.6866   2.7051   2.7412
  2.7616   2.7981   2.8066   2.8228   2.8534   2.8925   2.9385   2.9633
  3.0204   3.0574   3.0681   3.0756   3.0873   3.1132   3.1290   3.1367
  3.1430   3.1705   3.2135   3.2354   3.2386   3.2565   3.3680   3.4514
  3.5032   3.5415   3.6452   3.6684   3.7263   3.8741   3.8778   3.9137
  4.0311   4.2875   4.7881   4.8154   9.7228   9.7403   9.7838   9.7864
  9.8025   9.8046   9.8094   9.8194   9.8535  23.2370  23.4124  23.7630
 23.7969  23.8074  23.8444  23.9116  23.9174  23.9423  23.9589  24.0206
 24.1116  25.7609  25.7662  25.7964  25.8086  25.8481  25.8725  25.9236
 25.9427  25.9739  26.0819  26.0859  26.0942  26.1098  26.1764  26.2008
 26.2468  26.3197  26.3884  26.4496  26.4949  26.5576  26.6146  26.7415
 26.7686  26.7964  26.9721  27.0874 215.7149 215.7291 215.7801 215.7817
215.8017 215.8038 215.8089 215.8244 215.8663
 --------------------------------------------------------------

          Ground-State Mulliken Net Atomic Charges

     Atom                 Charge (a.u.)
  ----------------------------------------
      1 C                    -1.007849
      2 C                    -1.156117
      3 Cl                    0.537255
      4 C                     0.523419
      5 Cl                    0.632158
      6 C                    -0.308873
      7 Cl                    0.674559
      8 C                     0.060161
      9 Cl                    0.632773
     10 C                    -1.129526
     11 Cl                    0.617014
     12 C                    -0.451877
     13 C                    -0.680332
     14 Cl                    0.502429
     15 C                     0.039297
     16 Cl                    0.634888
     17 C                    -0.322302
     18 Cl                    0.627777
     19 C                    -0.419249
     20 Cl                    0.631512
     21 C                    -0.871950
     22 H                     0.234830
  ----------------------------------------
  Sum of atomic charges =     0.000000

 -----------------------------------------------------------------
                    Cartesian Multipole Moments
 -----------------------------------------------------------------
    Charge (ESU x 10^10)
                -0.0000
    Dipole Moment (Debye)
         X      -0.6548      Y       0.6241      Z       0.0270
       Tot       0.9050
    Quadrupole Moments (Debye-Ang)
        XX    -184.4751     XY      -0.0072     YY    -181.2668
        XZ       1.5482     YZ      -0.7439     ZZ    -182.3199
    Octopole Moments (Debye-Ang^2)
       XXX    -367.6812    XXY      24.7025    XYY    -118.8204
       YYY      86.7633    XXZ      58.1768    XYZ       0.6367
       YYZ      50.4334    XZZ    -124.8514    YZZ      28.4354
       ZZZ     159.7192
    Hexadecapole Moments (Debye-Ang^3)
      XXXX   -9262.6572   XXXY     262.8973   XXYY   -1854.0010
      XYYY     272.6640   YYYY   -1717.1440   XXXZ    1801.5079
      XXYZ      22.8589   XYYZ     608.8344   YYYZ      -4.6781
      XXZZ   -2378.0290   XYZZ     100.2755   YYZZ   -1120.8097
      XZZZ    1818.6635   YZZZ      41.0599   ZZZZ   -4984.8311
 -----------------------------------------------------------------
 Calculating analytic gradient of the SCF energy
 Gradient of SCF Energy
            1           2           3           4           5           6
    1  -0.0006775  -0.0000295   0.0010122   0.0000425  -0.0002028   0.0000415
    2  -0.0001680  -0.0004180  -0.0040451   0.0000862  -0.0001030   0.0000416
    3  -0.0001870  -0.0003524  -0.0020415   0.0001845  -0.0000948  -0.0000731
            7           8           9          10          11          12
    1   0.0000839  -0.0003885   0.0000766   0.0004158   0.0003747   0.0005277
    2  -0.0000201  -0.0000401   0.0001420   0.0006921   0.0000196  -0.0000714
    3   0.0000126   0.0000605   0.0001679  -0.0000643   0.0000100  -0.0001782
           13          14          15          16          17          18
    1  -0.0001951  -0.0003777  -0.0000146  -0.0000558   0.0001293  -0.0001300
    2   0.0007030   0.0034103  -0.0001391   0.0000381   0.0001351   0.0000430
    3   0.0003569   0.0025988   0.0000928  -0.0000100  -0.0001758   0.0000495
           19          20          21          22
    1   0.0000227   0.0000586  -0.0004975  -0.0002165
    2   0.0000801  -0.0000732  -0.0002685  -0.0000444
    3  -0.0000930   0.0000691  -0.0003107  -0.0000216
 Max gradient component =       4.045E-03
 RMS gradient           =       8.130E-04
 Gradient time:  CPU 380.53 s  wall 380.54 s
 Geometry Optimization Parameters
   NAtoms,    NIC,     NZ,  NCons,   NDum,   NFix, NCnnct, MaxDiis
       22     163      22       0       0       0       0       0

 Cartesian Hessian Update
 Hessian updated using BFGS update


** GEOMETRY OPTIMIZATION IN DELOCALIZED INTERNAL COORDINATES **
   Searching for a Minimum

   Optimization Cycle:   8

                       Coordinates (Angstroms)
     ATOM                X               Y               Z
      1  C         0.0080605953   -0.0387618363    0.0066957349
      2  C        -0.0055748456    0.2469087250    1.3786110175
      3  Cl        1.5095337573    0.5089179372    2.1953231382
      4  C        -1.2057578646    0.3201654233    2.0937954392
      5  Cl       -1.1964021304    0.6762012295    3.7914943242
      6  C        -2.4202353375    0.1062433090    1.4267770668
      7  Cl       -3.9153340922    0.1943478358    2.3024411999
      8  C        -2.4279531074   -0.1865660703    0.0564321092
      9  Cl       -3.9311668308   -0.4599426360   -0.7655117398
     10  C        -1.2141574254   -0.2606185628   -0.6394938805
     11  Cl       -1.2158589680   -0.6783228338   -2.3329579806
     12  C         1.2937066484   -0.0729736072   -0.7505221443
     13  C         2.2205816265   -1.1078901566   -0.5882995980
     14  Cl        1.8667628633   -2.3969085467    0.5272760479
     15  C         3.4235658454   -1.1054250604   -1.3077013235
     16  Cl        4.5679924778   -2.3932741094   -1.0955961708
     17  C         3.7043721264   -0.0569550208   -2.1996903257
     18  Cl        5.1892751346   -0.0390631344   -3.0957089092
     19  C         2.7705905720    0.9742841064   -2.3550363130
     20  Cl        3.0626134193    2.3004529828   -3.4491317850
     21  C         1.5824222734    0.9598860903   -1.6382954995
     22  H         0.8738151686    1.7659741744   -1.7731139211
   Point Group: c1    Number of degrees of freedom:    60


   Energy is  -4599.967801067

 Hessian updated using BFGS update

 60 Hessian modes will be used to form the next step
  Hessian Eigenvalues:
     0.008991    0.017838    0.018752    0.020849    0.020938    0.022191
     0.023000    0.023651    0.023840    0.023904    0.024091    0.024103
     0.024114    0.024117    0.024141    0.024148    0.024200    0.024315
     0.028480    0.073780    0.160336    0.219004    0.231656    0.236015
     0.249919    0.249983    0.249987    0.249991    0.249994    0.249998
     0.250000    0.250036    0.250099    0.250434    0.252240    0.254464
     0.289321    0.292123    0.300917    0.300998    0.301033    0.301046
     0.301053    0.301161    0.302790    0.320141    0.355394    0.378173
     0.414444    0.427038    0.433081    0.454889    0.462404    0.468849
     0.472543    0.477965    0.478616    0.479079    0.485900    0.588371

 Minimum search - taking simple RFO step
 Searching for Lamda that Minimizes Along All modes
 Value Taken    Lamda =  -0.00197339
 Calculated Step too Large.  Step scaled by  0.716968
 Step Taken.  Stepsize is  0.300000

                             Maximum     Tolerance    Cnvgd?
         Gradient           0.003612      0.000300      NO
         Displacement       0.217599      0.001200      NO
         Energy change     -0.001794      0.000001      NO


 New Cartesian Coordinates Obtained by Inverse Iteration

 Displacement from previous Coordinates is:  0.559998
 ----------------------------------------------------------------
             Standard Nuclear Orientation (Angstroms)
    I     Atom           X                Y                Z
 ----------------------------------------------------------------
    1      C       0.0067534792    -0.0300545360     0.0054028154
    2      C      -0.0081271374     0.2919118450     1.3685550729
    3      Cl      1.5052452360     0.6068201041     2.1708774542
    4      C      -1.2069324138     0.3578737548     2.0857525687
    5      Cl     -1.1973181690     0.7640466786     3.7723448271
    6      C      -2.4182599294     0.0960241711     1.4290270072
    7      Cl     -3.9130871289     0.1728185034     2.3070502433
    8      C      -2.4234916859    -0.2328388799     0.0667803926
    9      Cl     -3.9208513805    -0.5662464952    -0.7440430366
   10      C      -1.2106764114    -0.2957205345    -0.6314462469
   11      Cl     -1.2048881252    -0.7431695858    -2.3165503541
   12      C       1.2925040909    -0.0639839727    -0.7522671392
   13      C       2.1947429378    -1.1240361173    -0.6197091666
   14      Cl      1.8070210486    -2.4358891939     0.4585859703
   15      C       3.3987812774    -1.1279844428    -1.3365128895
   16      Cl      4.5132973789    -2.4471045557    -1.1604701741
   17      C       3.7042573909    -0.0600344779    -2.1968127568
   18      Cl      5.1911133253    -0.0503573185    -3.0907712038
   19      C       2.7945755281     0.9962519493    -2.3227218256
   20      Cl      3.1163846892     2.3457619643    -3.3794791588
   21      C       1.6050009545     0.9885563396    -1.6071749969
   22      H       0.9148069506     1.8140350386    -1.7186309160
 ----------------------------------------------------------------
 Nuclear Repulsion Energy =        3064.36992269 hartrees
 There are      113 alpha and      113 beta electrons
 Applying Cartesian multipole field
    Component          Value
    ---------          -----
     (2,0,0)        1.00000E-12
     (0,2,0)        2.00000E-11
     (0,0,2)       -3.00000E-11
 Nucleus-field energy     =    -0.0000000791 hartrees
 Requested basis set is 6-311++G(d,p)
 There are 194 shells and 541 basis functions
 A cutoff of  1.0D-15 yielded  13024 shell pairs
 There are    115413 function pairs (    124088 Cartesian)
 Smallest overlap matrix eigenvalue = 1.02E-07
 Linear dependence detected in AO basis
 Number of orthogonalized atomic orbitals = 534
 Maximum deviation from orthogonality = 4.511E-10
 Guess from superposition of atomic densities
 Warning:  Energy on first SCF cycle will be non-variational
 SAD guess density has 226.000000 electrons

 -----------------------------------------------------------------------
  General SCF calculation program by
  Eric Jon Sundstrom, Paul Horn, Yuezhi Mao, Dmitri Zuev, Alec White,
  David Stuck, Shaama M.S., Shane Yost, Joonho Lee, David Small,
  Daniel Levine, Susi Lehtola, Hugh Burton, Evgeny Epifanovsky,
  Bang C. Huynh
 -----------------------------------------------------------------------
 Exchange:     0.2000 Hartree-Fock + 0.0800 Slater + 0.7200 B88
 Correlation:  0.1900 VWN1RPA + 0.8100 LYP
 Using SG-1 standard quadrature grid
 A restricted SCF calculation will be
 performed using DIIS
 SCF converges when DIIS error is below 1.0e-08
 ---------------------------------------
  Cycle       Energy         DIIS error
 ---------------------------------------
    1   -4604.9280370246      2.59e-02  
    2   -4599.8881331119      1.51e-03  
    3   -4599.8069363353      2.01e-03  
    4   -4599.9481686946      7.18e-04  
    5   -4599.9671384720      2.21e-04  
    6   -4599.9685709432      9.68e-05  
    7   -4599.9688876326      2.55e-05  
    8   -4599.9689078799      9.41e-06  
    9   -4599.9689107938      3.00e-06  
   10   -4599.9689111072      8.19e-07  
   11   -4599.9689111300      1.99e-07  
   12   -4599.9689111314      9.99e-08  
   13   -4599.9689111311      3.48e-08  
   14   -4599.9689111314      1.42e-08  
   15   -4599.9689111312      4.60e-09  Convergence criterion met
 ---------------------------------------
 SCF time:   CPU 1109.64s  wall 1110.00s 
 SCF   energy in the final basis set =    -4599.9689111312
 Total energy in the final basis set =    -4599.9689111312

 --------------------------------------------------------------

                    Orbital Energies (a.u.)
 --------------------------------------------------------------

 Alpha MOs
 -- Occupied --
********-101.5874-101.5873-101.5870-101.5857-101.5835-101.5831-101.5820
******** -10.2929 -10.2900 -10.2896 -10.2894 -10.2886 -10.2862 -10.2856
-10.2818 -10.2793 -10.2521 -10.2440 -10.2273  -9.5029  -9.5021  -9.5021
 -9.5017  -9.5006  -9.4981  -9.4978  -9.4969  -9.4961  -7.2680  -7.2672
 -7.2669  -7.2666  -7.2656  -7.2631  -7.2629  -7.2618  -7.2611  -7.2578
 -7.2569  -7.2569  -7.2567  -7.2565  -7.2562  -7.2559  -7.2557  -7.2554
 -7.2546  -7.2529  -7.2526  -7.2521  -7.2517  -7.2516  -7.2510  -7.2508
 -7.2503  -0.9798  -0.9655  -0.9329  -0.9271  -0.9177  -0.8991  -0.8873
 -0.8767  -0.8718  -0.8568  -0.8455  -0.7974  -0.7612  -0.7535  -0.7470
 -0.6732  -0.6466  -0.6394  -0.6230  -0.5709  -0.5558  -0.5513  -0.5316
 -0.5049  -0.4923  -0.4806  -0.4793  -0.4770  -0.4740  -0.4675  -0.4551
 -0.4417  -0.4312  -0.4288  -0.4199  -0.4062  -0.4022  -0.3858  -0.3710
 -0.3667  -0.3657  -0.3623  -0.3602  -0.3586  -0.3547  -0.3515  -0.3419
 -0.3394  -0.3374  -0.3349  -0.3214  -0.3199  -0.2863  -0.2776  -0.2746
 -0.2718
 -- Virtual --
 -0.0779  -0.0705  -0.0665  -0.0613  -0.0587  -0.0504  -0.0146  -0.0118
 -0.0068  -0.0007   0.0119   0.0146   0.0186   0.0197   0.0211   0.0228
  0.0260   0.0383   0.0432   0.0497   0.0520   0.0559   0.0588   0.0627
  0.0674   0.0717   0.0752   0.0765   0.0774   0.0811   0.0824   0.0860
  0.0900   0.0923   0.0930   0.0954   0.1007   0.1045   0.1069   0.1111
  0.1133   0.1158   0.1207   0.1230   0.1236   0.1307   0.1325   0.1343
  0.1384   0.1417   0.1485   0.1510   0.1514   0.1531   0.1604   0.1630
  0.1661   0.1700   0.1715   0.1734   0.1757   0.1832   0.1856   0.1875
  0.1922   0.1959   0.1972   0.2037   0.2131   0.2157   0.2170   0.2197
  0.2243   0.2267   0.2290   0.2338   0.2405   0.2417   0.2448   0.2483
  0.2492   0.2518   0.2585   0.2606   0.2621   0.2679   0.2698   0.2740
  0.2763   0.2829   0.2837   0.2847   0.2904   0.2915   0.2954   0.2995
  0.3009   0.3028   0.3048   0.3107   0.3253   0.3295   0.3403   0.3789
  0.3993   0.4121   0.4172   0.4201   0.4241   0.4263   0.4342   0.4402
  0.4433   0.4466   0.4475   0.4523   0.4552   0.4586   0.4615   0.4668
  0.4730   0.4789   0.4797   0.4826   0.4853   0.4887   0.4892   0.4983
  0.5042   0.5075   0.5124   0.5151   0.5333   0.5510   0.5624   0.5631
  0.5663   0.5744   0.5872   0.5894   0.5958   0.6005   0.6039   0.6067
  0.6113   0.6128   0.6167   0.6198   0.6263   0.6349   0.6423   0.6510
  0.6557   0.6599   0.6653   0.6716   0.6771   0.6945   0.6992   0.7482
  0.7610   0.7690   0.7791   0.7855   0.8034   0.8079   0.8098   0.8230
  0.8250   0.8274   0.8304   0.8306   0.8335   0.8369   0.8386   0.8390
  0.8413   0.8448   0.8485   0.8521   0.8542   0.8554   0.8612   0.8622
  0.8680   0.8813   0.8845   0.8890   0.8913   0.8921   0.8954   0.8980
  0.9113   0.9121   0.9135   0.9229   0.9269   0.9311   0.9370   0.9379
  0.9411   0.9457   0.9510   0.9527   0.9553   0.9638   0.9703   0.9780
  0.9930   1.0004   1.0056   1.0100   1.0229   1.0378   1.0456   1.0534
  1.0655   1.0831   1.0915   1.1168   1.1206   1.1495   1.1786   1.1846
  1.1863   1.1912   1.1978   1.2200   1.2334   1.2441   1.2517   1.2608
  1.2642   1.2689   1.2714   1.2774   1.2824   1.2894   1.2920   1.2962
  1.3052   1.3141   1.3425   1.3632   1.3732   1.3882   1.3976   1.4330
  1.4621   1.4658   1.4893   1.5332   1.5516   1.5649   1.6151   1.6271
  1.6454   1.6548   1.6601   1.7038   1.7218   1.7313   1.7417   1.7694
  1.7880   1.7983   1.8062   1.8184   1.8286   1.8371   1.8475   1.8538
  1.8716   1.8812   1.8996   1.9251   1.9645   1.9971   2.0388   2.0621
  2.0951   2.1099   2.1236   2.1929   2.2033   2.2190   2.2238   2.2259
  2.2342   2.2394   2.2428   2.2524   2.2619   2.2768   2.2820   2.2895
  2.3071   2.3126   2.3151   2.3253   2.3352   2.3418   2.3648   2.3983
  2.4042   2.4097   2.4142   2.4285   2.4324   2.4548   2.4571   2.4690
  2.4871   2.5066   2.5162   2.5272   2.5390   2.5565   2.6001   2.6173
  2.6278   2.6413   2.6522   2.6547   2.6687   2.6862   2.7037   2.7384
  2.7588   2.7978   2.8096   2.8269   2.8476   2.8899   2.9426   2.9633
  3.0248   3.0578   3.0678   3.0755   3.0910   3.1139   3.1301   3.1360
  3.1440   3.1715   3.2137   3.2357   3.2395   3.2604   3.3680   3.4538
  3.5030   3.5430   3.6482   3.6674   3.7303   3.8756   3.8779   3.9162
  4.0312   4.2818   4.7897   4.8132   9.7274   9.7415   9.7828   9.7859
  9.8024   9.8051   9.8076   9.8231   9.8467  23.2398  23.4129  23.7631
 23.7961  23.8088  23.8459  23.9117  23.9179  23.9425  23.9591  24.0223
 24.1156  25.7605  25.7666  25.7949  25.8066  25.8502  25.8715  25.9161
 25.9550  25.9703  26.0766  26.0860  26.1031  26.1065  26.1764  26.1982
 26.2559  26.3077  26.3898  26.4527  26.5022  26.5537  26.6115  26.7391
 26.7708  26.8007  26.9667  27.1026 215.7196 215.7310 215.7787 215.7812
215.8014 215.8043 215.8073 215.8299 215.8575
 --------------------------------------------------------------

          Ground-State Mulliken Net Atomic Charges

     Atom                 Charge (a.u.)
  ----------------------------------------
      1 C                    -1.009101
      2 C                    -1.207621
      3 Cl                    0.552279
      4 C                     0.457141
      5 Cl                    0.636452
      6 C                    -0.145768
      7 Cl                    0.674740
      8 C                     0.081279
      9 Cl                    0.632608
     10 C                    -1.219432
     11 Cl                    0.626253
     12 C                    -0.494690
     13 C                    -0.751197
     14 Cl                    0.530621
     15 C                     0.132116
     16 Cl                    0.635628
     17 C                    -0.320249
     18 Cl                    0.627164
     19 C                    -0.469835
     20 Cl                    0.629009
     21 C                    -0.832191
     22 H                     0.234793
  ----------------------------------------
  Sum of atomic charges =     0.000000

 -----------------------------------------------------------------
                    Cartesian Multipole Moments
 -----------------------------------------------------------------
    Charge (ESU x 10^10)
                -0.0000
    Dipole Moment (Debye)
         X      -0.6492      Y       0.6436      Z       0.0318
       Tot       0.9147
    Quadrupole Moments (Debye-Ang)
        XX    -184.4943     XY       0.0249     YY    -181.1570
        XZ       1.5405     YZ      -0.6968     ZZ    -182.3713
    Octopole Moments (Debye-Ang^2)
       XXX    -366.4202    XXY      25.1606    XYY    -118.1845
       YYY      88.7592    XXZ      58.7449    XYZ       0.8115
       YYZ      51.0180    XZZ    -124.3509    YZZ      29.2510
       ZZZ     161.7079
    Hexadecapole Moments (Debye-Ang^3)
      XXXX   -9225.8236   XXXY     232.8041   XXYY   -1860.6708
      XYYY     239.0358   YYYY   -1804.5447   XXXZ    1821.6186
      XXYZ       9.9798   XYYZ     614.9585   YYYZ     -49.2001
      XXZZ   -2361.0016   XYZZ      90.0684   YYZZ   -1124.6224
      XZZZ    1839.6526   YZZZ       1.0852   ZZZZ   -4923.3023
 -----------------------------------------------------------------
 Calculating analytic gradient of the SCF energy
 Gradient of SCF Energy
            1           2           3           4           5           6
    1  -0.0008009  -0.0002815   0.0006563   0.0003657   0.0002201   0.0000577
    2  -0.0002129  -0.0002288  -0.0024629   0.0000093   0.0000198  -0.0000614
    3  -0.0000910  -0.0001025  -0.0010799   0.0000703  -0.0000303  -0.0002558
            7           8           9          10          11          12
    1  -0.0001602  -0.0001706   0.0000995   0.0003088   0.0000857   0.0005487
    2  -0.0000102   0.0000344   0.0000904   0.0003224   0.0000250   0.0000591
    3   0.0000100   0.0000877  -0.0000742  -0.0001098   0.0001015  -0.0002560
           13          14          15          16          17          18
    1  -0.0001662  -0.0002108  -0.0000551  -0.0000103  -0.0001240   0.0000426
    2   0.0006224   0.0019108  -0.0000898   0.0000100   0.0001350  -0.0000440
    3   0.0001003   0.0016650   0.0000798  -0.0000119  -0.0000102  -0.0000066
           19          20          21          22
    1   0.0002123  -0.0000405  -0.0004535  -0.0001237
    2   0.0000117  -0.0000320  -0.0001053  -0.0000033
    3  -0.0000730   0.0000460  -0.0000541  -0.0000054
 Max gradient component =       2.463E-03
 RMS gradient           =       5.028E-04
 Gradient time:  CPU 381.18 s  wall 381.19 s
 Geometry Optimization Parameters
   NAtoms,    NIC,     NZ,  NCons,   NDum,   NFix, NCnnct, MaxDiis
       22     163      22       0       0       0       0       0

 Cartesian Hessian Update
 Hessian updated using BFGS update


** GEOMETRY OPTIMIZATION IN DELOCALIZED INTERNAL COORDINATES **
   Searching for a Minimum

   Optimization Cycle:   9

                       Coordinates (Angstroms)
     ATOM                X               Y               Z
      1  C         0.0067534792   -0.0300545360    0.0054028154
      2  C        -0.0081271374    0.2919118450    1.3685550729
      3  Cl        1.5052452360    0.6068201041    2.1708774542
      4  C        -1.2069324138    0.3578737548    2.0857525687
      5  Cl       -1.1973181690    0.7640466786    3.7723448271
      6  C        -2.4182599294    0.0960241711    1.4290270072
      7  Cl       -3.9130871289    0.1728185034    2.3070502433
      8  C        -2.4234916859   -0.2328388799    0.0667803926
      9  Cl       -3.9208513805   -0.5662464952   -0.7440430366
     10  C        -1.2106764114   -0.2957205345   -0.6314462469
     11  Cl       -1.2048881252   -0.7431695858   -2.3165503541
     12  C         1.2925040909   -0.0639839727   -0.7522671392
     13  C         2.1947429378   -1.1240361173   -0.6197091666
     14  Cl        1.8070210486   -2.4358891939    0.4585859703
     15  C         3.3987812774   -1.1279844428   -1.3365128895
     16  Cl        4.5132973789   -2.4471045557   -1.1604701741
     17  C         3.7042573909   -0.0600344779   -2.1968127568
     18  Cl        5.1911133253   -0.0503573185   -3.0907712038
     19  C         2.7945755281    0.9962519493   -2.3227218256
     20  Cl        3.1163846892    2.3457619643   -3.3794791588
     21  C         1.6050009545    0.9885563396   -1.6071749969
     22  H         0.9148069506    1.8140350386   -1.7186309160
   Point Group: c1    Number of degrees of freedom:    60


   Energy is  -4599.968911131

 Hessian updated using BFGS update

 60 Hessian modes will be used to form the next step
  Hessian Eigenvalues:
     0.006173    0.017885    0.018703    0.020831    0.020933    0.021923
     0.023004    0.023649    0.023840    0.023911    0.024091    0.024103
     0.024114    0.024116    0.024141    0.024151    0.024204    0.024338
     0.028482    0.073526    0.160329    0.218855    0.231626    0.236021
     0.249722    0.249981    0.249987    0.249990    0.249995    0.249999
     0.250009    0.250033    0.250109    0.250448    0.252643    0.255935
     0.289348    0.292033    0.300941    0.300999    0.301033    0.301046
     0.301078    0.301162    0.302948    0.320194    0.355430    0.378682
     0.414433    0.427002    0.433119    0.454875    0.462396    0.469119
     0.472569    0.477991    0.478722    0.479109    0.486317    0.588222

 Minimum search - taking simple RFO step
 Searching for Lamda that Minimizes Along All modes
 Value Taken    Lamda =  -0.00110123
 Calculated Step too Large.  Step scaled by  0.778401
 Step Taken.  Stepsize is  0.300000

                             Maximum     Tolerance    Cnvgd?
         Gradient           0.002207      0.000300      NO
         Displacement       0.217449      0.001200      NO
         Energy change     -0.001110      0.000001      NO


 New Cartesian Coordinates Obtained by Inverse Iteration

 Displacement from previous Coordinates is:  0.563564
 ----------------------------------------------------------------
             Standard Nuclear Orientation (Angstroms)
    I     Atom           X                Y                Z
 ----------------------------------------------------------------
    1      C       0.0062846700    -0.0157295507     0.0043782685
    2      C      -0.0121451728     0.3404029915     1.3584806250
    3      Cl      1.4970445726     0.7099383943     2.1460158716
    4      C      -1.2108764936     0.3951699534     2.0774923027
    5      Cl     -1.2099657471     0.8428327556     3.7536315576
    6      C      -2.4162440774     0.0841336010     1.4319638670
    7      Cl     -3.9088422486     0.1419446806     2.3149791642
    8      C      -2.4173988525    -0.2780432194     0.0783299576
    9      Cl     -3.9074527434    -0.6757567648    -0.7170015112
   10      C      -1.2054598654    -0.3252354751    -0.6227181233
   11      Cl     -1.1896404326    -0.8022833987    -2.2992011776
   12      C       1.2924049743    -0.0517265055    -0.7529189263
   13      C       2.1685802403    -1.1365573367    -0.6499643247
   14      Cl      1.7459752260    -2.4688374969     0.3903308449
   15      C       3.3727509572    -1.1497184940    -1.3660117315
   16      Cl      4.4540307361    -2.5004419268    -1.2270961960
   17      C       3.7041480678    -0.0655678951    -2.1960400316
   18      Cl      5.1913491319    -0.0661770386    -3.0898364245
   19      C       2.8203488247     1.0152298343    -2.2924320193
   20      Cl      3.1753878212     2.3848342682    -3.3123254293
   21      C       1.6303280160     1.0168342742    -1.5769370953
   22      H       0.9602443014     1.8614345880    -1.6653329815
 ----------------------------------------------------------------
 Nuclear Repulsion Energy =        3063.72216777 hartrees
 There are      113 alpha and      113 beta electrons
 Applying Cartesian multipole field
    Component          Value
    ---------          -----
     (2,0,0)        1.00000E-12
     (0,2,0)        2.00000E-11
     (0,0,2)       -3.00000E-11
 Nucleus-field energy     =    -0.0000000763 hartrees
 Requested basis set is 6-311++G(d,p)
 There are 194 shells and 541 basis functions
 A cutoff of  1.0D-15 yielded  13022 shell pairs
 There are    115416 function pairs (    124091 Cartesian)
 Smallest overlap matrix eigenvalue = 1.02E-07
 Linear dependence detected in AO basis
 Number of orthogonalized atomic orbitals = 534
 Maximum deviation from orthogonality = 2.838E-10
 Guess from superposition of atomic densities
 Warning:  Energy on first SCF cycle will be non-variational
 SAD guess density has 226.000000 electrons

 -----------------------------------------------------------------------
  General SCF calculation program by
  Eric Jon Sundstrom, Paul Horn, Yuezhi Mao, Dmitri Zuev, Alec White,
  David Stuck, Shaama M.S., Shane Yost, Joonho Lee, David Small,
  Daniel Levine, Susi Lehtola, Hugh Burton, Evgeny Epifanovsky,
  Bang C. Huynh
 -----------------------------------------------------------------------
 Exchange:     0.2000 Hartree-Fock + 0.0800 Slater + 0.7200 B88
 Correlation:  0.1900 VWN1RPA + 0.8100 LYP
 Using SG-1 standard quadrature grid
 A restricted SCF calculation will be
 performed using DIIS
 SCF converges when DIIS error is below 1.0e-08
 ---------------------------------------
  Cycle       Energy         DIIS error
 ---------------------------------------
    1   -4604.9256551619      2.59e-02  
    2   -4599.8886112938      1.52e-03  
    3   -4599.8067004682      2.02e-03  
    4   -4599.9487537834      7.19e-04  
    5   -4599.9677940715      2.21e-04  
    6   -4599.9692335763      9.69e-05  
    7   -4599.9695506111      2.55e-05  
    8   -4599.9695710310      9.39e-06  
    9   -4599.9695739331      2.99e-06  
   10   -4599.9695742456      8.15e-07  
   11   -4599.9695742677      1.95e-07  
   12   -4599.9695742688      9.49e-08  
   13   -4599.9695742690      3.30e-08  
   14   -4599.9695742689      1.36e-08  
   15   -4599.9695742690      4.66e-09  Convergence criterion met
 ---------------------------------------
 SCF time:   CPU 1107.94s  wall 1108.00s 
 SCF   energy in the final basis set =    -4599.9695742690
 Total energy in the final basis set =    -4599.9695742690

 --------------------------------------------------------------

                    Orbital Energies (a.u.)
 --------------------------------------------------------------

 Alpha MOs
 -- Occupied --
********-101.5874-101.5872-101.5871-101.5862-101.5834-101.5832-101.5823
******** -10.2929 -10.2900 -10.2896 -10.2893 -10.2886 -10.2862 -10.2856
-10.2817 -10.2793 -10.2518 -10.2439 -10.2272  -9.5029  -9.5020  -9.5020
 -9.5017  -9.5010  -9.4981  -9.4978  -9.4972  -9.4961  -7.2679  -7.2671
 -7.2668  -7.2667  -7.2660  -7.2631  -7.2629  -7.2621  -7.2611  -7.2578
 -7.2569  -7.2568  -7.2567  -7.2565  -7.2561  -7.2559  -7.2558  -7.2557
 -7.2550  -7.2529  -7.2526  -7.2521  -7.2519  -7.2517  -7.2513  -7.2508
 -7.2503  -0.9798  -0.9655  -0.9327  -0.9271  -0.9177  -0.8991  -0.8874
 -0.8767  -0.8718  -0.8567  -0.8456  -0.7974  -0.7612  -0.7535  -0.7470
 -0.6732  -0.6461  -0.6399  -0.6230  -0.5704  -0.5560  -0.5518  -0.5316
 -0.5048  -0.4923  -0.4806  -0.4792  -0.4769  -0.4740  -0.4674  -0.4552
 -0.4418  -0.4310  -0.4285  -0.4198  -0.4059  -0.4020  -0.3855  -0.3708
 -0.3665  -0.3658  -0.3622  -0.3602  -0.3585  -0.3548  -0.3520  -0.3415
 -0.3396  -0.3384  -0.3351  -0.3215  -0.3200  -0.2851  -0.2786  -0.2747
 -0.2719
 -- Virtual --
 -0.0758  -0.0706  -0.0664  -0.0623  -0.0599  -0.0505  -0.0145  -0.0119
 -0.0069  -0.0006   0.0118   0.0145   0.0187   0.0197   0.0211   0.0227
  0.0260   0.0382   0.0433   0.0497   0.0525   0.0558   0.0579   0.0628
  0.0674   0.0721   0.0750   0.0768   0.0771   0.0813   0.0821   0.0848
  0.0900   0.0922   0.0932   0.0958   0.1013   0.1039   0.1071   0.1104
  0.1132   0.1152   0.1201   0.1231   0.1237   0.1313   0.1326   0.1341
  0.1380   0.1412   0.1472   0.1507   0.1515   0.1536   0.1612   0.1636
  0.1667   0.1700   0.1709   0.1736   0.1759   0.1830   0.1858   0.1874
  0.1923   0.1960   0.1974   0.2034   0.2112   0.2136   0.2164   0.2190
  0.2244   0.2270   0.2284   0.2331   0.2390   0.2412   0.2447   0.2480
  0.2502   0.2527   0.2592   0.2605   0.2619   0.2696   0.2702   0.2740
  0.2762   0.2817   0.2830   0.2848   0.2890   0.2940   0.2952   0.2986
  0.2996   0.3027   0.3054   0.3129   0.3256   0.3308   0.3445   0.3786
  0.3994   0.4128   0.4196   0.4216   0.4247   0.4263   0.4351   0.4420
  0.4451   0.4462   0.4486   0.4532   0.4545   0.4585   0.4610   0.4646
  0.4732   0.4785   0.4790   0.4814   0.4847   0.4888   0.4897   0.4990
  0.5041   0.5090   0.5141   0.5158   0.5339   0.5537   0.5627   0.5640
  0.5685   0.5740   0.5855   0.5900   0.5960   0.6011   0.6058   0.6066
  0.6104   0.6125   0.6178   0.6209   0.6289   0.6347   0.6442   0.6494
  0.6510   0.6602   0.6660   0.6721   0.6790   0.6939   0.6969   0.7497
  0.7636   0.7690   0.7807   0.7852   0.8029   0.8077   0.8096   0.8229
  0.8261   0.8280   0.8304   0.8314   0.8335   0.8367   0.8385   0.8393
  0.8411   0.8439   0.8471   0.8525   0.8536   0.8552   0.8597   0.8614
  0.8689   0.8844   0.8865   0.8881   0.8911   0.8915   0.8939   0.8975
  0.9105   0.9127   0.9133   0.9232   0.9282   0.9312   0.9368   0.9391
  0.9421   0.9445   0.9498   0.9528   0.9555   0.9610   0.9689   0.9767
  0.9890   1.0023   1.0085   1.0160   1.0254   1.0356   1.0483   1.0563
  1.0691   1.0816   1.0929   1.1170   1.1198   1.1568   1.1799   1.1853
  1.1865   1.1921   1.1998   1.2208   1.2386   1.2467   1.2533   1.2623
  1.2646   1.2700   1.2709   1.2778   1.2837   1.2882   1.2912   1.2951
  1.3059   1.3152   1.3435   1.3644   1.3757   1.3863   1.3934   1.4331
  1.4638   1.4670   1.4845   1.5323   1.5526   1.5739   1.6134   1.6268
  1.6460   1.6555   1.6595   1.7038   1.7231   1.7303   1.7389   1.7699
  1.7897   1.7976   1.8059   1.8176   1.8291   1.8355   1.8452   1.8538
  1.8723   1.8818   1.8998   1.9273   1.9657   1.9997   2.0393   2.0626
  2.0941   2.1117   2.1210   2.1927   2.2039   2.2191   2.2222   2.2248
  2.2328   2.2388   2.2447   2.2520   2.2621   2.2767   2.2774   2.2894
  2.3077   2.3133   2.3187   2.3262   2.3374   2.3433   2.3628   2.3996
  2.4035   2.4099   2.4146   2.4311   2.4316   2.4506   2.4543   2.4712
  2.4896   2.5104   2.5190   2.5252   2.5425   2.5575   2.5951   2.6168
  2.6303   2.6399   2.6544   2.6567   2.6705   2.6860   2.7026   2.7355
  2.7565   2.7986   2.8115   2.8282   2.8443   2.8873   2.9461   2.9625
  3.0290   3.0583   3.0681   3.0753   3.0961   3.1142   3.1294   3.1355
  3.1450   3.1725   3.2139   3.2328   3.2421   3.2673   3.3679   3.4565
  3.5028   3.5444   3.6515   3.6669   3.7344   3.8770   3.8774   3.9192
  4.0316   4.2777   4.7916   4.8100   9.7313   9.7429   9.7818   9.7858
  9.8026   9.8055   9.8073   9.8302   9.8419  23.2431  23.4135  23.7637
 23.7951  23.8097  23.8475  23.9121  23.9169  23.9425  23.9593  24.0234
 24.1186  25.7605  25.7667  25.7927  25.8043  25.8516  25.8660  25.9034
 25.9604  25.9768  26.0715  26.0857  26.1037  26.1114  26.1767  26.1957
 26.2475  26.3209  26.3896  26.4564  26.5091  26.5505  26.6094  26.7365
 26.7745  26.7994  26.9673  27.1228 215.7231 215.7331 215.7775 215.7813
215.8016 215.8045 215.8077 215.8393 215.8505
 --------------------------------------------------------------

          Ground-State Mulliken Net Atomic Charges

     Atom                 Charge (a.u.)
  ----------------------------------------
      1 C                    -1.018333
      2 C                    -1.254141
      3 Cl                    0.564051
      4 C                     0.382730
      5 Cl                    0.640160
      6 C                     0.019309
      7 Cl                    0.676230
      8 C                     0.116186
      9 Cl                    0.633356
     10 C                    -1.311879
     11 Cl                    0.629617
     12 C                    -0.546373
     13 C                    -0.802745
     14 Cl                    0.547110
     15 C                     0.217693
     16 Cl                    0.635537
     17 C                    -0.321781
     18 Cl                    0.627337
     19 C                    -0.505215
     20 Cl                    0.627085
     21 C                    -0.790925
     22 H                     0.234991
  ----------------------------------------
  Sum of atomic charges =     0.000000

 -----------------------------------------------------------------
                    Cartesian Multipole Moments
 -----------------------------------------------------------------
    Charge (ESU x 10^10)
                -0.0000
    Dipole Moment (Debye)
         X      -0.6422      Y       0.6622      Z       0.0401
       Tot       0.9233
    Quadrupole Moments (Debye-Ang)
        XX    -184.4932     XY       0.0660     YY    -181.0564
        XZ       1.4994     YZ      -0.6671     ZZ    -182.4209
    Octopole Moments (Debye-Ang^2)
       XXX    -364.9496    XXY      25.7596    XYY    -117.4921
       YYY      91.0704    XXZ      59.3837    XYZ       0.9464
       YYZ      51.5643    XZZ    -123.8313    YZZ      30.0758
       ZZZ     163.6564
    Hexadecapole Moments (Debye-Ang^3)
      XXXX   -9186.8403   XXXY     201.5814   XXYY   -1866.6522
      XYYY     203.8640   YYYY   -1892.1611   XXXZ    1845.9878
      XXYZ      -3.0002   XYYZ     622.7275   YYYZ     -92.4291
      XXZZ   -2344.0782   XYZZ      78.9706   YYZZ   -1129.8612
      XZZZ    1864.1501   YZZZ     -38.9145   ZZZZ   -4868.4151
 -----------------------------------------------------------------
 Calculating analytic gradient of the SCF energy
 Gradient of SCF Energy
            1           2           3           4           5           6
    1  -0.0006642  -0.0001387   0.0006456   0.0000161  -0.0001601   0.0001683
    2  -0.0001569  -0.0002417  -0.0015287   0.0000056  -0.0000201  -0.0000394
    3  -0.0001889  -0.0000608  -0.0007834  -0.0000063  -0.0000236  -0.0002617
            7           8           9          10          11          12
    1   0.0000411  -0.0001434  -0.0000173   0.0003420   0.0001080   0.0004609
    2   0.0000045   0.0002120  -0.0000516   0.0001826   0.0000002   0.0001826
    3   0.0001346   0.0003006   0.0000467  -0.0001902   0.0000960  -0.0002352
           13          14          15          16          17          18
    1  -0.0001276  -0.0001378  -0.0000513  -0.0000503  -0.0002597   0.0000527
    2   0.0004297   0.0010984  -0.0000915  -0.0000208   0.0002112   0.0000297
    3  -0.0000224   0.0010884   0.0000513   0.0000378   0.0000229  -0.0000614
           19          20          21          22
    1   0.0003387  -0.0000159  -0.0003728  -0.0000342
    2  -0.0001077  -0.0000404  -0.0000431  -0.0000145
    3  -0.0000435  -0.0000166   0.0000964   0.0000192
 Max gradient component =       1.529E-03
 RMS gradient           =       3.437E-04
 Gradient time:  CPU 384.45 s  wall 384.47 s
 Geometry Optimization Parameters
   NAtoms,    NIC,     NZ,  NCons,   NDum,   NFix, NCnnct, MaxDiis
       22     163      22       0       0       0       0       0

 Cartesian Hessian Update
 Hessian updated using BFGS update


** GEOMETRY OPTIMIZATION IN DELOCALIZED INTERNAL COORDINATES **
   Searching for a Minimum

   Optimization Cycle:  10

                       Coordinates (Angstroms)
     ATOM                X               Y               Z
      1  C         0.0062846700   -0.0157295507    0.0043782685
      2  C        -0.0121451728    0.3404029915    1.3584806250
      3  Cl        1.4970445726    0.7099383943    2.1460158716
      4  C        -1.2108764936    0.3951699534    2.0774923027
      5  Cl       -1.2099657471    0.8428327556    3.7536315576
      6  C        -2.4162440774    0.0841336010    1.4319638670
      7  Cl       -3.9088422486    0.1419446806    2.3149791642
      8  C        -2.4173988525   -0.2780432194    0.0783299576
      9  Cl       -3.9074527434   -0.6757567648   -0.7170015112
     10  C        -1.2054598654   -0.3252354751   -0.6227181233
     11  Cl       -1.1896404326   -0.8022833987   -2.2992011776
     12  C         1.2924049743   -0.0517265055   -0.7529189263
     13  C         2.1685802403   -1.1365573367   -0.6499643247
     14  Cl        1.7459752260   -2.4688374969    0.3903308449
     15  C         3.3727509572   -1.1497184940   -1.3660117315
     16  Cl        4.4540307361   -2.5004419268   -1.2270961960
     17  C         3.7041480678   -0.0655678951   -2.1960400316
     18  Cl        5.1913491319   -0.0661770386   -3.0898364245
     19  C         2.8203488247    1.0152298343   -2.2924320193
     20  Cl        3.1753878212    2.3848342682   -3.3123254293
     21  C         1.6303280160    1.0168342742   -1.5769370953
     22  H         0.9602443014    1.8614345880   -1.6653329815
   Point Group: c1    Number of degrees of freedom:    60


   Energy is  -4599.969574269

 Hessian updated using BFGS update

 60 Hessian modes will be used to form the next step
  Hessian Eigenvalues:
     0.003926    0.017884    0.018671    0.020818    0.020935    0.021789
     0.023006    0.023650    0.023842    0.023911    0.024092    0.024102
     0.024115    0.024116    0.024141    0.024153    0.024209    0.024425
     0.028564    0.073514    0.160329    0.218527    0.231617    0.236026
     0.249464    0.249985    0.249987    0.249994    0.249998    0.250005
     0.250015    0.250095    0.250160    0.250535    0.252864    0.258318
     0.289417    0.291831    0.300939    0.300998    0.301033    0.301063
     0.301073    0.301168    0.302951    0.320332    0.355452    0.378829
     0.414430    0.427030    0.433123    0.455083    0.462446    0.469546
     0.472802    0.477951    0.478947    0.479250    0.486390    0.587811

 Minimum search - taking simple RFO step
 Searching for Lamda that Minimizes Along All modes
 Value Taken    Lamda =  -0.00063094
 Calculated Step too Large.  Step scaled by  0.818248
 Step Taken.  Stepsize is  0.300000

                             Maximum     Tolerance    Cnvgd?
         Gradient           0.001442      0.000300      NO
         Displacement       0.223423      0.001200      NO
         Energy change     -0.000663      0.000001      NO


 New Cartesian Coordinates Obtained by Inverse Iteration

 Displacement from previous Coordinates is:  0.514543
 ----------------------------------------------------------------
             Standard Nuclear Orientation (Angstroms)
    I     Atom           X                Y                Z
 ----------------------------------------------------------------
    1      C       0.0077359924    -0.0073446906     0.0069557087
    2      C      -0.0173823974     0.3833016606     1.3511452953
    3      Cl      1.4816693806     0.8088564070     2.1296607379
    4      C      -1.2165543914     0.4291435914     2.0701089074
    5      Cl     -1.2213050058     0.9198389421     3.7342522839
    6      C      -2.4154701088     0.0742065236     1.4345947688
    7      Cl     -3.9092628595     0.1222124313     2.3161779129
    8      C      -2.4096515941    -0.3201114924     0.0898654113
    9      Cl     -3.8906028001    -0.7660306044    -0.6966483882
   10      C      -1.1979170239    -0.3564438895    -0.6111837600
   11      Cl     -1.1737567371    -0.8587193889    -2.2798830386
   12      C       1.2938166709    -0.0449088281    -0.7507252316
   13      C       2.1479847006    -1.1495628565    -0.6774828100
   14      Cl      1.6961034957    -2.5028436781     0.3227098272
   15      C       3.3509322259    -1.1684392980    -1.3954895944
   16      Cl      4.4034108206    -2.5450678431    -1.2965948200
   17      C       3.7034549991    -0.0698917825    -2.1972332395
   18      Cl      5.1891894897    -0.0779930789    -3.0934174786
   19      C       2.8416631646     1.0307318869    -2.2638019990
   20      Cl      3.2239730124     2.4196814219    -3.2472817042
   21      C       1.6528178289     1.0379767913    -1.5462404278
   22      H       1.0000030429     1.8980880136    -1.6117018748
 ----------------------------------------------------------------
 Nuclear Repulsion Energy =        3062.86611650 hartrees
 There are      113 alpha and      113 beta electrons
 Applying Cartesian multipole field
    Component          Value
    ---------          -----
     (2,0,0)        1.00000E-12
     (0,2,0)        2.00000E-11
     (0,0,2)       -3.00000E-11
 Nucleus-field energy     =    -0.0000000737 hartrees
 Requested basis set is 6-311++G(d,p)
 There are 194 shells and 541 basis functions
 A cutoff of  1.0D-15 yielded  13025 shell pairs
 There are    115402 function pairs (    124071 Cartesian)
 Smallest overlap matrix eigenvalue = 1.03E-07
 Linear dependence detected in AO basis
 Number of orthogonalized atomic orbitals = 534
 Maximum deviation from orthogonality = 5.077E-10
 Guess from superposition of atomic densities
 Warning:  Energy on first SCF cycle will be non-variational
 SAD guess density has 226.000000 electrons

 -----------------------------------------------------------------------
  General SCF calculation program by
  Eric Jon Sundstrom, Paul Horn, Yuezhi Mao, Dmitri Zuev, Alec White,
  David Stuck, Shaama M.S., Shane Yost, Joonho Lee, David Small,
  Daniel Levine, Susi Lehtola, Hugh Burton, Evgeny Epifanovsky,
  Bang C. Huynh
 -----------------------------------------------------------------------
 Exchange:     0.2000 Hartree-Fock + 0.0800 Slater + 0.7200 B88
 Correlation:  0.1900 VWN1RPA + 0.8100 LYP
 Using SG-1 standard quadrature grid
 A restricted SCF calculation will be
 performed using DIIS
 SCF converges when DIIS error is below 1.0e-08
 ---------------------------------------
  Cycle       Energy         DIIS error
 ---------------------------------------
    1   -4604.9241262793      2.59e-02  
    2   -4599.8889055923      1.52e-03  
    3   -4599.8065455135      2.02e-03  
    4   -4599.9490842670      7.20e-04  
    5   -4599.9681787186      2.21e-04  
    6   -4599.9696220897      9.69e-05  
    7   -4599.9699391283      2.56e-05  
    8   -4599.9699596907      9.38e-06  
    9   -4599.9699625782      2.99e-06  
   10   -4599.9699628896      8.12e-07  
   11   -4599.9699629121      1.93e-07  
   12   -4599.9699629133      9.12e-08  
   13   -4599.9699629138      3.10e-08  
   14   -4599.9699629138      1.24e-08  
   15   -4599.9699629134      4.56e-09  Convergence criterion met
 ---------------------------------------
 SCF time:   CPU 1105.04s  wall 1105.00s 
 SCF   energy in the final basis set =    -4599.9699629134
 Total energy in the final basis set =    -4599.9699629134

 --------------------------------------------------------------

                    Orbital Energies (a.u.)
 --------------------------------------------------------------

 Alpha MOs
 -- Occupied --
********-101.5873-101.5871-101.5871-101.5865-101.5834-101.5832-101.5825
******** -10.2929 -10.2898 -10.2896 -10.2891 -10.2887 -10.2862 -10.2856
-10.2817 -10.2794 -10.2517 -10.2438 -10.2272  -9.5029  -9.5020  -9.5018
 -9.5017  -9.5013  -9.4980  -9.4978  -9.4973  -9.4961  -7.2680  -7.2671
 -7.2667  -7.2667  -7.2662  -7.2631  -7.2629  -7.2623  -7.2610  -7.2578
 -7.2568  -7.2567  -7.2567  -7.2565  -7.2561  -7.2560  -7.2558  -7.2557
 -7.2553  -7.2528  -7.2527  -7.2521  -7.2521  -7.2517  -7.2515  -7.2508
 -7.2503  -0.9798  -0.9655  -0.9328  -0.9270  -0.9178  -0.8992  -0.8873
 -0.8767  -0.8719  -0.8566  -0.8456  -0.7973  -0.7612  -0.7535  -0.7470
 -0.6732  -0.6457  -0.6401  -0.6230  -0.5701  -0.5562  -0.5521  -0.5316
 -0.5048  -0.4923  -0.4806  -0.4792  -0.4769  -0.4740  -0.4674  -0.4552
 -0.4418  -0.4310  -0.4283  -0.4199  -0.4058  -0.4018  -0.3853  -0.3706
 -0.3665  -0.3657  -0.3621  -0.3603  -0.3585  -0.3549  -0.3526  -0.3410
 -0.3398  -0.3391  -0.3351  -0.3214  -0.3200  -0.2839  -0.2796  -0.2748
 -0.2720
 -- Virtual --
 -0.0740  -0.0707  -0.0664  -0.0638  -0.0602  -0.0505  -0.0145  -0.0119
 -0.0070  -0.0005   0.0118   0.0144   0.0186   0.0197   0.0212   0.0227
  0.0259   0.0382   0.0433   0.0497   0.0531   0.0556   0.0571   0.0628
  0.0675   0.0725   0.0747   0.0769   0.0772   0.0815   0.0818   0.0838
  0.0901   0.0921   0.0932   0.0963   0.1018   0.1032   0.1075   0.1097
  0.1131   0.1147   0.1197   0.1229   0.1240   0.1315   0.1326   0.1346
  0.1376   0.1406   0.1463   0.1505   0.1516   0.1539   0.1617   0.1638
  0.1676   0.1689   0.1708   0.1744   0.1760   0.1828   0.1860   0.1874
  0.1922   0.1961   0.1976   0.2032   0.2078   0.2134   0.2159   0.2183
  0.2243   0.2269   0.2289   0.2328   0.2372   0.2408   0.2448   0.2477
  0.2508   0.2540   0.2592   0.2604   0.2617   0.2697   0.2721   0.2744
  0.2762   0.2795   0.2820   0.2859   0.2879   0.2940   0.2957   0.2988
  0.2992   0.3029   0.3067   0.3151   0.3257   0.3322   0.3484   0.3783
  0.3996   0.4134   0.4206   0.4227   0.4250   0.4272   0.4355   0.4421
  0.4446   0.4484   0.4497   0.4524   0.4568   0.4591   0.4603   0.4627
  0.4735   0.4785   0.4785   0.4803   0.4844   0.4886   0.4901   0.4999
  0.5036   0.5095   0.5129   0.5202   0.5343   0.5579   0.5625   0.5642
  0.5712   0.5732   0.5828   0.5906   0.5960   0.6014   0.6064   0.6074
  0.6098   0.6123   0.6188   0.6217   0.6311   0.6347   0.6438   0.6479
  0.6492   0.6605   0.6687   0.6739   0.6806   0.6935   0.6958   0.7507
  0.7665   0.7692   0.7818   0.7851   0.8029   0.8062   0.8113   0.8223
  0.8267   0.8282   0.8303   0.8325   0.8334   0.8360   0.8379   0.8397
  0.8407   0.8434   0.8463   0.8523   0.8533   0.8553   0.8584   0.8603
  0.8703   0.8859   0.8880   0.8888   0.8905   0.8912   0.8936   0.8960
  0.9097   0.9136   0.9141   0.9232   0.9290   0.9322   0.9354   0.9394
  0.9417   0.9444   0.9489   0.9531   0.9551   0.9587   0.9676   0.9741
  0.9858   1.0047   1.0108   1.0205   1.0269   1.0341   1.0499   1.0587
  1.0710   1.0810   1.0936   1.1171   1.1192   1.1624   1.1805   1.1854
  1.1863   1.1921   1.2031   1.2209   1.2411   1.2491   1.2589   1.2644
  1.2649   1.2706   1.2712   1.2784   1.2851   1.2881   1.2903   1.2925
  1.3069   1.3161   1.3473   1.3651   1.3782   1.3851   1.3907   1.4341
  1.4629   1.4699   1.4820   1.5304   1.5533   1.5818   1.6116   1.6286
  1.6468   1.6562   1.6589   1.7039   1.7250   1.7297   1.7371   1.7706
  1.7909   1.7964   1.8056   1.8170   1.8299   1.8341   1.8438   1.8538
  1.8733   1.8828   1.8997   1.9287   1.9664   2.0019   2.0398   2.0640
  2.0937   2.1130   2.1196   2.1924   2.2053   2.2192   2.2200   2.2247
  2.2307   2.2389   2.2461   2.2514   2.2623   2.2714   2.2768   2.2901
  2.3077   2.3133   2.3212   2.3275   2.3390   2.3436   2.3629   2.4023
  2.4026   2.4101   2.4147   2.4297   2.4330   2.4472   2.4520   2.4729
  2.4914   2.5139   2.5211   2.5237   2.5447   2.5585   2.5906   2.6156
  2.6328   2.6395   2.6550   2.6604   2.6716   2.6862   2.7016   2.7327
  2.7550   2.7999   2.8128   2.8262   2.8447   2.8850   2.9489   2.9613
  3.0321   3.0587   3.0690   3.0751   3.1018   3.1139   3.1255   3.1368
  3.1457   3.1729   3.2148   3.2307   3.2433   3.2754   3.3678   3.4591
  3.5025   3.5456   3.6546   3.6668   3.7380   3.8774   3.8776   3.9220
  4.0322   4.2752   4.7936   4.8066   9.7342   9.7440   9.7805   9.7860
  9.8023   9.8055   9.8087   9.8339   9.8450  23.2467  23.4141  23.7633
 23.7946  23.8108  23.8485  23.9118  23.9170  23.9425  23.9592  24.0242
 24.1205  25.7605  25.7664  25.7896  25.8021  25.8523  25.8563  25.8947
 25.9629  25.9821  26.0670  26.0867  26.1021  26.1159  26.1773  26.1933
 26.2392  26.3387  26.3853  26.4597  26.5135  26.5485  26.6082  26.7360
 26.7758  26.7979  26.9720  27.1416 215.7256 215.7351 215.7761 215.7816
215.8013 215.8046 215.8096 215.8451 215.8524
 --------------------------------------------------------------

          Ground-State Mulliken Net Atomic Charges

     Atom                 Charge (a.u.)
  ----------------------------------------
      1 C                    -1.018860
      2 C                    -1.313017
      3 Cl                    0.575587
      4 C                     0.312546
      5 Cl                    0.641947
      6 C                     0.141799
      7 Cl                    0.677853
      8 C                     0.146186
      9 Cl                    0.635352
     10 C                    -1.380385
     11 Cl                    0.626693
     12 C                    -0.581006
     13 C                    -0.811727
     14 Cl                    0.545771
     15 C                     0.279916
     16 Cl                    0.636266
     17 C                    -0.320837
     18 Cl                    0.627722
     19 C                    -0.522736
     20 Cl                    0.626679
     21 C                    -0.761108
     22 H                     0.235359
  ----------------------------------------
  Sum of atomic charges =     0.000000

 -----------------------------------------------------------------
                    Cartesian Multipole Moments
 -----------------------------------------------------------------
    Charge (ESU x 10^10)
                 0.0000
    Dipole Moment (Debye)
         X      -0.6342      Y       0.6739      Z       0.0501
       Tot       0.9268
    Quadrupole Moments (Debye-Ang)
        XX    -184.4822     XY       0.1058     YY    -180.9819
        XZ       1.4940     YZ      -0.6277     ZZ    -182.4696
    Octopole Moments (Debye-Ang^2)
       XXX    -363.6087    XXY      26.1722    XYY    -116.8514
       YYY      92.5071    XXZ      59.9724    XYZ       1.1184
       YYZ      52.2664    XZZ    -123.1972    YZZ      30.6220
       ZZZ     165.7941
    Hexadecapole Moments (Debye-Ang^3)
      XXXX   -9149.4457   XXXY     175.9523   XXYY   -1872.9700
      XYYY     175.8468   YYYY   -1977.4938   XXXZ    1868.1526
      XXYZ     -15.9274   XYYZ     629.8658   YYYZ    -134.9525
      XXZZ   -2328.6985   XYZZ      69.7565   YYZZ   -1135.7367
      XZZZ    1887.6691   YZZZ     -78.8069   ZZZZ   -4820.4770
 -----------------------------------------------------------------
 Calculating analytic gradient of the SCF energy
 Gradient of SCF Energy
            1           2           3           4           5           6
    1  -0.0005562  -0.0001044   0.0001820   0.0003353   0.0002990   0.0000095
    2   0.0000068  -0.0001947  -0.0007448  -0.0000025   0.0000813  -0.0001430
    3  -0.0001886   0.0001598  -0.0002163   0.0000243  -0.0000376  -0.0003128
            7           8           9          10          11          12
    1  -0.0001112  -0.0000383   0.0000969   0.0001114  -0.0000622   0.0003175
    2   0.0000058   0.0001212  -0.0000796  -0.0000759   0.0001275   0.0001314
    3  -0.0000196   0.0002452  -0.0000590  -0.0000606   0.0000890  -0.0003775
           13          14          15          16          17          18
    1  -0.0001052  -0.0000993  -0.0000129  -0.0000345  -0.0002496   0.0000511
    2   0.0003027   0.0006781  -0.0000814   0.0000370   0.0001689  -0.0000410
    3   0.0000797   0.0005604   0.0000510  -0.0000388   0.0000230  -0.0000321
           19          20          21          22
    1   0.0002817  -0.0000414  -0.0002430  -0.0000263
    2  -0.0001598  -0.0000136  -0.0000877  -0.0000366
    3  -0.0000274  -0.0000529   0.0001709   0.0000198
 Max gradient component =       7.448E-04
 RMS gradient           =       2.137E-04
 Gradient time:  CPU 387.05 s  wall 387.06 s
 Geometry Optimization Parameters
   NAtoms,    NIC,     NZ,  NCons,   NDum,   NFix, NCnnct, MaxDiis
       22     163      22       0       0       0       0       0

 Cartesian Hessian Update
 Hessian updated using BFGS update


** GEOMETRY OPTIMIZATION IN DELOCALIZED INTERNAL COORDINATES **
   Searching for a Minimum

   Optimization Cycle:  11

                       Coordinates (Angstroms)
     ATOM                X               Y               Z
      1  C         0.0077359924   -0.0073446906    0.0069557087
      2  C        -0.0173823974    0.3833016606    1.3511452953
      3  Cl        1.4816693806    0.8088564070    2.1296607379
      4  C        -1.2165543914    0.4291435914    2.0701089074
      5  Cl       -1.2213050058    0.9198389421    3.7342522839
      6  C        -2.4154701088    0.0742065236    1.4345947688
      7  Cl       -3.9092628595    0.1222124313    2.3161779129
      8  C        -2.4096515941   -0.3201114924    0.0898654113
      9  Cl       -3.8906028001   -0.7660306044   -0.6966483882
     10  C        -1.1979170239   -0.3564438895   -0.6111837600
     11  Cl       -1.1737567371   -0.8587193889   -2.2798830386
     12  C         1.2938166709   -0.0449088281   -0.7507252316
     13  C         2.1479847006   -1.1495628565   -0.6774828100
     14  Cl        1.6961034957   -2.5028436781    0.3227098272
     15  C         3.3509322259   -1.1684392980   -1.3954895944
     16  Cl        4.4034108206   -2.5450678431   -1.2965948200
     17  C         3.7034549991   -0.0698917825   -2.1972332395
     18  Cl        5.1891894897   -0.0779930789   -3.0934174786
     19  C         2.8416631646    1.0307318869   -2.2638019990
     20  Cl        3.2239730124    2.4196814219   -3.2472817042
     21  C         1.6528178289    1.0379767913   -1.5462404278
     22  H         1.0000030429    1.8980880136   -1.6117018748
   Point Group: c1    Number of degrees of freedom:    60


   Energy is  -4599.969962913

 Hessian updated using BFGS update

 60 Hessian modes will be used to form the next step
  Hessian Eigenvalues:
     0.002562    0.017873    0.018620    0.020885    0.020948    0.021704
     0.023006    0.023657    0.023841    0.023919    0.024096    0.024105
     0.024115    0.024117    0.024141    0.024153    0.024229    0.024394
     0.028802    0.072992    0.160330    0.218046    0.232209    0.236034
     0.249737    0.249986    0.249993    0.249997    0.250001    0.250005
     0.250052    0.250084    0.250274    0.250532    0.252916    0.264279
     0.289581    0.291798    0.300944    0.301002    0.301034    0.301058
     0.301078    0.301207    0.302958    0.320665    0.355478    0.379334
     0.414384    0.427037    0.433126    0.455057    0.462448    0.470148
     0.472793    0.477930    0.478963    0.479785    0.487336    0.588438

 Minimum search - taking simple RFO step
 Searching for Lamda that Minimizes Along All modes
 Value Taken    Lamda =  -0.00030546
 Calculated Step too Large.  Step scaled by  0.937229
 Step Taken.  Stepsize is  0.300000

                             Maximum     Tolerance    Cnvgd?
         Gradient           0.000710      0.000300      NO
         Displacement       0.221675      0.001200      NO
         Energy change     -0.000389      0.000001      NO


 New Cartesian Coordinates Obtained by Inverse Iteration

 Displacement from previous Coordinates is:  0.522761
 ----------------------------------------------------------------
             Standard Nuclear Orientation (Angstroms)
    I     Atom           X                Y                Z
 ----------------------------------------------------------------
    1      C       0.0099064332    -0.0017596856     0.0103327756
    2      C      -0.0228982586     0.4258749954     1.3425463613
    3      Cl      1.4667685127     0.9059201079     2.1082355949
    4      C      -1.2237313121     0.4653536596     2.0608503417
    5      Cl     -1.2426577242     0.9958644448     3.7127796461
    6      C      -2.4146342684     0.0691079742     1.4359698706
    7      Cl     -3.9076527422     0.1081116139     2.3189593628
    8      C      -2.4014559964    -0.3585891466     0.1013860759
    9      Cl     -3.8742452249    -0.8501828098    -0.6731833435
   10      C      -1.1890914406    -0.3886188020    -0.5986219778
   11      Cl     -1.1527261862    -0.9279019929    -2.2554554627
   12      C       1.2958217201    -0.0405363646    -0.7472650260
   13      C       2.1278034629    -1.1641619017    -0.7070516683
   14      Cl      1.6493356512    -2.5387495144     0.2519543425
   15      C       3.3292227926    -1.1864499456    -1.4277199065
   16      Cl      4.3537650404    -2.5863825805    -1.3698887985
   17      C       3.7023826624    -0.0731325375    -2.1992493840
   18      Cl      5.1862344566    -0.0849924349    -3.0984166973
   19      C       2.8621110193     1.0455863776    -2.2337173212
   20      Cl      3.2721487000     2.4546495078    -3.1767681780
   21      C       1.6749329074     1.0565043774    -1.5136481844
   22      H       1.0395117009     1.9311648965    -1.5542419364
 ----------------------------------------------------------------
 Nuclear Repulsion Energy =        3062.21337143 hartrees
 There are      113 alpha and      113 beta electrons
 Applying Cartesian multipole field
    Component          Value
    ---------          -----
     (2,0,0)        1.00000E-12
     (0,2,0)        2.00000E-11
     (0,0,2)       -3.00000E-11
 Nucleus-field energy     =    -0.0000000709 hartrees
 Requested basis set is 6-311++G(d,p)
 There are 194 shells and 541 basis functions
 A cutoff of  1.0D-15 yielded  13040 shell pairs
 There are    115476 function pairs (    124143 Cartesian)
 Smallest overlap matrix eigenvalue = 1.06E-07
 Linear dependence detected in AO basis
 Number of orthogonalized atomic orbitals = 534
 Maximum deviation from orthogonality = 2.852E-10
 Guess from superposition of atomic densities
 Warning:  Energy on first SCF cycle will be non-variational
 SAD guess density has 226.000000 electrons

 -----------------------------------------------------------------------
  General SCF calculation program by
  Eric Jon Sundstrom, Paul Horn, Yuezhi Mao, Dmitri Zuev, Alec White,
  David Stuck, Shaama M.S., Shane Yost, Joonho Lee, David Small,
  Daniel Levine, Susi Lehtola, Hugh Burton, Evgeny Epifanovsky,
  Bang C. Huynh
 -----------------------------------------------------------------------
 Exchange:     0.2000 Hartree-Fock + 0.0800 Slater + 0.7200 B88
 Correlation:  0.1900 VWN1RPA + 0.8100 LYP
 Using SG-1 standard quadrature grid
 A restricted SCF calculation will be
 performed using DIIS
 SCF converges when DIIS error is below 1.0e-08
 ---------------------------------------
  Cycle       Energy         DIIS error
 ---------------------------------------
    1   -4604.9210382299      2.59e-02  
    2   -4599.8890808825      1.52e-03  
    3   -4599.8066392526      2.02e-03  
    4   -4599.9492563180      7.20e-04  
    5   -4599.9683585711      2.22e-04  
    6   -4599.9698048443      9.69e-05  
    7   -4599.9701218152      2.57e-05  
    8   -4599.9701425138      9.36e-06  
    9   -4599.9701453927      2.99e-06  
   10   -4599.9701457048      8.09e-07  
   11   -4599.9701457272      1.92e-07  
   12   -4599.9701457282      8.90e-08  
   13   -4599.9701457286      2.95e-08  
   14   -4599.9701457287      1.10e-08  
   15   -4599.9701457283      4.04e-09  Convergence criterion met
 ---------------------------------------
 SCF time:   CPU 1106.33s  wall 1106.00s 
 SCF   energy in the final basis set =    -4599.9701457283
 Total energy in the final basis set =    -4599.9701457283

 --------------------------------------------------------------

                    Orbital Energies (a.u.)
 --------------------------------------------------------------

 Alpha MOs
 -- Occupied --
********-101.5873-101.5871-101.5870-101.5868-101.5834-101.5832-101.5827
******** -10.2929 -10.2898 -10.2897 -10.2890 -10.2889 -10.2862 -10.2856
-10.2818 -10.2794 -10.2517 -10.2439 -10.2272  -9.5029  -9.5020  -9.5017
 -9.5017  -9.5015  -9.4981  -9.4978  -9.4974  -9.4961  -7.2679  -7.2670
 -7.2667  -7.2666  -7.2665  -7.2631  -7.2629  -7.2624  -7.2610  -7.2578
 -7.2568  -7.2567  -7.2565  -7.2565  -7.2564  -7.2558  -7.2558  -7.2558
 -7.2555  -7.2528  -7.2527  -7.2522  -7.2521  -7.2517  -7.2515  -7.2508
 -7.2503  -0.9797  -0.9655  -0.9326  -0.9270  -0.9178  -0.8992  -0.8873
 -0.8767  -0.8719  -0.8565  -0.8456  -0.7973  -0.7612  -0.7534  -0.7470
 -0.6732  -0.6454  -0.6404  -0.6230  -0.5700  -0.5563  -0.5522  -0.5316
 -0.5048  -0.4923  -0.4805  -0.4792  -0.4768  -0.4739  -0.4673  -0.4553
 -0.4418  -0.4310  -0.4282  -0.4198  -0.4057  -0.4017  -0.3852  -0.3705
 -0.3664  -0.3658  -0.3620  -0.3603  -0.3584  -0.3550  -0.3528  -0.3408
 -0.3399  -0.3396  -0.3350  -0.3214  -0.3200  -0.2829  -0.2806  -0.2748
 -0.2720
 -- Virtual --
 -0.0725  -0.0709  -0.0664  -0.0652  -0.0603  -0.0506  -0.0145  -0.0119
 -0.0071  -0.0005   0.0118   0.0143   0.0186   0.0197   0.0211   0.0227
  0.0259   0.0381   0.0434   0.0496   0.0537   0.0555   0.0564   0.0628
  0.0675   0.0729   0.0742   0.0769   0.0774   0.0815   0.0821   0.0830
  0.0901   0.0921   0.0933   0.0968   0.1021   0.1026   0.1081   0.1089
  0.1130   0.1144   0.1194   0.1227   0.1242   0.1317   0.1324   0.1355
  0.1371   0.1398   0.1459   0.1503   0.1517   0.1541   0.1621   0.1640
  0.1679   0.1684   0.1707   0.1750   0.1760   0.1827   0.1862   0.1875
  0.1921   0.1961   0.1977   0.2034   0.2053   0.2132   0.2156   0.2179
  0.2241   0.2268   0.2296   0.2329   0.2356   0.2404   0.2449   0.2474
  0.2511   0.2553   0.2587   0.2604   0.2615   0.2697   0.2737   0.2750
  0.2762   0.2782   0.2809   0.2867   0.2872   0.2935   0.2958   0.2986
  0.3000   0.3030   0.3077   0.3168   0.3258   0.3332   0.3511   0.3781
  0.3997   0.4137   0.4211   0.4232   0.4254   0.4279   0.4357   0.4418
  0.4446   0.4501   0.4504   0.4515   0.4581   0.4597   0.4601   0.4616
  0.4739   0.4783   0.4787   0.4794   0.4840   0.4885   0.4904   0.5013
  0.5028   0.5085   0.5118   0.5234   0.5344   0.5612   0.5634   0.5646
  0.5715   0.5744   0.5796   0.5910   0.5960   0.6017   0.6069   0.6079
  0.6090   0.6122   0.6197   0.6220   0.6331   0.6347   0.6417   0.6470
  0.6489   0.6602   0.6702   0.6775   0.6812   0.6941   0.6967   0.7511
  0.7681   0.7709   0.7828   0.7849   0.8034   0.8050   0.8140   0.8213
  0.8264   0.8286   0.8300   0.8333   0.8335   0.8348   0.8380   0.8394
  0.8406   0.8432   0.8459   0.8517   0.8528   0.8557   0.8573   0.8592
  0.8712   0.8868   0.8889   0.8895   0.8902   0.8914   0.8930   0.8944
  0.9094   0.9145   0.9152   0.9231   0.9295   0.9334   0.9341   0.9378
  0.9409   0.9450   0.9485   0.9536   0.9542   0.9580   0.9668   0.9718
  0.9839   1.0070   1.0123   1.0234   1.0270   1.0333   1.0505   1.0598
  1.0713   1.0816   1.0941   1.1175   1.1188   1.1658   1.1803   1.1857
  1.1863   1.1922   1.2052   1.2208   1.2418   1.2494   1.2641   1.2649
  1.2665   1.2701   1.2721   1.2799   1.2855   1.2880   1.2890   1.2909
  1.3076   1.3163   1.3531   1.3661   1.3802   1.3843   1.3891   1.4349
  1.4618   1.4718   1.4810   1.5289   1.5537   1.5873   1.6098   1.6311
  1.6478   1.6569   1.6580   1.7041   1.7267   1.7295   1.7357   1.7717
  1.7920   1.7953   1.8054   1.8168   1.8307   1.8327   1.8429   1.8539
  1.8741   1.8838   1.8996   1.9293   1.9667   2.0035   2.0400   2.0656
  2.0937   2.1131   2.1195   2.1923   2.2070   2.2183   2.2194   2.2244
  2.2289   2.2387   2.2464   2.2506   2.2623   2.2672   2.2770   2.2906
  2.3073   2.3132   2.3227   2.3279   2.3409   2.3431   2.3642   2.4019
  2.4059   2.4094   2.4148   2.4267   2.4338   2.4451   2.4506   2.4738
  2.4922   2.5160   2.5217   2.5233   2.5458   2.5593   2.5877   2.6145
  2.6343   2.6392   2.6553   2.6623   2.6720   2.6860   2.7008   2.7309
  2.7541   2.8009   2.8133   2.8234   2.8475   2.8834   2.9510   2.9601
  3.0342   3.0589   3.0697   3.0748   3.1080   3.1139   3.1197   3.1379
  3.1461   3.1731   3.2155   3.2291   3.2438   3.2823   3.3674   3.4611
  3.5024   3.5466   3.6566   3.6667   3.7406   3.8767   3.8784   3.9245
  4.0326   4.2737   4.7957   4.8033   9.7356   9.7449   9.7801   9.7861
  9.8027   9.8055   9.8093   9.8343   9.8522  23.2497  23.4146  23.7637
 23.7940  23.8110  23.8492  23.9118  23.9158  23.9421  23.9590  24.0247
 24.1213  25.7609  25.7656  25.7856  25.8005  25.8473  25.8531  25.8912
 25.9654  25.9829  26.0655  26.0860  26.1013  26.1192  26.1778  26.1919
 26.2351  26.3550  26.3757  26.4617  26.5161  26.5469  26.6076  26.7366
 26.7729  26.7973  26.9768  27.1544 215.7264 215.7366 215.7756 215.7818
215.8016 215.8046 215.8103 215.8453 215.8607
 --------------------------------------------------------------

          Ground-State Mulliken Net Atomic Charges

     Atom                 Charge (a.u.)
  ----------------------------------------
      1 C                    -1.021637
      2 C                    -1.354589
      3 Cl                    0.586131
      4 C                     0.251300
      5 Cl                    0.642083
      6 C                     0.218579
      7 Cl                    0.680056
      8 C                     0.176631
      9 Cl                    0.638063
     10 C                    -1.404413
     11 Cl                    0.613476
     12 C                    -0.605716
     13 C                    -0.803881
     14 Cl                    0.539383
     15 C                     0.311286
     16 Cl                    0.637590
     17 C                    -0.312411
     18 Cl                    0.628092
     19 C                    -0.531569
     20 Cl                    0.626727
     21 C                    -0.750865
     22 H                     0.235686
  ----------------------------------------
  Sum of atomic charges =     0.000000

 -----------------------------------------------------------------
                    Cartesian Multipole Moments
 -----------------------------------------------------------------
    Charge (ESU x 10^10)
                -0.0000
    Dipole Moment (Debye)
         X      -0.6271      Y       0.6844      Z       0.0609
       Tot       0.9303
    Quadrupole Moments (Debye-Ang)
        XX    -184.4656     XY       0.1464     YY    -180.9206
        XZ       1.4538     YZ      -0.5976     ZZ    -182.5237
    Octopole Moments (Debye-Ang^2)
       XXX    -362.2718    XXY      26.6607    XYY    -116.2289
       YYY      93.8405    XXZ      60.6718    XYZ       1.2072
       YYZ      52.9665    XZZ    -122.6890    YZZ      31.0472
       ZZZ     168.0346
    Hexadecapole Moments (Debye-Ang^3)
      XXXX   -9114.2392   XXXY     151.8633   XXYY   -1880.4741
      XYYY     149.5017   YYYY   -2067.9126   XXXZ    1892.2769
      XXYZ     -29.8012   XYYZ     637.7317   YYYZ    -178.6942
      XXZZ   -2312.5907   XYZZ      60.5620   YYZZ   -1141.8789
      XZZZ    1911.9915   YZZZ    -120.6251   ZZZZ   -4769.1185
 -----------------------------------------------------------------
 Calculating analytic gradient of the SCF energy
 Gradient of SCF Energy
            1           2           3           4           5           6
    1  -0.0003162   0.0002540   0.0002412  -0.0000867  -0.0002193   0.0000752
    2  -0.0000577  -0.0002784  -0.0001424  -0.0000230  -0.0000315  -0.0000380
    3  -0.0001176  -0.0001894  -0.0001744  -0.0000344   0.0000398  -0.0001173
            7           8           9          10          11          12
    1   0.0001286  -0.0000825  -0.0000147   0.0002074   0.0001220   0.0001336
    2   0.0000650   0.0000844  -0.0000898   0.0000268   0.0000902   0.0003884
    3   0.0001548   0.0003039   0.0000337  -0.0000316   0.0000130  -0.0001617
           13          14          15          16          17          18
    1  -0.0000984  -0.0000939  -0.0000101  -0.0000648  -0.0001483   0.0000231
    2   0.0000375   0.0000769  -0.0000622  -0.0000075   0.0001491   0.0000246
    3   0.0000255   0.0003078   0.0000332   0.0000027   0.0000090  -0.0000592
           19          20          21          22
    1   0.0000810   0.0000076  -0.0001163  -0.0000225
    2  -0.0001234  -0.0000036  -0.0000834  -0.0000019
    3  -0.0000356  -0.0000719   0.0000624   0.0000072
 Max gradient component =       3.884E-04
 RMS gradient           =       1.315E-04
 Gradient time:  CPU 385.80 s  wall 385.81 s
 Geometry Optimization Parameters
   NAtoms,    NIC,     NZ,  NCons,   NDum,   NFix, NCnnct, MaxDiis
       22     163      22       0       0       0       0       0

 Cartesian Hessian Update
 Hessian updated using BFGS update


** GEOMETRY OPTIMIZATION IN DELOCALIZED INTERNAL COORDINATES **
   Searching for a Minimum

   Optimization Cycle:  12

                       Coordinates (Angstroms)
     ATOM                X               Y               Z
      1  C         0.0099064332   -0.0017596856    0.0103327756
      2  C        -0.0228982586    0.4258749954    1.3425463613
      3  Cl        1.4667685127    0.9059201079    2.1082355949
      4  C        -1.2237313121    0.4653536596    2.0608503417
      5  Cl       -1.2426577242    0.9958644448    3.7127796461
      6  C        -2.4146342684    0.0691079742    1.4359698706
      7  Cl       -3.9076527422    0.1081116139    2.3189593628
      8  C        -2.4014559964   -0.3585891466    0.1013860759
      9  Cl       -3.8742452249   -0.8501828098   -0.6731833435
     10  C        -1.1890914406   -0.3886188020   -0.5986219778
     11  Cl       -1.1527261862   -0.9279019929   -2.2554554627
     12  C         1.2958217201   -0.0405363646   -0.7472650260
     13  C         2.1278034629   -1.1641619017   -0.7070516683
     14  Cl        1.6493356512   -2.5387495144    0.2519543425
     15  C         3.3292227926   -1.1864499456   -1.4277199065
     16  Cl        4.3537650404   -2.5863825805   -1.3698887985
     17  C         3.7023826624   -0.0731325375   -2.1992493840
     18  Cl        5.1862344566   -0.0849924349   -3.0984166973
     19  C         2.8621110193    1.0455863776   -2.2337173212
     20  Cl        3.2721487000    2.4546495078   -3.1767681780
     21  C         1.6749329074    1.0565043774   -1.5136481844
     22  H         1.0395117009    1.9311648965   -1.5542419364
   Point Group: c1    Number of degrees of freedom:    60


   Energy is  -4599.970145728

 Hessian updated using BFGS update

 60 Hessian modes will be used to form the next step
  Hessian Eigenvalues:
     0.002114    0.017896    0.018549    0.020878    0.020952    0.021724
     0.023071    0.023658    0.023839    0.023907    0.024093    0.024105
     0.024116    0.024117    0.024141    0.024160    0.024177    0.024404
     0.028778    0.072596    0.160333    0.217190    0.232227    0.236047
     0.249845    0.249985    0.249995    0.249998    0.249999    0.250012
     0.250062    0.250232    0.250359    0.250785    0.253029    0.270596
     0.289620    0.291753    0.300945    0.301020    0.301037    0.301045
     0.301099    0.301289    0.302970    0.321045    0.355542    0.380325
     0.414389    0.427048    0.433150    0.455043    0.462506    0.470683
     0.472812    0.477856    0.478954    0.480478    0.488866    0.590077

 Minimum search - taking simple RFO step
 Searching for Lamda that Minimizes Along All modes
 Value Taken    Lamda =  -0.00005491
 Step Taken.  Stepsize is  0.139536

                             Maximum     Tolerance    Cnvgd?
         Gradient           0.000560      0.000300      NO
         Displacement       0.103768      0.001200      NO
         Energy change     -0.000183      0.000001      NO


 New Cartesian Coordinates Obtained by Inverse Iteration

 Displacement from previous Coordinates is:  0.230327
 ----------------------------------------------------------------
             Standard Nuclear Orientation (Angstroms)
    I     Atom           X                Y                Z
 ----------------------------------------------------------------
    1      C       0.0123282339    -0.0058599073     0.0150771030
    2      C      -0.0258986745     0.4407817992     1.3411407458
    3      Cl      1.4572082778     0.9413075661     2.1063309114
    4      C      -1.2282527500     0.4831317059     2.0566916429
    5      Cl     -1.2503143353     1.0365280748     3.7010786802
    6      C      -2.4161509054     0.0725291379     1.4351474691
    7      Cl     -3.9122762816     0.1157008850     2.3127716277
    8      C      -2.3979783501    -0.3726241611     0.1062460230
    9      Cl     -3.8675970757    -0.8765356788    -0.6662544301
   10      C      -1.1842284310    -0.4069506962    -0.5903907923
   11      Cl     -1.1433496246    -0.9660506471    -2.2405009749
   12      C       1.2976666629    -0.0455037330    -0.7442585004
   13      C       2.1237747920    -1.1738920590    -0.7207825220
   14      Cl      1.6385185837    -2.5598441602     0.2172049330
   15      C       3.3236218981    -1.1934493826    -1.4444348356
   16      Cl      4.3404642735    -2.5998020663    -1.4078456603
   17      C       3.7018732811    -0.0724563508    -2.2018959294
   18      Cl      5.1836174024    -0.0812725983    -3.1043875095
   19      C       2.8680759517     1.0515056519    -2.2192867569
   20      Cl      3.2849428303     2.4716792612    -3.1424276295
   21      C       1.6824638392     1.0593653405    -1.4967997293
   22      H       1.0523423080     1.9383922570    -1.5246373791
 ----------------------------------------------------------------
 Nuclear Repulsion Energy =        3061.43007380 hartrees
 There are      113 alpha and      113 beta electrons
 Applying Cartesian multipole field
    Component          Value
    ---------          -----
     (2,0,0)        1.00000E-12
     (0,2,0)        2.00000E-11
     (0,0,2)       -3.00000E-11
 Nucleus-field energy     =    -0.0000000696 hartrees
 Requested basis set is 6-311++G(d,p)
 There are 194 shells and 541 basis functions
 A cutoff of  1.0D-15 yielded  13034 shell pairs
 There are    115403 function pairs (    124064 Cartesian)
 Smallest overlap matrix eigenvalue = 1.06E-07
 Linear dependence detected in AO basis
 Number of orthogonalized atomic orbitals = 534
 Maximum deviation from orthogonality = 4.224E-10
 Guess from superposition of atomic densities
 Warning:  Energy on first SCF cycle will be non-variational
 SAD guess density has 226.000000 electrons

 -----------------------------------------------------------------------
  General SCF calculation program by
  Eric Jon Sundstrom, Paul Horn, Yuezhi Mao, Dmitri Zuev, Alec White,
  David Stuck, Shaama M.S., Shane Yost, Joonho Lee, David Small,
  Daniel Levine, Susi Lehtola, Hugh Burton, Evgeny Epifanovsky,
  Bang C. Huynh
 -----------------------------------------------------------------------
 Exchange:     0.2000 Hartree-Fock + 0.0800 Slater + 0.7200 B88
 Correlation:  0.1900 VWN1RPA + 0.8100 LYP
 Using SG-1 standard quadrature grid
 A restricted SCF calculation will be
 performed using DIIS
 SCF converges when DIIS error is below 1.0e-08
 ---------------------------------------
  Cycle       Energy         DIIS error
 ---------------------------------------
    1   -4604.9203248572      2.59e-02  
    2   -4599.8891860142      1.52e-03  
    3   -4599.8069805159      2.02e-03  
    4   -4599.9492992947      7.20e-04  
    5   -4599.9683882330      2.21e-04  
    6   -4599.9698346852      9.69e-05  
    7   -4599.9701513774      2.57e-05  
    8   -4599.9701720698      9.36e-06  
    9   -4599.9701749452      2.98e-06  
   10   -4599.9701752565      8.08e-07  
   11   -4599.9701752788      1.91e-07  
   12   -4599.9701752799      8.85e-08  
   13   -4599.9701752806      2.91e-08  
   14   -4599.9701752805      1.06e-08  
   15   -4599.9701752803      3.75e-09  Convergence criterion met
 ---------------------------------------
 SCF time:   CPU 1102.32s  wall 1102.00s 
 SCF   energy in the final basis set =    -4599.9701752803
 Total energy in the final basis set =    -4599.9701752803

 --------------------------------------------------------------

                    Orbital Energies (a.u.)
 --------------------------------------------------------------

 Alpha MOs
 -- Occupied --
********-101.5873-101.5871-101.5869-101.5868-101.5834-101.5832-101.5827
******** -10.2929 -10.2898 -10.2897 -10.2890 -10.2890 -10.2862 -10.2856
-10.2819 -10.2794 -10.2518 -10.2440 -10.2272  -9.5029  -9.5019  -9.5018
 -9.5016  -9.5016  -9.4981  -9.4978  -9.4974  -9.4961  -7.2680  -7.2670
 -7.2668  -7.2666  -7.2665  -7.2631  -7.2629  -7.2624  -7.2610  -7.2578
 -7.2568  -7.2567  -7.2566  -7.2564  -7.2564  -7.2558  -7.2558  -7.2557
 -7.2556  -7.2528  -7.2527  -7.2522  -7.2521  -7.2517  -7.2515  -7.2508
 -7.2502  -0.9797  -0.9655  -0.9327  -0.9269  -0.9178  -0.8993  -0.8873
 -0.8767  -0.8719  -0.8565  -0.8456  -0.7973  -0.7612  -0.7534  -0.7470
 -0.6732  -0.6454  -0.6404  -0.6230  -0.5699  -0.5563  -0.5522  -0.5316
 -0.5048  -0.4923  -0.4805  -0.4792  -0.4768  -0.4739  -0.4673  -0.4553
 -0.4418  -0.4309  -0.4282  -0.4199  -0.4057  -0.4016  -0.3851  -0.3704
 -0.3665  -0.3658  -0.3620  -0.3603  -0.3585  -0.3550  -0.3529  -0.3405
 -0.3399  -0.3397  -0.3350  -0.3214  -0.3199  -0.2826  -0.2810  -0.2748
 -0.2720
 -- Virtual --
 -0.0722  -0.0710  -0.0664  -0.0656  -0.0602  -0.0506  -0.0145  -0.0119
 -0.0070  -0.0005   0.0118   0.0143   0.0186   0.0197   0.0212   0.0227
  0.0259   0.0381   0.0434   0.0496   0.0539   0.0555   0.0562   0.0628
  0.0674   0.0731   0.0742   0.0768   0.0774   0.0815   0.0822   0.0828
  0.0900   0.0921   0.0932   0.0968   0.1022   0.1024   0.1083   0.1086
  0.1130   0.1143   0.1195   0.1227   0.1242   0.1317   0.1323   0.1360
  0.1368   0.1396   0.1460   0.1504   0.1517   0.1541   0.1622   0.1639
  0.1679   0.1685   0.1708   0.1750   0.1760   0.1826   0.1862   0.1875
  0.1918   0.1962   0.1976   0.2038   0.2048   0.2130   0.2155   0.2177
  0.2241   0.2268   0.2299   0.2329   0.2351   0.2402   0.2449   0.2473
  0.2511   0.2556   0.2586   0.2604   0.2616   0.2698   0.2741   0.2752
  0.2762   0.2778   0.2804   0.2869   0.2871   0.2934   0.2958   0.2986
  0.3000   0.3030   0.3079   0.3170   0.3258   0.3334   0.3517   0.3781
  0.3998   0.4136   0.4210   0.4232   0.4255   0.4281   0.4358   0.4415
  0.4445   0.4502   0.4506   0.4512   0.4579   0.4599   0.4603   0.4613
  0.4739   0.4782   0.4787   0.4792   0.4839   0.4884   0.4907   0.5020
  0.5026   0.5079   0.5116   0.5240   0.5343   0.5615   0.5636   0.5650
  0.5710   0.5755   0.5780   0.5908   0.5959   0.6018   0.6072   0.6077
  0.6086   0.6122   0.6198   0.6216   0.6336   0.6349   0.6414   0.6468
  0.6489   0.6600   0.6706   0.6783   0.6808   0.6943   0.6978   0.7513
  0.7681   0.7712   0.7829   0.7849   0.8038   0.8045   0.8151   0.8209
  0.8261   0.8288   0.8299   0.8332   0.8334   0.8346   0.8382   0.8390
  0.8407   0.8432   0.8458   0.8521   0.8525   0.8560   0.8572   0.8587
  0.8715   0.8869   0.8881   0.8897   0.8910   0.8914   0.8931   0.8938
  0.9095   0.9148   0.9153   0.9226   0.9294   0.9330   0.9347   0.9371
  0.9409   0.9448   0.9485   0.9533   0.9540   0.9580   0.9667   0.9710
  0.9835   1.0077   1.0128   1.0236   1.0271   1.0334   1.0503   1.0599
  1.0711   1.0818   1.0941   1.1177   1.1187   1.1664   1.1800   1.1859
  1.1862   1.1922   1.2051   1.2211   1.2421   1.2493   1.2648   1.2653
  1.2674   1.2698   1.2725   1.2804   1.2854   1.2881   1.2887   1.2908
  1.3069   1.3163   1.3541   1.3663   1.3806   1.3842   1.3889   1.4350
  1.4614   1.4719   1.4812   1.5284   1.5536   1.5885   1.6095   1.6314
  1.6479   1.6570   1.6578   1.7041   1.7269   1.7295   1.7356   1.7716
  1.7920   1.7946   1.8054   1.8170   1.8311   1.8323   1.8428   1.8533
  1.8742   1.8841   1.8993   1.9295   1.9669   2.0043   2.0401   2.0660
  2.0937   2.1130   2.1196   2.1924   2.2076   2.2180   2.2194   2.2243
  2.2284   2.2387   2.2466   2.2501   2.2624   2.2663   2.2770   2.2905
  2.3075   2.3129   2.3229   2.3278   2.3416   2.3425   2.3651   2.4016
  2.4070   2.4090   2.4146   2.4257   2.4337   2.4445   2.4501   2.4738
  2.4923   2.5163   2.5215   2.5234   2.5459   2.5589   2.5873   2.6138
  2.6345   2.6388   2.6552   2.6627   2.6718   2.6857   2.7007   2.7303
  2.7539   2.8010   2.8133   2.8228   2.8481   2.8830   2.9512   2.9594
  3.0341   3.0590   3.0700   3.0749   3.1096   3.1137   3.1172   3.1382
  3.1461   3.1728   3.2159   3.2288   3.2436   3.2838   3.3673   3.4617
  3.5021   3.5467   3.6570   3.6667   3.7408   3.8767   3.8781   3.9249
  4.0326   4.2737   4.7962   4.8024   9.7358   9.7450   9.7797   9.7861
  9.8025   9.8055   9.8097   9.8348   9.8534  23.2504  23.4144  23.7631
 23.7941  23.8113  23.8491  23.9113  23.9160  23.9420  23.9591  24.0243
 24.1209  25.7609  25.7653  25.7843  25.8001  25.8458  25.8531  25.8906
 25.9658  25.9823  26.0647  26.0865  26.1010  26.1191  26.1781  26.1914
 26.2345  26.3597  26.3705  26.4615  26.5159  26.5464  26.6072  26.7379
 26.7714  26.7971  26.9778  27.1555 215.7266 215.7368 215.7751 215.7819
215.8014 215.8046 215.8107 215.8457 215.8621
 --------------------------------------------------------------

          Ground-State Mulliken Net Atomic Charges

     Atom                 Charge (a.u.)
  ----------------------------------------
      1 C                    -1.017596
      2 C                    -1.367910
      3 Cl                    0.593677
      4 C                     0.219353
      5 Cl                    0.641132
      6 C                     0.221778
      7 Cl                    0.680311
      8 C                     0.194269
      9 Cl                    0.639028
     10 C                    -1.396133
     11 Cl                    0.608130
     12 C                    -0.608755
     13 C                    -0.778226
     14 Cl                    0.536835
     15 C                     0.308729
     16 Cl                    0.638241
     17 C                    -0.308251
     18 Cl                    0.628334
     19 C                    -0.531513
     20 Cl                    0.626975
     21 C                    -0.764122
     22 H                     0.235712
  ----------------------------------------
  Sum of atomic charges =     0.000000

 -----------------------------------------------------------------
                    Cartesian Multipole Moments
 -----------------------------------------------------------------
    Charge (ESU x 10^10)
                 0.0000
    Dipole Moment (Debye)
         X      -0.6244      Y       0.6834      Z       0.0683
       Tot       0.9282
    Quadrupole Moments (Debye-Ang)
        XX    -184.4520     XY       0.1589     YY    -180.9116
        XZ       1.4595     YZ      -0.5662     ZZ    -182.5499
    Octopole Moments (Debye-Ang^2)
       XXX    -361.8355    XXY      26.6944    XYY    -116.0135
       YYY      93.7880    XXZ      60.9853    XYZ       1.2697
       YYZ      53.4220    XZZ    -122.3561    YZZ      31.0401
       ZZZ     169.2818
    Hexadecapole Moments (Debye-Ang^3)
      XXXX   -9104.2120   XXXY     146.1061   XXYY   -1885.5618
      XYYY     143.5378   YYYY   -2109.7902   XXXZ    1901.9148
      XXYZ     -36.7129   XYYZ     640.9161   YYYZ    -200.3254
      XXZZ   -2306.6659   XYZZ      58.2305   YYZZ   -1144.6630
      XZZZ    1922.6595   YZZZ    -141.3032   ZZZZ   -4746.5821
 -----------------------------------------------------------------
 Calculating analytic gradient of the SCF energy
 Gradient of SCF Energy
            1           2           3           4           5           6
    1  -0.0001635   0.0000885  -0.0001339   0.0001650   0.0002104   0.0000090
    2   0.0001072  -0.0000684   0.0001055  -0.0000056   0.0000351  -0.0000550
    3   0.0000193   0.0000489   0.0002380  -0.0000198   0.0000360  -0.0001302
            7           8           9          10          11          12
    1  -0.0000703   0.0000146   0.0000214   0.0000056   0.0000300  -0.0000511
    2  -0.0000244   0.0000055  -0.0000010  -0.0000572   0.0000701  -0.0000529
    3  -0.0000509   0.0001633   0.0000567   0.0000497   0.0000144  -0.0003486
           13          14          15          16          17          18
    1   0.0000010   0.0000020  -0.0000150   0.0000012  -0.0001147   0.0000076
    2   0.0000304   0.0001307  -0.0000281   0.0000135   0.0000555  -0.0000202
    3   0.0000856  -0.0000526   0.0000112  -0.0000429  -0.0000073  -0.0000358
           19          20          21          22
    1   0.0000472  -0.0000106  -0.0000185  -0.0000258
    2  -0.0001036  -0.0000023  -0.0001385   0.0000038
    3  -0.0000161  -0.0000419   0.0000216   0.0000014
 Max gradient component =       3.486E-04
 RMS gradient           =       8.671E-05
 Gradient time:  CPU 386.49 s  wall 386.50 s
 Geometry Optimization Parameters
   NAtoms,    NIC,     NZ,  NCons,   NDum,   NFix, NCnnct, MaxDiis
       22     163      22       0       0       0       0       0

 Cartesian Hessian Update
 Hessian updated using BFGS update


** GEOMETRY OPTIMIZATION IN DELOCALIZED INTERNAL COORDINATES **
   Searching for a Minimum

   Optimization Cycle:  13

                       Coordinates (Angstroms)
     ATOM                X               Y               Z
      1  C         0.0123282339   -0.0058599073    0.0150771030
      2  C        -0.0258986745    0.4407817992    1.3411407458
      3  Cl        1.4572082778    0.9413075661    2.1063309114
      4  C        -1.2282527500    0.4831317059    2.0566916429
      5  Cl       -1.2503143353    1.0365280748    3.7010786802
      6  C        -2.4161509054    0.0725291379    1.4351474691
      7  Cl       -3.9122762816    0.1157008850    2.3127716277
      8  C        -2.3979783501   -0.3726241611    0.1062460230
      9  Cl       -3.8675970757   -0.8765356788   -0.6662544301
     10  C        -1.1842284310   -0.4069506962   -0.5903907923
     11  Cl       -1.1433496246   -0.9660506471   -2.2405009749
     12  C         1.2976666629   -0.0455037330   -0.7442585004
     13  C         2.1237747920   -1.1738920590   -0.7207825220
     14  Cl        1.6385185837   -2.5598441602    0.2172049330
     15  C         3.3236218981   -1.1934493826   -1.4444348356
     16  Cl        4.3404642735   -2.5998020663   -1.4078456603
     17  C         3.7018732811   -0.0724563508   -2.2018959294
     18  Cl        5.1836174024   -0.0812725983   -3.1043875095
     19  C         2.8680759517    1.0515056519   -2.2192867569
     20  Cl        3.2849428303    2.4716792612   -3.1424276295
     21  C         1.6824638392    1.0593653405   -1.4967997293
     22  H         1.0523423080    1.9383922570   -1.5246373791
   Point Group: c1    Number of degrees of freedom:    60


   Energy is  -4599.970175280

 Hessian updated using BFGS update

 60 Hessian modes will be used to form the next step
  Hessian Eigenvalues:
     0.001747    0.017518    0.018373    0.020844    0.021154    0.021779
     0.023201    0.023638    0.023806    0.023851    0.024069    0.024102
     0.024113    0.024120    0.024142    0.024152    0.024209    0.024342
     0.028742    0.077554    0.160333    0.214031    0.233733    0.236077
     0.247497    0.249911    0.249987    0.249998    0.249999    0.250020
     0.250061    0.250088    0.250414    0.251192    0.254048    0.286800
     0.290096    0.298401    0.300948    0.300982    0.301033    0.301061
     0.301111    0.302753    0.304222    0.321413    0.355678    0.381066
     0.414490    0.426997    0.433152    0.455020    0.462421    0.471117
     0.472375    0.477719    0.478976    0.481467    0.496051    0.588569

 Minimum search - taking simple RFO step
 Searching for Lamda that Minimizes Along All modes
 Value Taken    Lamda =  -0.00000771
 Step Taken.  Stepsize is  0.037736

                             Maximum     Tolerance    Cnvgd?
         Gradient           0.000421      0.000300      NO
         Displacement       0.024568      0.001200      NO
         Energy change     -0.000030      0.000001      NO


 New Cartesian Coordinates Obtained by Inverse Iteration

 Displacement from previous Coordinates is:  0.077452
 ----------------------------------------------------------------
             Standard Nuclear Orientation (Angstroms)
    I     Atom           X                Y                Z
 ----------------------------------------------------------------
    1      C       0.0129423593    -0.0093454722     0.0161735628
    2      C      -0.0263284418     0.4438175595     1.3396573260
    3      Cl      1.4572902884     0.9497336839     2.1006058466
    4      C      -1.2291968587     0.4888976382     2.0545817768
    5      Cl     -1.2540340445     1.0508525001     3.6959880432
    6      C      -2.4163733039     0.0746325812     1.4343762069
    7      Cl     -3.9124636459     0.1213063637     2.3118057060
    8      C      -2.3973182467    -0.3766228641     0.1072686898
    9      Cl     -3.8664618684    -0.8838122847    -0.6641044143
   10      C      -1.1830739162    -0.4137691209    -0.5884042464
   11      Cl     -1.1409187798    -0.9808012405    -2.2357874737
   12      C       1.2986213695    -0.0473723478    -0.7421516083
   13      C       2.1225311487    -1.1776925126    -0.7250388098
   14      Cl      1.6357563359    -2.5673718583     0.2074405715
   15      C       3.3219544004    -1.1954782120    -1.4495776448
   16      Cl      4.3367521470    -2.6035166559    -1.4200897015
   17      C       3.7015573975    -0.0714070602    -2.2019142965
   18      Cl      5.1823853522    -0.0783473505    -3.1058287440
   19      C       2.8694873097     1.0541014639    -2.2133990620
   20      Cl      3.2877826433     2.4780520122    -3.1300109469
   21      C       1.6844761397     1.0604312232    -1.4900314255
   22      H       1.0554841204     1.9403921926    -1.5137728692
 ----------------------------------------------------------------
 Nuclear Repulsion Energy =        3061.30994446 hartrees
 There are      113 alpha and      113 beta electrons
 Applying Cartesian multipole field
    Component          Value
    ---------          -----
     (2,0,0)        1.00000E-12
     (0,2,0)        2.00000E-11
     (0,0,2)       -3.00000E-11
 Nucleus-field energy     =    -0.0000000691 hartrees
 Requested basis set is 6-311++G(d,p)
 There are 194 shells and 541 basis functions
 A cutoff of  1.0D-15 yielded  13031 shell pairs
 There are    115391 function pairs (    124052 Cartesian)
 Smallest overlap matrix eigenvalue = 1.07E-07
 Linear dependence detected in AO basis
 Number of orthogonalized atomic orbitals = 534
 Maximum deviation from orthogonality = 3.537E-10
 Guess from superposition of atomic densities
 Warning:  Energy on first SCF cycle will be non-variational
 SAD guess density has 226.000000 electrons

 -----------------------------------------------------------------------
  General SCF calculation program by
  Eric Jon Sundstrom, Paul Horn, Yuezhi Mao, Dmitri Zuev, Alec White,
  David Stuck, Shaama M.S., Shane Yost, Joonho Lee, David Small,
  Daniel Levine, Susi Lehtola, Hugh Burton, Evgeny Epifanovsky,
  Bang C. Huynh
 -----------------------------------------------------------------------
 Exchange:     0.2000 Hartree-Fock + 0.0800 Slater + 0.7200 B88
 Correlation:  0.1900 VWN1RPA + 0.8100 LYP
 Using SG-1 standard quadrature grid
 A restricted SCF calculation will be
 performed using DIIS
 SCF converges when DIIS error is below 1.0e-08
 ---------------------------------------
  Cycle       Energy         DIIS error
 ---------------------------------------
    1   -4604.9191035651      2.59e-02  
    2   -4599.8891740254      1.52e-03  
    3   -4599.8067760584      2.02e-03  
    4   -4599.9492976012      7.20e-04  
    5   -4599.9683911238      2.22e-04  
    6   -4599.9698382334      9.69e-05  
    7   -4599.9701549269      2.57e-05  
    8   -4599.9701756879      9.36e-06  
    9   -4599.9701785649      2.99e-06  
   10   -4599.9701788768      8.08e-07  
   11   -4599.9701788991      1.91e-07  
   12   -4599.9701789004      8.85e-08  
   13   -4599.9701789007      2.90e-08  
   14   -4599.9701789008      1.05e-08  
   15   -4599.9701789008      3.68e-09  Convergence criterion met
 ---------------------------------------
 SCF time:   CPU 1104.20s  wall 1104.00s 
 SCF   energy in the final basis set =    -4599.9701789008
 Total energy in the final basis set =    -4599.9701789008

 --------------------------------------------------------------

                    Orbital Energies (a.u.)
 --------------------------------------------------------------

 Alpha MOs
 -- Occupied --
********-101.5873-101.5872-101.5869-101.5869-101.5834-101.5832-101.5827
******** -10.2929 -10.2898 -10.2897 -10.2890 -10.2890 -10.2863 -10.2856
-10.2819 -10.2794 -10.2518 -10.2440 -10.2272  -9.5029  -9.5019  -9.5018
 -9.5016  -9.5016  -9.4981  -9.4978  -9.4974  -9.4961  -7.2680  -7.2670
 -7.2668  -7.2666  -7.2665  -7.2631  -7.2629  -7.2624  -7.2610  -7.2578
 -7.2568  -7.2567  -7.2566  -7.2565  -7.2564  -7.2558  -7.2558  -7.2557
 -7.2556  -7.2529  -7.2527  -7.2522  -7.2521  -7.2517  -7.2515  -7.2508
 -7.2503  -0.9797  -0.9655  -0.9327  -0.9269  -0.9178  -0.8992  -0.8873
 -0.8767  -0.8719  -0.8565  -0.8456  -0.7973  -0.7612  -0.7534  -0.7470
 -0.6732  -0.6454  -0.6404  -0.6230  -0.5699  -0.5563  -0.5522  -0.5316
 -0.5048  -0.4923  -0.4805  -0.4792  -0.4768  -0.4739  -0.4673  -0.4553
 -0.4418  -0.4309  -0.4282  -0.4198  -0.4057  -0.4017  -0.3851  -0.3705
 -0.3665  -0.3658  -0.3620  -0.3603  -0.3585  -0.3550  -0.3528  -0.3405
 -0.3399  -0.3398  -0.3350  -0.3214  -0.3200  -0.2825  -0.2810  -0.2748
 -0.2720
 -- Virtual --
 -0.0721  -0.0711  -0.0664  -0.0657  -0.0602  -0.0506  -0.0145  -0.0119
 -0.0070  -0.0006   0.0118   0.0143   0.0186   0.0197   0.0212   0.0227
  0.0259   0.0381   0.0434   0.0496   0.0539   0.0555   0.0561   0.0628
  0.0674   0.0731   0.0741   0.0768   0.0774   0.0815   0.0823   0.0828
  0.0900   0.0920   0.0932   0.0969   0.1022   0.1024   0.1083   0.1086
  0.1129   0.1144   0.1195   0.1227   0.1242   0.1316   0.1323   0.1362
  0.1367   0.1395   0.1459   0.1504   0.1517   0.1541   0.1623   0.1639
  0.1679   0.1686   0.1708   0.1749   0.1760   0.1826   0.1861   0.1874
  0.1917   0.1962   0.1976   0.2039   0.2047   0.2129   0.2154   0.2178
  0.2240   0.2268   0.2299   0.2329   0.2351   0.2402   0.2448   0.2473
  0.2510   0.2557   0.2587   0.2605   0.2616   0.2698   0.2742   0.2753
  0.2762   0.2778   0.2804   0.2870   0.2870   0.2934   0.2959   0.2985
  0.3000   0.3029   0.3079   0.3170   0.3259   0.3334   0.3517   0.3781
  0.3998   0.4135   0.4211   0.4232   0.4254   0.4282   0.4357   0.4414
  0.4445   0.4503   0.4506   0.4512   0.4579   0.4599   0.4604   0.4612
  0.4739   0.4781   0.4785   0.4792   0.4839   0.4884   0.4908   0.5020
  0.5026   0.5078   0.5115   0.5241   0.5342   0.5616   0.5636   0.5652
  0.5709   0.5757   0.5777   0.5907   0.5959   0.6018   0.6073   0.6076
  0.6084   0.6122   0.6199   0.6214   0.6337   0.6349   0.6414   0.6469
  0.6488   0.6600   0.6706   0.6783   0.6808   0.6943   0.6981   0.7514
  0.7680   0.7711   0.7830   0.7849   0.8038   0.8043   0.8154   0.8208
  0.8261   0.8289   0.8298   0.8332   0.8334   0.8346   0.8382   0.8388
  0.8408   0.8432   0.8459   0.8520   0.8525   0.8561   0.8572   0.8585
  0.8716   0.8869   0.8878   0.8897   0.8911   0.8914   0.8930   0.8936
  0.9095   0.9149   0.9153   0.9226   0.9294   0.9329   0.9348   0.9371
  0.9408   0.9447   0.9484   0.9533   0.9541   0.9581   0.9668   0.9709
  0.9835   1.0078   1.0132   1.0234   1.0270   1.0335   1.0503   1.0599
  1.0710   1.0819   1.0941   1.1179   1.1186   1.1665   1.1801   1.1859
  1.1860   1.1922   1.2049   1.2212   1.2420   1.2492   1.2648   1.2654
  1.2675   1.2697   1.2724   1.2805   1.2853   1.2881   1.2888   1.2908
  1.3067   1.3162   1.3539   1.3665   1.3808   1.3842   1.3889   1.4349
  1.4614   1.4718   1.4814   1.5284   1.5537   1.5888   1.6094   1.6313
  1.6479   1.6571   1.6576   1.7042   1.7267   1.7294   1.7355   1.7716
  1.7920   1.7945   1.8053   1.8170   1.8312   1.8320   1.8427   1.8531
  1.8743   1.8842   1.8993   1.9294   1.9669   2.0044   2.0401   2.0659
  2.0937   2.1130   2.1196   2.1924   2.2077   2.2178   2.2194   2.2243
  2.2283   2.2387   2.2465   2.2499   2.2624   2.2662   2.2770   2.2905
  2.3076   2.3129   2.3229   2.3276   2.3418   2.3425   2.3653   2.4017
  2.4070   2.4088   2.4146   2.4255   2.4337   2.4443   2.4501   2.4738
  2.4922   2.5162   2.5213   2.5234   2.5458   2.5591   2.5873   2.6134
  2.6345   2.6387   2.6552   2.6626   2.6719   2.6854   2.7007   2.7302
  2.7539   2.8010   2.8133   2.8227   2.8485   2.8830   2.9513   2.9594
  3.0341   3.0589   3.0700   3.0748   3.1100   3.1138   3.1167   3.1381
  3.1461   3.1727   3.2161   3.2287   3.2434   3.2839   3.3671   3.4618
  3.5021   3.5468   3.6569   3.6666   3.7408   3.8766   3.8782   3.9249
  4.0325   4.2736   4.7962   4.8022   9.7358   9.7451   9.7797   9.7861
  9.8026   9.8055   9.8096   9.8347   9.8538  23.2505  23.4145  23.7631
 23.7939  23.8111  23.8490  23.9112  23.9157  23.9417  23.9588  24.0244
 24.1207  25.7609  25.7653  25.7840  25.8001  25.8456  25.8531  25.8905
 25.9659  25.9821  26.0649  26.0862  26.1010  26.1192  26.1782  26.1913
 26.2342  26.3599  26.3700  26.4616  26.5157  26.5462  26.6069  26.7379
 26.7711  26.7969  26.9778  27.1556 215.7266 215.7368 215.7752 215.7819
215.8015 215.8046 215.8106 215.8456 215.8626
 --------------------------------------------------------------

          Ground-State Mulliken Net Atomic Charges

     Atom                 Charge (a.u.)
  ----------------------------------------
      1 C                    -1.015068
      2 C                    -1.365864
      3 Cl                    0.595796
      4 C                     0.216301
      5 Cl                    0.640499
      6 C                     0.220330
      7 Cl                    0.680491
      8 C                     0.193743
      9 Cl                    0.639308
     10 C                    -1.391481
     11 Cl                    0.606059
     12 C                    -0.612458
     13 C                    -0.770834
     14 Cl                    0.536014
     15 C                     0.306959
     16 Cl                    0.638548
     17 C                    -0.305224
     18 Cl                    0.628440
     19 C                    -0.534058
     20 Cl                    0.627328
     21 C                    -0.770559
     22 H                     0.235732
  ----------------------------------------
  Sum of atomic charges =     0.000000

 -----------------------------------------------------------------
                    Cartesian Multipole Moments
 -----------------------------------------------------------------
    Charge (ESU x 10^10)
                 0.0000
    Dipole Moment (Debye)
         X      -0.6242      Y       0.6839      Z       0.0704
       Tot       0.9286
    Quadrupole Moments (Debye-Ang)
        XX    -184.4460     XY       0.1616     YY    -180.9111
        XZ       1.4471     YZ      -0.5599     ZZ    -182.5586
    Octopole Moments (Debye-Ang^2)
       XXX    -361.6830    XXY      26.7240    XYY    -115.9668
       YYY      93.7233    XXZ      61.1293    XYZ       1.2500
       YYZ      53.5878    XZZ    -122.3408    YZZ      31.0102
       ZZZ     169.7389
    Hexadecapole Moments (Debye-Ang^3)
      XXXX   -9101.6363   XXXY     144.6111   XXYY   -1887.3971
      XYYY     142.0019   YYYY   -2123.9539   XXXZ    1904.2577
      XXYZ     -38.8473   XYYZ     641.6378   YYYZ    -207.1040
      XXZZ   -2304.0859   XYZZ      57.4792   YYZZ   -1145.0586
      XZZZ    1924.8109   YZZZ    -147.8249   ZZZZ   -4736.0014
 -----------------------------------------------------------------
 Calculating analytic gradient of the SCF energy
 Gradient of SCF Energy
            1           2           3           4           5           6
    1   0.0000069   0.0001342   0.0000407   0.0000112  -0.0000218   0.0000136
    2  -0.0000397  -0.0001167   0.0001013  -0.0000190   0.0000100  -0.0000063
    3   0.0001089  -0.0001236  -0.0000461  -0.0000025   0.0000421   0.0000423
            7           8           9          10          11          12
    1   0.0000190  -0.0000116  -0.0000035   0.0000081  -0.0000031  -0.0000322
    2   0.0000293  -0.0000209  -0.0000069   0.0000141   0.0000150   0.0002502
    3   0.0000622   0.0000286   0.0000099   0.0000245  -0.0000116   0.0000298
           13          14          15          16          17          18
    1   0.0000022  -0.0000553   0.0000022   0.0000057  -0.0000098  -0.0000132
    2  -0.0001041  -0.0000666  -0.0000161   0.0000045   0.0000112  -0.0000135
    3  -0.0000229   0.0000613  -0.0000255  -0.0000281  -0.0000146  -0.0000411
           19          20          21          22
    1  -0.0000279  -0.0000311  -0.0000081  -0.0000262
    2  -0.0000073   0.0000053  -0.0000295   0.0000057
    3  -0.0000267  -0.0000337  -0.0000123  -0.0000210
 Max gradient component =       2.502E-04
 RMS gradient           =       5.286E-05
 Gradient time:  CPU 392.77 s  wall 392.78 s
 Geometry Optimization Parameters
   NAtoms,    NIC,     NZ,  NCons,   NDum,   NFix, NCnnct, MaxDiis
       22     163      22       0       0       0       0       0

 Cartesian Hessian Update
 Hessian updated using BFGS update


** GEOMETRY OPTIMIZATION IN DELOCALIZED INTERNAL COORDINATES **
   Searching for a Minimum

   Optimization Cycle:  14

                       Coordinates (Angstroms)
     ATOM                X               Y               Z
      1  C         0.0129423593   -0.0093454722    0.0161735628
      2  C        -0.0263284418    0.4438175595    1.3396573260
      3  Cl        1.4572902884    0.9497336839    2.1006058466
      4  C        -1.2291968587    0.4888976382    2.0545817768
      5  Cl       -1.2540340445    1.0508525001    3.6959880432
      6  C        -2.4163733039    0.0746325812    1.4343762069
      7  Cl       -3.9124636459    0.1213063637    2.3118057060
      8  C        -2.3973182467   -0.3766228641    0.1072686898
      9  Cl       -3.8664618684   -0.8838122847   -0.6641044143
     10  C        -1.1830739162   -0.4137691209   -0.5884042464
     11  Cl       -1.1409187798   -0.9808012405   -2.2357874737
     12  C         1.2986213695   -0.0473723478   -0.7421516083
     13  C         2.1225311487   -1.1776925126   -0.7250388098
     14  Cl        1.6357563359   -2.5673718583    0.2074405715
     15  C         3.3219544004   -1.1954782120   -1.4495776448
     16  Cl        4.3367521470   -2.6035166559   -1.4200897015
     17  C         3.7015573975   -0.0714070602   -2.2019142965
     18  Cl        5.1823853522   -0.0783473505   -3.1058287440
     19  C         2.8694873097    1.0541014639   -2.2133990620
     20  Cl        3.2877826433    2.4780520122   -3.1300109469
     21  C         1.6844761397    1.0604312232   -1.4900314255
     22  H         1.0554841204    1.9403921926   -1.5137728692
   Point Group: c1    Number of degrees of freedom:    60


   Energy is  -4599.970178901

 Hessian updated using BFGS update

 60 Hessian modes will be used to form the next step
  Hessian Eigenvalues:
     0.001865    0.016256    0.018359    0.020353    0.020969    0.021713
     0.023452    0.023789    0.023845    0.024045    0.024060    0.024109
     0.024112    0.024140    0.024149    0.024191    0.024311    0.024764
     0.028524    0.085280    0.160346    0.202702    0.230776    0.236054
     0.240411    0.249904    0.249992    0.249998    0.250001    0.250054
     0.250069    0.250147    0.250565    0.251874    0.255731    0.288819
     0.289130    0.299831    0.300922    0.300960    0.301046    0.301081
     0.301145    0.302750    0.316179    0.323309    0.355742    0.382331
     0.418795    0.427073    0.433473    0.457276    0.462347    0.471201
     0.472653    0.478087    0.479014    0.481447    0.508846    0.589840

 Minimum search - taking simple RFO step
 Searching for Lamda that Minimizes Along All modes
 Value Taken    Lamda =  -0.00000142
 Step Taken.  Stepsize is  0.006488

                             Maximum     Tolerance    Cnvgd?
         Gradient           0.000220      0.000300     YES
         Displacement       0.002942      0.001200      NO
         Energy change     -0.000004      0.000001      NO


 New Cartesian Coordinates Obtained by Inverse Iteration

 Displacement from previous Coordinates is:  0.016328
 ----------------------------------------------------------------
             Standard Nuclear Orientation (Angstroms)
    I     Atom           X                Y                Z
 ----------------------------------------------------------------
    1      C       0.0130758020    -0.0103480967     0.0165022064
    2      C      -0.0264440714     0.4431885164     1.3400103037
    3      Cl      1.4575043263     0.9459253139     2.1023439311
    4      C      -1.2295681450     0.4899697698     2.0543222113
    5      Cl     -1.2543573057     1.0522359560     3.6955749020
    6      C      -2.4168187919     0.0766110535     1.4338055200
    7      Cl     -3.9130803268     0.1242676670     2.3108355603
    8      C      -2.3975652376    -0.3755381102     0.1070268291
    9      Cl     -3.8668812549    -0.8825373871    -0.6641386022
   10      C      -1.1830843501    -0.4142342571    -0.5881712935
   11      Cl     -1.1406127341    -0.9833476925    -2.2348037692
   12      C       1.2987057448    -0.0488002718    -0.7421153976
   13      C       2.1235237371    -1.1782930393    -0.7252646820
   14      Cl      1.6380045818    -2.5683831410     0.2068271145
   15      C       3.3227826756    -1.1952212334    -1.4500373403
   16      Cl      4.3383189160    -2.6027407352    -1.4208148313
   17      C       3.7015808662    -0.0708538130    -2.2022710351
   18      Cl      5.1822421998    -0.0765659843    -3.1064358160
   19      C       2.8688591729     1.0541439254    -2.2132437961
   20      Cl      3.2862563460     2.4786267749    -3.1294055187
   21      C       1.6839312338     1.0594735620    -1.4897389358
   22      H       1.0544785214     1.9391014613    -1.5130210736
 ----------------------------------------------------------------
 Nuclear Repulsion Energy =        3061.23333364 hartrees
 There are      113 alpha and      113 beta electrons
 Applying Cartesian multipole field
    Component          Value
    ---------          -----
     (2,0,0)        1.00000E-12
     (0,2,0)        2.00000E-11
     (0,0,2)       -3.00000E-11
 Nucleus-field energy     =    -0.0000000691 hartrees
 Requested basis set is 6-311++G(d,p)
 There are 194 shells and 541 basis functions
 A cutoff of  1.0D-15 yielded  13031 shell pairs
 There are    115380 function pairs (    124038 Cartesian)
 Smallest overlap matrix eigenvalue = 1.07E-07
 Linear dependence detected in AO basis
 Number of orthogonalized atomic orbitals = 534
 Maximum deviation from orthogonality = 2.622E-10
 Guess from superposition of atomic densities
 Warning:  Energy on first SCF cycle will be non-variational
 SAD guess density has 226.000000 electrons

 -----------------------------------------------------------------------
  General SCF calculation program by
  Eric Jon Sundstrom, Paul Horn, Yuezhi Mao, Dmitri Zuev, Alec White,
  David Stuck, Shaama M.S., Shane Yost, Joonho Lee, David Small,
  Daniel Levine, Susi Lehtola, Hugh Burton, Evgeny Epifanovsky,
  Bang C. Huynh
 -----------------------------------------------------------------------
 Exchange:     0.2000 Hartree-Fock + 0.0800 Slater + 0.7200 B88
 Correlation:  0.1900 VWN1RPA + 0.8100 LYP
 Using SG-1 standard quadrature grid
 A restricted SCF calculation will be
 performed using DIIS
 SCF converges when DIIS error is below 1.0e-08
 ---------------------------------------
  Cycle       Energy         DIIS error
 ---------------------------------------
    1   -4604.9195376849      2.59e-02  
    2   -4599.8891862990      1.52e-03  
    3   -4599.8068525359      2.02e-03  
    4   -4599.9493029999      7.20e-04  
    5   -4599.9683921741      2.22e-04  
    6   -4599.9698392468      9.69e-05  
    7   -4599.9701559261      2.57e-05  
    8   -4599.9701766484      9.36e-06  
    9   -4599.9701795265      2.98e-06  
   10   -4599.9701798381      8.08e-07  
   11   -4599.9701798603      1.91e-07  
   12   -4599.9701798613      8.85e-08  
   13   -4599.9701798615      2.90e-08  
   14   -4599.9701798615      1.05e-08  
   15   -4599.9701798618      3.68e-09  Convergence criterion met
 ---------------------------------------
 SCF time:   CPU 1137.89s  wall 1138.00s 
 SCF   energy in the final basis set =    -4599.9701798618
 Total energy in the final basis set =    -4599.9701798618

 --------------------------------------------------------------

                    Orbital Energies (a.u.)
 --------------------------------------------------------------

 Alpha MOs
 -- Occupied --
********-101.5873-101.5872-101.5869-101.5869-101.5835-101.5832-101.5827
******** -10.2929 -10.2898 -10.2897 -10.2890 -10.2890 -10.2862 -10.2856
-10.2819 -10.2794 -10.2518 -10.2440 -10.2272  -9.5029  -9.5019  -9.5018
 -9.5016  -9.5016  -9.4981  -9.4978  -9.4974  -9.4961  -7.2680  -7.2670
 -7.2668  -7.2666  -7.2665  -7.2631  -7.2629  -7.2624  -7.2610  -7.2578
 -7.2568  -7.2567  -7.2566  -7.2565  -7.2564  -7.2558  -7.2558  -7.2557
 -7.2556  -7.2529  -7.2527  -7.2522  -7.2521  -7.2517  -7.2515  -7.2508
 -7.2503  -0.9797  -0.9655  -0.9327  -0.9269  -0.9178  -0.8992  -0.8873
 -0.8767  -0.8719  -0.8565  -0.8456  -0.7973  -0.7612  -0.7534  -0.7470
 -0.6732  -0.6454  -0.6404  -0.6230  -0.5699  -0.5563  -0.5522  -0.5316
 -0.5048  -0.4923  -0.4805  -0.4792  -0.4768  -0.4739  -0.4673  -0.4553
 -0.4418  -0.4309  -0.4282  -0.4198  -0.4057  -0.4017  -0.3851  -0.3705
 -0.3665  -0.3658  -0.3620  -0.3603  -0.3585  -0.3550  -0.3528  -0.3405
 -0.3399  -0.3398  -0.3351  -0.3214  -0.3200  -0.2825  -0.2810  -0.2748
 -0.2720
 -- Virtual --
 -0.0721  -0.0711  -0.0664  -0.0657  -0.0602  -0.0506  -0.0145  -0.0119
 -0.0070  -0.0006   0.0118   0.0143   0.0186   0.0197   0.0212   0.0227
  0.0259   0.0381   0.0434   0.0496   0.0539   0.0555   0.0561   0.0628
  0.0674   0.0731   0.0742   0.0768   0.0774   0.0815   0.0823   0.0828
  0.0900   0.0920   0.0932   0.0968   0.1022   0.1024   0.1083   0.1086
  0.1129   0.1144   0.1195   0.1227   0.1241   0.1316   0.1323   0.1362
  0.1367   0.1395   0.1460   0.1504   0.1517   0.1541   0.1623   0.1639
  0.1679   0.1685   0.1708   0.1749   0.1760   0.1826   0.1861   0.1874
  0.1917   0.1962   0.1976   0.2039   0.2047   0.2129   0.2154   0.2177
  0.2240   0.2268   0.2299   0.2329   0.2351   0.2402   0.2448   0.2473
  0.2510   0.2557   0.2587   0.2605   0.2616   0.2698   0.2742   0.2752
  0.2762   0.2778   0.2804   0.2869   0.2871   0.2934   0.2959   0.2984
  0.2999   0.3029   0.3079   0.3170   0.3259   0.3334   0.3518   0.3781
  0.3998   0.4134   0.4211   0.4232   0.4254   0.4282   0.4357   0.4413
  0.4445   0.4502   0.4506   0.4512   0.4579   0.4599   0.4604   0.4612
  0.4739   0.4781   0.4785   0.4792   0.4839   0.4884   0.4909   0.5020
  0.5027   0.5078   0.5115   0.5241   0.5342   0.5616   0.5636   0.5652
  0.5709   0.5757   0.5777   0.5907   0.5959   0.6018   0.6073   0.6076
  0.6084   0.6122   0.6198   0.6214   0.6336   0.6350   0.6415   0.6469
  0.6488   0.6600   0.6707   0.6783   0.6808   0.6944   0.6982   0.7515
  0.7680   0.7710   0.7830   0.7848   0.8038   0.8044   0.8154   0.8208
  0.8261   0.8289   0.8298   0.8332   0.8333   0.8346   0.8382   0.8388
  0.8408   0.8432   0.8459   0.8519   0.8525   0.8561   0.8572   0.8585
  0.8716   0.8869   0.8878   0.8897   0.8912   0.8915   0.8930   0.8936
  0.9095   0.9149   0.9153   0.9225   0.9293   0.9330   0.9348   0.9371
  0.9408   0.9447   0.9484   0.9533   0.9541   0.9580   0.9668   0.9709
  0.9835   1.0078   1.0132   1.0233   1.0270   1.0336   1.0503   1.0598
  1.0710   1.0819   1.0941   1.1180   1.1186   1.1664   1.1801   1.1859
  1.1861   1.1923   1.2048   1.2214   1.2421   1.2492   1.2649   1.2655
  1.2674   1.2697   1.2724   1.2805   1.2853   1.2880   1.2889   1.2909
  1.3067   1.3162   1.3539   1.3665   1.3807   1.3843   1.3888   1.4349
  1.4614   1.4717   1.4816   1.5285   1.5537   1.5888   1.6094   1.6312
  1.6479   1.6571   1.6576   1.7042   1.7268   1.7294   1.7355   1.7715
  1.7920   1.7944   1.8054   1.8171   1.8313   1.8321   1.8427   1.8530
  1.8743   1.8842   1.8992   1.9294   1.9670   2.0045   2.0401   2.0659
  2.0937   2.1130   2.1196   2.1924   2.2077   2.2179   2.2194   2.2243
  2.2283   2.2386   2.2466   2.2498   2.2624   2.2663   2.2770   2.2905
  2.3076   2.3128   2.3229   2.3275   2.3419   2.3426   2.3655   2.4017
  2.4069   2.4088   2.4146   2.4255   2.4337   2.4442   2.4501   2.4739
  2.4922   2.5162   2.5213   2.5235   2.5458   2.5590   2.5875   2.6133
  2.6345   2.6387   2.6551   2.6626   2.6718   2.6853   2.7008   2.7302
  2.7539   2.8010   2.8133   2.8227   2.8486   2.8830   2.9512   2.9593
  3.0340   3.0589   3.0701   3.0748   3.1099   3.1137   3.1167   3.1381
  3.1461   3.1727   3.2161   3.2287   3.2435   3.2839   3.3671   3.4619
  3.5021   3.5467   3.6569   3.6667   3.7408   3.8766   3.8781   3.9249
  4.0325   4.2737   4.7962   4.8022   9.7358   9.7451   9.7797   9.7861
  9.8026   9.8055   9.8096   9.8347   9.8538  23.2505  23.4144  23.7631
 23.7940  23.8111  23.8491  23.9112  23.9157  23.9419  23.9590  24.0243
 24.1206  25.7609  25.7653  25.7840  25.8001  25.8456  25.8531  25.8905
 25.9658  25.9822  26.0649  26.0862  26.1011  26.1191  26.1783  26.1913
 26.2342  26.3599  26.3701  26.4615  26.5156  26.5461  26.6069  26.7381
 26.7710  26.7969  26.9778  27.1554 215.7265 215.7368 215.7751 215.7819
215.8015 215.8046 215.8106 215.8456 215.8626
 --------------------------------------------------------------

          Ground-State Mulliken Net Atomic Charges

     Atom                 Charge (a.u.)
  ----------------------------------------
      1 C                    -1.015142
      2 C                    -1.364559
      3 Cl                    0.595997
      4 C                     0.214316
      5 Cl                    0.640461
      6 C                     0.219296
      7 Cl                    0.680405
      8 C                     0.194100
      9 Cl                    0.639231
     10 C                    -1.388289
     11 Cl                    0.606165
     12 C                    -0.614171
     13 C                    -0.766621
     14 Cl                    0.536713
     15 C                     0.306185
     16 Cl                    0.638563
     17 C                    -0.304457
     18 Cl                    0.628493
     19 C                    -0.534707
     20 Cl                    0.627242
     21 C                    -0.774930
     22 H                     0.235709
  ----------------------------------------
  Sum of atomic charges =     0.000000

 -----------------------------------------------------------------
                    Cartesian Multipole Moments
 -----------------------------------------------------------------
    Charge (ESU x 10^10)
                -0.0000
    Dipole Moment (Debye)
         X      -0.6246      Y       0.6830      Z       0.0711
       Tot       0.9282
    Quadrupole Moments (Debye-Ang)
        XX    -184.4452     XY       0.1589     YY    -180.9137
        XZ       1.4469     YZ      -0.5573     ZZ    -182.5577
    Octopole Moments (Debye-Ang^2)
       XXX    -361.7253    XXY      26.7096    XYY    -115.9914
       YYY      93.6582    XXZ      61.1388    XYZ       1.2419
       YYZ      53.5919    XZZ    -122.3407    YZZ      30.9881
       ZZZ     169.7668
    Hexadecapole Moments (Debye-Ang^3)
      XXXX   -9103.1661   XXXY     145.6578   XXYY   -1887.7511
      XYYY     143.0267   YYYY   -2124.1200   XXXZ    1904.2056
      XXYZ     -39.0012   XYYZ     641.6260   YYYZ    -207.4228
      XXZZ   -2304.2891   XYZZ      57.8149   YYZZ   -1145.0298
      XZZZ    1924.7875   YZZZ    -148.1006   ZZZZ   -4735.7914
 -----------------------------------------------------------------
 Calculating analytic gradient of the SCF energy
 Gradient of SCF Energy
            1           2           3           4           5           6
    1   0.0000174   0.0000507   0.0000136  -0.0000183  -0.0000048   0.0000364
    2   0.0000095  -0.0000431   0.0000570  -0.0000040  -0.0000016   0.0000243
    3   0.0000475  -0.0000316  -0.0000043  -0.0000042   0.0000245   0.0000456
            7           8           9          10          11          12
    1   0.0000333   0.0000039  -0.0000130   0.0000053   0.0000145  -0.0000306
    2   0.0000067  -0.0000001  -0.0000083   0.0000190   0.0000000   0.0000294
    3   0.0000558   0.0000231   0.0000449   0.0000144   0.0000063  -0.0000228
           13          14          15          16          17          18
    1   0.0000347   0.0000011  -0.0000281  -0.0000113  -0.0000255  -0.0000191
    2  -0.0000477   0.0000112  -0.0000106  -0.0000064   0.0000112   0.0000043
    3  -0.0000209  -0.0000135  -0.0000063  -0.0000127  -0.0000261  -0.0000425
           19          20          21          22
    1  -0.0000006  -0.0000257  -0.0000128  -0.0000213
    2  -0.0000130  -0.0000062  -0.0000290  -0.0000025
    3  -0.0000224  -0.0000313  -0.0000103  -0.0000131
 Max gradient component =       5.701E-05
 RMS gradient           =       2.462E-05
 Gradient time:  CPU 400.84 s  wall 400.86 s
 Geometry Optimization Parameters
   NAtoms,    NIC,     NZ,  NCons,   NDum,   NFix, NCnnct, MaxDiis
       22     163      22       0       0       0       0       0

 Cartesian Hessian Update
 Hessian updated using BFGS update


** GEOMETRY OPTIMIZATION IN DELOCALIZED INTERNAL COORDINATES **
   Searching for a Minimum

   Optimization Cycle:  15

                       Coordinates (Angstroms)
     ATOM                X               Y               Z
      1  C         0.0130758020   -0.0103480967    0.0165022064
      2  C        -0.0264440714    0.4431885164    1.3400103037
      3  Cl        1.4575043263    0.9459253139    2.1023439311
      4  C        -1.2295681450    0.4899697698    2.0543222113
      5  Cl       -1.2543573057    1.0522359560    3.6955749020
      6  C        -2.4168187919    0.0766110535    1.4338055200
      7  Cl       -3.9130803268    0.1242676670    2.3108355603
      8  C        -2.3975652376   -0.3755381102    0.1070268291
      9  Cl       -3.8668812549   -0.8825373871   -0.6641386022
     10  C        -1.1830843501   -0.4142342571   -0.5881712935
     11  Cl       -1.1406127341   -0.9833476925   -2.2348037692
     12  C         1.2987057448   -0.0488002718   -0.7421153976
     13  C         2.1235237371   -1.1782930393   -0.7252646820
     14  Cl        1.6380045818   -2.5683831410    0.2068271145
     15  C         3.3227826756   -1.1952212334   -1.4500373403
     16  Cl        4.3383189160   -2.6027407352   -1.4208148313
     17  C         3.7015808662   -0.0708538130   -2.2022710351
     18  Cl        5.1822421998   -0.0765659843   -3.1064358160
     19  C         2.8688591729    1.0541439254   -2.2132437961
     20  Cl        3.2862563460    2.4786267749   -3.1294055187
     21  C         1.6839312338    1.0594735620   -1.4897389358
     22  H         1.0544785214    1.9391014613   -1.5130210736
   Point Group: c1    Number of degrees of freedom:    60


   Energy is  -4599.970179862

 Hessian updated using BFGS update

 60 Hessian modes will be used to form the next step
  Hessian Eigenvalues:
     0.001826    0.012770    0.018361    0.019167    0.020901    0.021442
     0.023274    0.023683    0.023812    0.023853    0.024048    0.024092
     0.024112    0.024126    0.024147    0.024165    0.024221    0.025115
     0.029134    0.093236    0.160386    0.194526    0.229158    0.236014
     0.238975    0.249900    0.249989    0.249993    0.250000    0.250039
     0.250077    0.250385    0.250836    0.252335    0.264449    0.287555
     0.291914    0.300185    0.300917    0.300978    0.301049    0.301077
     0.301388    0.303016    0.320327    0.323029    0.355713    0.380702
     0.420105    0.427083    0.433128    0.458685    0.461737    0.471198
     0.473149    0.478425    0.479038    0.485556    0.500586    0.581340

 Minimum search - taking simple RFO step
 Searching for Lamda that Minimizes Along All modes
 Value Taken    Lamda =   0.00000000
 Step Taken.  Stepsize is  0.006219

                             Maximum     Tolerance    Cnvgd?
         Gradient           0.000113      0.000300     YES
         Displacement       0.003783      0.001200      NO
         Energy change     -0.000001      0.000001     YES

 Final energy is   -4599.9701798617880     


 ******************************
 **  OPTIMIZATION CONVERGED  **
 ******************************

                       Coordinates (Angstroms)
     ATOM                X               Y               Z
      1  C         0.0130758020   -0.0103480967    0.0165022064
      2  C        -0.0264440714    0.4431885164    1.3400103037
      3  Cl        1.4575043263    0.9459253139    2.1023439311
      4  C        -1.2295681450    0.4899697698    2.0543222113
      5  Cl       -1.2543573057    1.0522359560    3.6955749020
      6  C        -2.4168187919    0.0766110535    1.4338055200
      7  Cl       -3.9130803268    0.1242676670    2.3108355603
      8  C        -2.3975652376   -0.3755381102    0.1070268291
      9  Cl       -3.8668812549   -0.8825373871   -0.6641386022
     10  C        -1.1830843501   -0.4142342571   -0.5881712935
     11  Cl       -1.1406127341   -0.9833476925   -2.2348037692
     12  C         1.2987057448   -0.0488002718   -0.7421153976
     13  C         2.1235237371   -1.1782930393   -0.7252646820
     14  Cl        1.6380045818   -2.5683831410    0.2068271145
     15  C         3.3227826756   -1.1952212334   -1.4500373403
     16  Cl        4.3383189160   -2.6027407352   -1.4208148313
     17  C         3.7015808662   -0.0708538130   -2.2022710351
     18  Cl        5.1822421998   -0.0765659843   -3.1064358160
     19  C         2.8688591729    1.0541439254   -2.2132437961
     20  Cl        3.2862563460    2.4786267749   -3.1294055187
     21  C         1.6839312338    1.0594735620   -1.4897389358
     22  H         1.0544785214    1.9391014613   -1.5130210736

Z-matrix Print:
$molecule
0 1
Cl
C  1 1.742663
C  2 1.398700 1 119.097674
C  3 1.391262 2 119.108617 1 -179.788866 0
H  4 1.081896 3 119.876716 2 179.890270 0
C  4 1.388359 3 120.883585 2 0.029186 0
C  6 1.399702 4 120.447940 3 -0.068716 0
C  2 1.401358 1 120.359309 3 -179.841211 0
C  3 1.493259 2 121.492173 1 -0.162263 0
C  9 1.399618 3 120.867620 2 89.915605 0
C  9 1.399840 3 120.584433 2 -90.805580 0
C  11 1.399915 9 121.253388 3 -179.571313 0
C  10 1.399978 9 121.169993 3 179.586705 0
C  12 1.401839 11 119.395886 9 0.021771 0
Cl 7 1.734908 6 120.417915 4 -179.989344 0
Cl 14 1.735008 12 119.942370 11 -179.748382 0
Cl 13 1.735070 10 120.381084 9 179.849586 0
Cl 12 1.735118 11 120.387962 9 -179.959098 0
Cl 8 1.735880 2 120.115479 1 -0.182402 0
Cl 10 1.742412 9 118.892822 3 -0.796337 0
Cl 11 1.742726 9 118.785875 3 0.836548 0
Cl 6 1.744341 4 118.345895 3 179.915394 0
$end


 --------------------------------------------------------------

                    Orbital Energies (a.u.)
 --------------------------------------------------------------

 Alpha MOs
 -- Occupied --
********-101.5873-101.5872-101.5869-101.5869-101.5835-101.5832-101.5827
******** -10.2929 -10.2898 -10.2897 -10.2890 -10.2890 -10.2862 -10.2856
-10.2819 -10.2794 -10.2518 -10.2440 -10.2272  -9.5029  -9.5019  -9.5018
 -9.5016  -9.5016  -9.4981  -9.4978  -9.4974  -9.4961  -7.2680  -7.2670
 -7.2668  -7.2666  -7.2665  -7.2631  -7.2629  -7.2624  -7.2610  -7.2578
 -7.2568  -7.2567  -7.2566  -7.2565  -7.2564  -7.2558  -7.2558  -7.2557
 -7.2556  -7.2529  -7.2527  -7.2522  -7.2521  -7.2517  -7.2515  -7.2508
 -7.2503  -0.9797  -0.9655  -0.9327  -0.9269  -0.9178  -0.8992  -0.8873
 -0.8767  -0.8719  -0.8565  -0.8456  -0.7973  -0.7612  -0.7534  -0.7470
 -0.6732  -0.6454  -0.6404  -0.6230  -0.5699  -0.5563  -0.5522  -0.5316
 -0.5048  -0.4923  -0.4805  -0.4792  -0.4768  -0.4739  -0.4673  -0.4553
 -0.4418  -0.4309  -0.4282  -0.4198  -0.4057  -0.4017  -0.3851  -0.3705
 -0.3665  -0.3658  -0.3620  -0.3603  -0.3585  -0.3550  -0.3528  -0.3405
 -0.3399  -0.3398  -0.3351  -0.3214  -0.3200  -0.2825  -0.2810  -0.2748
 -0.2720
 -- Virtual --
 -0.0721  -0.0711  -0.0664  -0.0657  -0.0602  -0.0506  -0.0145  -0.0119
 -0.0070  -0.0006   0.0118   0.0143   0.0186   0.0197   0.0212   0.0227
  0.0259   0.0381   0.0434   0.0496   0.0539   0.0555   0.0561   0.0628
  0.0674   0.0731   0.0742   0.0768   0.0774   0.0815   0.0823   0.0828
  0.0900   0.0920   0.0932   0.0968   0.1022   0.1024   0.1083   0.1086
  0.1129   0.1144   0.1195   0.1227   0.1241   0.1316   0.1323   0.1362
  0.1367   0.1395   0.1460   0.1504   0.1517   0.1541   0.1623   0.1639
  0.1679   0.1685   0.1708   0.1749   0.1760   0.1826   0.1861   0.1874
  0.1917   0.1962   0.1976   0.2039   0.2047   0.2129   0.2154   0.2177
  0.2240   0.2268   0.2299   0.2329   0.2351   0.2402   0.2448   0.2473
  0.2510   0.2557   0.2587   0.2605   0.2616   0.2698   0.2742   0.2752
  0.2762   0.2778   0.2804   0.2869   0.2871   0.2934   0.2959   0.2984
  0.2999   0.3029   0.3079   0.3170   0.3259   0.3334   0.3518   0.3781
  0.3998   0.4134   0.4211   0.4232   0.4254   0.4282   0.4357   0.4413
  0.4445   0.4502   0.4506   0.4512   0.4579   0.4599   0.4604   0.4612
  0.4739   0.4781   0.4785   0.4792   0.4839   0.4884   0.4909   0.5020
  0.5027   0.5078   0.5115   0.5241   0.5342   0.5616   0.5636   0.5652
  0.5709   0.5757   0.5777   0.5907   0.5959   0.6018   0.6073   0.6076
  0.6084   0.6122   0.6198   0.6214   0.6336   0.6350   0.6415   0.6469
  0.6488   0.6600   0.6707   0.6783   0.6808   0.6944   0.6982   0.7515
  0.7680   0.7710   0.7830   0.7848   0.8038   0.8044   0.8154   0.8208
  0.8261   0.8289   0.8298   0.8332   0.8333   0.8346   0.8382   0.8388
  0.8408   0.8432   0.8459   0.8519   0.8525   0.8561   0.8572   0.8585
  0.8716   0.8869   0.8878   0.8897   0.8912   0.8915   0.8930   0.8936
  0.9095   0.9149   0.9153   0.9225   0.9293   0.9330   0.9348   0.9371
  0.9408   0.9447   0.9484   0.9533   0.9541   0.9580   0.9668   0.9709
  0.9835   1.0078   1.0132   1.0233   1.0270   1.0336   1.0503   1.0598
  1.0710   1.0819   1.0941   1.1180   1.1186   1.1664   1.1801   1.1859
  1.1861   1.1923   1.2048   1.2214   1.2421   1.2492   1.2649   1.2655
  1.2674   1.2697   1.2724   1.2805   1.2853   1.2880   1.2889   1.2909
  1.3067   1.3162   1.3539   1.3665   1.3807   1.3843   1.3888   1.4349
  1.4614   1.4717   1.4816   1.5285   1.5537   1.5888   1.6094   1.6312
  1.6479   1.6571   1.6576   1.7042   1.7268   1.7294   1.7355   1.7715
  1.7920   1.7944   1.8054   1.8171   1.8313   1.8321   1.8427   1.8530
  1.8743   1.8842   1.8992   1.9294   1.9670   2.0045   2.0401   2.0659
  2.0937   2.1130   2.1196   2.1924   2.2077   2.2179   2.2194   2.2243
  2.2283   2.2386   2.2466   2.2498   2.2624   2.2663   2.2770   2.2905
  2.3076   2.3128   2.3229   2.3275   2.3419   2.3426   2.3655   2.4017
  2.4069   2.4088   2.4146   2.4255   2.4337   2.4442   2.4501   2.4739
  2.4922   2.5162   2.5213   2.5235   2.5458   2.5590   2.5875   2.6133
  2.6345   2.6387   2.6551   2.6626   2.6718   2.6853   2.7008   2.7302
  2.7539   2.8010   2.8133   2.8227   2.8486   2.8830   2.9512   2.9593
  3.0340   3.0589   3.0701   3.0748   3.1099   3.1137   3.1167   3.1381
  3.1461   3.1727   3.2161   3.2287   3.2435   3.2839   3.3671   3.4619
  3.5021   3.5467   3.6569   3.6667   3.7408   3.8766   3.8781   3.9249
  4.0325   4.2737   4.7962   4.8022   9.7358   9.7451   9.7797   9.7861
  9.8026   9.8055   9.8096   9.8347   9.8538  23.2505  23.4144  23.7631
 23.7940  23.8111  23.8491  23.9112  23.9157  23.9419  23.9590  24.0243
 24.1206  25.7609  25.7653  25.7840  25.8001  25.8456  25.8531  25.8905
 25.9658  25.9822  26.0649  26.0862  26.1011  26.1191  26.1783  26.1913
 26.2342  26.3599  26.3701  26.4615  26.5156  26.5461  26.6069  26.7381
 26.7710  26.7969  26.9778  27.1554 215.7265 215.7368 215.7751 215.7819
215.8015 215.8046 215.8106 215.8456 215.8626
 --------------------------------------------------------------

          Ground-State Mulliken Net Atomic Charges

     Atom                 Charge (a.u.)
  ----------------------------------------
      1 C                    -1.015142
      2 C                    -1.364559
      3 Cl                    0.595997
      4 C                     0.214316
      5 Cl                    0.640461
      6 C                     0.219296
      7 Cl                    0.680405
      8 C                     0.194100
      9 Cl                    0.639231
     10 C                    -1.388289
     11 Cl                    0.606165
     12 C                    -0.614171
     13 C                    -0.766621
     14 Cl                    0.536713
     15 C                     0.306185
     16 Cl                    0.638563
     17 C                    -0.304457
     18 Cl                    0.628493
     19 C                    -0.534707
     20 Cl                    0.627242
     21 C                    -0.774930
     22 H                     0.235709
  ----------------------------------------
  Sum of atomic charges =     0.000000

 -----------------------------------------------------------------
                    Cartesian Multipole Moments
 -----------------------------------------------------------------
    Charge (ESU x 10^10)
                -0.0000
    Dipole Moment (Debye)
         X      -0.6246      Y       0.6830      Z       0.0711
       Tot       0.9282
    Quadrupole Moments (Debye-Ang)
        XX    -184.4452     XY       0.1589     YY    -180.9137
        XZ       1.4469     YZ      -0.5573     ZZ    -182.5577
    Octopole Moments (Debye-Ang^2)
       XXX    -361.7253    XXY      26.7096    XYY    -115.9914
       YYY      93.6582    XXZ      61.1388    XYZ       1.2419
       YYZ      53.5919    XZZ    -122.3407    YZZ      30.9881
       ZZZ     169.7668
    Hexadecapole Moments (Debye-Ang^3)
      XXXX   -9103.1661   XXXY     145.6578   XXYY   -1887.7511
      XYYY     143.0267   YYYY   -2124.1200   XXXZ    1904.2056
      XXYZ     -39.0012   XYYZ     641.6260   YYYZ    -207.4228
      XXZZ   -2304.2891   XYZZ      57.8149   YYZZ   -1145.0298
      XZZZ    1924.7875   YZZZ    -148.1006   ZZZZ   -4735.7914
 -----------------------------------------------------------------
Archival summary:
1\1\november\OPT\ProcedureUnspecified\BasisUnspecified\l9121\taweetha\WedJan803:43:432020WedJan803:43:432020\0\\#,OPT,ProcedureUnspecified,BasisUnspecified,\\0,1\Cl\C,1,1.74266\C,2,1.3987,1,119.098\C,3,1.39126,2,119.109,1,-179.789,0\H,4,1.0819,3,119.877,2,179.89,0\C,4,1.38836,3,120.884,2,0.0291857,0\C,6,1.3997,4,120.448,3,-0.0687164,0\C,2,1.40136,1,120.359,3,-179.841,0\C,3,1.49326,2,121.492,1,-0.162263,0\C,9,1.39962,3,120.868,2,89.9156,0\C,9,1.39984,3,120.584,2,-90.8056,0\C,11,1.39991,9,121.253,3,-179.571,0\C,10,1.39998,9,121.17,3,179.587,0\C,12,1.40184,11,119.396,9,0.0217709,0\Cl,7,1.73491,6,120.418,4,-179.989,0\Cl,14,1.73501,12,119.942,11,-179.748,0\Cl,13,1.73507,10,120.381,9,179.85,0\Cl,12,1.73512,11,120.388,9,-179.959,0\Cl,8,1.73588,2,120.115,1,-0.182402,0\Cl,10,1.74241,9,118.893,3,-0.796337,0\Cl,11,1.74273,9,118.786,3,0.836548,0\Cl,6,1.74434,4,118.346,3,179.915,0\\\@

 Total job time:  22500.65s(wall), 22499.86s(cpu) 
 Wed Jan  8 03:43:43 2020

        *************************************************************
        *                                                           *
        *  Thank you very much for using Q-Chem.  Have a nice day.  *
        *                                                           *
        *************************************************************


 
User input: 2 of 2 
 
                  Welcome to Q-Chem
     A Quantum Leap Into The Future Of Chemistry


 Q-Chem 5.2 (devel), Q-Chem, Inc., Pleasanton, CA (2019)

 Yihan Shao,  Zhengting Gan,  E. Epifanovsky,  A. T. B. Gilbert,  M. Wormit,  
 J. Kussmann,  A. W. Lange,  A. Behn,  Jia Deng,  Xintian Feng,  D. Ghosh,  
 M. Goldey,  P. R. Horn,  L. D. Jacobson,  I. Kaliman,  T. Kus,  A. Landau,  
 Jie Liu,  E. I. Proynov,  R. M. Richard,  R. P. Steele,  E. J. Sundstrom,  
 H. L. Woodcock III,  P. M. Zimmerman,  D. Zuev,  B. Albrecht,  E. Alguire,  
 S. A. Baeppler,  D. Barton,  Z. Benda,  Y. A. Bernard,  E. J. Berquist,  
 K. B. Bravaya,  H. Burton,  D. Casanova,  Chun-Min Chang,  Yunqing Chen,  
 A. Chien,  K. D. Closser,  M. P. Coons,  S. Coriani,  S. Dasgupta,  
 A. L. Dempwolff,  M. Diedenhofen,  Hainam Do,  R. G. Edgar,  Po-Tung Fang,  
 S. Faraji,  S. Fatehi,  Qingguo Feng,  K. D. Fenk,  J. Fosso-Tande,  
 J. Gayvert,  Qinghui Ge,  A. Ghysels,  G. Gidofalvi,  J. Gomes,  
 J. Gonthier,  A. Gunina,  D. Hait,  M. W. D. Hanson-Heine,  
 P. H. P. Harbach,  A. W. Hauser,  M. F. Herbst,  J. E. Herr,  
 E. G. Hohenstein,  Z. C. Holden,  Kerwin Hui,  B. C. Huynh,  T.-C. Jagau,  
 Hyunjun Ji,  B. Kaduk,  K. Khistyaev,  Jaehoon Kim,  P. Klunzinger,  K. Koh,  
 D. Kosenkov,  L. Koulias,  T. Kowalczyk,  C. M. Krauter,  A. Kunitsa,  
 Ka Un Lao,  A. Laurent,  K. V. Lawler,  Joonho Lee,  D. Lefrancois,  
 S. Lehtola,  D. S. Levine,  Yi-Pei Li,  You-Sheng Lin,  Fenglai Liu,  
 E. Livshits,  A. Luenser,  P. Manohar,  E. Mansoor,  S. F. Manzer,  
 Shan-Ping Mao,  Yuezhi Mao,  N. Mardirossian,  A. V. Marenich,  
 T. Markovich,  L. A. Martinez-Martinez,  S. A. Maurer,  N. J. Mayhall,  
 S. C. McKenzie,  J.-M. Mewes,  P. Morgante,  A. F. Morrison,  
 J. W. Mullinax,  K. Nanda,  T. S. Nguyen-Beck,  R. Olivares-Amaya,  
 J. A. Parkhill,  Zheng Pei,  T. M. Perrine,  F. Plasser,  P. Pokhilko,  
 S. Prager,  A. Prociuk,  E. Ramos,  D. R. Rehn,  F. Rob,  M. Scheurer,  
 M. Schneider,  N. Sergueev,  S. M. Sharada,  S. Sharma,  D. W. Small,  
 T. Stauch,  T. Stein,  Yu-Chuan Su,  A. J. W. Thom,  A. Tkatchenko,  
 T. Tsuchimochi,  N. M. Tubman,  L. Vogt,  M. L. Vidal,  O. Vydrov,  
 M. A. Watson,  J. Wenzel,  M. de Wergifosse,  T. A. Wesolowski,  A. White,  
 J. Witte,  A. Yamada,  Jun Yang,  K. Yao,  S. Yeganeh,  S. R. Yost,  
 Zhi-Qiang You,  A. Zech,  Igor Ying Zhang,  Xing Zhang,  Yan Zhao,  
 Ying Zhu,  B. R. Brooks,  G. K. L. Chan,  C. J. Cramer,  M. S. Gordon,  
 W. J. Hehre,  A. Klamt,  M. W. Schmidt,  C. D. Sherrill,  D. G. Truhlar,  
 A. Aspuru-Guzik,  R. Baer,  A. T. Bell,  N. A. Besley,  Jeng-Da Chai,  
 A. E. DePrince, III,  R. A. DiStasio Jr.,  A. Dreuw,  B. D. Dunietz,  
 T. R. Furlani,  Chao-Ping Hsu,  Yousung Jung,  Jing Kong,  D. S. Lambrecht,  
 WanZhen Liang,  C. Ochsenfeld,  V. A. Rassolov,  L. V. Slipchenko,  
 J. E. Subotnik,  T. Van Voorhis,  J. M. Herbert,  A. I. Krylov,  
 P. M. W. Gill,  M. Head-Gordon

 Contributors to earlier versions of Q-Chem not listed above: 
 R. D. Adamson,  B. Austin,  J. Baker,  G. J. O. Beran,  K. Brandhorst,  
 S. T. Brown,  E. F. C. Byrd,  A. K. Chakraborty,  C.-L. Cheng,  
 Siu Hung Chien,  D. M. Chipman,  D. L. Crittenden,  H. Dachsel,  
 R. J. Doerksen,  A. D. Dutoi,  L. Fusti-Molnar,  W. A. Goddard III,  
 A. Golubeva-Zadorozhnaya,  S. R. Gwaltney,  G. Hawkins,  A. Heyden,  
 S. Hirata,  G. Kedziora,  F. J. Keil,  C. Kelley,  Jihan Kim,  R. A. King,  
 R. Z. Khaliullin,  P. P. Korambath,  W. Kurlancheek,  A. M. Lee,  M. S. Lee,  
 S. V. Levchenko,  Ching Yeh Lin,  D. Liotard,  R. C. Lochan,  I. Lotan,  
 P. E. Maslen,  N. Nair,  D. P. O'Neill,  D. Neuhauser,  E. Neuscamman,  
 C. M. Oana,  R. Olson,  B. Peters,  R. Peverati,  P. A. Pieniazek,  
 Y. M. Rhee,  J. Ritchie,  M. A. Rohrdanz,  E. Rosta,  N. J. Russ,  
 H. F. Schaefer III,  N. E. Schultz,  N. Shenvi,  A. C. Simmonett,  A. Sodt,  
 D. Stuck,  K. S. Thanthiriwatte,  V. Vanovschi,  Tao Wang,  A. Warshel,  
 C. F. Williams,  Q. Wu,  X. Xu,  W. Zhang

 Please cite Q-Chem as follows:
 Y. Shao et al., Mol. Phys. 113, 184-215 (2015)
 DOI: 10.1080/00268976.2014.952696

 Q-Chem 5.2.1 for Intel X86 EM64T Linux

 Parts of Q-Chem use Armadillo 8.300.2 (Tropical Shenanigans).
 http://arma.sourceforge.net/

 Q-Chem begins on Wed Jan  8 03:43:43 2020  

Host: 
0

     Scratch files written to /scratch/taweetham/qchem26430//
NAlpha2: 226
NElect   226
Mult     1
The previous job contains 0 fragments, simply inherited here

 Q-Chem warning in module libgen/rem_setup.C, line 2168:

 Setting Thresh to 1e-14


Checking the input file for inconsistencies... 	...done.

--------------------------------------------------------------
User input:
--------------------------------------------------------------

$MOLECULE
READ
$END

$REM
   JOB_TYPE 	FREQUENCY
   BASIS 	6-311++G**
   METHOD	B3LYP
   SCF_GUESS_ALWAYS     TRUE
   S2THRESH     15
   THRESH       15
   MEM_TOTAL    10000
$END

--------------------------------------------------------------
 ----------------------------------------------------------------
             Standard Nuclear Orientation (Angstroms)
    I     Atom           X                Y                Z
 ----------------------------------------------------------------
    1      C       0.7048826351    -0.0012079129     0.1570183284
    2      C       1.4257379810     1.1974884402     0.2062685743
    3      Cl      0.5517095184     2.7036034260     0.2670270361
    4      C       2.8256913255     1.2019435913     0.1993181623
    5      Cl      3.6987351563     2.7002510648     0.2570879241
    6      C       3.5191877586    -0.0151795260     0.1432422699
    7      Cl      5.2541137024    -0.0221653294     0.1279258230
    8      C       2.8141899892    -1.2260318730     0.0989026835
    9      Cl      3.6709820897    -2.7334894412     0.0347705969
   10      C       1.4144271261    -1.2068380587     0.1064639178
   11      Cl      0.5231704738    -2.7030096635     0.0414673078
   12      C      -0.7882775810     0.0014879204     0.1740150950
   13      C      -1.5323379976     0.0615985482    -1.0088303675
   14      Cl     -0.6937641808     0.1391918434    -2.5344934012
   15      C      -2.9331485243     0.0562231768    -0.9700367433
   16      Cl     -3.8455893846     0.1317658153    -2.4448329817
   17      C      -3.5985859072    -0.0119948975     0.2653114183
   18      Cl     -5.3322497684    -0.0213854476     0.3303191004
   19      C      -2.8449069127    -0.0726369263     1.4432147458
   20      Cl     -3.6154457046    -0.1598100770     3.0057111146
   21      C      -1.4575163571    -0.0649387293     1.3919303151
   22      H      -0.8943135487    -0.1136697613     2.3143867636
 ----------------------------------------------------------------
 Molecular Point Group                 C1    NOp =  1
 Largest Abelian Subgroup              C1    NOp =  1
 Nuclear Repulsion Energy =        3061.23333364 hartrees
 There are      113 alpha and      113 beta electrons
 Requested basis set is 6-311++G(d,p)
 There are 194 shells and 541 basis functions

 Total QAlloc Memory Limit  10000 MB
 Mega-Array Size       188 MB
 MEM_STATIC part       192 MB
 A cutoff of  1.0D-15 yielded  13031 shell pairs
 There are    115380 function pairs (    124038 Cartesian)
 Smallest overlap matrix eigenvalue = 1.07E-07
 Linear dependence detected in AO basis
 Number of orthogonalized atomic orbitals = 534
 Maximum deviation from orthogonality = 4.908E-10
 Guess from superposition of atomic densities
 Warning:  Energy on first SCF cycle will be non-variational
 SAD guess density has 226.000000 electrons

 -----------------------------------------------------------------------
  General SCF calculation program by
  Eric Jon Sundstrom, Paul Horn, Yuezhi Mao, Dmitri Zuev, Alec White,
  David Stuck, Shaama M.S., Shane Yost, Joonho Lee, David Small,
  Daniel Levine, Susi Lehtola, Hugh Burton, Evgeny Epifanovsky,
  Bang C. Huynh
 -----------------------------------------------------------------------
 Exchange:     0.2000 Hartree-Fock + 0.0800 Slater + 0.7200 B88
 Correlation:  0.1900 VWN1RPA + 0.8100 LYP
 Using SG-1 standard quadrature grid
 A restricted SCF calculation will be
 performed using DIIS
 SCF converges when DIIS error is below 1.0e-08
 ---------------------------------------
  Cycle       Energy         DIIS error
 ---------------------------------------
    1   -4604.9201174551      2.59e-02  
    2   -4599.8893663749      1.52e-03  
    3   -4599.8070189061      2.02e-03  
    4   -4599.9494956662      7.20e-04  
    5   -4599.9685709722      2.22e-04  
    6   -4599.9700182212      9.68e-05  
    7   -4599.9703348338      2.57e-05  
    8   -4599.9703555354      9.36e-06  
    9   -4599.9703584149      2.98e-06  
   10   -4599.9703587263      8.08e-07  
   11   -4599.9703587485      1.91e-07  
   12   -4599.9703587495      8.85e-08  
   13   -4599.9703587500      2.90e-08  
   14   -4599.9703587495      1.05e-08  
   15   -4599.9703587500      3.68e-09  Convergence criterion met
 ---------------------------------------
 SCF time:   CPU 1132.78s  wall 1132.00s 
 SCF   energy in the final basis set =    -4599.9703587500
 Total energy in the final basis set =    -4599.9703587500

 --------------------------------------------------------------

                    Orbital Energies (a.u.)
 --------------------------------------------------------------

 Alpha MOs
 -- Occupied --
********-101.5873-101.5872-101.5870-101.5869-101.5834-101.5832-101.5828
******** -10.2929 -10.2898 -10.2897 -10.2890 -10.2890 -10.2862 -10.2856
-10.2819 -10.2794 -10.2518 -10.2440 -10.2272  -9.5028  -9.5019  -9.5018
 -9.5017  -9.5017  -9.4981  -9.4978  -9.4975  -9.4961  -7.2677  -7.2670
 -7.2669  -7.2666  -7.2666  -7.2629  -7.2629  -7.2624  -7.2610  -7.2577
 -7.2568  -7.2568  -7.2567  -7.2566  -7.2566  -7.2558  -7.2557  -7.2556
 -7.2556  -7.2530  -7.2527  -7.2524  -7.2521  -7.2517  -7.2516  -7.2509
 -7.2502  -0.9797  -0.9655  -0.9327  -0.9269  -0.9178  -0.8992  -0.8873
 -0.8767  -0.8719  -0.8566  -0.8456  -0.7973  -0.7612  -0.7534  -0.7470
 -0.6732  -0.6454  -0.6404  -0.6230  -0.5699  -0.5564  -0.5522  -0.5316
 -0.5048  -0.4923  -0.4805  -0.4792  -0.4768  -0.4739  -0.4673  -0.4553
 -0.4418  -0.4309  -0.4282  -0.4198  -0.4057  -0.4017  -0.3851  -0.3705
 -0.3665  -0.3658  -0.3620  -0.3603  -0.3585  -0.3550  -0.3529  -0.3405
 -0.3399  -0.3398  -0.3351  -0.3214  -0.3200  -0.2825  -0.2810  -0.2748
 -0.2720
 -- Virtual --
 -0.0721  -0.0711  -0.0664  -0.0657  -0.0602  -0.0506  -0.0144  -0.0118
 -0.0070  -0.0005   0.0118   0.0145   0.0186   0.0197   0.0213   0.0227
  0.0260   0.0382   0.0436   0.0496   0.0540   0.0557   0.0562   0.0629
  0.0674   0.0732   0.0741   0.0768   0.0774   0.0814   0.0824   0.0828
  0.0901   0.0920   0.0932   0.0967   0.1022   0.1025   0.1084   0.1089
  0.1129   0.1144   0.1197   0.1227   0.1242   0.1317   0.1323   0.1363
  0.1368   0.1397   0.1469   0.1503   0.1519   0.1542   0.1625   0.1642
  0.1682   0.1692   0.1705   0.1750   0.1762   0.1827   0.1862   0.1874
  0.1916   0.1963   0.1977   0.2041   0.2044   0.2126   0.2159   0.2173
  0.2240   0.2276   0.2300   0.2325   0.2352   0.2402   0.2449   0.2472
  0.2510   0.2557   0.2588   0.2604   0.2616   0.2698   0.2744   0.2750
  0.2763   0.2778   0.2804   0.2868   0.2869   0.2935   0.2960   0.2988
  0.2999   0.3029   0.3082   0.3173   0.3259   0.3340   0.3520   0.3782
  0.3998   0.4134   0.4208   0.4233   0.4257   0.4282   0.4357   0.4415
  0.4446   0.4504   0.4508   0.4512   0.4581   0.4599   0.4604   0.4613
  0.4737   0.4781   0.4785   0.4792   0.4833   0.4885   0.4911   0.5023
  0.5026   0.5080   0.5114   0.5245   0.5342   0.5617   0.5637   0.5653
  0.5710   0.5758   0.5780   0.5908   0.5958   0.6019   0.6074   0.6078
  0.6087   0.6123   0.6197   0.6215   0.6336   0.6349   0.6415   0.6469
  0.6489   0.6600   0.6709   0.6784   0.6813   0.6944   0.6982   0.7516
  0.7681   0.7710   0.7830   0.7848   0.8038   0.8044   0.8154   0.8208
  0.8262   0.8289   0.8298   0.8333   0.8333   0.8348   0.8383   0.8389
  0.8407   0.8432   0.8459   0.8520   0.8525   0.8561   0.8573   0.8585
  0.8717   0.8869   0.8879   0.8898   0.8912   0.8915   0.8930   0.8936
  0.9096   0.9149   0.9154   0.9226   0.9294   0.9330   0.9348   0.9372
  0.9408   0.9448   0.9483   0.9533   0.9542   0.9582   0.9668   0.9709
  0.9834   1.0077   1.0131   1.0233   1.0270   1.0336   1.0503   1.0599
  1.0710   1.0819   1.0941   1.1180   1.1186   1.1666   1.1801   1.1859
  1.1861   1.1923   1.2048   1.2213   1.2421   1.2492   1.2649   1.2655
  1.2674   1.2697   1.2724   1.2807   1.2853   1.2879   1.2889   1.2909
  1.3066   1.3162   1.3540   1.3665   1.3807   1.3843   1.3887   1.4348
  1.4614   1.4717   1.4817   1.5286   1.5536   1.5888   1.6094   1.6313
  1.6478   1.6571   1.6575   1.7042   1.7267   1.7293   1.7355   1.7715
  1.7920   1.7945   1.8055   1.8172   1.8313   1.8321   1.8427   1.8530
  1.8743   1.8842   1.8992   1.9294   1.9670   2.0044   2.0401   2.0659
  2.0938   2.1130   2.1196   2.1924   2.2078   2.2179   2.2194   2.2241
  2.2282   2.2385   2.2464   2.2499   2.2625   2.2662   2.2770   2.2904
  2.3075   2.3128   2.3229   2.3276   2.3420   2.3426   2.3655   2.4016
  2.4069   2.4087   2.4146   2.4252   2.4338   2.4443   2.4501   2.4739
  2.4922   2.5163   2.5213   2.5236   2.5458   2.5590   2.5875   2.6133
  2.6345   2.6386   2.6551   2.6626   2.6719   2.6854   2.7007   2.7302
  2.7539   2.8010   2.8133   2.8227   2.8486   2.8830   2.9512   2.9592
  3.0340   3.0589   3.0701   3.0748   3.1099   3.1137   3.1167   3.1381
  3.1460   3.1726   3.2161   3.2287   3.2434   3.2839   3.3671   3.4618
  3.5020   3.5467   3.6569   3.6667   3.7407   3.8766   3.8781   3.9249
  4.0325   4.2736   4.7961   4.8022   9.7358   9.7452   9.7796   9.7861
  9.8027   9.8056   9.8094   9.8346   9.8537  23.2505  23.4144  23.7631
 23.7940  23.8111  23.8491  23.9112  23.9157  23.9419  23.9589  24.0243
 24.1206  25.7610  25.7653  25.7838  25.7999  25.8455  25.8532  25.8904
 25.9657  25.9820  26.0650  26.0862  26.1013  26.1193  26.1785  26.1913
 26.2342  26.3599  26.3698  26.4616  26.5159  26.5457  26.6069  26.7379
 26.7708  26.7969  26.9779  27.1553 215.7266 215.7369 215.7751 215.7819
215.8016 215.8046 215.8105 215.8455 215.8625
 --------------------------------------------------------------

          Ground-State Mulliken Net Atomic Charges

     Atom                 Charge (a.u.)
  ----------------------------------------
      1 C                    -1.018016
      2 C                    -1.347858
      3 Cl                    0.590460
      4 C                     0.213334
      5 Cl                    0.640616
      6 C                     0.206361
      7 Cl                    0.680778
      8 C                     0.194694
      9 Cl                    0.639011
     10 C                    -1.372699
     11 Cl                    0.600559
     12 C                    -0.598531
     13 C                    -0.770165
     14 Cl                    0.535423
     15 C                     0.298152
     16 Cl                    0.638080
     17 C                    -0.298024
     18 Cl                    0.628957
     19 C                    -0.542592
     20 Cl                    0.627717
     21 C                    -0.782007
     22 H                     0.235750
  ----------------------------------------
  Sum of atomic charges =     0.000000

 -----------------------------------------------------------------
                    Cartesian Multipole Moments
 -----------------------------------------------------------------
    Charge (ESU x 10^10)
                -0.0000
    Dipole Moment (Debye)
         X       0.5993      Y      -0.0332      Z       0.7085
       Tot       0.9286
    Quadrupole Moments (Debye-Ang)
        XX    -184.3963     XY      -0.0142     YY    -181.9338
        XZ       0.3241     YZ      -0.0705     ZZ    -180.4923
    Octopole Moments (Debye-Ang^2)
       XXX      14.2623    XXY       0.3186    XYY       2.7691
       YYY       0.3950    XXZ      -8.6899    XYZ       0.1124
       YYZ      -3.2457    XZZ       0.2578    YZZ      -0.0247
       ZZZ      -6.7421
    Hexadecapole Moments (Debye-Ang^3)
      XXXX  -10736.0254   XXXY      -0.2794   XXYY   -2230.7872
      XYYY      -0.1774   YYYY   -2516.3017   XXXZ      22.0283
      XXYZ       0.4565   XYYZ       1.6722   YYYZ       6.8997
      XXZZ   -2159.6574   XYZZ       0.3516   YYZZ    -798.5810
      XZZZ       0.5618   YZZZ      -6.1368   ZZZZ   -1996.6492
 -----------------------------------------------------------------
 Calculating MO derivatives via CPSCF
    1     0    69    0.0162876  
    2     0    69    0.0049540  
    3     0    69    0.0006778  
    4     0    69    0.0000737  
    5    55    14    0.0000056  
    6    69     0    0.0000003  Converged
 Time for AOints: 1912.0 s (CPU) 1912.1 s (wall)
 ------------------------------------------------------------------------------
                     AOints        : Timing summary (seconds)
 ------------------------------------------------------------------------------
     job step          cpu (% of tot)      sys (% of tot)     wall (% of tot)
 ------------------------------------------------------------------------------
  AOints            0.1912E+04 (10.5)   0.1000E-04 ( 1.5)   0.1912E+04 (10.4)
 ------------------------------------------------------------------------------
   Grand Totals     0.1830E+05          0.6790E-03          0.1830E+05
 ------------------------------------------------------------------------------
 Polarizability Matrix (a.u.)
            1           2           3
    1-344.1439754  -0.5763433   7.4113864
    2  -0.5763433-226.3615615   0.2855837
    3   7.4113864   0.2855837-209.9534267
 Calculating analytic Hessian of the SCF energy

 Direct stationary perturbation theory relativistic correction:

 rels  =       7.090883986684
 relv  =     -27.736075659141
 rel2e =       7.914667557900
 E_rel =     -12.730524114557

 Hessian of the SCF Energy
            1           2           3           4           5           6
    1   0.6364222   0.0010385  -0.0014112  -0.1659889  -0.1181184  -0.0051873
    2   0.0010385   0.6192763   0.0186226  -0.0573727  -0.2367823  -0.0081124
    3  -0.0014112   0.0186226   0.1677175  -0.0022973  -0.0081150  -0.0572413
    4  -0.1659889  -0.0573727  -0.0022973   0.5901141   0.0470246   0.0012899
    5  -0.1181184  -0.2367823  -0.0081150   0.0470246   0.5299837   0.0172195
    6  -0.0051873  -0.0081124  -0.0572413   0.0012899   0.0172195   0.1148179
    7   0.0048014  -0.0001796  -0.0001777  -0.0703289   0.0520564   0.0022159
    8   0.0194505  -0.0407081  -0.0016777   0.0554016  -0.1321267  -0.0040620
    9   0.0010076  -0.0016991   0.0041494   0.0019679  -0.0037135  -0.0235104
   10  -0.0245008  -0.0753135  -0.0031208  -0.2962980   0.0298358   0.0015859
   11  -0.0238779   0.0308157   0.0010340  -0.0322357  -0.0957138  -0.0011220
   12  -0.0008735   0.0017775   0.0040463  -0.0000338  -0.0017824  -0.0551577
   13  -0.0030619   0.0040843   0.0001798  -0.0205014  -0.0330145  -0.0012799
   14   0.0003254   0.0026655  -0.0000688  -0.0123940  -0.0176359  -0.0006151
   15   0.0000434  -0.0001147   0.0036222  -0.0004043  -0.0006543   0.0030104
   16   0.0006688  -0.0003301   0.0001366  -0.0266185   0.0234713   0.0011071
   17  -0.0002989  -0.0660146  -0.0028592   0.0807881   0.0318364   0.0000423
   18  -0.0001250  -0.0028663   0.0018948   0.0036814   0.0010239   0.0031074
   19  -0.0019242  -0.0000003   0.0002733   0.0040417   0.0025264   0.0000918
   20   0.0000089   0.0003939   0.0000590  -0.0008484  -0.0032729  -0.0002606
   21   0.0000128   0.0000713  -0.0010875  -0.0001057  -0.0003223   0.0036774
   22  -0.0234937   0.0757947   0.0031891  -0.0542236  -0.0299814  -0.0004304
   23   0.0243414   0.0298681   0.0012268  -0.0291299  -0.0164855  -0.0004986
   24   0.0011037   0.0004378   0.0039849  -0.0008852  -0.0005081   0.0019903
   25  -0.0030808  -0.0040274  -0.0001700   0.0003129   0.0000438   0.0000946
   26  -0.0002833   0.0026964  -0.0000009   0.0000122  -0.0000466  -0.0000575
   27   0.0000154   0.0000405   0.0036360   0.0000212   0.0000241  -0.0009395
   28  -0.1639273   0.0562846   0.0027092   0.0646255   0.0283538   0.0001579
   29   0.1171453  -0.2380914  -0.0070858  -0.0295205  -0.0628691  -0.0021358
   30   0.0049504  -0.0070976  -0.0573199  -0.0023300  -0.0035704   0.0048906
   31   0.0045445  -0.0003020  -0.0001900  -0.0011908   0.0017767   0.0001584
   32  -0.0198863  -0.0405895  -0.0020938   0.0047730   0.0012439  -0.0002102
   33  -0.0006489  -0.0020055   0.0041256   0.0003877   0.0000151   0.0038423
   34  -0.2151566   0.0005387  -0.0000292  -0.0213945  -0.0115662   0.0008406
   35   0.0001571  -0.0753286   0.0003271  -0.0268223   0.0039111  -0.0005844
   36   0.0012957   0.0001358  -0.0759644  -0.0015157   0.0006749   0.0036335
   37  -0.0219288   0.0013377  -0.0258518  -0.0008964   0.0031560  -0.0001441
   38   0.0005489   0.0031112  -0.0001040  -0.0003732  -0.0010692   0.0017853
   39  -0.0091783  -0.0000217   0.0047250   0.0029201  -0.0004540  -0.0009100
   40  -0.0020279   0.0001658  -0.0029696   0.0003013   0.0000316  -0.0014058
   41  -0.0001419  -0.0022876  -0.0000699  -0.0006221  -0.0001997  -0.0006579
   42   0.0024438  -0.0000486  -0.0016751  -0.0011731   0.0005516  -0.0010194
   43   0.0002590   0.0000689  -0.0017095  -0.0004203   0.0000636   0.0001951
   44   0.0001641   0.0052041   0.0004369   0.0007158  -0.0002173   0.0001130
   45  -0.0026840   0.0004285  -0.0031627   0.0000600   0.0004178  -0.0001521
   46   0.0000835   0.0000599  -0.0013725  -0.0002297   0.0005321  -0.0000194
   47  -0.0000320   0.0002018   0.0000318   0.0000839   0.0000209  -0.0001016
   48   0.0005707   0.0000309  -0.0005074  -0.0001409   0.0003653   0.0000612
   49  -0.0006901   0.0000054  -0.0000322   0.0002931  -0.0000685   0.0000749
   50   0.0000302  -0.0012095   0.0000259  -0.0002368   0.0002894  -0.0002170
   51  -0.0006113  -0.0000031  -0.0016174   0.0000535  -0.0000474   0.0002398
   52   0.0012834   0.0000075   0.0000745  -0.0004468   0.0004061  -0.0000034
   53   0.0000049  -0.0001205  -0.0000142   0.0000147  -0.0000339   0.0000890
   54  -0.0000310  -0.0000120   0.0000990   0.0000146  -0.0000017   0.0000223
   55   0.0015370  -0.0001358   0.0025888  -0.0005214   0.0003276  -0.0001481
   56  -0.0001489   0.0063166   0.0005092   0.0009280  -0.0002152  -0.0005327
   57   0.0029715   0.0005382  -0.0029225  -0.0000039  -0.0000527   0.0000087
   58   0.0000988  -0.0000666   0.0010724  -0.0002008   0.0004084  -0.0000219
   59   0.0000296   0.0001243   0.0000392   0.0000426   0.0000273   0.0000841
   60  -0.0004627   0.0000393  -0.0005233   0.0001776  -0.0004438  -0.0000000
   61  -0.0247773  -0.0015815   0.0284806  -0.0005829   0.0030707   0.0007718
   62  -0.0004972   0.0043989  -0.0000115   0.0005173  -0.0012094  -0.0003532
   63   0.0080743   0.0000650   0.0032960  -0.0020119  -0.0008428  -0.0004562
   64   0.0008515  -0.0000758   0.0006435   0.0001692  -0.0003343   0.0000555
   65   0.0000452  -0.0039442  -0.0002157  -0.0007379   0.0005583   0.0001846
   66  -0.0012737  -0.0002029   0.0007221   0.0003243   0.0002230   0.0000865
            7           8           9          10          11          12
    1   0.0048014   0.0194505   0.0010076  -0.0245008  -0.0238779  -0.0008735
    2  -0.0001796  -0.0407081  -0.0016991  -0.0753135   0.0308157   0.0017775
    3  -0.0001777  -0.0016777   0.0041494  -0.0031208   0.0010340   0.0040463
    4  -0.0703289   0.0554016   0.0019679  -0.2962980  -0.0322357  -0.0000338
    5   0.0520564  -0.1321267  -0.0037135   0.0298358  -0.0957138  -0.0017824
    6   0.0022159  -0.0040620  -0.0235104   0.0015859  -0.0011220  -0.0551577
    7   0.0994500  -0.0788909  -0.0032779  -0.0206354   0.0330671   0.0013731
    8  -0.0788909   0.1914688   0.0065772   0.0111339  -0.0174074  -0.0008281
    9  -0.0032779   0.0065772   0.0123474   0.0007369  -0.0010265   0.0032734
   10  -0.0206354   0.0111339   0.0007369   0.5870384  -0.0363730  -0.0045144
   11   0.0330671  -0.0174074  -0.0010265  -0.0363730   0.5380395   0.0180322
   12   0.0013731  -0.0008281   0.0032734  -0.0045144   0.0180322   0.1073825
   13  -0.0079944  -0.0037833  -0.0001250  -0.0723095  -0.0572646  -0.0020496
   14   0.0039389   0.0031597   0.0001271  -0.0570236  -0.1363042  -0.0042478
   15   0.0001902   0.0001653  -0.0007323  -0.0020181  -0.0040798  -0.0224650
   16  -0.0022602  -0.0008271   0.0000033  -0.1436599   0.1156717   0.0056471
   17  -0.0044843   0.0020504   0.0001447   0.0535272  -0.2453458  -0.0086624
   18  -0.0001706  -0.0000338   0.0036479   0.0029845  -0.0089839  -0.0528895
   19  -0.0012983   0.0006275   0.0000379  -0.0383259   0.0030856   0.0004751
   20   0.0012493  -0.0001756  -0.0000259   0.0231876  -0.0003336  -0.0003231
   21   0.0000737  -0.0000252   0.0001335   0.0013282  -0.0002185   0.0033562
   22   0.0007032   0.0004731  -0.0001294   0.0621250  -0.0278265  -0.0014774
   23   0.0003760   0.0000547  -0.0000101   0.0266955  -0.0545610  -0.0024303
   24   0.0000148   0.0000668  -0.0009538   0.0008588  -0.0023396   0.0026398
   25  -0.0004433   0.0009217   0.0000231  -0.0011499  -0.0016752  -0.0001224
   26   0.0009777  -0.0014624  -0.0000510  -0.0045183   0.0012600   0.0000005
   27   0.0000348  -0.0000769  -0.0000974  -0.0001670  -0.0000655   0.0035411
   28  -0.0012651  -0.0047433  -0.0000112  -0.0536988   0.0294479   0.0015390
   29  -0.0017521   0.0013148  -0.0002334   0.0302517  -0.0170686  -0.0010854
   30  -0.0000192  -0.0000217   0.0038593   0.0021228  -0.0011214   0.0019186
   31   0.0003535   0.0000901  -0.0000177   0.0006887  -0.0003783  -0.0000295
   32  -0.0001161  -0.0019368  -0.0000922  -0.0004731   0.0000722   0.0000100
   33  -0.0000259  -0.0000779   0.0001803  -0.0001680   0.0001035  -0.0009483
   34  -0.0023593   0.0023371  -0.0001145   0.0009866  -0.0020942   0.0001327
   35  -0.0035852  -0.0025978   0.0004892  -0.0013538  -0.0034361  -0.0000440
   36  -0.0001990  -0.0003064  -0.0022298  -0.0001191  -0.0007116   0.0053069
   37   0.0004050  -0.0010873  -0.0007927  -0.0004578   0.0000119   0.0007685
   38  -0.0015855  -0.0009157  -0.0008367   0.0001827  -0.0001749  -0.0003250
   39   0.0000006   0.0006112  -0.0003065   0.0001396   0.0003821  -0.0001899
   40  -0.0001587   0.0001104  -0.0001541   0.0004080   0.0002257   0.0001387
   41  -0.0000936   0.0002415  -0.0002002   0.0002450  -0.0001266   0.0001391
   42   0.0001356  -0.0000381   0.0003115   0.0001783  -0.0001520   0.0000254
   43   0.0003583   0.0001651   0.0003666  -0.0001002  -0.0001660   0.0000239
   44   0.0001660   0.0000293  -0.0000199   0.0000388   0.0002052  -0.0000114
   45   0.0002814  -0.0001614  -0.0001893  -0.0001239  -0.0001722   0.0001799
   46   0.0000451  -0.0001741  -0.0000508   0.0001070   0.0001745   0.0000770
   47  -0.0000016  -0.0000525   0.0000354  -0.0000323   0.0000035  -0.0000205
   48  -0.0000203  -0.0001300  -0.0000112   0.0000587   0.0001722   0.0000129
   49  -0.0000618  -0.0000934  -0.0000263  -0.0000858  -0.0002889  -0.0000458
   50   0.0001914   0.0000452   0.0000589  -0.0000112  -0.0000547   0.0000390
   51  -0.0000886  -0.0000308   0.0002865   0.0000233   0.0000055  -0.0000020
   52  -0.0000994  -0.0001734  -0.0000006   0.0001478   0.0002026   0.0000094
   53  -0.0000155  -0.0000028  -0.0000271   0.0000011   0.0000060  -0.0000471
   54   0.0000081   0.0000012  -0.0000035  -0.0000130  -0.0000057  -0.0000041
   55   0.0005224   0.0002240  -0.0003984  -0.0001599  -0.0001491  -0.0000394
   56   0.0000791  -0.0000082   0.0001284  -0.0000075   0.0001521   0.0004355
   57  -0.0002120   0.0001060  -0.0002107   0.0001636   0.0002863   0.0001338
   58   0.0000455  -0.0001501   0.0000457   0.0000686   0.0001454  -0.0000462
   59  -0.0000083  -0.0000317  -0.0000155  -0.0000030   0.0000199  -0.0000273
   60   0.0000123   0.0001537  -0.0000252  -0.0001126  -0.0002295   0.0000155
   61   0.0003073  -0.0011076   0.0008412  -0.0000911   0.0003758  -0.0009333
   62  -0.0015315  -0.0007270   0.0003718   0.0000619   0.0000814  -0.0004769
   63  -0.0001953  -0.0002573   0.0001071   0.0001067   0.0000080  -0.0001040
   64  -0.0000852   0.0000958   0.0000675  -0.0001098  -0.0000664  -0.0000267
   65   0.0001424  -0.0002107   0.0000184  -0.0000593  -0.0001215  -0.0001157
   66   0.0000455   0.0000458  -0.0000266   0.0000715   0.0001992  -0.0000685
           13          14          15          16          17          18
    1  -0.0030619   0.0003254   0.0000434   0.0006688  -0.0002989  -0.0001250
    2   0.0040843   0.0026655  -0.0001147  -0.0003301  -0.0660146  -0.0028663
    3   0.0001798  -0.0000688   0.0036222   0.0001366  -0.0028592   0.0018948
    4  -0.0205014  -0.0123940  -0.0004043  -0.0266185   0.0807881   0.0036814
    5  -0.0330145  -0.0176359  -0.0006543   0.0234713   0.0318364   0.0010239
    6  -0.0012799  -0.0006151   0.0030104   0.0011071   0.0000423   0.0031074
    7  -0.0079944   0.0039389   0.0001902  -0.0022602  -0.0044843  -0.0001706
    8  -0.0037833   0.0031597   0.0001653  -0.0008271   0.0020504  -0.0000338
    9  -0.0001250   0.0001271  -0.0007323   0.0000033   0.0001447   0.0036479
   10  -0.0723095  -0.0570236  -0.0020181  -0.1436599   0.0535272   0.0029845
   11  -0.0572646  -0.1363042  -0.0040798   0.1156717  -0.2453458  -0.0089839
   12  -0.0020496  -0.0042478  -0.0224650   0.0056471  -0.0086624  -0.0528895
   13   0.1033941   0.0810423   0.0028630   0.0012360   0.0001565   0.0000654
   14   0.0810423   0.1958358   0.0069992  -0.0200984  -0.0393167  -0.0016430
   15   0.0028630   0.0069992   0.0112812  -0.0008769  -0.0017567   0.0031765
   16   0.0012360  -0.0200984  -0.0008769   0.5105505   0.0007137  -0.0032556
   17   0.0001565  -0.0393167  -0.0017567   0.0007137   0.6046076   0.0208674
   18   0.0000654  -0.0016430   0.0031765  -0.0032556   0.0208674   0.1066796
   19   0.0004604   0.0009590   0.0000638  -0.1663204   0.0005511   0.0012249
   20   0.0092078  -0.0058935  -0.0003404   0.0005390  -0.0382448  -0.0006605
   21   0.0003815  -0.0002217  -0.0008695   0.0013151  -0.0007029  -0.0218268
   22  -0.0010858   0.0045482   0.0002049  -0.1452589  -0.0546120  -0.0016534
   23   0.0017056   0.0012043  -0.0001310  -0.1167894  -0.2440990  -0.0072703
   24   0.0000199  -0.0001810   0.0035233  -0.0040750  -0.0075229  -0.0526577
   25   0.0003799  -0.0003106  -0.0000084   0.0014901  -0.0005827   0.0000098
   26   0.0002843  -0.0017390  -0.0000901   0.0197238  -0.0393578  -0.0018439
   27   0.0000176  -0.0000761   0.0002506   0.0007765  -0.0016911   0.0031368
   28   0.0003097  -0.0000151   0.0000231  -0.0276847  -0.0802859  -0.0030032
   29  -0.0000533  -0.0000583   0.0000475  -0.0229433   0.0327554   0.0015010
   30   0.0000896   0.0001364  -0.0009306  -0.0008831   0.0023796   0.0032457
   31  -0.0004653  -0.0009904  -0.0000442  -0.0022159   0.0045219   0.0001963
   32  -0.0009300  -0.0014434  -0.0000291   0.0008523   0.0020017  -0.0000995
   33  -0.0000529  -0.0000627  -0.0000916   0.0000635  -0.0002723   0.0036191
   34   0.0001119   0.0005587  -0.0000175  -0.0006676   0.0000102  -0.0000943
   35  -0.0013326  -0.0005203  -0.0000480  -0.0000147  -0.0012357   0.0000080
   36  -0.0001834  -0.0001309   0.0002103   0.0001465  -0.0000003  -0.0012871
   37  -0.0002404  -0.0001961   0.0000770   0.0003349  -0.0000175  -0.0002644
   38  -0.0000984   0.0000243  -0.0000092   0.0000006   0.0001769  -0.0000167
   39   0.0005165   0.0003943   0.0000602  -0.0001238   0.0000039   0.0001840
   40   0.0000606  -0.0000044  -0.0000048  -0.0000335   0.0000058   0.0001420
   41  -0.0000338  -0.0000092  -0.0000059   0.0000023   0.0001613   0.0000093
   42  -0.0001634  -0.0001350  -0.0000536  -0.0000539   0.0000202   0.0000389
   43   0.0001229   0.0000950  -0.0000237  -0.0001197   0.0000001   0.0000187
   44   0.0000660   0.0000110  -0.0000289   0.0000140  -0.0000208  -0.0000050
   45   0.0001652   0.0001615   0.0000202  -0.0002856   0.0000066  -0.0000529
   46  -0.0001345  -0.0001496  -0.0000003   0.0001976   0.0000004  -0.0000154
   47   0.0000165   0.0000129   0.0000099  -0.0000106  -0.0000128   0.0000020
   48  -0.0001461  -0.0001608  -0.0000009   0.0002210  -0.0000018  -0.0000115
   49   0.0001899   0.0002195   0.0000080  -0.0002931   0.0000010   0.0000186
   50  -0.0000284  -0.0000369   0.0000036   0.0000011   0.0000418   0.0000225
   51   0.0000060   0.0000121  -0.0000210   0.0000020  -0.0000013   0.0000407
   52  -0.0002681  -0.0002671  -0.0000102   0.0003580  -0.0000026   0.0000065
   53  -0.0000041   0.0000001   0.0000027   0.0000015  -0.0000045  -0.0000032
   54   0.0000083   0.0000065  -0.0000009  -0.0000150   0.0000003  -0.0000138
   55   0.0000891   0.0000733   0.0000339  -0.0001151  -0.0000038  -0.0000045
   56   0.0001525   0.0000661  -0.0000129  -0.0000216   0.0000428  -0.0000007
   57  -0.0002646  -0.0002752   0.0000062   0.0003908   0.0000010  -0.0000264
   58  -0.0001053  -0.0001226  -0.0000129   0.0001693  -0.0000013   0.0000143
   59  -0.0000048  -0.0000060  -0.0000015   0.0000151  -0.0000111  -0.0000023
   60   0.0001702   0.0001915   0.0000114  -0.0002682   0.0000022  -0.0000256
   61  -0.0002163  -0.0002289  -0.0000800   0.0003085  -0.0000111   0.0001958
   62  -0.0000912   0.0000737   0.0000660   0.0000120   0.0000258   0.0000001
   63  -0.0001781  -0.0001385  -0.0000038  -0.0000514   0.0000050   0.0000324
   64   0.0000288   0.0000406  -0.0000057  -0.0000707   0.0000032   0.0000235
   65  -0.0000756  -0.0000906   0.0000080  -0.0000022  -0.0000434  -0.0000000
   66  -0.0000407  -0.0000723  -0.0000033   0.0000870  -0.0000057  -0.0000104
           19          20          21          22          23          24
    1  -0.0019242   0.0000089   0.0000128  -0.0234937   0.0243414   0.0011037
    2  -0.0000003   0.0003939   0.0000713   0.0757947   0.0298681   0.0004378
    3   0.0002733   0.0000590  -0.0010875   0.0031891   0.0012268   0.0039849
    4   0.0040417  -0.0008484  -0.0001057  -0.0542236  -0.0291299  -0.0008852
    5   0.0025264  -0.0032729  -0.0003223  -0.0299814  -0.0164855  -0.0005081
    6   0.0000918  -0.0002606   0.0036774  -0.0004304  -0.0004986   0.0019903
    7  -0.0012983   0.0012493   0.0000737   0.0007032   0.0003760   0.0000148
    8   0.0006275  -0.0001756  -0.0000252   0.0004731   0.0000547   0.0000668
    9   0.0000379  -0.0000259   0.0001335  -0.0001294  -0.0000101  -0.0009538
   10  -0.0383259   0.0231876   0.0013282   0.0621250   0.0266955   0.0008588
   11   0.0030856  -0.0003336  -0.0002185  -0.0278265  -0.0545610  -0.0023396
   12   0.0004751  -0.0003231   0.0033562  -0.0014774  -0.0024303   0.0026398
   13   0.0004604   0.0092078   0.0003815  -0.0010858   0.0017056   0.0000199
   14   0.0009590  -0.0058935  -0.0002217   0.0045482   0.0012043  -0.0001810
   15   0.0000638  -0.0003404  -0.0008695   0.0002049  -0.0001310   0.0035233
   16  -0.1663204   0.0005390   0.0013151  -0.1452589  -0.1167894  -0.0040750
   17   0.0005511  -0.0382448  -0.0007029  -0.0546120  -0.2440990  -0.0075229
   18   0.0012249  -0.0006605  -0.0218268  -0.0016534  -0.0072703  -0.0526577
   19   0.2391861  -0.0007865  -0.0019905  -0.0385313  -0.0027238   0.0002234
   20  -0.0007865   0.0566634   0.0019549  -0.0228764  -0.0000740   0.0000594
   21  -0.0019905   0.0019549   0.0102583  -0.0005951  -0.0000885   0.0033474
   22  -0.0385313  -0.0228764  -0.0005951   0.5875411   0.0361460  -0.0013349
   23  -0.0027238  -0.0000740  -0.0000885   0.0361460   0.5375458   0.0171663
   24   0.0002234   0.0000594   0.0033474  -0.0013349   0.0171663   0.1071721
   25   0.0003664  -0.0092220  -0.0003659  -0.0710538   0.0564607   0.0026964
   26  -0.0010289  -0.0057288  -0.0001858   0.0562158  -0.1373580  -0.0045733
   27  -0.0000552  -0.0001499  -0.0008712   0.0027436  -0.0046911  -0.0224358
   28   0.0040100   0.0007804  -0.0000208  -0.2963775   0.0343273   0.0026119
   29  -0.0026083  -0.0032566  -0.0002633  -0.0276870  -0.0956952  -0.0014633
   30  -0.0001145  -0.0003142   0.0036856  -0.0007266  -0.0021050  -0.0551699
   31  -0.0013139  -0.0012410  -0.0000263  -0.0210455  -0.0329977  -0.0014290
   32  -0.0006126  -0.0001616   0.0000012  -0.0110602  -0.0169312  -0.0008555
   33  -0.0000103   0.0000000   0.0001375  -0.0001767  -0.0006354   0.0032728
   34   0.0009403  -0.0000052   0.0000001   0.0009890   0.0020498   0.0002875
   35  -0.0000050   0.0000786  -0.0000015   0.0013311  -0.0034822  -0.0006728
   36   0.0000379  -0.0000018   0.0000908  -0.0000186  -0.0000123   0.0052773
   37  -0.0004565   0.0000001   0.0000471  -0.0004177  -0.0000349   0.0007490
   38  -0.0000169   0.0000184   0.0000038  -0.0001803  -0.0001639   0.0003546
   39   0.0003835   0.0000021  -0.0000320   0.0001166  -0.0003910  -0.0001870
   40  -0.0000878   0.0000013  -0.0000121   0.0003761  -0.0002509   0.0001302
   41   0.0000097  -0.0000033  -0.0000004  -0.0002658  -0.0001269  -0.0001618
   42  -0.0001727  -0.0000000  -0.0000079   0.0001194   0.0001210   0.0000297
   43   0.0001912  -0.0000009  -0.0000065  -0.0001023   0.0001649   0.0000297
   44  -0.0000076   0.0000200   0.0000012  -0.0000191   0.0002012   0.0000106
   45   0.0001754  -0.0000000   0.0000070  -0.0001254   0.0001807   0.0002048
   46  -0.0002725   0.0000010   0.0000037   0.0001022  -0.0001827   0.0000653
   47   0.0000124  -0.0000041  -0.0000004   0.0000246   0.0000180   0.0000189
   48  -0.0002594   0.0000005   0.0000023   0.0000604  -0.0001723  -0.0000011
   49   0.0003368  -0.0000009  -0.0000015  -0.0000848   0.0002943  -0.0000193
   50  -0.0000009  -0.0000339  -0.0000042   0.0000076  -0.0000534  -0.0000766
   51   0.0000216  -0.0000023  -0.0000002   0.0000253  -0.0000099   0.0000011
   52  -0.0003778   0.0000019  -0.0000008   0.0001471  -0.0002019  -0.0000113
   53  -0.0000012  -0.0000004   0.0000004   0.0000010  -0.0000001   0.0000543
   54   0.0000076  -0.0000000  -0.0000022  -0.0000122   0.0000065   0.0000033
   55   0.0001341   0.0000005   0.0000033  -0.0001540   0.0001564  -0.0000310
   56   0.0000158   0.0000151   0.0000013  -0.0000104   0.0002117  -0.0004381
   57  -0.0003617   0.0000023   0.0000140   0.0001669  -0.0002727   0.0000660
   58  -0.0002152   0.0000009  -0.0000022   0.0000687  -0.0001440  -0.0000551
   59  -0.0000182   0.0000015   0.0000003   0.0000156  -0.0000081   0.0000293
   60   0.0003171  -0.0000016   0.0000015  -0.0001127   0.0002293   0.0000287
   61  -0.0006101   0.0000037  -0.0000339  -0.0000788  -0.0003192  -0.0009253
   62   0.0000160   0.0000078   0.0000016  -0.0000903   0.0000425   0.0004785
   63  -0.0002377   0.0000026  -0.0000202   0.0000858  -0.0000012  -0.0000702
   64   0.0000665  -0.0000003  -0.0000041  -0.0001190   0.0000676  -0.0000345
   65   0.0000067  -0.0000156  -0.0000015   0.0000525  -0.0001063   0.0001171
   66  -0.0001315  -0.0000006   0.0000060   0.0000808  -0.0002076  -0.0000644
           25          26          27          28          29          30
    1  -0.0030808  -0.0002833   0.0000154  -0.1639273   0.1171453   0.0049504
    2  -0.0040274   0.0026964   0.0000405   0.0562846  -0.2380914  -0.0070976
    3  -0.0001700  -0.0000009   0.0036360   0.0027092  -0.0070858  -0.0573199
    4   0.0003129   0.0000122   0.0000212   0.0646255  -0.0295205  -0.0023300
    5   0.0000438  -0.0000466   0.0000241   0.0283538  -0.0628691  -0.0035704
    6   0.0000946  -0.0000575  -0.0009395   0.0001579  -0.0021358   0.0048906
    7  -0.0004433   0.0009777   0.0000348  -0.0012651  -0.0017521  -0.0000192
    8   0.0009217  -0.0014624  -0.0000769  -0.0047433   0.0013148  -0.0000217
    9   0.0000231  -0.0000510  -0.0000974  -0.0000112  -0.0002334   0.0038593
   10  -0.0011499  -0.0045183  -0.0001670  -0.0536988   0.0302517   0.0021228
   11  -0.0016752   0.0012600  -0.0000655   0.0294479  -0.0170686  -0.0011214
   12  -0.0001224   0.0000005   0.0035411   0.0015390  -0.0010854   0.0019186
   13   0.0003799   0.0002843   0.0000176   0.0003097  -0.0000533   0.0000896
   14  -0.0003106  -0.0017390  -0.0000761  -0.0000151  -0.0000583   0.0001364
   15  -0.0000084  -0.0000901   0.0002506   0.0000231   0.0000475  -0.0009306
   16   0.0014901   0.0197238   0.0007765  -0.0276847  -0.0229433  -0.0008831
   17  -0.0005827  -0.0393578  -0.0016911  -0.0802859   0.0327554   0.0023796
   18   0.0000098  -0.0018439   0.0031368  -0.0030032   0.0015010   0.0032457
   19   0.0003664  -0.0010289  -0.0000552   0.0040100  -0.0026083  -0.0001145
   20  -0.0092220  -0.0057288  -0.0001499   0.0007804  -0.0032566  -0.0003142
   21  -0.0003659  -0.0001858  -0.0008712  -0.0000208  -0.0002633   0.0036856
   22  -0.0710538   0.0562158   0.0027436  -0.2963775  -0.0276870  -0.0007266
   23   0.0564607  -0.1373580  -0.0046911   0.0343273  -0.0956952  -0.0021050
   24   0.0026964  -0.0045733  -0.0224358   0.0026119  -0.0014633  -0.0551699
   25   0.1015319  -0.0799697  -0.0038038  -0.0200077   0.0330474   0.0014431
   26  -0.0799697   0.1971518   0.0075916   0.0124159  -0.0180713  -0.0010619
   27  -0.0038038   0.0075916   0.0112930   0.0005963  -0.0010153   0.0029917
   28  -0.0200077   0.0124159   0.0005963   0.5894582  -0.0475308  -0.0027839
   29   0.0330474  -0.0180713  -0.0010153  -0.0475308   0.5300718   0.0167939
   30   0.0014431  -0.0010619   0.0029917  -0.0027839   0.0167939   0.1148102
   31  -0.0079833  -0.0038192  -0.0001472  -0.0714762  -0.0526509  -0.0020833
   32   0.0038810   0.0031463   0.0001505  -0.0558490  -0.1306322  -0.0042092
   33   0.0001932   0.0001846  -0.0007343  -0.0027073  -0.0046227  -0.0236816
   34   0.0000992  -0.0005564  -0.0000567  -0.0214270   0.0118147   0.0014943
   35   0.0013389  -0.0005375  -0.0000119   0.0271809   0.0036488   0.0005498
   36  -0.0000759   0.0000671   0.0002170   0.0006681  -0.0006101   0.0037412
   37  -0.0002373   0.0001897   0.0000913  -0.0010086  -0.0031034  -0.0003522
   38   0.0000560   0.0000588   0.0000043   0.0000480  -0.0009257  -0.0017360
   39   0.0005187  -0.0003868   0.0000308   0.0029360   0.0003186  -0.0010205
   40   0.0000630   0.0000065  -0.0000031   0.0003594  -0.0000019  -0.0013564
   41   0.0000463  -0.0000238   0.0000119   0.0006857  -0.0001576   0.0007275
   42  -0.0001525   0.0001299  -0.0000439  -0.0010267  -0.0004854  -0.0009267
   43   0.0001181  -0.0000935  -0.0000321  -0.0004098  -0.0000729   0.0001758
   44  -0.0000865   0.0000252   0.0000281  -0.0007354  -0.0001519  -0.0001221
   45   0.0001579  -0.0001622   0.0000091  -0.0000329  -0.0004339  -0.0002042
   46  -0.0001325   0.0001492   0.0000118  -0.0002323  -0.0005216  -0.0000680
   47  -0.0000023  -0.0000019  -0.0000102  -0.0000703   0.0000472   0.0000981
   48  -0.0001445   0.0001606   0.0000114  -0.0001477  -0.0003524   0.0000439
   49   0.0001880  -0.0002207  -0.0000103   0.0002970   0.0000515   0.0000888
   50   0.0000238  -0.0000349   0.0000014   0.0002395   0.0002695   0.0002265
   51   0.0000049  -0.0000175  -0.0000233   0.0001110   0.0000778   0.0002545
   52  -0.0002664   0.0002709   0.0000116  -0.0004567  -0.0004042  -0.0000356
   53   0.0000026   0.0000023  -0.0000035  -0.0000194  -0.0000265  -0.0000948
   54   0.0000089  -0.0000069  -0.0000020   0.0000144  -0.0000001   0.0000128
   55   0.0000944  -0.0000732   0.0000299  -0.0005700  -0.0003469  -0.0002115
   56  -0.0001184   0.0000351   0.0000139  -0.0009243  -0.0002882   0.0005013
   57  -0.0002792   0.0002859   0.0000303  -0.0001500   0.0000112   0.0000460
   58  -0.0001043   0.0001255  -0.0000031  -0.0001944  -0.0004037  -0.0000574
   59  -0.0000142   0.0000157   0.0000003  -0.0000656  -0.0000169  -0.0000863
   60   0.0001696  -0.0001956  -0.0000035   0.0001728   0.0004486   0.0000437
   61  -0.0002116   0.0002306  -0.0000642  -0.0005063  -0.0030630   0.0005330
   62   0.0001094   0.0000654  -0.0000605  -0.0002808  -0.0014034   0.0003291
   63  -0.0001657   0.0001512   0.0000021  -0.0020570   0.0007306  -0.0003432
   64   0.0000273  -0.0000399  -0.0000077   0.0001742   0.0003426   0.0001231
   65   0.0000776  -0.0000953  -0.0000149   0.0007615   0.0006107  -0.0002033
   66  -0.0000324   0.0000621   0.0000011   0.0003977  -0.0001472   0.0000540
           31          32          33          34          35          36
    1   0.0045445  -0.0198863  -0.0006489  -0.2151566   0.0001571   0.0012957
    2  -0.0003020  -0.0405895  -0.0020055   0.0005387  -0.0753286   0.0001358
    3  -0.0001900  -0.0020938   0.0041256  -0.0000292   0.0003271  -0.0759644
    4  -0.0011908   0.0047730   0.0003877  -0.0213945  -0.0268223  -0.0015157
    5   0.0017767   0.0012439   0.0000151  -0.0115662   0.0039111   0.0006749
    6   0.0001584  -0.0002102   0.0038423   0.0008406  -0.0005844   0.0036335
    7   0.0003535  -0.0001161  -0.0000259  -0.0023593  -0.0035852  -0.0001990
    8   0.0000901  -0.0019368  -0.0000779   0.0023371  -0.0025978  -0.0003064
    9  -0.0000177  -0.0000922   0.0001803  -0.0001145   0.0004892  -0.0022298
   10   0.0006887  -0.0004731  -0.0001680   0.0009866  -0.0013538  -0.0001191
   11  -0.0003783   0.0000722   0.0001035  -0.0020942  -0.0034361  -0.0007116
   12  -0.0000295   0.0000100  -0.0009483   0.0001327  -0.0000440   0.0053069
   13  -0.0004653  -0.0009300  -0.0000529   0.0001119  -0.0013326  -0.0001834
   14  -0.0009904  -0.0014434  -0.0000627   0.0005587  -0.0005203  -0.0001309
   15  -0.0000442  -0.0000291  -0.0000916  -0.0000175  -0.0000480   0.0002103
   16  -0.0022159   0.0008523   0.0000635  -0.0006676  -0.0000147   0.0001465
   17   0.0045219   0.0020017  -0.0002723   0.0000102  -0.0012357  -0.0000003
   18   0.0001963  -0.0000995   0.0036191  -0.0000943   0.0000080  -0.0012871
   19  -0.0013139  -0.0006126  -0.0000103   0.0009403  -0.0000050   0.0000379
   20  -0.0012410  -0.0001616   0.0000000  -0.0000052   0.0000786  -0.0000018
   21  -0.0000263   0.0000012   0.0001375   0.0000001  -0.0000015   0.0000908
   22  -0.0210455  -0.0110602  -0.0001767   0.0009890   0.0013311  -0.0000186
   23  -0.0329977  -0.0169312  -0.0006354   0.0020498  -0.0034822  -0.0000123
   24  -0.0014290  -0.0008555   0.0032728   0.0002875  -0.0006728   0.0052773
   25  -0.0079833   0.0038810   0.0001932   0.0000992   0.0013389  -0.0000759
   26  -0.0038192   0.0031463   0.0001846  -0.0005564  -0.0005375   0.0000671
   27  -0.0001472   0.0001505  -0.0007343  -0.0000567  -0.0000119   0.0002170
   28  -0.0714762  -0.0558490  -0.0027073  -0.0214270   0.0271809   0.0006681
   29  -0.0526509  -0.1306322  -0.0046227   0.0118147   0.0036488  -0.0006101
   30  -0.0020833  -0.0042092  -0.0236816   0.0014943   0.0005498   0.0037412
   31   0.1012885   0.0794487   0.0032791  -0.0024543   0.0037758   0.0000866
   32   0.0794487   0.1897784   0.0076303  -0.0022161  -0.0028785   0.0003051
   33   0.0032791   0.0076303   0.0126369  -0.0003035  -0.0004512  -0.0022101
   34  -0.0024543  -0.0022161  -0.0003035   0.6372089   0.0004480  -0.0099720
   35   0.0037758  -0.0028785  -0.0004512   0.0004480   0.1749542  -0.0252868
   36   0.0000866   0.0003051  -0.0022101  -0.0099720  -0.0252868   0.6358440
   37   0.0004456   0.0010740  -0.0007808  -0.1697600   0.0030677  -0.0576422
   38   0.0015947  -0.0009564   0.0007964   0.0061436  -0.0592776   0.0092092
   39   0.0001896  -0.0006564  -0.0003063  -0.1205695   0.0092191  -0.2339888
   40  -0.0001210  -0.0001366  -0.0000910   0.0051381   0.0000964  -0.0012533
   41   0.0000777   0.0003268   0.0001226  -0.0010551   0.0038607   0.0022548
   42   0.0001191   0.0000086   0.0002945   0.0203695   0.0022542  -0.0405435
   43   0.0003034  -0.0001421   0.0003769  -0.0279381   0.0039000  -0.0761116
   44  -0.0002135   0.0000179   0.0000495   0.0010682   0.0048194  -0.0017375
   45   0.0002880   0.0001570  -0.0001799  -0.0219470  -0.0015789   0.0339151
   46   0.0000458   0.0001744  -0.0000353  -0.0030785  -0.0002322   0.0046111
   47   0.0000064  -0.0000651  -0.0000397  -0.0000291   0.0037150   0.0000617
   48  -0.0000233   0.0001171  -0.0000028   0.0004097   0.0000445   0.0031729
   49  -0.0000658   0.0001067  -0.0000190   0.0011599   0.0002048  -0.0041405
   50  -0.0001829   0.0000548  -0.0000847   0.0001466  -0.0002857   0.0036664
   51  -0.0001747   0.0000713   0.0003090  -0.0027149   0.0036230  -0.0687021
   52  -0.0000968   0.0001722   0.0000128  -0.0018686  -0.0000796   0.0007407
   53   0.0000140  -0.0000058   0.0000266  -0.0000132  -0.0009910  -0.0000663
   54   0.0000090  -0.0000042  -0.0000014   0.0002491  -0.0000753   0.0004321
   55   0.0006273  -0.0002777  -0.0004435  -0.0249310  -0.0044897   0.0834867
   56  -0.0000409   0.0000201  -0.0001159  -0.0016028   0.0056340  -0.0009716
   57  -0.0001888  -0.0001181  -0.0002391   0.0280601  -0.0011815   0.0279258
   58   0.0000455   0.0001512   0.0000583  -0.0028597   0.0002005  -0.0040242
   59   0.0000059  -0.0000127   0.0000192  -0.0000245   0.0043378   0.0000083
   60   0.0000140  -0.0001640  -0.0000417   0.0000077   0.0000413   0.0034776
   61   0.0002026   0.0011465   0.0009831  -0.1634198  -0.0029950   0.0498461
   62   0.0016737  -0.0008573  -0.0005579  -0.0066471  -0.0579487   0.0122243
   63  -0.0000073   0.0001498   0.0000770   0.1182338   0.0122636  -0.2804567
   64  -0.0001150  -0.0000790   0.0001083   0.0106689  -0.0007904   0.0143406
   65  -0.0001694  -0.0001916  -0.0000213   0.0006974   0.0035623   0.0012232
   66   0.0000211  -0.0000689  -0.0000579  -0.0142641   0.0011173  -0.0178645
           37          38          39          40          41          42
    1  -0.0219288   0.0005489  -0.0091783  -0.0020279  -0.0001419   0.0024438
    2   0.0013377   0.0031112  -0.0000217   0.0001658  -0.0022876  -0.0000486
    3  -0.0258518  -0.0001040   0.0047250  -0.0029696  -0.0000699  -0.0016751
    4  -0.0008964  -0.0003732   0.0029201   0.0003013  -0.0006221  -0.0011731
    5   0.0031560  -0.0010692  -0.0004540   0.0000316  -0.0001997   0.0005516
    6  -0.0001441   0.0017853  -0.0009100  -0.0014058  -0.0006579  -0.0010194
    7   0.0004050  -0.0015855   0.0000006  -0.0001587  -0.0000936   0.0001356
    8  -0.0010873  -0.0009157   0.0006112   0.0001104   0.0002415  -0.0000381
    9  -0.0007927  -0.0008367  -0.0003065  -0.0001541  -0.0002002   0.0003115
   10  -0.0004578   0.0001827   0.0001396   0.0004080   0.0002450   0.0001783
   11   0.0000119  -0.0001749   0.0003821   0.0002257  -0.0001266  -0.0001520
   12   0.0007685  -0.0003250  -0.0001899   0.0001387   0.0001391   0.0000254
   13  -0.0002404  -0.0000984   0.0005165   0.0000606  -0.0000338  -0.0001634
   14  -0.0001961   0.0000243   0.0003943  -0.0000044  -0.0000092  -0.0001350
   15   0.0000770  -0.0000092   0.0000602  -0.0000048  -0.0000059  -0.0000536
   16   0.0003349   0.0000006  -0.0001238  -0.0000335   0.0000023  -0.0000539
   17  -0.0000175   0.0001769   0.0000039   0.0000058   0.0001613   0.0000202
   18  -0.0002644  -0.0000167   0.0001840   0.0001420   0.0000093   0.0000389
   19  -0.0004565  -0.0000169   0.0003835  -0.0000878   0.0000097  -0.0001727
   20   0.0000001   0.0000184   0.0000021   0.0000013  -0.0000033  -0.0000000
   21   0.0000471   0.0000038  -0.0000320  -0.0000121  -0.0000004  -0.0000079
   22  -0.0004177  -0.0001803   0.0001166   0.0003761  -0.0002658   0.0001194
   23  -0.0000349  -0.0001639  -0.0003910  -0.0002509  -0.0001269   0.0001210
   24   0.0007490   0.0003546  -0.0001870   0.0001302  -0.0001618   0.0000297
   25  -0.0002373   0.0000560   0.0005187   0.0000630   0.0000463  -0.0001525
   26   0.0001897   0.0000588  -0.0003868   0.0000065  -0.0000238   0.0001299
   27   0.0000913   0.0000043   0.0000308  -0.0000031   0.0000119  -0.0000439
   28  -0.0010086   0.0000480   0.0029360   0.0003594   0.0006857  -0.0010267
   29  -0.0031034  -0.0009257   0.0003186  -0.0000019  -0.0001576  -0.0004854
   30  -0.0003522  -0.0017360  -0.0010205  -0.0013564   0.0007275  -0.0009267
   31   0.0004456   0.0015947   0.0001896  -0.0001210   0.0000777   0.0001191
   32   0.0010740  -0.0009564  -0.0006564  -0.0001366   0.0003268   0.0000086
   33  -0.0007808   0.0007964  -0.0003063  -0.0000910   0.0001226   0.0002945
   34  -0.1697600   0.0061436  -0.1205695   0.0051381  -0.0010551   0.0203695
   35   0.0030677  -0.0592776   0.0092191   0.0000964   0.0038607   0.0022542
   36  -0.0576422   0.0092092  -0.2339888  -0.0012533   0.0022548  -0.0405435
   37   0.5881698  -0.0014196   0.0453896  -0.0672863  -0.0029791   0.0528568
   38  -0.0014196   0.1169021  -0.0212878  -0.0028117  -0.0234186   0.0053123
   39   0.0453896  -0.0212878   0.5323197   0.0500542   0.0053262  -0.1348397
   40  -0.0672863  -0.0028117   0.0500542   0.0939070   0.0043661  -0.0767871
   41  -0.0029791  -0.0234186   0.0053262   0.0043661   0.0126193  -0.0088224
   42   0.0528568   0.0053123  -0.1348397  -0.0767871  -0.0088224   0.1943599
   43  -0.2931381  -0.0024126   0.0366798  -0.0191298  -0.0005879   0.0105874
   44   0.0007021  -0.0551936   0.0021881  -0.0017199   0.0028967   0.0010613
   45  -0.0258702   0.0019437  -0.0960291   0.0327754   0.0011151  -0.0181727
   46  -0.0218304   0.0017072  -0.0333429  -0.0077049   0.0001663  -0.0034159
   47   0.0005756   0.0032426   0.0009271  -0.0002229  -0.0008272  -0.0001952
   48  -0.0126311   0.0010080  -0.0169060   0.0041160  -0.0002086   0.0032594
   49  -0.0222018  -0.0014224   0.0250883  -0.0022203   0.0000297  -0.0009105
   50  -0.0043974   0.0034833  -0.0013844   0.0002228   0.0037185   0.0000711
   51   0.0817528  -0.0011431   0.0296850  -0.0042009   0.0000648   0.0019236
   52   0.0037848  -0.0000985   0.0018512  -0.0012625  -0.0000401   0.0007761
   53   0.0000735   0.0039472   0.0003976  -0.0000770   0.0001497   0.0000222
   54  -0.0011322   0.0003817  -0.0032768   0.0012600   0.0000192  -0.0001912
   55  -0.0569941   0.0015396  -0.0315999   0.0004769  -0.0000119   0.0005470
   56   0.0014120  -0.0018115   0.0007158  -0.0000121  -0.0005432  -0.0000494
   57  -0.0291830   0.0007255  -0.0164303   0.0001833  -0.0000450   0.0005356
   58   0.0012394  -0.0000467   0.0007995  -0.0003429  -0.0000431   0.0009169
   59   0.0000252  -0.0006565  -0.0000217  -0.0000514  -0.0002923   0.0000708
   60  -0.0002665  -0.0000112  -0.0001783   0.0009788   0.0000616  -0.0015666
   61   0.0632582  -0.0012138   0.0249426  -0.0007942   0.0003087  -0.0064299
   62   0.0017899   0.0077727   0.0037251   0.0000498   0.0038198   0.0002248
   63  -0.0296891   0.0035228  -0.0605828  -0.0014208   0.0002508  -0.0005898
   64  -0.0007856  -0.0001375   0.0022901   0.0000794  -0.0000630   0.0012359
   65  -0.0001771   0.0058282   0.0003954   0.0000071   0.0002216   0.0000781
   66   0.0028714   0.0004218  -0.0018241  -0.0001198   0.0000693  -0.0011480
           43          44          45          46          47          48
    1   0.0002590   0.0001641  -0.0026840   0.0000835  -0.0000320   0.0005707
    2   0.0000689   0.0052041   0.0004285   0.0000599   0.0002018   0.0000309
    3  -0.0017095   0.0004369  -0.0031627  -0.0013725   0.0000318  -0.0005074
    4  -0.0004203   0.0007158   0.0000600  -0.0002297   0.0000839  -0.0001409
    5   0.0000636  -0.0002173   0.0004178   0.0005321   0.0000209   0.0003653
    6   0.0001951   0.0001130  -0.0001521  -0.0000194  -0.0001016   0.0000612
    7   0.0003583   0.0001660   0.0002814   0.0000451  -0.0000016  -0.0000203
    8   0.0001651   0.0000293  -0.0001614  -0.0001741  -0.0000525  -0.0001300
    9   0.0003666  -0.0000199  -0.0001893  -0.0000508   0.0000354  -0.0000112
   10  -0.0001002   0.0000388  -0.0001239   0.0001070  -0.0000323   0.0000587
   11  -0.0001660   0.0002052  -0.0001722   0.0001745   0.0000035   0.0001722
   12   0.0000239  -0.0000114   0.0001799   0.0000770  -0.0000205   0.0000129
   13   0.0001229   0.0000660   0.0001652  -0.0001345   0.0000165  -0.0001461
   14   0.0000950   0.0000110   0.0001615  -0.0001496   0.0000129  -0.0001608
   15  -0.0000237  -0.0000289   0.0000202  -0.0000003   0.0000099  -0.0000009
   16  -0.0001197   0.0000140  -0.0002856   0.0001976  -0.0000106   0.0002210
   17   0.0000001  -0.0000208   0.0000066   0.0000004  -0.0000128  -0.0000018
   18   0.0000187  -0.0000050  -0.0000529  -0.0000154   0.0000020  -0.0000115
   19   0.0001912  -0.0000076   0.0001754  -0.0002725   0.0000124  -0.0002594
   20  -0.0000009   0.0000200  -0.0000000   0.0000010  -0.0000041   0.0000005
   21  -0.0000065   0.0000012   0.0000070   0.0000037  -0.0000004   0.0000023
   22  -0.0001023  -0.0000191  -0.0001254   0.0001022   0.0000246   0.0000604
   23   0.0001649   0.0002012   0.0001807  -0.0001827   0.0000180  -0.0001723
   24   0.0000297   0.0000106   0.0002048   0.0000653   0.0000189  -0.0000011
   25   0.0001181  -0.0000865   0.0001579  -0.0001325  -0.0000023  -0.0001445
   26  -0.0000935   0.0000252  -0.0001622   0.0001492  -0.0000019   0.0001606
   27  -0.0000321   0.0000281   0.0000091   0.0000118  -0.0000102   0.0000114
   28  -0.0004098  -0.0007354  -0.0000329  -0.0002323  -0.0000703  -0.0001477
   29  -0.0000729  -0.0001519  -0.0004339  -0.0005216   0.0000472  -0.0003524
   30   0.0001758  -0.0001221  -0.0002042  -0.0000680   0.0000981   0.0000439
   31   0.0003034  -0.0002135   0.0002880   0.0000458   0.0000064  -0.0000233
   32  -0.0001421   0.0000179   0.0001570   0.0001744  -0.0000651   0.0001171
   33   0.0003769   0.0000495  -0.0001799  -0.0000353  -0.0000397  -0.0000028
   34  -0.0279381   0.0010682  -0.0219470  -0.0030785  -0.0000291   0.0004097
   35   0.0039000   0.0048194  -0.0015789  -0.0002322   0.0037150   0.0000445
   36  -0.0761116  -0.0017375   0.0339151   0.0046111   0.0000617   0.0031729
   37  -0.2931381   0.0007021  -0.0258702  -0.0218304   0.0005756  -0.0126311
   38  -0.0024126  -0.0551936   0.0019437   0.0017072   0.0032426   0.0010080
   39   0.0366798   0.0021881  -0.0960291  -0.0333429   0.0009271  -0.0169060
   40  -0.0191298  -0.0017199   0.0327754  -0.0077049  -0.0002229   0.0041160
   41  -0.0005879   0.0028967   0.0011151   0.0001663  -0.0008272  -0.0002086
   42   0.0105874   0.0010613  -0.0181727  -0.0034159  -0.0001952   0.0032594
   43   0.5806561   0.0034700  -0.0366884  -0.0751129   0.0028084  -0.0579873
   44   0.0034700   0.1107752  -0.0224803   0.0027842  -0.0234650   0.0054073
   45  -0.0366884  -0.0224803   0.5336848  -0.0580341   0.0053548  -0.1322834
   46  -0.0751129   0.0027842  -0.0580341   0.1071388  -0.0040147   0.0834075
   47   0.0028084  -0.0234650   0.0053548  -0.0040147   0.0119049  -0.0090156
   48  -0.0579873   0.0054073  -0.1322834   0.0834075  -0.0090156   0.1902154
   49  -0.1397218  -0.0062711   0.1114226   0.0004879   0.0011406  -0.0215757
   50  -0.0030405  -0.0542871   0.0107757   0.0000411   0.0033940   0.0021992
   51   0.0489940   0.0104588  -0.2441944  -0.0011325   0.0022700  -0.0391167
   52  -0.0365898  -0.0003296   0.0035903   0.0009654  -0.0000547   0.0006647
   53  -0.0014251   0.0031469   0.0002317  -0.0004501  -0.0009658   0.0002552
   54   0.0240463   0.0002986  -0.0012248   0.0084847   0.0003110  -0.0055308
   55   0.0633230   0.0018714  -0.0323709  -0.0005676  -0.0003074   0.0052852
   56  -0.0012008   0.0038088   0.0031290  -0.0001222   0.0037169   0.0001423
   57   0.0243992   0.0032821  -0.0559016   0.0019680   0.0001346   0.0012036
   58  -0.0022050   0.0000210  -0.0007548   0.0003570   0.0000251  -0.0004333
   59   0.0002178   0.0036622   0.0001345  -0.0000085   0.0001295   0.0001051
   60  -0.0043444   0.0001252   0.0010908   0.0001820   0.0001018  -0.0017786
   61  -0.0496404  -0.0016625   0.0292008  -0.0003388   0.0000841  -0.0012912
   62  -0.0017939  -0.0005354   0.0010112   0.0000604  -0.0009247   0.0000384
   63   0.0302818   0.0010044  -0.0174344  -0.0012905   0.0000336  -0.0018850
   64  -0.0007099  -0.0000389   0.0008021   0.0001042   0.0000002   0.0000071
   65  -0.0000182  -0.0009535  -0.0000577   0.0000049  -0.0000881  -0.0000050
   66   0.0007250  -0.0000588   0.0000679  -0.0000335  -0.0000076   0.0000524
           49          50          51          52          53          54
    1  -0.0006901   0.0000302  -0.0006113   0.0012834   0.0000049  -0.0000310
    2   0.0000054  -0.0012095  -0.0000031   0.0000075  -0.0001205  -0.0000120
    3  -0.0000322   0.0000259  -0.0016174   0.0000745  -0.0000142   0.0000990
    4   0.0002931  -0.0002368   0.0000535  -0.0004468   0.0000147   0.0000146
    5  -0.0000685   0.0002894  -0.0000474   0.0004061  -0.0000339  -0.0000017
    6   0.0000749  -0.0002170   0.0002398  -0.0000034   0.0000890   0.0000223
    7  -0.0000618   0.0001914  -0.0000886  -0.0000994  -0.0000155   0.0000081
    8  -0.0000934   0.0000452  -0.0000308  -0.0001734  -0.0000028   0.0000012
    9  -0.0000263   0.0000589   0.0002865  -0.0000006  -0.0000271  -0.0000035
   10  -0.0000858  -0.0000112   0.0000233   0.0001478   0.0000011  -0.0000130
   11  -0.0002889  -0.0000547   0.0000055   0.0002026   0.0000060  -0.0000057
   12  -0.0000458   0.0000390  -0.0000020   0.0000094  -0.0000471  -0.0000041
   13   0.0001899  -0.0000284   0.0000060  -0.0002681  -0.0000041   0.0000083
   14   0.0002195  -0.0000369   0.0000121  -0.0002671   0.0000001   0.0000065
   15   0.0000080   0.0000036  -0.0000210  -0.0000102   0.0000027  -0.0000009
   16  -0.0002931   0.0000011   0.0000020   0.0003580   0.0000015  -0.0000150
   17   0.0000010   0.0000418  -0.0000013  -0.0000026  -0.0000045   0.0000003
   18   0.0000186   0.0000225   0.0000407   0.0000065  -0.0000032  -0.0000138
   19   0.0003368  -0.0000009   0.0000216  -0.0003778  -0.0000012   0.0000076
   20  -0.0000009  -0.0000339  -0.0000023   0.0000019  -0.0000004  -0.0000000
   21  -0.0000015  -0.0000042  -0.0000002  -0.0000008   0.0000004  -0.0000022
   22  -0.0000848   0.0000076   0.0000253   0.0001471   0.0000010  -0.0000122
   23   0.0002943  -0.0000534  -0.0000099  -0.0002019  -0.0000001   0.0000065
   24  -0.0000193  -0.0000766   0.0000011  -0.0000113   0.0000543   0.0000033
   25   0.0001880   0.0000238   0.0000049  -0.0002664   0.0000026   0.0000089
   26  -0.0002207  -0.0000349  -0.0000175   0.0002709   0.0000023  -0.0000069
   27  -0.0000103   0.0000014  -0.0000233   0.0000116  -0.0000035  -0.0000020
   28   0.0002970   0.0002395   0.0001110  -0.0004567  -0.0000194   0.0000144
   29   0.0000515   0.0002695   0.0000778  -0.0004042  -0.0000265  -0.0000001
   30   0.0000888   0.0002265   0.0002545  -0.0000356  -0.0000948   0.0000128
   31  -0.0000658  -0.0001829  -0.0001747  -0.0000968   0.0000140   0.0000090
   32   0.0001067   0.0000548   0.0000713   0.0001722  -0.0000058  -0.0000042
   33  -0.0000190  -0.0000847   0.0003090   0.0000128   0.0000266  -0.0000014
   34   0.0011599   0.0001466  -0.0027149  -0.0018686  -0.0000132   0.0002491
   35   0.0002048  -0.0002857   0.0036230  -0.0000796  -0.0009910  -0.0000753
   36  -0.0041405   0.0036664  -0.0687021   0.0007407  -0.0000663   0.0004321
   37  -0.0222018  -0.0043974   0.0817528   0.0037848   0.0000735  -0.0011322
   38  -0.0014224   0.0034833  -0.0011431  -0.0000985   0.0039472   0.0003817
   39   0.0250883  -0.0013844   0.0296850   0.0018512   0.0003976  -0.0032768
   40  -0.0022203   0.0002228  -0.0042009  -0.0012625  -0.0000770   0.0012600
   41   0.0000297   0.0037185   0.0000648  -0.0000401   0.0001497   0.0000192
   42  -0.0009105   0.0000711   0.0019236   0.0007761   0.0000222  -0.0001912
   43  -0.1397218  -0.0030405   0.0489940  -0.0365898  -0.0014251   0.0240463
   44  -0.0062711  -0.0542871   0.0104588  -0.0003296   0.0031469   0.0002986
   45   0.1114226   0.0107757  -0.2441944   0.0035903   0.0002317  -0.0012248
   46   0.0004879   0.0000411  -0.0011325   0.0009654  -0.0004501   0.0084847
   47   0.0011406   0.0033940   0.0022700  -0.0000547  -0.0009658   0.0003110
   48  -0.0215757   0.0021992  -0.0391167   0.0006647   0.0002552  -0.0055308
   49   0.5172142   0.0006868   0.0097156  -0.1673441  -0.0007002   0.0047355
   50   0.0006868   0.1094027  -0.0266028  -0.0006780  -0.0220940   0.0009285
   51   0.0097156  -0.0266028   0.5986342   0.0044167   0.0009833  -0.0389165
   52  -0.1673441  -0.0006780   0.0044167   0.2397965   0.0011115  -0.0067812
   53  -0.0007002  -0.0220940   0.0009833   0.0011115   0.0106023  -0.0024188
   54   0.0047355   0.0009285  -0.0389165  -0.0067812  -0.0024188   0.0542721
   55  -0.1545150   0.0030520  -0.0595957  -0.0400448   0.0009994  -0.0215938
   56   0.0063636  -0.0560598   0.0098037  -0.0001631   0.0032839  -0.0000095
   57  -0.1226806   0.0096412  -0.2387807   0.0003888   0.0000845   0.0017379
   58   0.0018771   0.0002498  -0.0044650   0.0005886   0.0004256  -0.0082101
   59  -0.0010059   0.0027913   0.0021545   0.0000704  -0.0009445   0.0001837
   60   0.0186513   0.0022355  -0.0373403  -0.0011682   0.0001542  -0.0040639
   61  -0.0307699   0.0038052  -0.0736929   0.0032522   0.0000168  -0.0001844
   62   0.0010252   0.0055138  -0.0019409   0.0002803   0.0038890   0.0004133
   63  -0.0209861  -0.0017705   0.0365963  -0.0050285   0.0003815  -0.0037045
   64  -0.0039900  -0.0001196   0.0015493  -0.0012017   0.0000394  -0.0008736
   65  -0.0000552   0.0051463   0.0002725  -0.0000305   0.0001622  -0.0000159
   66   0.0006397   0.0002439   0.0007393   0.0004969  -0.0000081   0.0003571
           55          56          57          58          59          60
    1   0.0015370  -0.0001489   0.0029715   0.0000988   0.0000296  -0.0004627
    2  -0.0001358   0.0063166   0.0005382  -0.0000666   0.0001243   0.0000393
    3   0.0025888   0.0005092  -0.0029225   0.0010724   0.0000392  -0.0005233
    4  -0.0005214   0.0009280  -0.0000039  -0.0002008   0.0000426   0.0001776
    5   0.0003276  -0.0002152  -0.0000527   0.0004084   0.0000273  -0.0004438
    6  -0.0001481  -0.0005327   0.0000087  -0.0000219   0.0000841  -0.0000000
    7   0.0005224   0.0000791  -0.0002120   0.0000455  -0.0000083   0.0000123
    8   0.0002240  -0.0000082   0.0001060  -0.0001501  -0.0000317   0.0001537
    9  -0.0003984   0.0001284  -0.0002107   0.0000457  -0.0000155  -0.0000252
   10  -0.0001599  -0.0000075   0.0001636   0.0000686  -0.0000030  -0.0001126
   11  -0.0001491   0.0001521   0.0002863   0.0001454   0.0000199  -0.0002295
   12  -0.0000394   0.0004355   0.0001338  -0.0000462  -0.0000273   0.0000155
   13   0.0000891   0.0001525  -0.0002646  -0.0001053  -0.0000048   0.0001702
   14   0.0000733   0.0000661  -0.0002752  -0.0001226  -0.0000060   0.0001915
   15   0.0000339  -0.0000129   0.0000062  -0.0000129  -0.0000015   0.0000114
   16  -0.0001151  -0.0000216   0.0003908   0.0001693   0.0000151  -0.0002682
   17  -0.0000038   0.0000428   0.0000010  -0.0000013  -0.0000111   0.0000022
   18  -0.0000045  -0.0000007  -0.0000264   0.0000143  -0.0000023  -0.0000256
   19   0.0001341   0.0000158  -0.0003617  -0.0002152  -0.0000182   0.0003171
   20   0.0000005   0.0000151   0.0000023   0.0000009   0.0000015  -0.0000016
   21   0.0000033   0.0000013   0.0000140  -0.0000022   0.0000003   0.0000015
   22  -0.0001540  -0.0000104   0.0001669   0.0000687   0.0000156  -0.0001127
   23   0.0001564   0.0002117  -0.0002727  -0.0001440  -0.0000081   0.0002293
   24  -0.0000310  -0.0004381   0.0000660  -0.0000551   0.0000293   0.0000287
   25   0.0000944  -0.0001184  -0.0002792  -0.0001043  -0.0000142   0.0001696
   26  -0.0000732   0.0000351   0.0002859   0.0001255   0.0000157  -0.0001956
   27   0.0000299   0.0000139   0.0000303  -0.0000031   0.0000003  -0.0000035
   28  -0.0005700  -0.0009243  -0.0001500  -0.0001944  -0.0000656   0.0001728
   29  -0.0003469  -0.0002882   0.0000112  -0.0004037  -0.0000169   0.0004486
   30  -0.0002115   0.0005013   0.0000460  -0.0000574  -0.0000863   0.0000437
   31   0.0006273  -0.0000409  -0.0001888   0.0000455   0.0000059   0.0000140
   32  -0.0002777   0.0000201  -0.0001181   0.0001512  -0.0000127  -0.0001640
   33  -0.0004435  -0.0001159  -0.0002391   0.0000583   0.0000192  -0.0000417
   34  -0.0249310  -0.0016028   0.0280601  -0.0028597  -0.0000245   0.0000077
   35  -0.0044897   0.0056340  -0.0011815   0.0002005   0.0043378   0.0000413
   36   0.0834867  -0.0009716   0.0279258  -0.0040242   0.0000083   0.0034776
   37  -0.0569941   0.0014120  -0.0291830   0.0012394   0.0000252  -0.0002665
   38   0.0015396  -0.0018115   0.0007255  -0.0000467  -0.0006565  -0.0000112
   39  -0.0315999   0.0007158  -0.0164303   0.0007995  -0.0000217  -0.0001783
   40   0.0004769  -0.0000121   0.0001833  -0.0003429  -0.0000514   0.0009788
   41  -0.0000119  -0.0005432  -0.0000450  -0.0000431  -0.0002923   0.0000616
   42   0.0005470  -0.0000494   0.0005356   0.0009169   0.0000708  -0.0015666
   43   0.0633230  -0.0012008   0.0243992  -0.0022050   0.0002178  -0.0043444
   44   0.0018714   0.0038088   0.0032821   0.0000210   0.0036622   0.0001252
   45  -0.0323709   0.0031290  -0.0559016  -0.0007548   0.0001345   0.0010908
   46  -0.0005676  -0.0001222   0.0019680   0.0003570  -0.0000085   0.0001820
   47  -0.0003074   0.0037169   0.0001346   0.0000251   0.0001295   0.0001018
   48   0.0052852   0.0001423   0.0012036  -0.0004333   0.0001051  -0.0017786
   49  -0.1545150   0.0063636  -0.1226806   0.0018771  -0.0010059   0.0186513
   50   0.0030520  -0.0560598   0.0096412   0.0002498   0.0027913   0.0022355
   51  -0.0595957   0.0098037  -0.2387807  -0.0044650   0.0021545  -0.0373403
   52  -0.0400448  -0.0001631   0.0003888   0.0005886   0.0000704  -0.0011682
   53   0.0009994   0.0032839   0.0000845   0.0004256  -0.0009445   0.0001542
   54  -0.0215938  -0.0000095   0.0017379  -0.0082101   0.0001837  -0.0040639
   55   0.6171798  -0.0001164   0.0418195  -0.0644604  -0.0031963   0.0476272
   56  -0.0001164   0.1125893  -0.0221900  -0.0033766  -0.0224244   0.0062712
   57   0.0418195  -0.0221900   0.5268675   0.0517265   0.0062574  -0.1370616
   58  -0.0644604  -0.0033766   0.0517265   0.0844207   0.0048141  -0.0762256
   59  -0.0031963  -0.0224244   0.0062574   0.0048141   0.0116599  -0.0101745
   60   0.0476272   0.0062712  -0.1370616  -0.0762256  -0.0101745   0.1963435
   61  -0.3278207  -0.0025089   0.0280498  -0.0188918  -0.0008906   0.0150871
   62   0.0011434  -0.0576318   0.0029197  -0.0021522   0.0041864   0.0013438
   63  -0.0385891   0.0026873  -0.1103365   0.0385026   0.0014360  -0.0193422
   64  -0.0131233   0.0014240  -0.0269627   0.0006002   0.0000547  -0.0006064
   65  -0.0002810   0.0030898  -0.0001415  -0.0000607  -0.0025515  -0.0001788
   66   0.0036077  -0.0000190   0.0033398   0.0011758  -0.0001936   0.0009379
           61          62          63          64          65          66
    1  -0.0247773  -0.0004972   0.0080743   0.0008515   0.0000452  -0.0012737
    2  -0.0015815   0.0043989   0.0000650  -0.0000758  -0.0039442  -0.0002029
    3   0.0284806  -0.0000115   0.0032960   0.0006435  -0.0002157   0.0007221
    4  -0.0005829   0.0005173  -0.0020119   0.0001692  -0.0007379   0.0003243
    5   0.0030707  -0.0012094  -0.0008428  -0.0003343   0.0005583   0.0002230
    6   0.0007718  -0.0003532  -0.0004562   0.0000555   0.0001846   0.0000865
    7   0.0003073  -0.0015315  -0.0001953  -0.0000852   0.0001424   0.0000455
    8  -0.0011076  -0.0007270  -0.0002573   0.0000958  -0.0002107   0.0000458
    9   0.0008412   0.0003718   0.0001071   0.0000675   0.0000184  -0.0000266
   10  -0.0000911   0.0000619   0.0001067  -0.0001098  -0.0000593   0.0000715
   11   0.0003758   0.0000814   0.0000080  -0.0000664  -0.0001215   0.0001992
   12  -0.0009333  -0.0004769  -0.0001040  -0.0000267  -0.0001157  -0.0000685
   13  -0.0002163  -0.0000912  -0.0001781   0.0000288  -0.0000756  -0.0000407
   14  -0.0002289   0.0000737  -0.0001385   0.0000406  -0.0000906  -0.0000723
   15  -0.0000800   0.0000660  -0.0000038  -0.0000057   0.0000080  -0.0000033
   16   0.0003085   0.0000120  -0.0000514  -0.0000707  -0.0000022   0.0000870
   17  -0.0000111   0.0000258   0.0000050   0.0000032  -0.0000434  -0.0000057
   18   0.0001958   0.0000001   0.0000324   0.0000235  -0.0000000  -0.0000104
   19  -0.0006101   0.0000160  -0.0002377   0.0000665   0.0000067  -0.0001315
   20   0.0000037   0.0000078   0.0000026  -0.0000003  -0.0000156  -0.0000006
   21  -0.0000339   0.0000016  -0.0000202  -0.0000041  -0.0000015   0.0000060
   22  -0.0000788  -0.0000903   0.0000858  -0.0001190   0.0000525   0.0000808
   23  -0.0003192   0.0000425  -0.0000012   0.0000676  -0.0001063  -0.0002076
   24  -0.0009253   0.0004785  -0.0000702  -0.0000345   0.0001171  -0.0000644
   25  -0.0002116   0.0001094  -0.0001657   0.0000273   0.0000776  -0.0000324
   26   0.0002306   0.0000654   0.0001512  -0.0000399  -0.0000953   0.0000621
   27  -0.0000642  -0.0000605   0.0000021  -0.0000077  -0.0000149   0.0000011
   28  -0.0005063  -0.0002808  -0.0020570   0.0001742   0.0007615   0.0003977
   29  -0.0030630  -0.0014034   0.0007306   0.0003426   0.0006107  -0.0001472
   30   0.0005330   0.0003291  -0.0003432   0.0001231  -0.0002033   0.0000540
   31   0.0002026   0.0016737  -0.0000073  -0.0001150  -0.0001694   0.0000211
   32   0.0011465  -0.0008573   0.0001498  -0.0000790  -0.0001916  -0.0000689
   33   0.0009831  -0.0005579   0.0000770   0.0001083  -0.0000213  -0.0000579
   34  -0.1634198  -0.0066471   0.1182338   0.0106689   0.0006974  -0.0142641
   35  -0.0029950  -0.0579487   0.0122636  -0.0007904   0.0035623   0.0011173
   36   0.0498461   0.0122243  -0.2804567   0.0143406   0.0012232  -0.0178645
   37   0.0632582   0.0017899  -0.0296891  -0.0007856  -0.0001771   0.0028714
   38  -0.0012138   0.0077727   0.0035228  -0.0001375   0.0058282   0.0004218
   39   0.0249426   0.0037251  -0.0605828   0.0022901   0.0003954  -0.0018241
   40  -0.0007942   0.0000498  -0.0014208   0.0000794   0.0000071  -0.0001198
   41   0.0003087   0.0038198   0.0002508  -0.0000630   0.0002216   0.0000693
   42  -0.0064299   0.0002248  -0.0005898   0.0012359   0.0000781  -0.0011480
   43  -0.0496404  -0.0017939   0.0302818  -0.0007099  -0.0000182   0.0007250
   44  -0.0016625  -0.0005354   0.0010044  -0.0000389  -0.0009535  -0.0000588
   45   0.0292008   0.0010112  -0.0174344   0.0008021  -0.0000577   0.0000679
   46  -0.0003388   0.0000604  -0.0012905   0.0001042   0.0000049  -0.0000335
   47   0.0000841  -0.0009247   0.0000336   0.0000002  -0.0000881  -0.0000076
   48  -0.0012912   0.0000384  -0.0018850   0.0000071  -0.0000050   0.0000524
   49  -0.0307699   0.0010252  -0.0209861  -0.0039900  -0.0000552   0.0006397
   50   0.0038052   0.0055138  -0.0017705  -0.0001196   0.0051463   0.0002439
   51  -0.0736929  -0.0019409   0.0365963   0.0015493   0.0002725   0.0007393
   52   0.0032522   0.0002803  -0.0050285  -0.0012017  -0.0000305   0.0004969
   53   0.0000168   0.0038890   0.0003815   0.0000394   0.0001622  -0.0000081
   54  -0.0001844   0.0004133  -0.0037045  -0.0008736  -0.0000159   0.0003571
   55  -0.3278207   0.0011434  -0.0385891  -0.0131233  -0.0002810   0.0036077
   56  -0.0025089  -0.0576318   0.0026873   0.0014240   0.0030898  -0.0000190
   57   0.0280498   0.0029197  -0.1103365  -0.0269627  -0.0001415   0.0033398
   58  -0.0188918  -0.0021522   0.0385026   0.0006002  -0.0000607   0.0011758
   59  -0.0008906   0.0041864   0.0014360   0.0000547  -0.0025515  -0.0001936
   60   0.0150871   0.0013438  -0.0193422  -0.0006064  -0.0001788   0.0009379
   61   0.6853655  -0.0002116   0.0346960  -0.1339418   0.0067511  -0.1299969
   62  -0.0002116   0.1263545  -0.0316247   0.0065561  -0.0349948   0.0118781
   63   0.0346960  -0.0316247   0.7194591  -0.1280734   0.0119422  -0.2642411
   64  -0.1339418   0.0065561  -0.1280734   0.1414819  -0.0068793   0.1353484
   65   0.0067511  -0.0349948   0.0119422  -0.0068793   0.0242277  -0.0132682
   66  -0.1299969   0.0118781  -0.2642411   0.1353484  -0.0132682   0.2789448
 **********************************************************************
 **                                                                  **
 **                       VIBRATIONAL ANALYSIS                       **
 **                       --------------------                       **
 **                                                                  **
 **        VIBRATIONAL FREQUENCIES (CM**-1) AND NORMAL MODES         **
 **     FORCE CONSTANTS (mDYN/ANGSTROM) AND REDUCED MASSES (AMU)     **
 **                  INFRARED INTENSITIES (KM/MOL)                   **
 **                                                                  **
 **********************************************************************


 Mode:                 1                      2                      3
 Frequency:        23.66                  31.29                  34.39
 Force Cnst:      0.0093                 0.0159                 0.0179
 Red. Mass:      28.1940                27.6035                25.7277
 IR Active:          YES                    YES                    YES
 IR Intens:        0.003                  0.013                  0.019
 Raman Active:       YES                    YES                    YES
               X      Y      Z        X      Y      Z        X      Y      Z
 C         -0.001  0.002  0.023    0.011 -0.005 -0.221   -0.001 -0.187  0.006
 C         -0.008  0.000  0.138    0.004 -0.003 -0.160   -0.090 -0.131  0.001
 Cl        -0.014 -0.007  0.270   -0.005 -0.003 -0.293   -0.201 -0.195  0.005
 C         -0.007  0.009  0.136    0.005 -0.002  0.033   -0.092 -0.023 -0.008
 Cl        -0.015  0.007  0.310   -0.004 -0.002  0.158   -0.211  0.046 -0.017
 C         -0.001  0.020 -0.015    0.014 -0.003  0.148   -0.000  0.029 -0.009
 Cl        -0.002  0.032 -0.050    0.017 -0.007  0.500    0.000  0.171 -0.030
 C          0.005  0.020 -0.140    0.020 -0.001  0.004    0.092 -0.025  0.003
 Cl         0.012  0.033 -0.337    0.029  0.001  0.090    0.212  0.043  0.010
 C          0.005  0.011 -0.104    0.018 -0.002 -0.185    0.089 -0.133  0.010
 Cl         0.011  0.013 -0.207    0.027 -0.000 -0.340    0.198 -0.197  0.018
 C         -0.001 -0.001  0.019    0.011 -0.010 -0.175   -0.001 -0.237  0.001
 C          0.009 -0.141  0.005   -0.079 -0.019 -0.116    0.006 -0.146  0.001
 Cl         0.023 -0.308  0.004   -0.195 -0.035 -0.179    0.016 -0.243  0.001
 C          0.009 -0.138 -0.007   -0.078 -0.010 -0.002    0.005  0.058  0.003
 Cl         0.021 -0.340 -0.025   -0.198 -0.022  0.071    0.014  0.251  0.007
 C         -0.002  0.036 -0.003    0.019  0.012  0.052   -0.002  0.133  0.003
 Cl        -0.002  0.061 -0.016    0.024  0.038  0.197   -0.004  0.490  0.011
 C         -0.012  0.192  0.012    0.112  0.016 -0.008   -0.009 -0.052 -0.002
 Cl        -0.028  0.442  0.018    0.244  0.038  0.059   -0.020 -0.033 -0.007
 C         -0.011  0.163  0.022    0.106  0.004 -0.121   -0.008 -0.225 -0.003
 H         -0.019  0.282  0.033    0.180  0.011 -0.166   -0.014 -0.313 -0.004
 TransDip  -0.000  0.002  0.000    0.002  0.000 -0.003   -0.000 -0.004  0.000

 Mode:                 4                      5                      6
 Frequency:        68.22                  75.84                  76.45
 Force Cnst:      0.0931                 0.1068                 0.1043
 Red. Mass:      33.9484                31.5071                30.2959
 IR Active:          YES                    YES                    YES
 IR Intens:        0.003                  0.005                  0.012
 Raman Active:       YES                    YES                    YES
               X      Y      Z        X      Y      Z        X      Y      Z
 C         -0.000 -0.036 -0.006    0.002 -0.178 -0.019   -0.007 -0.016  0.150
 C         -0.010 -0.034  0.100   -0.049 -0.149 -0.029   -0.012 -0.008  0.027
 Cl        -0.023 -0.057  0.504   -0.128 -0.194 -0.095   -0.020 -0.010 -0.048
 C         -0.012 -0.013 -0.080   -0.054 -0.082  0.005   -0.013  0.000 -0.062
 Cl        -0.029  0.010 -0.448   -0.139 -0.039  0.080   -0.021  0.020 -0.469
 C          0.000 -0.010 -0.002    0.002 -0.049 -0.008   -0.009 -0.004  0.078
 Cl         0.000  0.008 -0.001    0.003  0.045 -0.035   -0.005 -0.017  0.518
 C          0.012 -0.020  0.076    0.059 -0.083 -0.004   -0.005 -0.001 -0.059
 Cl         0.032 -0.025  0.455    0.145 -0.036 -0.014   -0.005  0.016 -0.460
 C          0.010 -0.026 -0.108    0.053 -0.151  0.010   -0.005 -0.009  0.027
 Cl         0.025 -0.018 -0.500    0.131 -0.202  0.076   -0.003 -0.007 -0.050
 C         -0.000 -0.037 -0.006    0.001 -0.157 -0.019   -0.006 -0.016  0.177
 C         -0.001  0.003 -0.003   -0.003  0.019 -0.008    0.046 -0.008  0.147
 Cl        -0.004  0.114  0.001   -0.014  0.342  0.002    0.129 -0.015  0.194
 C         -0.001 -0.025 -0.003   -0.003  0.031 -0.002    0.049  0.004  0.078
 Cl        -0.003 -0.082 -0.005   -0.010  0.281  0.014    0.134  0.046  0.031
 C          0.000 -0.007 -0.001    0.001 -0.076 -0.006   -0.008 -0.008  0.046
 Cl         0.000 -0.003  0.001    0.002 -0.428 -0.021   -0.012 -0.043 -0.051
 C          0.001  0.015 -0.001    0.004  0.056 -0.001   -0.064  0.001  0.083
 Cl         0.001  0.132  0.006    0.003  0.539  0.025   -0.162  0.034  0.040
 C          0.001 -0.035 -0.005    0.004 -0.074 -0.013   -0.057 -0.006  0.151
 H          0.003 -0.044 -0.006    0.006 -0.049 -0.013   -0.100 -0.002  0.178
 TransDip   0.000 -0.002 -0.000    0.000 -0.002 -0.000   -0.002 -0.000  0.003

 Mode:                 7                      8                      9
 Frequency:        81.38                 100.56                 138.63
 Force Cnst:      0.1177                 0.1637                 0.3092
 Red. Mass:      30.1661                27.4718                27.3078
 IR Active:          YES                    YES                    YES
 IR Intens:        0.014                  0.023                  0.011
 Raman Active:       YES                    YES                    YES
               X      Y      Z        X      Y      Z        X      Y      Z
 C          0.000 -0.070  0.005    0.010  0.005 -0.169   -0.023 -0.002 -0.045
 C         -0.016 -0.061 -0.021    0.014 -0.001 -0.037   -0.116  0.015 -0.021
 Cl        -0.047 -0.079 -0.084    0.024 -0.014  0.461   -0.293 -0.083  0.022
 C         -0.018 -0.039 -0.003    0.015  0.000 -0.059   -0.136  0.024 -0.016
 Cl        -0.047 -0.025  0.021    0.018  0.002 -0.133   -0.240  0.073  0.004
 C          0.001 -0.029  0.001    0.017  0.001 -0.036   -0.156 -0.001 -0.016
 Cl         0.001  0.001  0.024    0.020 -0.008  0.217   -0.169  0.000  0.009
 C          0.020 -0.039 -0.008    0.017  0.003 -0.060   -0.135 -0.026 -0.017
 Cl         0.049 -0.021 -0.074    0.022  0.008 -0.141   -0.235 -0.074 -0.000
 C          0.017 -0.063  0.021    0.016  0.001 -0.035   -0.116 -0.020 -0.023
 Cl         0.049 -0.087  0.090    0.026 -0.026  0.464   -0.284  0.071  0.029
 C          0.000 -0.070  0.004    0.006  0.008 -0.229    0.067  0.005 -0.053
 C          0.002  0.066  0.010   -0.053  0.005 -0.202    0.139  0.008 -0.063
 Cl         0.000  0.599  0.035   -0.180  0.005 -0.279    0.292  0.005  0.009
 C          0.003 -0.098 -0.002   -0.061  0.006 -0.122    0.157  0.007 -0.048
 Cl         0.008 -0.541 -0.028   -0.174  0.013 -0.060    0.226  0.003 -0.081
 C         -0.001  0.015  0.002    0.003  0.004 -0.088    0.192  0.006 -0.012
 Cl        -0.003  0.367  0.015    0.008 -0.005  0.025    0.212 -0.004  0.049
 C         -0.004 -0.057 -0.000    0.067  0.009 -0.131    0.194  0.008 -0.007
 Cl        -0.011  0.010  0.000    0.195  0.007 -0.076    0.403 -0.003  0.084
 C         -0.003 -0.186 -0.004    0.055  0.012 -0.206    0.166  0.008 -0.036
 H         -0.005 -0.300 -0.008    0.100  0.017 -0.233    0.218  0.009 -0.070
 TransDip   0.000 -0.004 -0.000    0.004 -0.000 -0.003    0.002  0.000 -0.002

 Mode:                10                     11                     12
 Frequency:       192.81                 198.33                 213.41
 Force Cnst:      0.2595                 0.3347                 0.7737
 Red. Mass:      11.8482                14.4413                28.8329
 IR Active:          YES                    YES                    YES
 IR Intens:        0.092                  0.020                  0.138
 Raman Active:       YES                    YES                    YES
               X      Y      Z        X      Y      Z        X      Y      Z
 C         -0.001 -0.051  0.004   -0.001 -0.006  0.211    0.055  0.001  0.009
 C          0.006 -0.067  0.009    0.000 -0.009  0.327    0.037 -0.006  0.086
 Cl        -0.053 -0.108 -0.003    0.001  0.006 -0.064   -0.092 -0.082 -0.011
 C         -0.005 -0.044  0.010    0.002 -0.015  0.438    0.038  0.006  0.151
 Cl        -0.075 -0.013 -0.004    0.008  0.003 -0.124   -0.022  0.054 -0.040
 C          0.001 -0.037  0.008    0.002 -0.017  0.479    0.044 -0.005  0.171
 Cl         0.001 -0.014 -0.003   -0.003  0.003 -0.122    0.053 -0.010 -0.042
 C          0.006 -0.043  0.004    0.002 -0.014  0.438    0.036 -0.012  0.151
 Cl         0.087 -0.008 -0.003   -0.005  0.006 -0.124   -0.030 -0.047 -0.043
 C         -0.006 -0.066  0.001    0.002 -0.010  0.327    0.036  0.003  0.086
 Cl         0.056 -0.109 -0.010    0.010  0.003 -0.066   -0.067  0.075 -0.005
 C         -0.002  0.186  0.010   -0.003 -0.004 -0.038    0.059  0.012 -0.088
 C         -0.004  0.224  0.012    0.001 -0.008 -0.054    0.090  0.016 -0.130
 Cl        -0.005 -0.009 -0.000   -0.088  0.006 -0.108    0.292  0.004 -0.063
 C         -0.004  0.323  0.016   -0.008 -0.012 -0.036    0.063  0.017 -0.115
 Cl        -0.002 -0.092 -0.007   -0.041  0.005 -0.027   -0.312 -0.009  0.109
 C         -0.007  0.383  0.018   -0.020 -0.012 -0.036    0.173  0.014 -0.071
 Cl        -0.007 -0.084 -0.012   -0.023  0.007 -0.068    0.224 -0.024  0.436
 C         -0.007  0.432  0.021   -0.011 -0.010 -0.042    0.133  0.014 -0.092
 Cl         0.009 -0.151 -0.004    0.160  0.004  0.035   -0.350  0.014 -0.377
 C         -0.006  0.438  0.021   -0.023 -0.008 -0.062    0.114  0.014 -0.048
 H         -0.008  0.430  0.022   -0.025 -0.004 -0.061    0.141  0.014 -0.065
 TransDip  -0.000  0.010  0.000    0.004  0.000 -0.002   -0.006 -0.001  0.010

 Mode:                13                     14                     15
 Frequency:       219.34                 220.13                 222.49
 Force Cnst:      0.8815                 0.9614                 0.8011
 Red. Mass:      31.0964                33.6744                27.4693
 IR Active:          YES                    YES                    YES
 IR Intens:        0.179                  0.138                  0.002
 Raman Active:       YES                    YES                    YES
               X      Y      Z        X      Y      Z        X      Y      Z
 C         -0.018 -0.117 -0.004   -0.070  0.028 -0.014   -0.123  0.004 -0.026
 C          0.005 -0.152  0.002   -0.019  0.015 -0.005   -0.122  0.037  0.004
 Cl         0.504  0.089 -0.002    0.311  0.220  0.009    0.017  0.142  0.006
 C         -0.048 -0.201  0.008   -0.023  0.018  0.003   -0.122 -0.003  0.014
 Cl        -0.264 -0.118 -0.010   -0.355  0.218  0.009    0.241 -0.234 -0.017
 C         -0.000 -0.134  0.012    0.021  0.031  0.008   -0.182  0.003  0.014
 Cl         0.000  0.572  0.020    0.011 -0.136 -0.008   -0.224 -0.016 -0.002
 C          0.027 -0.189  0.006   -0.039  0.073  0.013   -0.123  0.012  0.011
 Cl         0.097 -0.191 -0.012   -0.441 -0.141 -0.007    0.243  0.244  0.001
 C         -0.018 -0.145  0.003   -0.012  0.055  0.003   -0.121 -0.030  0.000
 Cl        -0.327 -0.013 -0.000    0.509 -0.245 -0.012    0.028 -0.140 -0.003
 C         -0.015 -0.038 -0.013   -0.059  0.010 -0.032   -0.131 -0.000 -0.066
 C         -0.010  0.017 -0.014   -0.047  0.003 -0.038   -0.117  0.003 -0.070
 Cl         0.054 -0.001  0.017    0.175 -0.002  0.077    0.357 -0.005  0.177
 C         -0.016  0.038 -0.020   -0.064  0.002 -0.067   -0.156  0.002 -0.145
 Cl        -0.025 -0.014 -0.024   -0.057  0.007 -0.095   -0.104  0.013 -0.234
 C         -0.013  0.039 -0.012   -0.061 -0.000 -0.042   -0.166 -0.003 -0.096
 Cl        -0.014 -0.014  0.039   -0.071 -0.006  0.118   -0.197 -0.013  0.255
 C         -0.008  0.027 -0.015   -0.040  0.001 -0.051   -0.107 -0.002 -0.120
 Cl         0.017 -0.009 -0.008    0.078  0.002  0.002    0.189  0.005  0.019
 C         -0.011 -0.011 -0.015   -0.048  0.004 -0.043   -0.122 -0.007 -0.101
 H         -0.012 -0.051 -0.017   -0.052  0.010 -0.042   -0.143 -0.009 -0.090
 TransDip  -0.003  0.013  0.001   -0.011 -0.003  0.000    0.000 -0.001  0.001

 Mode:                16                     17                     18
 Frequency:       226.92                 234.92                 247.65
 Force Cnst:      1.0475                 1.1219                 0.8865
 Red. Mass:      34.5262                34.5061                24.5330
 IR Active:          YES                    YES                    YES
 IR Intens:        0.028                  0.009                  0.000
 Raman Active:       YES                    YES                    YES
               X      Y      Z        X      Y      Z        X      Y      Z
 C          0.002 -0.001  0.009   -0.001  0.015 -0.004    0.065  0.000 -0.007
 C          0.002 -0.002  0.024   -0.021  0.048 -0.004    0.147 -0.070 -0.008
 Cl         0.004 -0.001 -0.002   -0.259 -0.079 -0.000   -0.095 -0.258 -0.008
 C          0.002 -0.003  0.047   -0.015  0.015 -0.008    0.182 -0.015 -0.017
 Cl        -0.007  0.005 -0.010    0.456 -0.248 -0.011   -0.033  0.147  0.008
 C          0.004 -0.003  0.057    0.001  0.017 -0.008    0.280 -0.000 -0.021
 Cl         0.004  0.003 -0.013    0.004  0.549  0.024    0.377 -0.005  0.000
 C          0.003 -0.003  0.047    0.017  0.015 -0.005    0.182  0.015 -0.016
 Cl        -0.007 -0.006 -0.011   -0.452 -0.241 -0.005   -0.028 -0.143 -0.002
 C          0.002 -0.001  0.024    0.022  0.049 -0.003    0.147  0.069 -0.005
 Cl         0.003 -0.000 -0.003    0.257 -0.079 -0.004   -0.099  0.262  0.013
 C          0.005  0.001  0.007   -0.002  0.006  0.000   -0.035 -0.002 -0.013
 C         -0.036 -0.004  0.048   -0.004  0.018  0.002   -0.122 -0.004  0.023
 Cl        -0.355  0.004 -0.118    0.005  0.001  0.006    0.121 -0.006  0.175
 C         -0.033  0.001  0.001   -0.004  0.048  0.001   -0.173 -0.002 -0.063
 Cl         0.593  0.022 -0.387   -0.002 -0.009 -0.005   -0.090  0.010 -0.180
 C         -0.057  0.003 -0.001   -0.006  0.063  0.002   -0.254 -0.003 -0.066
 Cl        -0.044 -0.031  0.551   -0.007 -0.013  0.001   -0.337 -0.005  0.082
 C         -0.003  0.007 -0.025   -0.004  0.058  0.001   -0.151  0.002 -0.108
 Cl        -0.150  0.002 -0.094    0.003 -0.013  0.001    0.145  0.001  0.044
 C         -0.009  0.007  0.012   -0.003  0.036  0.001   -0.134 -0.001 -0.080
 H         -0.021  0.010  0.020   -0.005  0.032  0.001   -0.220 -0.004 -0.028
 TransDip   0.005  0.000 -0.000   -0.000 -0.003 -0.000   -0.001  0.000  0.000

 Mode:                19                     20                     21
 Frequency:       272.76                 322.29                 334.48
 Force Cnst:      0.2665                 1.7315                 1.8694
 Red. Mass:       6.0797                28.2936                28.3600
 IR Active:          YES                    YES                    YES
 IR Intens:        0.772                  0.069                  0.008
 Raman Active:       YES                    YES                    YES
               X      Y      Z        X      Y      Z        X      Y      Z
 C         -0.000  0.001  0.002    0.001  0.113  0.003   -0.068 -0.001  0.021
 C          0.007 -0.011  0.021   -0.186  0.174 -0.007   -0.016 -0.047  0.012
 Cl        -0.004 -0.021 -0.002   -0.225  0.371  0.017    0.023 -0.060 -0.005
 C          0.003 -0.013  0.015   -0.180 -0.162 -0.020   -0.009 -0.054 -0.014
 Cl        -0.013 -0.009 -0.004   -0.222 -0.338 -0.010   -0.038 -0.096 -0.002
 C         -0.000 -0.012 -0.004   -0.001 -0.120 -0.004    0.056  0.002 -0.032
 Cl        -0.000  0.012  0.001   -0.000 -0.064 -0.003    0.104 -0.001  0.004
 C         -0.003 -0.012 -0.021    0.179 -0.166  0.007   -0.008  0.057 -0.018
 Cl         0.012 -0.009  0.004    0.220 -0.342 -0.017   -0.038  0.097  0.007
 C         -0.007 -0.009 -0.021    0.188  0.171  0.017   -0.014  0.047  0.008
 Cl         0.006 -0.022 -0.000    0.227  0.369  0.014    0.023  0.061  0.002
 C          0.000  0.040  0.003    0.000 -0.060 -0.003   -0.096  0.001 -0.123
 C          0.001 -0.266 -0.014   -0.000 -0.049 -0.002    0.099  0.012 -0.275
 Cl         0.003  0.070  0.003    0.000  0.010  0.001    0.298  0.026 -0.499
 C          0.001 -0.336 -0.018   -0.000  0.007  0.001    0.063  0.006 -0.013
 Cl        -0.001  0.069  0.004    0.000 -0.002  0.000    0.052  0.000 -0.012
 C          0.000 -0.233 -0.013   -0.000  0.058  0.003   -0.012  0.006  0.079
 Cl        -0.001  0.056  0.004   -0.000 -0.009 -0.001   -0.054 -0.005  0.052
 C         -0.001  0.089  0.005   -0.000  0.063  0.004   -0.179 -0.007  0.232
 Cl        -0.001 -0.043 -0.002   -0.000 -0.012 -0.000   -0.254 -0.030  0.519
 C         -0.002  0.400  0.022    0.000  0.018  0.001   -0.158 -0.002 -0.054
 H         -0.004  0.756  0.041    0.000  0.032  0.002    0.002 -0.002 -0.147
 TransDip   0.000  0.028  0.002   -0.000 -0.008 -0.000    0.003 -0.000  0.000

 Mode:                22                     23                     24
 Frequency:       341.03                 346.44                 357.45
 Force Cnst:      0.8563                 2.0449                 2.2297
 Red. Mass:      12.4957                28.9168                29.6185
 IR Active:          YES                    YES                    YES
 IR Intens:        0.026                  0.067                  0.054
 Raman Active:       YES                    YES                    YES
               X      Y      Z        X      Y      Z        X      Y      Z
 C         -0.004 -0.002 -0.005    0.134 -0.004  0.042    0.011 -0.003  0.070
 C         -0.007 -0.024  0.475    0.045  0.144  0.070   -0.000 -0.064  0.034
 Cl         0.006  0.003 -0.075   -0.107  0.212 -0.002    0.073 -0.126 -0.010
 C         -0.004 -0.027  0.504    0.072  0.199  0.036   -0.043 -0.086 -0.040
 Cl        -0.007 -0.015 -0.077    0.195  0.418  0.012   -0.112 -0.216 -0.003
 C          0.003  0.005  0.005   -0.096  0.004 -0.039   -0.010  0.003 -0.069
 Cl         0.005 -0.003 -0.001   -0.176 -0.000  0.007   -0.043 -0.000  0.010
 C         -0.002  0.030 -0.500    0.070 -0.195 -0.075   -0.042  0.089 -0.019
 Cl        -0.011  0.013  0.077    0.187 -0.417 -0.007   -0.110  0.216  0.012
 C          0.004  0.028 -0.480    0.045 -0.146 -0.032    0.001  0.060  0.053
 Cl         0.007  0.016  0.077   -0.110 -0.209 -0.005    0.074  0.127 -0.002
 C         -0.003 -0.028 -0.000    0.091 -0.007 -0.044    0.087  0.000 -0.043
 C         -0.004 -0.017  0.002    0.100 -0.005 -0.054    0.134 -0.001 -0.013
 Cl        -0.005 -0.001  0.009    0.118  0.010 -0.183    0.095  0.008 -0.156
 C         -0.002  0.024 -0.001    0.060 -0.001  0.089    0.125 -0.010  0.199
 Cl        -0.002 -0.003 -0.005    0.098 -0.010  0.190    0.257 -0.024  0.483
 C          0.004  0.045  0.002   -0.131  0.011  0.018   -0.171  0.000  0.009
 Cl         0.010 -0.007 -0.002   -0.285 -0.005  0.038   -0.386 -0.004  0.042
 C          0.004  0.009  0.000   -0.070  0.008 -0.035   -0.024  0.009 -0.167
 Cl         0.002 -0.000 -0.003   -0.011 -0.000 -0.008    0.139  0.019 -0.332
 C          0.003 -0.042  0.001   -0.043 -0.002 -0.092   -0.022  0.005 -0.139
 H          0.004 -0.082 -0.002   -0.083 -0.009 -0.067   -0.115  0.001 -0.084
 TransDip  -0.001 -0.005 -0.000    0.007 -0.001  0.004    0.002 -0.000  0.007

 Mode:                25                     26                     27
 Frequency:       368.20                 376.60                 378.18
 Force Cnst:      1.0095                 1.0027                 2.7419
 Red. Mass:      12.6384                11.9995                32.5380
 IR Active:          YES                    YES                    YES
 IR Intens:        0.315                  0.444                  0.075
 Raman Active:       YES                    YES                    YES
               X      Y      Z        X      Y      Z        X      Y      Z
 C          0.004 -0.019  0.540   -0.000  0.087 -0.010   -0.069 -0.000  0.032
 C          0.005 -0.014  0.360    0.055  0.016  0.011   -0.117  0.103  0.033
 Cl         0.003 -0.006 -0.045   -0.039 -0.050 -0.004   -0.243  0.421  0.013
 C          0.001  0.007 -0.186    0.032 -0.044  0.038   -0.029 -0.054 -0.004
 Cl        -0.001  0.001  0.028   -0.055 -0.042 -0.007   -0.065 -0.141 -0.005
 C         -0.007  0.018 -0.486   -0.001 -0.058  0.010    0.194 -0.000 -0.025
 Cl        -0.009 -0.002  0.067   -0.001  0.023 -0.001    0.598 -0.003 -0.002
 C         -0.001  0.004 -0.195   -0.032 -0.043 -0.032   -0.029  0.054 -0.011
 Cl         0.003 -0.007  0.028    0.057 -0.048  0.002   -0.063  0.140  0.008
 C          0.002 -0.013  0.353   -0.055  0.018 -0.028   -0.119 -0.103  0.017
 Cl         0.006  0.008 -0.043    0.041 -0.050  0.002   -0.246 -0.419 -0.020
 C          0.002  0.007  0.130   -0.000  0.451  0.017   -0.034  0.003  0.000
 C          0.084  0.015  0.014   -0.003  0.532  0.024    0.006  0.004 -0.005
 Cl        -0.044  0.002 -0.093    0.002 -0.065 -0.005    0.005  0.000 -0.013
 C          0.055  0.008 -0.078   -0.002  0.088  0.008    0.019 -0.001  0.025
 Cl        -0.091  0.003 -0.067    0.004 -0.010  0.002    0.049 -0.004  0.082
 C          0.018 -0.005 -0.091   -0.000 -0.450 -0.021   -0.004 -0.003 -0.003
 Cl         0.056 -0.001  0.040   -0.005  0.063  0.002   -0.007  0.000  0.004
 C         -0.061 -0.010 -0.061    0.003 -0.398 -0.019   -0.001 -0.002 -0.028
 Cl         0.079  0.005 -0.037   -0.003  0.053  0.007    0.040  0.005 -0.075
 C         -0.094 -0.004  0.048    0.002  0.150  0.004   -0.014  0.001 -0.008
 H         -0.170 -0.007  0.093    0.006  0.251  0.007   -0.017  0.002 -0.008
 TransDip   0.001 -0.000  0.018   -0.000  0.021  0.000   -0.009  0.000 -0.001

 Mode:                28                     29                     30
 Frequency:       521.23                 536.95                 538.52
 Force Cnst:      2.0848                 0.9366                 1.5067
 Red. Mass:      13.0240                 5.5135                 8.8182
 IR Active:          YES                    YES                    YES
 IR Intens:       31.878                  0.110                  3.590
 Raman Active:       YES                    YES                    YES
               X      Y      Z        X      Y      Z        X      Y      Z
 C         -0.253  0.000 -0.012    0.001 -0.106 -0.007    0.016 -0.013  0.168
 C         -0.122 -0.057 -0.012   -0.072 -0.046 -0.005    0.005  0.011 -0.246
 Cl         0.036 -0.043 -0.001    0.012  0.024  0.001   -0.002  0.003  0.015
 C         -0.076 -0.002  0.000   -0.058  0.022  0.008    0.003  0.005 -0.092
 Cl         0.065  0.076  0.003    0.023  0.011 -0.000   -0.003 -0.005  0.008
 C         -0.025  0.001  0.004    0.000  0.053 -0.005    0.005 -0.012  0.335
 Cl         0.074 -0.000 -0.001   -0.000 -0.013  0.000   -0.005  0.001 -0.026
 C         -0.074  0.004  0.000    0.059  0.022 -0.003    0.008  0.004 -0.092
 Cl         0.064 -0.076 -0.004   -0.023  0.012  0.001   -0.005  0.005  0.008
 C         -0.119  0.057 -0.008    0.073 -0.048  0.011    0.011  0.004 -0.245
 Cl         0.036  0.043  0.003   -0.012  0.024 -0.000   -0.003 -0.002  0.015
 C         -0.289  0.002 -0.115    0.001 -0.247 -0.018    0.022 -0.022  0.333
 C         -0.145  0.008 -0.125   -0.002 -0.129 -0.008    0.190 -0.008  0.151
 Cl        -0.010 -0.003  0.067    0.000  0.012  0.002   -0.007  0.005 -0.104
 C         -0.057  0.003 -0.054   -0.004  0.401  0.022    0.158  0.015 -0.074
 Cl         0.124 -0.009  0.184    0.001 -0.033 -0.002   -0.060 -0.000 -0.019
 C         -0.101  0.003 -0.143    0.001 -0.080 -0.002   -0.011  0.003 -0.158
 Cl         0.256 -0.001  0.033   -0.000  0.008 -0.000    0.015 -0.002  0.036
 C         -0.323  0.007 -0.136    0.004 -0.272 -0.014   -0.181 -0.003 -0.076
 Cl         0.051  0.000  0.001   -0.001  0.014  0.001    0.073  0.002 -0.025
 C         -0.406  0.011 -0.214    0.002  0.199  0.007   -0.196 -0.008  0.233
 H         -0.433  0.013 -0.205    0.003  0.773  0.036   -0.440 -0.005  0.382
 TransDip  -0.176  0.002 -0.043    0.002  0.010 -0.000   -0.012 -0.004  0.059

 Mode:                31                     32                     33
 Frequency:       584.92                 591.28                 603.92
 Force Cnst:      2.3646                 2.6875                 2.5982
 Red. Mass:      11.7305                13.0469                12.0910
 IR Active:          YES                    YES                    YES
 IR Intens:        2.324                 45.870                  0.072
 Raman Active:       YES                    YES                    YES
               X      Y      Z        X      Y      Z        X      Y      Z
 C          0.011 -0.276 -0.016   -0.305 -0.011  0.021   -0.001  0.019  0.003
 C         -0.191 -0.126 -0.031   -0.212 -0.068 -0.006    0.019  0.031 -0.508
 Cl         0.024  0.046  0.003    0.047 -0.049 -0.002   -0.003 -0.003  0.034
 C         -0.170  0.073  0.042   -0.164 -0.000 -0.010    0.021 -0.030  0.482
 Cl         0.044  0.007 -0.002    0.070  0.073  0.003   -0.003  0.003 -0.031
 C          0.004  0.170 -0.001   -0.087  0.008  0.025   -0.000 -0.023  0.002
 Cl        -0.005 -0.032 -0.001    0.111 -0.002 -0.002    0.000  0.003  0.000
 C          0.184  0.073 -0.029   -0.148  0.010 -0.011   -0.021  0.009 -0.487
 Cl        -0.049  0.013  0.003    0.065 -0.073 -0.002    0.003 -0.000  0.031
 C          0.206 -0.136  0.027   -0.193  0.059 -0.001   -0.019 -0.010  0.509
 Cl        -0.028  0.042  0.000    0.045  0.051  0.002    0.004  0.000 -0.034
 C          0.010 -0.286 -0.020   -0.257 -0.019  0.143   -0.000  0.004 -0.001
 C          0.007  0.443  0.021   -0.204  0.012  0.059   -0.001 -0.022 -0.002
 Cl        -0.003 -0.029  0.003    0.091  0.007 -0.157    0.000  0.003  0.000
 C          0.007 -0.079 -0.008   -0.193 -0.010  0.146   -0.001 -0.019 -0.000
 Cl        -0.001  0.005  0.002    0.010  0.003 -0.062    0.000  0.001 -0.000
 C          0.001 -0.411 -0.031    0.038 -0.030  0.282   -0.000  0.040  0.003
 Cl        -0.000  0.028  0.003   -0.024  0.003 -0.047    0.000 -0.003 -0.000
 C         -0.005  0.427  0.016    0.154  0.001  0.253    0.001 -0.017 -0.000
 Cl        -0.003 -0.027  0.004    0.071  0.008 -0.169   -0.000  0.001 -0.000
 C         -0.003 -0.009 -0.011    0.129 -0.018  0.348    0.001 -0.003 -0.001
 H         -0.007 -0.228 -0.019    0.277 -0.022  0.260    0.001  0.027  0.000
 TransDip   0.008 -0.048 -0.005   -0.191 -0.007  0.103    0.000  0.009  0.000

 Mode:                34                     35                     36
 Frequency:       646.31                 656.42                 687.12
 Force Cnst:      2.5545                 3.3563                 3.7645
 Red. Mass:      10.3794                13.2207                13.5329
 IR Active:          YES                    YES                    YES
 IR Intens:        1.523                 21.552                 16.695
 Raman Active:       YES                    YES                    YES
               X      Y      Z        X      Y      Z        X      Y      Z
 C          0.006 -0.013  0.292   -0.000 -0.047  0.005   -0.163  0.026  0.000
 C          0.007 -0.003  0.083   -0.214  0.036 -0.006   -0.249  0.020  0.014
 Cl        -0.002  0.002  0.002    0.074 -0.077 -0.002    0.057 -0.064 -0.003
 C          0.005  0.012 -0.403   -0.255  0.305  0.012   -0.252  0.051 -0.014
 Cl        -0.000  0.000  0.019   -0.013 -0.115 -0.004    0.045  0.039  0.002
 C          0.008 -0.029  0.525    0.002  0.478  0.030   -0.230  0.017  0.022
 Cl        -0.003  0.002 -0.026   -0.000 -0.056 -0.003    0.146 -0.002 -0.002
 C          0.000  0.012 -0.399    0.258  0.303 -0.003   -0.256 -0.014 -0.019
 Cl        -0.002  0.002  0.019    0.012 -0.115 -0.004    0.053 -0.057 -0.002
 C          0.003 -0.006  0.079    0.214  0.033  0.010   -0.260  0.024  0.016
 Cl         0.000  0.000  0.002   -0.074 -0.076 -0.004    0.050  0.045  0.002
 C         -0.000  0.002 -0.189    0.001  0.216  0.006    0.069  0.001 -0.039
 C         -0.091  0.008 -0.120   -0.000  0.029 -0.002    0.295 -0.018 -0.104
 Cl        -0.003 -0.002  0.048   -0.001  0.002  0.002   -0.086 -0.005  0.106
 C         -0.089  0.001  0.050    0.001 -0.239 -0.013    0.329  0.047 -0.242
 Cl         0.018 -0.000 -0.002    0.000  0.012  0.001   -0.021 -0.003  0.033
 C          0.004 -0.013  0.107   -0.001  0.337  0.019    0.243 -0.021 -0.263
 Cl        -0.001  0.001 -0.014   -0.000 -0.016 -0.001   -0.158 -0.001  0.028
 C          0.099  0.005  0.043    0.003 -0.282 -0.016    0.164  0.037 -0.120
 Cl        -0.028 -0.001  0.004   -0.001  0.013  0.002   -0.051 -0.007  0.102
 C          0.090  0.010 -0.197    0.002  0.076 -0.003    0.185 -0.012 -0.021
 H          0.259  0.018 -0.301    0.006  0.003 -0.009    0.261 -0.019 -0.069
 TransDip   0.028 -0.001 -0.028    0.002  0.149  0.005   -0.018  0.023 -0.128

 Mode:                37                     38                     39
 Frequency:       687.58                 741.96                 750.71
 Force Cnst:      3.5055                 3.4318                 2.0117
 Red. Mass:      12.5849                10.5806                 6.0585
 IR Active:          YES                    YES                    YES
 IR Intens:       36.360                  1.036                 23.919
 Raman Active:       YES                    YES                    YES
               X      Y      Z        X      Y      Z        X      Y      Z
 C         -0.014 -0.311 -0.012    0.006 -0.031  0.614   -0.001 -0.185 -0.018
 C         -0.088 -0.263 -0.000   -0.021  0.018 -0.359   -0.084 -0.170 -0.010
 Cl        -0.040  0.108  0.003    0.004 -0.004  0.014   -0.011  0.044  0.002
 C         -0.043 -0.198 -0.016   -0.023 -0.000  0.209   -0.081 -0.037  0.002
 Cl         0.061  0.110  0.005    0.002  0.002 -0.004    0.025  0.027  0.001
 C         -0.020 -0.208 -0.008   -0.031  0.007 -0.157    0.001  0.015  0.003
 Cl         0.012  0.015  0.001    0.014 -0.000  0.002   -0.000 -0.004 -0.000
 C         -0.000 -0.205 -0.001   -0.020 -0.018  0.207    0.082 -0.037 -0.011
 Cl        -0.053  0.103  0.004    0.001 -0.000 -0.004   -0.025  0.027  0.001
 C          0.045 -0.263 -0.018   -0.018  0.001 -0.360    0.083 -0.172  0.008
 Cl         0.050  0.116  0.006    0.005  0.006  0.014    0.011  0.044  0.001
 C          0.005 -0.009 -0.004    0.025  0.016 -0.126   -0.000  0.429  0.024
 C          0.023  0.257  0.004   -0.005 -0.002 -0.111   -0.001 -0.287 -0.013
 Cl        -0.007 -0.007  0.008   -0.009 -0.002  0.037    0.000  0.012  0.000
 C          0.028 -0.370 -0.039   -0.020  0.001  0.087   -0.002  0.165  0.007
 Cl        -0.002  0.015  0.003   -0.005  0.001 -0.026    0.000 -0.004  0.000
 C          0.018  0.395  0.001    0.010 -0.012  0.133   -0.001 -0.117 -0.008
 Cl        -0.013 -0.015  0.001   -0.004  0.001 -0.009    0.000  0.002  0.000
 C          0.014 -0.330 -0.027    0.058 -0.000  0.070   -0.001  0.063  0.001
 Cl        -0.004  0.011  0.009   -0.012  0.001 -0.014   -0.000  0.003  0.001
 C          0.014  0.154  0.005    0.030  0.010 -0.211    0.001 -0.046 -0.001
 H          0.020  0.267  0.007    0.193 -0.004 -0.314    0.001 -0.744 -0.037
 TransDip  -0.003 -0.192 -0.018    0.032 -0.004  0.006   -0.002 -0.156 -0.008

 Mode:                40                     41                     42
 Frequency:       798.47                 838.13                 870.18
 Force Cnst:      4.3761                 4.9810                 5.0904
 Red. Mass:      11.6496                12.0349                11.4101
 IR Active:          YES                    YES                    YES
 IR Intens:       46.480                 49.250                  0.943
 Raman Active:       YES                    YES                    YES
               X      Y      Z        X      Y      Z        X      Y      Z
 C          0.231  0.004 -0.126   -0.161  0.006 -0.135    0.000  0.210  0.009
 C         -0.090  0.158  0.054    0.006 -0.108  0.037   -0.301  0.304  0.012
 Cl         0.037 -0.043 -0.004   -0.015  0.020 -0.001    0.044 -0.084 -0.003
 C         -0.173  0.148 -0.011    0.054 -0.100 -0.017   -0.300 -0.296 -0.009
 Cl        -0.002 -0.009 -0.000    0.009  0.013  0.000    0.047  0.088  0.003
 C         -0.347  0.002  0.013    0.188 -0.001  0.004   -0.001 -0.242 -0.010
 Cl         0.119 -0.001 -0.001   -0.053  0.000  0.001    0.000 -0.006 -0.000
 C         -0.175 -0.143 -0.023    0.055  0.100 -0.009    0.297 -0.300 -0.014
 Cl        -0.002  0.009  0.000    0.008 -0.013 -0.001   -0.046  0.088  0.004
 C         -0.093 -0.162  0.041    0.007  0.105  0.046    0.304  0.302  0.011
 Cl         0.038  0.043 -0.000   -0.016 -0.019 -0.002   -0.045 -0.084 -0.004
 C          0.316  0.001  0.002   -0.114  0.005 -0.062    0.001  0.011  0.001
 C          0.131 -0.009  0.185    0.339  0.009 -0.203    0.000 -0.011  0.000
 Cl         0.019  0.001 -0.026   -0.048 -0.004  0.070    0.000  0.000 -0.000
 C          0.042 -0.018  0.354    0.394 -0.009  0.215    0.000  0.007  0.001
 Cl        -0.056  0.005 -0.094   -0.060  0.005 -0.097   -0.000 -0.000 -0.000
 C         -0.238 -0.012  0.208    0.211 -0.013  0.240   -0.001 -0.005  0.000
 Cl         0.079  0.001 -0.007   -0.058 -0.001  0.007    0.000  0.000 -0.000
 C         -0.141 -0.001  0.029   -0.177 -0.022  0.395   -0.000 -0.015 -0.001
 Cl         0.005  0.002 -0.032    0.045  0.006 -0.101   -0.000  0.002  0.000
 C         -0.130  0.011 -0.240   -0.255  0.005 -0.128   -0.000  0.057  0.002
 H         -0.320  0.013 -0.124   -0.001  0.016 -0.285    0.001 -0.364 -0.021
 TransDip  -0.155 -0.007  0.153    0.171 -0.008  0.146    0.000 -0.031 -0.001

 Mode:                43                     44                     45
 Frequency:       890.73                 932.30                1071.56
 Force Cnst:      0.6997                 6.4074                 7.6686
 Red. Mass:       1.4968                12.5117                11.3353
 IR Active:          YES                    YES                    YES
 IR Intens:        3.189                  0.087                 11.963
 Raman Active:       YES                    YES                    YES
               X      Y      Z        X      Y      Z        X      Y      Z
 C         -0.001 -0.001  0.000   -0.233  0.000  0.003    0.187 -0.001 -0.008
 C         -0.024 -0.010 -0.000   -0.140 -0.210 -0.008   -0.122  0.145  0.007
 Cl         0.001 -0.001 -0.000   -0.013  0.023  0.001    0.009 -0.015 -0.001
 C         -0.027 -0.018 -0.001   -0.074 -0.300 -0.011   -0.135 -0.224 -0.008
 Cl         0.004  0.006  0.000    0.037  0.049  0.002    0.016  0.026  0.001
 C          0.001 -0.003 -0.000    0.366 -0.001 -0.004    0.236 -0.001 -0.002
 Cl        -0.000 -0.001 -0.000   -0.064  0.000  0.001   -0.024  0.000  0.000
 C          0.027 -0.017 -0.001   -0.073  0.301  0.014   -0.133  0.225  0.010
 Cl        -0.004  0.006  0.000    0.036 -0.049 -0.002    0.016 -0.026 -0.001
 C          0.024 -0.010 -0.001   -0.139  0.209  0.009   -0.124 -0.143 -0.005
 Cl        -0.001 -0.001  0.000   -0.013 -0.022 -0.001    0.009  0.014  0.000
 C          0.000  0.083  0.004    0.217 -0.004  0.028    0.228 -0.002  0.039
 C         -0.000 -0.002  0.000    0.115 -0.012  0.259   -0.177 -0.017  0.328
 Cl         0.000 -0.000 -0.000    0.017  0.002 -0.034    0.018  0.002 -0.035
 C         -0.000 -0.002 -0.000    0.047 -0.014  0.263   -0.179  0.014 -0.290
 Cl         0.000  0.001  0.000   -0.033  0.002 -0.041    0.019 -0.001  0.030
 C         -0.000  0.005  0.000   -0.309 -0.001 -0.004    0.386  0.002 -0.008
 Cl        -0.000 -0.001 -0.000    0.051  0.000 -0.004   -0.043 -0.000  0.001
 C          0.000  0.054  0.003    0.132  0.017 -0.319   -0.090 -0.015  0.269
 Cl        -0.000 -0.004 -0.000   -0.037 -0.003  0.056    0.011  0.001 -0.024
 C          0.001 -0.176 -0.009    0.152  0.010 -0.159   -0.155  0.012 -0.228
 H         -0.003  0.976  0.052   -0.043 -0.004 -0.050   -0.136  0.009 -0.244
 TransDip  -0.001  0.057  0.004    0.009 -0.001 -0.003   -0.046 -0.004  0.101

 Mode:                46                     47                     48
 Frequency:      1111.78                1178.02                1193.04
 Force Cnst:      7.3583                 9.0604                 1.4967
 Red. Mass:      10.1039                11.0813                 1.7847
 IR Active:          YES                    YES                    YES
 IR Intens:       19.054                 29.015                 37.710
 Raman Active:       YES                    YES                    YES
               X      Y      Z        X      Y      Z        X      Y      Z
 C         -0.231  0.001 -0.008   -0.185  0.002 -0.006   -0.021  0.000  0.000
 C          0.122 -0.327 -0.012   -0.125  0.360  0.015   -0.011  0.022  0.001
 Cl        -0.017  0.032  0.001    0.020 -0.038 -0.001    0.001 -0.003 -0.000
 C          0.104  0.182  0.007    0.146  0.196  0.008    0.014  0.020  0.001
 Cl        -0.007 -0.015 -0.000   -0.019 -0.029 -0.001   -0.002 -0.003 -0.000
 C         -0.270  0.001  0.002    0.287 -0.001 -0.003    0.022  0.000 -0.000
 Cl         0.027 -0.000 -0.000   -0.035  0.000  0.000   -0.003  0.000  0.000
 C          0.102 -0.182 -0.008    0.143 -0.198 -0.008    0.013 -0.020 -0.001
 Cl        -0.007  0.015  0.001   -0.019  0.029  0.001   -0.002  0.003  0.000
 C          0.126  0.326  0.014   -0.128 -0.360 -0.014   -0.011 -0.022 -0.001
 Cl        -0.017 -0.031 -0.002    0.020  0.038  0.002    0.001  0.003  0.000
 C          0.018 -0.004  0.062   -0.289 -0.003  0.041   -0.020 -0.001  0.012
 C         -0.080 -0.022  0.428   -0.074 -0.012  0.221    0.041 -0.004  0.077
 Cl         0.020  0.002 -0.045    0.012  0.001 -0.027   -0.000  0.000 -0.004
 C          0.002  0.001 -0.026    0.168 -0.011  0.226    0.023  0.004 -0.068
 Cl        -0.007  0.000 -0.005   -0.019  0.001 -0.028   -0.000 -0.000  0.007
 C          0.246  0.002 -0.026    0.175  0.002 -0.023   -0.146  0.004 -0.077
 Cl        -0.031 -0.000  0.000   -0.025 -0.000  0.001    0.016 -0.000  0.002
 C          0.072  0.000  0.002    0.170  0.013 -0.234   -0.093 -0.006  0.112
 Cl        -0.010 -0.001  0.010   -0.016 -0.002  0.028    0.007  0.001 -0.012
 C         -0.080  0.015 -0.280   -0.066  0.006 -0.126    0.062  0.000  0.002
 H          0.108  0.023 -0.420    0.151  0.016 -0.289    0.843  0.028 -0.468
 TransDip   0.112 -0.005  0.084    0.171 -0.000  0.024   -0.164 -0.006  0.108

 Mode:                49                     50                     51
 Frequency:      1253.77                1264.27                1270.60
 Force Cnst:     11.0893                 6.8507                 9.3706
 Red. Mass:      11.9733                 7.2746                 9.8515
 IR Active:          YES                    YES                    YES
 IR Intens:        0.177                  6.293                  6.444
 Raman Active:       YES                    YES                    YES
               X      Y      Z        X      Y      Z        X      Y      Z
 C         -0.002  0.411  0.017    0.153  0.003 -0.012   -0.139 -0.000 -0.023
 C         -0.354 -0.187 -0.010    0.113  0.026  0.003   -0.119 -0.044  0.004
 Cl        -0.001 -0.003  0.000   -0.006  0.005  0.000    0.005 -0.003 -0.000
 C          0.356 -0.207 -0.010   -0.056 -0.218 -0.008    0.049  0.221  0.010
 Cl         0.001 -0.001 -0.000    0.007  0.019  0.001   -0.007 -0.018 -0.001
 C          0.004  0.410  0.017   -0.197  0.005  0.001    0.205 -0.003 -0.003
 Cl        -0.000  0.001  0.000    0.020 -0.000 -0.000   -0.020  0.000  0.000
 C         -0.355 -0.210 -0.007   -0.061  0.214  0.010    0.048 -0.219 -0.008
 Cl        -0.001 -0.000 -0.000    0.007 -0.019 -0.001   -0.007  0.018  0.001
 C          0.349 -0.190 -0.006    0.119 -0.030  0.001   -0.120  0.047  0.008
 Cl         0.001 -0.003 -0.000   -0.006 -0.004 -0.000    0.005  0.003  0.000
 C          0.005 -0.026 -0.004   -0.196 -0.011  0.207    0.227 -0.016  0.286
 C          0.003  0.006 -0.000   -0.282  0.001 -0.028   -0.158  0.009 -0.173
 Cl        -0.000 -0.000  0.000    0.006  0.001 -0.011   -0.006 -0.000  0.007
 C         -0.004  0.002 -0.002    0.297 -0.001  0.046    0.139  0.018 -0.330
 Cl         0.000 -0.000  0.000   -0.009  0.001 -0.015    0.010 -0.001  0.014
 C         -0.001 -0.001 -0.000    0.087 -0.008  0.149   -0.084 -0.021  0.382
 Cl         0.000  0.000 -0.000   -0.011 -0.000  0.002    0.010  0.000 -0.002
 C          0.000  0.002  0.004   -0.146  0.012 -0.226   -0.223  0.002 -0.053
 Cl         0.000  0.000 -0.000   -0.005 -0.001  0.012   -0.001  0.000 -0.006
 C         -0.001  0.009  0.001    0.111  0.005 -0.079    0.235  0.009 -0.158
 H         -0.014 -0.047  0.007    0.552  0.023 -0.359   -0.384 -0.013  0.228
 TransDip   0.000  0.013  0.000   -0.070 -0.000  0.040    0.071  0.002 -0.040

 Mode:                52                     53                     54
 Frequency:      1350.95                1351.83                1390.24
 Force Cnst:     11.9362                12.9255                 5.6008
 Red. Mass:      11.1003                12.0047                 4.9183
 IR Active:          YES                    YES                    YES
 IR Intens:      133.763                181.933                178.298
 Raman Active:       YES                    YES                    YES
               X      Y      Z        X      Y      Z        X      Y      Z
 C         -0.166 -0.013 -0.051   -0.011  0.409  0.015    0.247  0.003 -0.030
 C          0.065  0.169  0.012    0.349 -0.212 -0.010   -0.017 -0.127 -0.003
 Cl        -0.001 -0.008 -0.001   -0.016  0.015  0.000    0.001  0.007 -0.000
 C          0.114 -0.168 -0.006   -0.348 -0.226 -0.007   -0.143  0.117  0.007
 Cl        -0.002  0.008  0.000    0.017  0.018  0.001    0.003 -0.004 -0.000
 C         -0.218 -0.013  0.000   -0.011  0.368  0.015    0.178  0.004 -0.002
 Cl         0.013  0.000 -0.000    0.001 -0.012 -0.001   -0.008 -0.000  0.000
 C          0.088  0.184  0.009    0.360 -0.211 -0.011   -0.140 -0.121 -0.003
 Cl        -0.001 -0.009 -0.000   -0.017  0.017  0.001    0.003  0.004  0.000
 C          0.089 -0.152 -0.001   -0.344 -0.226 -0.008   -0.021  0.124  0.008
 Cl        -0.002  0.007 -0.000    0.016  0.016  0.001    0.001 -0.007 -0.001
 C         -0.149 -0.012  0.269   -0.003 -0.078  0.004   -0.087 -0.010  0.180
 C          0.363  0.001 -0.009    0.013  0.008  0.002    0.114  0.006 -0.108
 Cl        -0.014 -0.000  0.006   -0.001 -0.001  0.000   -0.004 -0.000  0.005
 C         -0.197  0.017 -0.332   -0.005  0.004 -0.015   -0.162 -0.002  0.034
 Cl         0.013 -0.001  0.021    0.000 -0.000  0.001    0.005 -0.000  0.001
 C         -0.195 -0.017  0.296   -0.009 -0.002  0.012    0.078 -0.004  0.075
 Cl         0.013  0.001 -0.010    0.001  0.000 -0.000   -0.005  0.000 -0.004
 C          0.349  0.002 -0.020    0.011  0.003  0.001    0.090  0.008 -0.149
 Cl        -0.013 -0.000  0.004   -0.000 -0.000 -0.000   -0.005 -0.001  0.009
 C         -0.149  0.010 -0.203   -0.003  0.013 -0.007   -0.160 -0.000 -0.000
 H         -0.144  0.016 -0.254   -0.017 -0.065 -0.004    0.626  0.029 -0.502
 TransDip  -0.282  0.031 -0.238   -0.017 -0.431 -0.025    0.371  0.005 -0.212

 Mode:                55                     56                     57
 Frequency:      1439.12                1535.58                1553.83
 Force Cnst:      7.5188                16.6500                14.9121
 Red. Mass:       6.1618                11.9844                10.4828
 IR Active:          YES                    YES                    YES
 IR Intens:       25.211                  0.010                 19.360
 Raman Active:       YES                    YES                    YES
               X      Y      Z        X      Y      Z        X      Y      Z
 C         -0.214  0.002 -0.015   -0.001 -0.519 -0.022   -0.001  0.007 -0.036
 C         -0.038  0.063  0.005    0.128  0.306  0.012   -0.017 -0.005  0.004
 Cl         0.000 -0.004 -0.000   -0.003 -0.001  0.000    0.000 -0.000 -0.000
 C          0.136 -0.066 -0.003    0.107 -0.322 -0.014    0.015 -0.002  0.002
 Cl        -0.003  0.001  0.000   -0.001  0.003  0.000   -0.000 -0.000 -0.000
 C         -0.118 -0.001  0.000    0.000  0.524  0.022   -0.008 -0.004 -0.001
 Cl         0.004  0.000 -0.000   -0.000 -0.006 -0.000   -0.000  0.000  0.000
 C          0.137  0.066  0.003   -0.101 -0.320 -0.012    0.018  0.006  0.002
 Cl        -0.003 -0.001 -0.000    0.001  0.003  0.000   -0.000  0.000 -0.000
 C         -0.038 -0.063 -0.000   -0.134  0.308  0.013   -0.016 -0.000  0.004
 Cl        -0.000  0.004  0.000    0.003 -0.001 -0.000    0.000  0.000 -0.000
 C          0.279 -0.006  0.116    0.001  0.040  0.006    0.056 -0.027  0.485
 C          0.059  0.009 -0.179   -0.002 -0.004 -0.003   -0.213  0.015 -0.289
 Cl        -0.001 -0.000  0.009    0.000  0.000  0.000    0.003 -0.000  0.001
 C         -0.263 -0.010  0.172   -0.000 -0.003  0.002    0.022 -0.012  0.220
 Cl         0.005  0.000 -0.004    0.000  0.000 -0.000    0.001 -0.000  0.000
 C          0.232  0.002 -0.024   -0.001  0.002 -0.005   -0.100  0.023 -0.439
 Cl        -0.009 -0.000 -0.000    0.000 -0.000  0.000    0.002 -0.000  0.005
 C         -0.204  0.008 -0.154    0.001 -0.003  0.003    0.240 -0.016  0.322
 Cl         0.003 -0.000  0.006   -0.000  0.000 -0.000   -0.004  0.000 -0.003
 C         -0.014 -0.004  0.074    0.001 -0.007 -0.003    0.030  0.015 -0.276
 H          0.655  0.019 -0.320   -0.004  0.039  0.003   -0.366  0.001 -0.062
 TransDip   0.117  0.007 -0.110   -0.002  0.002  0.002    0.016 -0.008  0.140

 Mode:                58                     59                     60
 Frequency:      1565.35                1602.41                3209.55
 Force Cnst:     16.8250                11.0882                 6.6288
 Red. Mass:      11.6542                 7.3293                 1.0922
 IR Active:          YES                    YES                    YES
 IR Intens:        7.079                  2.071                  0.557
 Raman Active:       YES                    YES                    YES
               X      Y      Z        X      Y      Z        X      Y      Z
 C         -0.376 -0.003 -0.001    0.142  0.001 -0.002    0.000  0.000 -0.000
 C          0.441  0.148  0.005   -0.063 -0.027 -0.001    0.000 -0.000  0.000
 Cl        -0.005 -0.003 -0.000    0.001  0.001  0.000   -0.000  0.000 -0.000
 C         -0.381  0.079  0.006    0.040 -0.008 -0.000   -0.000  0.000 -0.000
 Cl         0.003 -0.001 -0.000   -0.000  0.000  0.000    0.000 -0.000  0.000
 C          0.185  0.003 -0.001   -0.016 -0.001 -0.000    0.000 -0.000 -0.000
 Cl         0.001 -0.000 -0.000   -0.001  0.000  0.000   -0.000 -0.000 -0.000
 C         -0.383 -0.080 -0.001    0.041  0.008  0.000   -0.000 -0.000 -0.000
 Cl         0.003  0.001 -0.000   -0.000 -0.000 -0.000   -0.000  0.000 -0.000
 C          0.437 -0.147 -0.007   -0.062  0.026  0.001    0.000  0.000  0.000
 Cl        -0.005  0.003  0.000    0.001 -0.001 -0.000   -0.000 -0.000 -0.000
 C          0.038 -0.002  0.039   -0.324 -0.004  0.070   -0.002 -0.000  0.003
 C          0.076  0.000 -0.005    0.271 -0.003  0.073    0.000 -0.000  0.001
 Cl        -0.000  0.000 -0.000   -0.003  0.000 -0.004    0.000  0.000 -0.000
 C         -0.099 -0.003  0.047   -0.233 -0.005  0.086    0.000 -0.000  0.000
 Cl         0.001  0.000 -0.000    0.002  0.000 -0.001    0.000  0.000  0.000
 C          0.051  0.002 -0.041    0.107  0.004 -0.068    0.000 -0.000  0.000
 Cl        -0.000 -0.000  0.001    0.002 -0.000  0.001   -0.000  0.000  0.000
 C         -0.110 -0.001  0.012   -0.269 -0.002  0.024    0.004  0.000 -0.001
 Cl         0.001  0.000 -0.000    0.002  0.000  0.000   -0.000 -0.000  0.000
 C          0.132  0.004 -0.061    0.401  0.012 -0.204   -0.046  0.004 -0.074
 H         -0.139 -0.006  0.110   -0.535 -0.021  0.372    0.520 -0.044  0.848
 TransDip   0.085 -0.000  0.005   -0.035 -0.001  0.030    0.002 -0.001  0.024

 STANDARD THERMODYNAMIC QUANTITIES AT   298.15 K  AND     1.00 ATM

   This Molecule has  0 Imaginary Frequencies
   Zero point vibrational energy:       58.502 kcal/mol

   Atom    1 Element C  Has Mass   12.00000
   Atom    2 Element C  Has Mass   12.00000
   Atom    3 Element Cl Has Mass   34.96885
   Atom    4 Element C  Has Mass   12.00000
   Atom    5 Element Cl Has Mass   34.96885
   Atom    6 Element C  Has Mass   12.00000
   Atom    7 Element Cl Has Mass   34.96885
   Atom    8 Element C  Has Mass   12.00000
   Atom    9 Element Cl Has Mass   34.96885
   Atom   10 Element C  Has Mass   12.00000
   Atom   11 Element Cl Has Mass   34.96885
   Atom   12 Element C  Has Mass   12.00000
   Atom   13 Element C  Has Mass   12.00000
   Atom   14 Element Cl Has Mass   34.96885
   Atom   15 Element C  Has Mass   12.00000
   Atom   16 Element Cl Has Mass   34.96885
   Atom   17 Element C  Has Mass   12.00000
   Atom   18 Element Cl Has Mass   34.96885
   Atom   19 Element C  Has Mass   12.00000
   Atom   20 Element Cl Has Mass   34.96885
   Atom   21 Element C  Has Mass   12.00000
   Atom   22 Element H  Has Mass    1.00783
   Molecular Mass:   459.727480 amu
   Principal axes and moments of inertia in amu*Bohr^2:
                             1           2           3
    Eigenvalues --     6923.61092 19894.45642 20826.02356
          X               1.00000     0.00003    -0.00064
          Y              -0.00003     1.00000    -0.00117
          Z               0.00064     0.00117     1.00000
   Rotational Symmetry Number is   1
   The Molecule is an Asymmetric Top
   Translational Enthalpy:        0.889 kcal/mol
   Rotational Enthalpy:           0.889 kcal/mol
   Vibrational Enthalpy:         69.507 kcal/mol
   gas constant (RT):             0.592 kcal/mol
   Translational Entropy:        44.265  cal/mol.K
   Rotational Entropy:           36.304  cal/mol.K
   Vibrational Entropy:          74.712  cal/mol.K

   Total Enthalpy:               71.877 kcal/mol
   Total Entropy:               155.280  cal/mol.K

 ======================================================================

 STANDARD THERMODYNAMIC QUANTITIES FOR ANHARMONIC VIBRATION -- TOSH

   Zero point vibrational energy: ************ kcal/mol

   Vibrational Enthalpy:       Infinity kcal/mol
   Vibrational Entropy:             NaN  cal/mol.K

   Total Enthalpy:             Infinity kcal/mol
   Total Entropy:                   NaN  cal/mol.K

 ======================================================================

 STANDARD THERMODYNAMIC QUANTITIES FOR ANHARMONIC VIBRATION -- VPT2

   Zero point vibrational energy: ************ kcal/mol

   Vibrational Enthalpy:       Infinity kcal/mol
   Vibrational Entropy:             NaN  cal/mol.K

   Total Enthalpy:             Infinity kcal/mol
   Total Entropy:                   NaN  cal/mol.K

 ======================================================================

Archival summary:
1\1\november\FREQ\ProcedureUnspecified\BasisUnspecified\l9121\taweetha\WedJan809:50:262020WedJan809:50:262020\0\\#,FREQ,ProcedureUnspecified,BasisUnspecified,\\0,1\Cl\C,1,1.74266\C,2,1.3987,1,119.098\C,3,1.39126,2,119.109,1,-179.789,0\H,4,1.0819,3,119.877,2,179.89,0\C,4,1.38836,3,120.884,2,0.0291857,0\C,6,1.3997,4,120.448,3,-0.0687164,0\C,2,1.40136,1,120.359,3,-179.841,0\C,3,1.49326,2,121.492,1,-0.162263,0\C,9,1.39962,3,120.868,2,89.9156,0\C,9,1.39984,3,120.584,2,-90.8056,0\C,11,1.39991,9,121.253,3,-179.571,0\C,10,1.39998,9,121.17,3,179.587,0\C,12,1.40184,11,119.396,9,0.0217709,0\Cl,7,1.73491,6,120.418,4,-179.989,0\Cl,14,1.73501,12,119.942,11,-179.748,0\Cl,13,1.73507,10,120.381,9,179.85,0\Cl,12,1.73512,11,120.388,9,-179.959,0\Cl,8,1.73588,2,120.115,1,-0.182402,0\Cl,10,1.74241,9,118.893,3,-0.796337,0\Cl,11,1.74273,9,118.786,3,0.836548,0\Cl,6,1.74434,4,118.346,3,179.915,0\\\@

 Total job time:  22003.02s(wall), 21995.49s(cpu) 
 Wed Jan  8 09:50:26 2020

        *************************************************************
        *                                                           *
        *  Thank you very much for using Q-Chem.  Have a nice day.  *
        *                                                           *
        *************************************************************
