# Supplementary material for: Quantum Chemical Investigation of Polychlorinated Dibenzodioxins, Dibenzofurans and Biphenyls: Relative Stability and Planarity Analysis
Source: Molecules. 2020 Dec 3;25(23):5697. doi: 10.3390/molecules25235697 (PMC7730433; doi:10.3390/molecules25235697)
Supplement: Supplementary file 1 [file molecules-25-05697-s001.zip › PCB/B3LYP/ClClClClClClClClHCl.out]

                  Welcome to Q-Chem
     A Quantum Leap Into The Future Of Chemistry


 Q-Chem 5.2 (devel), Q-Chem, Inc., Pleasanton, CA (2019)

 Yihan Shao,  Zhengting Gan,  E. Epifanovsky,  A. T. B. Gilbert,  M. Wormit,  
 J. Kussmann,  A. W. Lange,  A. Behn,  Jia Deng,  Xintian Feng,  D. Ghosh,  
 M. Goldey,  P. R. Horn,  L. D. Jacobson,  I. Kaliman,  T. Kus,  A. Landau,  
 Jie Liu,  E. I. Proynov,  R. M. Richard,  R. P. Steele,  E. J. Sundstrom,  
 H. L. Woodcock III,  P. M. Zimmerman,  D. Zuev,  B. Albrecht,  E. Alguire,  
 S. A. Baeppler,  D. Barton,  Z. Benda,  Y. A. Bernard,  E. J. Berquist,  
 K. B. Bravaya,  H. Burton,  D. Casanova,  Chun-Min Chang,  Yunqing Chen,  
 A. Chien,  K. D. Closser,  M. P. Coons,  S. Coriani,  S. Dasgupta,  
 A. L. Dempwolff,  M. Diedenhofen,  Hainam Do,  R. G. Edgar,  Po-Tung Fang,  
 S. Faraji,  S. Fatehi,  Qingguo Feng,  K. D. Fenk,  J. Fosso-Tande,  
 J. Gayvert,  Qinghui Ge,  A. Ghysels,  G. Gidofalvi,  J. Gomes,  
 J. Gonthier,  A. Gunina,  D. Hait,  M. W. D. Hanson-Heine,  
 P. H. P. Harbach,  A. W. Hauser,  M. F. Herbst,  J. E. Herr,  
 E. G. Hohenstein,  Z. C. Holden,  Kerwin Hui,  B. C. Huynh,  T.-C. Jagau,  
 Hyunjun Ji,  B. Kaduk,  K. Khistyaev,  Jaehoon Kim,  P. Klunzinger,  K. Koh,  
 D. Kosenkov,  L. Koulias,  T. Kowalczyk,  C. M. Krauter,  A. Kunitsa,  
 Ka Un Lao,  A. Laurent,  K. V. Lawler,  Joonho Lee,  D. Lefrancois,  
 S. Lehtola,  D. S. Levine,  Yi-Pei Li,  You-Sheng Lin,  Fenglai Liu,  
 E. Livshits,  A. Luenser,  P. Manohar,  E. Mansoor,  S. F. Manzer,  
 Shan-Ping Mao,  Yuezhi Mao,  N. Mardirossian,  A. V. Marenich,  
 T. Markovich,  L. A. Martinez-Martinez,  S. A. Maurer,  N. J. Mayhall,  
 S. C. McKenzie,  J.-M. Mewes,  P. Morgante,  A. F. Morrison,  
 J. W. Mullinax,  K. Nanda,  T. S. Nguyen-Beck,  R. Olivares-Amaya,  
 J. A. Parkhill,  Zheng Pei,  T. M. Perrine,  F. Plasser,  P. Pokhilko,  
 S. Prager,  A. Prociuk,  E. Ramos,  D. R. Rehn,  F. Rob,  M. Scheurer,  
 M. Schneider,  N. Sergueev,  S. M. Sharada,  S. Sharma,  D. W. Small,  
 T. Stauch,  T. Stein,  Yu-Chuan Su,  A. J. W. Thom,  A. Tkatchenko,  
 T. Tsuchimochi,  N. M. Tubman,  L. Vogt,  M. L. Vidal,  O. Vydrov,  
 M. A. Watson,  J. Wenzel,  M. de Wergifosse,  T. A. Wesolowski,  A. White,  
 J. Witte,  A. Yamada,  Jun Yang,  K. Yao,  S. Yeganeh,  S. R. Yost,  
 Zhi-Qiang You,  A. Zech,  Igor Ying Zhang,  Xing Zhang,  Yan Zhao,  
 Ying Zhu,  B. R. Brooks,  G. K. L. Chan,  C. J. Cramer,  M. S. Gordon,  
 W. J. Hehre,  A. Klamt,  M. W. Schmidt,  C. D. Sherrill,  D. G. Truhlar,  
 A. Aspuru-Guzik,  R. Baer,  A. T. Bell,  N. A. Besley,  Jeng-Da Chai,  
 A. E. DePrince, III,  R. A. DiStasio Jr.,  A. Dreuw,  B. D. Dunietz,  
 T. R. Furlani,  Chao-Ping Hsu,  Yousung Jung,  Jing Kong,  D. S. Lambrecht,  
 WanZhen Liang,  C. Ochsenfeld,  V. A. Rassolov,  L. V. Slipchenko,  
 J. E. Subotnik,  T. Van Voorhis,  J. M. Herbert,  A. I. Krylov,  
 P. M. W. Gill,  M. Head-Gordon

 Contributors to earlier versions of Q-Chem not listed above: 
 R. D. Adamson,  B. Austin,  J. Baker,  G. J. O. Beran,  K. Brandhorst,  
 S. T. Brown,  E. F. C. Byrd,  A. K. Chakraborty,  C.-L. Cheng,  
 Siu Hung Chien,  D. M. Chipman,  D. L. Crittenden,  H. Dachsel,  
 R. J. Doerksen,  A. D. Dutoi,  L. Fusti-Molnar,  W. A. Goddard III,  
 A. Golubeva-Zadorozhnaya,  S. R. Gwaltney,  G. Hawkins,  A. Heyden,  
 S. Hirata,  G. Kedziora,  F. J. Keil,  C. Kelley,  Jihan Kim,  R. A. King,  
 R. Z. Khaliullin,  P. P. Korambath,  W. Kurlancheek,  A. M. Lee,  M. S. Lee,  
 S. V. Levchenko,  Ching Yeh Lin,  D. Liotard,  R. C. Lochan,  I. Lotan,  
 P. E. Maslen,  N. Nair,  D. P. O'Neill,  D. Neuhauser,  E. Neuscamman,  
 C. M. Oana,  R. Olson,  B. Peters,  R. Peverati,  P. A. Pieniazek,  
 Y. M. Rhee,  J. Ritchie,  M. A. Rohrdanz,  E. Rosta,  N. J. Russ,  
 H. F. Schaefer III,  N. E. Schultz,  N. Shenvi,  A. C. Simmonett,  A. Sodt,  
 D. Stuck,  K. S. Thanthiriwatte,  V. Vanovschi,  Tao Wang,  A. Warshel,  
 C. F. Williams,  Q. Wu,  X. Xu,  W. Zhang

 Please cite Q-Chem as follows:
 Y. Shao et al., Mol. Phys. 113, 184-215 (2015)
 DOI: 10.1080/00268976.2014.952696

 Q-Chem 5.2.1 for Intel X86 EM64T Linux

 Parts of Q-Chem use Armadillo 8.300.2 (Tropical Shenanigans).
 http://arma.sourceforge.net/

 Q-Chem begins on Tue Jan  7 21:28:43 2020  

Host: 
0

     Scratch files written to /scratch/taweetham/qchem26440//
NAlpha2: 226
NElect   226
Mult     1

 Q-Chem warning in module libgen/rem_setup.C, line 2168:

 Setting Thresh to 1e-14


Checking the input file for inconsistencies... 	...done.

--------------------------------------------------------------
User input:
--------------------------------------------------------------
$MOLECULE
0 1
C 
C  1 1.394960
Cl  2 CCl 1 119.528007
C  2 1.386606 1 120.846377 3 178.766605 0
Cl  4 CCl 2 119.698148 1 -179.612229 0
C  4 1.387279 2 120.235871 1 -0.083363 0
Cl  6 CCl 4 120.254637 2 -179.958574 0
C  6 1.387279 4 119.490737 2 0.041992 0
Cl  8 CCl 6 120.064298 4 179.568218 0
C  8 1.386606 6 120.235863 4 0.041336 0
Cl  10 CCl 8 119.614146 6 178.681836 0
C  1 1.488550 2 120.827489 3 1.275929 0
C  12 1.394960 1 120.827496 2 44.635695 0
Cl  13 CCl 12 119.528011 1 1.275194 0
C  13 1.386606 12 120.846392 1 -179.957497 0
Cl  15 CCl 13 119.698155 12 -179.612829 0
C  15 1.387278 13 120.235860 12 -0.083872 0
Cl  17 CCl 15 120.254633 13 -179.958492 0
C  17 1.387279 15 119.490737 13 0.041666 0
H  19 CH 17 120.064293 15 179.568399 0
C  19 1.386606 17 120.235874 15 0.041790 0
Cl  21 CCl 19 119.614152 17 178.681599 0

CH=1.08273
CCl=1.75400
$END

$REM
   JOB_TYPE	OPTIMIZATION
   BASIS	6-311++G**
   METHOD	B3LYP
   SYM_IGNORE	TRUE
   SCF_GUESS_ALWAYS     TRUE
   SYM_IGNORE   TRUE
   S2THRESH     15
   THRESH       15
$END

--------------------------------------------------------------
 ----------------------------------------------------------------
             Standard Nuclear Orientation (Angstroms)
    I     Atom           X                Y                Z
 ----------------------------------------------------------------
    1      C       0.0000000000     0.0000000000     0.0000000000
    2      C       0.0000000000     0.0000000000     1.3949600000
    3      Cl      1.5261815140     0.0000000000     2.2594170471
    4      C      -1.1901880373     0.0256249026     2.1059255403
    5      Cl     -1.1548436435     0.0351778398     3.8595433764
    6      C      -2.4041742747     0.0535064326     1.4351028665
    7      Cl     -3.9099833729     0.0870232313     2.3339530118
    8      C      -2.4180259722     0.0546630380     0.0478935036
    9      Cl     -3.9445745286     0.0782926128    -0.8155919614
   10      C      -1.2274122092     0.0272853135    -0.6622934626
   11      Cl     -1.2645630159    -0.0058824468    -2.4155862839
   12      C       1.2779219872    -0.0284629571    -0.7628147595
   13      C       2.3095886281    -0.8932703637    -0.3971844912
   14      Cl      2.0841394724    -1.9836059182     0.9581225060
   15      C       3.5004827568    -0.9194878930    -1.1069450245
   16      Cl      4.7739092873    -2.0261183446    -0.6270805489
   17      C       3.6821124948    -0.0819958503    -2.1978886372
   18      Cl      5.1879324501    -0.1155248115    -3.0967201401
   19      C       2.6636000698     0.7822218600    -2.5724593424
   20      H       2.7980411655     1.4448431951    -3.4181323354
   21      C       1.4736782845     0.8090230106    -1.8610916159
   22      Cl      0.2100943914     1.9325319622    -2.3275671039
 ----------------------------------------------------------------
 Nuclear Repulsion Energy =        3164.95562247 hartrees
 There are      113 alpha and      113 beta electrons
 Requested basis set is 6-311++G(d,p)
 There are 194 shells and 541 basis functions

 Total QAlloc Memory Limit   2000 MB
 Mega-Array Size       188 MB
 MEM_STATIC part       192 MB
 A cutoff of  1.0D-15 yielded  13216 shell pairs
 There are    116772 function pairs (    125620 Cartesian)
 Smallest overlap matrix eigenvalue = 9.54E-08
 Linear dependence detected in AO basis
 Number of orthogonalized atomic orbitals = 534
 Maximum deviation from orthogonality = 3.184E-10

 Scale SEOQF with 1.000000e-02/1.000000e-01/1.000000e-01

 Standard Electronic Orientation quadrupole field applied
 Nucleus-field energy     =    -0.0000000833 hartrees
 Guess from superposition of atomic densities
 Warning:  Energy on first SCF cycle will be non-variational
 SAD guess density has 226.000000 electrons

 -----------------------------------------------------------------------
  General SCF calculation program by
  Eric Jon Sundstrom, Paul Horn, Yuezhi Mao, Dmitri Zuev, Alec White,
  David Stuck, Shaama M.S., Shane Yost, Joonho Lee, David Small,
  Daniel Levine, Susi Lehtola, Hugh Burton, Evgeny Epifanovsky,
  Bang C. Huynh
 -----------------------------------------------------------------------
 Exchange:     0.2000 Hartree-Fock + 0.0800 Slater + 0.7200 B88
 Correlation:  0.1900 VWN1RPA + 0.8100 LYP
 Using SG-1 standard quadrature grid
 A restricted SCF calculation will be
 performed using DIIS
 SCF converges when DIIS error is below 1.0e-08
 ---------------------------------------
  Cycle       Energy         DIIS error
 ---------------------------------------
    1   -4605.1748504049      2.63e-02  
    2   -4599.7735569021      1.53e-03  
    3   -4599.7363842091      1.76e-03  
    4   -4599.8405008946      6.00e-04  
    5   -4599.8530273562      2.09e-04  
    6   -4599.8542933958      9.20e-05  
    7   -4599.8545787225      2.83e-05  
    8   -4599.8546062872      6.45e-06  
    9   -4599.8546075780      2.37e-06  
   10   -4599.8546077546      8.92e-07  
   11   -4599.8546077837      1.79e-07  
   12   -4599.8546077844      9.42e-08  
   13   -4599.8546077848      2.84e-08  
   14   -4599.8546077850      1.21e-08  
   15   -4599.8546077849      3.18e-09  Convergence criterion met
 ---------------------------------------
 SCF time:   CPU 1147.78s  wall 1148.00s 
 SCF   energy in the final basis set =    -4599.8546077849
 Total energy in the final basis set =    -4599.8546077849

 --------------------------------------------------------------

                    Orbital Energies (a.u.)
 --------------------------------------------------------------

 Alpha MOs
 -- Occupied --
********-101.5851-101.5837-101.5834-101.5805-101.5773-101.5770-101.5765
******** -10.2904 -10.2876 -10.2874 -10.2869 -10.2867 -10.2863 -10.2848
-10.2826 -10.2820 -10.2531 -10.2497 -10.2305  -9.5005  -9.4994  -9.4980
 -9.4978  -9.4949  -9.4944  -9.4940  -9.4936  -9.4936  -7.2657  -7.2644
 -7.2632  -7.2628  -7.2601  -7.2588  -7.2587  -7.2583  -7.2582  -7.2554
 -7.2543  -7.2542  -7.2535  -7.2529  -7.2526  -7.2519  -7.2518  -7.2497
 -7.2490  -7.2488  -7.2486  -7.2483  -7.2481  -7.2481  -7.2478  -7.2476
 -7.2474  -0.9864  -0.9655  -0.9420  -0.9304  -0.9132  -0.8999  -0.8845
 -0.8698  -0.8660  -0.8660  -0.8377  -0.8070  -0.7682  -0.7557  -0.7504
 -0.6765  -0.6572  -0.6372  -0.6248  -0.5782  -0.5609  -0.5468  -0.5293
 -0.5055  -0.4898  -0.4852  -0.4822  -0.4811  -0.4747  -0.4720  -0.4528
 -0.4497  -0.4396  -0.4314  -0.4286  -0.4208  -0.4085  -0.4019  -0.3799
 -0.3679  -0.3656  -0.3636  -0.3593  -0.3548  -0.3523  -0.3454  -0.3445
 -0.3405  -0.3262  -0.3192  -0.3039  -0.2986  -0.2877  -0.2742  -0.2709
 -0.2505
 -- Virtual --
 -0.0889  -0.0738  -0.0694  -0.0611  -0.0559  -0.0424  -0.0211  -0.0109
 -0.0094  -0.0029   0.0021   0.0079   0.0176   0.0189   0.0215   0.0243
  0.0292   0.0352   0.0452   0.0508   0.0514   0.0567   0.0622   0.0657
  0.0673   0.0716   0.0748   0.0776   0.0795   0.0827   0.0855   0.0876
  0.0918   0.0925   0.0946   0.0993   0.1026   0.1098   0.1107   0.1115
  0.1155   0.1176   0.1196   0.1214   0.1255   0.1282   0.1354   0.1408
  0.1434   0.1452   0.1482   0.1508   0.1534   0.1577   0.1628   0.1645
  0.1715   0.1732   0.1756   0.1781   0.1809   0.1880   0.1910   0.1929
  0.1950   0.2007   0.2060   0.2097   0.2133   0.2165   0.2212   0.2231
  0.2280   0.2328   0.2338   0.2373   0.2382   0.2448   0.2478   0.2510
  0.2546   0.2580   0.2599   0.2614   0.2639   0.2680   0.2705   0.2728
  0.2779   0.2817   0.2851   0.2906   0.2939   0.2981   0.3038   0.3073
  0.3103   0.3131   0.3175   0.3202   0.3237   0.3351   0.3464   0.3745
  0.3894   0.4039   0.4112   0.4202   0.4256   0.4285   0.4309   0.4382
  0.4432   0.4477   0.4561   0.4595   0.4615   0.4629   0.4655   0.4715
  0.4761   0.4785   0.4790   0.4834   0.4890   0.4904   0.4923   0.5036
  0.5082   0.5096   0.5131   0.5229   0.5361   0.5412   0.5519   0.5612
  0.5662   0.5777   0.5821   0.5859   0.5914   0.5938   0.5962   0.6060
  0.6113   0.6138   0.6165   0.6198   0.6247   0.6271   0.6337   0.6430
  0.6513   0.6593   0.6671   0.6754   0.6941   0.7006   0.7126   0.7266
  0.7530   0.7670   0.7764   0.7774   0.7892   0.7973   0.7990   0.8010
  0.8120   0.8204   0.8266   0.8283   0.8336   0.8365   0.8387   0.8408
  0.8424   0.8465   0.8482   0.8524   0.8542   0.8582   0.8639   0.8724
  0.8784   0.8801   0.8849   0.8880   0.8936   0.9007   0.9054   0.9098
  0.9112   0.9145   0.9229   0.9300   0.9302   0.9349   0.9442   0.9515
  0.9540   0.9601   0.9609   0.9618   0.9685   0.9730   0.9794   0.9827
  0.9902   1.0046   1.0117   1.0241   1.0311   1.0434   1.0589   1.0698
  1.0754   1.0990   1.1030   1.1136   1.1324   1.1398   1.1537   1.1782
  1.1933   1.2071   1.2121   1.2231   1.2328   1.2449   1.2495   1.2618
  1.2710   1.2736   1.2809   1.2831   1.2923   1.2966   1.3040   1.3090
  1.3286   1.3351   1.3387   1.3530   1.3800   1.4038   1.4131   1.4448
  1.4553   1.4655   1.5140   1.5389   1.5592   1.5698   1.5814   1.6031
  1.6389   1.6435   1.6590   1.7016   1.7239   1.7444   1.7665   1.7754
  1.7966   1.8009   1.8051   1.8222   1.8427   1.8577   1.8630   1.8739
  1.8870   1.8879   1.8980   1.9059   1.9676   1.9804   2.0468   2.0735
  2.0844   2.1166   2.1410   2.1800   2.1986   2.2034   2.2130   2.2218
  2.2270   2.2333   2.2540   2.2572   2.2738   2.2794   2.2826   2.2928
  2.2983   2.3110   2.3291   2.3419   2.3665   2.3688   2.3777   2.4021
  2.4056   2.4253   2.4349   2.4490   2.4633   2.4678   2.4764   2.4827
  2.4885   2.5135   2.5168   2.5359   2.5605   2.5809   2.6037   2.6185
  2.6252   2.6422   2.6476   2.6636   2.6821   2.7081   2.7328   2.7479
  2.7646   2.7820   2.8095   2.8148   2.8904   2.8943   2.9062   2.9490
  3.0124   3.0685   3.0764   3.0899   3.1100   3.1245   3.1379   3.1451
  3.1571   3.1841   3.2367   3.2524   3.2608   3.2692   3.3836   3.4332
  3.5072   3.5336   3.6351   3.6799   3.7438   3.8683   3.8903   3.9081
  4.0124   4.3535   4.8134   4.8253   9.7164   9.7423   9.7827   9.7939
  9.7984   9.8269   9.8378   9.8480   9.8599  23.2164  23.4119  23.7877
 23.8185  23.8320  23.8484  23.9428  23.9633  23.9810  24.0089  24.0579
 24.0882  25.7034  25.7155  25.7710  25.7810  25.8243  25.8673  25.8969
 26.0401  26.0761  26.0817  26.1049  26.1378  26.1652  26.2208  26.2600
 26.4443  26.4658  26.5090  26.5196  26.5699  26.5988  26.7164  26.7592
 26.7756  26.8637  27.0211  27.1184 215.7062 215.7320 215.7789 215.7915
215.7970 215.8301 215.8405 215.8664 215.8850
 --------------------------------------------------------------

          Ground-State Mulliken Net Atomic Charges

     Atom                 Charge (a.u.)
  ----------------------------------------
      1 C                    -1.578312
      2 C                    -1.228872
      3 Cl                    0.578766
      4 C                     0.665642
      5 Cl                    0.653757
      6 C                    -0.535247
      7 Cl                    0.660944
      8 C                     0.268461
      9 Cl                    0.646878
     10 C                    -1.081125
     11 Cl                    0.691054
     12 C                    -0.848209
     13 C                    -1.142832
     14 Cl                    0.540088
     15 C                     0.816745
     16 Cl                    0.644166
     17 C                    -0.404663
     18 Cl                    0.551954
     19 C                    -0.608175
     20 H                     0.228258
     21 C                    -0.002820
     22 Cl                    0.483540
  ----------------------------------------
  Sum of atomic charges =     0.000000

 -----------------------------------------------------------------
                    Cartesian Multipole Moments
 -----------------------------------------------------------------
    Charge (ESU x 10^10)
                 0.0000
    Dipole Moment (Debye)
         X       0.2378      Y       0.5890      Z      -0.8358
       Tot       1.0498
    Quadrupole Moments (Debye-Ang)
        XX    -183.8021     XY       1.4109     YY    -183.6241
        XZ      -1.0529     YZ      -3.5360     ZZ    -177.8068
    Octopole Moments (Debye-Ang^2)
       XXX    -277.5965    XXY      32.9167    XYY     -91.3700
       YYY      75.3459    XXZ      27.0764    XYZ      -6.3355
       YYZ      27.9810    XZZ     -79.8463    YZZ      29.7566
       ZZZ      64.0867
    Hexadecapole Moments (Debye-Ang^3)
      XXXX   -8847.7663   XXXY     582.3617   XXYY   -1689.6395
      XYYY     582.2881   YYYY   -1221.4440   XXXZ    1297.5561
      XXYZ      38.0851   XYYZ     445.6885   YYYZ     197.3408
      XXZZ   -2213.4775   XYZZ     205.7945   YYZZ    -988.6711
      XZZZ    1273.2425   YZZZ     162.8025   ZZZZ   -4598.0528
 -----------------------------------------------------------------
 Calculating analytic gradient of the SCF energy
 Gradient of SCF Energy
            1           2           3           4           5           6
    1  -0.0162140  -0.0117233   0.0316994  -0.0017955   0.0012176   0.0141847
    2   0.0008393  -0.0041351  -0.0741981   0.0003213   0.0001111  -0.0002868
    3   0.0087714  -0.0089085  -0.0426101  -0.0209906   0.0064472  -0.0082490
            7           8           9          10          11          12
    1  -0.0069211   0.0179339  -0.0051763   0.0021622   0.0548804   0.0197656
    2   0.0001729  -0.0008626   0.0000180   0.0042809   0.0723717  -0.0014723
    3   0.0040770   0.0114921  -0.0041131   0.0143241  -0.0090491  -0.0106836
           13          14          15          16          17          18
    1   0.0013552  -0.0223069  -0.0173394   0.0033025  -0.0030238   0.0069978
    2   0.0120111   0.0662234   0.0148341  -0.0035825  -0.0021993  -0.0034026
    3  -0.0071954   0.0584217  -0.0072323   0.0018078   0.0050741  -0.0004948
           19          20          21          22
    1  -0.0001220  -0.0004164  -0.0030106  -0.0654500
    2  -0.0074212   0.0005500  -0.0064559  -0.0677174
    3   0.0089086  -0.0007818   0.0031597  -0.0021755
 Max gradient component =       7.420E-02
 RMS gradient           =       2.385E-02
 Gradient time:  CPU 395.09 s  wall 395.10 s
 Geometry Optimization Parameters
   NAtoms,    NIC,     NZ,  NCons,   NDum,   NFix, NCnnct, MaxDiis
       22     171      22       0       0       0       0       0


** GEOMETRY OPTIMIZATION IN DELOCALIZED INTERNAL COORDINATES **
   Searching for a Minimum

   Optimization Cycle:   1

                       Coordinates (Angstroms)
     ATOM                X               Y               Z
      1  C         0.0000000000    0.0000000000    0.0000000000
      2  C         0.0000000000    0.0000000000    1.3949600000
      3  Cl        1.5261815140    0.0000000000    2.2594170471
      4  C        -1.1901880373    0.0256249026    2.1059255403
      5  Cl       -1.1548436435    0.0351778398    3.8595433764
      6  C        -2.4041742747    0.0535064326    1.4351028665
      7  Cl       -3.9099833729    0.0870232313    2.3339530118
      8  C        -2.4180259722    0.0546630380    0.0478935036
      9  Cl       -3.9445745286    0.0782926128   -0.8155919614
     10  C        -1.2274122092    0.0272853135   -0.6622934626
     11  Cl       -1.2645630159   -0.0058824468   -2.4155862839
     12  C         1.2779219872   -0.0284629571   -0.7628147595
     13  C         2.3095886281   -0.8932703637   -0.3971844912
     14  Cl        2.0841394724   -1.9836059182    0.9581225060
     15  C         3.5004827568   -0.9194878930   -1.1069450245
     16  Cl        4.7739092873   -2.0261183446   -0.6270805489
     17  C         3.6821124948   -0.0819958503   -2.1978886372
     18  Cl        5.1879324501   -0.1155248115   -3.0967201401
     19  C         2.6636000698    0.7822218600   -2.5724593424
     20  H         2.7980411655    1.4448431951   -3.4181323354
     21  C         1.4736782845    0.8090230106   -1.8610916159
     22  Cl        0.2100943914    1.9325319622   -2.3275671039
   Point Group: c1    Number of degrees of freedom:    60


   Energy is  -4599.854607785


 Attempting to generate delocalized internal coordinates
 Initial Hessian constructed with Jon Baker's OPTIMIZE code

 60 Hessian modes will be used to form the next step
  Hessian Eigenvalues:
     0.016316    0.017505    0.019762    0.020575    0.020683    0.021678
     0.022464    0.022741    0.023495    0.024090    0.024090    0.024114
     0.024114    0.024135    0.024135    0.024143    0.024143    0.055182
     0.085148    0.101101    0.108015    0.159995    0.216425    0.220928
     0.227288    0.233013    0.237532    0.249976    0.249981    0.249988
     0.249991    0.249992    0.249993    0.249998    0.250000    0.250000
     0.250000    0.287279    0.287927    0.290324    0.292920    0.301033
     0.301033    0.301033    0.301033    0.301033    0.315933    0.356665
     0.401258    0.408075    0.419265    0.426055    0.457148    0.458622
     0.466701    0.468868    0.478201    0.478202    0.479142    0.479142

 Minimum search - taking simple RFO step
 Searching for Lamda that Minimizes Along All modes
 Value Taken    Lamda =  -0.08960887
 Calculated Step too Large.  Step scaled by  0.449511
 Step Taken.  Stepsize is  0.300000

                             Maximum     Tolerance    Cnvgd?
         Gradient           0.095887      0.000300      NO
         Displacement       0.224359      0.001200      NO
         Energy change     *********      0.000001      NO


 New Cartesian Coordinates Obtained by Inverse Iteration

 Displacement from previous Coordinates is:  0.311920
 ----------------------------------------------------------------
             Standard Nuclear Orientation (Angstroms)
    I     Atom           X                Y                Z
 ----------------------------------------------------------------
    1      C      -0.0023095626    -0.0016195925     0.0041907458
    2      C      -0.0127431783     0.0179524622     1.4058925505
    3      Cl      1.4998041856     0.0427913750     2.2784299859
    4      C      -1.2070710184     0.0436443663     2.1190129816
    5      Cl     -1.1769861353     0.0759176727     3.8685207750
    6      C      -2.4234450202     0.0558322958     1.4448638303
    7      Cl     -3.9260672132     0.0911300852     2.3394355204
    8      C      -2.4359796528     0.0398224876     0.0543063167
    9      Cl     -3.9597651627     0.0428153096    -0.8062961480
   10      C      -1.2395364937     0.0089930578    -0.6552463391
   11      Cl     -1.2871678398    -0.0501292425    -2.4003963652
   12      C       1.2814158206    -0.0317940560    -0.7607697310
   13      C       2.3174726675    -0.9114673100    -0.4137313053
   14      Cl      2.0940103928    -2.0201959500     0.9166195445
   15      C       3.5143430585    -0.9370355264    -1.1246622831
   16      Cl      4.7804309825    -2.0555149308    -0.6647414297
   17      C       3.6969449658    -0.0815446408    -2.2064944776
   18      Cl      5.1916623595    -0.0973992313    -3.1167612888
   19      C       2.6847689739     0.7938919746    -2.5682247569
   20      H       2.8235709508     1.4673394411    -3.4039774762
   21      C       1.4969713763     0.8185024626    -1.8539376321
   22      Cl      0.2635929906     1.9639123031    -2.3224708729
 ----------------------------------------------------------------
 Nuclear Repulsion Energy =        3152.05478214 hartrees
 There are      113 alpha and      113 beta electrons
 Applying Cartesian multipole field
    Component          Value
    ---------          -----
     (2,0,0)        1.00000E-12
     (0,2,0)        2.00000E-11
     (0,0,2)       -3.00000E-11
 Nucleus-field energy     =    -0.0000000831 hartrees
 Requested basis set is 6-311++G(d,p)
 There are 194 shells and 541 basis functions
 A cutoff of  1.0D-15 yielded  13199 shell pairs
 There are    116552 function pairs (    125387 Cartesian)
 Smallest overlap matrix eigenvalue = 1.00E-07
 Linear dependence detected in AO basis
 Number of orthogonalized atomic orbitals = 534
 Maximum deviation from orthogonality = 3.458E-10
 Guess from superposition of atomic densities
 Warning:  Energy on first SCF cycle will be non-variational
 SAD guess density has 226.000000 electrons

 -----------------------------------------------------------------------
  General SCF calculation program by
  Eric Jon Sundstrom, Paul Horn, Yuezhi Mao, Dmitri Zuev, Alec White,
  David Stuck, Shaama M.S., Shane Yost, Joonho Lee, David Small,
  Daniel Levine, Susi Lehtola, Hugh Burton, Evgeny Epifanovsky,
  Bang C. Huynh
 -----------------------------------------------------------------------
 Exchange:     0.2000 Hartree-Fock + 0.0800 Slater + 0.7200 B88
 Correlation:  0.1900 VWN1RPA + 0.8100 LYP
 Using SG-1 standard quadrature grid
 A restricted SCF calculation will be
 performed using DIIS
 SCF converges when DIIS error is below 1.0e-08
 ---------------------------------------
  Cycle       Energy         DIIS error
 ---------------------------------------
    1   -4605.0895129289      2.61e-02  
    2   -4599.8103984001      1.51e-03  
    3   -4599.7765432954      1.71e-03  
    4   -4599.8755591314      5.82e-04  
    5   -4599.8873606976      2.06e-04  
    6   -4599.8885951636      9.11e-05  
    7   -4599.8888747116      2.78e-05  
    8   -4599.8889012291      6.52e-06  
    9   -4599.8889024958      2.66e-06  
   10   -4599.8889027356      8.18e-07  
   11   -4599.8889027592      1.76e-07  
   12   -4599.8889027599      9.76e-08  
   13   -4599.8889027604      2.75e-08  
   14   -4599.8889027600      1.15e-08  
   15   -4599.8889027605      2.94e-09  Convergence criterion met
 ---------------------------------------
 SCF time:   CPU 1141.66s  wall 1141.00s 
 SCF   energy in the final basis set =    -4599.8889027605
 Total energy in the final basis set =    -4599.8889027605

 --------------------------------------------------------------

                    Orbital Energies (a.u.)
 --------------------------------------------------------------

 Alpha MOs
 -- Occupied --
********-101.5850-101.5838-101.5836-101.5810-101.5778-101.5775-101.5771
******** -10.2905 -10.2878 -10.2876 -10.2872 -10.2871 -10.2870 -10.2845
-10.2829 -10.2818 -10.2549 -10.2514 -10.2293  -9.5007  -9.4993  -9.4983
 -9.4980  -9.4955  -9.4945  -9.4942  -9.4938  -9.4933  -7.2659  -7.2643
 -7.2634  -7.2630  -7.2606  -7.2590  -7.2589  -7.2586  -7.2580  -7.2556
 -7.2545  -7.2541  -7.2534  -7.2531  -7.2529  -7.2521  -7.2520  -7.2502
 -7.2494  -7.2491  -7.2489  -7.2484  -7.2483  -7.2480  -7.2479  -7.2476
 -7.2473  -0.9834  -0.9647  -0.9384  -0.9288  -0.9140  -0.9017  -0.8846
 -0.8714  -0.8679  -0.8608  -0.8384  -0.8052  -0.7655  -0.7537  -0.7492
 -0.6746  -0.6539  -0.6361  -0.6244  -0.5764  -0.5592  -0.5464  -0.5292
 -0.5052  -0.4902  -0.4825  -0.4806  -0.4799  -0.4744  -0.4707  -0.4517
 -0.4460  -0.4388  -0.4303  -0.4280  -0.4167  -0.4076  -0.4012  -0.3787
 -0.3677  -0.3652  -0.3630  -0.3591  -0.3551  -0.3525  -0.3446  -0.3434
 -0.3406  -0.3268  -0.3192  -0.3069  -0.2986  -0.2855  -0.2820  -0.2730
 -0.2567
 -- Virtual --
 -0.0894  -0.0711  -0.0689  -0.0605  -0.0537  -0.0439  -0.0181  -0.0099
 -0.0071  -0.0013   0.0038   0.0085   0.0180   0.0196   0.0219   0.0247
  0.0295   0.0357   0.0453   0.0509   0.0516   0.0573   0.0620   0.0654
  0.0670   0.0716   0.0751   0.0770   0.0798   0.0830   0.0861   0.0872
  0.0924   0.0929   0.0948   0.0989   0.1025   0.1096   0.1106   0.1118
  0.1151   0.1181   0.1194   0.1214   0.1252   0.1287   0.1358   0.1407
  0.1435   0.1453   0.1479   0.1501   0.1533   0.1573   0.1620   0.1641
  0.1702   0.1722   0.1753   0.1783   0.1796   0.1868   0.1913   0.1923
  0.1947   0.1991   0.2050   0.2080   0.2130   0.2160   0.2209   0.2227
  0.2269   0.2317   0.2338   0.2370   0.2376   0.2452   0.2478   0.2505
  0.2538   0.2567   0.2592   0.2600   0.2630   0.2666   0.2691   0.2722
  0.2766   0.2803   0.2858   0.2912   0.2937   0.2950   0.3025   0.3073
  0.3093   0.3129   0.3176   0.3189   0.3231   0.3341   0.3457   0.3774
  0.3892   0.4043   0.4101   0.4197   0.4245   0.4291   0.4306   0.4375
  0.4432   0.4480   0.4565   0.4588   0.4624   0.4636   0.4663   0.4718
  0.4770   0.4787   0.4816   0.4858   0.4883   0.4900   0.4984   0.5054
  0.5066   0.5105   0.5135   0.5222   0.5330   0.5417   0.5497   0.5532
  0.5664   0.5791   0.5813   0.5856   0.5874   0.5950   0.5974   0.6069
  0.6104   0.6128   0.6150   0.6193   0.6228   0.6247   0.6319   0.6392
  0.6531   0.6590   0.6660   0.6753   0.6925   0.6985   0.7098   0.7328
  0.7679   0.7733   0.7778   0.7905   0.7955   0.7992   0.8013   0.8046
  0.8143   0.8232   0.8275   0.8295   0.8323   0.8359   0.8387   0.8403
  0.8428   0.8460   0.8469   0.8507   0.8547   0.8595   0.8639   0.8719
  0.8781   0.8816   0.8845   0.8873   0.8930   0.9016   0.9064   0.9107
  0.9115   0.9163   0.9237   0.9289   0.9322   0.9344   0.9427   0.9492
  0.9537   0.9599   0.9605   0.9620   0.9698   0.9757   0.9783   0.9833
  0.9901   1.0014   1.0089   1.0167   1.0305   1.0334   1.0565   1.0651
  1.0684   1.0887   1.0988   1.1108   1.1307   1.1381   1.1521   1.1754
  1.1914   1.2026   1.2109   1.2210   1.2301   1.2413   1.2473   1.2610
  1.2711   1.2733   1.2815   1.2842   1.2923   1.2942   1.3025   1.3066
  1.3191   1.3296   1.3370   1.3537   1.3784   1.3996   1.4102   1.4432
  1.4528   1.4614   1.5140   1.5357   1.5522   1.5634   1.5801   1.6016
  1.6394   1.6407   1.6588   1.7006   1.7233   1.7439   1.7650   1.7733
  1.7939   1.8002   1.8045   1.8184   1.8397   1.8541   1.8579   1.8726
  1.8808   1.8834   1.8922   1.9065   1.9610   1.9769   2.0448   2.0686
  2.0858   2.1153   2.1411   2.1895   2.1996   2.2115   2.2209   2.2234
  2.2328   2.2343   2.2548   2.2555   2.2726   2.2739   2.2810   2.2915
  2.2956   2.3082   2.3263   2.3382   2.3589   2.3670   2.3775   2.4009
  2.4053   2.4251   2.4287   2.4395   2.4514   2.4606   2.4707   2.4807
  2.4877   2.5054   2.5167   2.5371   2.5608   2.5802   2.6020   2.6187
  2.6236   2.6385   2.6441   2.6598   2.6793   2.7048   2.7168   2.7470
  2.7619   2.7799   2.8044   2.8114   2.8849   2.8882   2.9017   2.9462
  3.0019   3.0651   3.0717   3.0845   3.1050   3.1230   3.1300   3.1373
  3.1523   3.1782   3.2307   3.2447   3.2538   3.2621   3.3789   3.4280
  3.5046   3.5317   3.6311   3.6731   3.7408   3.8577   3.8857   3.9029
  4.0099   4.3521   4.8044   4.8177   9.7104   9.7423   9.7816   9.7920
  9.7976   9.8133   9.8237   9.8532   9.8638  23.2199  23.4080  23.7762
 23.8107  23.8214  23.8384  23.9225  23.9469  23.9645  23.9916  24.0384
 24.0823  25.7553  25.7627  25.7781  25.7863  25.8263  25.8672  25.9006
 26.0380  26.0716  26.0805  26.1024  26.1304  26.1618  26.2205  26.2692
 26.4060  26.4472  26.4629  26.4923  26.5184  26.5900  26.7077  26.7443
 26.7757  26.8502  27.0048  27.1040 215.6996 215.7319 215.7771 215.7893
215.7961 215.8142 215.8258 215.8695 215.8862
 --------------------------------------------------------------

          Ground-State Mulliken Net Atomic Charges

     Atom                 Charge (a.u.)
  ----------------------------------------
      1 C                    -1.460395
      2 C                    -1.234029
      3 Cl                    0.557282
      4 C                     0.653967
      5 Cl                    0.648137
      6 C                    -0.588079
      7 Cl                    0.664521
      8 C                     0.252149
      9 Cl                    0.640144
     10 C                    -1.056288
     11 Cl                    0.670659
     12 C                    -0.720050
     13 C                    -1.067505
     14 Cl                    0.517553
     15 C                     0.720394
     16 Cl                    0.638193
     17 C                    -0.427393
     18 Cl                    0.553427
     19 C                    -0.555469
     20 H                     0.230475
     21 C                    -0.086800
     22 Cl                    0.449106
  ----------------------------------------
  Sum of atomic charges =     0.000000

 -----------------------------------------------------------------
                    Cartesian Multipole Moments
 -----------------------------------------------------------------
    Charge (ESU x 10^10)
                -0.0000
    Dipole Moment (Debye)
         X       0.2284      Y       0.5820      Z      -0.7969
       Tot       1.0129
    Quadrupole Moments (Debye-Ang)
        XX    -183.5353     XY       1.5655     YY    -183.2405
        XZ      -1.2042     YZ      -3.3178     ZZ    -177.9199
    Octopole Moments (Debye-Ang^2)
       XXX    -277.1175    XXY      32.9004    XYY     -90.1333
       YYY      75.7885    XXZ      26.9387    XYZ      -6.6950
       YYZ      27.8228    XZZ     -79.8302    YZZ      30.3861
       ZZZ      66.2817
    Hexadecapole Moments (Debye-Ang^3)
      XXXX   -8901.2596   XXXY     578.4588   XXYY   -1701.8879
      XYYY     575.0004   YYYY   -1247.7676   XXXZ    1327.7523
      XXYZ      32.7488   XYYZ     455.4417   YYYZ     177.0875
      XXZZ   -2224.3581   XYZZ     207.5290   YYZZ    -995.6444
      XZZZ    1303.8871   YZZZ     149.1558   ZZZZ   -4615.3271
 -----------------------------------------------------------------
 Calculating analytic gradient of the SCF energy
 Gradient of SCF Energy
            1           2           3           4           5           6
    1  -0.0104934  -0.0084003   0.0216098  -0.0015826   0.0009143   0.0102233
    2   0.0007392  -0.0034490  -0.0540213  -0.0000829   0.0001794  -0.0002208
    3   0.0056006  -0.0041267  -0.0308454  -0.0146859   0.0051581  -0.0058978
            7           8           9          10          11          12
    1  -0.0053445   0.0124151  -0.0041514  -0.0004925   0.0391820   0.0131262
    2   0.0001456  -0.0003437  -0.0000926   0.0035517   0.0526895  -0.0012103
    3   0.0031593   0.0083497  -0.0032556   0.0092500  -0.0056730  -0.0068921
           13          14          15          16          17          18
    1   0.0026569  -0.0153724  -0.0121022   0.0028333  -0.0024452   0.0048553
    2   0.0073125   0.0486804   0.0106735  -0.0033105  -0.0008150  -0.0021515
    3  -0.0039453   0.0415026  -0.0049808   0.0017489   0.0029057  -0.0006770
           19          20          21          22
    1  -0.0000409  -0.0001800  -0.0012770  -0.0459338
    2  -0.0053718   0.0004892  -0.0031132  -0.0502785
    3   0.0060172  -0.0006640  -0.0005075  -0.0015410
 Max gradient component =       5.402E-02
 RMS gradient           =       1.714E-02
 Gradient time:  CPU 398.27 s  wall 398.29 s
 Geometry Optimization Parameters
   NAtoms,    NIC,     NZ,  NCons,   NDum,   NFix, NCnnct, MaxDiis
       22     171      22       0       0       0       0       0

 Cartesian Hessian Update
 Hessian updated using BFGS update


** GEOMETRY OPTIMIZATION IN DELOCALIZED INTERNAL COORDINATES **
   Searching for a Minimum

   Optimization Cycle:   2

                       Coordinates (Angstroms)
     ATOM                X               Y               Z
      1  C        -0.0023095626   -0.0016195925    0.0041907458
      2  C        -0.0127431783    0.0179524622    1.4058925505
      3  Cl        1.4998041856    0.0427913750    2.2784299859
      4  C        -1.2070710184    0.0436443663    2.1190129816
      5  Cl       -1.1769861353    0.0759176727    3.8685207750
      6  C        -2.4234450202    0.0558322958    1.4448638303
      7  Cl       -3.9260672132    0.0911300852    2.3394355204
      8  C        -2.4359796528    0.0398224876    0.0543063167
      9  Cl       -3.9597651627    0.0428153096   -0.8062961480
     10  C        -1.2395364937    0.0089930578   -0.6552463391
     11  Cl       -1.2871678398   -0.0501292425   -2.4003963652
     12  C         1.2814158206   -0.0317940560   -0.7607697310
     13  C         2.3174726675   -0.9114673100   -0.4137313053
     14  Cl        2.0940103928   -2.0201959500    0.9166195445
     15  C         3.5143430585   -0.9370355264   -1.1246622831
     16  Cl        4.7804309825   -2.0555149308   -0.6647414297
     17  C         3.6969449658   -0.0815446408   -2.2064944776
     18  Cl        5.1916623595   -0.0973992313   -3.1167612888
     19  C         2.6847689739    0.7938919746   -2.5682247569
     20  H         2.8235709508    1.4673394411   -3.4039774762
     21  C         1.4969713763    0.8185024626   -1.8539376321
     22  Cl        0.2635929906    1.9639123031   -2.3224708729
   Point Group: c1    Number of degrees of freedom:    60


   Energy is  -4599.888902760

 Hessian updated using BFGS update

 57 Hessian modes will be used to form the next step
  Hessian Eigenvalues:
     0.016317    0.017505    0.019850    0.020575    0.020683    0.021678
     0.022487    0.022742    0.023495    0.024090    0.024090    0.024114
     0.024114    0.024135    0.024135    0.024143    0.024143    0.055183
     0.081286    0.101101    0.125972    0.160005    0.216356    0.226162
     0.227352    0.233065    0.237295    0.249367    0.249976    0.249983
     0.249990    0.249992    0.249993    0.249998    0.249999    0.250000
     0.250531    0.287811    0.288193    0.290379    0.292941    0.299501
     0.301132    0.316258    0.356657    0.402673    0.408039    0.419031
     0.425929    0.457227    0.458702    0.466455    0.469100    0.478120
     0.478204    0.478477    0.479146

 Minimum search - taking simple RFO step
 Searching for Lamda that Minimizes Along All modes
 Value Taken    Lamda =  -0.05284277
 Calculated Step too Large.  Step scaled by  0.537004
 Step Taken.  Stepsize is  0.300000

                             Maximum     Tolerance    Cnvgd?
         Gradient           0.069886      0.000300      NO
         Displacement       0.224982      0.001200      NO
         Energy change     -0.034295      0.000001      NO


 New Cartesian Coordinates Obtained by Inverse Iteration

 Displacement from previous Coordinates is:  0.337227
 ----------------------------------------------------------------
             Standard Nuclear Orientation (Angstroms)
    I     Atom           X                Y                Z
 ----------------------------------------------------------------
    1      C      -0.0017992609    -0.0032390352     0.0065891386
    2      C      -0.0162856712     0.0418447705     1.4110412299
    3      Cl      1.4885766183     0.0975769674     2.2830288486
    4      C      -1.2138534071     0.0685825301     2.1266725300
    5      Cl     -1.1900299731     0.1309910003     3.8698975454
    6      C      -2.4327171154     0.0575467526     1.4487855867
    7      Cl     -3.9307900387     0.0939647860     2.3383652355
    8      C      -2.4448452922     0.0173207198     0.0548584116
    9      Cl     -3.9650362317    -0.0078663301    -0.8003301508
   10      C      -1.2426809345    -0.0154418213    -0.6531910179
   11      Cl     -1.2906931701    -0.1065046682    -2.3908929702
   12      C       1.2807203860    -0.0346165663    -0.7568757955
   13      C       2.3134075386    -0.9331197948    -0.4295564652
   14      Cl      2.0811381554    -2.0622127812     0.8734779285
   15      C       3.5158088912    -0.9596601142    -1.1410305615
   16      Cl      4.7718225875    -2.0924619815    -0.7105897331
   17      C       3.7022604872    -0.0813479001    -2.2077150391
   18      Cl      5.1874569113    -0.0818113284    -3.1255124902
   19      C       2.6990323544     0.8111252193    -2.5529261047
   20      H       2.8441672277     1.4986022245    -3.3750107382
   21      C       1.5123620612     0.8327082538    -1.8369709729
   22      Cl      0.3058953237     2.0038639104    -2.2985522709
 ----------------------------------------------------------------
 Nuclear Repulsion Energy =        3144.66076386 hartrees
 There are      113 alpha and      113 beta electrons
 Applying Cartesian multipole field
    Component          Value
    ---------          -----
     (2,0,0)        1.00000E-12
     (0,2,0)        2.00000E-11
     (0,0,2)       -3.00000E-11
 Nucleus-field energy     =    -0.0000000822 hartrees
 Requested basis set is 6-311++G(d,p)
 There are 194 shells and 541 basis functions
 A cutoff of  1.0D-15 yielded  13181 shell pairs
 There are    116434 function pairs (    125257 Cartesian)
 Smallest overlap matrix eigenvalue = 1.03E-07
 Linear dependence detected in AO basis
 Number of orthogonalized atomic orbitals = 534
 Maximum deviation from orthogonality = 5.672E-10
 Guess from superposition of atomic densities
 Warning:  Energy on first SCF cycle will be non-variational
 SAD guess density has 226.000000 electrons

 -----------------------------------------------------------------------
  General SCF calculation program by
  Eric Jon Sundstrom, Paul Horn, Yuezhi Mao, Dmitri Zuev, Alec White,
  David Stuck, Shaama M.S., Shane Yost, Joonho Lee, David Small,
  Daniel Levine, Susi Lehtola, Hugh Burton, Evgeny Epifanovsky,
  Bang C. Huynh
 -----------------------------------------------------------------------
 Exchange:     0.2000 Hartree-Fock + 0.0800 Slater + 0.7200 B88
 Correlation:  0.1900 VWN1RPA + 0.8100 LYP
 Using SG-1 standard quadrature grid
 A restricted SCF calculation will be
 performed using DIIS
 SCF converges when DIIS error is below 1.0e-08
 ---------------------------------------
  Cycle       Energy         DIIS error
 ---------------------------------------
    1   -4605.0501925263      2.61e-02  
    2   -4599.8352697412      1.50e-03  
    3   -4599.8002551310      1.71e-03  
    4   -4599.8998313437      5.81e-04  
    5   -4599.9115207959      2.10e-04  
    6   -4599.9128255042      9.04e-05  
    7   -4599.9131002313      2.79e-05  
    8   -4599.9131267721      6.61e-06  
    9   -4599.9131280302      2.90e-06  
   10   -4599.9131283279      7.61e-07  
   11   -4599.9131283486      1.80e-07  
   12   -4599.9131283495      1.01e-07  
   13   -4599.9131283499      2.70e-08  
   14   -4599.9131283495      1.13e-08  
   15   -4599.9131283496      2.84e-09  Convergence criterion met
 ---------------------------------------
 SCF time:   CPU 1138.21s  wall 1138.00s 
 SCF   energy in the final basis set =    -4599.9131283496
 Total energy in the final basis set =    -4599.9131283496

 --------------------------------------------------------------

                    Orbital Energies (a.u.)
 --------------------------------------------------------------

 Alpha MOs
 -- Occupied --
********-101.5847-101.5840-101.5838-101.5816-101.5784-101.5783-101.5779
******** -10.2903 -10.2877 -10.2875 -10.2874 -10.2870 -10.2868 -10.2841
-10.2829 -10.2813 -10.2548 -10.2515 -10.2282  -9.5008  -9.4991  -9.4986
 -9.4983  -9.4961  -9.4949  -9.4947  -9.4943  -9.4933  -7.2660  -7.2641
 -7.2637  -7.2633  -7.2613  -7.2595  -7.2595  -7.2591  -7.2581  -7.2558
 -7.2546  -7.2539  -7.2534  -7.2532  -7.2532  -7.2524  -7.2524  -7.2509
 -7.2500  -7.2495  -7.2494  -7.2489  -7.2489  -7.2486  -7.2482  -7.2479
 -7.2473  -0.9817  -0.9642  -0.9363  -0.9283  -0.9147  -0.9033  -0.8852
 -0.8733  -0.8697  -0.8570  -0.8388  -0.8041  -0.7634  -0.7519  -0.7481
 -0.6730  -0.6516  -0.6353  -0.6238  -0.5749  -0.5581  -0.5464  -0.5291
 -0.5051  -0.4910  -0.4809  -0.4798  -0.4786  -0.4744  -0.4698  -0.4521
 -0.4426  -0.4386  -0.4300  -0.4271  -0.4135  -0.4067  -0.4007  -0.3776
 -0.3675  -0.3647  -0.3626  -0.3591  -0.3552  -0.3524  -0.3445  -0.3423
 -0.3406  -0.3273  -0.3194  -0.3114  -0.2982  -0.2914  -0.2825  -0.2719
 -0.2606
 -- Virtual --
 -0.0893  -0.0687  -0.0682  -0.0600  -0.0513  -0.0451  -0.0155  -0.0091
 -0.0057   0.0003   0.0053   0.0093   0.0185   0.0203   0.0225   0.0249
  0.0298   0.0364   0.0452   0.0506   0.0523   0.0577   0.0622   0.0650
  0.0667   0.0716   0.0745   0.0772   0.0802   0.0833   0.0865   0.0872
  0.0927   0.0934   0.0955   0.0987   0.1022   0.1094   0.1108   0.1120
  0.1150   0.1184   0.1196   0.1217   0.1249   0.1293   0.1360   0.1408
  0.1437   0.1454   0.1475   0.1495   0.1533   0.1566   0.1615   0.1637
  0.1689   0.1713   0.1749   0.1783   0.1787   0.1856   0.1910   0.1918
  0.1947   0.1983   0.2045   0.2078   0.2135   0.2159   0.2211   0.2229
  0.2259   0.2307   0.2336   0.2369   0.2373   0.2451   0.2478   0.2510
  0.2531   0.2557   0.2571   0.2597   0.2625   0.2657   0.2680   0.2719
  0.2757   0.2798   0.2870   0.2922   0.2926   0.2938   0.3015   0.3066
  0.3086   0.3123   0.3178   0.3193   0.3239   0.3341   0.3450   0.3787
  0.3890   0.4044   0.4092   0.4196   0.4234   0.4299   0.4307   0.4371
  0.4435   0.4480   0.4568   0.4594   0.4631   0.4645   0.4667   0.4715
  0.4770   0.4792   0.4850   0.4870   0.4883   0.4892   0.5020   0.5037
  0.5084   0.5096   0.5150   0.5216   0.5290   0.5432   0.5454   0.5516
  0.5676   0.5790   0.5802   0.5854   0.5883   0.5951   0.5993   0.6070
  0.6096   0.6116   0.6142   0.6185   0.6213   0.6246   0.6313   0.6379
  0.6543   0.6589   0.6640   0.6746   0.6916   0.6972   0.7089   0.7396
  0.7713   0.7740   0.7791   0.7903   0.7973   0.8000   0.8089   0.8150
  0.8173   0.8246   0.8295   0.8319   0.8344   0.8361   0.8397   0.8409
  0.8434   0.8455   0.8471   0.8498   0.8555   0.8603   0.8647   0.8728
  0.8781   0.8822   0.8846   0.8879   0.8929   0.9030   0.9070   0.9118
  0.9131   0.9181   0.9247   0.9287   0.9341   0.9348   0.9429   0.9488
  0.9537   0.9590   0.9611   0.9622   0.9717   0.9780   0.9789   0.9858
  0.9925   0.9985   1.0037   1.0131   1.0166   1.0333   1.0528   1.0622
  1.0705   1.0789   1.0973   1.1121   1.1297   1.1371   1.1509   1.1736
  1.1904   1.1993   1.2102   1.2189   1.2280   1.2394   1.2460   1.2605
  1.2718   1.2738   1.2815   1.2849   1.2915   1.2957   1.3017   1.3063
  1.3135   1.3264   1.3366   1.3557   1.3773   1.3982   1.4081   1.4452
  1.4539   1.4597   1.5146   1.5347   1.5501   1.5603   1.5795   1.6015
  1.6401   1.6425   1.6588   1.7014   1.7231   1.7449   1.7650   1.7721
  1.7925   1.7987   1.8052   1.8155   1.8381   1.8504   1.8555   1.8706
  1.8776   1.8835   1.8908   1.9077   1.9575   1.9749   2.0437   2.0655
  2.0895   2.1141   2.1408   2.1977   2.1981   2.2103   2.2238   2.2300
  2.2416   2.2440   2.2547   2.2615   2.2717   2.2743   2.2801   2.2911
  2.2970   2.3078   2.3253   2.3358   2.3492   2.3607   2.3812   2.4007
  2.4061   2.4141   2.4249   2.4346   2.4433   2.4578   2.4707   2.4821
  2.4906   2.5051   2.5201   2.5376   2.5615   2.5804   2.6016   2.6197
  2.6241   2.6356   2.6448   2.6568   2.6787   2.7017   2.7081   2.7470
  2.7607   2.7792   2.8021   2.8104   2.8819   2.8858   2.9029   2.9472
  2.9993   3.0640   3.0691   3.0804   3.1008   3.1232   3.1245   3.1357
  3.1503   3.1762   3.2278   3.2406   3.2499   3.2584   3.3774   3.4260
  3.5053   3.5332   3.6294   3.6685   3.7392   3.8544   3.8833   3.9024
  4.0099   4.3495   4.7960   4.8128   9.7057   9.7429   9.7819   9.7914
  9.7973   9.8094   9.8202   9.8551   9.8646  23.2236  23.4099  23.7691
 23.8058  23.8147  23.8334  23.9125  23.9339  23.9519  23.9774  24.0275
 24.0807  25.7679  25.7775  25.8081  25.8348  25.8546  25.8710  25.9196
 26.0385  26.0633  26.0820  26.1013  26.1192  26.1528  26.2181  26.2925
 26.3049  26.4094  26.4547  26.4667  26.5141  26.5878  26.7046  26.7407
 26.7783  26.8424  26.9982  27.0995 215.6948 215.7324 215.7778 215.7892
215.7959 215.8102 215.8232 215.8686 215.8838
 --------------------------------------------------------------

          Ground-State Mulliken Net Atomic Charges

     Atom                 Charge (a.u.)
  ----------------------------------------
      1 C                    -1.354906
      2 C                    -1.176965
      3 Cl                    0.507349
      4 C                     0.635632
      5 Cl                    0.646921
      6 C                    -0.659182
      7 Cl                    0.667109
      8 C                     0.251961
      9 Cl                    0.636682
     10 C                    -1.010686
     11 Cl                    0.623914
     12 C                    -0.640227
     13 C                    -0.962208
     14 Cl                    0.467216
     15 C                     0.640609
     16 Cl                    0.634910
     17 C                    -0.453275
     18 Cl                    0.555574
     19 C                    -0.502148
     20 H                     0.232987
     21 C                    -0.139296
     22 Cl                    0.398027
  ----------------------------------------
  Sum of atomic charges =     0.000000

 -----------------------------------------------------------------
                    Cartesian Multipole Moments
 -----------------------------------------------------------------
    Charge (ESU x 10^10)
                 0.0000
    Dipole Moment (Debye)
         X       0.2191      Y       0.5697      Z      -0.7482
       Tot       0.9656
    Quadrupole Moments (Debye-Ang)
        XX    -183.1448     XY       1.6684     YY    -182.8920
        XZ      -1.3475     YZ      -3.1201     ZZ    -178.0360
    Octopole Moments (Debye-Ang^2)
       XXX    -276.4269    XXY      32.8092    XYY     -89.0180
       YYY      76.5068    XXZ      27.1032    XYZ      -6.9248
       YYZ      27.8638    XZZ     -80.1141    YZZ      31.0692
       ZZZ      69.2512
    Hexadecapole Moments (Debye-Ang^3)
      XXXX   -8897.8535   XXXY     569.8911   XXYY   -1706.4603
      XYYY     563.8504   YYYY   -1285.0121   XXXZ    1348.6269
      XXYZ      25.9611   XYYZ     461.5539   YYYZ     150.1763
      XXZZ   -2223.3335   XYZZ     207.7168   YYZZ    -999.9044
      XZZZ    1325.6326   YZZZ     129.1695   ZZZZ   -4607.6455
 -----------------------------------------------------------------
 Calculating analytic gradient of the SCF energy
 Gradient of SCF Energy
            1           2           3           4           5           6
    1  -0.0052164  -0.0043839   0.0134999  -0.0010275   0.0003772   0.0056426
    2   0.0006365  -0.0030331  -0.0396113  -0.0002771   0.0001778  -0.0001353
    3   0.0026154  -0.0016711  -0.0227403  -0.0084073   0.0031779  -0.0032308
            7           8           9          10          11          12
    1  -0.0030992   0.0070680  -0.0026448  -0.0006836   0.0277449   0.0067052
    2   0.0000936  -0.0000210  -0.0001439   0.0030377   0.0387301  -0.0008019
    3   0.0018302   0.0048852  -0.0018226   0.0046597  -0.0022937  -0.0034313
           13          14          15          16          17          18
    1   0.0022325  -0.0101030  -0.0069637   0.0020501  -0.0011449   0.0025927
    2   0.0040586   0.0367406   0.0065176  -0.0020718  -0.0004767  -0.0012596
    3  -0.0009131   0.0285955  -0.0030270   0.0008725   0.0015466  -0.0003257
           19          20          21          22
    1  -0.0001297  -0.0001807  -0.0010522  -0.0312838
    2  -0.0032463   0.0002992  -0.0015251  -0.0376885
    3   0.0034102  -0.0003309  -0.0017097  -0.0016896
 Max gradient component =       3.961E-02
 RMS gradient           =       1.216E-02
 Gradient time:  CPU 395.99 s  wall 396.01 s
 Geometry Optimization Parameters
   NAtoms,    NIC,     NZ,  NCons,   NDum,   NFix, NCnnct, MaxDiis
       22     171      22       0       0       0       0       0

 Cartesian Hessian Update
 Hessian updated using BFGS update


** GEOMETRY OPTIMIZATION IN DELOCALIZED INTERNAL COORDINATES **
   Searching for a Minimum

   Optimization Cycle:   3

                       Coordinates (Angstroms)
     ATOM                X               Y               Z
      1  C        -0.0017992609   -0.0032390352    0.0065891386
      2  C        -0.0162856712    0.0418447705    1.4110412299
      3  Cl        1.4885766183    0.0975769674    2.2830288486
      4  C        -1.2138534071    0.0685825301    2.1266725300
      5  Cl       -1.1900299731    0.1309910003    3.8698975454
      6  C        -2.4327171154    0.0575467526    1.4487855867
      7  Cl       -3.9307900387    0.0939647860    2.3383652355
      8  C        -2.4448452922    0.0173207198    0.0548584116
      9  Cl       -3.9650362317   -0.0078663301   -0.8003301508
     10  C        -1.2426809345   -0.0154418213   -0.6531910179
     11  Cl       -1.2906931701   -0.1065046682   -2.3908929702
     12  C         1.2807203860   -0.0346165663   -0.7568757955
     13  C         2.3134075386   -0.9331197948   -0.4295564652
     14  Cl        2.0811381554   -2.0622127812    0.8734779285
     15  C         3.5158088912   -0.9596601142   -1.1410305615
     16  Cl        4.7718225875   -2.0924619815   -0.7105897331
     17  C         3.7022604872   -0.0813479001   -2.2077150391
     18  Cl        5.1874569113   -0.0818113284   -3.1255124902
     19  C         2.6990323544    0.8111252193   -2.5529261047
     20  H         2.8441672277    1.4986022245   -3.3750107382
     21  C         1.5123620612    0.8327082538   -1.8369709729
     22  Cl        0.3058953237    2.0038639104   -2.2985522709
   Point Group: c1    Number of degrees of freedom:    60


   Energy is  -4599.913128350

 Hessian updated using BFGS update

 58 Hessian modes will be used to form the next step
  Hessian Eigenvalues:
     0.016317    0.017505    0.019825    0.020575    0.020683    0.021678
     0.022477    0.022742    0.023496    0.024090    0.024090    0.024114
     0.024114    0.024135    0.024135    0.024143    0.024143    0.055185
     0.070046    0.101100    0.108052    0.159998    0.216427    0.227107
     0.227673    0.233068    0.237706    0.249722    0.249977    0.249986
     0.249992    0.249993    0.249996    0.249999    0.250000    0.250254
     0.250552    0.287887    0.289295    0.290506    0.292951    0.299867
     0.301035    0.301246    0.316428    0.356664    0.403385    0.408070
     0.419303    0.426097    0.457321    0.458794    0.466620    0.470485
     0.478200    0.478298    0.479104    0.479485

 Minimum search - taking simple RFO step
 Searching for Lamda that Minimizes Along All modes
 Value Taken    Lamda =  -0.03765640
 Calculated Step too Large.  Step scaled by  0.532537
 Step Taken.  Stepsize is  0.300000

                             Maximum     Tolerance    Cnvgd?
         Gradient           0.050694      0.000300      NO
         Displacement       0.223880      0.001200      NO
         Energy change     -0.024226      0.000001      NO


 New Cartesian Coordinates Obtained by Inverse Iteration

 Displacement from previous Coordinates is:  0.369289
 ----------------------------------------------------------------
             Standard Nuclear Orientation (Angstroms)
    I     Atom           X                Y                Z
 ----------------------------------------------------------------
    1      C      -0.0011664864    -0.0039312906     0.0080344603
    2      C      -0.0162582374     0.0694471033     1.4123203452
    3      Cl      1.4856867687     0.1583816452     2.2806152732
    4      C      -1.2152358061     0.0967119518     2.1298639896
    5      Cl     -1.1934751108     0.1926812885     3.8671290762
    6      C      -2.4358860244     0.0578391422     1.4499184960
    7      Cl     -3.9305120473     0.0940563188     2.3362244896
    8      C      -2.4480549468    -0.0103081029     0.0541373880
    9      Cl     -3.9638670200    -0.0684388462    -0.7980913493
   10      C      -1.2422371560    -0.0434163842    -0.6521802836
   11      Cl     -1.2864397063    -0.1683071343    -2.3846331181
   12      C       1.2790927326    -0.0352788854    -0.7544197848
   13      C       2.3025900134    -0.9541258211    -0.4470807498
   14      Cl      2.0566263971    -2.1056883993     0.8297275925
   15      C       3.5084836340    -0.9827644919    -1.1578167927
   16      Cl      4.7477140515    -2.1362571492    -0.7544363651
   17      C       3.7033943557    -0.0805943795    -2.2060608114
   18      Cl      5.1834779550    -0.0706029604    -3.1273953764
   19      C       2.7113351633     0.8319436590    -2.5329536186
   20      H       2.8656430249     1.5345626783    -3.3397386680
   21      C       1.5244705736     0.8511495593    -1.8167561257
   22      Cl      0.3385353192     2.0487853121    -2.2628459224
 ----------------------------------------------------------------
 Nuclear Repulsion Energy =        3139.70305662 hartrees
 There are      113 alpha and      113 beta electrons
 Applying Cartesian multipole field
    Component          Value
    ---------          -----
     (2,0,0)        1.00000E-12
     (0,2,0)        2.00000E-11
     (0,0,2)       -3.00000E-11
 Nucleus-field energy     =    -0.0000000809 hartrees
 Requested basis set is 6-311++G(d,p)
 There are 194 shells and 541 basis functions
 A cutoff of  1.0D-15 yielded  13189 shell pairs
 There are    116520 function pairs (    125371 Cartesian)
 Smallest overlap matrix eigenvalue = 1.05E-07
 Linear dependence detected in AO basis
 Number of orthogonalized atomic orbitals = 534
 Maximum deviation from orthogonality = 3.771E-10
 Guess from superposition of atomic densities
 Warning:  Energy on first SCF cycle will be non-variational
 SAD guess density has 226.000000 electrons

 -----------------------------------------------------------------------
  General SCF calculation program by
  Eric Jon Sundstrom, Paul Horn, Yuezhi Mao, Dmitri Zuev, Alec White,
  David Stuck, Shaama M.S., Shane Yost, Joonho Lee, David Small,
  Daniel Levine, Susi Lehtola, Hugh Burton, Evgeny Epifanovsky,
  Bang C. Huynh
 -----------------------------------------------------------------------
 Exchange:     0.2000 Hartree-Fock + 0.0800 Slater + 0.7200 B88
 Correlation:  0.1900 VWN1RPA + 0.8100 LYP
 Using SG-1 standard quadrature grid
 A restricted SCF calculation will be
 performed using DIIS
 SCF converges when DIIS error is below 1.0e-08
 ---------------------------------------
  Cycle       Energy         DIIS error
 ---------------------------------------
    1   -4605.0249452889      2.60e-02  
    2   -4599.8525052219      1.50e-03  
    3   -4599.8154852094      1.73e-03  
    4   -4599.9167932683      5.86e-04  
    5   -4599.9286265090      2.16e-04  
    6   -4599.9300312654      8.97e-05  
    7   -4599.9303007549      2.81e-05  
    8   -4599.9303275074      6.69e-06  
    9   -4599.9303287704      3.05e-06  
   10   -4599.9303291043      7.28e-07  
   11   -4599.9303291230      1.83e-07  
   12   -4599.9303291237      1.02e-07  
   13   -4599.9303291245      2.66e-08  
   14   -4599.9303291243      1.11e-08  
   15   -4599.9303291241      2.81e-09  Convergence criterion met
 ---------------------------------------
 SCF time:   CPU 1136.56s  wall 1137.00s 
 SCF   energy in the final basis set =    -4599.9303291241
 Total energy in the final basis set =    -4599.9303291241

 --------------------------------------------------------------

                    Orbital Energies (a.u.)
 --------------------------------------------------------------

 Alpha MOs
 -- Occupied --
********-101.5845-101.5842-101.5840-101.5821-101.5792-101.5792-101.5787
******** -10.2903 -10.2875 -10.2875 -10.2873 -10.2868 -10.2867 -10.2839
-10.2829 -10.2810 -10.2541 -10.2510 -10.2276  -9.5010  -9.4990  -9.4988
 -9.4986  -9.4966  -9.4954  -9.4953  -9.4949  -9.4936  -7.2661  -7.2639
 -7.2639  -7.2635  -7.2618  -7.2602  -7.2600  -7.2597  -7.2584  -7.2559
 -7.2548  -7.2538  -7.2537  -7.2535  -7.2531  -7.2527  -7.2526  -7.2514
 -7.2506  -7.2500  -7.2500  -7.2494  -7.2494  -7.2492  -7.2488  -7.2482
 -7.2476  -0.9807  -0.9640  -0.9350  -0.9280  -0.9149  -0.9044  -0.8856
 -0.8749  -0.8710  -0.8544  -0.8391  -0.8034  -0.7622  -0.7509  -0.7474
 -0.6719  -0.6501  -0.6350  -0.6235  -0.5738  -0.5575  -0.5469  -0.5291
 -0.5049  -0.4915  -0.4802  -0.4788  -0.4779  -0.4746  -0.4691  -0.4524
 -0.4401  -0.4384  -0.4300  -0.4258  -0.4108  -0.4059  -0.4000  -0.3764
 -0.3674  -0.3643  -0.3622  -0.3591  -0.3553  -0.3520  -0.3446  -0.3416
 -0.3405  -0.3277  -0.3196  -0.3159  -0.3018  -0.2943  -0.2807  -0.2713
 -0.2633
 -- Virtual --
 -0.0887  -0.0683  -0.0665  -0.0597  -0.0499  -0.0463  -0.0139  -0.0086
 -0.0051   0.0012   0.0062   0.0099   0.0189   0.0208   0.0230   0.0250
  0.0300   0.0370   0.0450   0.0504   0.0526   0.0578   0.0623   0.0647
  0.0664   0.0715   0.0740   0.0774   0.0804   0.0834   0.0866   0.0875
  0.0928   0.0940   0.0960   0.0985   0.1017   0.1093   0.1109   0.1120
  0.1151   0.1183   0.1200   0.1219   0.1245   0.1297   0.1359   0.1406
  0.1437   0.1456   0.1470   0.1492   0.1534   0.1558   0.1612   0.1634
  0.1675   0.1705   0.1746   0.1774   0.1792   0.1843   0.1903   0.1915
  0.1950   0.1980   0.2045   0.2082   0.2144   0.2164   0.2214   0.2232
  0.2251   0.2301   0.2334   0.2366   0.2372   0.2448   0.2474   0.2520
  0.2524   0.2548   0.2557   0.2594   0.2623   0.2648   0.2674   0.2717
  0.2753   0.2798   0.2879   0.2907   0.2932   0.2940   0.3005   0.3053
  0.3072   0.3113   0.3177   0.3202   0.3256   0.3360   0.3442   0.3795
  0.3889   0.4044   0.4084   0.4194   0.4226   0.4290   0.4325   0.4370
  0.4437   0.4475   0.4571   0.4600   0.4635   0.4654   0.4673   0.4715
  0.4772   0.4797   0.4850   0.4878   0.4888   0.4927   0.5027   0.5031
  0.5064   0.5103   0.5145   0.5213   0.5259   0.5425   0.5456   0.5540
  0.5694   0.5779   0.5799   0.5855   0.5918   0.5953   0.6001   0.6067
  0.6095   0.6106   0.6134   0.6179   0.6197   0.6268   0.6311   0.6388
  0.6547   0.6600   0.6622   0.6731   0.6902   0.6968   0.7092   0.7461
  0.7713   0.7735   0.7788   0.7892   0.7973   0.8000   0.8138   0.8189
  0.8224   0.8248   0.8297   0.8328   0.8347   0.8365   0.8390   0.8418
  0.8443   0.8451   0.8486   0.8521   0.8562   0.8613   0.8668   0.8744
  0.8780   0.8807   0.8854   0.8900   0.8933   0.9033   0.9068   0.9135
  0.9145   0.9200   0.9266   0.9288   0.9346   0.9355   0.9430   0.9493
  0.9539   0.9577   0.9613   0.9629   0.9724   0.9773   0.9796   0.9864
  0.9930   0.9956   1.0007   1.0028   1.0149   1.0344   1.0492   1.0595
  1.0698   1.0774   1.0953   1.1146   1.1281   1.1366   1.1501   1.1725
  1.1901   1.1970   1.2090   1.2182   1.2248   1.2386   1.2457   1.2612
  1.2723   1.2746   1.2807   1.2854   1.2923   1.2960   1.3021   1.3053
  1.3102   1.3242   1.3371   1.3577   1.3767   1.3982   1.4072   1.4488
  1.4564   1.4592   1.5152   1.5349   1.5498   1.5590   1.5791   1.6017
  1.6400   1.6450   1.6588   1.7025   1.7229   1.7464   1.7653   1.7715
  1.7918   1.7975   1.8054   1.8137   1.8372   1.8474   1.8539   1.8687
  1.8760   1.8859   1.8918   1.9091   1.9561   1.9735   2.0426   2.0631
  2.0933   2.1124   2.1403   2.1975   2.2021   2.2104   2.2245   2.2307
  2.2450   2.2465   2.2590   2.2634   2.2713   2.2811   2.2862   2.2920
  2.2993   2.3098   2.3225   2.3270   2.3429   2.3499   2.3868   2.4001
  2.4071   2.4081   2.4231   2.4302   2.4449   2.4564   2.4712   2.4860
  2.4934   2.5066   2.5241   2.5366   2.5621   2.5806   2.6012   2.6212
  2.6254   2.6336   2.6463   2.6546   2.6788   2.6974   2.7052   2.7469
  2.7602   2.7785   2.8008   2.8103   2.8793   2.8851   2.9064   2.9494
  3.0001   3.0640   3.0681   3.0772   3.0974   3.1199   3.1244   3.1359
  3.1499   3.1754   3.2256   3.2388   3.2479   3.2560   3.3770   3.4256
  3.5066   3.5351   3.6283   3.6658   3.7383   3.8542   3.8825   3.9033
  4.0104   4.3446   4.7899   4.8109   9.7030   9.7441   9.7841   9.7909
  9.7978   9.8098   9.8256   9.8532   9.8616  23.2262  23.4123  23.7656
 23.8035  23.8117  23.8314  23.9083  23.9273  23.9445  23.9687  24.0254
 24.0793  25.7686  25.7782  25.8135  25.8535  25.8711  25.9141  25.9649
 26.0341  26.0472  26.0810  26.0917  26.1038  26.1291  26.2096  26.2235
 26.3370  26.3626  26.4568  26.4775  26.5120  26.5867  26.7044  26.7401
 26.7806  26.8382  26.9967  27.0998 215.6922 215.7337 215.7808 215.7892
215.7965 215.8111 215.8314 215.8637 215.8774
 --------------------------------------------------------------

          Ground-State Mulliken Net Atomic Charges

     Atom                 Charge (a.u.)
  ----------------------------------------
      1 C                    -1.289371
      2 C                    -1.068368
      3 Cl                    0.445498
      4 C                     0.599624
      5 Cl                    0.650702
      6 C                    -0.725557
      7 Cl                    0.668048
      8 C                     0.254156
      9 Cl                    0.637377
     10 C                    -0.954799
     11 Cl                    0.562775
     12 C                    -0.607879
     13 C                    -0.882852
     14 Cl                    0.408983
     15 C                     0.593676
     16 Cl                    0.634681
     17 C                    -0.458416
     18 Cl                    0.557040
     19 C                    -0.450101
     20 H                     0.234948
     21 C                    -0.153371
     22 Cl                    0.343206
  ----------------------------------------
  Sum of atomic charges =     0.000000

 -----------------------------------------------------------------
                    Cartesian Multipole Moments
 -----------------------------------------------------------------
    Charge (ESU x 10^10)
                 0.0000
    Dipole Moment (Debye)
         X       0.2151      Y       0.5626      Z      -0.7076
       Tot       0.9292
    Quadrupole Moments (Debye-Ang)
        XX    -182.8117     XY       1.7716     YY    -182.5845
        XZ      -1.4639     YZ      -2.9572     ZZ    -178.1650
    Octopole Moments (Debye-Ang^2)
       XXX    -275.6345    XXY      32.9424    XYY     -87.9790
       YYY      77.5220    XXZ      27.3043    XYZ      -7.1625
       YYZ      27.9989    XZZ     -80.3379    YZZ      31.8012
       ZZZ      72.1959
    Hexadecapole Moments (Debye-Ang^3)
      XXXX   -8866.9110   XXXY     559.6055   XXYY   -1707.3752
      XYYY     550.0020   YYYY   -1330.6900   XXXZ    1363.2795
      XXYZ      17.9493   XYYZ     465.4461   YYYZ     120.0639
      XXZZ   -2215.5463   XYZZ     206.7984   YYZZ   -1003.4554
      XZZZ    1341.4253   YZZZ     106.0126   ZZZZ   -4587.8625
 -----------------------------------------------------------------
 Calculating analytic gradient of the SCF energy
 Gradient of SCF Energy
            1           2           3           4           5           6
    1  -0.0019473  -0.0019125   0.0080181  -0.0003820   0.0002547   0.0024147
    2   0.0004933  -0.0026571  -0.0291188  -0.0003104   0.0001256  -0.0000646
    3   0.0007952  -0.0003636  -0.0166261  -0.0041116   0.0015073  -0.0013605
            7           8           9          10          11          12
    1  -0.0014279   0.0035412  -0.0012159  -0.0005611   0.0194838   0.0026021
    2   0.0000465   0.0001101  -0.0001475   0.0025813   0.0285939  -0.0005012
    3   0.0008573   0.0022683  -0.0009122   0.0018635  -0.0000874  -0.0012942
           13          14          15          16          17          18
    1   0.0017824  -0.0061574  -0.0036095   0.0009031  -0.0001550   0.0011821
    2   0.0022300   0.0276496   0.0033721  -0.0010145  -0.0003216  -0.0006138
    3   0.0006277   0.0196136  -0.0014185   0.0004663   0.0006363  -0.0001674
           19          20          21          22
    1  -0.0001248  -0.0001774  -0.0010672  -0.0214442
    2  -0.0017334   0.0001663  -0.0009843  -0.0279018
    3   0.0016557  -0.0001166  -0.0018463  -0.0019865
 Max gradient component =       2.912E-02
 RMS gradient           =       8.661E-03
 Gradient time:  CPU 396.11 s  wall 396.13 s
 Geometry Optimization Parameters
   NAtoms,    NIC,     NZ,  NCons,   NDum,   NFix, NCnnct, MaxDiis
       22     171      22       0       0       0       0       0

 Cartesian Hessian Update
 Hessian updated using BFGS update


** GEOMETRY OPTIMIZATION IN DELOCALIZED INTERNAL COORDINATES **
   Searching for a Minimum

   Optimization Cycle:   4

                       Coordinates (Angstroms)
     ATOM                X               Y               Z
      1  C        -0.0011664864   -0.0039312906    0.0080344603
      2  C        -0.0162582374    0.0694471033    1.4123203452
      3  Cl        1.4856867687    0.1583816452    2.2806152732
      4  C        -1.2152358061    0.0967119518    2.1298639896
      5  Cl       -1.1934751108    0.1926812885    3.8671290762
      6  C        -2.4358860244    0.0578391422    1.4499184960
      7  Cl       -3.9305120473    0.0940563188    2.3362244896
      8  C        -2.4480549468   -0.0103081029    0.0541373880
      9  Cl       -3.9638670200   -0.0684388462   -0.7980913493
     10  C        -1.2422371560   -0.0434163842   -0.6521802836
     11  Cl       -1.2864397063   -0.1683071343   -2.3846331181
     12  C         1.2790927326   -0.0352788854   -0.7544197848
     13  C         2.3025900134   -0.9541258211   -0.4470807498
     14  Cl        2.0566263971   -2.1056883993    0.8297275925
     15  C         3.5084836340   -0.9827644919   -1.1578167927
     16  Cl        4.7477140515   -2.1362571492   -0.7544363651
     17  C         3.7033943557   -0.0805943795   -2.2060608114
     18  Cl        5.1834779550   -0.0706029604   -3.1273953764
     19  C         2.7113351633    0.8319436590   -2.5329536186
     20  H         2.8656430249    1.5345626783   -3.3397386680
     21  C         1.5244705736    0.8511495593   -1.8167561257
     22  Cl        0.3385353192    2.0487853121   -2.2628459224
   Point Group: c1    Number of degrees of freedom:    60


   Energy is  -4599.930329124

 Hessian updated using BFGS update

 59 Hessian modes will be used to form the next step
  Hessian Eigenvalues:
     0.016317    0.017505    0.019773    0.020575    0.020683    0.021678
     0.022457    0.022742    0.023496    0.024090    0.024090    0.024114
     0.024114    0.024135    0.024135    0.024143    0.024143    0.054710
     0.055188    0.101086    0.102286    0.159997    0.216453    0.227269
     0.227561    0.233056    0.237830    0.249888    0.249977    0.249988
     0.249993    0.249994    0.249996    0.250000    0.250004    0.250277
     0.250855    0.287920    0.289698    0.290498    0.292948    0.300902
     0.301033    0.301039    0.301353    0.316975    0.356670    0.403467
     0.408103    0.419357    0.426141    0.457308    0.458785    0.466681
     0.472196    0.478201    0.478303    0.479126    0.480254

 Minimum search - taking simple RFO step
 Searching for Lamda that Minimizes Along All modes
 Value Taken    Lamda =  -0.02732539
 Calculated Step too Large.  Step scaled by  0.526997
 Step Taken.  Stepsize is  0.300000

                             Maximum     Tolerance    Cnvgd?
         Gradient           0.036749      0.000300      NO
         Displacement       0.221372      0.001200      NO
         Energy change     -0.017201      0.000001      NO


 New Cartesian Coordinates Obtained by Inverse Iteration

 Displacement from previous Coordinates is:  0.401980
 ----------------------------------------------------------------
             Standard Nuclear Orientation (Angstroms)
    I     Atom           X                Y                Z
 ----------------------------------------------------------------
    1      C      -0.0008068133    -0.0044327938     0.0088710561
    2      C      -0.0147627711     0.0998100795     1.4107507925
    3      Cl      1.4885227123     0.2233736660     2.2714968491
    4      C      -1.2143209365     0.1276711914     2.1297346314
    5      Cl     -1.1950581374     0.2602987704     3.8619356272
    6      C      -2.4354435756     0.0575440872     1.4492221719
    7      Cl     -3.9281840360     0.0932741170     2.3336821451
    8      C      -2.4480178952    -0.0415566503     0.0535159558
    9      Cl     -3.9611884281    -0.1356779791    -0.7947336557
   10      C      -1.2398633088    -0.0742571231    -0.6514298950
   11      Cl     -1.2760280340    -0.2339145992    -2.3804595801
   12      C       1.2780161467    -0.0351915644    -0.7529443894
   13      C       2.2881329364    -0.9752707322    -0.4662155580
   14      Cl      2.0213148931    -2.1495458331     0.7853050749
   15      C       3.4964041221    -1.0058604994    -1.1762069542
   16      Cl      4.7186297462    -2.1826396430    -0.8026670004
   17      C       3.7023069658    -0.0792187587    -2.2027800761
   18      Cl      5.1809319524    -0.0631811096    -3.1242126601
   19      C       2.7232796390     0.8548944439    -2.5095021304
   20      H       2.8885386432     1.5734481213    -3.2995650939
   21      C       1.5359229435     0.8716756155    -1.7937629898
   22      Cl      0.3655906829     2.0946020073    -2.2164721761
 ----------------------------------------------------------------
 Nuclear Repulsion Energy =        3135.95163858 hartrees
 There are      113 alpha and      113 beta electrons
 Applying Cartesian multipole field
    Component          Value
    ---------          -----
     (2,0,0)        1.00000E-12
     (0,2,0)        2.00000E-11
     (0,0,2)       -3.00000E-11
 Nucleus-field energy     =    -0.0000000792 hartrees
 Requested basis set is 6-311++G(d,p)
 There are 194 shells and 541 basis functions
 A cutoff of  1.0D-15 yielded  13187 shell pairs
 There are    116526 function pairs (    125376 Cartesian)
 Smallest overlap matrix eigenvalue = 1.06E-07
 Linear dependence detected in AO basis
 Number of orthogonalized atomic orbitals = 534
 Maximum deviation from orthogonality = 4.566E-10
 Guess from superposition of atomic densities
 Warning:  Energy on first SCF cycle will be non-variational
 SAD guess density has 226.000000 electrons

 -----------------------------------------------------------------------
  General SCF calculation program by
  Eric Jon Sundstrom, Paul Horn, Yuezhi Mao, Dmitri Zuev, Alec White,
  David Stuck, Shaama M.S., Shane Yost, Joonho Lee, David Small,
  Daniel Levine, Susi Lehtola, Hugh Burton, Evgeny Epifanovsky,
  Bang C. Huynh
 -----------------------------------------------------------------------
 Exchange:     0.2000 Hartree-Fock + 0.0800 Slater + 0.7200 B88
 Correlation:  0.1900 VWN1RPA + 0.8100 LYP
 Using SG-1 standard quadrature grid
 A restricted SCF calculation will be
 performed using DIIS
 SCF converges when DIIS error is below 1.0e-08
 ---------------------------------------
  Cycle       Energy         DIIS error
 ---------------------------------------
    1   -4605.0036089922      2.60e-02  
    2   -4599.8646115959      1.50e-03  
    3   -4599.8253334298      1.74e-03  
    4   -4599.9287946817      5.94e-04  
    5   -4599.9408959833      2.21e-04  
    6   -4599.9423951122      8.90e-05  
    7   -4599.9426596449      2.82e-05  
    8   -4599.9426866509      6.75e-06  
    9   -4599.9426879261      3.15e-06  
   10   -4599.9426882853      7.09e-07  
   11   -4599.9426883026      1.84e-07  
   12   -4599.9426883033      1.02e-07  
   13   -4599.9426883035      2.63e-08  
   14   -4599.9426883043      1.10e-08  
   15   -4599.9426883038      2.82e-09  Convergence criterion met
 ---------------------------------------
 SCF time:   CPU 1133.55s  wall 1134.00s 
 SCF   energy in the final basis set =    -4599.9426883038
 Total energy in the final basis set =    -4599.9426883038

 --------------------------------------------------------------

                    Orbital Energies (a.u.)
 --------------------------------------------------------------

 Alpha MOs
 -- Occupied --
********-101.5844-101.5843-101.5842-101.5824-101.5801-101.5801-101.5796
******** -10.2903 -10.2875 -10.2874 -10.2872 -10.2868 -10.2867 -10.2838
-10.2830 -10.2808 -10.2534 -10.2504 -10.2274  -9.5011  -9.4991  -9.4989
 -9.4989  -9.4970  -9.4960  -9.4960  -9.4955  -9.4940  -7.2662  -7.2642
 -7.2638  -7.2638  -7.2622  -7.2609  -7.2607  -7.2603  -7.2588  -7.2560
 -7.2549  -7.2540  -7.2537  -7.2537  -7.2530  -7.2529  -7.2529  -7.2518
 -7.2510  -7.2507  -7.2507  -7.2501  -7.2501  -7.2499  -7.2494  -7.2487
 -7.2481  -0.9801  -0.9639  -0.9339  -0.9277  -0.9148  -0.9050  -0.8858
 -0.8760  -0.8719  -0.8524  -0.8396  -0.8030  -0.7617  -0.7505  -0.7471
 -0.6711  -0.6492  -0.6352  -0.6234  -0.5730  -0.5571  -0.5477  -0.5291
 -0.5046  -0.4919  -0.4798  -0.4782  -0.4773  -0.4748  -0.4685  -0.4526
 -0.4391  -0.4374  -0.4301  -0.4245  -0.4086  -0.4050  -0.3994  -0.3753
 -0.3671  -0.3641  -0.3618  -0.3593  -0.3554  -0.3515  -0.3449  -0.3414
 -0.3402  -0.3285  -0.3202  -0.3196  -0.3077  -0.2936  -0.2794  -0.2712
 -0.2654
 -- Virtual --
 -0.0878  -0.0681  -0.0657  -0.0597  -0.0495  -0.0473  -0.0131  -0.0084
 -0.0051   0.0016   0.0066   0.0102   0.0190   0.0210   0.0232   0.0250
  0.0299   0.0375   0.0447   0.0502   0.0526   0.0577   0.0623   0.0644
  0.0659   0.0713   0.0738   0.0773   0.0805   0.0833   0.0868   0.0878
  0.0928   0.0945   0.0962   0.0984   0.1011   0.1090   0.1110   0.1120
  0.1152   0.1179   0.1203   0.1221   0.1241   0.1301   0.1356   0.1400
  0.1434   0.1455   0.1465   0.1491   0.1535   0.1550   0.1611   0.1633
  0.1661   0.1696   0.1741   0.1765   0.1797   0.1829   0.1896   0.1912
  0.1954   0.1980   0.2048   0.2091   0.2148   0.2177   0.2216   0.2234
  0.2248   0.2299   0.2331   0.2365   0.2370   0.2445   0.2467   0.2518
  0.2525   0.2542   0.2552   0.2589   0.2622   0.2635   0.2672   0.2717
  0.2752   0.2800   0.2881   0.2886   0.2933   0.2950   0.2996   0.3029
  0.3051   0.3103   0.3175   0.3211   0.3264   0.3396   0.3435   0.3801
  0.3890   0.4045   0.4075   0.4189   0.4218   0.4275   0.4342   0.4375
  0.4438   0.4463   0.4576   0.4603   0.4637   0.4663   0.4681   0.4726
  0.4777   0.4803   0.4854   0.4888   0.4899   0.4965   0.5023   0.5039
  0.5054   0.5075   0.5109   0.5208   0.5266   0.5419   0.5483   0.5569
  0.5713   0.5775   0.5827   0.5866   0.5946   0.5954   0.6001   0.6069
  0.6073   0.6109   0.6133   0.6174   0.6191   0.6301   0.6309   0.6411
  0.6553   0.6608   0.6627   0.6705   0.6881   0.6968   0.7102   0.7519
  0.7697   0.7729   0.7785   0.7889   0.7973   0.8004   0.8175   0.8196
  0.8237   0.8252   0.8309   0.8331   0.8351   0.8364   0.8384   0.8414
  0.8430   0.8453   0.8487   0.8536   0.8568   0.8618   0.8689   0.8761
  0.8776   0.8794   0.8841   0.8919   0.8947   0.9013   0.9072   0.9146
  0.9153   0.9221   0.9282   0.9289   0.9340   0.9362   0.9426   0.9486
  0.9543   0.9551   0.9614   0.9632   0.9694   0.9739   0.9760   0.9838
  0.9903   0.9946   0.9976   1.0074   1.0161   1.0357   1.0476   1.0584
  1.0641   1.0809   1.0934   1.1175   1.1260   1.1368   1.1498   1.1720
  1.1898   1.1957   1.2075   1.2163   1.2243   1.2386   1.2456   1.2628
  1.2722   1.2758   1.2801   1.2856   1.2935   1.2958   1.3027   1.3035
  1.3086   1.3223   1.3381   1.3593   1.3763   1.3983   1.4084   1.4539
  1.4591   1.4598   1.5160   1.5357   1.5505   1.5587   1.5789   1.6020
  1.6398   1.6469   1.6583   1.7037   1.7227   1.7481   1.7654   1.7715
  1.7916   1.7963   1.8054   1.8127   1.8364   1.8444   1.8528   1.8670
  1.8753   1.8890   1.8942   1.9107   1.9557   1.9723   2.0416   2.0612
  2.0968   2.1104   2.1394   2.1975   2.2037   2.2125   2.2251   2.2307
  2.2441   2.2461   2.2565   2.2654   2.2705   2.2841   2.2896   2.2984
  2.2999   2.3121   2.3154   2.3179   2.3411   2.3431   2.3926   2.3998
  2.4061   2.4086   2.4239   2.4308   2.4476   2.4551   2.4709   2.4885
  2.4953   2.5080   2.5260   2.5358   2.5626   2.5810   2.6012   2.6236
  2.6267   2.6325   2.6468   2.6537   2.6786   2.6931   2.7049   2.7463
  2.7598   2.7776   2.7998   2.8108   2.8764   2.8852   2.9108   2.9521
  3.0028   3.0643   3.0679   3.0743   3.0948   3.1162   3.1252   3.1367
  3.1498   3.1751   3.2237   3.2381   3.2468   3.2550   3.3775   3.4261
  3.5078   3.5367   3.6279   3.6642   3.7376   3.8560   3.8822   3.9046
  4.0109   4.3378   4.7862   4.8110   9.7024   9.7451   9.7870   9.7915
  9.7988   9.8104   9.8403   9.8491   9.8559  23.2279  23.4142  23.7651
 23.8027  23.8112  23.8304  23.9078  23.9244  23.9404  23.9644  24.0291
 24.0788  25.7685  25.7779  25.8130  25.8543  25.8722  25.9506  25.9981
 26.0032  26.0120  26.0628  26.0931  26.1030  26.1127  26.1958  26.2064
 26.3531  26.3692  26.4579  26.4827  26.5074  26.5880  26.7053  26.7426
 26.7807  26.8365  26.9975  27.1004 215.6919 215.7348 215.7841 215.7902
215.7978 215.8122 215.8499 215.8579 215.8684
 --------------------------------------------------------------

          Ground-State Mulliken Net Atomic Charges

     Atom                 Charge (a.u.)
  ----------------------------------------
      1 C                    -1.266552
      2 C                    -0.906094
      3 Cl                    0.379667
      4 C                     0.529406
      5 Cl                    0.658178
      6 C                    -0.802596
      7 Cl                    0.668581
      8 C                     0.271617
      9 Cl                    0.642260
     10 C                    -0.885360
     11 Cl                    0.491884
     12 C                    -0.621066
     13 C                    -0.829629
     14 Cl                    0.350200
     15 C                     0.580820
     16 Cl                    0.636911
     17 C                    -0.449165
     18 Cl                    0.558670
     19 C                    -0.388173
     20 H                     0.236393
     21 C                    -0.142512
     22 Cl                    0.286560
  ----------------------------------------
  Sum of atomic charges =     0.000000

 -----------------------------------------------------------------
                    Cartesian Multipole Moments
 -----------------------------------------------------------------
    Charge (ESU x 10^10)
                -0.0000
    Dipole Moment (Debye)
         X       0.2153      Y       0.5645      Z      -0.6774
       Tot       0.9076
    Quadrupole Moments (Debye-Ang)
        XX    -182.5462     XY       1.8891     YY    -182.3269
        XZ      -1.5767     YZ      -2.8217     ZZ    -178.3219
    Octopole Moments (Debye-Ang^2)
       XXX    -274.6248    XXY      33.2722    XYY     -87.0469
       YYY      78.7988    XXZ      27.5270    XYZ      -7.3436
       YYZ      28.1798    XZZ     -80.5112    YZZ      32.5339
       ZZZ      75.0556
    Hexadecapole Moments (Debye-Ang^3)
      XXXX   -8825.1930   XXXY     548.0675   XXYY   -1707.6542
      XYYY     534.8153   YYYY   -1382.6622   XXXZ    1376.3090
      XXYZ       8.9267   XYYZ     468.7092   YYYZ      86.3588
      XXZZ   -2204.8404   XYZZ     204.9875   YYZZ   -1006.4677
      XZZZ    1356.0725   YZZZ      79.1447   ZZZZ   -4559.3892
 -----------------------------------------------------------------
 Calculating analytic gradient of the SCF energy
 Gradient of SCF Energy
            1           2           3           4           5           6
    1  -0.0002442  -0.0005843   0.0048503  -0.0000939   0.0000239   0.0006210
    2   0.0003477  -0.0023491  -0.0212679  -0.0002539   0.0000631  -0.0000293
    3  -0.0000644   0.0000048  -0.0120567  -0.0016204   0.0005382  -0.0003559
            7           8           9          10          11          12
    1  -0.0004420   0.0014245  -0.0004578  -0.0002381   0.0137520   0.0004565
    2   0.0000179   0.0001258  -0.0001112   0.0022133   0.0209866  -0.0001988
    3   0.0002741   0.0008673  -0.0002462   0.0004693   0.0008409  -0.0002635
           13          14          15          16          17          18
    1   0.0011821  -0.0038483  -0.0014389   0.0003875   0.0002813   0.0004587
    2   0.0015238   0.0204586   0.0014506  -0.0002460  -0.0002263  -0.0003356
    3   0.0012338   0.0136933  -0.0006086   0.0000004   0.0001725  -0.0000032
           19          20          21          22
    1  -0.0001314  -0.0001513  -0.0009810  -0.0148265
    2  -0.0008642   0.0000876  -0.0011119  -0.0202807
    3   0.0007377  -0.0000149  -0.0015223  -0.0020761
 Max gradient component =       2.127E-02
 RMS gradient           =       6.207E-03
 Gradient time:  CPU 396.69 s  wall 396.71 s
 Geometry Optimization Parameters
   NAtoms,    NIC,     NZ,  NCons,   NDum,   NFix, NCnnct, MaxDiis
       22     171      22       0       0       0       0       0

 Cartesian Hessian Update
 Hessian updated using BFGS update


** GEOMETRY OPTIMIZATION IN DELOCALIZED INTERNAL COORDINATES **
   Searching for a Minimum

   Optimization Cycle:   5

                       Coordinates (Angstroms)
     ATOM                X               Y               Z
      1  C        -0.0008068133   -0.0044327938    0.0088710561
      2  C        -0.0147627711    0.0998100795    1.4107507925
      3  Cl        1.4885227123    0.2233736660    2.2714968491
      4  C        -1.2143209365    0.1276711914    2.1297346314
      5  Cl       -1.1950581374    0.2602987704    3.8619356272
      6  C        -2.4354435756    0.0575440872    1.4492221719
      7  Cl       -3.9281840360    0.0932741170    2.3336821451
      8  C        -2.4480178952   -0.0415566503    0.0535159558
      9  Cl       -3.9611884281   -0.1356779791   -0.7947336557
     10  C        -1.2398633088   -0.0742571231   -0.6514298950
     11  Cl       -1.2760280340   -0.2339145992   -2.3804595801
     12  C         1.2780161467   -0.0351915644   -0.7529443894
     13  C         2.2881329364   -0.9752707322   -0.4662155580
     14  Cl        2.0213148931   -2.1495458331    0.7853050749
     15  C         3.4964041221   -1.0058604994   -1.1762069542
     16  Cl        4.7186297462   -2.1826396430   -0.8026670004
     17  C         3.7023069658   -0.0792187587   -2.2027800761
     18  Cl        5.1809319524   -0.0631811096   -3.1242126601
     19  C         2.7232796390    0.8548944439   -2.5095021304
     20  H         2.8885386432    1.5734481213   -3.2995650939
     21  C         1.5359229435    0.8716756155   -1.7937629898
     22  Cl        0.3655906829    2.0946020073   -2.2164721761
   Point Group: c1    Number of degrees of freedom:    60


   Energy is  -4599.942688304

 Hessian updated using BFGS update

 60 Hessian modes will be used to form the next step
  Hessian Eigenvalues:
     0.016317    0.017505    0.019703    0.020576    0.020683    0.021678
     0.022422    0.022742    0.023495    0.024090    0.024090    0.024114
     0.024114    0.024135    0.024135    0.024143    0.024143    0.043007
     0.055187    0.098674    0.101110    0.159997    0.216496    0.227325
     0.227360    0.233050    0.237991    0.249922    0.249977    0.249989
     0.249993    0.249994    0.249998    0.250000    0.250015    0.250391
     0.251059    0.287931    0.289642    0.290469    0.292946    0.301029
     0.301033    0.301033    0.301149    0.301815    0.317216    0.356673
     0.403529    0.408114    0.419479    0.426229    0.457317    0.458790
     0.466712    0.472610    0.478201    0.478301    0.479144    0.481274

 Minimum search - taking simple RFO step
 Searching for Lamda that Minimizes Along All modes
 Value Taken    Lamda =  -0.01959351
 Calculated Step too Large.  Step scaled by  0.533352
 Step Taken.  Stepsize is  0.300000

                             Maximum     Tolerance    Cnvgd?
         Gradient           0.026594      0.000300      NO
         Displacement       0.221178      0.001200      NO
         Energy change     -0.012359      0.000001      NO


 New Cartesian Coordinates Obtained by Inverse Iteration

 Displacement from previous Coordinates is:  0.416987
 ----------------------------------------------------------------
             Standard Nuclear Orientation (Angstroms)
    I     Atom           X                Y                Z
 ----------------------------------------------------------------
    1      C      -0.0008112166    -0.0047527034     0.0090119916
    2      C      -0.0129192450     0.1314231225     1.4068749073
    3      Cl      1.4929387252     0.2896114747     2.2587870151
    4      C      -1.2120878978     0.1597639511     2.1270160527
    5      Cl     -1.1929692316     0.3303788930     3.8545016433
    6      C      -2.4329003138     0.0567630048     1.4476192824
    7      Cl     -3.9247850655     0.0917420840     2.3315887597
    8      C      -2.4457954529    -0.0746697157     0.0534090292
    9      Cl     -3.9562550381    -0.2062038598    -0.7919185489
   10      C      -1.2365802750    -0.1065317136    -0.6504293071
   11      Cl     -1.2641902609    -0.3005259725    -2.3766449813
   12      C       1.2773433285    -0.0345627220    -0.7524909764
   13      C       2.2716041711    -0.9956969215    -0.4868884949
   14      Cl      1.9823860602    -2.1921299715     0.7396534486
   15      C       3.4810760737    -1.0280792314    -1.1955219414
   16      Cl      4.6837413803    -2.2305685478    -0.8491637954
   17      C       3.7001215789    -0.0774461652    -2.1987903412
   18      Cl      5.1791615216    -0.0573906628    -3.1189500305
   19      C       2.7353315677     0.8786978334    -2.4842790826
   20      H       2.9126640332     1.6131721562    -3.2567542500
   21      C       1.5472906829     0.8933459295    -1.7694109587
   22      Cl      0.3895523215     2.1395045516    -2.1636572771
 ----------------------------------------------------------------
 Nuclear Repulsion Energy =        3133.10015072 hartrees
 There are      113 alpha and      113 beta electrons
 Applying Cartesian multipole field
    Component          Value
    ---------          -----
     (2,0,0)        1.00000E-12
     (0,2,0)        2.00000E-11
     (0,0,2)       -3.00000E-11
 Nucleus-field energy     =    -0.0000000774 hartrees
 Requested basis set is 6-311++G(d,p)
 There are 194 shells and 541 basis functions
 A cutoff of  1.0D-15 yielded  13185 shell pairs
 There are    116461 function pairs (    125282 Cartesian)
 Smallest overlap matrix eigenvalue = 1.06E-07
 Linear dependence detected in AO basis
 Number of orthogonalized atomic orbitals = 534
 Maximum deviation from orthogonality = 2.936E-10
 Guess from superposition of atomic densities
 Warning:  Energy on first SCF cycle will be non-variational
 SAD guess density has 226.000000 electrons

 -----------------------------------------------------------------------
  General SCF calculation program by
  Eric Jon Sundstrom, Paul Horn, Yuezhi Mao, Dmitri Zuev, Alec White,
  David Stuck, Shaama M.S., Shane Yost, Joonho Lee, David Small,
  Daniel Levine, Susi Lehtola, Hugh Burton, Evgeny Epifanovsky,
  Bang C. Huynh
 -----------------------------------------------------------------------
 Exchange:     0.2000 Hartree-Fock + 0.0800 Slater + 0.7200 B88
 Correlation:  0.1900 VWN1RPA + 0.8100 LYP
 Using SG-1 standard quadrature grid
 A restricted SCF calculation will be
 performed using DIIS
 SCF converges when DIIS error is below 1.0e-08
 ---------------------------------------
  Cycle       Energy         DIIS error
 ---------------------------------------
    1   -4604.9868672461      2.60e-02  
    2   -4599.8731372160      1.50e-03  
    3   -4599.8315635726      1.76e-03  
    4   -4599.9372972811      6.03e-04  
    5   -4599.9497512421      2.26e-04  
    6   -4599.9513348452      8.84e-05  
    7   -4599.9515948705      2.84e-05  
    8   -4599.9516220077      6.81e-06  
    9   -4599.9516232958      3.20e-06  
   10   -4599.9516236686      7.00e-07  
   11   -4599.9516236855      1.82e-07  
   12   -4599.9516236861      1.01e-07  
   13   -4599.9516236865      2.62e-08  
   14   -4599.9516236869      1.09e-08  
   15   -4599.9516236865      2.86e-09  Convergence criterion met
 ---------------------------------------
 SCF time:   CPU 1132.37s  wall 1132.00s 
 SCF   energy in the final basis set =    -4599.9516236865
 Total energy in the final basis set =    -4599.9516236865

 --------------------------------------------------------------

                    Orbital Energies (a.u.)
 --------------------------------------------------------------

 Alpha MOs
 -- Occupied --
********-101.5846-101.5844-101.5842-101.5827-101.5811-101.5810-101.5804
******** -10.2905 -10.2874 -10.2873 -10.2872 -10.2868 -10.2867 -10.2839
-10.2830 -10.2806 -10.2527 -10.2496 -10.2274  -9.5011  -9.4993  -9.4991
 -9.4988  -9.4973  -9.4967  -9.4967  -9.4960  -9.4946  -7.2662  -7.2644
 -7.2640  -7.2637  -7.2624  -7.2616  -7.2614  -7.2609  -7.2594  -7.2560
 -7.2549  -7.2542  -7.2539  -7.2536  -7.2531  -7.2531  -7.2529  -7.2521
 -7.2514  -7.2514  -7.2512  -7.2508  -7.2506  -7.2506  -7.2500  -7.2492
 -7.2487  -0.9798  -0.9638  -0.9331  -0.9274  -0.9146  -0.9054  -0.8858
 -0.8768  -0.8725  -0.8510  -0.8402  -0.8027  -0.7615  -0.7505  -0.7470
 -0.6706  -0.6487  -0.6356  -0.6234  -0.5724  -0.5570  -0.5488  -0.5291
 -0.5042  -0.4921  -0.4795  -0.4781  -0.4768  -0.4750  -0.4681  -0.4527
 -0.4390  -0.4357  -0.4303  -0.4232  -0.4068  -0.4043  -0.3987  -0.3743
 -0.3668  -0.3639  -0.3615  -0.3594  -0.3556  -0.3509  -0.3453  -0.3415
 -0.3398  -0.3297  -0.3226  -0.3207  -0.3126  -0.2925  -0.2785  -0.2714
 -0.2671
 -- Virtual --
 -0.0866  -0.0680  -0.0652  -0.0599  -0.0502  -0.0479  -0.0128  -0.0083
 -0.0053   0.0017   0.0068   0.0103   0.0190   0.0210   0.0234   0.0248
  0.0297   0.0380   0.0443   0.0500   0.0525   0.0576   0.0622   0.0641
  0.0656   0.0710   0.0737   0.0772   0.0805   0.0830   0.0871   0.0881
  0.0926   0.0949   0.0962   0.0984   0.1006   0.1088   0.1110   0.1118
  0.1151   0.1175   0.1203   0.1225   0.1237   0.1303   0.1353   0.1391
  0.1430   0.1448   0.1466   0.1492   0.1536   0.1545   0.1608   0.1635
  0.1652   0.1688   0.1735   0.1757   0.1803   0.1816   0.1892   0.1911
  0.1958   0.1984   0.2050   0.2102   0.2150   0.2192   0.2216   0.2234
  0.2251   0.2301   0.2328   0.2363   0.2369   0.2446   0.2461   0.2515
  0.2518   0.2538   0.2556   0.2588   0.2614   0.2628   0.2670   0.2718
  0.2754   0.2801   0.2856   0.2876   0.2929   0.2955   0.2984   0.3006
  0.3040   0.3094   0.3174   0.3217   0.3268   0.3417   0.3432   0.3804
  0.3890   0.4049   0.4068   0.4184   0.4214   0.4265   0.4347   0.4390
  0.4438   0.4453   0.4577   0.4600   0.4635   0.4670   0.4688   0.4746
  0.4792   0.4814   0.4864   0.4903   0.4919   0.4976   0.4999   0.5025
  0.5038   0.5079   0.5096   0.5208   0.5284   0.5420   0.5514   0.5593
  0.5729   0.5777   0.5858   0.5906   0.5942   0.5969   0.5996   0.6051
  0.6081   0.6115   0.6138   0.6170   0.6196   0.6306   0.6343   0.6441
  0.6563   0.6604   0.6656   0.6686   0.6856   0.6969   0.7109   0.7565
  0.7672   0.7725   0.7784   0.7896   0.7976   0.8013   0.8176   0.8211
  0.8246   0.8262   0.8320   0.8331   0.8356   0.8362   0.8382   0.8408
  0.8419   0.8450   0.8486   0.8538   0.8573   0.8620   0.8685   0.8748
  0.8779   0.8790   0.8815   0.8926   0.8958   0.8993   0.9073   0.9146
  0.9156   0.9243   0.9270   0.9297   0.9346   0.9363   0.9419   0.9458
  0.9520   0.9530   0.9562   0.9628   0.9664   0.9711   0.9738   0.9841
  0.9889   0.9947   1.0004   1.0099   1.0166   1.0370   1.0490   1.0591
  1.0597   1.0820   1.0923   1.1203   1.1236   1.1372   1.1505   1.1722
  1.1897   1.1949   1.2060   1.2146   1.2261   1.2391   1.2456   1.2646
  1.2715   1.2773   1.2801   1.2854   1.2935   1.2959   1.3002   1.3047
  1.3099   1.3203   1.3398   1.3604   1.3758   1.3979   1.4117   1.4592
  1.4603   1.4630   1.5171   1.5368   1.5523   1.5595   1.5785   1.6022
  1.6395   1.6482   1.6577   1.7047   1.7229   1.7497   1.7650   1.7722
  1.7921   1.7950   1.8054   1.8122   1.8353   1.8411   1.8520   1.8660
  1.8747   1.8922   1.8973   1.9135   1.9559   1.9717   2.0405   2.0598
  2.1001   2.1083   2.1385   2.1978   2.2046   2.2158   2.2258   2.2303
  2.2419   2.2454   2.2536   2.2599   2.2734   2.2836   2.2917   2.2963
  2.3014   2.3061   2.3129   2.3215   2.3380   2.3423   2.3975   2.4007
  2.4051   2.4102   2.4280   2.4324   2.4487   2.4546   2.4702   2.4875
  2.4965   2.5091   2.5249   2.5367   2.5630   2.5811   2.6018   2.6258
  2.6287   2.6322   2.6463   2.6533   2.6777   2.6897   2.7053   2.7453
  2.7594   2.7761   2.7988   2.8113   2.8728   2.8855   2.9157   2.9549
  3.0067   3.0648   3.0679   3.0719   3.0931   3.1131   3.1265   3.1379
  3.1502   3.1758   3.2227   3.2385   3.2466   3.2552   3.3785   3.4271
  3.5087   3.5383   3.6282   3.6634   3.7373   3.8586   3.8824   3.9060
  4.0116   4.3301   4.7846   4.8123   9.7042   9.7463   9.7883   9.7926
  9.7997   9.8108   9.8398   9.8486   9.8668  23.2291  23.4155  23.7660
 23.8032  23.8123  23.8305  23.9088  23.9245  23.9389  23.9631  24.0359
 24.0791  25.7676  25.7769  25.8111  25.8501  25.8697  25.9501  25.9629
 25.9720  26.0247  26.0642  26.0901  26.1084  26.1141  26.1901  26.2078
 26.3618  26.3838  26.4584  26.4747  26.5043  26.5904  26.7061  26.7476
 26.7794  26.8356  26.9988  27.0989 215.6941 215.7363 215.7854 215.7912
215.7989 215.8130 215.8443 215.8583 215.8838
 --------------------------------------------------------------

          Ground-State Mulliken Net Atomic Charges

     Atom                 Charge (a.u.)
  ----------------------------------------
      1 C                    -1.258680
      2 C                    -0.743566
      3 Cl                    0.331630
      4 C                     0.414785
      5 Cl                    0.666083
      6 C                    -0.859209
      7 Cl                    0.667944
      8 C                     0.316210
      9 Cl                    0.649268
     10 C                    -0.838532
     11 Cl                    0.429665
     12 C                    -0.650836
     13 C                    -0.830220
     14 Cl                    0.309496
     15 C                     0.590182
     16 Cl                    0.639556
     17 C                    -0.416940
     18 Cl                    0.560122
     19 C                    -0.326836
     20 H                     0.237240
     21 C                    -0.127211
     22 Cl                    0.239847
  ----------------------------------------
  Sum of atomic charges =     0.000000

 -----------------------------------------------------------------
                    Cartesian Multipole Moments
 -----------------------------------------------------------------
    Charge (ESU x 10^10)
                 0.0000
    Dipole Moment (Debye)
         X       0.2190      Y       0.5728      Z      -0.6544
       Tot       0.8968
    Quadrupole Moments (Debye-Ang)
        XX    -182.3742     XY       2.0163     YY    -182.0929
        XZ      -1.6438     YZ      -2.7202     ZZ    -178.4799
    Octopole Moments (Debye-Ang^2)
       XXX    -273.6040    XXY      33.7959    XYY     -86.1720
       YYY      80.1898    XXZ      27.7980    XYZ      -7.5455
       YYZ      28.4035    XZZ     -80.5992    YZZ      33.2544
       ZZZ      77.7330
    Hexadecapole Moments (Debye-Ang^3)
      XXXX   -8777.7264   XXXY     536.0903   XXYY   -1707.4426
      XYYY     518.4474   YYYY   -1439.0030   XXXZ    1387.8623
      XXYZ      -1.0013   XYYZ     471.4256   YYYZ      51.0165
      XXZZ   -2191.9885   XYZZ     202.4753   YYZZ   -1009.3456
      XZZZ    1369.2580   YZZZ      50.3470   ZZZZ   -4525.8123
 -----------------------------------------------------------------
 Calculating analytic gradient of the SCF energy
 Gradient of SCF Energy
            1           2           3           4           5           6
    1   0.0002979  -0.0001155   0.0030213   0.0002141   0.0000620  -0.0001633
    2   0.0002381  -0.0020405  -0.0153526  -0.0001689   0.0000176  -0.0000123
    3  -0.0002595  -0.0000230  -0.0085233  -0.0004190   0.0000739   0.0000699
            7           8           9          10          11          12
    1  -0.0000339   0.0004566  -0.0000213  -0.0000195   0.0096339  -0.0002745
    2   0.0000054   0.0000799  -0.0000801   0.0018838   0.0152478  -0.0000026
    3   0.0000349   0.0000835  -0.0000636   0.0000182   0.0010057   0.0000463
           13          14          15          16          17          18
    1   0.0008214  -0.0023304  -0.0004809  -0.0000366   0.0003512   0.0001393
    2   0.0013777   0.0147789   0.0003317   0.0000315  -0.0000735  -0.0001090
    3   0.0011943   0.0095972  -0.0000109  -0.0000327  -0.0000907   0.0000014
           19          20          21          22
    1  -0.0001457  -0.0001214  -0.0008682  -0.0103866
    2  -0.0003345   0.0000454  -0.0013855  -0.0144782
    3   0.0002486   0.0000213  -0.0010994  -0.0018731
 Max gradient component =       1.535E-02
 RMS gradient           =       4.435E-03
 Gradient time:  CPU 395.37 s  wall 395.40 s
 Geometry Optimization Parameters
   NAtoms,    NIC,     NZ,  NCons,   NDum,   NFix, NCnnct, MaxDiis
       22     171      22       0       0       0       0       0

 Cartesian Hessian Update
 Hessian updated using BFGS update


** GEOMETRY OPTIMIZATION IN DELOCALIZED INTERNAL COORDINATES **
   Searching for a Minimum

   Optimization Cycle:   6

                       Coordinates (Angstroms)
     ATOM                X               Y               Z
      1  C        -0.0008112166   -0.0047527034    0.0090119916
      2  C        -0.0129192450    0.1314231225    1.4068749073
      3  Cl        1.4929387252    0.2896114747    2.2587870151
      4  C        -1.2120878978    0.1597639511    2.1270160527
      5  Cl       -1.1929692316    0.3303788930    3.8545016433
      6  C        -2.4329003138    0.0567630048    1.4476192824
      7  Cl       -3.9247850655    0.0917420840    2.3315887597
      8  C        -2.4457954529   -0.0746697157    0.0534090292
      9  Cl       -3.9562550381   -0.2062038598   -0.7919185489
     10  C        -1.2365802750   -0.1065317136   -0.6504293071
     11  Cl       -1.2641902609   -0.3005259725   -2.3766449813
     12  C         1.2773433285   -0.0345627220   -0.7524909764
     13  C         2.2716041711   -0.9956969215   -0.4868884949
     14  Cl        1.9823860602   -2.1921299715    0.7396534486
     15  C         3.4810760737   -1.0280792314   -1.1955219414
     16  Cl        4.6837413803   -2.2305685478   -0.8491637954
     17  C         3.7001215789   -0.0774461652   -2.1987903412
     18  Cl        5.1791615216   -0.0573906628   -3.1189500305
     19  C         2.7353315677    0.8786978334   -2.4842790826
     20  H         2.9126640332    1.6131721562   -3.2567542500
     21  C         1.5472906829    0.8933459295   -1.7694109587
     22  Cl        0.3895523215    2.1395045516   -2.1636572771
   Point Group: c1    Number of degrees of freedom:    60


   Energy is  -4599.951623687

 Hessian updated using BFGS update

 60 Hessian modes will be used to form the next step
  Hessian Eigenvalues:
     0.016317    0.017505    0.019516    0.020576    0.020683    0.021679
     0.022346    0.022742    0.023496    0.024089    0.024090    0.024114
     0.024114    0.024134    0.024136    0.024143    0.024144    0.033590
     0.055187    0.096729    0.101109    0.159997    0.216499    0.227111
     0.227358    0.233045    0.238005    0.249958    0.249977    0.249989
     0.249993    0.249995    0.249999    0.250000    0.250039    0.250477
     0.251091    0.287933    0.289547    0.290442    0.292945    0.301031
     0.301033    0.301033    0.301169    0.302002    0.317327    0.356674
     0.403476    0.408114    0.419501    0.426239    0.457312    0.458782
     0.466722    0.472851    0.478202    0.478320    0.479144    0.481390

 Minimum search - taking simple RFO step
 Searching for Lamda that Minimizes Along All modes
 Value Taken    Lamda =  -0.01390228
 Calculated Step too Large.  Step scaled by  0.544259
 Step Taken.  Stepsize is  0.300000

                             Maximum     Tolerance    Cnvgd?
         Gradient           0.019169      0.000300      NO
         Displacement       0.221591      0.001200      NO
         Energy change     -0.008935      0.000001      NO


 New Cartesian Coordinates Obtained by Inverse Iteration

 Displacement from previous Coordinates is:  0.422491
 ----------------------------------------------------------------
             Standard Nuclear Orientation (Angstroms)
    I     Atom           X                Y                Z
 ----------------------------------------------------------------
    1      C      -0.0011632288    -0.0052880741     0.0088801895
    2      C      -0.0117699459     0.1634760502     1.4017713276
    3      Cl      1.4969685245     0.3561620992     2.2435471834
    4      C      -1.2104999658     0.1923383026     2.1227979986
    5      Cl     -1.1928854171     0.4014831057     3.8454517636
    6      C      -2.4299662936     0.0560264457     1.4458302662
    7      Cl     -3.9215834288     0.0904009891     2.3298752473
    8      C      -2.4428823896    -0.1082035909     0.0545720357
    9      Cl     -3.9515837940    -0.2771933982    -0.7860777620
   10      C      -1.2331614182    -0.1394616867    -0.6486588327
   11      Cl     -1.2519743819    -0.3676679723    -2.3718263322
   12      C       1.2772259753    -0.0341408794    -0.7524731475
   13      C       2.2546002762    -1.0160234066    -0.5088360820
   14      Cl      1.9418506378    -2.2332391087     0.6929521946
   15      C       3.4649249721    -1.0492834891    -1.2163738408
   16      Cl      4.6495253285    -2.2762922781    -0.8986215537
   17      C       3.6981223925    -0.0755553106    -2.1947344914
   18      Cl      5.1787172027    -0.0536930360    -3.1125123097
   19      C       2.7483457116     0.9022972491    -2.4578674349
   20      H       2.9383263027     1.6523811056    -3.2121032543
   21      C       1.5595412746     0.9150672521    -1.7440304499
   22      Cl      0.4132391127     2.1822544449    -2.1080005707
 ----------------------------------------------------------------
 Nuclear Repulsion Energy =        3130.54961740 hartrees
 There are      113 alpha and      113 beta electrons
 Applying Cartesian multipole field
    Component          Value
    ---------          -----
     (2,0,0)        1.00000E-12
     (0,2,0)        2.00000E-11
     (0,0,2)       -3.00000E-11
 Nucleus-field energy     =    -0.0000000755 hartrees
 Requested basis set is 6-311++G(d,p)
 There are 194 shells and 541 basis functions
 A cutoff of  1.0D-15 yielded  13184 shell pairs
 There are    116557 function pairs (    125390 Cartesian)
 Smallest overlap matrix eigenvalue = 1.05E-07
 Linear dependence detected in AO basis
 Number of orthogonalized atomic orbitals = 534
 Maximum deviation from orthogonality = 4.964E-10
 Guess from superposition of atomic densities
 Warning:  Energy on first SCF cycle will be non-variational
 SAD guess density has 226.000000 electrons

 -----------------------------------------------------------------------
  General SCF calculation program by
  Eric Jon Sundstrom, Paul Horn, Yuezhi Mao, Dmitri Zuev, Alec White,
  David Stuck, Shaama M.S., Shane Yost, Joonho Lee, David Small,
  Daniel Levine, Susi Lehtola, Hugh Burton, Evgeny Epifanovsky,
  Bang C. Huynh
 -----------------------------------------------------------------------
 Exchange:     0.2000 Hartree-Fock + 0.0800 Slater + 0.7200 B88
 Correlation:  0.1900 VWN1RPA + 0.8100 LYP
 Using SG-1 standard quadrature grid
 A restricted SCF calculation will be
 performed using DIIS
 SCF converges when DIIS error is below 1.0e-08
 ---------------------------------------
  Cycle       Energy         DIIS error
 ---------------------------------------
    1   -4604.9727107859      2.59e-02  
    2   -4599.8791582338      1.51e-03  
    3   -4599.8355158185      1.78e-03  
    4   -4599.9433788128      6.11e-04  
    5   -4599.9561460396      2.29e-04  
    6   -4599.9577920005      8.80e-05  
    7   -4599.9580489282      2.84e-05  
    8   -4599.9580761407      6.85e-06  
    9   -4599.9580774419      3.23e-06  
   10   -4599.9580778242      6.95e-07  
   11   -4599.9580778405      1.80e-07  
   12   -4599.9580778413      1.00e-07  
   13   -4599.9580778419      2.61e-08  
   14   -4599.9580778418      1.09e-08  
   15   -4599.9580778417      2.92e-09  Convergence criterion met
 ---------------------------------------
 SCF time:   CPU 1134.39s  wall 1135.00s 
 SCF   energy in the final basis set =    -4599.9580778417
 Total energy in the final basis set =    -4599.9580778417

 --------------------------------------------------------------

                    Orbital Energies (a.u.)
 --------------------------------------------------------------

 Alpha MOs
 -- Occupied --
********-101.5848-101.5846-101.5841-101.5829-101.5819-101.5819-101.5812
******** -10.2905 -10.2873 -10.2873 -10.2872 -10.2868 -10.2867 -10.2839
-10.2831 -10.2805 -10.2520 -10.2490 -10.2275  -9.5011  -9.4995  -9.4993
 -9.4987  -9.4975  -9.4973  -9.4973  -9.4966  -9.4951  -7.2662  -7.2646
 -7.2642  -7.2636  -7.2626  -7.2623  -7.2621  -7.2615  -7.2600  -7.2560
 -7.2549  -7.2543  -7.2541  -7.2535  -7.2533  -7.2533  -7.2528  -7.2523
 -7.2520  -7.2520  -7.2514  -7.2514  -7.2513  -7.2512  -7.2506  -7.2498
 -7.2493  -0.9796  -0.9638  -0.9324  -0.9272  -0.9143  -0.9057  -0.8857
 -0.8773  -0.8728  -0.8500  -0.8407  -0.8025  -0.7616  -0.7506  -0.7470
 -0.6703  -0.6483  -0.6360  -0.6234  -0.5719  -0.5569  -0.5499  -0.5292
 -0.5039  -0.4922  -0.4793  -0.4782  -0.4764  -0.4752  -0.4677  -0.4528
 -0.4390  -0.4343  -0.4305  -0.4222  -0.4055  -0.4035  -0.3980  -0.3733
 -0.3665  -0.3639  -0.3612  -0.3596  -0.3559  -0.3505  -0.3458  -0.3419
 -0.3392  -0.3315  -0.3242  -0.3220  -0.3160  -0.2913  -0.2779  -0.2718
 -0.2685
 -- Virtual --
 -0.0852  -0.0680  -0.0651  -0.0602  -0.0515  -0.0481  -0.0127  -0.0084
 -0.0055   0.0016   0.0069   0.0104   0.0190   0.0210   0.0234   0.0247
  0.0294   0.0385   0.0439   0.0498   0.0523   0.0574   0.0619   0.0638
  0.0653   0.0707   0.0737   0.0772   0.0805   0.0826   0.0874   0.0885
  0.0922   0.0950   0.0961   0.0986   0.1001   0.1086   0.1109   0.1117
  0.1150   0.1171   0.1202   0.1226   0.1236   0.1304   0.1349   0.1381
  0.1425   0.1441   0.1468   0.1493   0.1536   0.1543   0.1598   0.1641
  0.1648   0.1680   0.1728   0.1751   0.1803   0.1811   0.1890   0.1911
  0.1961   0.1990   0.2051   0.2114   0.2152   0.2203   0.2213   0.2232
  0.2256   0.2302   0.2332   0.2357   0.2375   0.2447   0.2459   0.2508
  0.2514   0.2527   0.2548   0.2592   0.2603   0.2629   0.2666   0.2719
  0.2755   0.2788   0.2841   0.2865   0.2922   0.2949   0.2976   0.3007
  0.3035   0.3087   0.3173   0.3218   0.3275   0.3412   0.3421   0.3806
  0.3890   0.4046   0.4070   0.4182   0.4216   0.4260   0.4347   0.4403
  0.4439   0.4449   0.4573   0.4593   0.4627   0.4671   0.4692   0.4760
  0.4806   0.4847   0.4876   0.4908   0.4933   0.4958   0.4982   0.4991
  0.5028   0.5096   0.5124   0.5215   0.5303   0.5427   0.5545   0.5618
  0.5737   0.5781   0.5864   0.5936   0.5965   0.5977   0.5993   0.6047
  0.6088   0.6124   0.6149   0.6168   0.6204   0.6301   0.6386   0.6474
  0.6567   0.6607   0.6643   0.6733   0.6829   0.6966   0.7092   0.7600
  0.7654   0.7723   0.7784   0.7907   0.7984   0.8027   0.8169   0.8225
  0.8261   0.8275   0.8326   0.8339   0.8354   0.8361   0.8382   0.8402
  0.8409   0.8445   0.8480   0.8530   0.8576   0.8618   0.8628   0.8738
  0.8781   0.8792   0.8800   0.8913   0.8953   0.9001   0.9070   0.9136
  0.9159   0.9252   0.9258   0.9267   0.9358   0.9371   0.9403   0.9413
  0.9443   0.9523   0.9555   0.9623   0.9670   0.9698   0.9748   0.9842
  0.9892   0.9950   1.0034   1.0097   1.0159   1.0379   1.0518   1.0574
  1.0601   1.0823   1.0925   1.1210   1.1234   1.1376   1.1521   1.1730
  1.1893   1.1943   1.2044   1.2145   1.2279   1.2396   1.2457   1.2656
  1.2708   1.2780   1.2819   1.2851   1.2929   1.2947   1.2981   1.3048
  1.3146   1.3179   1.3417   1.3610   1.3748   1.3971   1.4159   1.4586
  1.4651   1.4671   1.5175   1.5376   1.5549   1.5606   1.5778   1.6020
  1.6391   1.6493   1.6568   1.7058   1.7234   1.7507   1.7642   1.7736
  1.7928   1.7935   1.8056   1.8120   1.8339   1.8372   1.8513   1.8654
  1.8739   1.8951   1.9000   1.9175   1.9566   1.9716   2.0395   2.0588
  2.1029   2.1065   2.1374   2.1978   2.2062   2.2185   2.2269   2.2295
  2.2396   2.2439   2.2514   2.2548   2.2753   2.2805   2.2888   2.2966
  2.2987   2.3074   2.3134   2.3244   2.3363   2.3412   2.3997   2.4018
  2.4052   2.4122   2.4330   2.4342   2.4448   2.4565   2.4698   2.4852
  2.4968   2.5091   2.5217   2.5383   2.5632   2.5808   2.6026   2.6260
  2.6293   2.6354   2.6454   2.6528   2.6762   2.6868   2.7057   2.7443
  2.7588   2.7739   2.7978   2.8117   2.8682   2.8855   2.9203   2.9572
  3.0109   3.0647   3.0675   3.0707   3.0920   3.1111   3.1281   3.1394
  3.1503   3.1773   3.2224   3.2395   3.2467   3.2560   3.3798   3.4282
  3.5092   3.5401   3.6290   3.6633   3.7372   3.8616   3.8825   3.9073
  4.0122   4.3222   4.7842   4.8139   9.7078   9.7474   9.7887   9.7939
  9.8005   9.8109   9.8317   9.8412   9.8910  23.2302  23.4163  23.7676
 23.8040  23.8139  23.8308  23.9102  23.9253  23.9387  23.9635  24.0427
 24.0803  25.7664  25.7758  25.8083  25.8430  25.8659  25.9187  25.9410
 25.9741  26.0279  26.0709  26.0888  26.1071  26.1222  26.1914  26.2109
 26.3664  26.3891  26.4538  26.4619  26.5051  26.5915  26.7057  26.7521
 26.7776  26.8331  26.9975  27.0952 215.6982 215.7375 215.7857 215.7922
215.8001 215.8135 215.8337 215.8488 215.9129
 --------------------------------------------------------------

          Ground-State Mulliken Net Atomic Charges

     Atom                 Charge (a.u.)
  ----------------------------------------
      1 C                    -1.243390
      2 C                    -0.638694
      3 Cl                    0.314887
      4 C                     0.283435
      5 Cl                    0.671335
      6 C                    -0.873795
      7 Cl                    0.667287
      8 C                     0.383464
      9 Cl                    0.655329
     10 C                    -0.843071
     11 Cl                    0.395817
     12 C                    -0.683394
     13 C                    -0.877925
     14 Cl                    0.297269
     15 C                     0.605717
     16 Cl                    0.641147
     17 C                    -0.370433
     18 Cl                    0.561881
     19 C                    -0.275425
     20 H                     0.237611
     21 C                    -0.125600
     22 Cl                    0.216549
  ----------------------------------------
  Sum of atomic charges =     0.000000

 -----------------------------------------------------------------
                    Cartesian Multipole Moments
 -----------------------------------------------------------------
    Charge (ESU x 10^10)
                 0.0000
    Dipole Moment (Debye)
         X       0.2243      Y       0.5853      Z      -0.6355
       Tot       0.8926
    Quadrupole Moments (Debye-Ang)
        XX    -182.2453     XY       2.1448     YY    -181.8878
        XZ      -1.6919     YZ      -2.6399     ZZ    -178.6441
    Octopole Moments (Debye-Ang^2)
       XXX    -272.4489    XXY      34.4024    XYY     -85.3718
       YYY      81.6358    XXZ      28.1214    XYZ      -7.7026
       YYZ      28.6602    XZZ     -80.6590    YZZ      33.9109
       ZZZ      80.3207
    Hexadecapole Moments (Debye-Ang^3)
      XXXX   -8732.6126   XXXY     523.7203   XXYY   -1708.2733
      XYYY     501.9388   YYYY   -1498.0240   XXXZ    1400.5814
      XXYZ     -11.4031   XYYZ     474.5980   YYYZ      14.3239
      XXZZ   -2179.2113   XYZZ     199.3751   YYZZ   -1012.1738
      XZZZ    1383.9591   YZZZ      19.7742   ZZZZ   -4489.8576
 -----------------------------------------------------------------
 Calculating analytic gradient of the SCF energy
 Gradient of SCF Energy
            1           2           3           4           5           6
    1   0.0002680   0.0000657   0.0020683   0.0002272  -0.0000345  -0.0003132
    2   0.0001480  -0.0017120  -0.0110982  -0.0001028  -0.0000167  -0.0000116
    3  -0.0001751  -0.0002341  -0.0060644   0.0000401  -0.0000841   0.0001453
            7           8           9          10          11          12
    1   0.0001095   0.0000461   0.0000753   0.0002022   0.0068728  -0.0003064
    2   0.0000018   0.0000226  -0.0000261   0.0015875   0.0110027   0.0001085
    3  -0.0000552  -0.0001156   0.0000773  -0.0000356   0.0008006   0.0000463
           13          14          15          16          17          18
    1   0.0004876  -0.0015877  -0.0000015  -0.0000856   0.0002389   0.0000495
    2   0.0013633   0.0105959  -0.0001047   0.0001838  -0.0000115  -0.0000768
    3   0.0010221   0.0069078   0.0001347  -0.0001622  -0.0001120   0.0000511
           19          20          21          22
    1  -0.0001358  -0.0000733  -0.0007966  -0.0073766
    2  -0.0000917   0.0000138  -0.0014950  -0.0102807
    3   0.0000444   0.0000257  -0.0007336  -0.0015235
 Max gradient component =       1.110E-02
 RMS gradient           =       3.188E-03
 Gradient time:  CPU 393.45 s  wall 393.48 s
 Geometry Optimization Parameters
   NAtoms,    NIC,     NZ,  NCons,   NDum,   NFix, NCnnct, MaxDiis
       22     171      22       0       0       0       0       0

 Cartesian Hessian Update
 Hessian updated using BFGS update


** GEOMETRY OPTIMIZATION IN DELOCALIZED INTERNAL COORDINATES **
   Searching for a Minimum

   Optimization Cycle:   7

                       Coordinates (Angstroms)
     ATOM                X               Y               Z
      1  C        -0.0011632288   -0.0052880741    0.0088801895
      2  C        -0.0117699459    0.1634760502    1.4017713276
      3  Cl        1.4969685245    0.3561620992    2.2435471834
      4  C        -1.2104999658    0.1923383026    2.1227979986
      5  Cl       -1.1928854171    0.4014831057    3.8454517636
      6  C        -2.4299662936    0.0560264457    1.4458302662
      7  Cl       -3.9215834288    0.0904009891    2.3298752473
      8  C        -2.4428823896   -0.1082035909    0.0545720357
      9  Cl       -3.9515837940   -0.2771933982   -0.7860777620
     10  C        -1.2331614182   -0.1394616867   -0.6486588327
     11  Cl       -1.2519743819   -0.3676679723   -2.3718263322
     12  C         1.2772259753   -0.0341408794   -0.7524731475
     13  C         2.2546002762   -1.0160234066   -0.5088360820
     14  Cl        1.9418506378   -2.2332391087    0.6929521946
     15  C         3.4649249721   -1.0492834891   -1.2163738408
     16  Cl        4.6495253285   -2.2762922781   -0.8986215537
     17  C         3.6981223925   -0.0755553106   -2.1947344914
     18  Cl        5.1787172027   -0.0536930360   -3.1125123097
     19  C         2.7483457116    0.9022972491   -2.4578674349
     20  H         2.9383263027    1.6523811056   -3.2121032543
     21  C         1.5595412746    0.9150672521   -1.7440304499
     22  Cl        0.4132391127    2.1822544449   -2.1080005707
   Point Group: c1    Number of degrees of freedom:    60


   Energy is  -4599.958077842

 Hessian updated using BFGS update

 60 Hessian modes will be used to form the next step
  Hessian Eigenvalues:
     0.016317    0.017505    0.018824    0.020576    0.020683    0.021679
     0.022060    0.022743    0.023497    0.024086    0.024090    0.024113
     0.024114    0.024134    0.024136    0.024143    0.024144    0.026257
     0.055187    0.095307    0.101107    0.159997    0.216505    0.226935
     0.227359    0.233041    0.238033    0.249967    0.249978    0.249989
     0.249993    0.249995    0.250000    0.250000    0.250038    0.250526
     0.251116    0.287933    0.289465    0.290426    0.292945    0.301031
     0.301033    0.301033    0.301163    0.302046    0.317291    0.356674
     0.403408    0.408114    0.419517    0.426249    0.457312    0.458779
     0.466723    0.472833    0.478202    0.478319    0.479146    0.481437

 Minimum search - taking simple RFO step
 Searching for Lamda that Minimizes Along All modes
 Value Taken    Lamda =  -0.01000342
 Calculated Step too Large.  Step scaled by  0.548896
 Step Taken.  Stepsize is  0.300000

                             Maximum     Tolerance    Cnvgd?
         Gradient           0.013887      0.000300      NO
         Displacement       0.223079      0.001200      NO
         Energy change     -0.006454      0.000001      NO


 New Cartesian Coordinates Obtained by Inverse Iteration

 Displacement from previous Coordinates is:  0.416077
 ----------------------------------------------------------------
             Standard Nuclear Orientation (Angstroms)
    I     Atom           X                Y                Z
 ----------------------------------------------------------------
    1      C      -0.0019379042    -0.0053979645     0.0083025922
    2      C      -0.0117861762     0.1952603767     1.3957750400
    3      Cl      1.4984724578     0.4225881813     2.2279803763
    4      C      -1.2097959121     0.2241829416     2.1176800917
    5      Cl     -1.1924333136     0.4710206220     3.8351165942
    6      C      -2.4275354708     0.0549635613     1.4445600502
    7      Cl     -3.9189870248     0.0877331382     2.3293742586
    8      C      -2.4400139875    -0.1409881338     0.0570834046
    9      Cl     -3.9464435169    -0.3478805342    -0.7787898885
   10      C      -1.2303471709    -0.1713143019    -0.6460263359
   11      Cl     -1.2428986590    -0.4326679186    -2.3654614482
   12      C       1.2772468383    -0.0336044797    -0.7530826618
   13      C       2.2376964041    -1.0353770578    -0.5318073895
   14      Cl      1.9036983396    -2.2723593306     0.6451806686
   15      C       3.4486419506    -1.0692152427    -1.2379120698
   16      Cl      4.6144358883    -2.3201535335    -0.9462913665
   17      C       3.6969952674    -0.0739796626    -2.1910772920
   18      Cl      5.1793358675    -0.0507749366    -3.1064984525
   19      C       2.7625603572     0.9246546476    -2.4314099704
   20      H       2.9654140763     1.6896651705    -3.1671247396
   21      C       1.5728298934     0.9362075793    -1.7189155145
   22      Cl      0.4387692431     2.2232816914    -2.0530938024
 ----------------------------------------------------------------
 Nuclear Repulsion Energy =        3128.04352860 hartrees
 There are      113 alpha and      113 beta electrons
 Applying Cartesian multipole field
    Component          Value
    ---------          -----
     (2,0,0)        1.00000E-12
     (0,2,0)        2.00000E-11
     (0,0,2)       -3.00000E-11
 Nucleus-field energy     =    -0.0000000735 hartrees
 Requested basis set is 6-311++G(d,p)
 There are 194 shells and 541 basis functions
 A cutoff of  1.0D-15 yielded  13185 shell pairs
 There are    116576 function pairs (    125402 Cartesian)
 Smallest overlap matrix eigenvalue = 1.04E-07
 Linear dependence detected in AO basis
 Number of orthogonalized atomic orbitals = 534
 Maximum deviation from orthogonality = 4.372E-10
 Guess from superposition of atomic densities
 Warning:  Energy on first SCF cycle will be non-variational
 SAD guess density has 226.000000 electrons

 -----------------------------------------------------------------------
  General SCF calculation program by
  Eric Jon Sundstrom, Paul Horn, Yuezhi Mao, Dmitri Zuev, Alec White,
  David Stuck, Shaama M.S., Shane Yost, Joonho Lee, David Small,
  Daniel Levine, Susi Lehtola, Hugh Burton, Evgeny Epifanovsky,
  Bang C. Huynh
 -----------------------------------------------------------------------
 Exchange:     0.2000 Hartree-Fock + 0.0800 Slater + 0.7200 B88
 Correlation:  0.1900 VWN1RPA + 0.8100 LYP
 Using SG-1 standard quadrature grid
 A restricted SCF calculation will be
 performed using DIIS
 SCF converges when DIIS error is below 1.0e-08
 ---------------------------------------
  Cycle       Energy         DIIS error
 ---------------------------------------
    1   -4604.9610628655      2.59e-02  
    2   -4599.8834714880      1.51e-03  
    3   -4599.8381301406      1.80e-03  
    4   -4599.9477654058      6.18e-04  
    5   -4599.9607931715      2.32e-04  
    6   -4599.9624851006      8.77e-05  
    7   -4599.9627399677      2.85e-05  
    8   -4599.9627671982      6.88e-06  
    9   -4599.9627685107      3.25e-06  
   10   -4599.9627688976      6.93e-07  
   11   -4599.9627689139      1.77e-07  
   12   -4599.9627689150      9.85e-08  
   13   -4599.9627689149      2.60e-08  
   14   -4599.9627689147      1.08e-08  
   15   -4599.9627689150      2.99e-09  Convergence criterion met
 ---------------------------------------
 SCF time:   CPU 1131.41s  wall 1131.00s 
 SCF   energy in the final basis set =    -4599.9627689150
 Total energy in the final basis set =    -4599.9627689150

 --------------------------------------------------------------

                    Orbital Energies (a.u.)
 --------------------------------------------------------------

 Alpha MOs
 -- Occupied --
********-101.5849-101.5847-101.5840-101.5830-101.5827-101.5826-101.5819
******** -10.2906 -10.2873 -10.2872 -10.2872 -10.2868 -10.2867 -10.2840
-10.2832 -10.2805 -10.2516 -10.2485 -10.2276  -9.5011  -9.4996  -9.4994
 -9.4986  -9.4979  -9.4979  -9.4976  -9.4971  -9.4957  -7.2661  -7.2647
 -7.2643  -7.2635  -7.2628  -7.2627  -7.2627  -7.2621  -7.2605  -7.2560
 -7.2549  -7.2544  -7.2542  -7.2534  -7.2534  -7.2534  -7.2527  -7.2526
 -7.2526  -7.2524  -7.2520  -7.2519  -7.2518  -7.2515  -7.2512  -7.2504
 -7.2499  -0.9794  -0.9638  -0.9319  -0.9269  -0.9142  -0.9060  -0.8856
 -0.8776  -0.8730  -0.8492  -0.8412  -0.8023  -0.7617  -0.7508  -0.7471
 -0.6701  -0.6479  -0.6365  -0.6235  -0.5713  -0.5568  -0.5509  -0.5292
 -0.5036  -0.4922  -0.4791  -0.4783  -0.4761  -0.4754  -0.4674  -0.4528
 -0.4391  -0.4331  -0.4307  -0.4213  -0.4045  -0.4027  -0.3973  -0.3724
 -0.3662  -0.3638  -0.3610  -0.3597  -0.3564  -0.3503  -0.3464  -0.3423
 -0.3386  -0.3333  -0.3251  -0.3239  -0.3177  -0.2902  -0.2775  -0.2722
 -0.2696
 -- Virtual --
 -0.0837  -0.0680  -0.0650  -0.0605  -0.0531  -0.0483  -0.0127  -0.0084
 -0.0058   0.0015   0.0069   0.0104   0.0190   0.0209   0.0235   0.0245
  0.0291   0.0389   0.0436   0.0497   0.0521   0.0573   0.0615   0.0636
  0.0651   0.0705   0.0738   0.0772   0.0805   0.0823   0.0877   0.0888
  0.0917   0.0950   0.0960   0.0989   0.0997   0.1083   0.1107   0.1115
  0.1147   0.1168   0.1199   0.1223   0.1239   0.1305   0.1347   0.1371
  0.1420   0.1436   0.1471   0.1493   0.1538   0.1545   0.1587   0.1646
  0.1649   0.1673   0.1720   0.1747   0.1797   0.1815   0.1890   0.1912
  0.1965   0.1996   0.2049   0.2122   0.2155   0.2206   0.2211   0.2228
  0.2257   0.2295   0.2343   0.2352   0.2384   0.2443   0.2460   0.2501
  0.2505   0.2518   0.2527   0.2599   0.2601   0.2631   0.2660   0.2719
  0.2752   0.2782   0.2845   0.2853   0.2913   0.2947   0.2966   0.3015
  0.3039   0.3082   0.3168   0.3213   0.3285   0.3361   0.3424   0.3807
  0.3888   0.4038   0.4084   0.4186   0.4223   0.4259   0.4347   0.4411
  0.4440   0.4449   0.4561   0.4587   0.4615   0.4666   0.4690   0.4765
  0.4813   0.4873   0.4879   0.4898   0.4910   0.4961   0.4977   0.5000
  0.5030   0.5110   0.5154   0.5228   0.5317   0.5440   0.5573   0.5641
  0.5734   0.5785   0.5856   0.5944   0.5979   0.5988   0.6008   0.6057
  0.6091   0.6133   0.6163   0.6167   0.6209   0.6297   0.6418   0.6509
  0.6555   0.6604   0.6663   0.6769   0.6813   0.6956   0.7046   0.7626
  0.7649   0.7726   0.7786   0.7918   0.7994   0.8040   0.8162   0.8241
  0.8274   0.8293   0.8329   0.8344   0.8352   0.8365   0.8374   0.8395
  0.8413   0.8439   0.8473   0.8515   0.8551   0.8578   0.8622   0.8737
  0.8775   0.8785   0.8811   0.8878   0.8961   0.9009   0.9066   0.9120
  0.9156   0.9207   0.9221   0.9270   0.9348   0.9364   0.9390   0.9410
  0.9431   0.9519   0.9554   0.9608   0.9674   0.9701   0.9777   0.9829
  0.9917   0.9955   1.0055   1.0083   1.0146   1.0386   1.0512   1.0584
  1.0621   1.0835   1.0932   1.1196   1.1256   1.1380   1.1542   1.1741
  1.1888   1.1939   1.2033   1.2160   1.2293   1.2398   1.2459   1.2657
  1.2702   1.2780   1.2845   1.2846   1.2922   1.2927   1.2968   1.3045
  1.3154   1.3198   1.3430   1.3615   1.3732   1.3962   1.4193   1.4564
  1.4662   1.4732   1.5148   1.5382   1.5580   1.5617   1.5765   1.6009
  1.6388   1.6501   1.6560   1.7068   1.7244   1.7507   1.7635   1.7749
  1.7917   1.7936   1.8059   1.8118   1.8320   1.8336   1.8504   1.8653
  1.8727   1.8973   1.9018   1.9226   1.9576   1.9721   2.0386   2.0580
  2.1040   2.1059   2.1357   2.1973   2.2083   2.2204   2.2283   2.2286
  2.2378   2.2420   2.2494   2.2533   2.2762   2.2786   2.2845   2.2954
  2.3029   2.3074   2.3155   2.3246   2.3351   2.3399   2.3997   2.4015
  2.4068   2.4149   2.4313   2.4385   2.4404   2.4586   2.4703   2.4842
  2.4945   2.5080   2.5190   2.5389   2.5632   2.5801   2.6026   2.6247
  2.6281   2.6409   2.6455   2.6523   2.6749   2.6841   2.7059   2.7436
  2.7581   2.7711   2.7971   2.8116   2.8628   2.8852   2.9243   2.9590
  3.0147   3.0640   3.0666   3.0714   3.0913   3.1105   3.1296   3.1405
  3.1503   3.1791   3.2227   3.2409   3.2465   3.2567   3.3810   3.4294
  3.5092   3.5420   3.6299   3.6640   3.7374   3.8640   3.8825   3.9084
  4.0127   4.3151   4.7845   4.8153   9.7126   9.7485   9.7886   9.7947
  9.8015   9.8113   9.8234   9.8346   9.9058  23.2315  23.4168  23.7686
 23.8051  23.8149  23.8313  23.9110  23.9262  23.9389  23.9644  24.0483
 24.0821  25.7651  25.7748  25.8057  25.8377  25.8629  25.9092  25.9326
 25.9692  26.0226  26.0777  26.0890  26.1060  26.1265  26.1969  26.2132
 26.3498  26.3976  26.4360  26.4624  26.5068  26.5899  26.7039  26.7522
 26.7772  26.8292  26.9914  27.0934 215.7034 215.7390 215.7855 215.7925
215.8011 215.8141 215.8238 215.8410 215.9299
 --------------------------------------------------------------

          Ground-State Mulliken Net Atomic Charges

     Atom                 Charge (a.u.)
  ----------------------------------------
      1 C                    -1.204415
      2 C                    -0.637892
      3 Cl                    0.333194
      4 C                     0.187766
      5 Cl                    0.673053
      6 C                    -0.822403
      7 Cl                    0.666754
      8 C                     0.443618
      9 Cl                    0.657920
     10 C                    -0.917272
     11 Cl                    0.400458
     12 C                    -0.705995
     13 C                    -0.969277
     14 Cl                    0.315873
     15 C                     0.621676
     16 Cl                    0.640599
     17 C                    -0.317780
     18 Cl                    0.563839
     19 C                    -0.242925
     20 H                     0.237701
     21 C                    -0.148793
     22 Cl                    0.224302
  ----------------------------------------
  Sum of atomic charges =     0.000000

 -----------------------------------------------------------------
                    Cartesian Multipole Moments
 -----------------------------------------------------------------
    Charge (ESU x 10^10)
                 0.0000
    Dipole Moment (Debye)
         X       0.2305      Y       0.5989      Z      -0.6183
       Tot       0.8912
    Quadrupole Moments (Debye-Ang)
        XX    -182.1573     XY       2.2697     YY    -181.7013
        XZ      -1.7062     YZ      -2.5796     ZZ    -178.7993
    Octopole Moments (Debye-Ang^2)
       XXX    -271.2839    XXY      35.0647    XYY     -84.6127
       YYY      83.0397    XXZ      28.4833    XYZ      -7.8634
       YYZ      28.9500    XZZ     -80.6754    YZZ      34.5089
       ZZZ      82.7747
    Hexadecapole Moments (Debye-Ang^3)
      XXXX   -8691.2407   XXXY     511.1185   XXYY   -1709.9855
      XYYY     484.8546   YYYY   -1558.8070   XXXZ    1413.8586
      XXYZ     -22.0380   XYYZ     478.1121   YYYZ     -21.9960
      XXZZ   -2166.8021   XYZZ     195.7614   YYZZ   -1015.3731
      XZZZ    1399.3780   YZZZ     -10.9401   ZZZZ   -4454.2273
 -----------------------------------------------------------------
 Calculating analytic gradient of the SCF energy
 Gradient of SCF Energy
            1           2           3           4           5           6
    1  -0.0000226   0.0000542   0.0014063   0.0002516   0.0000492  -0.0002059
    2   0.0000808  -0.0013623  -0.0080415  -0.0000473  -0.0000374  -0.0000167
    3   0.0000255  -0.0003278  -0.0042540   0.0001250  -0.0001159   0.0000958
            7           8           9          10          11          12
    1   0.0000696  -0.0000133   0.0001335   0.0002709   0.0048217   0.0000006
    2  -0.0000035  -0.0000272   0.0000162   0.0013065   0.0079180   0.0001235
    3  -0.0000434  -0.0001912   0.0000099   0.0000478   0.0005906  -0.0000659
           13          14          15          16          17          18
    1   0.0003352  -0.0009886   0.0000523  -0.0001831   0.0000785   0.0000456
    2   0.0012525   0.0075570  -0.0002619   0.0001418   0.0000693  -0.0000065
    3   0.0007635   0.0049823   0.0002216  -0.0000619  -0.0000882   0.0000133
           19          20          21          22
    1  -0.0001210  -0.0000282  -0.0007437  -0.0052629
    2   0.0000285   0.0000017  -0.0013608  -0.0073306
    3  -0.0000354   0.0000191  -0.0005101  -0.0012006
 Max gradient component =       8.041E-03
 RMS gradient           =       2.289E-03
 Gradient time:  CPU 396.54 s  wall 396.56 s
 Geometry Optimization Parameters
   NAtoms,    NIC,     NZ,  NCons,   NDum,   NFix, NCnnct, MaxDiis
       22     171      22       0       0       0       0       0

 Cartesian Hessian Update
 Hessian updated using BFGS update


** GEOMETRY OPTIMIZATION IN DELOCALIZED INTERNAL COORDINATES **
   Searching for a Minimum

   Optimization Cycle:   8

                       Coordinates (Angstroms)
     ATOM                X               Y               Z
      1  C        -0.0019379042   -0.0053979645    0.0083025922
      2  C        -0.0117861762    0.1952603767    1.3957750400
      3  Cl        1.4984724578    0.4225881813    2.2279803763
      4  C        -1.2097959121    0.2241829416    2.1176800917
      5  Cl       -1.1924333136    0.4710206220    3.8351165942
      6  C        -2.4275354708    0.0549635613    1.4445600502
      7  Cl       -3.9189870248    0.0877331382    2.3293742586
      8  C        -2.4400139875   -0.1409881338    0.0570834046
      9  Cl       -3.9464435169   -0.3478805342   -0.7787898885
     10  C        -1.2303471709   -0.1713143019   -0.6460263359
     11  Cl       -1.2428986590   -0.4326679186   -2.3654614482
     12  C         1.2772468383   -0.0336044797   -0.7530826618
     13  C         2.2376964041   -1.0353770578   -0.5318073895
     14  Cl        1.9036983396   -2.2723593306    0.6451806686
     15  C         3.4486419506   -1.0692152427   -1.2379120698
     16  Cl        4.6144358883   -2.3201535335   -0.9462913665
     17  C         3.6969952674   -0.0739796626   -2.1910772920
     18  Cl        5.1793358675   -0.0507749366   -3.1064984525
     19  C         2.7625603572    0.9246546476   -2.4314099704
     20  H         2.9654140763    1.6896651705   -3.1671247396
     21  C         1.5728298934    0.9362075793   -1.7189155145
     22  Cl        0.4387692431    2.2232816914   -2.0530938024
   Point Group: c1    Number of degrees of freedom:    60


   Energy is  -4599.962768915

 Hessian updated using BFGS update

 60 Hessian modes will be used to form the next step
  Hessian Eigenvalues:
     0.015850    0.016329    0.017507    0.020576    0.020682    0.021222
     0.021686    0.022743    0.023352    0.023500    0.024090    0.024097
     0.024114    0.024115    0.024136    0.024140    0.024144    0.024152
     0.055187    0.094675    0.101106    0.159999    0.216505    0.226765
     0.227358    0.233042    0.238029    0.249974    0.249979    0.249989
     0.249993    0.249996    0.250000    0.250003    0.250035    0.250650
     0.251104    0.287933    0.289365    0.290415    0.292944    0.301032
     0.301033    0.301033    0.301153    0.302045    0.317255    0.356674
     0.403359    0.408114    0.419517    0.426249    0.457310    0.458775
     0.466722    0.472828    0.478202    0.478341    0.479147    0.481438

 Minimum search - taking simple RFO step
 Searching for Lamda that Minimizes Along All modes
 Value Taken    Lamda =  -0.00730047
 Calculated Step too Large.  Step scaled by  0.546061
 Step Taken.  Stepsize is  0.300000

                             Maximum     Tolerance    Cnvgd?
         Gradient           0.010079      0.000300      NO
         Displacement       0.222918      0.001200      NO
         Energy change     -0.004691      0.000001      NO


 New Cartesian Coordinates Obtained by Inverse Iteration

 Displacement from previous Coordinates is:  0.417782
 ----------------------------------------------------------------
             Standard Nuclear Orientation (Angstroms)
    I     Atom           X                Y                Z
 ----------------------------------------------------------------
    1      C      -0.0027186706    -0.0050412356     0.0076013093
    2      C      -0.0126884016     0.2270300210     1.3892852230
    3      Cl      1.4984553386     0.4896097969     2.2111649883
    4      C      -1.2102775768     0.2557806364     2.1119409266
    5      Cl     -1.1951443598     0.5406168672     3.8234650548
    6      C      -2.4256270195     0.0537065819     1.4435158469
    7      Cl     -3.9168277118     0.0842541848     2.3292900762
    8      C      -2.4371116869    -0.1735016800     0.0606490258
    9      Cl     -3.9414212205    -0.4199551134    -0.7682599197
   10      C      -1.2274973245    -0.2023823926    -0.6427525063
   11      Cl     -1.2336943232    -0.4963269876    -2.3578034251
   12      C       1.2774534070    -0.0328411654    -0.7535535865
   13      C       2.2208754920    -1.0539644806    -0.5552887484
   14      Cl      1.8651001287    -2.3097576050     0.5962663385
   15      C       3.4325549871    -1.0882324773    -1.2602911629
   16      Cl      4.5804356884    -2.3617438563    -0.9965795058
   17      C       3.6964875019    -0.0729103245    -2.1878500618
   18      Cl      5.1802848802    -0.0498562982    -3.1013134262
   19      C       2.7778768411     0.9458971466    -2.4044431087
   20      H       2.9935698324     1.7251787999    -3.1213579076
   21      C       1.5873813065     0.9569432188    -1.6930232068
   22      Cl      0.4664503387     2.2633411766    -1.9971000788
 ----------------------------------------------------------------
 Nuclear Repulsion Energy =        3125.64214822 hartrees
 There are      113 alpha and      113 beta electrons
 Applying Cartesian multipole field
    Component          Value
    ---------          -----
     (2,0,0)        1.00000E-12
     (0,2,0)        2.00000E-11
     (0,0,2)       -3.00000E-11
 Nucleus-field energy     =    -0.0000000716 hartrees
 Requested basis set is 6-311++G(d,p)
 There are 194 shells and 541 basis functions
 A cutoff of  1.0D-15 yielded  13175 shell pairs
 There are    116531 function pairs (    125355 Cartesian)
 Smallest overlap matrix eigenvalue = 1.02E-07
 Linear dependence detected in AO basis
 Number of orthogonalized atomic orbitals = 535
 Maximum deviation from orthogonality = 4.694E-10
 Guess from superposition of atomic densities
 Warning:  Energy on first SCF cycle will be non-variational
 SAD guess density has 226.000000 electrons

 -----------------------------------------------------------------------
  General SCF calculation program by
  Eric Jon Sundstrom, Paul Horn, Yuezhi Mao, Dmitri Zuev, Alec White,
  David Stuck, Shaama M.S., Shane Yost, Joonho Lee, David Small,
  Daniel Levine, Susi Lehtola, Hugh Burton, Evgeny Epifanovsky,
  Bang C. Huynh
 -----------------------------------------------------------------------
 Exchange:     0.2000 Hartree-Fock + 0.0800 Slater + 0.7200 B88
 Correlation:  0.1900 VWN1RPA + 0.8100 LYP
 Using SG-1 standard quadrature grid
 A restricted SCF calculation will be
 performed using DIIS
 SCF converges when DIIS error is below 1.0e-08
 ---------------------------------------
  Cycle       Energy         DIIS error
 ---------------------------------------
    1   -4604.9506510365      2.58e-02  
    2   -4599.8866164197      1.51e-03  
    3   -4599.8398189277      1.80e-03  
    4   -4599.9510012935      6.22e-04  
    5   -4599.9642352374      2.33e-04  
    6   -4599.9659621579      8.75e-05  
    7   -4599.9662160069      2.85e-05  
    8   -4599.9662432964      6.89e-06  
    9   -4599.9662446192      3.27e-06  
   10   -4599.9662450108      6.92e-07  
   11   -4599.9662450276      1.73e-07  
   12   -4599.9662450280      9.64e-08  
   13   -4599.9662450282      2.58e-08  
   14   -4599.9662450286      1.07e-08  
   15   -4599.9662450289      3.07e-09  Convergence criterion met
 ---------------------------------------
 SCF time:   CPU 1130.50s  wall 1131.00s 
 SCF   energy in the final basis set =    -4599.9662450289
 Total energy in the final basis set =    -4599.9662450289

 --------------------------------------------------------------

                    Orbital Energies (a.u.)
 --------------------------------------------------------------

 Alpha MOs
 -- Occupied --
********-101.5850-101.5848-101.5839-101.5833-101.5833-101.5830-101.5825
******** -10.2907 -10.2874 -10.2873 -10.2871 -10.2868 -10.2867 -10.2840
-10.2832 -10.2804 -10.2513 -10.2482 -10.2277  -9.5010  -9.4997  -9.4995
 -9.4985  -9.4984  -9.4984  -9.4977  -9.4976  -9.4962  -7.2661  -7.2648
 -7.2644  -7.2634  -7.2634  -7.2632  -7.2628  -7.2626  -7.2610  -7.2559
 -7.2548  -7.2545  -7.2543  -7.2535  -7.2535  -7.2533  -7.2531  -7.2531
 -7.2527  -7.2525  -7.2525  -7.2524  -7.2523  -7.2517  -7.2516  -7.2509
 -7.2504  -0.9793  -0.9638  -0.9315  -0.9267  -0.9141  -0.9062  -0.8855
 -0.8779  -0.8732  -0.8486  -0.8417  -0.8022  -0.7618  -0.7510  -0.7471
 -0.6699  -0.6475  -0.6370  -0.6235  -0.5708  -0.5568  -0.5518  -0.5292
 -0.5034  -0.4923  -0.4789  -0.4783  -0.4758  -0.4755  -0.4672  -0.4529
 -0.4392  -0.4322  -0.4307  -0.4206  -0.4038  -0.4020  -0.3968  -0.3716
 -0.3659  -0.3638  -0.3608  -0.3598  -0.3570  -0.3502  -0.3470  -0.3429
 -0.3380  -0.3349  -0.3266  -0.3248  -0.3184  -0.2891  -0.2774  -0.2725
 -0.2705
 -- Virtual --
 -0.0821  -0.0680  -0.0649  -0.0609  -0.0548  -0.0484  -0.0127  -0.0086
 -0.0060   0.0013   0.0069   0.0104   0.0190   0.0209   0.0234   0.0243
  0.0289   0.0392   0.0433   0.0495   0.0517   0.0571   0.0610   0.0635
  0.0649   0.0703   0.0738   0.0773   0.0805   0.0819   0.0880   0.0890
  0.0910   0.0949   0.0954   0.0992   0.0995   0.1079   0.1104   0.1114
  0.1143   0.1161   0.1194   0.1219   0.1244   0.1304   0.1345   0.1362
  0.1413   0.1434   0.1472   0.1491   0.1520   0.1551   0.1573   0.1622
  0.1646   0.1664   0.1709   0.1740   0.1792   0.1809   0.1882   0.1893
  0.1964   0.1994   0.2039   0.2124   0.2159   0.2198   0.2213   0.2222
  0.2256   0.2282   0.2336   0.2359   0.2390   0.2433   0.2447   0.2489
  0.2494   0.2505   0.2525   0.2596   0.2600   0.2628   0.2653   0.2716
  0.2752   0.2780   0.2834   0.2853   0.2865   0.2915   0.2945   0.2997
  0.3047   0.3072   0.3126   0.3155   0.3231   0.3291   0.3317   0.3431
  0.3808   0.3886   0.4042   0.4112   0.4201   0.4241   0.4270   0.4352
  0.4418   0.4442   0.4463   0.4547   0.4581   0.4604   0.4662   0.4687
  0.4762   0.4824   0.4847   0.4875   0.4895   0.4912   0.4961   0.5002
  0.5036   0.5052   0.5142   0.5213   0.5241   0.5343   0.5494   0.5598
  0.5687   0.5728   0.5790   0.5930   0.5970   0.5989   0.5996   0.6035
  0.6074   0.6116   0.6147   0.6163   0.6203   0.6232   0.6294   0.6431
  0.6514   0.6564   0.6601   0.6709   0.6751   0.6857   0.6938   0.7082
  0.7647   0.7657   0.7772   0.7798   0.7934   0.8026   0.8059   0.8153
  0.8256   0.8295   0.8303   0.8327   0.8339   0.8352   0.8376   0.8387
  0.8413   0.8442   0.8448   0.8493   0.8506   0.8523   0.8587   0.8617
  0.8713   0.8763   0.8799   0.8830   0.8859   0.8973   0.9026   0.9072
  0.9119   0.9155   0.9175   0.9215   0.9304   0.9350   0.9394   0.9411
  0.9428   0.9477   0.9512   0.9543   0.9596   0.9671   0.9718   0.9790
  0.9849   0.9950   0.9983   1.0049   1.0106   1.0166   1.0413   1.0501
  1.0567   1.0700   1.0854   1.0948   1.1185   1.1310   1.1404   1.1566
  1.1755   1.1885   1.1941   1.2032   1.2183   1.2306   1.2397   1.2463
  1.2673   1.2704   1.2782   1.2840   1.2866   1.2900   1.2929   1.2958
  1.3043   1.3131   1.3247   1.3434   1.3627   1.3729   1.3957   1.4205
  1.4539   1.4665   1.4789   1.5098   1.5417   1.5617   1.5647   1.5767
  1.5994   1.6393   1.6523   1.6551   1.7080   1.7254   1.7497   1.7630
  1.7765   1.7902   1.7971   1.8068   1.8127   1.8287   1.8315   1.8494
  1.8653   1.8715   1.8991   1.9035   1.9281   1.9585   1.9734   2.0378
  2.0574   2.1028   2.1077   2.1340   2.1974   2.2096   2.2218   2.2276
  2.2311   2.2370   2.2399   2.2504   2.2549   2.2736   2.2814   2.2819
  2.2961   2.3072   2.3089   2.3164   2.3224   2.3347   2.3396   2.3986
  2.4052   2.4080   2.4171   2.4237   2.4407   2.4469   2.4592   2.4716
  2.4845   2.4890   2.5086   2.5185   2.5391   2.5627   2.5792   2.6005
  2.6223   2.6294   2.6449   2.6492   2.6534   2.6738   2.6834   2.7059
  2.7444   2.7575   2.7701   2.7973   2.8111   2.8581   2.8847   2.9295
  2.9616   3.0181   3.0634   3.0659   3.0732   3.0912   3.1124   3.1320
  3.1411   3.1501   3.1824   3.2237   3.2431   3.2462   3.2568   3.3848
  3.4307   3.5091   3.5477   3.6335   3.6670   3.7378   3.8663   3.8821
  3.9119   4.0130   4.3089   4.7852   4.8162   9.7197   9.7496   9.7891
  9.7952   9.8026   9.8114   9.8169   9.8302   9.9118  23.2353  23.4180
 23.7690  23.8079  23.8155  23.8328  23.9115  23.9261  23.9386  23.9658
 24.0545  24.0842  25.7646  25.7743  25.8044  25.8368  25.8609  25.9165
 25.9352  25.9589  26.0144  26.0879  26.0894  26.1076  26.1481  26.2054
 26.2162  26.3245  26.3967  26.4304  26.4678  26.5133  26.5882  26.7007
 26.7470  26.7770  26.8351  26.9810  27.1004 215.7118 215.7403 215.7859
215.7926 215.8021 215.8119 215.8190 215.8364 215.9365
 --------------------------------------------------------------

          Ground-State Mulliken Net Atomic Charges

     Atom                 Charge (a.u.)
  ----------------------------------------
      1 C                    -0.976210
      2 C                    -1.199380
      3 Cl                    0.407572
      4 C                     0.446076
      5 Cl                    0.661566
      6 C                    -0.499703
      7 Cl                    0.673147
      8 C                     0.315364
      9 Cl                    0.658977
     10 C                    -1.139127
     11 Cl                    0.428851
     12 C                    -0.088554
     13 C                    -1.386282
     14 Cl                    0.398320
     15 C                     0.947218
     16 Cl                    0.616991
     17 C                    -0.286743
     18 Cl                    0.566395
     19 C                    -0.435200
     20 H                     0.237259
     21 C                    -0.608967
     22 Cl                    0.262430
  ----------------------------------------
  Sum of atomic charges =     0.000000

 -----------------------------------------------------------------
                    Cartesian Multipole Moments
 -----------------------------------------------------------------
    Charge (ESU x 10^10)
                -0.0000
    Dipole Moment (Debye)
         X       0.2358      Y       0.6163      Z      -0.6029
       Tot       0.8938
    Quadrupole Moments (Debye-Ang)
        XX    -182.0773     XY       2.3875     YY    -181.5524
        XZ      -1.7171     YZ      -2.5326     ZZ    -178.9374
    Octopole Moments (Debye-Ang^2)
       XXX    -270.1285    XXY      35.8135    XYY     -83.9229
       YYY      84.4585    XXZ      28.8873    XYZ      -7.9995
       YYZ      29.2910    XZZ     -80.6464    YZZ      35.0682
       ZZZ      85.1646
    Hexadecapole Moments (Debye-Ang^3)
      XXXX   -8652.8356   XXXY     498.0726   XXYY   -1712.8100
      XYYY     467.4611   YYYY   -1622.0994   XXXZ    1428.9379
      XXYZ     -32.9733   XYYZ     482.3217   YYYZ     -58.8662
      XXZZ   -2154.6265   XYZZ     191.5313   YYZZ   -1018.8577
      XZZZ    1416.5082   YZZZ     -42.6994   ZZZZ   -4418.0828
 -----------------------------------------------------------------
 Calculating analytic gradient of the SCF energy
 Gradient of SCF Energy
            1           2           3           4           5           6
    1  -0.0002136   0.0000840   0.0010401   0.0001062  -0.0000248  -0.0000593
    2   0.0000063  -0.0010636  -0.0057129   0.0000464  -0.0000761  -0.0000408
    3   0.0001347  -0.0003633  -0.0030053   0.0000895  -0.0000851   0.0000632
            7           8           9          10          11          12
    1   0.0000379  -0.0000774   0.0000518   0.0003955   0.0033801   0.0002214
    2  -0.0000139   0.0000063   0.0000561   0.0009973   0.0056206   0.0001171
    3  -0.0000341  -0.0001199   0.0000497   0.0000940   0.0003249  -0.0001332
           13          14          15          16          17          18
    1   0.0001430  -0.0006998   0.0001272  -0.0000857   0.0000024   0.0000655
    2   0.0010354   0.0053145  -0.0002419   0.0001455   0.0000880  -0.0000423
    3   0.0006117   0.0036069   0.0000738  -0.0000782  -0.0000343   0.0000312
           19          20          21          22
    1  -0.0001148   0.0000072  -0.0006652  -0.0037216
    2   0.0000541  -0.0000028  -0.0010960  -0.0051973
    3  -0.0000664   0.0000142  -0.0002783  -0.0008957
 Max gradient component =       5.713E-03
 RMS gradient           =       1.630E-03
 Gradient time:  CPU 399.23 s  wall 399.25 s
 Geometry Optimization Parameters
   NAtoms,    NIC,     NZ,  NCons,   NDum,   NFix, NCnnct, MaxDiis
       22     171      22       0       0       0       0       0

 Cartesian Hessian Update
 Hessian updated using BFGS update


** GEOMETRY OPTIMIZATION IN DELOCALIZED INTERNAL COORDINATES **
   Searching for a Minimum

   Optimization Cycle:   9

                       Coordinates (Angstroms)
     ATOM                X               Y               Z
      1  C        -0.0027186706   -0.0050412356    0.0076013093
      2  C        -0.0126884016    0.2270300210    1.3892852230
      3  Cl        1.4984553386    0.4896097969    2.2111649883
      4  C        -1.2102775768    0.2557806364    2.1119409266
      5  Cl       -1.1951443598    0.5406168672    3.8234650548
      6  C        -2.4256270195    0.0537065819    1.4435158469
      7  Cl       -3.9168277118    0.0842541848    2.3292900762
      8  C        -2.4371116869   -0.1735016800    0.0606490258
      9  Cl       -3.9414212205   -0.4199551134   -0.7682599197
     10  C        -1.2274973245   -0.2023823926   -0.6427525063
     11  Cl       -1.2336943232   -0.4963269876   -2.3578034251
     12  C         1.2774534070   -0.0328411654   -0.7535535865
     13  C         2.2208754920   -1.0539644806   -0.5552887484
     14  Cl        1.8651001287   -2.3097576050    0.5962663385
     15  C         3.4325549871   -1.0882324773   -1.2602911629
     16  Cl        4.5804356884   -2.3617438563   -0.9965795058
     17  C         3.6964875019   -0.0729103245   -2.1878500618
     18  Cl        5.1802848802   -0.0498562982   -3.1013134262
     19  C         2.7778768411    0.9458971466   -2.4044431087
     20  H         2.9935698324    1.7251787999   -3.1213579076
     21  C         1.5873813065    0.9569432188   -1.6930232068
     22  Cl        0.4664503387    2.2633411766   -1.9971000788
   Point Group: c1    Number of degrees of freedom:    60


   Energy is  -4599.966245029

 Hessian updated using BFGS update

 60 Hessian modes will be used to form the next step
  Hessian Eigenvalues:
     0.012483    0.016329    0.017510    0.020576    0.020681    0.020770
     0.021684    0.022745    0.022969    0.023498    0.024090    0.024093
     0.024114    0.024115    0.024136    0.024143    0.024145    0.024159
     0.055188    0.094198    0.101106    0.159999    0.216511    0.226564
     0.227360    0.233049    0.238029    0.249973    0.249979    0.249992
     0.249993    0.249996    0.250000    0.250002    0.250052    0.250728
     0.251104    0.287936    0.289266    0.290414    0.292946    0.301032
     0.301033    0.301033    0.301141    0.302045    0.317274    0.356674
     0.403249    0.408114    0.419522    0.426250    0.457310    0.458775
     0.466724    0.472837    0.478202    0.478348    0.479148    0.481444

 Minimum search - taking simple RFO step
 Searching for Lamda that Minimizes Along All modes
 Value Taken    Lamda =  -0.00506205
 Calculated Step too Large.  Step scaled by  0.563526
 Step Taken.  Stepsize is  0.300000

                             Maximum     Tolerance    Cnvgd?
         Gradient           0.007206      0.000300      NO
         Displacement       0.222763      0.001200      NO
         Energy change     -0.003476      0.000001      NO


 New Cartesian Coordinates Obtained by Inverse Iteration

 Displacement from previous Coordinates is:  0.417918
 ----------------------------------------------------------------
             Standard Nuclear Orientation (Angstroms)
    I     Atom           X                Y                Z
 ----------------------------------------------------------------
    1      C      -0.0033934437    -0.0030048995     0.0069172195
    2      C      -0.0144696490     0.2588553199     1.3826384465
    3      Cl      1.4958874810     0.5559579040     2.1954840138
    4      C      -1.2115873258     0.2864472462     2.1059186692
    5      Cl     -1.1983932606     0.6098235030     3.8106157063
    6      C      -2.4241604831     0.0518730287     1.4428916678
    7      Cl     -3.9150575543     0.0793250063     2.3297392371
    8      C      -2.4337158622    -0.2060920079     0.0652306036
    9      Cl     -3.9343860117    -0.4946447980    -0.7566386482
   10      C      -1.2243880952    -0.2317527102    -0.6386123821
   11      Cl     -1.2248184850    -0.5585700288    -2.3482612056
   12      C       1.2776724392    -0.0307107881    -0.7539517197
   13      C       2.2038630973    -1.0705129427    -0.5789696830
   14      Cl      1.8266269009    -2.3451819431     0.5454211541
   15      C       3.4161379421    -1.1059256717    -1.2826299269
   16      Cl      4.5438062175    -2.4029085580    -1.0471270970
   17      C       3.6964785933    -0.0722302893    -2.1848348839
   18      Cl      5.1810643941    -0.0501351664    -3.0973662148
   19      C       2.7942907289     0.9660548428    -2.3774780566
   20      H       3.0229301291     1.7584993383    -3.0757834198
   21      C       1.6029489269     0.9775811564    -1.6673582194
   22      Cl      0.4965807680     2.3030972715    -1.9422831161
 ----------------------------------------------------------------
 Nuclear Repulsion Energy =        3123.45803468 hartrees
 There are      113 alpha and      113 beta electrons
 Applying Cartesian multipole field
    Component          Value
    ---------          -----
     (2,0,0)        1.00000E-12
     (0,2,0)        2.00000E-11
     (0,0,2)       -3.00000E-11
 Nucleus-field energy     =    -0.0000000696 hartrees
 Requested basis set is 6-311++G(d,p)
 There are 194 shells and 541 basis functions
 A cutoff of  1.0D-15 yielded  13166 shell pairs
 There are    116423 function pairs (    125239 Cartesian)
 Smallest overlap matrix eigenvalue = 1.02E-07
 Linear dependence detected in AO basis
 Number of orthogonalized atomic orbitals = 535
 Maximum deviation from orthogonality = 4.667E-10
 Guess from superposition of atomic densities
 Warning:  Energy on first SCF cycle will be non-variational
 SAD guess density has 226.000000 electrons

 -----------------------------------------------------------------------
  General SCF calculation program by
  Eric Jon Sundstrom, Paul Horn, Yuezhi Mao, Dmitri Zuev, Alec White,
  David Stuck, Shaama M.S., Shane Yost, Joonho Lee, David Small,
  Daniel Levine, Susi Lehtola, Hugh Burton, Evgeny Epifanovsky,
  Bang C. Huynh
 -----------------------------------------------------------------------
 Exchange:     0.2000 Hartree-Fock + 0.0800 Slater + 0.7200 B88
 Correlation:  0.1900 VWN1RPA + 0.8100 LYP
 Using SG-1 standard quadrature grid
 A restricted SCF calculation will be
 performed using DIIS
 SCF converges when DIIS error is below 1.0e-08
 ---------------------------------------
  Cycle       Energy         DIIS error
 ---------------------------------------
    1   -4604.9428465900      2.58e-02  
    2   -4599.8887238973      1.51e-03  
    3   -4599.8407420212      1.81e-03  
    4   -4599.9531959676      6.26e-04  
    5   -4599.9666010118      2.35e-04  
    6   -4599.9683559036      8.74e-05  
    7   -4599.9686089257      2.85e-05  
    8   -4599.9686362392      6.91e-06  
    9   -4599.9686375694      3.28e-06  
   10   -4599.9686379640      6.92e-07  
   11   -4599.9686379805      1.71e-07  
   12   -4599.9686379812      9.42e-08  
   13   -4599.9686379812      2.55e-08  
   14   -4599.9686379814      1.06e-08  
   15   -4599.9686379814      3.14e-09  Convergence criterion met
 ---------------------------------------
 SCF time:   CPU 1128.66s  wall 1128.00s 
 SCF   energy in the final basis set =    -4599.9686379814
 Total energy in the final basis set =    -4599.9686379814

 --------------------------------------------------------------

                    Orbital Energies (a.u.)
 --------------------------------------------------------------

 Alpha MOs
 -- Occupied --
********-101.5851-101.5849-101.5839-101.5838-101.5838-101.5831-101.5830
******** -10.2908 -10.2874 -10.2873 -10.2871 -10.2868 -10.2867 -10.2841
-10.2832 -10.2804 -10.2510 -10.2479 -10.2277  -9.5010  -9.4997  -9.4996
 -9.4988  -9.4988  -9.4985  -9.4980  -9.4977  -9.4966  -7.2661  -7.2649
 -7.2645  -7.2638  -7.2636  -7.2634  -7.2630  -7.2628  -7.2614  -7.2559
 -7.2548  -7.2546  -7.2544  -7.2536  -7.2536  -7.2536  -7.2536  -7.2532
 -7.2530  -7.2528  -7.2527  -7.2526  -7.2525  -7.2521  -7.2517  -7.2513
 -7.2508  -0.9792  -0.9638  -0.9313  -0.9265  -0.9141  -0.9064  -0.8855
 -0.8781  -0.8733  -0.8482  -0.8420  -0.8021  -0.7619  -0.7512  -0.7471
 -0.6698  -0.6472  -0.6373  -0.6236  -0.5703  -0.5568  -0.5527  -0.5293
 -0.5033  -0.4923  -0.4788  -0.4784  -0.4757  -0.4756  -0.4670  -0.4530
 -0.4392  -0.4317  -0.4305  -0.4201  -0.4033  -0.4014  -0.3963  -0.3709
 -0.3657  -0.3638  -0.3606  -0.3600  -0.3576  -0.3502  -0.3476  -0.3436
 -0.3375  -0.3359  -0.3284  -0.3251  -0.3188  -0.2881  -0.2775  -0.2726
 -0.2713
 -- Virtual --
 -0.0804  -0.0681  -0.0648  -0.0612  -0.0565  -0.0485  -0.0128  -0.0087
 -0.0061   0.0012   0.0069   0.0105   0.0190   0.0208   0.0234   0.0241
  0.0286   0.0396   0.0431   0.0495   0.0515   0.0571   0.0605   0.0634
  0.0648   0.0701   0.0738   0.0775   0.0806   0.0816   0.0882   0.0892
  0.0904   0.0948   0.0953   0.0989   0.0998   0.1074   0.1102   0.1113
  0.1140   0.1157   0.1190   0.1215   0.1250   0.1303   0.1343   0.1355
  0.1406   0.1435   0.1473   0.1490   0.1519   0.1557   0.1568   0.1631
  0.1644   0.1659   0.1701   0.1734   0.1788   0.1811   0.1881   0.1894
  0.1969   0.1996   0.2035   0.2120   0.2160   0.2189   0.2209   0.2220
  0.2247   0.2270   0.2328   0.2364   0.2395   0.2404   0.2450   0.2478
  0.2498   0.2512   0.2532   0.2598   0.2603   0.2630   0.2654   0.2721
  0.2759   0.2784   0.2822   0.2859   0.2865   0.2905   0.2935   0.2996
  0.3061   0.3070   0.3106   0.3128   0.3226   0.3252   0.3329   0.3438
  0.3806   0.3883   0.4036   0.4141   0.4209   0.4241   0.4287   0.4353
  0.4419   0.4445   0.4464   0.4527   0.4574   0.4597   0.4651   0.4681
  0.4752   0.4821   0.4827   0.4862   0.4892   0.4899   0.4973   0.4997
  0.5057   0.5071   0.5173   0.5217   0.5254   0.5348   0.5526   0.5619
  0.5688   0.5716   0.5790   0.5920   0.5977   0.5982   0.6006   0.6037
  0.6084   0.6120   0.6158   0.6164   0.6184   0.6252   0.6287   0.6430
  0.6494   0.6587   0.6595   0.6725   0.6752   0.6876   0.6909   0.7031
  0.7650   0.7666   0.7790   0.7799   0.7938   0.8036   0.8077   0.8144
  0.8253   0.8290   0.8305   0.8320   0.8338   0.8349   0.8375   0.8385
  0.8406   0.8440   0.8447   0.8497   0.8513   0.8560   0.8581   0.8636
  0.8684   0.8756   0.8820   0.8844   0.8864   0.8977   0.9011   0.9026
  0.9110   0.9134   0.9166   0.9223   0.9294   0.9340   0.9397   0.9404
  0.9440   0.9486   0.9510   0.9528   0.9595   0.9662   0.9737   0.9780
  0.9869   0.9944   0.9995   1.0059   1.0127   1.0198   1.0413   1.0495
  1.0544   1.0740   1.0861   1.0968   1.1176   1.1318   1.1445   1.1590
  1.1770   1.1884   1.1947   1.2038   1.2210   1.2327   1.2393   1.2465
  1.2663   1.2701   1.2780   1.2832   1.2863   1.2894   1.2931   1.2950
  1.3042   1.3107   1.3275   1.3420   1.3642   1.3717   1.3952   1.4167
  1.4483   1.4669   1.4828   1.5022   1.5423   1.5630   1.5681   1.5743
  1.5978   1.6394   1.6526   1.6545   1.7091   1.7262   1.7479   1.7627
  1.7775   1.7885   1.7976   1.8071   1.8123   1.8254   1.8301   1.8484
  1.8654   1.8703   1.9002   1.9042   1.9337   1.9590   1.9745   2.0371
  2.0565   2.1015   2.1094   2.1315   2.1965   2.2089   2.2220   2.2268
  2.2333   2.2357   2.2393   2.2510   2.2571   2.2704   2.2800   2.2878
  2.2975   2.3086   2.3111   2.3141   2.3212   2.3351   2.3398   2.3973
  2.4033   2.4086   2.4135   2.4228   2.4428   2.4506   2.4581   2.4728
  2.4801   2.4880   2.5095   2.5186   2.5373   2.5617   2.5778   2.5965
  2.6183   2.6334   2.6466   2.6524   2.6562   2.6731   2.6812   2.7059
  2.7435   2.7569   2.7670   2.7975   2.8102   2.8518   2.8838   2.9328
  2.9622   3.0211   3.0634   3.0656   3.0759   3.0911   3.1134   3.1331
  3.1407   3.1496   3.1838   3.2238   3.2442   3.2465   3.2560   3.3867
  3.4324   3.5085   3.5492   3.6341   3.6696   3.7384   3.8683   3.8817
  3.9132   4.0133   4.3035   4.7861   4.8161   9.7245   9.7508   9.7885
  9.7949   9.8034   9.8078   9.8171   9.8285   9.9007  23.2374  23.4186
 23.7686  23.8091  23.8156  23.8337  23.9117  23.9258  23.9385  23.9665
 24.0574  24.0867  25.7642  25.7741  25.8029  25.8386  25.8594  25.9310
 25.9388  25.9492  26.0069  26.0892  26.0919  26.1072  26.1513  26.2126
 26.2231  26.2932  26.3810  26.4348  26.4716  26.5157  26.5826  26.6969
 26.7381  26.7757  26.8384  26.9696  27.1113 215.7167 215.7418 215.7850
215.7919 215.8028 215.8061 215.8216 215.8355 215.9225
 --------------------------------------------------------------

          Ground-State Mulliken Net Atomic Charges

     Atom                 Charge (a.u.)
  ----------------------------------------
      1 C                    -0.896407
      2 C                    -1.287654
      3 Cl                    0.458020
      4 C                     0.382198
      5 Cl                    0.660262
      6 C                    -0.352515
      7 Cl                    0.673360
      8 C                     0.297325
      9 Cl                    0.656132
     10 C                    -1.260451
     11 Cl                    0.477163
     12 C                    -0.077394
     13 C                    -1.474732
     14 Cl                    0.448550
     15 C                     0.953595
     16 Cl                    0.612806
     17 C                    -0.256956
     18 Cl                    0.569897
     19 C                    -0.448136
     20 H                     0.238186
     21 C                    -0.680276
     22 Cl                    0.307027
  ----------------------------------------
  Sum of atomic charges =     0.000000

 -----------------------------------------------------------------
                    Cartesian Multipole Moments
 -----------------------------------------------------------------
    Charge (ESU x 10^10)
                -0.0000
    Dipole Moment (Debye)
         X       0.2414      Y       0.6293      Z      -0.5869
       Tot       0.8938
    Quadrupole Moments (Debye-Ang)
        XX    -181.9959     XY       2.4972     YY    -181.4174
        XZ      -1.7186     YZ      -2.4888     ZZ    -179.0827
    Octopole Moments (Debye-Ang^2)
       XXX    -268.7896    XXY      36.5030    XYY     -83.2561
       YYY      85.8397    XXZ      29.3107    XYZ      -8.1114
       YYZ      29.6684    XZZ     -80.6040    YZZ      35.5936
       ZZZ      87.5334
    Hexadecapole Moments (Debye-Ang^3)
      XXXX   -8612.3310   XXXY     483.9785   XXYY   -1715.6037
      XYYY     448.8150   YYYY   -1687.8311   XXXZ    1444.5361
      XXYZ     -43.9514   XYYZ     486.9212   YYYZ     -95.4981
      XXZZ   -2142.2727   XYZZ     186.6664   YYZZ   -1023.0727
      XZZZ    1434.6209   YZZZ     -74.7646   ZZZZ   -4383.5448
 -----------------------------------------------------------------
 Calculating analytic gradient of the SCF energy
 Gradient of SCF Energy
            1           2           3           4           5           6
    1  -0.0003784   0.0000009   0.0007248   0.0000815   0.0000559   0.0000333
    2  -0.0000413  -0.0007359  -0.0039344  -0.0000140  -0.0000530   0.0000124
    3   0.0001524  -0.0003045  -0.0019182   0.0000524  -0.0000389   0.0000053
            7           8           9          10          11          12
    1  -0.0000173  -0.0000009   0.0000592   0.0003635   0.0021817   0.0003606
    2  -0.0000178  -0.0000605   0.0000784   0.0008030   0.0038270   0.0000331
    3   0.0000154  -0.0001234  -0.0000077   0.0001131   0.0001400  -0.0001537
           13          14          15          16          17          18
    1   0.0000655  -0.0003659   0.0000586  -0.0001090  -0.0000693   0.0000541
    2   0.0007946   0.0035758  -0.0001474   0.0000586   0.0000853   0.0000033
    3   0.0004034   0.0024846   0.0001271  -0.0000127   0.0000117  -0.0000196
           19          20          21          22
    1  -0.0000479   0.0000217  -0.0005340  -0.0025387
    2   0.0000326  -0.0000083  -0.0007533  -0.0035382
    3  -0.0000627   0.0000113  -0.0002048  -0.0006707
 Max gradient component =       3.934E-03
 RMS gradient           =       1.109E-03
 Gradient time:  CPU 399.54 s  wall 399.57 s
 Geometry Optimization Parameters
   NAtoms,    NIC,     NZ,  NCons,   NDum,   NFix, NCnnct, MaxDiis
       22     171      22       0       0       0       0       0

 Cartesian Hessian Update
 Hessian updated using BFGS update


** GEOMETRY OPTIMIZATION IN DELOCALIZED INTERNAL COORDINATES **
   Searching for a Minimum

   Optimization Cycle:  10

                       Coordinates (Angstroms)
     ATOM                X               Y               Z
      1  C        -0.0033934437   -0.0030048995    0.0069172195
      2  C        -0.0144696490    0.2588553199    1.3826384465
      3  Cl        1.4958874810    0.5559579040    2.1954840138
      4  C        -1.2115873258    0.2864472462    2.1059186692
      5  Cl       -1.1983932606    0.6098235030    3.8106157063
      6  C        -2.4241604831    0.0518730287    1.4428916678
      7  Cl       -3.9150575543    0.0793250063    2.3297392371
      8  C        -2.4337158622   -0.2060920079    0.0652306036
      9  Cl       -3.9343860117   -0.4946447980   -0.7566386482
     10  C        -1.2243880952   -0.2317527102   -0.6386123821
     11  Cl       -1.2248184850   -0.5585700288   -2.3482612056
     12  C         1.2776724392   -0.0307107881   -0.7539517197
     13  C         2.2038630973   -1.0705129427   -0.5789696830
     14  Cl        1.8266269009   -2.3451819431    0.5454211541
     15  C         3.4161379421   -1.1059256717   -1.2826299269
     16  Cl        4.5438062175   -2.4029085580   -1.0471270970
     17  C         3.6964785933   -0.0722302893   -2.1848348839
     18  Cl        5.1810643941   -0.0501351664   -3.0973662148
     19  C         2.7942907289    0.9660548428   -2.3774780566
     20  H         3.0229301291    1.7584993383   -3.0757834198
     21  C         1.6029489269    0.9775811564   -1.6673582194
     22  Cl        0.4965807680    2.3030972715   -1.9422831161
   Point Group: c1    Number of degrees of freedom:    60


   Energy is  -4599.968637981

 Hessian updated using BFGS update

 60 Hessian modes will be used to form the next step
  Hessian Eigenvalues:
     0.009635    0.016326    0.017508    0.020574    0.020641    0.020684
     0.021683    0.022745    0.022895    0.023498    0.024090    0.024092
     0.024114    0.024115    0.024136    0.024143    0.024147    0.024163
     0.055188    0.094138    0.101105    0.159999    0.216512    0.226347
     0.227370    0.233051    0.238031    0.249970    0.249979    0.249991
     0.249994    0.249996    0.250001    0.250012    0.250056    0.250840
     0.251105    0.287937    0.289173    0.290411    0.292946    0.301031
     0.301033    0.301034    0.301132    0.302050    0.317295    0.356674
     0.403144    0.408115    0.419531    0.426253    0.457311    0.458777
     0.466724    0.472833    0.478203    0.478365    0.479149    0.481447

 Minimum search - taking simple RFO step
 Searching for Lamda that Minimizes Along All modes
 Value Taken    Lamda =  -0.00331619
 Calculated Step too Large.  Step scaled by  0.595673
 Step Taken.  Stepsize is  0.300000

                             Maximum     Tolerance    Cnvgd?
         Gradient           0.004944      0.000300      NO
         Displacement       0.221620      0.001200      NO
         Energy change     -0.002393      0.000001      NO


 New Cartesian Coordinates Obtained by Inverse Iteration

 Displacement from previous Coordinates is:  0.429645
 ----------------------------------------------------------------
             Standard Nuclear Orientation (Angstroms)
    I     Atom           X                Y                Z
 ----------------------------------------------------------------
    1      C      -0.0036374501    -0.0006614730     0.0064376944
    2      C      -0.0164101596     0.2910948171     1.3754045955
    3      Cl      1.4930598393     0.6235906902     2.1771739573
    4      C      -1.2134377089     0.3178897874     2.0990510646
    5      Cl     -1.2044988817     0.6803788790     3.7958737413
    6      C      -2.4225817237     0.0500298528     1.4420731951
    7      Cl     -3.9132214323     0.0744945844     2.3296137812
    8      C      -2.4295386501    -0.2389815153     0.0704248648
    9      Cl     -3.9258468808    -0.5721170358    -0.7425489259
   10      C      -1.2202386581    -0.2613740367    -0.6336860544
   11      Cl     -1.2125959380    -0.6212542216    -2.3370764819
   12      C       1.2778581899    -0.0283562390    -0.7538709808
   13      C       2.1860733165    -1.0865962101    -0.6032726591
   14      Cl      1.7855168917    -2.3790320842     0.4932084257
   15      C       3.3986885282    -1.1236223375    -1.3064699138
   16      Cl      4.5063217910    -2.4429521174    -1.1012951056
   17      C       3.6960610501    -0.0719998485    -2.1821994622
   18      Cl      5.1816188904    -0.0512937247    -3.0933420060
   19      C       2.8110077454     0.9855880537    -2.3494181818
   20      H       3.0528533542     1.7910518279    -3.0281919970
   21      C       1.6190724903     0.9977957104    -1.6402142690
   22      Cl      0.5277928437     2.3421714542    -1.8841131377
 ----------------------------------------------------------------
 Nuclear Repulsion Energy =        3121.83669123 hartrees
 There are      113 alpha and      113 beta electrons
 Applying Cartesian multipole field
    Component          Value
    ---------          -----
     (2,0,0)        1.00000E-12
     (0,2,0)        2.00000E-11
     (0,0,2)       -3.00000E-11
 Nucleus-field energy     =    -0.0000000675 hartrees
 Requested basis set is 6-311++G(d,p)
 There are 194 shells and 541 basis functions
 A cutoff of  1.0D-15 yielded  13158 shell pairs
 There are    116362 function pairs (    125173 Cartesian)
 Smallest overlap matrix eigenvalue = 1.01E-07
 Linear dependence detected in AO basis
 Number of orthogonalized atomic orbitals = 535
 Maximum deviation from orthogonality = 4.588E-10
 Guess from superposition of atomic densities
 Warning:  Energy on first SCF cycle will be non-variational
 SAD guess density has 226.000000 electrons

 -----------------------------------------------------------------------
  General SCF calculation program by
  Eric Jon Sundstrom, Paul Horn, Yuezhi Mao, Dmitri Zuev, Alec White,
  David Stuck, Shaama M.S., Shane Yost, Joonho Lee, David Small,
  Daniel Levine, Susi Lehtola, Hugh Burton, Evgeny Epifanovsky,
  Bang C. Huynh
 -----------------------------------------------------------------------
 Exchange:     0.2000 Hartree-Fock + 0.0800 Slater + 0.7200 B88
 Correlation:  0.1900 VWN1RPA + 0.8100 LYP
 Using SG-1 standard quadrature grid
 A restricted SCF calculation will be
 performed using DIIS
 SCF converges when DIIS error is below 1.0e-08
 ---------------------------------------
  Cycle       Energy         DIIS error
 ---------------------------------------
    1   -4604.9371033637      2.58e-02  
    2   -4599.8900417621      1.52e-03  
    3   -4599.8407695236      1.83e-03  
    4   -4599.9546226550      6.31e-04  
    5   -4599.9682123091      2.36e-04  
    6   -4599.9699931976      8.73e-05  
    7   -4599.9702454213      2.86e-05  
    8   -4599.9702728068      6.93e-06  
    9   -4599.9702741438      3.29e-06  
   10   -4599.9702745411      6.92e-07  
   11   -4599.9702745578      1.68e-07  
   12   -4599.9702745584      9.20e-08  
   13   -4599.9702745590      2.52e-08  
   14   -4599.9702745588      1.03e-08  
   15   -4599.9702745586      3.22e-09  Convergence criterion met
 ---------------------------------------
 SCF time:   CPU 1127.84s  wall 1127.00s 
 SCF   energy in the final basis set =    -4599.9702745586
 Total energy in the final basis set =    -4599.9702745586

 --------------------------------------------------------------

                    Orbital Energies (a.u.)
 --------------------------------------------------------------

 Alpha MOs
 -- Occupied --
********-101.5852-101.5850-101.5843-101.5842-101.5839-101.5835-101.5831
******** -10.2908 -10.2875 -10.2874 -10.2870 -10.2868 -10.2867 -10.2841
-10.2833 -10.2803 -10.2507 -10.2476 -10.2278  -9.5010  -9.4998  -9.4997
 -9.4992  -9.4992  -9.4984  -9.4984  -9.4978  -9.4969  -7.2661  -7.2649
 -7.2646  -7.2641  -7.2640  -7.2634  -7.2633  -7.2629  -7.2617  -7.2559
 -7.2548  -7.2547  -7.2545  -7.2540  -7.2539  -7.2537  -7.2537  -7.2533
 -7.2532  -7.2532  -7.2531  -7.2526  -7.2526  -7.2525  -7.2517  -7.2516
 -7.2512  -0.9791  -0.9638  -0.9310  -0.9265  -0.9140  -0.9066  -0.8855
 -0.8783  -0.8734  -0.8479  -0.8423  -0.8020  -0.7620  -0.7513  -0.7471
 -0.6697  -0.6469  -0.6377  -0.6236  -0.5698  -0.5569  -0.5535  -0.5293
 -0.5032  -0.4923  -0.4788  -0.4785  -0.4757  -0.4754  -0.4669  -0.4531
 -0.4393  -0.4317  -0.4300  -0.4197  -0.4029  -0.4010  -0.3959  -0.3703
 -0.3655  -0.3638  -0.3605  -0.3601  -0.3583  -0.3502  -0.3482  -0.3442
 -0.3377  -0.3361  -0.3299  -0.3252  -0.3191  -0.2870  -0.2778  -0.2725
 -0.2720
 -- Virtual --
 -0.0787  -0.0681  -0.0648  -0.0615  -0.0582  -0.0486  -0.0128  -0.0088
 -0.0063   0.0011   0.0068   0.0105   0.0189   0.0208   0.0233   0.0240
  0.0284   0.0399   0.0429   0.0495   0.0512   0.0570   0.0600   0.0633
  0.0648   0.0699   0.0738   0.0778   0.0806   0.0814   0.0882   0.0891
  0.0901   0.0946   0.0952   0.0987   0.1003   0.1069   0.1101   0.1112
  0.1136   0.1153   0.1185   0.1211   0.1259   0.1302   0.1342   0.1349
  0.1397   0.1437   0.1474   0.1488   0.1518   0.1550   0.1576   0.1639
  0.1643   0.1659   0.1694   0.1727   0.1785   0.1811   0.1882   0.1896
  0.1973   0.1996   0.2029   0.2112   0.2156   0.2179   0.2191   0.2225
  0.2228   0.2267   0.2318   0.2361   0.2375   0.2398   0.2450   0.2472
  0.2511   0.2530   0.2546   0.2600   0.2606   0.2632   0.2655   0.2727
  0.2765   0.2788   0.2822   0.2854   0.2873   0.2887   0.2920   0.3005
  0.3044   0.3074   0.3097   0.3113   0.3222   0.3234   0.3349   0.3451
  0.3802   0.3880   0.4032   0.4175   0.4220   0.4241   0.4313   0.4355
  0.4417   0.4454   0.4467   0.4504   0.4569   0.4595   0.4641   0.4675
  0.4739   0.4807   0.4824   0.4850   0.4884   0.4892   0.4976   0.4996
  0.5078   0.5087   0.5188   0.5214   0.5272   0.5354   0.5559   0.5639
  0.5686   0.5700   0.5787   0.5903   0.5974   0.5983   0.6023   0.6044
  0.6089   0.6130   0.6143   0.6172   0.6190   0.6270   0.6281   0.6424
  0.6478   0.6573   0.6598   0.6714   0.6786   0.6870   0.6880   0.7003
  0.7650   0.7679   0.7791   0.7815   0.7936   0.8050   0.8098   0.8144
  0.8245   0.8284   0.8311   0.8316   0.8341   0.8348   0.8373   0.8382
  0.8396   0.8429   0.8454   0.8494   0.8515   0.8551   0.8582   0.8659
  0.8691   0.8764   0.8838   0.8844   0.8895   0.8960   0.8991   0.9016
  0.9103   0.9118   0.9168   0.9232   0.9282   0.9334   0.9381   0.9415
  0.9449   0.9478   0.9506   0.9522   0.9602   0.9656   0.9747   0.9767
  0.9888   0.9942   0.9970   1.0098   1.0171   1.0236   1.0406   1.0489
  1.0544   1.0761   1.0871   1.0988   1.1169   1.1321   1.1505   1.1612
  1.1787   1.1892   1.1958   1.2048   1.2228   1.2360   1.2399   1.2473
  1.2653   1.2695   1.2777   1.2823   1.2851   1.2900   1.2929   1.2946
  1.3034   1.3089   1.3287   1.3396   1.3663   1.3711   1.3947   1.4080
  1.4456   1.4678   1.4838   1.4980   1.5431   1.5615   1.5720   1.5748
  1.5965   1.6395   1.6530   1.6539   1.7102   1.7267   1.7457   1.7622
  1.7788   1.7869   1.7983   1.8072   1.8116   1.8225   1.8290   1.8477
  1.8655   1.8697   1.9010   1.9047   1.9391   1.9590   1.9756   2.0365
  2.0558   2.1004   2.1110   2.1288   2.1958   2.2069   2.2220   2.2255
  2.2327   2.2362   2.2397   2.2522   2.2592   2.2675   2.2787   2.2953
  2.3000   2.3026   2.3125   2.3153   2.3221   2.3371   2.3405   2.3961
  2.3986   2.4089   2.4110   2.4252   2.4452   2.4537   2.4561   2.4704
  2.4777   2.4913   2.5114   2.5195   2.5351   2.5605   2.5759   2.5922
  2.6136   2.6393   2.6490   2.6544   2.6606   2.6727   2.6794   2.7060
  2.7424   2.7567   2.7643   2.7984   2.8090   2.8455   2.8826   2.9361
  2.9622   3.0241   3.0636   3.0659   3.0790   3.0914   3.1147   3.1339
  3.1396   3.1492   3.1854   3.2236   3.2423   3.2507   3.2549   3.3888
  3.4347   3.5081   3.5509   3.6348   3.6733   3.7392   3.8708   3.8812
  3.9149   4.0137   4.2988   4.7873   4.8150   9.7293   9.7520   9.7875
  9.7943   9.8036   9.8046   9.8223   9.8300   9.8826  23.2401  23.4195
 23.7684  23.8103  23.8155  23.8347  23.9122  23.9249  23.9380  23.9670
 24.0595  24.0896  25.7640  25.7740  25.8011  25.8402  25.8580  25.9188
 25.9498  25.9587  26.0018  26.0886  26.0910  26.1081  26.1553  26.2108
 26.2443  26.2681  26.3648  26.4393  26.4758  26.5185  26.5767  26.6932
 26.7288  26.7751  26.8421  26.9611  27.1302 215.7216 215.7433 215.7836
215.7910 215.8022 215.8035 215.8278 215.8389 215.9003
 --------------------------------------------------------------

          Ground-State Mulliken Net Atomic Charges

     Atom                 Charge (a.u.)
  ----------------------------------------
      1 C                    -0.826474
      2 C                    -1.372780
      3 Cl                    0.510832
      4 C                     0.318402
      5 Cl                    0.656630
      6 C                    -0.189167
      7 Cl                    0.674196
      8 C                     0.273435
      9 Cl                    0.651287
     10 C                    -1.380035
     11 Cl                    0.528838
     12 C                    -0.088335
     13 C                    -1.557681
     14 Cl                    0.501020
     15 C                     0.958735
     16 Cl                    0.607064
     17 C                    -0.229942
     18 Cl                    0.573576
     19 C                    -0.466742
     20 H                     0.239145
     21 C                    -0.735017
     22 Cl                    0.353015
  ----------------------------------------
  Sum of atomic charges =     0.000000

 -----------------------------------------------------------------
                    Cartesian Multipole Moments
 -----------------------------------------------------------------
    Charge (ESU x 10^10)
                 0.0000
    Dipole Moment (Debye)
         X       0.2475      Y       0.6422      Z      -0.5703
       Tot       0.8938
    Quadrupole Moments (Debye-Ang)
        XX    -181.8983     XY       2.6001     YY    -181.3077
        XZ      -1.7270     YZ      -2.4507     ZZ    -179.2317
    Octopole Moments (Debye-Ang^2)
       XXX    -267.3350    XXY      37.1835    XYY     -82.6464
       YYY      87.2205    XXZ      29.7906    XYZ      -8.1894
       YYZ      30.0942    XZZ     -80.5676    YZZ      36.0710
       ZZZ      89.9505
    Hexadecapole Moments (Debye-Ang^3)
      XXXX   -8568.7173   XXXY     468.9328   XXYY   -1718.5299
      XYYY     429.4873   YYYY   -1756.9986   XXXZ    1461.1919
      XXYZ     -55.3382   XYYZ     491.9491   YYYZ    -133.2482
      XXZZ   -2129.2002   XYZZ     181.1272   YYZZ   -1027.4315
      XZZZ    1453.9457   YZZZ    -108.5077   ZZZZ   -4346.9079
 -----------------------------------------------------------------
 Calculating analytic gradient of the SCF energy
 Gradient of SCF Energy
            1           2           3           4           5           6
    1  -0.0003480   0.0000215   0.0006605  -0.0000083  -0.0000336   0.0000358
    2  -0.0000691  -0.0005088  -0.0026652  -0.0000309  -0.0000420   0.0000100
    3   0.0001130  -0.0003324  -0.0013190   0.0000639  -0.0000025   0.0000004
            7           8           9          10          11          12
    1  -0.0000172  -0.0000290  -0.0000285   0.0004304   0.0015062   0.0003027
    2  -0.0000186  -0.0000009   0.0000599   0.0005770   0.0025899   0.0000160
    3   0.0000188  -0.0000817   0.0000570   0.0001249  -0.0000193  -0.0001309
           13          14          15          16          17          18
    1  -0.0001173  -0.0002999   0.0000843   0.0000011  -0.0000369   0.0000492
    2   0.0005754   0.0023684  -0.0000720   0.0000495   0.0000182  -0.0000163
    3   0.0002658   0.0017828   0.0000500  -0.0000495   0.0000170  -0.0000090
           19          20          21          22
    1  -0.0000336   0.0000214  -0.0003702  -0.0017906
    2   0.0000239  -0.0000005  -0.0004789  -0.0023851
    3  -0.0000513   0.0000144  -0.0000405  -0.0004718
 Max gradient component =       2.665E-03
 RMS gradient           =       7.612E-04
 Gradient time:  CPU 399.54 s  wall 399.56 s
 Geometry Optimization Parameters
   NAtoms,    NIC,     NZ,  NCons,   NDum,   NFix, NCnnct, MaxDiis
       22     171      22       0       0       0       0       0

 Cartesian Hessian Update
 Hessian updated using BFGS update


** GEOMETRY OPTIMIZATION IN DELOCALIZED INTERNAL COORDINATES **
   Searching for a Minimum

   Optimization Cycle:  11

                       Coordinates (Angstroms)
     ATOM                X               Y               Z
      1  C        -0.0036374501   -0.0006614730    0.0064376944
      2  C        -0.0164101596    0.2910948171    1.3754045955
      3  Cl        1.4930598393    0.6235906902    2.1771739573
      4  C        -1.2134377089    0.3178897874    2.0990510646
      5  Cl       -1.2044988817    0.6803788790    3.7958737413
      6  C        -2.4225817237    0.0500298528    1.4420731951
      7  Cl       -3.9132214323    0.0744945844    2.3296137812
      8  C        -2.4295386501   -0.2389815153    0.0704248648
      9  Cl       -3.9258468808   -0.5721170358   -0.7425489259
     10  C        -1.2202386581   -0.2613740367   -0.6336860544
     11  Cl       -1.2125959380   -0.6212542216   -2.3370764819
     12  C         1.2778581899   -0.0283562390   -0.7538709808
     13  C         2.1860733165   -1.0865962101   -0.6032726591
     14  Cl        1.7855168917   -2.3790320842    0.4932084257
     15  C         3.3986885282   -1.1236223375   -1.3064699138
     16  Cl        4.5063217910   -2.4429521174   -1.1012951056
     17  C         3.6960610501   -0.0719998485   -2.1821994622
     18  Cl        5.1816188904   -0.0512937247   -3.0933420060
     19  C         2.8110077454    0.9855880537   -2.3494181818
     20  H         3.0528533542    1.7910518279   -3.0281919970
     21  C         1.6190724903    0.9977957104   -1.6402142690
     22  Cl        0.5277928437    2.3421714542   -1.8841131377
   Point Group: c1    Number of degrees of freedom:    60


   Energy is  -4599.970274559

 Hessian updated using BFGS update

 60 Hessian modes will be used to form the next step
  Hessian Eigenvalues:
     0.007095    0.016330    0.017508    0.020543    0.020583    0.020683
     0.021683    0.022745    0.022839    0.023501    0.024090    0.024092
     0.024114    0.024115    0.024136    0.024143    0.024149    0.024159
     0.055194    0.094011    0.101105    0.159998    0.216512    0.226080
     0.227370    0.233052    0.238026    0.249965    0.249979    0.249992
     0.249995    0.249997    0.250001    0.250012    0.250068    0.250939
     0.251212    0.287942    0.289073    0.290407    0.292949    0.301031
     0.301033    0.301035    0.301131    0.302054    0.317304    0.356674
     0.403071    0.408115    0.419531    0.426258    0.457311    0.458780
     0.466727    0.472829    0.478203    0.478386    0.479150    0.481521

 Minimum search - taking simple RFO step
 Searching for Lamda that Minimizes Along All modes
 Value Taken    Lamda =  -0.00215531
 Calculated Step too Large.  Step scaled by  0.623839
 Step Taken.  Stepsize is  0.300000

                             Maximum     Tolerance    Cnvgd?
         Gradient           0.003375      0.000300      NO
         Displacement       0.223021      0.001200      NO
         Energy change     -0.001637      0.000001      NO


 New Cartesian Coordinates Obtained by Inverse Iteration

 Displacement from previous Coordinates is:  0.421285
 ----------------------------------------------------------------
             Standard Nuclear Orientation (Angstroms)
    I     Atom           X                Y                Z
 ----------------------------------------------------------------
    1      C      -0.0035123313     0.0024556714     0.0068139256
    2      C      -0.0196881219     0.3225152582     1.3689717697
    3      Cl      1.4859641544     0.6901605154     2.1626987782
    4      C      -1.2168715698     0.3482909265     2.0921366380
    5      Cl     -1.2121197119     0.7485255125     3.7804094499
    6      C      -2.4219380616     0.0480523616     1.4414909814
    7      Cl     -3.9127223627     0.0696696824     2.3289966167
    8      C      -2.4248831512    -0.2712189266     0.0764975495
    9      Cl     -3.9148456893    -0.6481319852    -0.7289019692
   10      C      -1.2156022844    -0.2897715042    -0.6274131296
   11      Cl     -1.2012519993    -0.6831560046    -2.3234416986
   12      C       1.2787612336    -0.0251723171    -0.7529854434
   13      C       2.1698341138    -1.1002276080    -0.6267666123
   14      Cl      1.7476983425    -2.4107994792     0.4399114687
   15      C       3.3818513017    -1.1396132296    -1.3305708447
   16      Cl      4.4676590295    -2.4813102350    -1.1560243642
   17      C       3.6959620169    -0.0720354570    -2.1807545710
   18      Cl      5.1814951939    -0.0534452142    -3.0921058102
   19      C       2.8279607371     1.0033715487    -2.3225241401
   20      H       3.0825151627     1.8205713437    -2.9824496236
   21      C       1.6357940816     1.0167487869    -1.6137112996
   22      Cl      0.5618573635     2.3803651667    -1.8267155266
 ----------------------------------------------------------------
 Nuclear Repulsion Energy =        3120.30732226 hartrees
 There are      113 alpha and      113 beta electrons
 Applying Cartesian multipole field
    Component          Value
    ---------          -----
     (2,0,0)        1.00000E-12
     (0,2,0)        2.00000E-11
     (0,0,2)       -3.00000E-11
 Nucleus-field energy     =    -0.0000000654 hartrees
 Requested basis set is 6-311++G(d,p)
 There are 194 shells and 541 basis functions
 A cutoff of  1.0D-15 yielded  13163 shell pairs
 There are    116475 function pairs (    125307 Cartesian)
 Smallest overlap matrix eigenvalue = 9.98E-08
 Linear dependence detected in AO basis
 Number of orthogonalized atomic orbitals = 535
 Maximum deviation from orthogonality = 5.404E-10
 Guess from superposition of atomic densities
 Warning:  Energy on first SCF cycle will be non-variational
 SAD guess density has 226.000000 electrons

 -----------------------------------------------------------------------
  General SCF calculation program by
  Eric Jon Sundstrom, Paul Horn, Yuezhi Mao, Dmitri Zuev, Alec White,
  David Stuck, Shaama M.S., Shane Yost, Joonho Lee, David Small,
  Daniel Levine, Susi Lehtola, Hugh Burton, Evgeny Epifanovsky,
  Bang C. Huynh
 -----------------------------------------------------------------------
 Exchange:     0.2000 Hartree-Fock + 0.0800 Slater + 0.7200 B88
 Correlation:  0.1900 VWN1RPA + 0.8100 LYP
 Using SG-1 standard quadrature grid
 A restricted SCF calculation will be
 performed using DIIS
 SCF converges when DIIS error is below 1.0e-08
 ---------------------------------------
  Cycle       Energy         DIIS error
 ---------------------------------------
    1   -4604.9341475395      2.58e-02  
    2   -4599.8909291513      1.52e-03  
    3   -4599.8408541280      1.83e-03  
    4   -4599.9555945107      6.33e-04  
    5   -4599.9693055794      2.37e-04  
    6   -4599.9711025209      8.72e-05  
    7   -4599.9713545072      2.86e-05  
    8   -4599.9713818898      6.94e-06  
    9   -4599.9713832305      3.29e-06  
   10   -4599.9713836289      6.92e-07  
   11   -4599.9713836450      1.66e-07  
   12   -4599.9713836455      8.97e-08  
   13   -4599.9713836458      2.46e-08  
   14   -4599.9713836455      9.95e-09  Convergence criterion met
 ---------------------------------------
 SCF time:   CPU 1065.85s  wall 1066.00s 
 SCF   energy in the final basis set =    -4599.9713836455
 Total energy in the final basis set =    -4599.9713836455

 --------------------------------------------------------------

                    Orbital Energies (a.u.)
 --------------------------------------------------------------

 Alpha MOs
 -- Occupied --
********-101.5852-101.5851-101.5846-101.5846-101.5838-101.5838-101.5832
******** -10.2909 -10.2875 -10.2874 -10.2869 -10.2867 -10.2867 -10.2841
-10.2833 -10.2803 -10.2506 -10.2474 -10.2278  -9.5010  -9.4999  -9.4997
 -9.4994  -9.4994  -9.4986  -9.4984  -9.4978  -9.4972  -7.2661  -7.2650
 -7.2647  -7.2644  -7.2642  -7.2636  -7.2633  -7.2629  -7.2620  -7.2559
 -7.2548  -7.2547  -7.2546  -7.2542  -7.2542  -7.2537  -7.2537  -7.2536
 -7.2534  -7.2533  -7.2532  -7.2527  -7.2526  -7.2526  -7.2519  -7.2517
 -7.2514  -0.9791  -0.9638  -0.9310  -0.9263  -0.9140  -0.9068  -0.8855
 -0.8784  -0.8735  -0.8477  -0.8425  -0.8020  -0.7620  -0.7514  -0.7471
 -0.6697  -0.6466  -0.6380  -0.6236  -0.5695  -0.5570  -0.5541  -0.5293
 -0.5032  -0.4924  -0.4787  -0.4786  -0.4758  -0.4753  -0.4668  -0.4531
 -0.4394  -0.4318  -0.4295  -0.4194  -0.4027  -0.4006  -0.3956  -0.3698
 -0.3654  -0.3638  -0.3604  -0.3602  -0.3590  -0.3503  -0.3488  -0.3448
 -0.3380  -0.3358  -0.3310  -0.3252  -0.3193  -0.2860  -0.2782  -0.2726
 -0.2723
 -- Virtual --
 -0.0770  -0.0682  -0.0647  -0.0619  -0.0597  -0.0487  -0.0128  -0.0090
 -0.0063   0.0011   0.0068   0.0106   0.0189   0.0207   0.0233   0.0238
  0.0283   0.0401   0.0429   0.0495   0.0510   0.0570   0.0595   0.0633
  0.0648   0.0697   0.0739   0.0781   0.0806   0.0812   0.0881   0.0890
  0.0902   0.0943   0.0952   0.0986   0.1007   0.1063   0.1100   0.1111
  0.1133   0.1149   0.1182   0.1208   0.1267   0.1302   0.1341   0.1346
  0.1387   0.1440   0.1475   0.1488   0.1517   0.1540   0.1587   0.1635
  0.1648   0.1665   0.1688   0.1722   0.1783   0.1811   0.1884   0.1898
  0.1977   0.1992   0.2022   0.2101   0.2145   0.2168   0.2172   0.2210
  0.2229   0.2266   0.2308   0.2355   0.2358   0.2396   0.2443   0.2473
  0.2514   0.2542   0.2574   0.2606   0.2611   0.2630   0.2661   0.2731
  0.2764   0.2798   0.2831   0.2837   0.2868   0.2883   0.2909   0.3017
  0.3025   0.3076   0.3102   0.3116   0.3220   0.3231   0.3367   0.3470
  0.3800   0.3877   0.4030   0.4204   0.4230   0.4245   0.4337   0.4364
  0.4412   0.4468   0.4472   0.4481   0.4567   0.4597   0.4632   0.4668
  0.4726   0.4798   0.4821   0.4842   0.4872   0.4893   0.4967   0.5001
  0.5078   0.5121   0.5194   0.5215   0.5283   0.5361   0.5590   0.5652
  0.5683   0.5684   0.5778   0.5886   0.5971   0.5983   0.6038   0.6055
  0.6090   0.6118   0.6154   0.6171   0.6216   0.6277   0.6290   0.6410
  0.6469   0.6547   0.6604   0.6708   0.6804   0.6839   0.6871   0.7005
  0.7652   0.7691   0.7786   0.7832   0.7932   0.8064   0.8119   0.8152
  0.8237   0.8284   0.8312   0.8318   0.8339   0.8349   0.8369   0.8380
  0.8392   0.8420   0.8460   0.8489   0.8520   0.8535   0.8589   0.8647
  0.8697   0.8799   0.8844   0.8859   0.8921   0.8936   0.8986   0.9017
  0.9094   0.9112   0.9176   0.9236   0.9266   0.9334   0.9365   0.9424
  0.9453   0.9473   0.9494   0.9516   0.9610   0.9657   0.9736   0.9761
  0.9893   0.9922   0.9974   1.0138   1.0213   1.0270   1.0384   1.0494
  1.0565   1.0755   1.0884   1.1003   1.1168   1.1324   1.1564   1.1625
  1.1804   1.1906   1.1974   1.2059   1.2232   1.2368   1.2428   1.2520
  1.2643   1.2689   1.2774   1.2817   1.2843   1.2911   1.2929   1.2942
  1.3016   1.3082   1.3274   1.3379   1.3687   1.3711   1.3941   1.4001
  1.4458   1.4686   1.4810   1.4990   1.5437   1.5581   1.5711   1.5821
  1.5957   1.6397   1.6532   1.6537   1.7116   1.7268   1.7434   1.7617
  1.7796   1.7856   1.7991   1.8073   1.8113   1.8203   1.8284   1.8472
  1.8658   1.8695   1.9014   1.9051   1.9440   1.9587   1.9766   2.0360
  2.0551   2.0997   2.1125   2.1263   2.1952   2.2049   2.2219   2.2240
  2.2313   2.2364   2.2407   2.2538   2.2607   2.2657   2.2774   2.2928
  2.3016   2.3046   2.3121   2.3179   2.3238   2.3399   2.3415   2.3945
  2.3960   2.4093   2.4107   2.4271   2.4468   2.4533   2.4552   2.4685
  2.4788   2.4953   2.5137   2.5209   2.5332   2.5592   2.5729   2.5885
  2.6091   2.6438   2.6511   2.6606   2.6637   2.6724   2.6779   2.7065
  2.7406   2.7566   2.7627   2.7996   2.8079   2.8395   2.8812   2.9390
  2.9614   3.0265   3.0642   3.0668   3.0820   3.0928   3.1159   3.1337
  3.1383   3.1487   3.1870   3.2229   3.2402   3.2533   3.2563   3.3911
  3.4376   3.5076   3.5522   3.6357   3.6780   3.7406   3.8726   3.8809
  3.9164   4.0140   4.2952   4.7889   4.8132   9.7335   9.7532   9.7860
  9.7933   9.8024   9.8044   9.8307   9.8343   9.8638  23.2431  23.4203
 23.7681  23.8116  23.8155  23.8359  23.9124  23.9246  23.9380  23.9678
 24.0608  24.0922  25.7638  25.7737  25.7988  25.8403  25.8570  25.8971
 25.9564  25.9756  25.9980  26.0847  26.0900  26.1078  26.1590  26.2075
 26.2435  26.2820  26.3531  26.4410  26.4790  26.5215  26.5713  26.6904
 26.7212  26.7764  26.8425  26.9563  27.1550 215.7257 215.7449 215.7817
215.7901 215.8011 215.8035 215.8372 215.8458 215.8773
 --------------------------------------------------------------

          Ground-State Mulliken Net Atomic Charges

     Atom                 Charge (a.u.)
  ----------------------------------------
      1 C                    -0.780077
      2 C                    -1.448367
      3 Cl                    0.553772
      4 C                     0.263041
      5 Cl                    0.652492
      6 C                    -0.026392
      7 Cl                    0.675072
      8 C                     0.246692
      9 Cl                    0.646425
     10 C                    -1.479160
     11 Cl                    0.571798
     12 C                    -0.116448
     13 C                    -1.625030
     14 Cl                    0.544888
     15 C                     0.964377
     16 Cl                    0.600868
     17 C                    -0.202851
     18 Cl                    0.576769
     19 C                    -0.480795
     20 H                     0.240059
     21 C                    -0.766316
     22 Cl                    0.389183
  ----------------------------------------
  Sum of atomic charges =     0.000000

 -----------------------------------------------------------------
                    Cartesian Multipole Moments
 -----------------------------------------------------------------
    Charge (ESU x 10^10)
                 0.0000
    Dipole Moment (Debye)
         X       0.2545      Y       0.6535      Z      -0.5538
       Tot       0.8936
    Quadrupole Moments (Debye-Ang)
        XX    -181.8162     XY       2.6938     YY    -181.2086
        XZ      -1.7147     YZ      -2.4158     ZZ    -179.3667
    Octopole Moments (Debye-Ang^2)
       XXX    -265.8732    XXY      37.8527    XYY     -82.0569
       YYY      88.5005    XXZ      30.2801    XYZ      -8.2633
       YYZ      30.5430    XZZ     -80.4832    YZZ      36.5162
       ZZZ      92.2881
    Hexadecapole Moments (Debye-Ang^3)
      XXXX   -8526.1513   XXXY     453.9135   XXYY   -1721.7149
      XYYY     410.1633   YYYY   -1827.0806   XXXZ    1478.9217
      XXYZ     -66.7804   XYYZ     497.4210   YYYZ    -170.4944
      XXZZ   -2116.5467   XYZZ     175.4033   YYZZ   -1032.5694
      XZZZ    1474.3970   YZZZ    -142.3602   ZZZZ   -4313.5701
 -----------------------------------------------------------------
 Calculating analytic gradient of the SCF energy
 Gradient of SCF Energy
            1           2           3           4           5           6
    1  -0.0003919  -0.0000630   0.0003994   0.0000598   0.0000917   0.0000828
    2  -0.0000319  -0.0003475  -0.0017806  -0.0000393  -0.0000073   0.0000117
    3   0.0001174  -0.0001684  -0.0007738   0.0000299  -0.0000380  -0.0000364
            7           8           9          10          11          12
    1  -0.0000307   0.0000320   0.0000411   0.0002752   0.0008754   0.0003559
    2  -0.0000159   0.0000554  -0.0000109   0.0003769   0.0017691  -0.0000639
    3   0.0000330  -0.0001010  -0.0000201   0.0001352  -0.0000055  -0.0001933
           13          14          15          16          17          18
    1  -0.0001251  -0.0000871  -0.0000073  -0.0000663  -0.0000771   0.0000296
    2   0.0004342   0.0015629  -0.0000078  -0.0000038   0.0000199  -0.0000001
    3   0.0001531   0.0011487   0.0000407   0.0000237   0.0000380  -0.0000323
           19          20          21          22
    1  -0.0000146   0.0000276  -0.0001853  -0.0012218
    2   0.0000109   0.0000055  -0.0002679  -0.0016694
    3  -0.0000079   0.0000059   0.0000158  -0.0003647
 Max gradient component =       1.781E-03
 RMS gradient           =       5.094E-04
 Gradient time:  CPU 397.99 s  wall 398.01 s
 Geometry Optimization Parameters
   NAtoms,    NIC,     NZ,  NCons,   NDum,   NFix, NCnnct, MaxDiis
       22     171      22       0       0       0       0       0

 Cartesian Hessian Update
 Hessian updated using BFGS update


** GEOMETRY OPTIMIZATION IN DELOCALIZED INTERNAL COORDINATES **
   Searching for a Minimum

   Optimization Cycle:  12

                       Coordinates (Angstroms)
     ATOM                X               Y               Z
      1  C        -0.0035123313    0.0024556714    0.0068139256
      2  C        -0.0196881219    0.3225152582    1.3689717697
      3  Cl        1.4859641544    0.6901605154    2.1626987782
      4  C        -1.2168715698    0.3482909265    2.0921366380
      5  Cl       -1.2121197119    0.7485255125    3.7804094499
      6  C        -2.4219380616    0.0480523616    1.4414909814
      7  Cl       -3.9127223627    0.0696696824    2.3289966167
      8  C        -2.4248831512   -0.2712189266    0.0764975495
      9  Cl       -3.9148456893   -0.6481319852   -0.7289019692
     10  C        -1.2156022844   -0.2897715042   -0.6274131296
     11  Cl       -1.2012519993   -0.6831560046   -2.3234416986
     12  C         1.2787612336   -0.0251723171   -0.7529854434
     13  C         2.1698341138   -1.1002276080   -0.6267666123
     14  Cl        1.7476983425   -2.4107994792    0.4399114687
     15  C         3.3818513017   -1.1396132296   -1.3305708447
     16  Cl        4.4676590295   -2.4813102350   -1.1560243642
     17  C         3.6959620169   -0.0720354570   -2.1807545710
     18  Cl        5.1814951939   -0.0534452142   -3.0921058102
     19  C         2.8279607371    1.0033715487   -2.3225241401
     20  H         3.0825151627    1.8205713437   -2.9824496236
     21  C         1.6357940816    1.0167487869   -1.6137112996
     22  Cl        0.5618573635    2.3803651667   -1.8267155266
   Point Group: c1    Number of degrees of freedom:    60


   Energy is  -4599.971383646

 Hessian updated using BFGS update

 60 Hessian modes will be used to form the next step
  Hessian Eigenvalues:
     0.004851    0.016329    0.017510    0.020515    0.020580    0.020683
     0.021682    0.022747    0.022805    0.023501    0.024091    0.024092
     0.024114    0.024115    0.024136    0.024143    0.024149    0.024167
     0.055194    0.094188    0.101107    0.159997    0.216544    0.225803
     0.227407    0.233053    0.238024    0.249958    0.249979    0.249991
     0.249995    0.249997    0.250002    0.250027    0.250063    0.250987
     0.251643    0.287940    0.289013    0.290406    0.292954    0.301033
     0.301034    0.301035    0.301127    0.302052    0.317303    0.356674
     0.402992    0.408116    0.419551    0.426272    0.457312    0.458780
     0.466737    0.472838    0.478203    0.478406    0.479149    0.481708

 Minimum search - taking simple RFO step
 Searching for Lamda that Minimizes Along All modes
 Value Taken    Lamda =  -0.00144349
 Calculated Step too Large.  Step scaled by  0.627884
 Step Taken.  Stepsize is  0.300000

                             Maximum     Tolerance    Cnvgd?
         Gradient           0.002284      0.000300      NO
         Displacement       0.223996      0.001200      NO
         Energy change     -0.001109      0.000001      NO


 New Cartesian Coordinates Obtained by Inverse Iteration

 Displacement from previous Coordinates is:  0.424993
 ----------------------------------------------------------------
             Standard Nuclear Orientation (Angstroms)
    I     Atom           X                Y                Z
 ----------------------------------------------------------------
    1      C      -0.0026135716     0.0047047653     0.0078728863
    2      C      -0.0228256051     0.3538120131     1.3622545343
    3      Cl      1.4790586952     0.7583170856     2.1456560979
    4      C      -1.2207848225     0.3784921040     2.0846221422
    5      Cl     -1.2235798157     0.8159851128     3.7636637441
    6      C      -2.4210154201     0.0461931512     1.4403496773
    7      Cl     -3.9123873316     0.0664650795     2.3268732412
    8      C      -2.4190959368    -0.3034950910     0.0827444647
    9      Cl     -3.9029986011    -0.7205847160    -0.7139912389
   10      C      -1.2092452741    -0.3191311876    -0.6204864124
   11      Cl     -1.1847959055    -0.7474904696    -2.3082340802
   12      C       1.2798963014    -0.0225039465    -0.7509526206
   13      C       2.1535716380    -1.1137657162    -0.6499564932
   14      Cl      1.7081292833    -2.4415737605     0.3862778439
   15      C       3.3648628580    -1.1551083251    -1.3552322522
   16      Cl      4.4300480629    -2.5171226212    -1.2138389252
   17      C       3.6949251128    -0.0722736799    -2.1798484862
   18      Cl      5.1801194644    -0.0552870191    -3.0918291446
   19      C       2.8437520128     1.0198661669    -2.2954316701
   20      H       3.1105661869     1.8483063657    -2.9362794846
   21      C       1.6520351352     1.0344796733    -1.5858479045
   22      Cl      0.5962949807     2.4175598289    -1.7648237745
 ----------------------------------------------------------------
 Nuclear Repulsion Energy =        3119.26649238 hartrees
 There are      113 alpha and      113 beta electrons
 Applying Cartesian multipole field
    Component          Value
    ---------          -----
     (2,0,0)        1.00000E-12
     (0,2,0)        2.00000E-11
     (0,0,2)       -3.00000E-11
 Nucleus-field energy     =    -0.0000000633 hartrees
 Requested basis set is 6-311++G(d,p)
 There are 194 shells and 541 basis functions
 A cutoff of  1.0D-15 yielded  13181 shell pairs
 There are    116628 function pairs (    125476 Cartesian)
 Smallest overlap matrix eigenvalue = 9.85E-08
 Linear dependence detected in AO basis
 Number of orthogonalized atomic orbitals = 535
 Maximum deviation from orthogonality = 8.885E-10
 Guess from superposition of atomic densities
 Warning:  Energy on first SCF cycle will be non-variational
 SAD guess density has 226.000000 electrons

 -----------------------------------------------------------------------
  General SCF calculation program by
  Eric Jon Sundstrom, Paul Horn, Yuezhi Mao, Dmitri Zuev, Alec White,
  David Stuck, Shaama M.S., Shane Yost, Joonho Lee, David Small,
  Daniel Levine, Susi Lehtola, Hugh Burton, Evgeny Epifanovsky,
  Bang C. Huynh
 -----------------------------------------------------------------------
 Exchange:     0.2000 Hartree-Fock + 0.0800 Slater + 0.7200 B88
 Correlation:  0.1900 VWN1RPA + 0.8100 LYP
 Using SG-1 standard quadrature grid
 A restricted SCF calculation will be
 performed using DIIS
 SCF converges when DIIS error is below 1.0e-08
 ---------------------------------------
  Cycle       Energy         DIIS error
 ---------------------------------------
    1   -4604.9305216385      2.58e-02  
    2   -4599.8914325628      1.52e-03  
    3   -4599.8403984798      1.84e-03  
    4   -4599.9561934503      6.37e-04  
    5   -4599.9700377017      2.38e-04  
    6   -4599.9718514761      8.72e-05  
    7   -4599.9721028264      2.86e-05  
    8   -4599.9721302832      6.95e-06  
    9   -4599.9721316289      3.30e-06  
   10   -4599.9721320296      6.92e-07  
   11   -4599.9721320458      1.64e-07  
   12   -4599.9721320460      8.79e-08  
   13   -4599.9721320468      2.41e-08  
   14   -4599.9721320466      9.50e-09  Convergence criterion met
 ---------------------------------------
 SCF time:   CPU 1071.98s  wall 1072.00s 
 SCF   energy in the final basis set =    -4599.9721320466
 Total energy in the final basis set =    -4599.9721320466

 --------------------------------------------------------------

                    Orbital Energies (a.u.)
 --------------------------------------------------------------

 Alpha MOs
 -- Occupied --
********-101.5853-101.5851-101.5848-101.5848-101.5840-101.5838-101.5832
******** -10.2909 -10.2876 -10.2875 -10.2869 -10.2867 -10.2867 -10.2842
-10.2833 -10.2802 -10.2503 -10.2471 -10.2279  -9.5010  -9.4999  -9.4998
 -9.4997  -9.4997  -9.4989  -9.4984  -9.4978  -9.4974  -7.2661  -7.2650
 -7.2647  -7.2646  -7.2645  -7.2638  -7.2633  -7.2629  -7.2622  -7.2559
 -7.2548  -7.2548  -7.2546  -7.2545  -7.2545  -7.2538  -7.2538  -7.2538
 -7.2537  -7.2536  -7.2531  -7.2529  -7.2526  -7.2526  -7.2521  -7.2518
 -7.2516  -0.9790  -0.9638  -0.9308  -0.9263  -0.9140  -0.9069  -0.8856
 -0.8785  -0.8736  -0.8475  -0.8426  -0.8019  -0.7621  -0.7515  -0.7471
 -0.6696  -0.6464  -0.6383  -0.6236  -0.5691  -0.5571  -0.5546  -0.5293
 -0.5032  -0.4924  -0.4787  -0.4786  -0.4759  -0.4751  -0.4667  -0.4532
 -0.4394  -0.4319  -0.4291  -0.4192  -0.4024  -0.4003  -0.3954  -0.3695
 -0.3652  -0.3638  -0.3604  -0.3603  -0.3595  -0.3504  -0.3492  -0.3452
 -0.3385  -0.3353  -0.3319  -0.3252  -0.3195  -0.2850  -0.2787  -0.2731
 -0.2722
 -- Virtual --
 -0.0752  -0.0683  -0.0648  -0.0627  -0.0606  -0.0488  -0.0129  -0.0091
 -0.0064   0.0010   0.0067   0.0106   0.0189   0.0207   0.0233   0.0237
  0.0282   0.0402   0.0429   0.0495   0.0509   0.0571   0.0589   0.0633
  0.0648   0.0696   0.0740   0.0784   0.0805   0.0811   0.0878   0.0890
  0.0905   0.0939   0.0951   0.0986   0.1012   0.1056   0.1099   0.1111
  0.1130   0.1146   0.1178   0.1205   0.1276   0.1302   0.1339   0.1345
  0.1377   0.1443   0.1476   0.1487   0.1516   0.1530   0.1596   0.1631
  0.1651   0.1671   0.1686   0.1718   0.1779   0.1810   0.1887   0.1900
  0.1978   0.1983   0.2016   0.2089   0.2127   0.2152   0.2166   0.2195
  0.2234   0.2265   0.2300   0.2341   0.2354   0.2393   0.2434   0.2473
  0.2515   0.2544   0.2587   0.2611   0.2621   0.2625   0.2670   0.2734
  0.2762   0.2801   0.2828   0.2836   0.2871   0.2895   0.2905   0.3009
  0.3032   0.3077   0.3113   0.3126   0.3222   0.3234   0.3380   0.3496
  0.3797   0.3875   0.4029   0.4229   0.4234   0.4259   0.4343   0.4383
  0.4410   0.4461   0.4479   0.4494   0.4568   0.4601   0.4627   0.4662
  0.4715   0.4792   0.4819   0.4835   0.4861   0.4892   0.4956   0.5004
  0.5073   0.5136   0.5191   0.5252   0.5297   0.5366   0.5617   0.5656
  0.5670   0.5690   0.5766   0.5870   0.5969   0.5987   0.6043   0.6066
  0.6091   0.6112   0.6164   0.6180   0.6242   0.6273   0.6315   0.6388
  0.6471   0.6530   0.6602   0.6702   0.6805   0.6815   0.6868   0.7024
  0.7652   0.7703   0.7781   0.7848   0.7929   0.8080   0.8140   0.8164
  0.8231   0.8283   0.8312   0.8326   0.8331   0.8351   0.8365   0.8376
  0.8396   0.8412   0.8464   0.8483   0.8516   0.8539   0.8592   0.8635
  0.8681   0.8832   0.8850   0.8874   0.8927   0.8935   0.8977   0.9009
  0.9092   0.9110   0.9186   0.9235   0.9250   0.9335   0.9353   0.9426
  0.9453   0.9465   0.9489   0.9507   0.9617   0.9667   0.9717   0.9757
  0.9890   0.9897   1.0002   1.0174   1.0240   1.0297   1.0355   1.0520
  1.0592   1.0736   1.0900   1.1014   1.1168   1.1328   1.1618   1.1631
  1.1824   1.1919   1.1993   1.2071   1.2231   1.2369   1.2432   1.2608
  1.2636   1.2683   1.2769   1.2814   1.2836   1.2919   1.2927   1.2949
  1.2989   1.3080   1.3247   1.3390   1.3700   1.3739   1.3930   1.3965
  1.4471   1.4687   1.4777   1.5019   1.5439   1.5538   1.5712   1.5888
  1.5983   1.6399   1.6531   1.6540   1.7128   1.7266   1.7413   1.7611
  1.7806   1.7844   1.8003   1.8072   1.8110   1.8182   1.8280   1.8471
  1.8661   1.8701   1.9017   1.9052   1.9480   1.9582   1.9776   2.0355
  2.0545   2.0991   2.1140   2.1240   2.1948   2.2036   2.2219   2.2222
  2.2302   2.2353   2.2414   2.2550   2.2609   2.2646   2.2759   2.2837
  2.3046   2.3077   2.3135   2.3203   2.3259   2.3420   2.3429   2.3938
  2.3959   2.4099   2.4110   2.4285   2.4471   2.4500   2.4551   2.4690
  2.4803   2.4997   2.5163   2.5229   2.5314   2.5580   2.5689   2.5854
  2.6056   2.6456   2.6532   2.6655   2.6697   2.6715   2.6777   2.7077
  2.7385   2.7561   2.7633   2.8008   2.8070   2.8336   2.8798   2.9423
  2.9600   3.0289   3.0646   3.0682   3.0841   3.0957   3.1171   3.1316
  3.1381   3.1482   3.1889   3.2220   3.2380   3.2525   3.2619   3.3934
  3.4409   3.5074   3.5536   3.6364   3.6831   3.7422   3.8749   3.8804
  3.9184   4.0145   4.2922   4.7908   4.8104   9.7369   9.7544   9.7849
  9.7929   9.8021   9.8045   9.8406   9.8422   9.8470  23.2469  23.4214
 23.7682  23.8123  23.8157  23.8372  23.9129  23.9236  23.9375  23.9681
 24.0616  24.0948  25.7636  25.7733  25.7953  25.8376  25.8560  25.8755
 25.9582  25.9894  25.9956  26.0805  26.0892  26.1072  26.1612  26.2037
 26.2349  26.3134  26.3504  26.4386  26.4815  26.5249  26.5670  26.6884
 26.7158  26.7791  26.8374  26.9559  27.1845 215.7289 215.7463 215.7806
215.7899 215.8010 215.8037 215.8499 215.8548 215.8568
 --------------------------------------------------------------

          Ground-State Mulliken Net Atomic Charges

     Atom                 Charge (a.u.)
  ----------------------------------------
      1 C                    -0.742469
      2 C                    -1.510050
      3 Cl                    0.579915
      4 C                     0.216771
      5 Cl                    0.649381
      6 C                     0.125253
      7 Cl                    0.676328
      8 C                     0.216391
      9 Cl                    0.643562
     10 C                    -1.549054
     11 Cl                    0.597295
     12 C                    -0.141447
     13 C                    -1.683089
     14 Cl                    0.571847
     15 C                     0.969996
     16 Cl                    0.596353
     17 C                    -0.170888
     18 Cl                    0.579769
     19 C                    -0.490243
     20 H                     0.240816
     21 C                    -0.788150
     22 Cl                    0.411712
  ----------------------------------------
  Sum of atomic charges =     0.000000

 -----------------------------------------------------------------
                    Cartesian Multipole Moments
 -----------------------------------------------------------------
    Charge (ESU x 10^10)
                 0.0000
    Dipole Moment (Debye)
         X       0.2616      Y       0.6639      Z      -0.5374
       Tot       0.8933
    Quadrupole Moments (Debye-Ang)
        XX    -181.7202     XY       2.7754     YY    -181.1304
        XZ      -1.7143     YZ      -2.3844     ZZ    -179.5056
    Octopole Moments (Debye-Ang^2)
       XXX    -264.4062    XXY      38.4693    XYY     -81.5222
       YYY      89.6509    XXZ      30.8257    XYZ      -8.2938
       YYZ      31.0238    XZZ     -80.4259    YZZ      36.8780
       ZZZ      94.6353
    Hexadecapole Moments (Debye-Ang^3)
      XXXX   -8481.2508   XXXY     438.6737   XXYY   -1725.0678
      XYYY     391.3201   YYYY   -1899.2211   XXXZ    1497.4888
      XXYZ     -78.4864   XYYZ     503.1524   YYYZ    -208.4095
      XXZZ   -2103.4628   XYZZ     169.3764   YYZZ   -1037.7429
      XZZZ    1495.5214   YZZZ    -177.5117   ZZZZ   -4278.8303
 -----------------------------------------------------------------
 Calculating analytic gradient of the SCF energy
 Gradient of SCF Energy
            1           2           3           4           5           6
    1  -0.0002750   0.0000774   0.0004695  -0.0000260  -0.0000468   0.0000284
    2  -0.0000127  -0.0003045  -0.0011804  -0.0000565   0.0000194  -0.0000025
    3   0.0000482  -0.0002527  -0.0006300   0.0000806  -0.0000106  -0.0000103
            7           8           9          10          11          12
    1   0.0000038  -0.0000540  -0.0000396   0.0003781   0.0007534   0.0002327
    2   0.0000030   0.0000876  -0.0000505   0.0002642   0.0012445  -0.0000543
    3   0.0000232  -0.0000034   0.0000712   0.0000806  -0.0000850  -0.0001421
           13          14          15          16          17          18
    1  -0.0002750  -0.0002242   0.0000721   0.0000348  -0.0000156   0.0000112
    2   0.0003125   0.0010338   0.0000094   0.0000086  -0.0000218  -0.0000219
    3   0.0001465   0.0009000  -0.0000242  -0.0000400   0.0000086  -0.0000183
           19          20          21          22
    1  -0.0000192   0.0000114  -0.0000966  -0.0010008
    2   0.0000198   0.0000112  -0.0001547  -0.0011539
    3  -0.0000083   0.0000072   0.0001239  -0.0002652
 Max gradient component =       1.245E-03
 RMS gradient           =       3.752E-04
 Gradient time:  CPU 393.21 s  wall 393.23 s
 Geometry Optimization Parameters
   NAtoms,    NIC,     NZ,  NCons,   NDum,   NFix, NCnnct, MaxDiis
       22     171      22       0       0       0       0       0

 Cartesian Hessian Update
 Hessian updated using BFGS update


** GEOMETRY OPTIMIZATION IN DELOCALIZED INTERNAL COORDINATES **
   Searching for a Minimum

   Optimization Cycle:  13

                       Coordinates (Angstroms)
     ATOM                X               Y               Z
      1  C        -0.0026135716    0.0047047653    0.0078728863
      2  C        -0.0228256051    0.3538120131    1.3622545343
      3  Cl        1.4790586952    0.7583170856    2.1456560979
      4  C        -1.2207848225    0.3784921040    2.0846221422
      5  Cl       -1.2235798157    0.8159851128    3.7636637441
      6  C        -2.4210154201    0.0461931512    1.4403496773
      7  Cl       -3.9123873316    0.0664650795    2.3268732412
      8  C        -2.4190959368   -0.3034950910    0.0827444647
      9  Cl       -3.9029986011   -0.7205847160   -0.7139912389
     10  C        -1.2092452741   -0.3191311876   -0.6204864124
     11  Cl       -1.1847959055   -0.7474904696   -2.3082340802
     12  C         1.2798963014   -0.0225039465   -0.7509526206
     13  C         2.1535716380   -1.1137657162   -0.6499564932
     14  Cl        1.7081292833   -2.4415737605    0.3862778439
     15  C         3.3648628580   -1.1551083251   -1.3552322522
     16  Cl        4.4300480629   -2.5171226212   -1.2138389252
     17  C         3.6949251128   -0.0722736799   -2.1798484862
     18  Cl        5.1801194644   -0.0552870191   -3.0918291446
     19  C         2.8437520128    1.0198661669   -2.2954316701
     20  H         3.1105661869    1.8483063657   -2.9362794846
     21  C         1.6520351352    1.0344796733   -1.5858479045
     22  Cl        0.5962949807    2.4175598289   -1.7648237745
   Point Group: c1    Number of degrees of freedom:    60


   Energy is  -4599.972132047

 Hessian updated using BFGS update

 60 Hessian modes will be used to form the next step
  Hessian Eigenvalues:
     0.003240    0.016330    0.017513    0.020501    0.020580    0.020683
     0.021688    0.022749    0.022785    0.023511    0.024091    0.024092
     0.024114    0.024115    0.024137    0.024144    0.024149    0.024177
     0.055229    0.095656    0.101107    0.159998    0.216544    0.225536
     0.227439    0.233052    0.238009    0.249953    0.249980    0.249991
     0.249995    0.249997    0.250002    0.250030    0.250071    0.251001
     0.252356    0.287938    0.288959    0.290398    0.292958    0.301033
     0.301034    0.301041    0.301135    0.302053    0.317310    0.356674
     0.402904    0.408116    0.419557    0.426293    0.457324    0.458788
     0.466756    0.472876    0.478203    0.478459    0.479149    0.482105

 Minimum search - taking simple RFO step
 Searching for Lamda that Minimizes Along All modes
 Value Taken    Lamda =  -0.00100947
 Calculated Step too Large.  Step scaled by  0.619723
 Step Taken.  Stepsize is  0.300000

                             Maximum     Tolerance    Cnvgd?
         Gradient           0.001640      0.000300      NO
         Displacement       0.227752      0.001200      NO
         Energy change     -0.000748      0.000001      NO


 New Cartesian Coordinates Obtained by Inverse Iteration

 Displacement from previous Coordinates is:  0.396868
 ----------------------------------------------------------------
             Standard Nuclear Orientation (Angstroms)
    I     Atom           X                Y                Z
 ----------------------------------------------------------------
    1      C      -0.0016676109     0.0066794973     0.0102147629
    2      C      -0.0283165877     0.3832619415     1.3571222151
    3      Cl      1.4654602955     0.8238677871     2.1359365619
    4      C      -1.2272634446     0.4066202704     2.0776635091
    5      Cl     -1.2364387521     0.8773241155     3.7476760864
    6      C      -2.4222106790     0.0448439410     1.4397599072
    7      Cl     -3.9147508171     0.0636848061     2.3244443504
    8      C      -2.4140673040    -0.3329533336     0.0899209786
    9      Cl     -3.8907955144    -0.7848252669    -0.7009851534
   10      C      -1.2035958633    -0.3467021825    -0.6118234073
   11      Cl     -1.1737454606    -0.8099616882    -2.2902632667
   12      C       1.2820848880    -0.0202295407    -0.7482375530
   13      C       2.1411059623    -1.1250346003    -0.6718813956
   14      Cl      1.6785746063    -2.4709302172     0.3328790931
   15      C       3.3506317920    -1.1681425850    -1.3797125991
   16      Cl      4.3954228847    -2.5485969139    -1.2692310501
   17      C       3.6948998034    -0.0728398323    -2.1813451117
   18      Cl      5.1788288234    -0.0572880950    -3.0955289155
   19      C       2.8591903331     1.0333114309    -2.2718034768
   20      H       3.1368702234     1.8714911765    -2.8951856497
   21      C       1.6686382885     1.0493624407    -1.5602758807
   22      Cl      0.6350615805     2.4529016619    -1.7057818604
 ----------------------------------------------------------------
 Nuclear Repulsion Energy =        3117.70834541 hartrees
 There are      113 alpha and      113 beta electrons
 Applying Cartesian multipole field
    Component          Value
    ---------          -----
     (2,0,0)        1.00000E-12
     (0,2,0)        2.00000E-11
     (0,0,2)       -3.00000E-11
 Nucleus-field energy     =    -0.0000000615 hartrees
 Requested basis set is 6-311++G(d,p)
 There are 194 shells and 541 basis functions
 A cutoff of  1.0D-15 yielded  13175 shell pairs
 There are    116492 function pairs (    125316 Cartesian)
 Smallest overlap matrix eigenvalue = 9.58E-08
 Linear dependence detected in AO basis
 Number of orthogonalized atomic orbitals = 535
 Maximum deviation from orthogonality = 4.078E-10
 Guess from superposition of atomic densities
 Warning:  Energy on first SCF cycle will be non-variational
 SAD guess density has 226.000000 electrons

 -----------------------------------------------------------------------
  General SCF calculation program by
  Eric Jon Sundstrom, Paul Horn, Yuezhi Mao, Dmitri Zuev, Alec White,
  David Stuck, Shaama M.S., Shane Yost, Joonho Lee, David Small,
  Daniel Levine, Susi Lehtola, Hugh Burton, Evgeny Epifanovsky,
  Bang C. Huynh
 -----------------------------------------------------------------------
 Exchange:     0.2000 Hartree-Fock + 0.0800 Slater + 0.7200 B88
 Correlation:  0.1900 VWN1RPA + 0.8100 LYP
 Using SG-1 standard quadrature grid
 A restricted SCF calculation will be
 performed using DIIS
 SCF converges when DIIS error is below 1.0e-08
 ---------------------------------------
  Cycle       Energy         DIIS error
 ---------------------------------------
    1   -4604.9286928351      2.58e-02  
    2   -4599.8919489251      1.52e-03  
    3   -4599.8410576404      1.84e-03  
    4   -4599.9567229686      6.36e-04  
    5   -4599.9705445915      2.38e-04  
    6   -4599.9723579639      8.73e-05  
    7   -4599.9726099048      2.86e-05  
    8   -4599.9726373105      6.95e-06  
    9   -4599.9726386555      3.30e-06  
   10   -4599.9726390547      6.91e-07  
   11   -4599.9726390708      1.63e-07  
   12   -4599.9726390717      8.63e-08  
   13   -4599.9726390721      2.35e-08  
   14   -4599.9726390719      8.99e-09  Convergence criterion met
 ---------------------------------------
 SCF time:   CPU 1072.34s  wall 1072.00s 
 SCF   energy in the final basis set =    -4599.9726390719
 Total energy in the final basis set =    -4599.9726390719

 --------------------------------------------------------------

                    Orbital Energies (a.u.)
 --------------------------------------------------------------

 Alpha MOs
 -- Occupied --
********-101.5853-101.5851-101.5850-101.5850-101.5841-101.5838-101.5832
******** -10.2909 -10.2875 -10.2874 -10.2869 -10.2867 -10.2867 -10.2841
-10.2833 -10.2803 -10.2505 -10.2472 -10.2279  -9.5010  -9.4999  -9.4998
 -9.4998  -9.4998  -9.4990  -9.4984  -9.4978  -9.4975  -7.2661  -7.2650
 -7.2647  -7.2647  -7.2646  -7.2639  -7.2633  -7.2629  -7.2623  -7.2559
 -7.2548  -7.2548  -7.2546  -7.2546  -7.2546  -7.2539  -7.2538  -7.2538
 -7.2538  -7.2537  -7.2531  -7.2530  -7.2526  -7.2525  -7.2522  -7.2518
 -7.2518  -0.9790  -0.9639  -0.9309  -0.9262  -0.9140  -0.9071  -0.8855
 -0.8785  -0.8736  -0.8475  -0.8427  -0.8019  -0.7621  -0.7515  -0.7472
 -0.6696  -0.6461  -0.6385  -0.6237  -0.5688  -0.5573  -0.5549  -0.5294
 -0.5032  -0.4924  -0.4788  -0.4786  -0.4759  -0.4751  -0.4666  -0.4533
 -0.4395  -0.4319  -0.4289  -0.4191  -0.4024  -0.4001  -0.3952  -0.3691
 -0.3652  -0.3638  -0.3604  -0.3603  -0.3600  -0.3504  -0.3496  -0.3455
 -0.3386  -0.3349  -0.3326  -0.3251  -0.3194  -0.2843  -0.2793  -0.2734
 -0.2721
 -- Virtual --
 -0.0736  -0.0683  -0.0649  -0.0640  -0.0609  -0.0488  -0.0128  -0.0092
 -0.0064   0.0010   0.0067   0.0106   0.0189   0.0207   0.0233   0.0236
  0.0281   0.0403   0.0429   0.0495   0.0508   0.0572   0.0585   0.0633
  0.0648   0.0696   0.0741   0.0787   0.0806   0.0809   0.0875   0.0889
  0.0909   0.0935   0.0950   0.0987   0.1016   0.1050   0.1100   0.1110
  0.1128   0.1142   0.1176   0.1203   0.1282   0.1304   0.1337   0.1346
  0.1368   0.1447   0.1478   0.1489   0.1514   0.1522   0.1600   0.1629
  0.1653   0.1669   0.1690   0.1719   0.1775   0.1810   0.1888   0.1904
  0.1969   0.1982   0.2012   0.2078   0.2110   0.2140   0.2162   0.2185
  0.2240   0.2263   0.2295   0.2330   0.2351   0.2388   0.2426   0.2473
  0.2515   0.2542   0.2588   0.2609   0.2617   0.2639   0.2679   0.2737
  0.2761   0.2792   0.2833   0.2837   0.2878   0.2906   0.2916   0.3000
  0.3032   0.3085   0.3123   0.3138   0.3226   0.3238   0.3390   0.3523
  0.3796   0.3874   0.4029   0.4233   0.4248   0.4273   0.4340   0.4389
  0.4415   0.4449   0.4492   0.4522   0.4568   0.4608   0.4624   0.4656
  0.4707   0.4790   0.4817   0.4828   0.4853   0.4892   0.4949   0.5005
  0.5070   0.5131   0.5180   0.5259   0.5368   0.5381   0.5628   0.5647
  0.5668   0.5701   0.5750   0.5848   0.5966   0.5993   0.6039   0.6068
  0.6094   0.6122   0.6159   0.6197   0.6260   0.6270   0.6345   0.6361
  0.6490   0.6534   0.6598   0.6701   0.6795   0.6802   0.6872   0.7050
  0.7650   0.7714   0.7774   0.7861   0.7929   0.8091   0.8155   0.8184
  0.8224   0.8276   0.8315   0.8321   0.8333   0.8352   0.8365   0.8371
  0.8395   0.8418   0.8462   0.8483   0.8513   0.8548   0.8589   0.8624
  0.8659   0.8852   0.8869   0.8891   0.8925   0.8942   0.8965   0.8997
  0.9095   0.9108   0.9195   0.9225   0.9238   0.9329   0.9352   0.9409
  0.9445   0.9463   0.9496   0.9501   0.9621   0.9673   0.9706   0.9752
  0.9855   0.9899   1.0023   1.0193   1.0249   1.0312   1.0345   1.0548
  1.0615   1.0709   1.0908   1.1021   1.1173   1.1335   1.1630   1.1658
  1.1843   1.1922   1.2004   1.2089   1.2232   1.2373   1.2431   1.2628
  1.2664   1.2697   1.2765   1.2819   1.2836   1.2919   1.2926   1.2965
  1.2977   1.3082   1.3219   1.3416   1.3700   1.3785   1.3917   1.3955
  1.4489   1.4669   1.4766   1.5050   1.5430   1.5503   1.5712   1.5897
  1.6063   1.6403   1.6532   1.6543   1.7141   1.7264   1.7395   1.7607
  1.7807   1.7837   1.8017   1.8070   1.8114   1.8169   1.8278   1.8468
  1.8665   1.8711   1.9016   1.9052   1.9513   1.9577   1.9783   2.0352
  2.0540   2.0988   2.1155   2.1222   2.1945   2.2039   2.2209   2.2218
  2.2292   2.2336   2.2420   2.2560   2.2597   2.2645   2.2735   2.2775
  2.3053   2.3080   2.3168   2.3221   2.3272   2.3427   2.3440   2.3947
  2.3985   2.4104   2.4123   2.4295   2.4462   2.4474   2.4544   2.4682
  2.4818   2.5032   2.5185   2.5249   2.5301   2.5567   2.5640   2.5833
  2.6034   2.6461   2.6558   2.6665   2.6696   2.6752   2.6800   2.7102
  2.7363   2.7551   2.7654   2.8018   2.8064   2.8283   2.8782   2.9448
  2.9578   3.0301   3.0652   3.0696   3.0853   3.0996   3.1173   3.1277
  3.1387   3.1476   3.1902   3.2209   3.2363   3.2516   3.2673   3.3954
  3.4441   3.5069   3.5542   3.6374   3.6878   3.7441   3.8752   3.8803
  3.9199   4.0148   4.2907   4.7929   4.8075   9.7391   9.7552   9.7840
  9.7927   9.8031   9.8044   9.8331   9.8474   9.8545  23.2507  23.4217
 23.7680  23.8123  23.8166  23.8387  23.9125  23.9235  23.9378  23.9687
 24.0621  24.0958  25.7633  25.7723  25.7900  25.8313  25.8552  25.8609
 25.9567  25.9930  25.9988  26.0765  26.0892  26.1067  26.1630  26.2004
 26.2335  26.3376  26.3554  26.4312  26.4828  26.5276  26.5642  26.6875
 26.7127  26.7829  26.8290  26.9589  27.2113 215.7310 215.7474 215.7798
215.7898 215.8024 215.8036 215.8396 215.8626 215.8650
 --------------------------------------------------------------

          Ground-State Mulliken Net Atomic Charges

     Atom                 Charge (a.u.)
  ----------------------------------------
      1 C                    -0.715057
      2 C                    -1.559562
      3 Cl                    0.593025
      4 C                     0.182008
      5 Cl                    0.647632
      6 C                     0.243066
      7 Cl                    0.676978
      8 C                     0.185990
      9 Cl                    0.642661
     10 C                    -1.595594
     11 Cl                    0.607869
     12 C                    -0.154306
     13 C                    -1.716143
     14 Cl                    0.584323
     15 C                     0.972960
     16 Cl                    0.593894
     17 C                    -0.143741
     18 Cl                    0.581664
     19 C                    -0.494317
     20 H                     0.241434
     21 C                    -0.796181
     22 Cl                    0.421397
  ----------------------------------------
  Sum of atomic charges =     0.000000

 -----------------------------------------------------------------
                    Cartesian Multipole Moments
 -----------------------------------------------------------------
    Charge (ESU x 10^10)
                -0.0000
    Dipole Moment (Debye)
         X       0.2686      Y       0.6716      Z      -0.5220
       Tot       0.8920
    Quadrupole Moments (Debye-Ang)
        XX    -181.6534     XY       2.8464     YY    -181.0567
        XZ      -1.6852     YZ      -2.3529     ZZ    -179.6232
    Octopole Moments (Debye-Ang^2)
       XXX    -263.0682    XXY      39.0179    XYY     -81.0100
       YYY      90.5755    XXZ      31.3226    XYZ      -8.3334
       YYZ      31.4806    XZZ     -80.3316    YZZ      37.1797
       ZZZ      96.7578
    Hexadecapole Moments (Debye-Ang^3)
      XXXX   -8446.2237   XXXY     424.9107   XXYY   -1729.7699
      XYYY     374.1562   YYYY   -1968.5294   XXXZ    1517.2024
      XXYZ     -89.8445   XYYZ     509.4113   YYYZ    -244.3810
      XXZZ   -2092.8084   XYZZ     163.9109   YYZZ   -1043.7164
      XZZZ    1517.8254   YZZZ    -211.3342   ZZZZ   -4250.7743
 -----------------------------------------------------------------
 Calculating analytic gradient of the SCF energy
 Gradient of SCF Energy
            1           2           3           4           5           6
    1  -0.0003266   0.0000054   0.0000523   0.0000714   0.0001431   0.0001340
    2   0.0000889  -0.0002100  -0.0007079  -0.0000374   0.0000392  -0.0000081
    3   0.0001389  -0.0000342  -0.0001978  -0.0000140  -0.0000581  -0.0000985
            7           8           9          10          11          12
    1  -0.0000189   0.0000308   0.0001038   0.0000872   0.0002216   0.0003488
    2   0.0000041   0.0000644  -0.0000685   0.0001399   0.0008090  -0.0001125
    3   0.0000290   0.0000488  -0.0000500   0.0000600   0.0000229  -0.0002410
           13          14          15          16          17          18
    1  -0.0000962   0.0000801  -0.0000157  -0.0001022  -0.0001505   0.0000161
    2   0.0002451   0.0006358   0.0000869  -0.0000086  -0.0000099  -0.0000101
    3   0.0001230   0.0004166  -0.0000183   0.0000382   0.0000700  -0.0000380
           19          20          21          22
    1  -0.0000080   0.0000245  -0.0000436  -0.0005574
    2  -0.0000285   0.0000025  -0.0000946  -0.0008197
    3   0.0000329  -0.0000164   0.0000262  -0.0002404
 Max gradient component =       8.197E-04
 RMS gradient           =       2.306E-04
 Gradient time:  CPU 414.80 s  wall 414.84 s
 Geometry Optimization Parameters
   NAtoms,    NIC,     NZ,  NCons,   NDum,   NFix, NCnnct, MaxDiis
       22     171      22       0       0       0       0       0

 Cartesian Hessian Update
 Hessian updated using BFGS update


** GEOMETRY OPTIMIZATION IN DELOCALIZED INTERNAL COORDINATES **
   Searching for a Minimum

   Optimization Cycle:  14

                       Coordinates (Angstroms)
     ATOM                X               Y               Z
      1  C        -0.0016676109    0.0066794973    0.0102147629
      2  C        -0.0283165877    0.3832619415    1.3571222151
      3  Cl        1.4654602955    0.8238677871    2.1359365619
      4  C        -1.2272634446    0.4066202704    2.0776635091
      5  Cl       -1.2364387521    0.8773241155    3.7476760864
      6  C        -2.4222106790    0.0448439410    1.4397599072
      7  Cl       -3.9147508171    0.0636848061    2.3244443504
      8  C        -2.4140673040   -0.3329533336    0.0899209786
      9  Cl       -3.8907955144   -0.7848252669   -0.7009851534
     10  C        -1.2035958633   -0.3467021825   -0.6118234073
     11  Cl       -1.1737454606   -0.8099616882   -2.2902632667
     12  C         1.2820848880   -0.0202295407   -0.7482375530
     13  C         2.1411059623   -1.1250346003   -0.6718813956
     14  Cl        1.6785746063   -2.4709302172    0.3328790931
     15  C         3.3506317920   -1.1681425850   -1.3797125991
     16  Cl        4.3954228847   -2.5485969139   -1.2692310501
     17  C         3.6948998034   -0.0728398323   -2.1813451117
     18  Cl        5.1788288234   -0.0572880950   -3.0955289155
     19  C         2.8591903331    1.0333114309   -2.2718034768
     20  H         3.1368702234    1.8714911765   -2.8951856497
     21  C         1.6686382885    1.0493624407   -1.5602758807
     22  Cl        0.6350615805    2.4529016619   -1.7057818604
   Point Group: c1    Number of degrees of freedom:    60


   Energy is  -4599.972639072

 Hessian updated using BFGS update

 60 Hessian modes will be used to form the next step
  Hessian Eigenvalues:
     0.002323    0.016331    0.017514    0.020557    0.020601    0.020685
     0.021692    0.022747    0.022768    0.023524    0.024091    0.024092
     0.024114    0.024115    0.024137    0.024145    0.024151    0.024168
     0.055227    0.100529    0.101330    0.160002    0.216588    0.225401
     0.227732    0.233057    0.237997    0.249945    0.249980    0.249993
     0.249997    0.250001    0.250004    0.250026    0.250095    0.250992
     0.254651    0.287987    0.289329    0.290391    0.293010    0.301032
     0.301033    0.301052    0.301162    0.302081    0.317326    0.356674
     0.402822    0.408126    0.419590    0.426368    0.457330    0.458804
     0.466810    0.472870    0.478209    0.478491    0.479149    0.483352

 Minimum search - taking simple RFO step
 Searching for Lamda that Minimizes Along All modes
 Value Taken    Lamda =  -0.00061685
 Calculated Step too Large.  Step scaled by  0.657311
 Step Taken.  Stepsize is  0.300000

                             Maximum     Tolerance    Cnvgd?
         Gradient           0.001004      0.000300      NO
         Displacement       0.226482      0.001200      NO
         Energy change     -0.000507      0.000001      NO


 New Cartesian Coordinates Obtained by Inverse Iteration

 Displacement from previous Coordinates is:  0.425309
 ----------------------------------------------------------------
             Standard Nuclear Orientation (Angstroms)
    I     Atom           X                Y                Z
 ----------------------------------------------------------------
    1      C       0.0002694887     0.0070396697     0.0125283196
    2      C      -0.0319370960     0.4142193927     1.3497606699
    3      Cl      1.4571280888     0.8931473383     2.1162334649
    4      C      -1.2322467195     0.4365642302     2.0688927340
    5      Cl     -1.2516856934     0.9424739045     3.7286157914
    6      C      -2.4213389684     0.0440168892     1.4376646078
    7      Cl     -3.9150999601     0.0625142591     2.3202339247
    8      C      -2.4067808849    -0.3637269054     0.0963024524
    9      Cl     -3.8773764451    -0.8500158373    -0.6856819587
   10      C      -1.1948435558    -0.3771431781    -0.6033882924
   11      Cl     -1.1514793802    -0.8776804553    -2.2714977405
   12      C       1.2835161832    -0.0190179603    -0.7444831941
   13      C       2.1252243166    -1.1382731079    -0.6949506327
   14      Cl      1.6396903025    -2.5001421459     0.2785040290
   15      C       3.3336808214    -1.1822843766    -1.4051591426
   16      Cl      4.3593400787    -2.5794148468    -1.3290456905
   17      C       3.6925457868    -0.0732034108    -2.1816594590
   18      Cl      5.1752100334    -0.0577473725    -3.0978710136
   19      C       2.8729920229     1.0472713273    -2.2448611501
   20      H       3.1619045468     1.8956222004    -2.8490911906
   21      C       1.6841558346     1.0643932178    -1.5303925631
   22      Cl      0.6710486465     2.4872319812    -1.6370918210
 ----------------------------------------------------------------
 Nuclear Repulsion Energy =        3117.43133105 hartrees
 There are      113 alpha and      113 beta electrons
 Applying Cartesian multipole field
    Component          Value
    ---------          -----
     (2,0,0)        1.00000E-12
     (0,2,0)        2.00000E-11
     (0,0,2)       -3.00000E-11
 Nucleus-field energy     =    -0.0000000593 hartrees
 Requested basis set is 6-311++G(d,p)
 There are 194 shells and 541 basis functions
 A cutoff of  1.0D-15 yielded  13188 shell pairs
 There are    116540 function pairs (    125358 Cartesian)
 Smallest overlap matrix eigenvalue = 8.65E-08
 Linear dependence detected in AO basis
 Number of orthogonalized atomic orbitals = 535
 Maximum deviation from orthogonality = 3.886E-10
 Guess from superposition of atomic densities
 Warning:  Energy on first SCF cycle will be non-variational
 SAD guess density has 226.000000 electrons

 -----------------------------------------------------------------------
  General SCF calculation program by
  Eric Jon Sundstrom, Paul Horn, Yuezhi Mao, Dmitri Zuev, Alec White,
  David Stuck, Shaama M.S., Shane Yost, Joonho Lee, David Small,
  Daniel Levine, Susi Lehtola, Hugh Burton, Evgeny Epifanovsky,
  Bang C. Huynh
 -----------------------------------------------------------------------
 Exchange:     0.2000 Hartree-Fock + 0.0800 Slater + 0.7200 B88
 Correlation:  0.1900 VWN1RPA + 0.8100 LYP
 Using SG-1 standard quadrature grid
 A restricted SCF calculation will be
 performed using DIIS
 SCF converges when DIIS error is below 1.0e-08
 ---------------------------------------
  Cycle       Energy         DIIS error
 ---------------------------------------
    1   -4604.9242062645      2.58e-02  
    2   -4599.8920305214      1.52e-03  
    3   -4599.8401738916      1.85e-03  
    4   -4599.9568678810      6.39e-04  
    5   -4599.9708270505      2.38e-04  
    6   -4599.9726565617      8.71e-05  
    7   -4599.9729072445      2.87e-05  
    8   -4599.9729347919      6.96e-06  
    9   -4599.9729361423      3.31e-06  
   10   -4599.9729365448      6.92e-07  
   11   -4599.9729365607      1.62e-07  
   12   -4599.9729365615      8.55e-08  
   13   -4599.9729365617      2.32e-08  
   14   -4599.9729365619      8.52e-09  Convergence criterion met
 ---------------------------------------
 SCF time:   CPU 1096.35s  wall 1096.00s 
 SCF   energy in the final basis set =    -4599.9729365619
 Total energy in the final basis set =    -4599.9729365619

 --------------------------------------------------------------

                    Orbital Energies (a.u.)
 --------------------------------------------------------------

 Alpha MOs
 -- Occupied --
********-101.5854-101.5852-101.5852-101.5852-101.5843-101.5838-101.5832
******** -10.2910 -10.2876 -10.2875 -10.2869 -10.2867 -10.2867 -10.2842
-10.2834 -10.2803 -10.2502 -10.2470 -10.2280  -9.5010  -9.5000  -9.4999
 -9.4999  -9.4998  -9.4991  -9.4983  -9.4979  -9.4976  -7.2661  -7.2651
 -7.2649  -7.2648  -7.2648  -7.2640  -7.2633  -7.2629  -7.2624  -7.2559
 -7.2548  -7.2548  -7.2548  -7.2547  -7.2546  -7.2541  -7.2539  -7.2539
 -7.2539  -7.2538  -7.2531  -7.2531  -7.2527  -7.2525  -7.2524  -7.2518
 -7.2518  -0.9789  -0.9638  -0.9307  -0.9262  -0.9138  -0.9070  -0.8856
 -0.8786  -0.8736  -0.8474  -0.8428  -0.8019  -0.7621  -0.7516  -0.7471
 -0.6696  -0.6461  -0.6387  -0.6236  -0.5686  -0.5574  -0.5551  -0.5293
 -0.5032  -0.4924  -0.4788  -0.4786  -0.4759  -0.4749  -0.4665  -0.4533
 -0.4395  -0.4320  -0.4286  -0.4189  -0.4022  -0.4000  -0.3951  -0.3690
 -0.3651  -0.3638  -0.3604  -0.3603  -0.3602  -0.3504  -0.3498  -0.3458
 -0.3390  -0.3345  -0.3332  -0.3252  -0.3196  -0.2835  -0.2798  -0.2737
 -0.2720
 -- Virtual --
 -0.0719  -0.0685  -0.0659  -0.0646  -0.0611  -0.0489  -0.0130  -0.0092
 -0.0066   0.0009   0.0066   0.0106   0.0189   0.0206   0.0232   0.0235
  0.0280   0.0403   0.0430   0.0495   0.0507   0.0573   0.0581   0.0633
  0.0647   0.0695   0.0742   0.0789   0.0805   0.0808   0.0872   0.0889
  0.0913   0.0930   0.0948   0.0987   0.1021   0.1044   0.1099   0.1111
  0.1126   0.1140   0.1174   0.1202   0.1286   0.1309   0.1335   0.1347
  0.1358   0.1448   0.1480   0.1491   0.1508   0.1518   0.1603   0.1629
  0.1655   0.1666   0.1692   0.1724   0.1771   0.1809   0.1889   0.1911
  0.1956   0.1982   0.2010   0.2068   0.2100   0.2134   0.2159   0.2178
  0.2247   0.2262   0.2292   0.2321   0.2350   0.2385   0.2418   0.2473
  0.2516   0.2540   0.2587   0.2607   0.2615   0.2648   0.2682   0.2744
  0.2763   0.2788   0.2829   0.2844   0.2884   0.2916   0.2930   0.2994
  0.3031   0.3090   0.3132   0.3149   0.3233   0.3242   0.3395   0.3545
  0.3795   0.3873   0.4030   0.4233   0.4262   0.4283   0.4337   0.4388
  0.4414   0.4447   0.4514   0.4542   0.4568   0.4610   0.4626   0.4651
  0.4704   0.4790   0.4813   0.4822   0.4848   0.4891   0.4945   0.5001
  0.5075   0.5123   0.5169   0.5250   0.5370   0.5481   0.5626   0.5648
  0.5675   0.5715   0.5740   0.5827   0.5965   0.6005   0.6030   0.6068
  0.6092   0.6138   0.6150   0.6212   0.6263   0.6269   0.6335   0.6372
  0.6508   0.6569   0.6588   0.6702   0.6785   0.6793   0.6883   0.7091
  0.7651   0.7723   0.7769   0.7866   0.7936   0.8101   0.8163   0.8202
  0.8213   0.8269   0.8307   0.8322   0.8340   0.8354   0.8361   0.8370
  0.8392   0.8430   0.8460   0.8487   0.8512   0.8551   0.8579   0.8615
  0.8633   0.8867   0.8886   0.8901   0.8925   0.8947   0.8949   0.8977
  0.9091   0.9106   0.9203   0.9215   0.9234   0.9319   0.9356   0.9383
  0.9435   0.9467   0.9493   0.9508   0.9626   0.9661   0.9724   0.9752
  0.9828   0.9909   1.0040   1.0187   1.0255   1.0313   1.0356   1.0578
  1.0638   1.0687   1.0918   1.1026   1.1173   1.1339   1.1631   1.1689
  1.1866   1.1914   1.2010   1.2108   1.2235   1.2380   1.2426   1.2624
  1.2665   1.2716   1.2768   1.2824   1.2841   1.2910   1.2924   1.2942
  1.3000   1.3092   1.3203   1.3453   1.3705   1.3849   1.3916   1.3955
  1.4510   1.4639   1.4766   1.5074   1.5410   1.5489   1.5720   1.5890
  1.6178   1.6414   1.6526   1.6556   1.7149   1.7259   1.7383   1.7602
  1.7815   1.7830   1.8035   1.8065   1.8116   1.8153   1.8274   1.8475
  1.8668   1.8735   1.9019   1.9051   1.9537   1.9569   1.9790   2.0348
  2.0537   2.0986   2.1167   2.1212   2.1944   2.2047   2.2197   2.2218
  2.2276   2.2319   2.2420   2.2563   2.2574   2.2644   2.2697   2.2755
  2.3043   2.3097   2.3192   2.3237   2.3281   2.3427   2.3446   2.3943
  2.4025   2.4103   2.4171   2.4300   2.4429   2.4454   2.4533   2.4669
  2.4834   2.5065   2.5204   2.5269   2.5286   2.5562   2.5602   2.5820
  2.6022   2.6458   2.6576   2.6673   2.6679   2.6761   2.6844   2.7138
  2.7344   2.7544   2.7688   2.8024   2.8060   2.8235   2.8773   2.9482
  2.9556   3.0318   3.0651   3.0709   3.0856   3.1047   3.1179   3.1236
  3.1394   3.1474   3.1923   3.2203   3.2348   3.2511   3.2723   3.3972
  3.4465   3.5069   3.5553   3.6377   3.6920   3.7460   3.8773   3.8798
  3.9220   4.0155   4.2887   4.7953   4.8038   9.7406   9.7559   9.7843
  9.7929   9.8045   9.8052   9.8216   9.8530   9.8681  23.2548  23.4230
 23.7682  23.8121  23.8174  23.8398  23.9132  23.9224  23.9368  23.9685
 24.0622  24.0979  25.7632  25.7706  25.7828  25.8238  25.8539  25.8550
 25.9540  25.9917  26.0047  26.0758  26.0878  26.1065  26.1634  26.1979
 26.2349  26.3545  26.3705  26.4177  26.4851  26.5304  26.5622  26.6868
 26.7110  26.7877  26.8171  26.9645  27.2353 215.7324 215.7483 215.7803
215.7900 215.8035 215.8051 215.8255 215.8723 215.8777
 --------------------------------------------------------------

          Ground-State Mulliken Net Atomic Charges

     Atom                 Charge (a.u.)
  ----------------------------------------
      1 C                    -0.678837
      2 C                    -1.596949
      3 Cl                    0.592317
      4 C                     0.160673
      5 Cl                    0.647293
      6 C                     0.335806
      7 Cl                    0.677813
      8 C                     0.156003
      9 Cl                    0.643800
     10 C                    -1.618956
     11 Cl                    0.604224
     12 C                    -0.151943
     13 C                    -1.755587
     14 Cl                    0.582728
     15 C                     0.974311
     16 Cl                    0.593924
     17 C                    -0.109506
     18 Cl                    0.583289
     19 C                    -0.497320
     20 H                     0.241672
     21 C                    -0.806453
     22 Cl                    0.421699
  ----------------------------------------
  Sum of atomic charges =     0.000000

 -----------------------------------------------------------------
                    Cartesian Multipole Moments
 -----------------------------------------------------------------
    Charge (ESU x 10^10)
                 0.0000
    Dipole Moment (Debye)
         X       0.2758      Y       0.6798      Z      -0.5059
       Tot       0.8911
    Quadrupole Moments (Debye-Ang)
        XX    -181.5549     XY       2.9125     YY    -181.0030
        XZ      -1.6866     YZ      -2.3258     ZZ    -179.7605
    Octopole Moments (Debye-Ang^2)
       XXX    -261.6984    XXY      39.5466    XYY     -80.5526
       YYY      91.4943    XXZ      31.9312    XYZ      -8.3280
       YYZ      32.0036    XZZ     -80.3040    YZZ      37.4144
       ZZZ      99.0768
    Hexadecapole Moments (Debye-Ang^3)
      XXXX   -8399.6140   XXXY     409.9179   XXYY   -1733.5363
      XYYY     356.4183   YYYY   -2043.1004   XXXZ    1536.3506
      XXYZ    -101.9790   XYYZ     515.3390   YYYZ    -282.5702
      XXZZ   -2079.3863   XYZZ     157.6368   YYZZ   -1049.0769
      XZZZ    1539.2245   YZZZ    -247.9558   ZZZZ   -4215.1492
 -----------------------------------------------------------------
 Calculating analytic gradient of the SCF energy
 Gradient of SCF Energy
            1           2           3           4           5           6
    1  -0.0000978   0.0002480   0.0004402  -0.0000466  -0.0001015  -0.0000506
    2   0.0000067  -0.0001914  -0.0003030  -0.0000255   0.0000253  -0.0000082
    3   0.0000183  -0.0003826  -0.0003089   0.0000879   0.0000549   0.0000351
            7           8           9          10          11          12
    1   0.0000172  -0.0001229  -0.0000822   0.0004635   0.0005137   0.0000642
    2   0.0000141   0.0000439  -0.0000482   0.0001120   0.0004538  -0.0000523
    3   0.0000269   0.0000695   0.0001020   0.0000452  -0.0002182  -0.0000559
           13          14          15          16          17          18
    1  -0.0003631  -0.0003229   0.0001328   0.0000686   0.0000413  -0.0000026
    2   0.0001982   0.0002198  -0.0000030  -0.0000076  -0.0000353  -0.0000075
    3   0.0001194   0.0004908  -0.0000077  -0.0000665  -0.0000360  -0.0000308
           19          20          21          22
    1  -0.0000332  -0.0000258  -0.0001070  -0.0006332
    2   0.0000306   0.0000080  -0.0001367  -0.0002935
    3  -0.0000565  -0.0000130   0.0002006  -0.0000745
 Max gradient component =       6.332E-04
 RMS gradient           =       2.001E-04
 Gradient time:  CPU 419.09 s  wall 419.11 s
 Geometry Optimization Parameters
   NAtoms,    NIC,     NZ,  NCons,   NDum,   NFix, NCnnct, MaxDiis
       22     171      22       0       0       0       0       0

 Cartesian Hessian Update
 Hessian updated using BFGS update


** GEOMETRY OPTIMIZATION IN DELOCALIZED INTERNAL COORDINATES **
   Searching for a Minimum

   Optimization Cycle:  15

                       Coordinates (Angstroms)
     ATOM                X               Y               Z
      1  C         0.0002694887    0.0070396697    0.0125283196
      2  C        -0.0319370960    0.4142193927    1.3497606699
      3  Cl        1.4571280888    0.8931473383    2.1162334649
      4  C        -1.2322467195    0.4365642302    2.0688927340
      5  Cl       -1.2516856934    0.9424739045    3.7286157914
      6  C        -2.4213389684    0.0440168892    1.4376646078
      7  Cl       -3.9150999601    0.0625142591    2.3202339247
      8  C        -2.4067808849   -0.3637269054    0.0963024524
      9  Cl       -3.8773764451   -0.8500158373   -0.6856819587
     10  C        -1.1948435558   -0.3771431781   -0.6033882924
     11  Cl       -1.1514793802   -0.8776804553   -2.2714977405
     12  C         1.2835161832   -0.0190179603   -0.7444831941
     13  C         2.1252243166   -1.1382731079   -0.6949506327
     14  Cl        1.6396903025   -2.5001421459    0.2785040290
     15  C         3.3336808214   -1.1822843766   -1.4051591426
     16  Cl        4.3593400787   -2.5794148468   -1.3290456905
     17  C         3.6925457868   -0.0732034108   -2.1816594590
     18  Cl        5.1752100334   -0.0577473725   -3.0978710136
     19  C         2.8729920229    1.0472713273   -2.2448611501
     20  H         3.1619045468    1.8956222004   -2.8490911906
     21  C         1.6841558346    1.0643932178   -1.5303925631
     22  Cl        0.6710486465    2.4872319812   -1.6370918210
   Point Group: c1    Number of degrees of freedom:    60


   Energy is  -4599.972936562

 Hessian updated using BFGS update

 60 Hessian modes will be used to form the next step
  Hessian Eigenvalues:
     0.001982    0.016330    0.017512    0.020569    0.020670    0.020699
     0.021700    0.022741    0.022758    0.023536    0.024091    0.024092
     0.024115    0.024115    0.024137    0.024145    0.024150    0.024159
     0.055227    0.101106    0.114981    0.160023    0.216641    0.225733
     0.228989    0.233212    0.238019    0.249955    0.249980    0.249995
     0.249997    0.249999    0.250004    0.250043    0.250127    0.250980
     0.258939    0.287995    0.290373    0.290971    0.293113    0.301033
     0.301035    0.301069    0.301259    0.302293    0.317653    0.356674
     0.402734    0.408156    0.419668    0.426484    0.457364    0.458828
     0.466928    0.472867    0.478208    0.478520    0.479150    0.486486

 Minimum search - taking simple RFO step
 Searching for Lamda that Minimizes Along All modes
 Value Taken    Lamda =  -0.00026773
 Calculated Step too Large.  Step scaled by  0.916236
 Step Taken.  Stepsize is  0.300000

                             Maximum     Tolerance    Cnvgd?
         Gradient           0.000994      0.000300      NO
         Displacement       0.229837      0.001200      NO
         Energy change     -0.000297      0.000001      NO


 New Cartesian Coordinates Obtained by Inverse Iteration

 Displacement from previous Coordinates is:  0.377223
 ----------------------------------------------------------------
             Standard Nuclear Orientation (Angstroms)
    I     Atom           X                Y                Z
 ----------------------------------------------------------------
    1      C       0.0008731267     0.0074589072     0.0160785734
    2      C      -0.0405465680     0.4409280663     1.3456523346
    3      Cl      1.4362540323     0.9551673827     2.1113785995
    4      C      -1.2422113270     0.4627340712     2.0621336553
    5      Cl     -1.2688636652     0.9994764959     3.7119857010
    6      C      -2.4253481570     0.0438042793     1.4381089709
    7      Cl     -3.9206011993     0.0618171729     2.3182278668
    8      C      -2.4033856583    -0.3898267155     0.1056148669
    9      Cl     -3.8668568086    -0.9054149137    -0.6707533659
   10      C      -1.1907193574    -0.4032124018    -0.5920770770
   11      Cl     -1.1468971520    -0.9393090263    -2.2486039530
   12      C       1.2866178290    -0.0181494084    -0.7414402086
   13      C       2.1166334846    -1.1479772075    -0.7173611767
   14      Cl      1.6207245251    -2.5282158948     0.2231813585
   15      C       3.3226871883    -1.1926666613    -1.4310628672
   16      Cl      4.3303979440    -2.6039576010    -1.3840224096
   17      C       3.6945049763    -0.0736937342    -2.1856892178
   18      Cl      5.1756422653    -0.0586292136    -3.1044268829
   19      C       2.8891634034     1.0573710072    -2.2238615236
   20      H       3.1878384590     1.9141830215    -2.8111901318
   21      C       1.7019052781     1.0754253523    -1.5067586627
   22      Cl      0.7161048281     2.5185318349    -1.5815523055
 ----------------------------------------------------------------
 Nuclear Repulsion Energy =        3115.31701612 hartrees
 There are      113 alpha and      113 beta electrons
 Applying Cartesian multipole field
    Component          Value
    ---------          -----
     (2,0,0)        1.00000E-12
     (0,2,0)        2.00000E-11
     (0,0,2)       -3.00000E-11
 Nucleus-field energy     =    -0.0000000576 hartrees
 Requested basis set is 6-311++G(d,p)
 There are 194 shells and 541 basis functions
 A cutoff of  1.0D-15 yielded  13187 shell pairs
 There are    116498 function pairs (    125312 Cartesian)
 Smallest overlap matrix eigenvalue = 8.38E-08
 Linear dependence detected in AO basis
 Number of orthogonalized atomic orbitals = 535
 Maximum deviation from orthogonality = 5.519E-10
 Guess from superposition of atomic densities
 Warning:  Energy on first SCF cycle will be non-variational
 SAD guess density has 226.000000 electrons

 -----------------------------------------------------------------------
  General SCF calculation program by
  Eric Jon Sundstrom, Paul Horn, Yuezhi Mao, Dmitri Zuev, Alec White,
  David Stuck, Shaama M.S., Shane Yost, Joonho Lee, David Small,
  Daniel Levine, Susi Lehtola, Hugh Burton, Evgeny Epifanovsky,
  Bang C. Huynh
 -----------------------------------------------------------------------
 Exchange:     0.2000 Hartree-Fock + 0.0800 Slater + 0.7200 B88
 Correlation:  0.1900 VWN1RPA + 0.8100 LYP
 Using SG-1 standard quadrature grid
 A restricted SCF calculation will be
 performed using DIIS
 SCF converges when DIIS error is below 1.0e-08
 ---------------------------------------
  Cycle       Energy         DIIS error
 ---------------------------------------
    1   -4604.9231487685      2.58e-02  
    2   -4599.8925457030      1.52e-03  
    3   -4599.8423471058      1.83e-03  
    4   -4599.9572741544      6.33e-04  
    5   -4599.9709740825      2.37e-04  
    6   -4599.9727799458      8.74e-05  
    7   -4599.9730329269      2.86e-05  
    8   -4599.9730603302      6.94e-06  
    9   -4599.9730616732      3.29e-06  
   10   -4599.9730620725      6.89e-07  
   11   -4599.9730620883      1.62e-07  
   12   -4599.9730620892      8.49e-08  
   13   -4599.9730620893      2.27e-08  
   14   -4599.9730620896      8.24e-09  Convergence criterion met
 ---------------------------------------
 SCF time:   CPU 1083.97s  wall 1084.00s 
 SCF   energy in the final basis set =    -4599.9730620896
 Total energy in the final basis set =    -4599.9730620896

 --------------------------------------------------------------

                    Orbital Energies (a.u.)
 --------------------------------------------------------------

 Alpha MOs
 -- Occupied --
********-101.5853-101.5852-101.5851-101.5851-101.5842-101.5838-101.5831
******** -10.2909 -10.2875 -10.2874 -10.2870 -10.2868 -10.2868 -10.2841
-10.2832 -10.2804 -10.2508 -10.2476 -10.2278  -9.5010  -9.4999  -9.4999
 -9.4999  -9.4998  -9.4990  -9.4984  -9.4978  -9.4976  -7.2661  -7.2650
 -7.2649  -7.2648  -7.2648  -7.2640  -7.2633  -7.2628  -7.2624  -7.2559
 -7.2549  -7.2548  -7.2548  -7.2547  -7.2546  -7.2540  -7.2539  -7.2538
 -7.2538  -7.2538  -7.2531  -7.2531  -7.2526  -7.2526  -7.2524  -7.2518
 -7.2517  -0.9789  -0.9639  -0.9309  -0.9260  -0.9140  -0.9072  -0.8855
 -0.8785  -0.8736  -0.8474  -0.8428  -0.8019  -0.7620  -0.7515  -0.7473
 -0.6697  -0.6459  -0.6386  -0.6238  -0.5685  -0.5574  -0.5551  -0.5294
 -0.5032  -0.4924  -0.4788  -0.4786  -0.4758  -0.4750  -0.4665  -0.4533
 -0.4395  -0.4319  -0.4287  -0.4189  -0.4022  -0.3999  -0.3951  -0.3688
 -0.3653  -0.3639  -0.3606  -0.3605  -0.3602  -0.3504  -0.3501  -0.3458
 -0.3386  -0.3341  -0.3336  -0.3250  -0.3193  -0.2832  -0.2802  -0.2738
 -0.2720
 -- Virtual --
 -0.0710  -0.0686  -0.0667  -0.0647  -0.0610  -0.0489  -0.0128  -0.0093
 -0.0065   0.0010   0.0066   0.0105   0.0190   0.0208   0.0233   0.0236
  0.0281   0.0403   0.0429   0.0494   0.0506   0.0575   0.0578   0.0632
  0.0647   0.0695   0.0743   0.0791   0.0806   0.0807   0.0871   0.0889
  0.0917   0.0925   0.0949   0.0988   0.1023   0.1039   0.1100   0.1109
  0.1126   0.1138   0.1173   0.1200   0.1287   0.1312   0.1333   0.1350
  0.1352   0.1450   0.1483   0.1496   0.1502   0.1517   0.1603   0.1628
  0.1653   0.1666   0.1694   0.1731   0.1766   0.1808   0.1887   0.1916
  0.1949   0.1984   0.2009   0.2063   0.2094   0.2127   0.2158   0.2175
  0.2250   0.2259   0.2291   0.2315   0.2348   0.2384   0.2413   0.2473
  0.2515   0.2539   0.2584   0.2606   0.2613   0.2652   0.2686   0.2749
  0.2761   0.2784   0.2828   0.2839   0.2883   0.2928   0.2932   0.2985
  0.3032   0.3091   0.3135   0.3157   0.3234   0.3246   0.3399   0.3557
  0.3796   0.3872   0.4029   0.4232   0.4268   0.4287   0.4334   0.4387
  0.4410   0.4447   0.4527   0.4550   0.4565   0.4602   0.4636   0.4643
  0.4703   0.4794   0.4804   0.4822   0.4845   0.4891   0.4947   0.5001
  0.5079   0.5113   0.5160   0.5241   0.5369   0.5543   0.5616   0.5643
  0.5672   0.5710   0.5750   0.5797   0.5962   0.6012   0.6021   0.6070
  0.6095   0.6136   0.6147   0.6215   0.6264   0.6271   0.6321   0.6380
  0.6516   0.6582   0.6600   0.6710   0.6779   0.6792   0.6888   0.7120
  0.7647   0.7728   0.7766   0.7870   0.7942   0.8102   0.8167   0.8204
  0.8218   0.8267   0.8304   0.8325   0.8342   0.8354   0.8356   0.8373
  0.8389   0.8434   0.8464   0.8485   0.8510   0.8546   0.8579   0.8612
  0.8620   0.8871   0.8894   0.8915   0.8923   0.8947   0.8959   0.8968
  0.9092   0.9104   0.9202   0.9209   0.9227   0.9315   0.9356   0.9369
  0.9432   0.9465   0.9493   0.9515   0.9624   0.9649   0.9736   0.9756
  0.9798   0.9904   1.0047   1.0174   1.0263   1.0310   1.0365   1.0581
  1.0641   1.0664   1.0913   1.1027   1.1180   1.1345   1.1625   1.1703
  1.1883   1.1898   1.2006   1.2119   1.2237   1.2383   1.2427   1.2622
  1.2665   1.2719   1.2777   1.2830   1.2855   1.2909   1.2928   1.2937
  1.3003   1.3093   1.3187   1.3471   1.3696   1.3878   1.3907   1.3950
  1.4527   1.4615   1.4770   1.5089   1.5396   1.5480   1.5710   1.5885
  1.6209   1.6415   1.6532   1.6555   1.7153   1.7260   1.7375   1.7600
  1.7804   1.7827   1.8049   1.8060   1.8126   1.8151   1.8273   1.8468
  1.8667   1.8742   1.9012   1.9048   1.9554   1.9562   1.9789   2.0348
  2.0535   2.0985   2.1170   2.1209   2.1943   2.2063   2.2192   2.2217
  2.2264   2.2311   2.2423   2.2557   2.2567   2.2645   2.2678   2.2753
  2.3033   2.3105   2.3192   2.3248   2.3281   2.3427   2.3443   2.3949
  2.4044   2.4108   2.4228   2.4312   2.4364   2.4451   2.4523   2.4657
  2.4834   2.5068   2.5209   2.5273   2.5284   2.5546   2.5575   2.5811
  2.6015   2.6461   2.6586   2.6670   2.6678   2.6755   2.6850   2.7153
  2.7331   2.7538   2.7697   2.8027   2.8058   2.8212   2.8761   2.9496
  2.9525   3.0310   3.0657   3.0712   3.0860   3.1068   3.1156   3.1209
  3.1399   3.1468   3.1919   3.2195   3.2343   3.2503   3.2748   3.3979
  3.4478   3.5063   3.5546   3.6383   3.6936   3.7468   3.8746   3.8799
  3.9223   4.0151   4.2895   4.7976   4.8008   9.7409   9.7560   9.7838
  9.7927   9.8044   9.8090   9.8143   9.8568   9.8722  23.2566  23.4218
 23.7677  23.8113  23.8181  23.8407  23.9114  23.9227  23.9378  23.9690
 24.0621  24.0958  25.7630  25.7680  25.7787  25.8205  25.8522  25.8543
 25.9516  25.9902  26.0063  26.0740  26.0886  26.1067  26.1645  26.1970
 26.2384  26.3609  26.3822  26.4025  26.4845  26.5304  26.5615  26.6872
 26.7104  26.7918  26.8087  26.9678  27.2423 215.7326 215.7486 215.7798
215.7898 215.8035 215.8099 215.8164 215.8769 215.8817
 --------------------------------------------------------------

          Ground-State Mulliken Net Atomic Charges

     Atom                 Charge (a.u.)
  ----------------------------------------
      1 C                    -0.668948
      2 C                    -1.618366
      3 Cl                    0.595161
      4 C                     0.155756
      5 Cl                    0.646302
      6 C                     0.365971
      7 Cl                    0.677914
      8 C                     0.135865
      9 Cl                    0.644126
     10 C                    -1.624687
     11 Cl                    0.604310
     12 C                    -0.140898
     13 C                    -1.744710
     14 Cl                    0.583845
     15 C                     0.968836
     16 Cl                    0.594153
     17 C                    -0.113099
     18 Cl                    0.583369
     19 C                    -0.500177
     20 H                     0.242160
     21 C                    -0.810291
     22 Cl                    0.423408
  ----------------------------------------
  Sum of atomic charges =     0.000000

 -----------------------------------------------------------------
                    Cartesian Multipole Moments
 -----------------------------------------------------------------
    Charge (ESU x 10^10)
                 0.0000
    Dipole Moment (Debye)
         X       0.2828      Y       0.6847      Z      -0.4909
       Tot       0.8887
    Quadrupole Moments (Debye-Ang)
        XX    -181.5040     XY       2.9719     YY    -180.9415
        XZ      -1.6428     YZ      -2.2912     ZZ    -179.8674
    Octopole Moments (Debye-Ang^2)
       XXX    -260.4020    XXY      39.9956    XYY     -80.0695
       YYY      92.1505    XXZ      32.4057    XYZ      -8.3663
       YYZ      32.4542    XZZ     -80.2041    YZZ      37.6192
       ZZZ     101.0340
    Hexadecapole Moments (Debye-Ang^3)
      XXXX   -8380.3368   XXXY     397.5739   XXYY   -1740.9301
      XYYY     341.4159   YYYY   -2110.3278   XXXZ    1558.6011
      XXYZ    -113.1268   XYYZ     522.6954   YYYZ    -316.8087
      XXZZ   -2072.2369   XYZZ     152.5466   YYZZ   -1055.7265
      XZZZ    1564.2440   YZZZ    -280.9874   ZZZZ   -4193.2827
 -----------------------------------------------------------------
 Calculating analytic gradient of the SCF energy
 Gradient of SCF Energy
            1           2           3           4           5           6
    1  -0.0002432  -0.0000215  -0.0003759   0.0000074   0.0001688   0.0002528
    2   0.0000860  -0.0000068   0.0000344  -0.0000047   0.0000008  -0.0000084
    3   0.0002185   0.0001163   0.0002896  -0.0001351  -0.0000399  -0.0001432
            7           8           9          10          11          12
    1  -0.0000071   0.0000673   0.0001563  -0.0001764  -0.0003455   0.0003247
    2   0.0000045   0.0000086  -0.0000167  -0.0000222   0.0001166  -0.0000825
    3   0.0000356   0.0001307  -0.0000572   0.0000587   0.0001221  -0.0001790
           13          14          15          16          17          18
    1   0.0001198   0.0003538  -0.0000258  -0.0001329  -0.0002653   0.0000268
    2   0.0000853  -0.0000313   0.0001705   0.0000218  -0.0000212  -0.0000313
    3   0.0000397  -0.0002097  -0.0000750   0.0000480   0.0001377  -0.0000405
           19          20          21          22
    1  -0.0000091   0.0000206  -0.0000486   0.0001531
    2  -0.0000706  -0.0000224  -0.0000507  -0.0001596
    3   0.0000373  -0.0000559  -0.0001507  -0.0001480
 Max gradient component =       3.759E-04
 RMS gradient           =       1.413E-04
 Gradient time:  CPU 415.43 s  wall 415.45 s
 Geometry Optimization Parameters
   NAtoms,    NIC,     NZ,  NCons,   NDum,   NFix, NCnnct, MaxDiis
       22     171      22       0       0       0       0       0

 Cartesian Hessian Update
 Hessian updated using BFGS update


** GEOMETRY OPTIMIZATION IN DELOCALIZED INTERNAL COORDINATES **
   Searching for a Minimum

   Optimization Cycle:  16

                       Coordinates (Angstroms)
     ATOM                X               Y               Z
      1  C         0.0008731267    0.0074589072    0.0160785734
      2  C        -0.0405465680    0.4409280663    1.3456523346
      3  Cl        1.4362540323    0.9551673827    2.1113785995
      4  C        -1.2422113270    0.4627340712    2.0621336553
      5  Cl       -1.2688636652    0.9994764959    3.7119857010
      6  C        -2.4253481570    0.0438042793    1.4381089709
      7  Cl       -3.9206011993    0.0618171729    2.3182278668
      8  C        -2.4033856583   -0.3898267155    0.1056148669
      9  Cl       -3.8668568086   -0.9054149137   -0.6707533659
     10  C        -1.1907193574   -0.4032124018   -0.5920770770
     11  Cl       -1.1468971520   -0.9393090263   -2.2486039530
     12  C         1.2866178290   -0.0181494084   -0.7414402086
     13  C         2.1166334846   -1.1479772075   -0.7173611767
     14  Cl        1.6207245251   -2.5282158948    0.2231813585
     15  C         3.3226871883   -1.1926666613   -1.4310628672
     16  Cl        4.3303979440   -2.6039576010   -1.3840224096
     17  C         3.6945049763   -0.0736937342   -2.1856892178
     18  Cl        5.1756422653   -0.0586292136   -3.1044268829
     19  C         2.8891634034    1.0573710072   -2.2238615236
     20  H         3.1878384590    1.9141830215   -2.8111901318
     21  C         1.7019052781    1.0754253523   -1.5067586627
     22  Cl        0.7161048281    2.5185318349   -1.5815523055
   Point Group: c1    Number of degrees of freedom:    60


   Energy is  -4599.973062090

 Hessian updated using BFGS update

 60 Hessian modes will be used to form the next step
  Hessian Eigenvalues:
     0.001714    0.016331    0.017514    0.020577    0.020681    0.020858
     0.021722    0.022751    0.022780    0.023579    0.024090    0.024092
     0.024114    0.024115    0.024137    0.024143    0.024150    0.024172
     0.055261    0.101057    0.141879    0.160154    0.216644    0.226074
     0.231318    0.233653    0.238021    0.249955    0.249982    0.249991
     0.249995    0.250001    0.250006    0.250065    0.250137    0.250961
     0.265109    0.287998    0.290397    0.292691    0.296020    0.301033
     0.301036    0.301071    0.301460    0.303761    0.319173    0.356676
     0.403092    0.408207    0.419827    0.426727    0.457373    0.458888
     0.467029    0.472722    0.478206    0.478497    0.479150    0.491916

 Minimum search - taking simple RFO step
 Searching for Lamda that Minimizes Along All modes
 Value Taken    Lamda =  -0.00003906
 Step Taken.  Stepsize is  0.099459

                             Maximum     Tolerance    Cnvgd?
         Gradient           0.001174      0.000300      NO
         Displacement       0.072652      0.001200      NO
         Energy change     -0.000126      0.000001      NO


 New Cartesian Coordinates Obtained by Inverse Iteration

 Displacement from previous Coordinates is:  0.165391
 ----------------------------------------------------------------
             Standard Nuclear Orientation (Angstroms)
    I     Atom           X                Y                Z
 ----------------------------------------------------------------
    1      C       0.0017074776     0.0065911899     0.0161300532
    2      C      -0.0405472531     0.4519399838     1.3411911940
    3      Cl      1.4371017317     0.9796041188     2.0977710595
    4      C      -1.2423934796     0.4740325577     2.0578110498
    5      Cl     -1.2727855273     1.0253871603     3.7028135352
    6      C      -2.4236666365     0.0438694683     1.4367313499
    7      Cl     -3.9190990843     0.0623089518     2.3164704900
    8      C      -2.3998154794    -0.4012093715     0.1074519135
    9      Cl     -3.8614437145    -0.9293180181    -0.6641828235
   10      C      -1.1865664725    -0.4152104045    -0.5896092409
   11      Cl     -1.1340188321    -0.9653510334    -2.2418108485
   12      C       1.2861437205    -0.0184850021    -0.7403200790
   13      C       2.1087126348    -1.1535582484    -0.7264035063
   14      Cl      1.6012919913    -2.5377370175     0.2035891849
   15      C       3.3149685686    -1.1981001266    -1.4402087109
   16      Cl      4.3162031679    -2.6144923032    -1.4060340051
   17      C       3.6926797282    -0.0733238139    -2.1843389500
   18      Cl      5.1737828790    -0.0568832748    -3.1029580298
   19      C       2.8933507056     1.0628717434    -2.2118807476
   20      H       3.1964460112     1.9236691622    -2.7910361806
   21      C       1.7064149540     1.0806254111    -1.4941776722
   22      Cl      0.7254503565     2.5286136803    -1.5534368908
 ----------------------------------------------------------------
 Nuclear Repulsion Energy =        3116.13823714 hartrees
 There are      113 alpha and      113 beta electrons
 Applying Cartesian multipole field
    Component          Value
    ---------          -----
     (2,0,0)        1.00000E-12
     (0,2,0)        2.00000E-11
     (0,0,2)       -3.00000E-11
 Nucleus-field energy     =    -0.0000000567 hartrees
 Requested basis set is 6-311++G(d,p)
 There are 194 shells and 541 basis functions
 A cutoff of  1.0D-15 yielded  13190 shell pairs
 There are    116534 function pairs (    125348 Cartesian)
 Smallest overlap matrix eigenvalue = 8.27E-08
 Linear dependence detected in AO basis
 Number of orthogonalized atomic orbitals = 535
 Maximum deviation from orthogonality = 7.300E-10
 Guess from superposition of atomic densities
 Warning:  Energy on first SCF cycle will be non-variational
 SAD guess density has 226.000000 electrons

 -----------------------------------------------------------------------
  General SCF calculation program by
  Eric Jon Sundstrom, Paul Horn, Yuezhi Mao, Dmitri Zuev, Alec White,
  David Stuck, Shaama M.S., Shane Yost, Joonho Lee, David Small,
  Daniel Levine, Susi Lehtola, Hugh Burton, Evgeny Epifanovsky,
  Bang C. Huynh
 -----------------------------------------------------------------------
 Exchange:     0.2000 Hartree-Fock + 0.0800 Slater + 0.7200 B88
 Correlation:  0.1900 VWN1RPA + 0.8100 LYP
 Using SG-1 standard quadrature grid
 A restricted SCF calculation will be
 performed using DIIS
 SCF converges when DIIS error is below 1.0e-08
 ---------------------------------------
  Cycle       Energy         DIIS error
 ---------------------------------------
    1   -4604.9206328383      2.58e-02  
    2   -4599.8923312740      1.52e-03  
    3   -4599.8410293534      1.84e-03  
    4   -4599.9570952327      6.37e-04  
    5   -4599.9709692788      2.38e-04  
    6   -4599.9727930718      8.72e-05  
    7   -4599.9730443037      2.87e-05  
    8   -4599.9730718601      6.96e-06  
    9   -4599.9730732088      3.30e-06  
   10   -4599.9730736104      6.90e-07  
   11   -4599.9730736269      1.62e-07  
   12   -4599.9730736272      8.51e-08  
   13   -4599.9730736281      2.28e-08  
   14   -4599.9730736279      8.23e-09  Convergence criterion met
 ---------------------------------------
 SCF time:   CPU 1086.88s  wall 1087.00s 
 SCF   energy in the final basis set =    -4599.9730736279
 Total energy in the final basis set =    -4599.9730736279

 --------------------------------------------------------------

                    Orbital Energies (a.u.)
 --------------------------------------------------------------

 Alpha MOs
 -- Occupied --
********-101.5854-101.5852-101.5852-101.5852-101.5843-101.5838-101.5832
******** -10.2910 -10.2876 -10.2876 -10.2870 -10.2868 -10.2868 -10.2842
-10.2834 -10.2803 -10.2504 -10.2473 -10.2279  -9.5011  -9.5000  -9.5000
 -9.4999  -9.4998  -9.4991  -9.4984  -9.4978  -9.4976  -7.2661  -7.2651
 -7.2649  -7.2648  -7.2648  -7.2640  -7.2633  -7.2629  -7.2624  -7.2560
 -7.2549  -7.2548  -7.2548  -7.2547  -7.2546  -7.2541  -7.2540  -7.2539
 -7.2539  -7.2538  -7.2531  -7.2531  -7.2527  -7.2526  -7.2524  -7.2518
 -7.2518  -0.9789  -0.9638  -0.9307  -0.9261  -0.9138  -0.9071  -0.8855
 -0.8785  -0.8736  -0.8473  -0.8428  -0.8019  -0.7621  -0.7516  -0.7471
 -0.6696  -0.6459  -0.6387  -0.6237  -0.5685  -0.5574  -0.5551  -0.5293
 -0.5032  -0.4924  -0.4788  -0.4786  -0.4759  -0.4749  -0.4665  -0.4533
 -0.4395  -0.4320  -0.4286  -0.4189  -0.4021  -0.3999  -0.3950  -0.3688
 -0.3651  -0.3638  -0.3605  -0.3604  -0.3602  -0.3504  -0.3500  -0.3458
 -0.3389  -0.3341  -0.3336  -0.3251  -0.3195  -0.2831  -0.2801  -0.2738
 -0.2720
 -- Virtual --
 -0.0708  -0.0687  -0.0668  -0.0648  -0.0611  -0.0490  -0.0129  -0.0093
 -0.0066   0.0009   0.0066   0.0105   0.0189   0.0207   0.0232   0.0235
  0.0280   0.0403   0.0430   0.0494   0.0506   0.0575   0.0577   0.0632
  0.0647   0.0695   0.0742   0.0791   0.0806   0.0807   0.0871   0.0888
  0.0917   0.0925   0.0948   0.0988   0.1024   0.1040   0.1100   0.1110
  0.1126   0.1139   0.1173   0.1201   0.1287   0.1313   0.1333   0.1350
  0.1351   0.1449   0.1482   0.1498   0.1499   0.1517   0.1603   0.1629
  0.1653   0.1667   0.1693   0.1731   0.1766   0.1808   0.1887   0.1917
  0.1948   0.1983   0.2009   0.2062   0.2095   0.2129   0.2158   0.2175
  0.2251   0.2260   0.2291   0.2315   0.2348   0.2383   0.2413   0.2473
  0.2516   0.2539   0.2585   0.2605   0.2613   0.2651   0.2685   0.2750
  0.2762   0.2785   0.2827   0.2843   0.2885   0.2929   0.2932   0.2987
  0.3032   0.3092   0.3136   0.3156   0.3237   0.3245   0.3399   0.3557
  0.3795   0.3872   0.4030   0.4233   0.4268   0.4288   0.4334   0.4387
  0.4410   0.4447   0.4530   0.4552   0.4566   0.4600   0.4639   0.4640
  0.4703   0.4796   0.4802   0.4821   0.4845   0.4890   0.4945   0.4999
  0.5080   0.5113   0.5162   0.5241   0.5369   0.5549   0.5617   0.5647
  0.5676   0.5707   0.5752   0.5800   0.5963   0.6012   0.6022   0.6068
  0.6093   0.6136   0.6149   0.6218   0.6262   0.6269   0.6322   0.6380
  0.6516   0.6580   0.6602   0.6708   0.6779   0.6791   0.6889   0.7127
  0.7650   0.7728   0.7766   0.7869   0.7943   0.8105   0.8167   0.8201
  0.8218   0.8265   0.8301   0.8326   0.8343   0.8351   0.8356   0.8373
  0.8389   0.8436   0.8463   0.8487   0.8510   0.8544   0.8578   0.8613
  0.8619   0.8875   0.8900   0.8913   0.8915   0.8941   0.8958   0.8964
  0.9089   0.9104   0.9202   0.9211   0.9230   0.9313   0.9359   0.9365
  0.9429   0.9468   0.9492   0.9515   0.9626   0.9649   0.9737   0.9763
  0.9797   0.9911   1.0047   1.0172   1.0262   1.0312   1.0365   1.0589
  1.0647   1.0665   1.0919   1.1027   1.1176   1.1343   1.1627   1.1703
  1.1887   1.1895   1.2009   1.2121   1.2237   1.2384   1.2424   1.2622
  1.2663   1.2718   1.2775   1.2829   1.2851   1.2905   1.2925   1.2930
  1.3008   1.3094   1.3191   1.3475   1.3702   1.3884   1.3914   1.3954
  1.4528   1.4613   1.4770   1.5088   1.5394   1.5483   1.5717   1.5884
  1.6227   1.6420   1.6526   1.6562   1.7153   1.7257   1.7375   1.7598
  1.7811   1.7826   1.8051   1.8056   1.8122   1.8147   1.8272   1.8474
  1.8667   1.8749   1.9015   1.9049   1.9554   1.9559   1.9791   2.0346
  2.0535   2.0984   2.1170   2.1210   2.1943   2.2059   2.2190   2.2217
  2.2262   2.2311   2.2421   2.2555   2.2565   2.2644   2.2676   2.2751
  2.3034   2.3106   2.3197   2.3247   2.3283   2.3425   2.3444   2.3944
  2.4041   2.4105   2.4246   2.4325   2.4340   2.4449   2.4521   2.4661
  2.4839   2.5075   2.5210   2.5275   2.5283   2.5558   2.5570   2.5812
  2.6015   2.6457   2.6585   2.6671   2.6677   2.6760   2.6855   2.7158
  2.7332   2.7538   2.7704   2.8027   2.8058   2.8209   2.8764   2.9506
  2.9526   3.0318   3.0652   3.0713   3.0857   3.1081   3.1158   3.1210
  3.1398   3.1469   3.1926   3.2196   3.2340   3.2505   3.2750   3.3979
  3.4477   3.5064   3.5552   3.6379   3.6938   3.7470   3.8763   3.8798
  3.9227   4.0154   4.2886   4.7983   4.7998   9.7412   9.7562   9.7841
  9.7928   9.8044   9.8101   9.8123   9.8565   9.8744  23.2570  23.4228
 23.7677  23.8113  23.8180  23.8406  23.9122  23.9222  23.9367  23.9684
 24.0620  24.0971  25.7631  25.7678  25.7783  25.8201  25.8519  25.8543
 25.9517  25.9906  26.0069  26.0747  26.0877  26.1065  26.1640  26.1967
 26.2377  26.3629  26.3854  26.4004  26.4856  26.5310  26.5613  26.6868
 26.7101  26.7928  26.8073  26.9683  27.2452 215.7328 215.7487 215.7803
215.7899 215.8035 215.8115 215.8139 215.8769 215.8842
 --------------------------------------------------------------

          Ground-State Mulliken Net Atomic Charges

     Atom                 Charge (a.u.)
  ----------------------------------------
      1 C                    -0.663165
      2 C                    -1.622159
      3 Cl                    0.593161
      4 C                     0.157839
      5 Cl                    0.646244
      6 C                     0.376520
      7 Cl                    0.678141
      8 C                     0.133353
      9 Cl                    0.644761
     10 C                    -1.621656
     11 Cl                    0.601134
     12 C                    -0.143279
     13 C                    -1.759040
     14 Cl                    0.581325
     15 C                     0.969297
     16 Cl                    0.594568
     17 C                    -0.102781
     18 Cl                    0.583643
     19 C                    -0.498199
     20 H                     0.241993
     21 C                    -0.813653
     22 Cl                    0.421954
  ----------------------------------------
  Sum of atomic charges =     0.000000

 -----------------------------------------------------------------
                    Cartesian Multipole Moments
 -----------------------------------------------------------------
    Charge (ESU x 10^10)
                -0.0000
    Dipole Moment (Debye)
         X       0.2859      Y       0.6879      Z      -0.4848
       Tot       0.8889
    Quadrupole Moments (Debye-Ang)
        XX    -181.4550     XY       2.9957     YY    -180.9292
        XZ      -1.6548     YZ      -2.2822     ZZ    -179.9262
    Octopole Moments (Debye-Ang^2)
       XXX    -259.8959    XXY      40.1944    XYY     -79.9326
       YYY      92.4811    XXZ      32.6740    XYZ      -8.3505
       YYZ      32.6830    XZZ     -80.2248    YZZ      37.6712
       ZZZ     101.9770
    Hexadecapole Moments (Debye-Ang^3)
      XXXX   -8357.1298   XXXY     391.5560   XXYY   -1741.4476
      XYYY     334.6245   YYYY   -2138.7236   XXXZ    1563.8217
      XXYZ    -117.7561   XYYZ     524.1978   YYYZ    -330.8899
      XXZZ   -2065.7218   XYZZ     149.8310   YYZZ   -1056.9448
      XZZZ    1570.1899   YZZZ    -294.8289   ZZZZ   -4175.5786
 -----------------------------------------------------------------
 Calculating analytic gradient of the SCF energy
 Gradient of SCF Energy
            1           2           3           4           5           6
    1  -0.0000021   0.0001081   0.0001908   0.0000190   0.0000039  -0.0000435
    2  -0.0000234  -0.0000185   0.0001254   0.0000127   0.0000084   0.0000033
    3   0.0000316  -0.0001852  -0.0000290   0.0000408   0.0000535   0.0000550
            7           8           9          10          11          12
    1  -0.0000046  -0.0000621  -0.0000327   0.0001870   0.0002054  -0.0000057
    2   0.0000007  -0.0000206  -0.0000169  -0.0000137   0.0000385  -0.0000013
    3   0.0000334  -0.0000145   0.0000504   0.0000560  -0.0001126   0.0000230
           13          14          15          16          17          18
    1  -0.0001504  -0.0001779   0.0000578   0.0000279   0.0000346  -0.0000086
    2   0.0000734  -0.0001405  -0.0000338  -0.0000141  -0.0000178   0.0000199
    3  -0.0000024   0.0000880  -0.0000073  -0.0000160  -0.0000462  -0.0000445
           19          20          21          22
    1  -0.0000308  -0.0000369  -0.0000882  -0.0001910
    2   0.0000397  -0.0000021  -0.0001020   0.0000826
    3  -0.0000542  -0.0000276   0.0000843   0.0000236
 Max gradient component =       2.054E-04
 RMS gradient           =       7.701E-05
 Gradient time:  CPU 396.74 s  wall 396.75 s
 Geometry Optimization Parameters
   NAtoms,    NIC,     NZ,  NCons,   NDum,   NFix, NCnnct, MaxDiis
       22     171      22       0       0       0       0       0

 Cartesian Hessian Update
 Hessian updated using BFGS update


** GEOMETRY OPTIMIZATION IN DELOCALIZED INTERNAL COORDINATES **
   Searching for a Minimum

   Optimization Cycle:  17

                       Coordinates (Angstroms)
     ATOM                X               Y               Z
      1  C         0.0017074776    0.0065911899    0.0161300532
      2  C        -0.0405472531    0.4519399838    1.3411911940
      3  Cl        1.4371017317    0.9796041188    2.0977710595
      4  C        -1.2423934796    0.4740325577    2.0578110498
      5  Cl       -1.2727855273    1.0253871603    3.7028135352
      6  C        -2.4236666365    0.0438694683    1.4367313499
      7  Cl       -3.9190990843    0.0623089518    2.3164704900
      8  C        -2.3998154794   -0.4012093715    0.1074519135
      9  Cl       -3.8614437145   -0.9293180181   -0.6641828235
     10  C        -1.1865664725   -0.4152104045   -0.5896092409
     11  Cl       -1.1340188321   -0.9653510334   -2.2418108485
     12  C         1.2861437205   -0.0184850021   -0.7403200790
     13  C         2.1087126348   -1.1535582484   -0.7264035063
     14  Cl        1.6012919913   -2.5377370175    0.2035891849
     15  C         3.3149685686   -1.1981001266   -1.4402087109
     16  Cl        4.3162031679   -2.6144923032   -1.4060340051
     17  C         3.6926797282   -0.0733238139   -2.1843389500
     18  Cl        5.1737828790   -0.0568832748   -3.1029580298
     19  C         2.8933507056    1.0628717434   -2.2118807476
     20  H         3.1964460112    1.9236691622   -2.7910361806
     21  C         1.7064149540    1.0806254111   -1.4941776722
     22  Cl        0.7254503565    2.5286136803   -1.5534368908
   Point Group: c1    Number of degrees of freedom:    60


   Energy is  -4599.973073628

 Hessian updated using BFGS update

 60 Hessian modes will be used to form the next step
  Hessian Eigenvalues:
     0.001851    0.016305    0.017513    0.020577    0.020680    0.020978
     0.021716    0.022747    0.022760    0.023500    0.024086    0.024091
     0.024110    0.024115    0.024131    0.024138    0.024151    0.024164
     0.055244    0.100557    0.159399    0.164570    0.216576    0.226250
     0.232462    0.237727    0.239763    0.249602    0.249971    0.249982
     0.249997    0.250001    0.250010    0.250081    0.250208    0.251030
     0.269248    0.287934    0.290385    0.292820    0.299714    0.301015
     0.301034    0.301070    0.301412    0.311126    0.330807    0.356678
     0.405326    0.408676    0.419994    0.426991    0.457398    0.458939
     0.467090    0.472609    0.478197    0.478467    0.479154    0.498858

 Minimum search - taking simple RFO step
 Searching for Lamda that Minimizes Along All modes
 Value Taken    Lamda =  -0.00000542
 Step Taken.  Stepsize is  0.020425

                             Maximum     Tolerance    Cnvgd?
         Gradient           0.000599      0.000300      NO
         Displacement       0.014957      0.001200      NO
         Energy change     -0.000012      0.000001      NO


 New Cartesian Coordinates Obtained by Inverse Iteration

 Displacement from previous Coordinates is:  0.037393
 ----------------------------------------------------------------
             Standard Nuclear Orientation (Angstroms)
    I     Atom           X                Y                Z
 ----------------------------------------------------------------
    1      C       0.0011652254     0.0062838163     0.0158369678
    2      C      -0.0409300940     0.4490707191     1.3420206926
    3      Cl      1.4364943531     0.9738749593     2.1004088063
    4      C      -1.2426444406     0.4715691170     2.0587908316
    5      Cl     -1.2722175832     1.0205925126     3.7045556878
    6      C      -2.4244628280     0.0440094333     1.4374185141
    7      Cl     -3.9196341734     0.0627434891     2.3175421310
    8      C      -2.4012870062    -0.3986306579     0.1075155744
    9      Cl     -3.8637363426    -0.9237011840    -0.6646355861
   10      C      -1.1883334952    -0.4127333306    -0.5900126754
   11      Cl     -1.1386891363    -0.9602002907    -2.2428803327
   12      C       1.2861320412    -0.0188151353    -0.7410168424
   13      C       2.1108297739    -1.1526016839    -0.7250273093
   14      Cl      1.6067722820    -2.5361137624     0.2071989392
   15      C       3.3171630940    -1.1968778849    -1.4386370559
   16      Cl      4.3202304387    -2.6118839523    -1.4017692473
   17      C       3.6937996088    -0.0731607730    -2.1845534773
   18      Cl      5.1752189526    -0.0566509820    -3.1026259966
   19      C       2.8930591575     1.0617734225    -2.2142305213
   20      H       3.1952891342     1.9219857100    -2.7947056813
   21      C       1.7057411518     1.0792321381    -1.4971687402
   22      Cl      0.7239573336     2.5260791331    -1.5604625342
 ----------------------------------------------------------------
 Nuclear Repulsion Energy =        3115.76299828 hartrees
 There are      113 alpha and      113 beta electrons
 Applying Cartesian multipole field
    Component          Value
    ---------          -----
     (2,0,0)        1.00000E-12
     (0,2,0)        2.00000E-11
     (0,0,2)       -3.00000E-11
 Nucleus-field energy     =    -0.0000000568 hartrees
 Requested basis set is 6-311++G(d,p)
 There are 194 shells and 541 basis functions
 A cutoff of  1.0D-15 yielded  13189 shell pairs
 There are    116533 function pairs (    125347 Cartesian)
 Smallest overlap matrix eigenvalue = 8.30E-08
 Linear dependence detected in AO basis
 Number of orthogonalized atomic orbitals = 535
 Maximum deviation from orthogonality = 1.061E-09
 Guess from superposition of atomic densities
 Warning:  Energy on first SCF cycle will be non-variational
 SAD guess density has 226.000000 electrons

 -----------------------------------------------------------------------
  General SCF calculation program by
  Eric Jon Sundstrom, Paul Horn, Yuezhi Mao, Dmitri Zuev, Alec White,
  David Stuck, Shaama M.S., Shane Yost, Joonho Lee, David Small,
  Daniel Levine, Susi Lehtola, Hugh Burton, Evgeny Epifanovsky,
  Bang C. Huynh
 -----------------------------------------------------------------------
 Exchange:     0.2000 Hartree-Fock + 0.0800 Slater + 0.7200 B88
 Correlation:  0.1900 VWN1RPA + 0.8100 LYP
 Using SG-1 standard quadrature grid
 A restricted SCF calculation will be
 performed using DIIS
 SCF converges when DIIS error is below 1.0e-08
 ---------------------------------------
  Cycle       Energy         DIIS error
 ---------------------------------------
    1   -4604.9211475990      2.58e-02  
    2   -4599.8924340496      1.52e-03  
    3   -4599.8415606965      1.84e-03  
    4   -4599.9571749039      6.36e-04  
    5   -4599.9709781049      2.38e-04  
    6   -4599.9727952699      8.73e-05  
    7   -4599.9730471625      2.87e-05  
    8   -4599.9730746772      6.96e-06  
    9   -4599.9730760242      3.30e-06  
   10   -4599.9730764251      6.89e-07  
   11   -4599.9730764411      1.62e-07  
   12   -4599.9730764419      8.50e-08  
   13   -4599.9730764423      2.28e-08  
   14   -4599.9730764422      8.23e-09  Convergence criterion met
 ---------------------------------------
 SCF time:   CPU 1074.70s  wall 1074.00s 
 SCF   energy in the final basis set =    -4599.9730764422
 Total energy in the final basis set =    -4599.9730764422

 --------------------------------------------------------------

                    Orbital Energies (a.u.)
 --------------------------------------------------------------

 Alpha MOs
 -- Occupied --
********-101.5853-101.5852-101.5852-101.5852-101.5843-101.5838-101.5832
******** -10.2909 -10.2876 -10.2875 -10.2870 -10.2868 -10.2868 -10.2841
-10.2833 -10.2804 -10.2506 -10.2474 -10.2279  -9.5011  -9.5000  -9.5000
 -9.4999  -9.4998  -9.4991  -9.4984  -9.4978  -9.4976  -7.2661  -7.2651
 -7.2649  -7.2648  -7.2648  -7.2640  -7.2633  -7.2629  -7.2624  -7.2560
 -7.2549  -7.2548  -7.2548  -7.2547  -7.2546  -7.2541  -7.2540  -7.2538
 -7.2538  -7.2538  -7.2531  -7.2531  -7.2526  -7.2526  -7.2524  -7.2518
 -7.2517  -0.9789  -0.9638  -0.9308  -0.9261  -0.9139  -0.9071  -0.8855
 -0.8785  -0.8736  -0.8474  -0.8428  -0.8019  -0.7621  -0.7515  -0.7472
 -0.6696  -0.6459  -0.6386  -0.6237  -0.5685  -0.5574  -0.5551  -0.5294
 -0.5032  -0.4924  -0.4788  -0.4786  -0.4758  -0.4749  -0.4665  -0.4533
 -0.4395  -0.4319  -0.4287  -0.4189  -0.4022  -0.3999  -0.3951  -0.3688
 -0.3651  -0.3639  -0.3605  -0.3605  -0.3602  -0.3504  -0.3500  -0.3458
 -0.3388  -0.3340  -0.3336  -0.3251  -0.3195  -0.2831  -0.2802  -0.2738
 -0.2720
 -- Virtual --
 -0.0708  -0.0687  -0.0668  -0.0647  -0.0611  -0.0489  -0.0129  -0.0093
 -0.0066   0.0010   0.0066   0.0105   0.0190   0.0207   0.0232   0.0235
  0.0281   0.0403   0.0430   0.0494   0.0506   0.0576   0.0577   0.0632
  0.0647   0.0695   0.0742   0.0791   0.0806   0.0807   0.0871   0.0888
  0.0917   0.0925   0.0948   0.0988   0.1024   0.1040   0.1100   0.1110
  0.1126   0.1138   0.1173   0.1201   0.1287   0.1313   0.1333   0.1350
  0.1351   0.1449   0.1482   0.1497   0.1499   0.1517   0.1603   0.1629
  0.1653   0.1666   0.1693   0.1731   0.1766   0.1808   0.1887   0.1917
  0.1948   0.1983   0.2009   0.2062   0.2094   0.2128   0.2158   0.2175
  0.2251   0.2260   0.2291   0.2315   0.2348   0.2384   0.2413   0.2473
  0.2516   0.2539   0.2585   0.2605   0.2613   0.2652   0.2685   0.2750
  0.2761   0.2785   0.2827   0.2842   0.2884   0.2929   0.2931   0.2986
  0.3032   0.3092   0.3136   0.3156   0.3236   0.3246   0.3399   0.3557
  0.3795   0.3872   0.4029   0.4233   0.4268   0.4288   0.4334   0.4387
  0.4410   0.4447   0.4529   0.4551   0.4565   0.4601   0.4639   0.4640
  0.4703   0.4796   0.4802   0.4821   0.4845   0.4891   0.4946   0.4999
  0.5080   0.5113   0.5161   0.5241   0.5369   0.5549   0.5617   0.5645
  0.5674   0.5708   0.5753   0.5798   0.5963   0.6012   0.6022   0.6069
  0.6093   0.6135   0.6148   0.6217   0.6263   0.6270   0.6321   0.6380
  0.6516   0.6580   0.6602   0.6709   0.6779   0.6791   0.6889   0.7126
  0.7649   0.7728   0.7766   0.7869   0.7943   0.8104   0.8167   0.8202
  0.8218   0.8265   0.8302   0.8326   0.8342   0.8352   0.8356   0.8374
  0.8389   0.8436   0.8463   0.8486   0.8509   0.8544   0.8578   0.8613
  0.8619   0.8874   0.8898   0.8914   0.8917   0.8943   0.8960   0.8964
  0.9090   0.9104   0.9202   0.9211   0.9229   0.9313   0.9358   0.9366
  0.9430   0.9467   0.9493   0.9515   0.9626   0.9648   0.9737   0.9761
  0.9796   0.9908   1.0047   1.0172   1.0262   1.0311   1.0365   1.0586
  1.0646   1.0664   1.0917   1.1027   1.1177   1.1344   1.1627   1.1703
  1.1887   1.1894   1.2008   1.2121   1.2237   1.2384   1.2425   1.2622
  1.2663   1.2718   1.2776   1.2829   1.2853   1.2906   1.2926   1.2932
  1.3007   1.3094   1.3189   1.3474   1.3699   1.3883   1.3911   1.3952
  1.4529   1.4613   1.4770   1.5090   1.5395   1.5481   1.5714   1.5884
  1.6222   1.6418   1.6528   1.6560   1.7153   1.7258   1.7374   1.7599
  1.7809   1.7826   1.8052   1.8056   1.8124   1.8148   1.8272   1.8472
  1.8666   1.8746   1.9013   1.9048   1.9555   1.9559   1.9790   2.0347
  2.0535   2.0984   2.1170   2.1210   2.1942   2.2060   2.2190   2.2217
  2.2262   2.2311   2.2421   2.2555   2.2565   2.2644   2.2676   2.2751
  2.3033   2.3106   2.3196   2.3247   2.3282   2.3426   2.3444   2.3945
  2.4042   2.4105   2.4244   2.4321   2.4343   2.4450   2.4521   2.4659
  2.4837   2.5072   2.5210   2.5275   2.5282   2.5553   2.5571   2.5811
  2.6015   2.6459   2.6585   2.6671   2.6677   2.6758   2.6854   2.7157
  2.7331   2.7538   2.7702   2.8027   2.8058   2.8209   2.8762   2.9503
  2.9524   3.0314   3.0654   3.0712   3.0858   3.1077   3.1155   3.1209
  3.1398   3.1468   3.1923   3.2195   3.2340   3.2504   3.2750   3.3979
  3.4477   3.5063   3.5550   3.6381   3.6937   3.7469   3.8755   3.8797
  3.9225   4.0153   4.2890   4.7981   4.7999   9.7411   9.7561   9.7841
  9.7928   9.8045   9.8101   9.8126   9.8567   9.8739  23.2569  23.4224
 23.7676  23.8111  23.8180  23.8406  23.9118  23.9222  23.9370  23.9685
 24.0620  24.0964  25.7631  25.7677  25.7783  25.8202  25.8520  25.8543
 25.9516  25.9904  26.0067  26.0746  26.0879  26.1066  26.1641  26.1968
 26.2379  26.3625  26.3851  26.4003  26.4852  26.5308  26.5613  26.6870
 26.7101  26.7927  26.8075  26.9682  27.2446 215.7327 215.7486 215.7802
215.7899 215.8036 215.8113 215.8142 215.8771 215.8835
 --------------------------------------------------------------

          Ground-State Mulliken Net Atomic Charges

     Atom                 Charge (a.u.)
  ----------------------------------------
      1 C                    -0.664909
      2 C                    -1.621345
      3 Cl                    0.593948
      4 C                     0.157342
      5 Cl                    0.646114
      6 C                     0.373847
      7 Cl                    0.678161
      8 C                     0.133928
      9 Cl                    0.644574
     10 C                    -1.622195
     11 Cl                    0.601877
     12 C                    -0.141600
     13 C                    -1.753427
     14 Cl                    0.581898
     15 C                     0.968809
     16 Cl                    0.594559
     17 C                    -0.107179
     18 Cl                    0.583581
     19 C                    -0.499330
     20 H                     0.242062
     21 C                    -0.813324
     22 Cl                    0.422607
  ----------------------------------------
  Sum of atomic charges =     0.000000

 -----------------------------------------------------------------
                    Cartesian Multipole Moments
 -----------------------------------------------------------------
    Charge (ESU x 10^10)
                -0.0000
    Dipole Moment (Debye)
         X       0.2851      Y       0.6874      Z      -0.4858
       Tot       0.8887
    Quadrupole Moments (Debye-Ang)
        XX    -181.4633     XY       2.9910     YY    -180.9313
        XZ      -1.6541     YZ      -2.2835     ZZ    -179.9149
    Octopole Moments (Debye-Ang^2)
       XXX    -259.9810    XXY      40.1549    XYY     -79.9537
       YYY      92.4013    XXZ      32.6190    XYZ      -8.3566
       YYZ      32.6372    XZZ     -80.2293    YZZ      37.6528
       ZZZ     101.7900
    Hexadecapole Moments (Debye-Ang^3)
      XXXX   -8365.5586   XXXY     392.9963   XXYY   -1741.9232
      XYYY     336.2528   YYYY   -2132.5009   XXXZ    1563.1428
      XXYZ    -116.7711   XYYZ     524.0581   YYYZ    -327.9084
      XXZZ   -2067.6806   XYZZ     150.4398   YYZZ   -1056.6134
      XZZZ    1569.4739   YZZZ    -291.8288   ZZZZ   -4179.3272
 -----------------------------------------------------------------
 Calculating analytic gradient of the SCF energy
 Gradient of SCF Energy
            1           2           3           4           5           6
    1  -0.0000248   0.0000483   0.0000110  -0.0000180   0.0000023   0.0000388
    2  -0.0000103  -0.0000250   0.0000956  -0.0000046   0.0000085   0.0000013
    3   0.0000495  -0.0000446   0.0000152   0.0000033   0.0000165   0.0000154
            7           8           9          10          11          12
    1   0.0000126  -0.0000208  -0.0000045   0.0000218   0.0000349   0.0000359
    2   0.0000043  -0.0000122  -0.0000104  -0.0000033   0.0000645   0.0000153
    3   0.0000338   0.0000314   0.0000468   0.0000209   0.0000230  -0.0000004
           13          14          15          16          17          18
    1  -0.0000270   0.0000050   0.0000248   0.0000090  -0.0000352  -0.0000070
    2   0.0000109  -0.0000800   0.0000105   0.0000133  -0.0000153  -0.0000034
    3  -0.0000062  -0.0000149  -0.0000389  -0.0000141  -0.0000040  -0.0000333
           19          20          21          22
    1  -0.0000205  -0.0000191  -0.0000286  -0.0000388
    2   0.0000080  -0.0000077  -0.0000241  -0.0000359
    3  -0.0000204  -0.0000296  -0.0000067  -0.0000425
 Max gradient component =       9.561E-05
 RMS gradient           =       2.880E-05
 Gradient time:  CPU 392.44 s  wall 392.45 s
 Geometry Optimization Parameters
   NAtoms,    NIC,     NZ,  NCons,   NDum,   NFix, NCnnct, MaxDiis
       22     171      22       0       0       0       0       0

 Cartesian Hessian Update
 Hessian updated using BFGS update


** GEOMETRY OPTIMIZATION IN DELOCALIZED INTERNAL COORDINATES **
   Searching for a Minimum

   Optimization Cycle:  18

                       Coordinates (Angstroms)
     ATOM                X               Y               Z
      1  C         0.0011652254    0.0062838163    0.0158369678
      2  C        -0.0409300940    0.4490707191    1.3420206926
      3  Cl        1.4364943531    0.9738749593    2.1004088063
      4  C        -1.2426444406    0.4715691170    2.0587908316
      5  Cl       -1.2722175832    1.0205925126    3.7045556878
      6  C        -2.4244628280    0.0440094333    1.4374185141
      7  Cl       -3.9196341734    0.0627434891    2.3175421310
      8  C        -2.4012870062   -0.3986306579    0.1075155744
      9  Cl       -3.8637363426   -0.9237011840   -0.6646355861
     10  C        -1.1883334952   -0.4127333306   -0.5900126754
     11  Cl       -1.1386891363   -0.9602002907   -2.2428803327
     12  C         1.2861320412   -0.0188151353   -0.7410168424
     13  C         2.1108297739   -1.1526016839   -0.7250273093
     14  Cl        1.6067722820   -2.5361137624    0.2071989392
     15  C         3.3171630940   -1.1968778849   -1.4386370559
     16  Cl        4.3202304387   -2.6118839523   -1.4017692473
     17  C         3.6937996088   -0.0731607730   -2.1845534773
     18  Cl        5.1752189526   -0.0566509820   -3.1026259966
     19  C         2.8930591575    1.0617734225   -2.2142305213
     20  H         3.1952891342    1.9219857100   -2.7947056813
     21  C         1.7057411518    1.0792321381   -1.4971687402
     22  Cl        0.7239573336    2.5260791331   -1.5604625342
   Point Group: c1    Number of degrees of freedom:    60


   Energy is  -4599.973076442

 Hessian updated using BFGS update

 60 Hessian modes will be used to form the next step
  Hessian Eigenvalues:
     0.001898    0.016261    0.017495    0.020563    0.020671    0.021031
     0.021712    0.022686    0.022796    0.023560    0.024043    0.024091
     0.024105    0.024115    0.024128    0.024144    0.024152    0.024164
     0.055308    0.096956    0.159510    0.171678    0.216498    0.227319
     0.232602    0.236957    0.240885    0.248705    0.249966    0.249982
     0.249988    0.249999    0.250006    0.250126    0.250765    0.251482
     0.263910    0.287878    0.290290    0.292973    0.298617    0.300993
     0.301035    0.301068    0.301439    0.306931    0.332619    0.356677
     0.406893    0.408063    0.419764    0.426886    0.457316    0.459018
     0.466963    0.473641    0.478220    0.478578    0.479200    0.493180

 Minimum search - taking simple RFO step
 Searching for Lamda that Minimizes Along All modes
 Value Taken    Lamda =   0.00000000
 Step Taken.  Stepsize is  0.002302

                             Maximum     Tolerance    Cnvgd?
         Gradient           0.000075      0.000300     YES
         Displacement       0.000995      0.001200     YES
         Energy change     -0.000003      0.000001      NO

 Final energy is   -4599.9730764422075     


 ******************************
 **  OPTIMIZATION CONVERGED  **
 ******************************

                       Coordinates (Angstroms)
     ATOM                X               Y               Z
      1  C         0.0011652254    0.0062838163    0.0158369678
      2  C        -0.0409300940    0.4490707191    1.3420206926
      3  Cl        1.4364943531    0.9738749593    2.1004088063
      4  C        -1.2426444406    0.4715691170    2.0587908316
      5  Cl       -1.2722175832    1.0205925126    3.7045556878
      6  C        -2.4244628280    0.0440094333    1.4374185141
      7  Cl       -3.9196341734    0.0627434891    2.3175421310
      8  C        -2.4012870062   -0.3986306579    0.1075155744
      9  Cl       -3.8637363426   -0.9237011840   -0.6646355861
     10  C        -1.1883334952   -0.4127333306   -0.5900126754
     11  Cl       -1.1386891363   -0.9602002907   -2.2428803327
     12  C         1.2861320412   -0.0188151353   -0.7410168424
     13  C         2.1108297739   -1.1526016839   -0.7250273093
     14  Cl        1.6067722820   -2.5361137624    0.2071989392
     15  C         3.3171630940   -1.1968778849   -1.4386370559
     16  Cl        4.3202304387   -2.6118839523   -1.4017692473
     17  C         3.6937996088   -0.0731607730   -2.1845534773
     18  Cl        5.1752189526   -0.0566509820   -3.1026259966
     19  C         2.8930591575    1.0617734225   -2.2142305213
     20  H         3.1952891342    1.9219857100   -2.7947056813
     21  C         1.7057411518    1.0792321381   -1.4971687402
     22  Cl        0.7239573336    2.5260791331   -1.5604625342

Z-matrix Print:
$molecule
0 1
Cl
C  1 1.742764
C  2 1.402089 1 118.550064
C  3 1.397693 2 117.701478 1 -179.835323 0
C  4 1.387158 3 121.785187 2 0.123940 0
H  5 1.080861 4 120.459958 3 179.790541 0
C  5 1.389295 4 119.509667 3 -0.072062 0
C  7 1.400352 5 120.790146 4 -0.090729 0
C  3 1.491508 2 120.968119 1 -0.294813 0
C  9 1.398784 3 120.821041 2 89.939759 0
C  9 1.399120 3 120.508901 2 -90.124103 0
C  11 1.399286 9 121.204214 3 179.827198 0
C  10 1.399422 9 121.100311 3 -179.820826 0
C  12 1.401824 11 119.368669 9 0.024920 0
Cl 8 1.734862 7 120.684999 5 -179.915751 0
Cl 14 1.735081 12 119.926167 11 -179.805255 0
Cl 12 1.735130 11 120.379761 9 -179.973221 0
Cl 13 1.735178 10 120.365829 9 179.834575 0
Cl 10 1.741653 9 118.861735 3 0.020108 0
Cl 11 1.741883 9 118.737029 3 -0.109060 0
Cl 7 1.742909 5 118.092853 4 179.825382 0
Cl 4 1.749649 3 120.050460 2 -179.998515 0
$end


 --------------------------------------------------------------

                    Orbital Energies (a.u.)
 --------------------------------------------------------------

 Alpha MOs
 -- Occupied --
********-101.5853-101.5852-101.5852-101.5852-101.5843-101.5838-101.5832
******** -10.2909 -10.2876 -10.2875 -10.2870 -10.2868 -10.2868 -10.2841
-10.2833 -10.2804 -10.2506 -10.2474 -10.2279  -9.5011  -9.5000  -9.5000
 -9.4999  -9.4998  -9.4991  -9.4984  -9.4978  -9.4976  -7.2661  -7.2651
 -7.2649  -7.2648  -7.2648  -7.2640  -7.2633  -7.2629  -7.2624  -7.2560
 -7.2549  -7.2548  -7.2548  -7.2547  -7.2546  -7.2541  -7.2540  -7.2538
 -7.2538  -7.2538  -7.2531  -7.2531  -7.2526  -7.2526  -7.2524  -7.2518
 -7.2517  -0.9789  -0.9638  -0.9308  -0.9261  -0.9139  -0.9071  -0.8855
 -0.8785  -0.8736  -0.8474  -0.8428  -0.8019  -0.7621  -0.7515  -0.7472
 -0.6696  -0.6459  -0.6386  -0.6237  -0.5685  -0.5574  -0.5551  -0.5294
 -0.5032  -0.4924  -0.4788  -0.4786  -0.4758  -0.4749  -0.4665  -0.4533
 -0.4395  -0.4319  -0.4287  -0.4189  -0.4022  -0.3999  -0.3951  -0.3688
 -0.3651  -0.3639  -0.3605  -0.3605  -0.3602  -0.3504  -0.3500  -0.3458
 -0.3388  -0.3340  -0.3336  -0.3251  -0.3195  -0.2831  -0.2802  -0.2738
 -0.2720
 -- Virtual --
 -0.0708  -0.0687  -0.0668  -0.0647  -0.0611  -0.0489  -0.0129  -0.0093
 -0.0066   0.0010   0.0066   0.0105   0.0190   0.0207   0.0232   0.0235
  0.0281   0.0403   0.0430   0.0494   0.0506   0.0576   0.0577   0.0632
  0.0647   0.0695   0.0742   0.0791   0.0806   0.0807   0.0871   0.0888
  0.0917   0.0925   0.0948   0.0988   0.1024   0.1040   0.1100   0.1110
  0.1126   0.1138   0.1173   0.1201   0.1287   0.1313   0.1333   0.1350
  0.1351   0.1449   0.1482   0.1497   0.1499   0.1517   0.1603   0.1629
  0.1653   0.1666   0.1693   0.1731   0.1766   0.1808   0.1887   0.1917
  0.1948   0.1983   0.2009   0.2062   0.2094   0.2128   0.2158   0.2175
  0.2251   0.2260   0.2291   0.2315   0.2348   0.2384   0.2413   0.2473
  0.2516   0.2539   0.2585   0.2605   0.2613   0.2652   0.2685   0.2750
  0.2761   0.2785   0.2827   0.2842   0.2884   0.2929   0.2931   0.2986
  0.3032   0.3092   0.3136   0.3156   0.3236   0.3246   0.3399   0.3557
  0.3795   0.3872   0.4029   0.4233   0.4268   0.4288   0.4334   0.4387
  0.4410   0.4447   0.4529   0.4551   0.4565   0.4601   0.4639   0.4640
  0.4703   0.4796   0.4802   0.4821   0.4845   0.4891   0.4946   0.4999
  0.5080   0.5113   0.5161   0.5241   0.5369   0.5549   0.5617   0.5645
  0.5674   0.5708   0.5753   0.5798   0.5963   0.6012   0.6022   0.6069
  0.6093   0.6135   0.6148   0.6217   0.6263   0.6270   0.6321   0.6380
  0.6516   0.6580   0.6602   0.6709   0.6779   0.6791   0.6889   0.7126
  0.7649   0.7728   0.7766   0.7869   0.7943   0.8104   0.8167   0.8202
  0.8218   0.8265   0.8302   0.8326   0.8342   0.8352   0.8356   0.8374
  0.8389   0.8436   0.8463   0.8486   0.8509   0.8544   0.8578   0.8613
  0.8619   0.8874   0.8898   0.8914   0.8917   0.8943   0.8960   0.8964
  0.9090   0.9104   0.9202   0.9211   0.9229   0.9313   0.9358   0.9366
  0.9430   0.9467   0.9493   0.9515   0.9626   0.9648   0.9737   0.9761
  0.9796   0.9908   1.0047   1.0172   1.0262   1.0311   1.0365   1.0586
  1.0646   1.0664   1.0917   1.1027   1.1177   1.1344   1.1627   1.1703
  1.1887   1.1894   1.2008   1.2121   1.2237   1.2384   1.2425   1.2622
  1.2663   1.2718   1.2776   1.2829   1.2853   1.2906   1.2926   1.2932
  1.3007   1.3094   1.3189   1.3474   1.3699   1.3883   1.3911   1.3952
  1.4529   1.4613   1.4770   1.5090   1.5395   1.5481   1.5714   1.5884
  1.6222   1.6418   1.6528   1.6560   1.7153   1.7258   1.7374   1.7599
  1.7809   1.7826   1.8052   1.8056   1.8124   1.8148   1.8272   1.8472
  1.8666   1.8746   1.9013   1.9048   1.9555   1.9559   1.9790   2.0347
  2.0535   2.0984   2.1170   2.1210   2.1942   2.2060   2.2190   2.2217
  2.2262   2.2311   2.2421   2.2555   2.2565   2.2644   2.2676   2.2751
  2.3033   2.3106   2.3196   2.3247   2.3282   2.3426   2.3444   2.3945
  2.4042   2.4105   2.4244   2.4321   2.4343   2.4450   2.4521   2.4659
  2.4837   2.5072   2.5210   2.5275   2.5282   2.5553   2.5571   2.5811
  2.6015   2.6459   2.6585   2.6671   2.6677   2.6758   2.6854   2.7157
  2.7331   2.7538   2.7702   2.8027   2.8058   2.8209   2.8762   2.9503
  2.9524   3.0314   3.0654   3.0712   3.0858   3.1077   3.1155   3.1209
  3.1398   3.1468   3.1923   3.2195   3.2340   3.2504   3.2750   3.3979
  3.4477   3.5063   3.5550   3.6381   3.6937   3.7469   3.8755   3.8797
  3.9225   4.0153   4.2890   4.7981   4.7999   9.7411   9.7561   9.7841
  9.7928   9.8045   9.8101   9.8126   9.8567   9.8739  23.2569  23.4224
 23.7676  23.8111  23.8180  23.8406  23.9118  23.9222  23.9370  23.9685
 24.0620  24.0964  25.7631  25.7677  25.7783  25.8202  25.8520  25.8543
 25.9516  25.9904  26.0067  26.0746  26.0879  26.1066  26.1641  26.1968
 26.2379  26.3625  26.3851  26.4003  26.4852  26.5308  26.5613  26.6870
 26.7101  26.7927  26.8075  26.9682  27.2446 215.7327 215.7486 215.7802
215.7899 215.8036 215.8113 215.8142 215.8771 215.8835
 --------------------------------------------------------------

          Ground-State Mulliken Net Atomic Charges

     Atom                 Charge (a.u.)
  ----------------------------------------
      1 C                    -0.664909
      2 C                    -1.621345
      3 Cl                    0.593948
      4 C                     0.157342
      5 Cl                    0.646114
      6 C                     0.373847
      7 Cl                    0.678161
      8 C                     0.133928
      9 Cl                    0.644574
     10 C                    -1.622195
     11 Cl                    0.601877
     12 C                    -0.141600
     13 C                    -1.753427
     14 Cl                    0.581898
     15 C                     0.968809
     16 Cl                    0.594559
     17 C                    -0.107179
     18 Cl                    0.583581
     19 C                    -0.499330
     20 H                     0.242062
     21 C                    -0.813324
     22 Cl                    0.422607
  ----------------------------------------
  Sum of atomic charges =     0.000000

 -----------------------------------------------------------------
                    Cartesian Multipole Moments
 -----------------------------------------------------------------
    Charge (ESU x 10^10)
                -0.0000
    Dipole Moment (Debye)
         X       0.2851      Y       0.6874      Z      -0.4858
       Tot       0.8887
    Quadrupole Moments (Debye-Ang)
        XX    -181.4633     XY       2.9910     YY    -180.9313
        XZ      -1.6541     YZ      -2.2835     ZZ    -179.9149
    Octopole Moments (Debye-Ang^2)
       XXX    -259.9810    XXY      40.1549    XYY     -79.9537
       YYY      92.4013    XXZ      32.6190    XYZ      -8.3566
       YYZ      32.6372    XZZ     -80.2293    YZZ      37.6528
       ZZZ     101.7900
    Hexadecapole Moments (Debye-Ang^3)
      XXXX   -8365.5586   XXXY     392.9963   XXYY   -1741.9232
      XYYY     336.2528   YYYY   -2132.5009   XXXZ    1563.1428
      XXYZ    -116.7711   XYYZ     524.0581   YYYZ    -327.9084
      XXZZ   -2067.6806   XYZZ     150.4398   YYZZ   -1056.6134
      XZZZ    1569.4739   YZZZ    -291.8288   ZZZZ   -4179.3272
 -----------------------------------------------------------------
Archival summary:
1\1\november\OPT\ProcedureUnspecified\BasisUnspecified\l9121\taweetha\WedJan805:03:032020WedJan805:03:032020\0\\#,OPT,ProcedureUnspecified,BasisUnspecified,\\0,1\Cl\C,1,1.74276\C,2,1.40209,1,118.55\C,3,1.39769,2,117.701,1,-179.835,0\C,4,1.38716,3,121.785,2,0.12394,0\H,5,1.08086,4,120.46,3,179.791,0\C,5,1.3893,4,119.51,3,-0.072062,0\C,7,1.40035,5,120.79,4,-0.0907291,0\C,3,1.49151,2,120.968,1,-0.294813,0\C,9,1.39878,3,120.821,2,89.9398,0\C,9,1.39912,3,120.509,2,-90.1241,0\C,11,1.39929,9,121.204,3,179.827,0\C,10,1.39942,9,121.1,3,-179.821,0\C,12,1.40182,11,119.369,9,0.0249204,0\Cl,8,1.73486,7,120.685,5,-179.916,0\Cl,14,1.73508,12,119.926,11,-179.805,0\Cl,12,1.73513,11,120.38,9,-179.973,0\Cl,13,1.73518,10,120.366,9,179.835,0\Cl,10,1.74165,9,118.862,3,0.0201077,0\Cl,11,1.74188,9,118.737,3,-0.10906,0\Cl,7,1.74291,5,118.093,4,179.825,0\Cl,4,1.74965,3,120.05,2,-179.999,0\\\@

 Total job time:  27260.73s(wall), 27259.22s(cpu) 
 Wed Jan  8 05:03:03 2020

        *************************************************************
        *                                                           *
        *  Thank you very much for using Q-Chem.  Have a nice day.  *
        *                                                           *
        *************************************************************


 
User input: 2 of 2 
 
                  Welcome to Q-Chem
     A Quantum Leap Into The Future Of Chemistry


 Q-Chem 5.2 (devel), Q-Chem, Inc., Pleasanton, CA (2019)

 Yihan Shao,  Zhengting Gan,  E. Epifanovsky,  A. T. B. Gilbert,  M. Wormit,  
 J. Kussmann,  A. W. Lange,  A. Behn,  Jia Deng,  Xintian Feng,  D. Ghosh,  
 M. Goldey,  P. R. Horn,  L. D. Jacobson,  I. Kaliman,  T. Kus,  A. Landau,  
 Jie Liu,  E. I. Proynov,  R. M. Richard,  R. P. Steele,  E. J. Sundstrom,  
 H. L. Woodcock III,  P. M. Zimmerman,  D. Zuev,  B. Albrecht,  E. Alguire,  
 S. A. Baeppler,  D. Barton,  Z. Benda,  Y. A. Bernard,  E. J. Berquist,  
 K. B. Bravaya,  H. Burton,  D. Casanova,  Chun-Min Chang,  Yunqing Chen,  
 A. Chien,  K. D. Closser,  M. P. Coons,  S. Coriani,  S. Dasgupta,  
 A. L. Dempwolff,  M. Diedenhofen,  Hainam Do,  R. G. Edgar,  Po-Tung Fang,  
 S. Faraji,  S. Fatehi,  Qingguo Feng,  K. D. Fenk,  J. Fosso-Tande,  
 J. Gayvert,  Qinghui Ge,  A. Ghysels,  G. Gidofalvi,  J. Gomes,  
 J. Gonthier,  A. Gunina,  D. Hait,  M. W. D. Hanson-Heine,  
 P. H. P. Harbach,  A. W. Hauser,  M. F. Herbst,  J. E. Herr,  
 E. G. Hohenstein,  Z. C. Holden,  Kerwin Hui,  B. C. Huynh,  T.-C. Jagau,  
 Hyunjun Ji,  B. Kaduk,  K. Khistyaev,  Jaehoon Kim,  P. Klunzinger,  K. Koh,  
 D. Kosenkov,  L. Koulias,  T. Kowalczyk,  C. M. Krauter,  A. Kunitsa,  
 Ka Un Lao,  A. Laurent,  K. V. Lawler,  Joonho Lee,  D. Lefrancois,  
 S. Lehtola,  D. S. Levine,  Yi-Pei Li,  You-Sheng Lin,  Fenglai Liu,  
 E. Livshits,  A. Luenser,  P. Manohar,  E. Mansoor,  S. F. Manzer,  
 Shan-Ping Mao,  Yuezhi Mao,  N. Mardirossian,  A. V. Marenich,  
 T. Markovich,  L. A. Martinez-Martinez,  S. A. Maurer,  N. J. Mayhall,  
 S. C. McKenzie,  J.-M. Mewes,  P. Morgante,  A. F. Morrison,  
 J. W. Mullinax,  K. Nanda,  T. S. Nguyen-Beck,  R. Olivares-Amaya,  
 J. A. Parkhill,  Zheng Pei,  T. M. Perrine,  F. Plasser,  P. Pokhilko,  
 S. Prager,  A. Prociuk,  E. Ramos,  D. R. Rehn,  F. Rob,  M. Scheurer,  
 M. Schneider,  N. Sergueev,  S. M. Sharada,  S. Sharma,  D. W. Small,  
 T. Stauch,  T. Stein,  Yu-Chuan Su,  A. J. W. Thom,  A. Tkatchenko,  
 T. Tsuchimochi,  N. M. Tubman,  L. Vogt,  M. L. Vidal,  O. Vydrov,  
 M. A. Watson,  J. Wenzel,  M. de Wergifosse,  T. A. Wesolowski,  A. White,  
 J. Witte,  A. Yamada,  Jun Yang,  K. Yao,  S. Yeganeh,  S. R. Yost,  
 Zhi-Qiang You,  A. Zech,  Igor Ying Zhang,  Xing Zhang,  Yan Zhao,  
 Ying Zhu,  B. R. Brooks,  G. K. L. Chan,  C. J. Cramer,  M. S. Gordon,  
 W. J. Hehre,  A. Klamt,  M. W. Schmidt,  C. D. Sherrill,  D. G. Truhlar,  
 A. Aspuru-Guzik,  R. Baer,  A. T. Bell,  N. A. Besley,  Jeng-Da Chai,  
 A. E. DePrince, III,  R. A. DiStasio Jr.,  A. Dreuw,  B. D. Dunietz,  
 T. R. Furlani,  Chao-Ping Hsu,  Yousung Jung,  Jing Kong,  D. S. Lambrecht,  
 WanZhen Liang,  C. Ochsenfeld,  V. A. Rassolov,  L. V. Slipchenko,  
 J. E. Subotnik,  T. Van Voorhis,  J. M. Herbert,  A. I. Krylov,  
 P. M. W. Gill,  M. Head-Gordon

 Contributors to earlier versions of Q-Chem not listed above: 
 R. D. Adamson,  B. Austin,  J. Baker,  G. J. O. Beran,  K. Brandhorst,  
 S. T. Brown,  E. F. C. Byrd,  A. K. Chakraborty,  C.-L. Cheng,  
 Siu Hung Chien,  D. M. Chipman,  D. L. Crittenden,  H. Dachsel,  
 R. J. Doerksen,  A. D. Dutoi,  L. Fusti-Molnar,  W. A. Goddard III,  
 A. Golubeva-Zadorozhnaya,  S. R. Gwaltney,  G. Hawkins,  A. Heyden,  
 S. Hirata,  G. Kedziora,  F. J. Keil,  C. Kelley,  Jihan Kim,  R. A. King,  
 R. Z. Khaliullin,  P. P. Korambath,  W. Kurlancheek,  A. M. Lee,  M. S. Lee,  
 S. V. Levchenko,  Ching Yeh Lin,  D. Liotard,  R. C. Lochan,  I. Lotan,  
 P. E. Maslen,  N. Nair,  D. P. O'Neill,  D. Neuhauser,  E. Neuscamman,  
 C. M. Oana,  R. Olson,  B. Peters,  R. Peverati,  P. A. Pieniazek,  
 Y. M. Rhee,  J. Ritchie,  M. A. Rohrdanz,  E. Rosta,  N. J. Russ,  
 H. F. Schaefer III,  N. E. Schultz,  N. Shenvi,  A. C. Simmonett,  A. Sodt,  
 D. Stuck,  K. S. Thanthiriwatte,  V. Vanovschi,  Tao Wang,  A. Warshel,  
 C. F. Williams,  Q. Wu,  X. Xu,  W. Zhang

 Please cite Q-Chem as follows:
 Y. Shao et al., Mol. Phys. 113, 184-215 (2015)
 DOI: 10.1080/00268976.2014.952696

 Q-Chem 5.2.1 for Intel X86 EM64T Linux

 Parts of Q-Chem use Armadillo 8.300.2 (Tropical Shenanigans).
 http://arma.sourceforge.net/

 Q-Chem begins on Wed Jan  8 05:03:04 2020  

Host: 
0

     Scratch files written to /scratch/taweetham/qchem26440//
NAlpha2: 226
NElect   226
Mult     1
The previous job contains 0 fragments, simply inherited here

 Q-Chem warning in module libgen/rem_setup.C, line 2168:

 Setting Thresh to 1e-14


Checking the input file for inconsistencies... 	...done.

--------------------------------------------------------------
User input:
--------------------------------------------------------------

$MOLECULE
READ
$END

$REM
   JOB_TYPE 	FREQUENCY
   BASIS 	6-311++G**
   METHOD	B3LYP
   SCF_GUESS_ALWAYS     TRUE
   S2THRESH     15
   THRESH       15
   MEM_TOTAL    10000
$END

--------------------------------------------------------------
 ----------------------------------------------------------------
             Standard Nuclear Orientation (Angstroms)
    I     Atom           X                Y                Z
 ----------------------------------------------------------------
    1      C       0.5045075265     0.0048327129     0.1426756669
    2      C       1.2212552421     1.2050370761     0.0939137168
    3      Cl      0.3507907901     2.7092737794     0.2075737227
    4      C       2.6135642928     1.2102998122    -0.0469081270
    5      Cl      3.4832058245     2.7105142585    -0.1095455201
    6      C       3.3020037821    -0.0074884493    -0.1399046893
    7      Cl      5.0277377091    -0.0135212015    -0.3196598475
    8      C       2.6000075658    -1.2197781969    -0.0882899761
    9      Cl      3.4508224374    -2.7279708736    -0.1984872423
   10      C       1.2079745837    -1.2012308681     0.0527807072
   11      Cl      0.3176085521    -2.6969475487     0.1178657946
   12      C      -0.9798125831     0.0065678781     0.2889226040
   13      C      -1.8156297080     0.0304412907    -0.8365522945
   14      Cl     -1.0830451394     0.0660636764    -2.4174622541
   15      C      -3.2128434051     0.0225182998    -0.7175126268
   16      Cl     -4.2250723536     0.0533038634    -2.1261255292
   17      C      -3.7739117096    -0.0131638956     0.5650300268
   18      Cl     -5.5018700290    -0.0323310917     0.7920226719
   19      C      -2.9653904130    -0.0361116370     1.6945911539
   20      H      -3.4115410112    -0.0643446574     2.6786704647
   21      C      -1.5860536887    -0.0253828375     1.5478889206
   22      Cl     -0.6015006089    -0.0563203007     2.9939075592
 ----------------------------------------------------------------
 Molecular Point Group                 C1    NOp =  1
 Largest Abelian Subgroup              C1    NOp =  1
 Nuclear Repulsion Energy =        3115.76299828 hartrees
 There are      113 alpha and      113 beta electrons
 Requested basis set is 6-311++G(d,p)
 There are 194 shells and 541 basis functions

 Total QAlloc Memory Limit  10000 MB
 Mega-Array Size       188 MB
 MEM_STATIC part       192 MB
 A cutoff of  1.0D-15 yielded  13189 shell pairs
 There are    116533 function pairs (    125347 Cartesian)
 Smallest overlap matrix eigenvalue = 8.30E-08
 Linear dependence detected in AO basis
 Number of orthogonalized atomic orbitals = 535
 Maximum deviation from orthogonality = 4.381E-10
 Guess from superposition of atomic densities
 Warning:  Energy on first SCF cycle will be non-variational
 SAD guess density has 226.000000 electrons

 -----------------------------------------------------------------------
  General SCF calculation program by
  Eric Jon Sundstrom, Paul Horn, Yuezhi Mao, Dmitri Zuev, Alec White,
  David Stuck, Shaama M.S., Shane Yost, Joonho Lee, David Small,
  Daniel Levine, Susi Lehtola, Hugh Burton, Evgeny Epifanovsky,
  Bang C. Huynh
 -----------------------------------------------------------------------
 Exchange:     0.2000 Hartree-Fock + 0.0800 Slater + 0.7200 B88
 Correlation:  0.1900 VWN1RPA + 0.8100 LYP
 Using SG-1 standard quadrature grid
 A restricted SCF calculation will be
 performed using DIIS
 SCF converges when DIIS error is below 1.0e-08
 ---------------------------------------
  Cycle       Energy         DIIS error
 ---------------------------------------
    1   -4604.9213953660      2.58e-02  
    2   -4599.8925318723      1.52e-03  
    3   -4599.8416374001      1.84e-03  
    4   -4599.9572819261      6.36e-04  
    5   -4599.9710810252      2.38e-04  
    6   -4599.9728987484      8.72e-05  
    7   -4599.9731505675      2.86e-05  
    8   -4599.9731780634      6.95e-06  
    9   -4599.9731794105      3.30e-06  
   10   -4599.9731798111      6.90e-07  
   11   -4599.9731798272      1.62e-07  
   12   -4599.9731798281      8.50e-08  
   13   -4599.9731798283      2.28e-08  
   14   -4599.9731798284      8.23e-09  Convergence criterion met
 ---------------------------------------
 SCF time:   CPU 1112.98s  wall 1113.00s 
 SCF   energy in the final basis set =    -4599.9731798284
 Total energy in the final basis set =    -4599.9731798284

 --------------------------------------------------------------

                    Orbital Energies (a.u.)
 --------------------------------------------------------------

 Alpha MOs
 -- Occupied --
********-101.5853-101.5853-101.5852-101.5852-101.5843-101.5838-101.5832
******** -10.2909 -10.2876 -10.2875 -10.2870 -10.2869 -10.2868 -10.2841
-10.2833 -10.2803 -10.2506 -10.2474 -10.2279  -9.5010  -9.5001  -9.5000
 -9.5000  -9.4999  -9.4991  -9.4984  -9.4978  -9.4976  -7.2659  -7.2650
 -7.2650  -7.2649  -7.2649  -7.2640  -7.2632  -7.2629  -7.2623  -7.2559
 -7.2550  -7.2549  -7.2548  -7.2548  -7.2547  -7.2540  -7.2540  -7.2539
 -7.2538  -7.2537  -7.2533  -7.2531  -7.2527  -7.2526  -7.2524  -7.2518
 -7.2517  -0.9789  -0.9638  -0.9308  -0.9261  -0.9139  -0.9071  -0.8856
 -0.8785  -0.8736  -0.8474  -0.8428  -0.8019  -0.7620  -0.7515  -0.7472
 -0.6696  -0.6459  -0.6387  -0.6237  -0.5685  -0.5574  -0.5551  -0.5294
 -0.5032  -0.4924  -0.4788  -0.4786  -0.4758  -0.4749  -0.4665  -0.4533
 -0.4395  -0.4319  -0.4287  -0.4189  -0.4022  -0.3999  -0.3951  -0.3688
 -0.3652  -0.3639  -0.3605  -0.3605  -0.3602  -0.3504  -0.3501  -0.3458
 -0.3389  -0.3340  -0.3336  -0.3251  -0.3195  -0.2831  -0.2802  -0.2738
 -0.2720
 -- Virtual --
 -0.0708  -0.0687  -0.0668  -0.0648  -0.0611  -0.0489  -0.0129  -0.0091
 -0.0066   0.0010   0.0066   0.0105   0.0191   0.0207   0.0234   0.0235
  0.0281   0.0405   0.0429   0.0495   0.0504   0.0576   0.0578   0.0633
  0.0647   0.0695   0.0742   0.0792   0.0806   0.0807   0.0872   0.0888
  0.0918   0.0925   0.0948   0.0988   0.1024   0.1040   0.1100   0.1110
  0.1125   0.1138   0.1174   0.1200   0.1286   0.1314   0.1335   0.1350
  0.1351   0.1449   0.1483   0.1498   0.1500   0.1517   0.1604   0.1629
  0.1654   0.1670   0.1693   0.1732   0.1770   0.1808   0.1884   0.1914
  0.1951   0.1985   0.2011   0.2054   0.2093   0.2123   0.2161   0.2177
  0.2250   0.2262   0.2298   0.2316   0.2350   0.2383   0.2408   0.2474
  0.2515   0.2540   0.2585   0.2604   0.2613   0.2650   0.2687   0.2751
  0.2760   0.2787   0.2826   0.2843   0.2885   0.2927   0.2933   0.2983
  0.3034   0.3091   0.3135   0.3160   0.3236   0.3248   0.3401   0.3558
  0.3796   0.3872   0.4028   0.4230   0.4269   0.4290   0.4334   0.4387
  0.4410   0.4449   0.4531   0.4551   0.4565   0.4601   0.4640   0.4641
  0.4705   0.4796   0.4802   0.4818   0.4847   0.4892   0.4947   0.4999
  0.5082   0.5116   0.5163   0.5242   0.5369   0.5552   0.5618   0.5648
  0.5673   0.5709   0.5753   0.5801   0.5962   0.6011   0.6022   0.6070
  0.6099   0.6135   0.6147   0.6217   0.6263   0.6270   0.6320   0.6381
  0.6516   0.6582   0.6601   0.6709   0.6784   0.6792   0.6889   0.7125
  0.7650   0.7729   0.7766   0.7869   0.7943   0.8104   0.8167   0.8203
  0.8218   0.8267   0.8302   0.8326   0.8343   0.8351   0.8356   0.8375
  0.8389   0.8435   0.8464   0.8486   0.8510   0.8544   0.8578   0.8613
  0.8620   0.8874   0.8899   0.8914   0.8917   0.8942   0.8960   0.8964
  0.9090   0.9105   0.9203   0.9211   0.9228   0.9314   0.9357   0.9366
  0.9430   0.9466   0.9492   0.9516   0.9626   0.9648   0.9736   0.9761
  0.9797   0.9909   1.0048   1.0173   1.0261   1.0311   1.0365   1.0586
  1.0645   1.0665   1.0917   1.1027   1.1177   1.1343   1.1626   1.1705
  1.1886   1.1895   1.2009   1.2120   1.2237   1.2383   1.2425   1.2622
  1.2663   1.2718   1.2775   1.2830   1.2852   1.2905   1.2926   1.2932
  1.3007   1.3093   1.3189   1.3474   1.3699   1.3885   1.3911   1.3950
  1.4529   1.4613   1.4770   1.5090   1.5395   1.5482   1.5714   1.5884
  1.6222   1.6419   1.6528   1.6559   1.7153   1.7258   1.7374   1.7599
  1.7809   1.7826   1.8052   1.8056   1.8124   1.8149   1.8272   1.8472
  1.8667   1.8746   1.9013   1.9048   1.9555   1.9559   1.9790   2.0347
  2.0535   2.0985   2.1169   2.1210   2.1943   2.2061   2.2189   2.2218
  2.2262   2.2310   2.2420   2.2555   2.2566   2.2645   2.2676   2.2752
  2.3033   2.3107   2.3196   2.3247   2.3283   2.3426   2.3445   2.3947
  2.4044   2.4104   2.4245   2.4321   2.4341   2.4450   2.4522   2.4660
  2.4837   2.5072   2.5211   2.5275   2.5283   2.5553   2.5571   2.5811
  2.6015   2.6460   2.6585   2.6670   2.6677   2.6759   2.6854   2.7157
  2.7331   2.7538   2.7702   2.8027   2.8058   2.8209   2.8763   2.9504
  2.9524   3.0314   3.0654   3.0712   3.0858   3.1077   3.1155   3.1209
  3.1399   3.1468   3.1923   3.2195   3.2340   3.2504   3.2750   3.3979
  3.4477   3.5063   3.5550   3.6381   3.6937   3.7469   3.8755   3.8798
  3.9225   4.0152   4.2890   4.7981   4.7999   9.7411   9.7561   9.7840
  9.7928   9.8046   9.8100   9.8124   9.8566   9.8738  23.2569  23.4224
 23.7676  23.8112  23.8179  23.8407  23.9118  23.9222  23.9370  23.9685
 24.0620  24.0964  25.7632  25.7677  25.7783  25.8202  25.8520  25.8544
 25.9516  25.9904  26.0067  26.0747  26.0880  26.1069  26.1644  26.1967
 26.2381  26.3624  26.3849  26.4006  26.4854  26.5310  26.5610  26.6872
 26.7099  26.7927  26.8073  26.9682  27.2446 215.7327 215.7486 215.7801
215.7899 215.8036 215.8113 215.8141 215.8770 215.8835
 --------------------------------------------------------------

          Ground-State Mulliken Net Atomic Charges

     Atom                 Charge (a.u.)
  ----------------------------------------
      1 C                    -0.677877
      2 C                    -1.605377
      3 Cl                    0.589095
      4 C                     0.160409
      5 Cl                    0.646341
      6 C                     0.361164
      7 Cl                    0.678371
      8 C                     0.137509
      9 Cl                    0.644694
     10 C                    -1.608051
     11 Cl                    0.597436
     12 C                    -0.135291
     13 C                    -1.757677
     14 Cl                    0.584317
     15 C                     0.968352
     16 Cl                    0.593500
     17 C                    -0.106117
     18 Cl                    0.583528
     19 C                    -0.507560
     20 H                     0.241934
     21 C                    -0.813659
     22 Cl                    0.424959
  ----------------------------------------
  Sum of atomic charges =     0.000000

 -----------------------------------------------------------------
                    Cartesian Multipole Moments
 -----------------------------------------------------------------
    Charge (ESU x 10^10)
                -0.0000
    Dipole Moment (Debye)
         X      -0.4034      Y      -0.0193      Z       0.7917
       Tot       0.8888
    Quadrupole Moments (Debye-Ang)
        XX    -180.9390     XY       0.0872     YY    -181.9538
        XZ      -3.7095     YZ      -0.0683     ZZ    -179.5939
    Octopole Moments (Debye-Ang^2)
       XXX      15.5404    XXY      -0.3876    XYY       5.3358
       YYY       0.1120    XXZ       8.3945    XYZ       0.3010
       YYZ      -3.2201    XZZ      -6.6138    YZZ      -0.0876
       ZZZ      -5.8556
    Hexadecapole Moments (Debye-Ang^3)
      XXXX   -9843.6162   XXXY       1.9006   XXYY   -2079.0652
      XYYY      -0.1651   YYYY   -2515.0715   XXXZ     -27.0856
      XXYZ      -1.0283   XYYZ       2.1982   YYYZ       2.7751
      XXZZ   -1949.9361   XYZZ       0.0536   YYZZ    -783.3859
      XZZZ      16.8674   YZZZ      -2.6240   ZZZZ   -1912.5187
 -----------------------------------------------------------------
 Calculating MO derivatives via CPSCF
    1     0    69    0.0160498  
    2     0    69    0.0049657  
    3     0    69    0.0007142  
    4     0    69    0.0000893  
    5    48    21    0.0000081  
    6    69     0    0.0000005  Converged
 Time for AOints: 1940.7 s (CPU) 1940.8 s (wall)
 ------------------------------------------------------------------------------
                     AOints        : Timing summary (seconds)
 ------------------------------------------------------------------------------
     job step          cpu (% of tot)      sys (% of tot)     wall (% of tot)
 ------------------------------------------------------------------------------
  AOints            0.1941E+04 (10.5)   0.1000E-04 ( 1.7)   0.1941E+04 (10.4)
 ------------------------------------------------------------------------------
   Grand Totals     0.1857E+05          0.5820E-03          0.1857E+05
 ------------------------------------------------------------------------------
 Polarizability Matrix (a.u.)
            1           2           3
    1-343.7125963  -0.3253177   1.9238621
    2  -0.3253177-225.9621101   0.1858146
    3   1.9238621   0.1858146-207.8338376
 Calculating analytic Hessian of the SCF energy

 Direct stationary perturbation theory relativistic correction:

 rels  =       7.090805979772
 relv  =     -27.800479098169
 rel2e =       7.979161128420
 E_rel =     -12.730511989978

 Hessian of the SCF Energy
            1           2           3           4           5           6
    1   0.6325876   0.0018480  -0.0464958  -0.1648830  -0.1190481   0.0087433
    2   0.0018480   0.6220074   0.0076177  -0.0571110  -0.2385920   0.0024399
    3  -0.0464958   0.0076177   0.1734584   0.0097431   0.0087480  -0.0572945
    4  -0.1648830  -0.0571110   0.0097431   0.5864644   0.0483400  -0.0462413
    5  -0.1190481  -0.2385920   0.0087480   0.0483400   0.5321102   0.0020282
    6   0.0087433   0.0024399  -0.0572945  -0.0462413   0.0020282   0.1211297
    7   0.0048558  -0.0002678  -0.0000702  -0.0693380   0.0516060   0.0057315
    8   0.0196068  -0.0407561  -0.0027026   0.0546864  -0.1319876  -0.0068066
    9   0.0003023  -0.0007572   0.0040599   0.0057529  -0.0065112  -0.0241727
   10  -0.0245399  -0.0755156   0.0015338  -0.2949263   0.0296307   0.0242760
   11  -0.0234286   0.0309907   0.0027032  -0.0325515  -0.0959556   0.0028641
   12   0.0025833   0.0080403   0.0046730   0.0235540  -0.0036621  -0.0586875
   13  -0.0028915   0.0040697   0.0007137  -0.0202986  -0.0329496   0.0018314
   14   0.0003893   0.0026703  -0.0000556  -0.0123879  -0.0177081   0.0009264
   15   0.0006554  -0.0004221   0.0034744   0.0020624   0.0029696   0.0029118
   16   0.0005994  -0.0003883   0.0000782  -0.0263462   0.0233464   0.0035604
   17  -0.0003675  -0.0665333  -0.0011754   0.0807129   0.0320306  -0.0078143
   18  -0.0000058  -0.0011679   0.0011503   0.0044286  -0.0019000   0.0034560
   19  -0.0020319   0.0000171   0.0001690   0.0040474   0.0025281  -0.0000005
   20   0.0000106   0.0004061   0.0000230  -0.0008518  -0.0032832  -0.0000437
   21   0.0001016   0.0000357  -0.0010297  -0.0000930  -0.0003919   0.0035965
   22  -0.0233409   0.0759753   0.0040888  -0.0537497  -0.0300635   0.0051766
   23   0.0238448   0.0301553  -0.0018032  -0.0291609  -0.0165806   0.0026912
   24   0.0032601  -0.0071845   0.0043117   0.0050693   0.0027201   0.0007605
   25  -0.0029144  -0.0040256   0.0005675   0.0003178   0.0000603  -0.0001050
   26  -0.0003612   0.0027048   0.0000258   0.0000100  -0.0000423   0.0000010
   27   0.0006519   0.0003846   0.0034946  -0.0000772   0.0000114  -0.0007477
   28  -0.1625616   0.0555358   0.0115719   0.0643596   0.0284208  -0.0056391
   29   0.1174738  -0.2392291  -0.0150638  -0.0297026  -0.0630410   0.0018434
   30   0.0128771  -0.0087714  -0.0579573  -0.0067022  -0.0041090   0.0051799
   31   0.0045571  -0.0003237  -0.0000709  -0.0011458   0.0017678   0.0005642
   32  -0.0200751  -0.0407095   0.0012072   0.0047075   0.0012400  -0.0004781
   33  -0.0003617  -0.0007419   0.0041272   0.0006447  -0.0002017   0.0039152
   34  -0.2137601   0.0003752   0.0138771  -0.0217633  -0.0112805   0.0024340
   35   0.0000344  -0.0753049   0.0001477  -0.0266317   0.0041244   0.0023853
   36   0.0141136   0.0000430  -0.0777364   0.0019734   0.0009661   0.0037162
   37  -0.0257995   0.0005506  -0.0238062  -0.0005648   0.0028828  -0.0000190
   38   0.0002857   0.0032388  -0.0000990  -0.0000025  -0.0009038   0.0015282
   39  -0.0083536  -0.0000026   0.0073156   0.0030157  -0.0006602  -0.0012259
   40  -0.0022059   0.0001175  -0.0033371   0.0000720   0.0001022  -0.0017275
   41  -0.0000631  -0.0023065   0.0000293  -0.0007928  -0.0001957  -0.0007827
   42   0.0026265  -0.0000119  -0.0023815  -0.0013443   0.0005342  -0.0009085
   43   0.0009168   0.0000068  -0.0017869  -0.0005253   0.0002399   0.0001366
   44   0.0001134   0.0054967   0.0001964   0.0006818  -0.0002594  -0.0002277
   45  -0.0030744   0.0001799  -0.0029076   0.0001387   0.0003085  -0.0000859
   46  -0.0001343   0.0000212  -0.0014065  -0.0002153   0.0005479  -0.0000146
   47  -0.0000114   0.0002393   0.0000075   0.0000689   0.0000281  -0.0000505
   48   0.0003626   0.0000094  -0.0004091  -0.0001002   0.0003439   0.0000802
   49  -0.0005949   0.0000013  -0.0002836   0.0003265  -0.0002164  -0.0000274
   50  -0.0000198  -0.0012340   0.0000082  -0.0002002   0.0002125   0.0000583
   51   0.0001476  -0.0000226  -0.0014984  -0.0000874   0.0001321   0.0000697
   52   0.0011882   0.0000147  -0.0000159  -0.0004392   0.0004004   0.0000488
   53   0.0000111  -0.0001475  -0.0000093   0.0000160  -0.0000260   0.0000276
   54  -0.0001713  -0.0000086   0.0001595   0.0000611  -0.0000541   0.0000004
   55   0.0017010  -0.0000349   0.0016739  -0.0006092   0.0004244   0.0000240
   56  -0.0000085   0.0053873   0.0002435   0.0007589  -0.0002469  -0.0001997
   57   0.0016266   0.0002888  -0.0048063   0.0003196  -0.0009663   0.0000042
   58  -0.0000676  -0.0000327   0.0012135  -0.0001769   0.0002669   0.0000162
   59   0.0000047   0.0002657   0.0000187   0.0000501   0.0001386   0.0000669
   60  -0.0001263   0.0000056   0.0002038   0.0000045  -0.0000164   0.0000233
   61  -0.0187436  -0.0007808   0.0291776  -0.0012095   0.0030221   0.0000944
   62  -0.0003120   0.0035310  -0.0000303  -0.0000715  -0.0008565  -0.0011541
   63   0.0129954   0.0000499   0.0013054  -0.0030678   0.0002511  -0.0006722
   64  -0.0019674  -0.0000470   0.0028628   0.0005920  -0.0000345   0.0011387
   65   0.0000687  -0.0022817  -0.0000407  -0.0005699  -0.0002014   0.0006973
   66  -0.0024599  -0.0000044  -0.0017136   0.0009381  -0.0005432  -0.0010497
            7           8           9          10          11          12
    1   0.0048558   0.0196068   0.0003023  -0.0245399  -0.0234286   0.0025833
    2  -0.0002678  -0.0407561  -0.0007572  -0.0755156   0.0309907   0.0080403
    3  -0.0000702  -0.0027026   0.0040599   0.0015338   0.0027032   0.0046730
    4  -0.0693380   0.0546864   0.0057529  -0.2949263  -0.0325515   0.0235540
    5   0.0516060  -0.1319876  -0.0065112   0.0296307  -0.0959556  -0.0036621
    6   0.0057315  -0.0068066  -0.0241727   0.0242760   0.0028641  -0.0586875
    7   0.0979647  -0.0782417  -0.0102064  -0.0203804   0.0329162   0.0029759
    8  -0.0782417   0.1911934   0.0104957   0.0111355  -0.0173379  -0.0014799
    9  -0.0102064   0.0104957   0.0134410   0.0026157  -0.0036656   0.0030319
   10  -0.0203804   0.0111355   0.0026157   0.5830370  -0.0353163  -0.0491754
   11   0.0329162  -0.0173379  -0.0036656  -0.0353163   0.5384990   0.0120422
   12   0.0029759  -0.0014799   0.0030319  -0.0491754   0.0120422   0.1131780
   13  -0.0078409  -0.0037620   0.0006995  -0.0718265  -0.0570940   0.0041605
   14   0.0038896   0.0031174  -0.0003464  -0.0568515  -0.1364754   0.0034507
   15   0.0008513   0.0004543  -0.0008804   0.0042642   0.0035201  -0.0226891
   16  -0.0021954  -0.0008250   0.0005729  -0.1424572   0.1148272   0.0111718
   17  -0.0045191   0.0021366   0.0004930   0.0528456  -0.2455183  -0.0093073
   18   0.0005169   0.0000722   0.0035119   0.0102196  -0.0156846  -0.0551488
   19  -0.0012894   0.0006173   0.0001557  -0.0378942   0.0030500   0.0043612
   20   0.0012447  -0.0001754  -0.0001309   0.0230599  -0.0003310  -0.0024668
   21   0.0001701  -0.0000715   0.0001256   0.0047404  -0.0004028   0.0030989
   22   0.0007258   0.0004259  -0.0002090   0.0615735  -0.0276998  -0.0063075
   23   0.0004104   0.0000245  -0.0000521   0.0264958  -0.0544972  -0.0036404
   24  -0.0001547  -0.0000371  -0.0008748  -0.0053072   0.0016999   0.0043216
   25  -0.0004459   0.0009074   0.0000466  -0.0011023  -0.0016712   0.0004170
   26   0.0009732  -0.0014580  -0.0001185  -0.0044795   0.0012288   0.0004470
   27   0.0000459  -0.0001075  -0.0001299   0.0003504   0.0001510   0.0033307
   28  -0.0012303  -0.0046870   0.0004741  -0.0531020   0.0293774   0.0060302
   29  -0.0017564   0.0013080   0.0001058   0.0302791  -0.0171615  -0.0033935
   30   0.0004885   0.0003861   0.0039444   0.0061764  -0.0033633   0.0005305
   31   0.0003550   0.0000562  -0.0000139   0.0007118  -0.0004073  -0.0001812
   32  -0.0000869  -0.0019615  -0.0000420  -0.0004205   0.0000369   0.0000579
   33  -0.0000168  -0.0000285   0.0001936  -0.0002256   0.0000870  -0.0008675
   34  -0.0024024   0.0022827  -0.0000488   0.0010103  -0.0025305   0.0003557
   35  -0.0035039  -0.0025726   0.0003347  -0.0014324  -0.0034289   0.0000642
   36  -0.0001805  -0.0002431  -0.0023424   0.0004187  -0.0000080   0.0051275
   37   0.0003130  -0.0010391  -0.0008250  -0.0004170   0.0000719   0.0008104
   38  -0.0015979  -0.0010973  -0.0006755   0.0000548  -0.0001641  -0.0002821
   39  -0.0000572   0.0006294  -0.0001660   0.0001749   0.0003758  -0.0002361
   40  -0.0001293   0.0001219  -0.0000377   0.0004891   0.0002268   0.0001385
   41  -0.0000853   0.0002729  -0.0001056   0.0003171  -0.0001446   0.0001141
   42   0.0001653  -0.0000646   0.0002659   0.0001712  -0.0001711  -0.0000018
   43   0.0004435   0.0001462   0.0002401  -0.0000684  -0.0001381  -0.0000313
   44   0.0002435   0.0000693   0.0001775   0.0000203   0.0003159   0.0001480
   45   0.0002086  -0.0001430  -0.0002000  -0.0001235  -0.0001740   0.0002082
   46   0.0000545  -0.0001686  -0.0000510   0.0001089   0.0002029   0.0001113
   47  -0.0000182  -0.0000493  -0.0000063  -0.0000151  -0.0000136  -0.0000332
   48  -0.0000136  -0.0001109  -0.0000162   0.0000472   0.0001693  -0.0000150
   49  -0.0000631  -0.0000733   0.0000136  -0.0001074  -0.0003698   0.0000184
   50   0.0001541   0.0000589  -0.0000617  -0.0000425  -0.0001130  -0.0001161
   51  -0.0000083  -0.0000357   0.0002211   0.0000597   0.0000905   0.0000092
   52  -0.0001043  -0.0001648   0.0000055   0.0001493   0.0002088  -0.0000194
   53  -0.0000186   0.0000043  -0.0000014   0.0000019   0.0000072  -0.0000202
   54   0.0000165   0.0000189  -0.0000061  -0.0000309  -0.0000365  -0.0000076
   55   0.0003540   0.0001168  -0.0002997   0.0000216   0.0000617  -0.0000186
   56   0.0001282   0.0000530  -0.0000521   0.0000031   0.0002138   0.0002563
   57  -0.0002722   0.0003406  -0.0001387   0.0000406  -0.0000847   0.0002036
   58   0.0000628  -0.0000995   0.0000231  -0.0000161   0.0000119  -0.0000592
   59   0.0000078  -0.0001110  -0.0000144   0.0000275   0.0000002  -0.0000041
   60   0.0000074   0.0000022   0.0000057   0.0000159   0.0000268  -0.0000196
   61   0.0003850  -0.0012098   0.0006945  -0.0005688  -0.0000159  -0.0007388
   62  -0.0014369  -0.0010423   0.0008170   0.0000121  -0.0000530  -0.0001006
   63  -0.0000945  -0.0005532  -0.0001870  -0.0000448  -0.0002264  -0.0000736
   64  -0.0000945   0.0001665   0.0000950   0.0003448   0.0002687  -0.0001609
   65  -0.0000413   0.0003099   0.0001172   0.0001966  -0.0001056  -0.0001154
   66  -0.0001024  -0.0000146   0.0003134  -0.0001952   0.0000930   0.0000336
           13          14          15          16          17          18
    1  -0.0028915   0.0003893   0.0006554   0.0005994  -0.0003675  -0.0000058
    2   0.0040697   0.0026703  -0.0004221  -0.0003883  -0.0665333  -0.0011679
    3   0.0007137  -0.0000556   0.0034744   0.0000782  -0.0011754   0.0011503
    4  -0.0202986  -0.0123879   0.0020624  -0.0263462   0.0807129   0.0044286
    5  -0.0329496  -0.0177081   0.0029696   0.0233464   0.0320306  -0.0019000
    6   0.0018314   0.0009264   0.0029118   0.0035604  -0.0078143   0.0034560
    7  -0.0078409   0.0038896   0.0008513  -0.0021954  -0.0045191   0.0005169
    8  -0.0037620   0.0031174   0.0004543  -0.0008250   0.0021366   0.0000722
    9   0.0006995  -0.0003464  -0.0008804   0.0005729   0.0004930   0.0035119
   10  -0.0718265  -0.0568515   0.0042642  -0.1424572   0.0528456   0.0102196
   11  -0.0570940  -0.1364754   0.0035201   0.1148272  -0.2455183  -0.0156846
   12   0.0041605   0.0034507  -0.0226891   0.0111718  -0.0093073  -0.0551488
   13   0.1024060   0.0809127  -0.0080914   0.0012391   0.0001324   0.0002293
   14   0.0809127   0.1960712  -0.0046408  -0.0200538  -0.0393055   0.0013043
   15  -0.0080914  -0.0046408   0.0117384  -0.0001930  -0.0007565   0.0033997
   16   0.0012391  -0.0200538  -0.0001930   0.5075895   0.0014755  -0.0413245
   17   0.0001324  -0.0393055  -0.0007565   0.0014755   0.6060970   0.0086280
   18   0.0002293   0.0013043   0.0033997  -0.0413245   0.0086280   0.1126657
   19   0.0004640   0.0009191  -0.0000414  -0.1660470   0.0004363   0.0149184
   20   0.0091339  -0.0058603  -0.0010620   0.0004272  -0.0390196  -0.0003486
   21   0.0000417  -0.0002079  -0.0008698   0.0150533  -0.0003483  -0.0244036
   22  -0.0010271   0.0045006   0.0005188  -0.1443509  -0.0543983   0.0085272
   23   0.0016870   0.0011732  -0.0002202  -0.1164222  -0.2446601   0.0090244
   24   0.0004700  -0.0005094   0.0032953   0.0072946   0.0027114  -0.0543422
   25   0.0003639  -0.0003037  -0.0000135   0.0015286  -0.0006438   0.0001769
   26   0.0002736  -0.0017439  -0.0000667   0.0196000  -0.0393213  -0.0026846
   27  -0.0000016  -0.0000024   0.0002717   0.0004608  -0.0006509   0.0033073
   28   0.0003130  -0.0000085  -0.0000855  -0.0276156  -0.0801885   0.0017415
   29  -0.0000589  -0.0000400   0.0000166  -0.0228331   0.0328969   0.0028808
   30  -0.0001134   0.0000106  -0.0007413   0.0028754   0.0087209   0.0038982
   31  -0.0004703  -0.0009889   0.0000186  -0.0021426   0.0045507   0.0006679
   32  -0.0009196  -0.0014409   0.0000699   0.0008424   0.0020955  -0.0001256
   33   0.0000207   0.0000805  -0.0001207   0.0005868  -0.0005399   0.0034817
   34   0.0000088   0.0004773   0.0000229  -0.0005554  -0.0000043  -0.0000713
   35  -0.0013822  -0.0005277   0.0001264  -0.0000032  -0.0013580  -0.0000032
   36  -0.0000172  -0.0000592   0.0002367  -0.0001036   0.0000059  -0.0013342
   37  -0.0001180  -0.0000715   0.0000761   0.0002073  -0.0000029  -0.0003072
   38  -0.0000831   0.0000714   0.0000050   0.0000001   0.0000425  -0.0000289
   39   0.0005498   0.0004157  -0.0000306  -0.0001591   0.0000016   0.0002550
   40   0.0000484  -0.0000178  -0.0000193  -0.0000522   0.0000068   0.0001675
   41  -0.0000445  -0.0000198   0.0000017   0.0000031   0.0002041   0.0000115
   42  -0.0001744  -0.0001366  -0.0000267  -0.0000671   0.0000121   0.0000488
   43   0.0000677   0.0000487  -0.0000074  -0.0000581  -0.0000024   0.0000551
   44   0.0000885  -0.0000445  -0.0000652   0.0000079   0.0000300  -0.0000007
   45   0.0002023   0.0001979  -0.0000137  -0.0003392   0.0000045  -0.0000303
   46  -0.0001320  -0.0001573   0.0000125   0.0002088  -0.0000001  -0.0000802
   47   0.0000091   0.0000135   0.0000106  -0.0000038  -0.0000053   0.0000005
   48  -0.0001317  -0.0001416   0.0000189   0.0002171  -0.0000010  -0.0000261
   49   0.0002265   0.0002689  -0.0000186  -0.0003860   0.0000011   0.0000228
   50  -0.0000136   0.0000185   0.0000318  -0.0000045   0.0000172   0.0000220
   51  -0.0000880  -0.0000953   0.0000018   0.0001304   0.0000005   0.0000159
   52  -0.0002654  -0.0002655   0.0000221   0.0003686  -0.0000020  -0.0000330
   53  -0.0000028  -0.0000038   0.0000006   0.0000039  -0.0000000  -0.0000015
   54   0.0000411   0.0000421  -0.0000028  -0.0000590   0.0000000  -0.0000003
   55  -0.0000428  -0.0000895   0.0000076   0.0001484   0.0000003  -0.0000332
   56   0.0000851   0.0000224  -0.0000380   0.0000010  -0.0000004  -0.0000270
   57   0.0000485   0.0000718   0.0000086  -0.0000408   0.0000052  -0.0000822
   58  -0.0000317  -0.0000334  -0.0000035   0.0000275  -0.0000010   0.0000188
   59  -0.0000039  -0.0000154   0.0000007   0.0000012   0.0000126   0.0000015
   60  -0.0000052  -0.0000079   0.0000014   0.0000022   0.0000002   0.0000037
   61  -0.0002682  -0.0001720  -0.0000350   0.0002979  -0.0000017   0.0002870
   62  -0.0000386   0.0000399   0.0000632   0.0000003   0.0000433   0.0000318
   63  -0.0005531  -0.0004528   0.0000674   0.0002552  -0.0000039   0.0001307
   64   0.0000752  -0.0000034  -0.0000034  -0.0000292  -0.0000052  -0.0001175
   65  -0.0000397  -0.0000122   0.0000009   0.0000006   0.0001246  -0.0000055
   66   0.0001680   0.0001557  -0.0000511   0.0000242   0.0000104   0.0000458
           19          20          21          22          23          24
    1  -0.0020319   0.0000106   0.0001016  -0.0233409   0.0238448   0.0032601
    2   0.0000171   0.0004061   0.0000357   0.0759753   0.0301553  -0.0071845
    3   0.0001690   0.0000230  -0.0010297   0.0040888  -0.0018032   0.0043117
    4   0.0040474  -0.0008518  -0.0000930  -0.0537497  -0.0291609   0.0050693
    5   0.0025281  -0.0032832  -0.0003919  -0.0300635  -0.0165806   0.0027201
    6  -0.0000005  -0.0000437   0.0035965   0.0051766   0.0026912   0.0007605
    7  -0.0012894   0.0012447   0.0001701   0.0007258   0.0004104  -0.0001547
    8   0.0006173  -0.0001754  -0.0000715   0.0004259   0.0000245  -0.0000371
    9   0.0001557  -0.0001309   0.0001256  -0.0002090  -0.0000521  -0.0008748
   10  -0.0378942   0.0230599   0.0047404   0.0615735   0.0264958  -0.0053072
   11   0.0030500  -0.0003310  -0.0004028  -0.0276998  -0.0544972   0.0016999
   12   0.0043612  -0.0024668   0.0030989  -0.0063075  -0.0036404   0.0043216
   13   0.0004640   0.0091339   0.0000417  -0.0010271   0.0016870   0.0004700
   14   0.0009191  -0.0058603  -0.0002079   0.0045006   0.0011732  -0.0005094
   15  -0.0000414  -0.0010620  -0.0008698   0.0005188  -0.0002202   0.0032953
   16  -0.1660470   0.0004272   0.0150533  -0.1443509  -0.1164222   0.0072946
   17   0.0004363  -0.0390196  -0.0003483  -0.0543983  -0.2446601   0.0027114
   18   0.0149184  -0.0003486  -0.0244036   0.0085272   0.0090244  -0.0543422
   19   0.2380248  -0.0005872  -0.0238083  -0.0381563  -0.0027379   0.0042729
   20  -0.0005872   0.0574229   0.0009133  -0.0228111  -0.0000897   0.0023274
   21  -0.0238083   0.0009133   0.0133884   0.0039333   0.0002249   0.0031770
   22  -0.0381563  -0.0228111   0.0039333   0.5834667   0.0366856  -0.0480170
   23  -0.0027379  -0.0000897   0.0002249   0.0366856   0.5378411   0.0026069
   24   0.0042729   0.0023274   0.0031770  -0.0480170   0.0026069   0.1126511
   25   0.0003533  -0.0091570  -0.0002559  -0.0700650   0.0557725   0.0060668
   26  -0.0010058  -0.0057161   0.0000378   0.0555256  -0.1369582  -0.0070506
   27  -0.0000739   0.0008552  -0.0008528   0.0061649  -0.0070608  -0.0229590
   28   0.0040186   0.0007686  -0.0000352  -0.2951603   0.0343839   0.0246785
   29  -0.0026297  -0.0032701   0.0001498  -0.0278084  -0.0959939   0.0021340
   30  -0.0000722  -0.0001861   0.0035943   0.0233622  -0.0043872  -0.0587310
   31  -0.0013086  -0.0012379   0.0001294  -0.0208802  -0.0329352   0.0018981
   32  -0.0006045  -0.0001627   0.0000604  -0.0111323  -0.0169191   0.0008029
   33   0.0001368   0.0001186   0.0001354   0.0022797   0.0029960   0.0031827
   34   0.0011077  -0.0000044  -0.0001033   0.0010343   0.0024962   0.0004214
   35  -0.0000051   0.0000554  -0.0000006   0.0013856  -0.0034596  -0.0003522
   36  -0.0000466  -0.0000009   0.0001080   0.0004421  -0.0002950   0.0050899
   37  -0.0003386  -0.0000002   0.0000880  -0.0004140  -0.0000862   0.0007863
   38  -0.0000070  -0.0000119   0.0000034  -0.0000523  -0.0001512   0.0003352
   39   0.0004494  -0.0000002  -0.0000828   0.0001610  -0.0003796  -0.0002335
   40  -0.0001154   0.0000010  -0.0000046   0.0004687  -0.0002461   0.0001405
   41   0.0000039   0.0000006  -0.0000015  -0.0003301  -0.0001439  -0.0001324
   42  -0.0001759   0.0000002   0.0000081   0.0001389   0.0001556   0.0000046
   43   0.0001151  -0.0000003  -0.0000172  -0.0000683   0.0001378  -0.0000221
   44  -0.0000041   0.0000624   0.0000032  -0.0000092   0.0003185  -0.0001740
   45   0.0002103   0.0000010  -0.0000148  -0.0001164   0.0001815   0.0002101
   46  -0.0002901   0.0000011   0.0000315   0.0001072  -0.0002088   0.0001025
   47   0.0000039  -0.0000074  -0.0000009   0.0000122  -0.0000090   0.0000392
   48  -0.0002351   0.0000002   0.0000265   0.0000462  -0.0001707  -0.0000195
   49   0.0004245  -0.0000008  -0.0000421  -0.0001083   0.0003722   0.0000303
   50   0.0000060  -0.0000639  -0.0000049   0.0000365  -0.0001067   0.0000978
   51  -0.0001411  -0.0000012   0.0000069   0.0000683  -0.0001019   0.0000205
   52  -0.0003771   0.0000015   0.0000411   0.0001486  -0.0002072  -0.0000294
   53  -0.0000040  -0.0000001   0.0000005   0.0000019   0.0000010   0.0000218
   54   0.0000594  -0.0000002  -0.0000049  -0.0000300   0.0000371  -0.0000055
   55  -0.0001115   0.0000010   0.0000139   0.0000224  -0.0000612  -0.0000219
   56  -0.0000062   0.0000427   0.0000042  -0.0000021   0.0002201  -0.0002272
   57   0.0002048  -0.0000001  -0.0000055   0.0000321   0.0000928   0.0001929
   58  -0.0000654   0.0000004   0.0000046  -0.0000148  -0.0000100  -0.0000590
   59  -0.0000013  -0.0000084  -0.0000001  -0.0000288  -0.0000011   0.0000018
   60  -0.0000208  -0.0000002   0.0000017   0.0000138  -0.0000267  -0.0000209
   61  -0.0004507   0.0000022  -0.0000118  -0.0005728   0.0000198  -0.0007108
   62   0.0000160   0.0000084  -0.0000035  -0.0000364  -0.0000636   0.0000456
   63  -0.0005190   0.0000031   0.0000253  -0.0000438   0.0002351  -0.0000819
   64  -0.0000791  -0.0000001   0.0000224   0.0003627  -0.0002600  -0.0001732
   65  -0.0000048   0.0000015   0.0000010  -0.0001888  -0.0001028   0.0001238
   66   0.0001970  -0.0000011  -0.0000288  -0.0002262  -0.0001070   0.0000508
           25          26          27          28          29          30
    1  -0.0029144  -0.0003612   0.0006519  -0.1625616   0.1174738   0.0128771
    2  -0.0040256   0.0027048   0.0003846   0.0555358  -0.2392291  -0.0087714
    3   0.0005675   0.0000258   0.0034946   0.0115719  -0.0150638  -0.0579573
    4   0.0003178   0.0000100  -0.0000772   0.0643596  -0.0297026  -0.0067022
    5   0.0000603  -0.0000423   0.0000114   0.0284208  -0.0630410  -0.0041090
    6  -0.0001050   0.0000010  -0.0007477  -0.0056391   0.0018434   0.0051799
    7  -0.0004459   0.0009732   0.0000459  -0.0012303  -0.0017564   0.0004885
    8   0.0009074  -0.0014580  -0.0001075  -0.0046870   0.0013080   0.0003861
    9   0.0000466  -0.0001185  -0.0001299   0.0004741   0.0001058   0.0039444
   10  -0.0011023  -0.0044795   0.0003504  -0.0531020   0.0302791   0.0061764
   11  -0.0016712   0.0012288   0.0001510   0.0293774  -0.0171615  -0.0033633
   12   0.0004170   0.0004470   0.0033307   0.0060302  -0.0033935   0.0005305
   13   0.0003639   0.0002736  -0.0000016   0.0003130  -0.0000589  -0.0001134
   14  -0.0003037  -0.0017439  -0.0000024  -0.0000085  -0.0000400   0.0000106
   15  -0.0000135  -0.0000667   0.0002717  -0.0000855   0.0000166  -0.0007413
   16   0.0015286   0.0196000   0.0004608  -0.0276156  -0.0228331   0.0028754
   17  -0.0006438  -0.0393213  -0.0006509  -0.0801885   0.0328969   0.0087209
   18   0.0001769  -0.0026846   0.0033073   0.0017415   0.0028808   0.0038982
   19   0.0003533  -0.0010058  -0.0000739   0.0040186  -0.0026297  -0.0000722
   20  -0.0091570  -0.0057161   0.0008552   0.0007686  -0.0032701  -0.0001861
   21  -0.0002559   0.0000378  -0.0008528  -0.0000352   0.0001498   0.0035943
   22  -0.0700650   0.0555256   0.0061649  -0.2951603  -0.0278084   0.0233622
   23   0.0557725  -0.1369582  -0.0070608   0.0343839  -0.0959939  -0.0043872
   24   0.0060668  -0.0070506  -0.0229590   0.0246785   0.0021340  -0.0587310
   25   0.0999608  -0.0791316  -0.0107070  -0.0197432   0.0329191   0.0028843
   26  -0.0791316   0.1967664   0.0105607   0.0123538  -0.0181069  -0.0015956
   27  -0.0107070   0.0105607   0.0121855   0.0024202  -0.0036428   0.0027873
   28  -0.0197432   0.0123538   0.0024202   0.5864200  -0.0469994  -0.0479002
   29   0.0329191  -0.0181069  -0.0036428  -0.0469994   0.5324666   0.0121605
   30   0.0028843  -0.0015956   0.0027873  -0.0479002   0.0121605   0.1214695
   31  -0.0078249  -0.0037755   0.0007077  -0.0711730  -0.0528848   0.0039302
   32   0.0038565   0.0031050  -0.0003381  -0.0558612  -0.1313622   0.0034368
   33   0.0008320   0.0004566  -0.0008868   0.0038612   0.0031686  -0.0239907
   34  -0.0000003  -0.0004785   0.0000123  -0.0217484   0.0115998   0.0027104
   35   0.0013732  -0.0005299  -0.0001528   0.0269254   0.0039305  -0.0024359
   36   0.0000333   0.0000303   0.0002296   0.0029563  -0.0009632   0.0037378
   37  -0.0001154   0.0000681   0.0000779  -0.0006200  -0.0028597  -0.0000869
   38   0.0000673   0.0000876  -0.0000083  -0.0001460  -0.0008741  -0.0014939
   39   0.0005465  -0.0004091  -0.0000436   0.0030172   0.0005612  -0.0012449
   40   0.0000494   0.0000183  -0.0000192   0.0001094  -0.0000869  -0.0017041
   41   0.0000505  -0.0000271   0.0000017   0.0008200  -0.0001839   0.0007942
   42  -0.0001679   0.0001326  -0.0000244  -0.0012606  -0.0004887  -0.0008500
   43   0.0000657  -0.0000463  -0.0000096  -0.0005320  -0.0002438   0.0001128
   44  -0.0001029  -0.0000368   0.0000702  -0.0007113  -0.0002458   0.0002334
   45   0.0001972  -0.0002021  -0.0000172   0.0001063  -0.0003215  -0.0000930
   46  -0.0001297   0.0001575   0.0000178  -0.0002171  -0.0005391  -0.0000303
   47  -0.0000038   0.0000088  -0.0000121  -0.0000653   0.0000377   0.0000434
   48  -0.0001298   0.0001421   0.0000229  -0.0001028  -0.0003342   0.0000718
   49   0.0002247  -0.0002713  -0.0000268   0.0003358   0.0002049  -0.0000121
   50   0.0000202   0.0000099  -0.0000312   0.0002290   0.0002294  -0.0000637
   51  -0.0000881   0.0000962   0.0000025  -0.0000695  -0.0001042   0.0000552
   52  -0.0002633   0.0002693   0.0000307  -0.0004527  -0.0004022   0.0000376
   53  -0.0000025   0.0000021  -0.0000001  -0.0000257  -0.0000334  -0.0000262
   54   0.0000408  -0.0000431  -0.0000043   0.0000616   0.0000542   0.0000022
   55  -0.0000379   0.0000933   0.0000100  -0.0006410  -0.0004564   0.0000012
   56  -0.0000877   0.0000244   0.0000333  -0.0007908  -0.0003106   0.0001904
   57   0.0000428  -0.0000712   0.0000079   0.0002613   0.0009406   0.0000446
   58  -0.0000312   0.0000343  -0.0000022  -0.0001777  -0.0002683   0.0000073
   59   0.0000035  -0.0000141  -0.0000010  -0.0000510   0.0001379  -0.0000649
   60  -0.0000048   0.0000071   0.0000016   0.0000013   0.0000248   0.0000221
   61  -0.0002624   0.0001721  -0.0000304  -0.0011585  -0.0029663  -0.0000269
   62   0.0000678   0.0000229  -0.0000594   0.0002186  -0.0009281   0.0011859
   63  -0.0005481   0.0004643   0.0000812  -0.0030968  -0.0002780  -0.0006206
   64   0.0000738   0.0000005  -0.0000028   0.0005990   0.0000194   0.0011849
   65   0.0000318  -0.0000059  -0.0000008   0.0005109  -0.0002260  -0.0006653
   66   0.0001686  -0.0001600  -0.0000571   0.0010002   0.0005511  -0.0011098
           31          32          33          34          35          36
    1   0.0045571  -0.0200751  -0.0003617  -0.2137601   0.0000344   0.0141136
    2  -0.0003237  -0.0407095  -0.0007419   0.0003752  -0.0753049   0.0000430
    3  -0.0000709   0.0012072   0.0041272   0.0138771   0.0001477  -0.0777364
    4  -0.0011458   0.0047075   0.0006447  -0.0217633  -0.0266317   0.0019734
    5   0.0017678   0.0012400  -0.0002017  -0.0112805   0.0041244   0.0009661
    6   0.0005642  -0.0004781   0.0039152   0.0024340   0.0023853   0.0037162
    7   0.0003550  -0.0000869  -0.0000168  -0.0024024  -0.0035039  -0.0001805
    8   0.0000562  -0.0019615  -0.0000285   0.0022827  -0.0025726  -0.0002431
    9  -0.0000139  -0.0000420   0.0001936  -0.0000488   0.0003347  -0.0023424
   10   0.0007118  -0.0004205  -0.0002256   0.0010103  -0.0014324   0.0004187
   11  -0.0004073   0.0000369   0.0000870  -0.0025305  -0.0034289  -0.0000080
   12  -0.0001812   0.0000579  -0.0008675   0.0003557   0.0000642   0.0051275
   13  -0.0004703  -0.0009196   0.0000207   0.0000088  -0.0013822  -0.0000172
   14  -0.0009889  -0.0014409   0.0000805   0.0004773  -0.0005277  -0.0000592
   15   0.0000186   0.0000699  -0.0001207   0.0000229   0.0001264   0.0002367
   16  -0.0021426   0.0008424   0.0005868  -0.0005554  -0.0000032  -0.0001036
   17   0.0045507   0.0020955  -0.0005399  -0.0000043  -0.0013580   0.0000059
   18   0.0006679  -0.0001256   0.0034817  -0.0000713  -0.0000032  -0.0013342
   19  -0.0013086  -0.0006045   0.0001368   0.0011077  -0.0000051  -0.0000466
   20  -0.0012379  -0.0001627   0.0001186  -0.0000044   0.0000554  -0.0000009
   21   0.0001294   0.0000604   0.0001354  -0.0001033  -0.0000006   0.0001080
   22  -0.0208802  -0.0111323   0.0022797   0.0010343   0.0013856   0.0004421
   23  -0.0329352  -0.0169191   0.0029960   0.0024962  -0.0034596  -0.0002950
   24   0.0018981   0.0008029   0.0031827   0.0004214  -0.0003522   0.0050899
   25  -0.0078249   0.0038565   0.0008320  -0.0000003   0.0013732   0.0000333
   26  -0.0037755   0.0031050   0.0004566  -0.0004785  -0.0005299   0.0000303
   27   0.0007077  -0.0003381  -0.0008868   0.0000123  -0.0001528   0.0002296
   28  -0.0711730  -0.0558612   0.0038612  -0.0217484   0.0269254   0.0029563
   29  -0.0528848  -0.1313622   0.0031686   0.0115998   0.0039305  -0.0009632
   30   0.0039302   0.0034368  -0.0239907   0.0027104  -0.0024359   0.0037378
   31   0.1005576   0.0797002  -0.0076243  -0.0025214   0.0036865  -0.0000328
   32   0.0797002   0.1906069  -0.0046712  -0.0021995  -0.0028582   0.0002124
   33  -0.0076243  -0.0046712   0.0131210  -0.0001120  -0.0003392  -0.0023349
   34  -0.0025214  -0.0021995  -0.0001120   0.6403105   0.0001148  -0.0102763
   35   0.0036865  -0.0028582  -0.0003392   0.0001148   0.1703805  -0.0107097
   36  -0.0000328   0.0002124  -0.0023349  -0.0102763  -0.0107097   0.6160909
   37   0.0003352   0.0010307  -0.0008297  -0.1817668   0.0011357  -0.0595404
   38   0.0016384  -0.0011742   0.0006753   0.0024142  -0.0564937   0.0036261
   39   0.0000481  -0.0006627  -0.0001473  -0.1217571   0.0034867  -0.2146148
   40  -0.0001069  -0.0001403  -0.0000165   0.0062584   0.0001368  -0.0043579
   41   0.0000774   0.0003233   0.0000782  -0.0003368   0.0042462   0.0009853
   42   0.0001493   0.0000503   0.0002506   0.0154621   0.0010501  -0.0426415
   43   0.0004367  -0.0001392   0.0002546  -0.0318058   0.0014780  -0.0689063
   44  -0.0002506   0.0000780  -0.0001660   0.0002459   0.0042774  -0.0011399
   45   0.0002033   0.0001457  -0.0002111  -0.0170601  -0.0008265   0.0406725
   46   0.0000551   0.0001666  -0.0000471  -0.0022544  -0.0000924   0.0042495
   47   0.0000191  -0.0000557   0.0000062  -0.0000381   0.0037004   0.0000718
   48  -0.0000135   0.0001031  -0.0000119   0.0009600   0.0000676   0.0016836
   49  -0.0000665   0.0000874   0.0000188   0.0006571   0.0001549  -0.0067463
   50  -0.0001749   0.0000678   0.0000588   0.0001620  -0.0001330   0.0016209
   51  -0.0000440   0.0000577   0.0002441  -0.0055987   0.0016241  -0.0690492
   52  -0.0001015   0.0001661   0.0000109  -0.0022232  -0.0000736   0.0011594
   53   0.0000176   0.0000053   0.0000003  -0.0000090  -0.0009293  -0.0000271
   54   0.0000173  -0.0000203  -0.0000076   0.0002108  -0.0000456   0.0012421
   55   0.0004167  -0.0001517  -0.0003254  -0.0153399  -0.0019713   0.0763889
   56  -0.0001012   0.0000807   0.0000540  -0.0008482   0.0067649  -0.0000685
   57  -0.0002679  -0.0003483  -0.0001515   0.0305640  -0.0003194   0.0210972
   58   0.0000663   0.0001001   0.0000249  -0.0049221  -0.0000215  -0.0007222
   59  -0.0000116  -0.0001104   0.0000136  -0.0000423   0.0050011   0.0000912
   60   0.0000067  -0.0000096   0.0000067  -0.0003412   0.0000999   0.0013140
   61   0.0003615   0.0012418   0.0007729  -0.1522159  -0.0013444   0.0504705
   62   0.0015191  -0.0011653  -0.0009273  -0.0029966  -0.0586203   0.0048839
   63   0.0000018   0.0004948  -0.0002277   0.1120494   0.0049411  -0.2544775
   64  -0.0001081  -0.0001679   0.0001144   0.0028611   0.0000369  -0.0012785
   65   0.0000591   0.0002800  -0.0001779   0.0005914   0.0037330   0.0009746
   66  -0.0000932  -0.0000038   0.0002994  -0.0236989   0.0008575  -0.0358178
           37          38          39          40          41          42
    1  -0.0257995   0.0002857  -0.0083536  -0.0022059  -0.0000631   0.0026265
    2   0.0005506   0.0032388  -0.0000026   0.0001175  -0.0023065  -0.0000119
    3  -0.0238062  -0.0000990   0.0073156  -0.0033371   0.0000293  -0.0023815
    4  -0.0005648  -0.0000025   0.0030157   0.0000720  -0.0007928  -0.0013443
    5   0.0028828  -0.0009038  -0.0006602   0.0001022  -0.0001957   0.0005342
    6  -0.0000190   0.0015282  -0.0012259  -0.0017275  -0.0007827  -0.0009085
    7   0.0003130  -0.0015979  -0.0000572  -0.0001293  -0.0000853   0.0001653
    8  -0.0010391  -0.0010973   0.0006294   0.0001219   0.0002729  -0.0000646
    9  -0.0008250  -0.0006755  -0.0001660  -0.0000377  -0.0001056   0.0002659
   10  -0.0004170   0.0000548   0.0001749   0.0004891   0.0003171   0.0001712
   11   0.0000719  -0.0001641   0.0003758   0.0002268  -0.0001446  -0.0001711
   12   0.0008104  -0.0002821  -0.0002361   0.0001385   0.0001141  -0.0000018
   13  -0.0001180  -0.0000831   0.0005498   0.0000484  -0.0000445  -0.0001744
   14  -0.0000715   0.0000714   0.0004157  -0.0000178  -0.0000198  -0.0001366
   15   0.0000761   0.0000050  -0.0000306  -0.0000193   0.0000017  -0.0000267
   16   0.0002073   0.0000001  -0.0001591  -0.0000522   0.0000031  -0.0000671
   17  -0.0000029   0.0000425   0.0000016   0.0000068   0.0002041   0.0000121
   18  -0.0003072  -0.0000289   0.0002550   0.0001675   0.0000115   0.0000488
   19  -0.0003386  -0.0000070   0.0004494  -0.0001154   0.0000039  -0.0001759
   20  -0.0000002  -0.0000119  -0.0000002   0.0000010   0.0000006   0.0000002
   21   0.0000880   0.0000034  -0.0000828  -0.0000046  -0.0000015   0.0000081
   22  -0.0004140  -0.0000523   0.0001610   0.0004687  -0.0003301   0.0001389
   23  -0.0000862  -0.0001512  -0.0003796  -0.0002461  -0.0001439   0.0001556
   24   0.0007863   0.0003352  -0.0002335   0.0001405  -0.0001324   0.0000046
   25  -0.0001154   0.0000673   0.0005465   0.0000494   0.0000505  -0.0001679
   26   0.0000681   0.0000876  -0.0004091   0.0000183  -0.0000271   0.0001326
   27   0.0000779  -0.0000083  -0.0000436  -0.0000192   0.0000017  -0.0000244
   28  -0.0006200  -0.0001460   0.0030172   0.0001094   0.0008200  -0.0012606
   29  -0.0028597  -0.0008741   0.0005612  -0.0000869  -0.0001839  -0.0004887
   30  -0.0000869  -0.0014939  -0.0012449  -0.0017041   0.0007942  -0.0008500
   31   0.0003352   0.0016384   0.0000481  -0.0001069   0.0000774   0.0001493
   32   0.0010307  -0.0011742  -0.0006627  -0.0001403   0.0003233   0.0000503
   33  -0.0008297   0.0006753  -0.0001473  -0.0000165   0.0000782   0.0002506
   34  -0.1817668   0.0024142  -0.1217571   0.0062584  -0.0003368   0.0154621
   35   0.0011357  -0.0564937   0.0034867   0.0001368   0.0042462   0.0010501
   36  -0.0595404   0.0036261  -0.2146148  -0.0043579   0.0009853  -0.0426415
   37   0.5910669   0.0006466   0.0416871  -0.0603138  -0.0013244   0.0472196
   38   0.0006466   0.1169543  -0.0092622  -0.0013452  -0.0230079   0.0026531
   39   0.0416871  -0.0092622   0.5141702   0.0439717   0.0026047  -0.1388856
   40  -0.0603138  -0.0013452   0.0439717   0.0845622   0.0019872  -0.0680607
   41  -0.0013244  -0.0230079   0.0026047   0.0019872   0.0114914  -0.0043399
   42   0.0472196   0.0026531  -0.1388856  -0.0680607  -0.0043399   0.2026671
   43  -0.2894757  -0.0018242   0.0454612  -0.0165290  -0.0003687   0.0114581
   44  -0.0005496  -0.0555168   0.0011874  -0.0007951   0.0033093   0.0005722
   45  -0.0175116   0.0008594  -0.0966136   0.0336725   0.0006711  -0.0218453
   46  -0.0239103   0.0006683  -0.0320282  -0.0078193   0.0000363  -0.0027979
   47   0.0001707   0.0026815   0.0002347  -0.0001220  -0.0008044  -0.0000846
   48  -0.0110497   0.0003264  -0.0131428   0.0047641  -0.0000789   0.0033390
   49  -0.0166684  -0.0007735   0.0290178  -0.0029157  -0.0000254  -0.0002368
   50  -0.0022274   0.0040558  -0.0002450   0.0001009   0.0038561  -0.0000063
   51   0.0888091   0.0000526   0.0219590  -0.0044952  -0.0000348   0.0033290
   52   0.0030445  -0.0000628   0.0016939  -0.0011065  -0.0000158   0.0007404
   53   0.0000717   0.0037403   0.0001952  -0.0000509   0.0000532   0.0000195
   54  -0.0025173   0.0001798  -0.0036947   0.0013987   0.0000114  -0.0004093
   55  -0.0572382   0.0003052  -0.0253524   0.0004685   0.0000206   0.0012573
   56   0.0003601  -0.0002519   0.0001472  -0.0000346  -0.0009600   0.0000342
   57  -0.0245495   0.0001509  -0.0106018   0.0014318   0.0000443  -0.0021296
   58  -0.0008882   0.0000228  -0.0008187   0.0000876   0.0000008   0.0000314
   59  -0.0000090  -0.0009792  -0.0000496   0.0000035  -0.0000766  -0.0000059
   60  -0.0006742  -0.0000335   0.0002108  -0.0000054  -0.0000041   0.0000902
   61   0.0654705  -0.0001625   0.0175927  -0.0016801   0.0000682  -0.0050269
   62   0.0013521   0.0058461   0.0017724   0.0000080   0.0039762   0.0000447
   63  -0.0426711   0.0014195  -0.0632954  -0.0016534   0.0000807   0.0021366
   64  -0.0017778  -0.0000480   0.0011356   0.0003615   0.0000019  -0.0001076
   65  -0.0001656   0.0039075   0.0000570   0.0000071   0.0001371   0.0000512
   66   0.0048372   0.0000691   0.0003444  -0.0002481   0.0000518  -0.0020360
           43          44          45          46          47          48
    1   0.0009168   0.0001134  -0.0030744  -0.0001343  -0.0000114   0.0003626
    2   0.0000068   0.0054967   0.0001799   0.0000212   0.0002393   0.0000094
    3  -0.0017869   0.0001964  -0.0029076  -0.0014065   0.0000075  -0.0004091
    4  -0.0005253   0.0006818   0.0001387  -0.0002153   0.0000689  -0.0001002
    5   0.0002399  -0.0002594   0.0003085   0.0005479   0.0000281   0.0003439
    6   0.0001366  -0.0002277  -0.0000859  -0.0000146  -0.0000505   0.0000802
    7   0.0004435   0.0002435   0.0002086   0.0000545  -0.0000182  -0.0000136
    8   0.0001462   0.0000693  -0.0001430  -0.0001686  -0.0000493  -0.0001109
    9   0.0002401   0.0001775  -0.0002000  -0.0000510  -0.0000063  -0.0000162
   10  -0.0000684   0.0000203  -0.0001235   0.0001089  -0.0000151   0.0000472
   11  -0.0001381   0.0003159  -0.0001740   0.0002029  -0.0000136   0.0001693
   12  -0.0000313   0.0001480   0.0002082   0.0001113  -0.0000332  -0.0000150
   13   0.0000677   0.0000885   0.0002023  -0.0001320   0.0000091  -0.0001317
   14   0.0000487  -0.0000445   0.0001979  -0.0001573   0.0000135  -0.0001416
   15  -0.0000074  -0.0000652  -0.0000137   0.0000125   0.0000106   0.0000189
   16  -0.0000581   0.0000079  -0.0003392   0.0002088  -0.0000038   0.0002171
   17  -0.0000024   0.0000300   0.0000045  -0.0000001  -0.0000053  -0.0000010
   18   0.0000551  -0.0000007  -0.0000303  -0.0000802   0.0000005  -0.0000261
   19   0.0001151  -0.0000041   0.0002103  -0.0002901   0.0000039  -0.0002351
   20  -0.0000003   0.0000624   0.0000010   0.0000011  -0.0000074   0.0000002
   21  -0.0000172   0.0000032  -0.0000148   0.0000315  -0.0000009   0.0000265
   22  -0.0000683  -0.0000092  -0.0001164   0.0001072   0.0000122   0.0000462
   23   0.0001378   0.0003185   0.0001815  -0.0002088  -0.0000090  -0.0001707
   24  -0.0000221  -0.0001740   0.0002101   0.0001025   0.0000392  -0.0000195
   25   0.0000657  -0.0001029   0.0001972  -0.0001297  -0.0000038  -0.0001298
   26  -0.0000463  -0.0000368  -0.0002021   0.0001575   0.0000088   0.0001421
   27  -0.0000096   0.0000702  -0.0000172   0.0000178  -0.0000121   0.0000229
   28  -0.0005320  -0.0007113   0.0001063  -0.0002171  -0.0000653  -0.0001028
   29  -0.0002438  -0.0002458  -0.0003215  -0.0005391   0.0000377  -0.0003342
   30   0.0001128   0.0002334  -0.0000930  -0.0000303   0.0000434   0.0000718
   31   0.0004367  -0.0002506   0.0002033   0.0000551   0.0000191  -0.0000135
   32  -0.0001392   0.0000780   0.0001457   0.0001666  -0.0000557   0.0001031
   33   0.0002546  -0.0001660  -0.0002111  -0.0000471   0.0000062  -0.0000119
   34  -0.0318058   0.0002459  -0.0170601  -0.0022544  -0.0000381   0.0009600
   35   0.0014780   0.0042774  -0.0008265  -0.0000924   0.0037004   0.0000676
   36  -0.0689063  -0.0011399   0.0406725   0.0042495   0.0000718   0.0016836
   37  -0.2894757  -0.0005496  -0.0175116  -0.0239103   0.0001707  -0.0110497
   38  -0.0018242  -0.0555168   0.0008594   0.0006683   0.0026815   0.0003264
   39   0.0454612   0.0011874  -0.0966136  -0.0320282   0.0002347  -0.0131428
   40  -0.0165290  -0.0007951   0.0336725  -0.0078193  -0.0001220   0.0047641
   41  -0.0003687   0.0033093   0.0006711   0.0000363  -0.0008044  -0.0000789
   42   0.0114581   0.0005722  -0.0218453  -0.0027979  -0.0000846   0.0033390
   43   0.5702233   0.0031244  -0.0358350  -0.0833638   0.0010565  -0.0624572
   44   0.0031244   0.1074797  -0.0114026   0.0010980  -0.0215545   0.0023917
   45  -0.0358350  -0.0114026   0.5536690  -0.0625008   0.0023377  -0.1266643
   46  -0.0833638   0.0010980  -0.0625008   0.1179151  -0.0015909   0.0903172
   47   0.0010565  -0.0215545   0.0023377  -0.0015909   0.0107563  -0.0038558
   48  -0.0624572   0.0023917  -0.1266643   0.0903172  -0.0038558   0.1792671
   49  -0.1276500  -0.0029898   0.1036139  -0.0013045   0.0006144  -0.0258041
   50  -0.0015110  -0.0565517   0.0058916   0.0000635   0.0029883   0.0008545
   51   0.0407234   0.0055763  -0.2653971  -0.0036657   0.0009887  -0.0362676
   52  -0.0325833  -0.0003614   0.0041382   0.0016264   0.0000139   0.0002107
   53  -0.0009433   0.0031635   0.0001960  -0.0001691  -0.0009247   0.0001092
   54   0.0271318   0.0003473  -0.0036330   0.0070405   0.0001543  -0.0049989
   55   0.0595308   0.0011338  -0.0378119   0.0002370  -0.0001638   0.0058212
   56  -0.0000581   0.0068621   0.0012818  -0.0000563   0.0035115   0.0001731
   57   0.0123266   0.0014660  -0.0514184   0.0016635   0.0001325  -0.0013623
   58  -0.0018093   0.0000027  -0.0021023   0.0000128   0.0000343  -0.0013674
   59   0.0000512   0.0050225   0.0001265  -0.0000007   0.0002792   0.0000160
   60  -0.0029418   0.0001457  -0.0012252   0.0000139   0.0000280  -0.0008069
   61  -0.0488625  -0.0010227   0.0351125   0.0000553   0.0000034  -0.0002469
   62  -0.0010703  -0.0015783   0.0007325  -0.0000033  -0.0005455  -0.0000348
   63   0.0344199   0.0006800  -0.0244249   0.0000768  -0.0000354   0.0005643
   64   0.0015345   0.0000370  -0.0013288  -0.0006106   0.0000261  -0.0010941
   65   0.0000527  -0.0006980  -0.0000397   0.0000235  -0.0002752   0.0000215
   66  -0.0003079  -0.0000194   0.0000433  -0.0010143   0.0000239  -0.0013332
           49          50          51          52          53          54
    1  -0.0005949  -0.0000198   0.0001476   0.0011882   0.0000111  -0.0001713
    2   0.0000013  -0.0012340  -0.0000226   0.0000147  -0.0001475  -0.0000086
    3  -0.0002836   0.0000082  -0.0014984  -0.0000159  -0.0000093   0.0001595
    4   0.0003265  -0.0002002  -0.0000874  -0.0004392   0.0000160   0.0000611
    5  -0.0002164   0.0002125   0.0001321   0.0004004  -0.0000260  -0.0000541
    6  -0.0000274   0.0000583   0.0000697   0.0000488   0.0000276   0.0000004
    7  -0.0000631   0.0001541  -0.0000083  -0.0001043  -0.0000186   0.0000165
    8  -0.0000733   0.0000589  -0.0000357  -0.0001648   0.0000043   0.0000189
    9   0.0000136  -0.0000617   0.0002211   0.0000055  -0.0000014  -0.0000061
   10  -0.0001074  -0.0000425   0.0000597   0.0001493   0.0000019  -0.0000309
   11  -0.0003698  -0.0001130   0.0000905   0.0002088   0.0000072  -0.0000365
   12   0.0000184  -0.0001161   0.0000092  -0.0000194  -0.0000202  -0.0000076
   13   0.0002265  -0.0000136  -0.0000880  -0.0002654  -0.0000028   0.0000411
   14   0.0002689   0.0000185  -0.0000953  -0.0002655  -0.0000038   0.0000421
   15  -0.0000186   0.0000318   0.0000018   0.0000221   0.0000006  -0.0000028
   16  -0.0003860  -0.0000045   0.0001304   0.0003686   0.0000039  -0.0000590
   17   0.0000011   0.0000172   0.0000005  -0.0000020  -0.0000000   0.0000000
   18   0.0000228   0.0000220   0.0000159  -0.0000330  -0.0000015  -0.0000003
   19   0.0004245   0.0000060  -0.0001411  -0.0003771  -0.0000040   0.0000594
   20  -0.0000008  -0.0000639  -0.0000012   0.0000015  -0.0000001  -0.0000002
   21  -0.0000421  -0.0000049   0.0000069   0.0000411   0.0000005  -0.0000049
   22  -0.0001083   0.0000365   0.0000683   0.0001486   0.0000019  -0.0000300
   23   0.0003722  -0.0001067  -0.0001019  -0.0002072   0.0000010   0.0000371
   24   0.0000303   0.0000978   0.0000205  -0.0000294   0.0000218  -0.0000055
   25   0.0002247   0.0000202  -0.0000881  -0.0002633  -0.0000025   0.0000408
   26  -0.0002713   0.0000099   0.0000962   0.0002693   0.0000021  -0.0000431
   27  -0.0000268  -0.0000312   0.0000025   0.0000307  -0.0000001  -0.0000043
   28   0.0003358   0.0002290  -0.0000695  -0.0004527  -0.0000257   0.0000616
   29   0.0002049   0.0002294  -0.0001042  -0.0004022  -0.0000334   0.0000542
   30  -0.0000121  -0.0000637   0.0000552   0.0000376  -0.0000262   0.0000022
   31  -0.0000665  -0.0001749  -0.0000440  -0.0001015   0.0000176   0.0000173
   32   0.0000874   0.0000678   0.0000577   0.0001661   0.0000053  -0.0000203
   33   0.0000188   0.0000588   0.0002441   0.0000109   0.0000003  -0.0000076
   34   0.0006571   0.0001620  -0.0055987  -0.0022232  -0.0000090   0.0002108
   35   0.0001549  -0.0001330   0.0016241  -0.0000736  -0.0009293  -0.0000456
   36  -0.0067463   0.0016209  -0.0690492   0.0011594  -0.0000271   0.0012421
   37  -0.0166684  -0.0022274   0.0888091   0.0030445   0.0000717  -0.0025173
   38  -0.0007735   0.0040558   0.0000526  -0.0000628   0.0037403   0.0001798
   39   0.0290178  -0.0002450   0.0219590   0.0016939   0.0001952  -0.0036947
   40  -0.0029157   0.0001009  -0.0044952  -0.0011065  -0.0000509   0.0013987
   41  -0.0000254   0.0038561  -0.0000348  -0.0000158   0.0000532   0.0000114
   42  -0.0002368  -0.0000063   0.0033290   0.0007404   0.0000195  -0.0004093
   43  -0.1276500  -0.0015110   0.0407234  -0.0325833  -0.0009433   0.0271318
   44  -0.0029898  -0.0565517   0.0055763  -0.0003614   0.0031635   0.0003473
   45   0.1036139   0.0058916  -0.2653971   0.0041382   0.0001960  -0.0036330
   46  -0.0013045   0.0000635  -0.0036657   0.0016264  -0.0001691   0.0070405
   47   0.0006144   0.0029883   0.0009887   0.0000139  -0.0009247   0.0001543
   48  -0.0258041   0.0008545  -0.0362676   0.0002107   0.0001092  -0.0049989
   49   0.5141389   0.0017652   0.0250487  -0.1613051  -0.0012617   0.0130076
   50   0.0017652   0.1147942  -0.0127573  -0.0013458  -0.0230709   0.0005709
   51   0.0250487  -0.0127573   0.6265526   0.0168447   0.0006033  -0.0410137
   52  -0.1613051  -0.0013458   0.0168447   0.2338221   0.0021223  -0.0226063
   53  -0.0012617  -0.0230709   0.0006033   0.0021223   0.0116550  -0.0010939
   54   0.0130076   0.0005709  -0.0410137  -0.0226063  -0.0010939   0.0484220
   55  -0.1714755   0.0009965  -0.0649196  -0.0444943   0.0001618  -0.0217822
   56   0.0025866  -0.0578990   0.0047170  -0.0003881   0.0046516  -0.0001752
   57  -0.1307424   0.0044422  -0.2668058   0.0011227  -0.0000416   0.0056384
   58   0.0094568   0.0005009  -0.0184086   0.0004257   0.0000435  -0.0012133
   59  -0.0002260   0.0028917   0.0004720  -0.0000002  -0.0027807  -0.0001106
   60   0.0111291   0.0005990  -0.0179786   0.0008325  -0.0000917   0.0009714
   61  -0.0418450   0.0016522  -0.0791897   0.0044527   0.0000333  -0.0000126
   62   0.0002065   0.0056271  -0.0013722   0.0000790   0.0045938   0.0001702
   63  -0.0192056  -0.0010279   0.0431501  -0.0034580   0.0001404  -0.0024792
   64  -0.0013087  -0.0001474   0.0049792  -0.0015088   0.0000026  -0.0006640
   65  -0.0000568   0.0043446   0.0001111   0.0000137   0.0000393   0.0000017
   66   0.0012238   0.0000576   0.0023701  -0.0007776  -0.0000014  -0.0001679
           55          56          57          58          59          60
    1   0.0017010  -0.0000085   0.0016266  -0.0000676   0.0000047  -0.0001263
    2  -0.0000349   0.0053873   0.0002888  -0.0000327   0.0002657   0.0000056
    3   0.0016739   0.0002435  -0.0048063   0.0012135   0.0000187   0.0002038
    4  -0.0006092   0.0007589   0.0003196  -0.0001769   0.0000501   0.0000045
    5   0.0004244  -0.0002469  -0.0009663   0.0002669   0.0001386  -0.0000164
    6   0.0000240  -0.0001997   0.0000042   0.0000162   0.0000669   0.0000233
    7   0.0003540   0.0001282  -0.0002722   0.0000628   0.0000078   0.0000074
    8   0.0001168   0.0000530   0.0003406  -0.0000995  -0.0001110   0.0000022
    9  -0.0002997  -0.0000521  -0.0001387   0.0000231  -0.0000144   0.0000057
   10   0.0000216   0.0000031   0.0000406  -0.0000161   0.0000275   0.0000159
   11   0.0000617   0.0002138  -0.0000847   0.0000119   0.0000002   0.0000268
   12  -0.0000186   0.0002563   0.0002036  -0.0000592  -0.0000041  -0.0000196
   13  -0.0000428   0.0000851   0.0000485  -0.0000317  -0.0000039  -0.0000052
   14  -0.0000895   0.0000224   0.0000718  -0.0000334  -0.0000154  -0.0000079
   15   0.0000076  -0.0000380   0.0000086  -0.0000035   0.0000007   0.0000014
   16   0.0001484   0.0000010  -0.0000408   0.0000275   0.0000012   0.0000022
   17   0.0000003  -0.0000004   0.0000052  -0.0000010   0.0000126   0.0000002
   18  -0.0000332  -0.0000270  -0.0000822   0.0000188   0.0000015   0.0000037
   19  -0.0001115  -0.0000062   0.0002048  -0.0000654  -0.0000013  -0.0000208
   20   0.0000010   0.0000427  -0.0000001   0.0000004  -0.0000084  -0.0000002
   21   0.0000139   0.0000042  -0.0000055   0.0000046  -0.0000001   0.0000017
   22   0.0000224  -0.0000021   0.0000321  -0.0000148  -0.0000288   0.0000138
   23  -0.0000612   0.0002201   0.0000928  -0.0000100  -0.0000011  -0.0000267
   24  -0.0000219  -0.0002272   0.0001929  -0.0000590   0.0000018  -0.0000209
   25  -0.0000379  -0.0000877   0.0000428  -0.0000312   0.0000035  -0.0000048
   26   0.0000933   0.0000244  -0.0000712   0.0000343  -0.0000141   0.0000071
   27   0.0000100   0.0000333   0.0000079  -0.0000022  -0.0000010   0.0000016
   28  -0.0006410  -0.0007908   0.0002613  -0.0001777  -0.0000510   0.0000013
   29  -0.0004564  -0.0003106   0.0009406  -0.0002683   0.0001379   0.0000248
   30   0.0000012   0.0001904   0.0000446   0.0000073  -0.0000649   0.0000221
   31   0.0004167  -0.0001012  -0.0002679   0.0000663  -0.0000116   0.0000067
   32  -0.0001517   0.0000807  -0.0003483   0.0001001  -0.0001104  -0.0000096
   33  -0.0003254   0.0000540  -0.0001515   0.0000249   0.0000136   0.0000067
   34  -0.0153399  -0.0008482   0.0305640  -0.0049221  -0.0000423  -0.0003412
   35  -0.0019713   0.0067649  -0.0003194  -0.0000215   0.0050011   0.0000999
   36   0.0763889  -0.0000685   0.0210972  -0.0007222   0.0000912   0.0013140
   37  -0.0572382   0.0003601  -0.0245495  -0.0008882  -0.0000090  -0.0006742
   38   0.0003052  -0.0002519   0.0001509   0.0000228  -0.0009792  -0.0000335
   39  -0.0253524   0.0001472  -0.0106018  -0.0008187  -0.0000496   0.0002108
   40   0.0004685  -0.0000346   0.0014318   0.0000876   0.0000035  -0.0000054
   41   0.0000206  -0.0009600   0.0000443   0.0000008  -0.0000766  -0.0000041
   42   0.0012573   0.0000342  -0.0021296   0.0000314  -0.0000059   0.0000902
   43   0.0595308  -0.0000581   0.0123266  -0.0018093   0.0000512  -0.0029418
   44   0.0011338   0.0068621   0.0014660   0.0000027   0.0050225   0.0001457
   45  -0.0378119   0.0012818  -0.0514184  -0.0021023   0.0001265  -0.0012252
   46   0.0002370  -0.0000563   0.0016635   0.0000128  -0.0000007   0.0000139
   47  -0.0001638   0.0035115   0.0001325   0.0000343   0.0002792   0.0000280
   48   0.0058212   0.0001731  -0.0013623  -0.0013674   0.0000160  -0.0008069
   49  -0.1714755   0.0025866  -0.1307424   0.0094568  -0.0002260   0.0111291
   50   0.0009965  -0.0578990   0.0044422   0.0005009   0.0028917   0.0005990
   51  -0.0649196   0.0047170  -0.2668058  -0.0184086   0.0004720  -0.0179786
   52  -0.0444943  -0.0003881   0.0011227   0.0004257  -0.0000002   0.0008325
   53   0.0001618   0.0046516  -0.0000416   0.0000435  -0.0027807  -0.0000917
   54  -0.0217822  -0.0001752   0.0056384  -0.0012133  -0.0001106   0.0009714
   55   0.6822528   0.0041919  -0.0366198  -0.1039658  -0.0032926   0.1107582
   56   0.0041919   0.1202311  -0.0158082  -0.0032769  -0.0335038   0.0075424
   57  -0.0366198  -0.0158082   0.7350838   0.1108724   0.0075322  -0.2970155
   58  -0.1039658  -0.0032769   0.1108724   0.1099687   0.0034672  -0.1158659
   59  -0.0032926  -0.0335038   0.0075322   0.0034672   0.0235339  -0.0082381
   60   0.1107582   0.0075424  -0.2970155  -0.1158659  -0.0082381   0.3122094
   61  -0.3252665  -0.0032519   0.0694930  -0.0087911   0.0000112  -0.0015704
   62  -0.0013978  -0.0594548   0.0019213  -0.0007482   0.0029312   0.0000453
   63   0.0043077   0.0015796  -0.1160984   0.0279542   0.0002477   0.0009583
   64  -0.0259291   0.0007979  -0.0375620   0.0008500   0.0000394  -0.0012294
   65   0.0001152   0.0045631   0.0002124   0.0000056  -0.0026138  -0.0000987
   66  -0.0130837   0.0003381  -0.0116638   0.0004556  -0.0001001   0.0010426
           61          62          63          64          65          66
    1  -0.0187436  -0.0003120   0.0129954  -0.0019674   0.0000687  -0.0024599
    2  -0.0007808   0.0035310   0.0000499  -0.0000470  -0.0022817  -0.0000044
    3   0.0291776  -0.0000303   0.0013054   0.0028628  -0.0000407  -0.0017136
    4  -0.0012095  -0.0000715  -0.0030678   0.0005920  -0.0005699   0.0009381
    5   0.0030221  -0.0008565   0.0002511  -0.0000345  -0.0002014  -0.0005432
    6   0.0000944  -0.0011541  -0.0006722   0.0011387   0.0006973  -0.0010497
    7   0.0003850  -0.0014369  -0.0000945  -0.0000945  -0.0000413  -0.0001024
    8  -0.0012098  -0.0010423  -0.0005532   0.0001665   0.0003099  -0.0000146
    9   0.0006945   0.0008170  -0.0001870   0.0000950   0.0001172   0.0003134
   10  -0.0005688   0.0000121  -0.0000448   0.0003448   0.0001966  -0.0001952
   11  -0.0000159  -0.0000530  -0.0002264   0.0002687  -0.0001056   0.0000930
   12  -0.0007388  -0.0001006  -0.0000736  -0.0001609  -0.0001154   0.0000336
   13  -0.0002682  -0.0000386  -0.0005531   0.0000752  -0.0000397   0.0001680
   14  -0.0001720   0.0000399  -0.0004528  -0.0000034  -0.0000122   0.0001557
   15  -0.0000350   0.0000632   0.0000674  -0.0000034   0.0000009  -0.0000511
   16   0.0002979   0.0000003   0.0002552  -0.0000292   0.0000006   0.0000242
   17  -0.0000017   0.0000433  -0.0000039  -0.0000052   0.0001246   0.0000104
   18   0.0002870   0.0000318   0.0001307  -0.0001175  -0.0000055   0.0000458
   19  -0.0004507   0.0000160  -0.0005190  -0.0000791  -0.0000048   0.0001970
   20   0.0000022   0.0000084   0.0000031  -0.0000001   0.0000015  -0.0000011
   21  -0.0000118  -0.0000035   0.0000253   0.0000224   0.0000010  -0.0000288
   22  -0.0005728  -0.0000364  -0.0000438   0.0003627  -0.0001888  -0.0002262
   23   0.0000198  -0.0000636   0.0002351  -0.0002600  -0.0001028  -0.0001070
   24  -0.0007108   0.0000456  -0.0000819  -0.0001732   0.0001238   0.0000508
   25  -0.0002624   0.0000678  -0.0005481   0.0000738   0.0000318   0.0001686
   26   0.0001721   0.0000229   0.0004643   0.0000005  -0.0000059  -0.0001600
   27  -0.0000304  -0.0000594   0.0000812  -0.0000028  -0.0000008  -0.0000571
   28  -0.0011585   0.0002186  -0.0030968   0.0005990   0.0005109   0.0010002
   29  -0.0029663  -0.0009281  -0.0002780   0.0000194  -0.0002260   0.0005511
   30  -0.0000269   0.0011859  -0.0006206   0.0011849  -0.0006653  -0.0011098
   31   0.0003615   0.0015191   0.0000018  -0.0001081   0.0000591  -0.0000932
   32   0.0012418  -0.0011653   0.0004948  -0.0001679   0.0002800  -0.0000038
   33   0.0007729  -0.0009273  -0.0002277   0.0001144  -0.0001779   0.0002994
   34  -0.1522159  -0.0029966   0.1120494   0.0028611   0.0005914  -0.0236989
   35  -0.0013444  -0.0586203   0.0049411   0.0000369   0.0037330   0.0008575
   36   0.0504705   0.0048839  -0.2544775  -0.0012785   0.0009746  -0.0358178
   37   0.0654705   0.0013521  -0.0426711  -0.0017778  -0.0001656   0.0048372
   38  -0.0001625   0.0058461   0.0014195  -0.0000480   0.0039075   0.0000691
   39   0.0175927   0.0017724  -0.0632954   0.0011356   0.0000570   0.0003444
   40  -0.0016801   0.0000080  -0.0016534   0.0003615   0.0000071  -0.0002481
   41   0.0000682   0.0039762   0.0000807   0.0000019   0.0001371   0.0000518
   42  -0.0050269   0.0000447   0.0021366  -0.0001076   0.0000512  -0.0020360
   43  -0.0488625  -0.0010703   0.0344199   0.0015345   0.0000527  -0.0003079
   44  -0.0010227  -0.0015783   0.0006800   0.0000370  -0.0006980  -0.0000194
   45   0.0351125   0.0007325  -0.0244249  -0.0013288  -0.0000397   0.0000433
   46   0.0000553  -0.0000033   0.0000768  -0.0006106   0.0000235  -0.0010143
   47   0.0000034  -0.0005455  -0.0000354   0.0000261  -0.0002752   0.0000239
   48  -0.0002469  -0.0000348   0.0005643  -0.0010941   0.0000215  -0.0013332
   49  -0.0418450   0.0002065  -0.0192056  -0.0013087  -0.0000568   0.0012238
   50   0.0016522   0.0056271  -0.0010279  -0.0001474   0.0043446   0.0000576
   51  -0.0791897  -0.0013722   0.0431501   0.0049792   0.0001111   0.0023701
   52   0.0044527   0.0000790  -0.0034580  -0.0015088   0.0000137  -0.0007776
   53   0.0000333   0.0045938   0.0001404   0.0000026   0.0000393  -0.0000014
   54  -0.0000126   0.0001702  -0.0024792  -0.0006640   0.0000017  -0.0001679
   55  -0.3252665  -0.0013978   0.0043077  -0.0259291   0.0001152  -0.0130837
   56  -0.0032519  -0.0594548   0.0015796   0.0007979   0.0045631   0.0003381
   57   0.0694930   0.0019213  -0.1160984  -0.0375620   0.0002124  -0.0116638
   58  -0.0087911  -0.0007482   0.0279542   0.0008500   0.0000056   0.0004556
   59   0.0000112   0.0029312   0.0002477   0.0000394  -0.0026138  -0.0001001
   60  -0.0015704   0.0000453   0.0009583  -0.0012294  -0.0000987   0.0010426
   61   0.6091262   0.0037493  -0.0609322  -0.0782369   0.0009556  -0.0551582
   62   0.0037493   0.1211833  -0.0100601   0.0008829  -0.0234958   0.0020278
   63  -0.0609322  -0.0100601   0.5350773  -0.0561625   0.0020557  -0.1208601
   64  -0.0782369   0.0008829  -0.0561625   0.1039962  -0.0015658   0.0883520
   65   0.0009556  -0.0234958   0.0020557  -0.0015658   0.0125778  -0.0032816
   66  -0.0551582   0.0020278  -0.1208601   0.0883520  -0.0032816   0.1713459
 **********************************************************************
 **                                                                  **
 **                       VIBRATIONAL ANALYSIS                       **
 **                       --------------------                       **
 **                                                                  **
 **        VIBRATIONAL FREQUENCIES (CM**-1) AND NORMAL MODES         **
 **     FORCE CONSTANTS (mDYN/ANGSTROM) AND REDUCED MASSES (AMU)     **
 **                  INFRARED INTENSITIES (KM/MOL)                   **
 **                                                                  **
 **********************************************************************


 Mode:                 1                      2                      3
 Frequency:        27.90                  32.81                  33.48
 Force Cnst:      0.0123                 0.0181                 0.0190
 Red. Mass:      26.8277                28.4663                28.7250
 IR Active:          YES                    YES                    YES
 IR Intens:        0.017                  0.008                  0.002
 Raman Active:       YES                    YES                    YES
               X      Y      Z        X      Y      Z        X      Y      Z
 C          0.000  0.045  0.016   -0.004 -0.019 -0.209    0.001 -0.144  0.035
 C          0.032  0.029  0.118   -0.011 -0.012 -0.148   -0.079 -0.094  0.046
 Cl         0.071  0.043  0.235   -0.040 -0.020 -0.273   -0.174 -0.151  0.085
 C          0.034  0.003  0.126    0.008  0.000  0.042   -0.084  0.003  0.018
 Cl         0.080 -0.017  0.306    0.005  0.007  0.170   -0.189  0.065  0.036
 C         -0.003 -0.007 -0.012    0.033  0.006  0.155   -0.005  0.051 -0.028
 Cl        -0.006 -0.038 -0.036    0.068  0.020  0.490   -0.011  0.177 -0.089
 C         -0.037  0.008 -0.131    0.032  0.000  0.011    0.078  0.003 -0.028
 Cl        -0.087 -0.006 -0.328    0.059  0.009  0.097    0.181  0.064 -0.079
 C         -0.033  0.033 -0.095    0.013 -0.012 -0.173    0.079 -0.094  0.010
 Cl        -0.070  0.051 -0.187    0.013 -0.018 -0.321    0.177 -0.151  0.016
 C         -0.000  0.064  0.012    0.001 -0.026 -0.154   -0.000 -0.185  0.024
 C          0.006 -0.094  0.003   -0.089 -0.036 -0.085    0.017 -0.167  0.011
 Cl         0.017 -0.277  0.004   -0.215 -0.085 -0.144    0.042 -0.379  0.018
 C          0.006 -0.120 -0.005   -0.081 -0.003  0.033    0.014  0.038 -0.006
 Cl         0.016 -0.365 -0.017   -0.201 -0.009  0.118    0.036  0.112 -0.020
 C         -0.001  0.046 -0.004    0.023  0.040  0.079   -0.006  0.209 -0.010
 Cl        -0.002  0.043 -0.012    0.041  0.101  0.227   -0.012  0.562 -0.028
 C         -0.008  0.215  0.005    0.114  0.037  0.013   -0.023  0.110  0.000
 H         -0.014  0.336  0.006    0.195  0.065  0.051   -0.038  0.213 -0.004
 C         -0.007  0.215  0.012    0.101  0.002 -0.103   -0.019 -0.091  0.017
 Cl        -0.015  0.404  0.021    0.216  0.002 -0.180   -0.040 -0.181  0.029
 TransDip  -0.000  0.004  0.000    0.003  0.001 -0.000   -0.001  0.001  0.000

 Mode:                 4                      5                      6
 Frequency:        68.82                  73.41                  76.33
 Force Cnst:      0.0941                 0.1064                 0.1087
 Red. Mass:      33.7019                33.5170                31.6678
 IR Active:          YES                    YES                    YES
 IR Intens:        0.002                  0.003                  0.003
 Raman Active:       YES                    YES                    YES
               X      Y      Z        X      Y      Z        X      Y      Z
 C         -0.001  0.032 -0.002   -0.000 -0.077 -0.009    0.005 -0.003  0.146
 C          0.019  0.024  0.094   -0.017 -0.065  0.049   -0.009 -0.000  0.023
 Cl         0.074  0.028  0.470   -0.029 -0.087  0.238   -0.023 -0.000 -0.084
 C          0.003  0.014 -0.071   -0.025 -0.035 -0.017   -0.017  0.002 -0.058
 Cl        -0.019  0.014 -0.414   -0.074 -0.013 -0.134   -0.065  0.013 -0.474
 C         -0.001  0.007 -0.002    0.000 -0.021 -0.005   -0.002 -0.001  0.090
 Cl        -0.001 -0.009 -0.001   -0.001  0.018 -0.019    0.044 -0.008  0.522
 C         -0.004  0.012  0.069    0.027 -0.036  0.019   -0.016  0.001 -0.055
 Cl         0.020  0.001  0.418    0.080 -0.018  0.169   -0.062  0.005 -0.457
 C         -0.020  0.027 -0.097    0.017 -0.064 -0.054   -0.008 -0.000  0.019
 Cl        -0.072  0.043 -0.462    0.031 -0.080 -0.227   -0.023  0.003 -0.106
 C         -0.000  0.032 -0.001   -0.000 -0.067 -0.010    0.009 -0.004  0.167
 C         -0.001  0.022 -0.001   -0.002 -0.082 -0.009    0.057 -0.005  0.132
 Cl        -0.002  0.101  0.000   -0.005 -0.334 -0.016    0.141 -0.024  0.172
 C         -0.001 -0.049 -0.002   -0.003  0.075 -0.002    0.056  0.003  0.064
 Cl         0.000 -0.315 -0.008   -0.011  0.595  0.015    0.137  0.023  0.009
 C         -0.000  0.049  0.001    0.001 -0.078 -0.004   -0.003 -0.003  0.038
 Cl        -0.001  0.176  0.006    0.003 -0.343 -0.007   -0.014 -0.010 -0.051
 C          0.000  0.060  0.001    0.003 -0.051 -0.005   -0.053 -0.004  0.074
 H          0.001  0.096  0.002    0.005 -0.078 -0.005   -0.099 -0.007  0.053
 C          0.001  0.001 -0.002    0.002  0.058 -0.006   -0.043 -0.001  0.142
 Cl         0.003 -0.121 -0.006    0.004  0.415 -0.000   -0.122  0.005  0.199
 TransDip  -0.000  0.001  0.000    0.000 -0.002  0.000   -0.002 -0.000  0.000

 Mode:                 7                      8                      9
 Frequency:        93.16                  99.22                 135.28
 Force Cnst:      0.1463                 0.1779                 0.3079
 Red. Mass:      28.6059                30.6726                28.5538
 IR Active:          YES                    YES                    YES
 IR Intens:        0.011                  0.004                  0.011
 Raman Active:       YES                    YES                    YES
               X      Y      Z        X      Y      Z        X      Y      Z
 C          0.001 -0.220 -0.006   -0.005  0.007 -0.144   -0.035 -0.003 -0.013
 C         -0.053 -0.193  0.005    0.012  0.003 -0.022   -0.123  0.014  0.004
 Cl        -0.158 -0.259  0.016    0.076  0.002  0.489   -0.288 -0.078  0.039
 C         -0.061 -0.115  0.005    0.010  0.002 -0.055   -0.143  0.022  0.009
 Cl        -0.169 -0.059  0.012    0.003  0.003 -0.171   -0.239  0.068  0.028
 C          0.002 -0.078 -0.002    0.014  0.002 -0.022   -0.161 -0.001  0.011
 Cl         0.004  0.029  0.011    0.043 -0.005  0.254   -0.173  0.000  0.021
 C          0.064 -0.116 -0.014    0.008  0.005 -0.054   -0.142 -0.025  0.008
 Cl         0.171 -0.060 -0.034   -0.005  0.006 -0.176   -0.235 -0.069  0.027
 C          0.056 -0.193 -0.012    0.011  0.006 -0.018   -0.123 -0.019  0.003
 Cl         0.160 -0.260 -0.005    0.069 -0.007  0.498   -0.280  0.069  0.042
 C          0.001 -0.164 -0.006   -0.014  0.006 -0.196    0.049  0.003 -0.012
 C         -0.000 -0.011 -0.002   -0.061  0.002 -0.169    0.132  0.006 -0.028
 Cl        -0.006  0.547  0.008   -0.172 -0.007 -0.226    0.286  0.001  0.037
 C         -0.000 -0.040 -0.002   -0.063  0.001 -0.097    0.154  0.007 -0.017
 Cl        -0.001 -0.099 -0.004   -0.159  0.003 -0.035    0.225  0.001 -0.054
 C         -0.001 -0.000 -0.002   -0.004  0.001 -0.071    0.196  0.007  0.009
 Cl        -0.001  0.095  0.001    0.007  0.000  0.017    0.210 -0.004  0.019
 C         -0.001  0.078  0.000    0.044 -0.000 -0.106    0.176  0.010  0.040
 H         -0.001  0.221  0.004    0.090 -0.003 -0.085    0.154  0.010  0.031
 C         -0.000  0.008 -0.002    0.032  0.002 -0.178    0.162  0.006  0.013
 Cl        -0.002  0.419  0.007    0.141 -0.008 -0.259    0.440  0.002 -0.171
 TransDip   0.000  0.003  0.000    0.002 -0.000  0.001   -0.003  0.000  0.002

 Mode:                10                     11                     12
 Frequency:       166.32                 198.52                 205.26
 Force Cnst:      0.1571                 0.4738                 0.4334
 Red. Mass:       9.6404                20.4034                17.4603
 IR Active:          YES                    YES                    YES
 IR Intens:        0.226                  0.099                  0.077
 Raman Active:       YES                    YES                    YES
               X      Y      Z        X      Y      Z        X      Y      Z
 C         -0.000 -0.042 -0.001    0.000  0.003 -0.210    0.033 -0.001  0.127
 C         -0.001 -0.044  0.002   -0.021  0.006 -0.271    0.040 -0.005  0.264
 Cl        -0.024 -0.060  0.000   -0.035 -0.027  0.063   -0.030 -0.025 -0.041
 C         -0.007 -0.027  0.001   -0.031  0.011 -0.347    0.053 -0.002  0.385
 Cl        -0.047 -0.009  0.004   -0.008  0.015  0.094   -0.024  0.025 -0.103
 C          0.001 -0.020 -0.001   -0.036  0.006 -0.373    0.059 -0.006  0.421
 Cl         0.002  0.010  0.000    0.015 -0.002  0.100    0.007 -0.000 -0.112
 C          0.009 -0.026 -0.003   -0.031 -0.000 -0.347    0.053 -0.008  0.385
 Cl         0.053 -0.007 -0.005   -0.004 -0.017  0.093   -0.032 -0.022 -0.102
 C          0.003 -0.044 -0.004   -0.021  0.002 -0.271    0.041 -0.001  0.263
 Cl         0.027 -0.060 -0.002   -0.039  0.027  0.065   -0.020  0.024 -0.042
 C         -0.001  0.090  0.002    0.029  0.001 -0.057    0.013  0.003 -0.108
 C         -0.002  0.157  0.004    0.021  0.002 -0.056    0.023  0.002 -0.134
 Cl        -0.003 -0.018 -0.001    0.133  0.001 -0.028    0.072  0.004 -0.143
 C         -0.003  0.231  0.005    0.008  0.002 -0.088   -0.006  0.002 -0.132
 Cl        -0.001 -0.041 -0.002    0.106  0.005 -0.167   -0.034  0.004 -0.139
 C         -0.003  0.352  0.008    0.035  0.000 -0.063    0.023  0.003 -0.102
 Cl         0.000 -0.190 -0.005    0.102 -0.009  0.398    0.086 -0.008  0.355
 C         -0.004  0.526  0.012    0.055  0.001 -0.102    0.031  0.005 -0.133
 H         -0.004  0.600  0.014    0.050  0.001 -0.106    0.033  0.006 -0.134
 C         -0.002  0.276  0.006    0.034 -0.000 -0.052   -0.001  0.004 -0.124
 Cl        -0.003 -0.133 -0.002   -0.286 -0.004  0.153   -0.150 -0.001 -0.051
 TransDip  -0.000  0.015  0.000    0.009  0.000 -0.004    0.009 -0.000 -0.000

 Mode:                13                     14                     15
 Frequency:       218.28                 219.91                 220.57
 Force Cnst:      0.8437                 0.8847                 0.9271
 Red. Mass:      30.0520                31.0487                32.3428
 IR Active:          YES                    YES                    YES
 IR Intens:        0.149                  0.230                  0.049
 Raman Active:       YES                    YES                    YES
               X      Y      Z        X      Y      Z        X      Y      Z
 C         -0.138 -0.020  0.003    0.026 -0.118 -0.000   -0.062 -0.009  0.009
 C         -0.086 -0.023 -0.013    0.030 -0.151  0.002   -0.086  0.025  0.013
 Cl         0.411  0.271 -0.038    0.388  0.005 -0.043   -0.189 -0.022  0.018
 C         -0.106 -0.060 -0.023   -0.017 -0.190  0.014   -0.081 -0.006  0.004
 Cl        -0.183 -0.035  0.026   -0.202 -0.123  0.016    0.424 -0.320 -0.052
 C         -0.092 -0.020 -0.028    0.025 -0.132  0.012   -0.156 -0.010  0.008
 Cl        -0.115  0.086  0.022    0.033  0.559  0.002   -0.181  0.039  0.024
 C         -0.092 -0.002 -0.022    0.058 -0.199  0.004   -0.077 -0.024 -0.001
 Cl        -0.114 -0.009  0.019    0.181 -0.175 -0.026    0.469  0.298 -0.046
 C         -0.088 -0.026 -0.010    0.009 -0.146  0.006   -0.090 -0.050  0.010
 Cl         0.269 -0.260 -0.031   -0.465  0.089  0.049   -0.263  0.034  0.029
 C         -0.145 -0.012  0.006    0.030 -0.060 -0.002   -0.083 -0.003 -0.004
 C         -0.115 -0.004  0.013    0.024 -0.030 -0.003   -0.065 -0.000 -0.003
 Cl         0.351 -0.001  0.241   -0.083  0.010 -0.054    0.256 -0.001  0.151
 C         -0.145 -0.002 -0.049    0.031 -0.024  0.010   -0.088 -0.002 -0.038
 Cl        -0.088  0.003 -0.121    0.031  0.001  0.018   -0.118  0.000 -0.039
 C         -0.155 -0.001 -0.020    0.033 -0.017  0.004   -0.093 -0.004 -0.020
 Cl        -0.175 -0.006  0.178    0.038  0.002 -0.031   -0.108 -0.002  0.089
 C         -0.134  0.001 -0.013    0.029 -0.003  0.004   -0.083 -0.004 -0.018
 H         -0.134  0.006 -0.013    0.029  0.023  0.004   -0.081 -0.005 -0.016
 C         -0.129 -0.003 -0.018    0.028 -0.019  0.004   -0.081 -0.002 -0.023
 Cl         0.137  0.008 -0.236   -0.026  0.004  0.049    0.071  0.005 -0.151
 TransDip  -0.010  0.002  0.006    0.001  0.015 -0.001    0.006  0.001  0.003

 Mode:                16                     17                     18
 Frequency:       223.16                 234.78                 248.12
 Force Cnst:      0.9317                 1.1190                 0.9370
 Red. Mass:      31.7547                34.4553                25.8345
 IR Active:          YES                    YES                    YES
 IR Intens:        0.028                  0.004                  0.025
 Raman Active:       YES                    YES                    YES
               X      Y      Z        X      Y      Z        X      Y      Z
 C         -0.050  0.001  0.043   -0.001  0.012 -0.002    0.064 -0.001  0.002
 C         -0.047  0.015  0.032   -0.023  0.047 -0.002    0.149 -0.073 -0.023
 Cl         0.033  0.074 -0.009   -0.237 -0.068  0.026   -0.092 -0.264  0.005
 C         -0.048 -0.002  0.040   -0.019  0.011 -0.008    0.183 -0.017 -0.043
 Cl         0.068 -0.080 -0.015    0.453 -0.254 -0.051   -0.033  0.149  0.012
 C         -0.068  0.002  0.049    0.000  0.017 -0.007    0.284 -0.001 -0.060
 Cl        -0.091 -0.009  0.000    0.004  0.570  0.011    0.388 -0.005 -0.034
 C         -0.048  0.007  0.040    0.019  0.012 -0.005    0.183  0.016 -0.042
 Cl         0.067  0.086 -0.012   -0.446 -0.244  0.046   -0.026 -0.144  0.008
 C         -0.047 -0.011  0.032    0.023  0.047 -0.006    0.148  0.071 -0.022
 Cl         0.041 -0.074 -0.012    0.235 -0.068 -0.026   -0.098  0.267  0.015
[truncated: 38,353 more chars]
