# Supplementary material for: Quantum Chemical Investigation of Polychlorinated Dibenzodioxins, Dibenzofurans and Biphenyls: Relative Stability and Planarity Analysis
Source: Molecules. 2020 Dec 3;25(23):5697. doi: 10.3390/molecules25235697 (PMC7730433; doi:10.3390/molecules25235697)
Supplement: Supplementary file 1 [file molecules-25-05697-s001.zip › PCB/B3LYP/ClClClClClClClClHH.out]

                  Welcome to Q-Chem
     A Quantum Leap Into The Future Of Chemistry


 Q-Chem 5.2 (devel), Q-Chem, Inc., Pleasanton, CA (2019)

 Yihan Shao,  Zhengting Gan,  E. Epifanovsky,  A. T. B. Gilbert,  M. Wormit,  
 J. Kussmann,  A. W. Lange,  A. Behn,  Jia Deng,  Xintian Feng,  D. Ghosh,  
 M. Goldey,  P. R. Horn,  L. D. Jacobson,  I. Kaliman,  T. Kus,  A. Landau,  
 Jie Liu,  E. I. Proynov,  R. M. Richard,  R. P. Steele,  E. J. Sundstrom,  
 H. L. Woodcock III,  P. M. Zimmerman,  D. Zuev,  B. Albrecht,  E. Alguire,  
 S. A. Baeppler,  D. Barton,  Z. Benda,  Y. A. Bernard,  E. J. Berquist,  
 K. B. Bravaya,  H. Burton,  D. Casanova,  Chun-Min Chang,  Yunqing Chen,  
 A. Chien,  K. D. Closser,  M. P. Coons,  S. Coriani,  S. Dasgupta,  
 A. L. Dempwolff,  M. Diedenhofen,  Hainam Do,  R. G. Edgar,  Po-Tung Fang,  
 S. Faraji,  S. Fatehi,  Qingguo Feng,  K. D. Fenk,  J. Fosso-Tande,  
 J. Gayvert,  Qinghui Ge,  A. Ghysels,  G. Gidofalvi,  J. Gomes,  
 J. Gonthier,  A. Gunina,  D. Hait,  M. W. D. Hanson-Heine,  
 P. H. P. Harbach,  A. W. Hauser,  M. F. Herbst,  J. E. Herr,  
 E. G. Hohenstein,  Z. C. Holden,  Kerwin Hui,  B. C. Huynh,  T.-C. Jagau,  
 Hyunjun Ji,  B. Kaduk,  K. Khistyaev,  Jaehoon Kim,  P. Klunzinger,  K. Koh,  
 D. Kosenkov,  L. Koulias,  T. Kowalczyk,  C. M. Krauter,  A. Kunitsa,  
 Ka Un Lao,  A. Laurent,  K. V. Lawler,  Joonho Lee,  D. Lefrancois,  
 S. Lehtola,  D. S. Levine,  Yi-Pei Li,  You-Sheng Lin,  Fenglai Liu,  
 E. Livshits,  A. Luenser,  P. Manohar,  E. Mansoor,  S. F. Manzer,  
 Shan-Ping Mao,  Yuezhi Mao,  N. Mardirossian,  A. V. Marenich,  
 T. Markovich,  L. A. Martinez-Martinez,  S. A. Maurer,  N. J. Mayhall,  
 S. C. McKenzie,  J.-M. Mewes,  P. Morgante,  A. F. Morrison,  
 J. W. Mullinax,  K. Nanda,  T. S. Nguyen-Beck,  R. Olivares-Amaya,  
 J. A. Parkhill,  Zheng Pei,  T. M. Perrine,  F. Plasser,  P. Pokhilko,  
 S. Prager,  A. Prociuk,  E. Ramos,  D. R. Rehn,  F. Rob,  M. Scheurer,  
 M. Schneider,  N. Sergueev,  S. M. Sharada,  S. Sharma,  D. W. Small,  
 T. Stauch,  T. Stein,  Yu-Chuan Su,  A. J. W. Thom,  A. Tkatchenko,  
 T. Tsuchimochi,  N. M. Tubman,  L. Vogt,  M. L. Vidal,  O. Vydrov,  
 M. A. Watson,  J. Wenzel,  M. de Wergifosse,  T. A. Wesolowski,  A. White,  
 J. Witte,  A. Yamada,  Jun Yang,  K. Yao,  S. Yeganeh,  S. R. Yost,  
 Zhi-Qiang You,  A. Zech,  Igor Ying Zhang,  Xing Zhang,  Yan Zhao,  
 Ying Zhu,  B. R. Brooks,  G. K. L. Chan,  C. J. Cramer,  M. S. Gordon,  
 W. J. Hehre,  A. Klamt,  M. W. Schmidt,  C. D. Sherrill,  D. G. Truhlar,  
 A. Aspuru-Guzik,  R. Baer,  A. T. Bell,  N. A. Besley,  Jeng-Da Chai,  
 A. E. DePrince, III,  R. A. DiStasio Jr.,  A. Dreuw,  B. D. Dunietz,  
 T. R. Furlani,  Chao-Ping Hsu,  Yousung Jung,  Jing Kong,  D. S. Lambrecht,  
 WanZhen Liang,  C. Ochsenfeld,  V. A. Rassolov,  L. V. Slipchenko,  
 J. E. Subotnik,  T. Van Voorhis,  J. M. Herbert,  A. I. Krylov,  
 P. M. W. Gill,  M. Head-Gordon

 Contributors to earlier versions of Q-Chem not listed above: 
 R. D. Adamson,  B. Austin,  J. Baker,  G. J. O. Beran,  K. Brandhorst,  
 S. T. Brown,  E. F. C. Byrd,  A. K. Chakraborty,  C.-L. Cheng,  
 Siu Hung Chien,  D. M. Chipman,  D. L. Crittenden,  H. Dachsel,  
 R. J. Doerksen,  A. D. Dutoi,  L. Fusti-Molnar,  W. A. Goddard III,  
 A. Golubeva-Zadorozhnaya,  S. R. Gwaltney,  G. Hawkins,  A. Heyden,  
 S. Hirata,  G. Kedziora,  F. J. Keil,  C. Kelley,  Jihan Kim,  R. A. King,  
 R. Z. Khaliullin,  P. P. Korambath,  W. Kurlancheek,  A. M. Lee,  M. S. Lee,  
 S. V. Levchenko,  Ching Yeh Lin,  D. Liotard,  R. C. Lochan,  I. Lotan,  
 P. E. Maslen,  N. Nair,  D. P. O'Neill,  D. Neuhauser,  E. Neuscamman,  
 C. M. Oana,  R. Olson,  B. Peters,  R. Peverati,  P. A. Pieniazek,  
 Y. M. Rhee,  J. Ritchie,  M. A. Rohrdanz,  E. Rosta,  N. J. Russ,  
 H. F. Schaefer III,  N. E. Schultz,  N. Shenvi,  A. C. Simmonett,  A. Sodt,  
 D. Stuck,  K. S. Thanthiriwatte,  V. Vanovschi,  Tao Wang,  A. Warshel,  
 C. F. Williams,  Q. Wu,  X. Xu,  W. Zhang

 Please cite Q-Chem as follows:
 Y. Shao et al., Mol. Phys. 113, 184-215 (2015)
 DOI: 10.1080/00268976.2014.952696

 Q-Chem 5.2.1 for Intel X86 EM64T Linux

 Parts of Q-Chem use Armadillo 8.300.2 (Tropical Shenanigans).
 http://arma.sourceforge.net/

 Q-Chem begins on Tue Jan  7 21:28:43 2020  

Host: 
0

     Scratch files written to /scratch/taweetham/qchem26448//
NAlpha2: 210
NElect   210
Mult     1

 Q-Chem warning in module libgen/rem_setup.C, line 2168:

 Setting Thresh to 1e-14


Checking the input file for inconsistencies... 	...done.

--------------------------------------------------------------
User input:
--------------------------------------------------------------
$MOLECULE
0 1
C 
C  1 1.394960
Cl  2 CCl 1 119.528007
C  2 1.386606 1 120.846377 3 178.766605 0
Cl  4 CCl 2 119.698148 1 -179.612229 0
C  4 1.387279 2 120.235871 1 -0.083363 0
Cl  6 CCl 4 120.254637 2 -179.958574 0
C  6 1.387279 4 119.490737 2 0.041992 0
Cl  8 CCl 6 120.064298 4 179.568218 0
C  8 1.386606 6 120.235863 4 0.041336 0
Cl  10 CCl 8 119.614146 6 178.681836 0
C  1 1.488550 2 120.827489 3 1.275929 0
C  12 1.394960 1 120.827496 2 44.635695 0
Cl  13 CCl 12 119.528011 1 1.275194 0
C  13 1.386606 12 120.846392 1 -179.957497 0
Cl  15 CCl 13 119.698155 12 -179.612829 0
C  15 1.387278 13 120.235860 12 -0.083872 0
Cl  17 CCl 15 120.254633 13 -179.958492 0
C  17 1.387279 15 119.490737 13 0.041666 0
H  19 CH 17 120.064293 15 179.568399 0
C  19 1.386606 17 120.235874 15 0.041790 0
H  21 CH 19 119.614152 17 178.681599 0

CH=1.08273
CCl=1.75400
$END

$REM
   JOB_TYPE	OPTIMIZATION
   BASIS	6-311++G**
   METHOD	B3LYP
   SYM_IGNORE	TRUE
   SCF_GUESS_ALWAYS     TRUE
   SYM_IGNORE   TRUE
   S2THRESH     15
   THRESH       15
$END

--------------------------------------------------------------
 ----------------------------------------------------------------
             Standard Nuclear Orientation (Angstroms)
    I     Atom           X                Y                Z
 ----------------------------------------------------------------
    1      C       0.0000000000     0.0000000000     0.0000000000
    2      C       0.0000000000     0.0000000000     1.3949600000
    3      Cl      1.5261815140     0.0000000000     2.2594170471
    4      C      -1.1901880373     0.0256249026     2.1059255403
    5      Cl     -1.1548436435     0.0351778398     3.8595433764
    6      C      -2.4041742747     0.0535064326     1.4351028665
    7      Cl     -3.9099833729     0.0870232313     2.3339530118
    8      C      -2.4180259722     0.0546630380     0.0478935036
    9      Cl     -3.9445745286     0.0782926128    -0.8155919614
   10      C      -1.2274122092     0.0272853135    -0.6622934626
   11      Cl     -1.2645630159    -0.0058824468    -2.4155862839
   12      C       1.2779219872    -0.0284629571    -0.7628147595
   13      C       2.3095886281    -0.8932703637    -0.3971844912
   14      Cl      2.0841394724    -1.9836059182     0.9581225060
   15      C       3.5004827568    -0.9194878930    -1.1069450245
   16      Cl      4.7739092873    -2.0261183446    -0.6270805489
   17      C       3.6821124948    -0.0819958503    -2.1978886372
   18      Cl      5.1879324501    -0.1155248115    -3.0967201401
   19      C       2.6636000698     0.7822218600    -2.5724593424
   20      H       2.7980411655     1.4448431951    -3.4181323354
   21      C       1.4736782845     0.8090230106    -1.8610916159
   22      H       0.6936781770     1.5025559907    -2.1490431582
 ----------------------------------------------------------------
 Nuclear Repulsion Energy =        2745.99740254 hartrees
 There are      105 alpha and      105 beta electrons
 Requested basis set is 6-311++G(d,p)
 There are 186 shells and 518 basis functions

 Total QAlloc Memory Limit   2000 MB
 Mega-Array Size       188 MB
 MEM_STATIC part       192 MB
 A cutoff of  1.0D-15 yielded  12374 shell pairs
 There are    107845 function pairs (    115974 Cartesian)
 Smallest overlap matrix eigenvalue = 1.06E-07
 Linear dependence detected in AO basis
 Number of orthogonalized atomic orbitals = 512
 Maximum deviation from orthogonality = 3.881E-10

 Scale SEOQF with 1.000000e-02/1.000000e-01/1.000000e-01

 Standard Electronic Orientation quadrupole field applied
 Nucleus-field energy     =    -0.0000000783 hartrees
 Guess from superposition of atomic densities
 Warning:  Energy on first SCF cycle will be non-variational
 SAD guess density has 210.000000 electrons

 -----------------------------------------------------------------------
  General SCF calculation program by
  Eric Jon Sundstrom, Paul Horn, Yuezhi Mao, Dmitri Zuev, Alec White,
  David Stuck, Shaama M.S., Shane Yost, Joonho Lee, David Small,
  Daniel Levine, Susi Lehtola, Hugh Burton, Evgeny Epifanovsky,
  Bang C. Huynh
 -----------------------------------------------------------------------
 Exchange:     0.2000 Hartree-Fock + 0.0800 Slater + 0.7200 B88
 Correlation:  0.1900 VWN1RPA + 0.8100 LYP
 Using SG-1 standard quadrature grid
 A restricted SCF calculation will be
 performed using DIIS
 SCF converges when DIIS error is below 1.0e-08
 ---------------------------------------
  Cycle       Energy         DIIS error
 ---------------------------------------
    1   -4145.2378043038      2.69e-02  
    2   -4140.1888921568      1.74e-03  
    3   -4140.1006114747      2.25e-03  
    4   -4140.2735368807      6.53e-04  
    5   -4140.2877313617      2.46e-04  
    6   -4140.2894531156      1.03e-04  
    7   -4140.2897858754      2.75e-05  
    8   -4140.2898077639      1.08e-05  
    9   -4140.2898112237      3.34e-06  
   10   -4140.2898115743      9.00e-07  
   11   -4140.2898115991      2.91e-07  
   12   -4140.2898116012      1.30e-07  
   13   -4140.2898116018      3.53e-08  
   14   -4140.2898116020      1.38e-08  
   15   -4140.2898116019      4.38e-09  Convergence criterion met
 ---------------------------------------
 SCF time:   CPU 1006.50s  wall 1006.00s 
 SCF   energy in the final basis set =    -4140.2898116019
 Total energy in the final basis set =    -4140.2898116019

 --------------------------------------------------------------

                    Orbital Energies (a.u.)
 --------------------------------------------------------------

 Alpha MOs
 -- Occupied --
********-101.5863-101.5848-101.5831-101.5779-101.5748-101.5748-101.5699
-10.2901 -10.2882 -10.2876 -10.2873 -10.2851 -10.2769 -10.2758 -10.2749
-10.2510 -10.2377 -10.2193 -10.2181  -9.5022  -9.5005  -9.4992  -9.4975
 -9.4923  -9.4918  -9.4894  -9.4871  -7.2669  -7.2658  -7.2644  -7.2625
 -7.2572  -7.2571  -7.2564  -7.2562  -7.2554  -7.2545  -7.2543  -7.2541
 -7.2530  -7.2523  -7.2517  -7.2515  -7.2472  -7.2464  -7.2464  -7.2455
 -7.2441  -7.2433  -7.2417  -7.2410  -0.9817  -0.9573  -0.9327  -0.9232
 -0.9005  -0.8830  -0.8778  -0.8665  -0.8614  -0.8449  -0.8006  -0.7686
 -0.7563  -0.7499  -0.6711  -0.6539  -0.6357  -0.6249  -0.5724  -0.5576
 -0.5327  -0.5283  -0.5014  -0.4882  -0.4799  -0.4791  -0.4749  -0.4707
 -0.4628  -0.4477  -0.4363  -0.4356  -0.4187  -0.4137  -0.4093  -0.3974
 -0.3733  -0.3705  -0.3650  -0.3636  -0.3588  -0.3535  -0.3480  -0.3475
 -0.3423  -0.3345  -0.3221  -0.3174  -0.2970  -0.2902  -0.2828  -0.2666
 -0.2546
 -- Virtual --
 -0.0859  -0.0726  -0.0661  -0.0538  -0.0454  -0.0373  -0.0198  -0.0129
 -0.0038   0.0036   0.0099   0.0162   0.0182   0.0207   0.0242   0.0284
  0.0323   0.0438   0.0492   0.0501   0.0542   0.0610   0.0653   0.0708
  0.0736   0.0744   0.0765   0.0799   0.0817   0.0860   0.0884   0.0907
  0.0943   0.0967   0.0997   0.1027   0.1065   0.1127   0.1130   0.1147
  0.1193   0.1222   0.1266   0.1324   0.1327   0.1329   0.1403   0.1428
  0.1454   0.1484   0.1538   0.1559   0.1576   0.1649   0.1705   0.1747
  0.1749   0.1791   0.1824   0.1838   0.1886   0.1929   0.1975   0.1993
  0.2043   0.2051   0.2094   0.2158   0.2187   0.2204   0.2228   0.2283
  0.2327   0.2373   0.2414   0.2449   0.2467   0.2483   0.2534   0.2549
  0.2569   0.2649   0.2663   0.2686   0.2732   0.2777   0.2841   0.2849
  0.2870   0.2916   0.2946   0.2973   0.3038   0.3103   0.3138   0.3174
  0.3194   0.3288   0.3306   0.3356   0.3504   0.3860   0.4058   0.4115
  0.4206   0.4256   0.4293   0.4325   0.4388   0.4429   0.4465   0.4488
  0.4553   0.4597   0.4627   0.4659   0.4714   0.4758   0.4806   0.4821
  0.4887   0.4896   0.4942   0.5018   0.5061   0.5159   0.5201   0.5324
  0.5415   0.5465   0.5492   0.5647   0.5707   0.5772   0.5853   0.5893
  0.5987   0.6035   0.6067   0.6102   0.6109   0.6145   0.6197   0.6226
  0.6344   0.6375   0.6509   0.6526   0.6609   0.6679   0.6724   0.6891
  0.7022   0.7126   0.7274   0.7391   0.7594   0.7793   0.7814   0.7888
  0.7941   0.7994   0.8138   0.8190   0.8254   0.8349   0.8358   0.8381
  0.8393   0.8395   0.8441   0.8447   0.8491   0.8511   0.8536   0.8591
  0.8643   0.8707   0.8777   0.8816   0.8841   0.8867   0.8890   0.9015
  0.9024   0.9076   0.9103   0.9161   0.9210   0.9284   0.9336   0.9357
  0.9406   0.9501   0.9538   0.9578   0.9623   0.9694   0.9759   0.9766
  0.9817   0.9906   0.9973   1.0103   1.0288   1.0361   1.0421   1.0621
  1.0758   1.0888   1.0957   1.1059   1.1177   1.1327   1.1485   1.1725
  1.1936   1.2013   1.2178   1.2317   1.2337   1.2535   1.2551   1.2664
  1.2698   1.2750   1.2781   1.2821   1.2905   1.2969   1.3026   1.3276
  1.3338   1.3447   1.3621   1.3992   1.4058   1.4310   1.4523   1.4643
  1.4973   1.5084   1.5436   1.5518   1.5753   1.5906   1.6345   1.6383
  1.6433   1.6750   1.6818   1.7173   1.7552   1.7594   1.7694   1.7886
  1.7971   1.8176   1.8332   1.8412   1.8566   1.8625   1.8721   1.8887
  1.8902   1.8918   1.9061   1.9567   1.9701   1.9836   2.0359   2.0776
  2.1131   2.1203   2.1303   2.1914   2.2070   2.2188   2.2270   2.2379
  2.2419   2.2445   2.2574   2.2744   2.2852   2.2886   2.2927   2.3002
  2.3037   2.3366   2.3464   2.3618   2.3825   2.3851   2.4021   2.4121
  2.4239   2.4354   2.4419   2.4577   2.4700   2.4832   2.4835   2.5005
  2.5209   2.5328   2.5512   2.6042   2.6189   2.6256   2.6292   2.6404
  2.6467   2.6706   2.6846   2.7282   2.7377   2.7561   2.7757   2.7910
  2.8143   2.8214   2.8341   2.8821   2.9160   2.9250   2.9570   3.0302
  3.0742   3.0797   3.1083   3.1154   3.1301   3.1417   3.1514   3.1806
  3.2152   3.2383   3.2485   3.2605   3.3838   3.4037   3.4897   3.5060
  3.5956   3.6744   3.6978   3.7931   3.8893   3.8957   4.0149   4.0730
  4.3652   4.8123   4.8286   9.7167   9.7478   9.7798   9.7975   9.7981
  9.8140   9.8385   9.8579  23.2343  23.4491  23.7875  23.8318  23.8600
 23.8890  23.9572  23.9639  24.0016  24.0126  24.0619  24.1334  25.7143
 25.7669  25.7866  25.8133  25.8711  25.8760  25.9442  26.0614  26.0916
 26.1094  26.1346  26.1636  26.1877  26.2827  26.4007  26.4596  26.5209
 26.5434  26.5780  26.7108  26.7589  26.7878  26.9673  27.0904 215.7065
215.7376 215.7758 215.7949 215.7967 215.8184 215.8427 215.8787
 --------------------------------------------------------------

          Ground-State Mulliken Net Atomic Charges

     Atom                 Charge (a.u.)
  ----------------------------------------
      1 C                    -1.264137
      2 C                    -0.936161
      3 Cl                    0.645928
      4 C                     0.281812
      5 Cl                    0.648992
      6 C                    -0.396522
      7 Cl                    0.670520
      8 C                     0.425784
      9 Cl                    0.620853
     10 C                    -1.222267
     11 Cl                    0.718505
     12 C                    -0.133901
     13 C                    -1.025166
     14 Cl                    0.575387
     15 C                    -0.123459
     16 Cl                    0.608766
     17 C                     0.088818
     18 Cl                    0.539521
     19 C                    -0.700509
     20 H                     0.209771
     21 C                    -0.421517
     22 H                     0.188981
  ----------------------------------------
  Sum of atomic charges =     0.000000

 -----------------------------------------------------------------
                    Cartesian Multipole Moments
 -----------------------------------------------------------------
    Charge (ESU x 10^10)
                -0.0000
    Dipole Moment (Debye)
         X      -0.5469      Y       1.4197      Z      -1.1109
       Tot       1.8838
    Quadrupole Moments (Debye-Ang)
        XX    -176.2840     XY       3.0537     YY    -169.6434
        XZ       0.3378     YZ      -5.0134     ZZ    -166.0482
    Octopole Moments (Debye-Ang^2)
       XXX    -287.8739    XXY      54.8167    XYY     -87.7467
       YYY     151.7241    XXZ       8.5454    XYZ      -9.6077
       YYZ      -5.4429    XZZ     -82.1886    YZZ      56.2856
       ZZZ     -17.6403
    Hexadecapole Moments (Debye-Ang^3)
      XXXX   -8920.9620   XXXY     602.8223   XXYY   -1650.0021
      XYYY     610.9099   YYYY    -924.7188   XXXZ    1324.5115
      XXYZ      -8.4771   XYYZ     432.4042   YYYZ      24.5949
      XXZZ   -2175.6075   XYZZ     220.4565   YYZZ    -863.3688
      XZZZ    1273.2067   YZZZ      -6.3951   ZZZZ   -4206.8427
 -----------------------------------------------------------------
 Calculating analytic gradient of the SCF energy
 Gradient of SCF Energy
            1           2           3           4           5           6
    1  -0.0156107  -0.0122069   0.0319788  -0.0000968   0.0013164   0.0133501
    2  -0.0004140  -0.0045284  -0.0741574   0.0002690   0.0001804  -0.0001349
    3   0.0084597  -0.0078329  -0.0425115  -0.0209852   0.0065308  -0.0100593
            7           8           9          10          11          12
    1  -0.0067348   0.0166753  -0.0045466  -0.0007512   0.0104489   0.0086681
    2   0.0001016  -0.0002443   0.0000909  -0.0004877   0.0051655  -0.0007033
    3   0.0040686   0.0131034  -0.0039093   0.0084173  -0.0019981  -0.0067890
           13          14          15          16          17          18
    1   0.0058313  -0.0226367  -0.0177564   0.0027880  -0.0055765   0.0055456
    2   0.0116639   0.0676369   0.0127880  -0.0031637  -0.0004571  -0.0028655
    3  -0.0086367   0.0568480  -0.0042967   0.0015379   0.0048781  -0.0000682
           19          20          21          22
    1   0.0032612  -0.0013558  -0.0074234  -0.0051678
    2  -0.0064337   0.0005596  -0.0049877   0.0001220
    3   0.0036104  -0.0002553   0.0007265  -0.0008386
 Max gradient component =       7.416E-02
 RMS gradient           =       1.735E-02
 Gradient time:  CPU 339.88 s  wall 339.90 s
 Geometry Optimization Parameters
   NAtoms,    NIC,     NZ,  NCons,   NDum,   NFix, NCnnct, MaxDiis
       22     163      22       0       0       0       0       0


** GEOMETRY OPTIMIZATION IN DELOCALIZED INTERNAL COORDINATES **
   Searching for a Minimum

   Optimization Cycle:   1

                       Coordinates (Angstroms)
     ATOM                X               Y               Z
      1  C         0.0000000000    0.0000000000    0.0000000000
      2  C         0.0000000000    0.0000000000    1.3949600000
      3  Cl        1.5261815140    0.0000000000    2.2594170471
      4  C        -1.1901880373    0.0256249026    2.1059255403
      5  Cl       -1.1548436435    0.0351778398    3.8595433764
      6  C        -2.4041742747    0.0535064326    1.4351028665
      7  Cl       -3.9099833729    0.0870232313    2.3339530118
      8  C        -2.4180259722    0.0546630380    0.0478935036
      9  Cl       -3.9445745286    0.0782926128   -0.8155919614
     10  C        -1.2274122092    0.0272853135   -0.6622934626
     11  Cl       -1.2645630159   -0.0058824468   -2.4155862839
     12  C         1.2779219872   -0.0284629571   -0.7628147595
     13  C         2.3095886281   -0.8932703637   -0.3971844912
     14  Cl        2.0841394724   -1.9836059182    0.9581225060
     15  C         3.5004827568   -0.9194878930   -1.1069450245
     16  Cl        4.7739092873   -2.0261183446   -0.6270805489
     17  C         3.6821124948   -0.0819958503   -2.1978886372
     18  Cl        5.1879324501   -0.1155248115   -3.0967201401
     19  C         2.6636000698    0.7822218600   -2.5724593424
     20  H         2.7980411655    1.4448431951   -3.4181323354
     21  C         1.4736782845    0.8090230106   -1.8610916159
     22  H         0.6936781770    1.5025559907   -2.1490431582
   Point Group: c1    Number of degrees of freedom:    60


   Energy is  -4140.289811602


 Attempting to generate delocalized internal coordinates
 Initial Hessian constructed with Jon Baker's OPTIMIZE code

 60 Hessian modes will be used to form the next step
  Hessian Eigenvalues:
     0.016296    0.017712    0.019513    0.020643    0.020929    0.022947
     0.023585    0.023589    0.023834    0.023846    0.024090    0.024090
     0.024114    0.024114    0.024135    0.024135    0.024143    0.024143
     0.064566    0.103829    0.159965    0.159995    0.216015    0.225229
     0.231547    0.245324    0.249942    0.249975    0.249983    0.249991
     0.249992    0.249993    0.250000    0.250000    0.250000    0.250000
     0.250000    0.289255    0.292826    0.301033    0.301033    0.301033
     0.301033    0.301033    0.301033    0.328601    0.356665    0.356665
     0.413213    0.418169    0.431487    0.433576    0.461427    0.462697
     0.471123    0.471239    0.478203    0.478203    0.479142    0.479142

 Minimum search - taking simple RFO step
 Searching for Lamda that Minimizes Along All modes
 Value Taken    Lamda =  -0.06210530
 Calculated Step too Large.  Step scaled by  0.492195
 Step Taken.  Stepsize is  0.300000

                             Maximum     Tolerance    Cnvgd?
         Gradient           0.067979      0.000300      NO
         Displacement       0.200376      0.001200      NO
         Energy change     *********      0.000001      NO


 New Cartesian Coordinates Obtained by Inverse Iteration

 Displacement from previous Coordinates is:  0.537205
 ----------------------------------------------------------------
             Standard Nuclear Orientation (Angstroms)
    I     Atom           X                Y                Z
 ----------------------------------------------------------------
    1      C      -0.0055176074    -0.0036719491    -0.0106988442
    2      C      -0.0140410562     0.0284943960     1.3924919668
    3      Cl      1.4977823116     0.0526498506     2.2628982695
    4      C      -1.2042506924     0.0624855382     2.1135997175
    5      Cl     -1.1644226072     0.1096639996     3.8618122817
    6      C      -2.4236211120     0.0680739470     1.4471491629
    7      Cl     -3.9210447014     0.1101158568     2.3486506358
    8      C      -2.4427213997     0.0341847815     0.0565790832
    9      Cl     -3.9728949877     0.0166950806    -0.7919354444
   10      C      -1.2519134930    -0.0020336822    -0.6637640309
   11      Cl     -1.3533259385    -0.1133006570    -2.4100776420
   12      C       1.2858937936    -0.0399114524    -0.7680472743
   13      C       2.3158024058    -0.9289888235    -0.4269208032
   14      Cl      2.0847593206    -2.0452473104     0.8944641396
   15      C       3.5174738455    -0.9500651924    -1.1335264314
   16      Cl      4.7777229172    -2.0787791403    -0.6828502148
   17      C       3.7092500841    -0.0775908668    -2.2002728074
   18      Cl      5.2085827022    -0.0828653436    -3.1037642133
   19      C       2.7019272073     0.8110557181    -2.5487982976
   20      H       2.8511853545     1.4998618256    -3.3704308120
   21      C       1.5101494077     0.8280504073    -1.8418662219
   22      H       0.7507254786     1.5469918584    -2.1126061292
 ----------------------------------------------------------------
 Nuclear Repulsion Energy =        2732.92517081 hartrees
 There are      105 alpha and      105 beta electrons
 Applying Cartesian multipole field
    Component          Value
    ---------          -----
     (2,0,0)        1.00000E-12
     (0,2,0)        2.00000E-11
     (0,0,2)       -3.00000E-11
 Nucleus-field energy     =    -0.0000000775 hartrees
 Requested basis set is 6-311++G(d,p)
 There are 186 shells and 518 basis functions
 A cutoff of  1.0D-15 yielded  12334 shell pairs
 There are    107508 function pairs (    115612 Cartesian)
 Smallest overlap matrix eigenvalue = 1.14E-07
 Linear dependence detected in AO basis
 Number of orthogonalized atomic orbitals = 512
 Maximum deviation from orthogonality = 4.516E-10
 Guess from superposition of atomic densities
 Warning:  Energy on first SCF cycle will be non-variational
 SAD guess density has 210.000000 electrons

 -----------------------------------------------------------------------
  General SCF calculation program by
  Eric Jon Sundstrom, Paul Horn, Yuezhi Mao, Dmitri Zuev, Alec White,
  David Stuck, Shaama M.S., Shane Yost, Joonho Lee, David Small,
  Daniel Levine, Susi Lehtola, Hugh Burton, Evgeny Epifanovsky,
  Bang C. Huynh
 -----------------------------------------------------------------------
 Exchange:     0.2000 Hartree-Fock + 0.0800 Slater + 0.7200 B88
 Correlation:  0.1900 VWN1RPA + 0.8100 LYP
 Using SG-1 standard quadrature grid
 A restricted SCF calculation will be
 performed using DIIS
 SCF converges when DIIS error is below 1.0e-08
 ---------------------------------------
  Cycle       Energy         DIIS error
 ---------------------------------------
    1   -4145.1437454595      2.67e-02  
    2   -4140.2158200820      1.71e-03  
    3   -4140.1314092418      2.21e-03  
    4   -4140.2981491608      6.37e-04  
    5   -4140.3116817290      2.44e-04  
    6   -4140.3133764167      1.01e-04  
    7   -4140.3136955925      2.81e-05  
    8   -4140.3137188081      1.09e-05  
    9   -4140.3137224010      3.14e-06  
   10   -4140.3137227060      8.86e-07  
   11   -4140.3137227295      2.89e-07  
   12   -4140.3137227318      1.28e-07  
   13   -4140.3137227324      3.28e-08  
   14   -4140.3137227324      1.27e-08  
   15   -4140.3137227323      4.12e-09  Convergence criterion met
 ---------------------------------------
 SCF time:   CPU 999.85s  wall 1000.00s 
 SCF   energy in the final basis set =    -4140.3137227323
 Total energy in the final basis set =    -4140.3137227323

 --------------------------------------------------------------

                    Orbital Energies (a.u.)
 --------------------------------------------------------------

 Alpha MOs
 -- Occupied --
********-101.5862-101.5843-101.5832-101.5782-101.5760-101.5756-101.5710
-10.2898 -10.2891 -10.2874 -10.2869 -10.2857 -10.2783 -10.2770 -10.2753
-10.2539 -10.2401 -10.2197 -10.2180  -9.5012  -9.5006  -9.4989  -9.4977
 -9.4927  -9.4922  -9.4905  -9.4877  -7.2660  -7.2658  -7.2640  -7.2627
 -7.2576  -7.2569  -7.2561  -7.2556  -7.2555  -7.2553  -7.2544  -7.2537
 -7.2527  -7.2526  -7.2524  -7.2517  -7.2475  -7.2468  -7.2468  -7.2459
 -7.2452  -7.2444  -7.2423  -7.2416  -0.9789  -0.9559  -0.9316  -0.9217
 -0.9008  -0.8824  -0.8785  -0.8672  -0.8602  -0.8448  -0.7987  -0.7669
 -0.7534  -0.7488  -0.6695  -0.6508  -0.6342  -0.6242  -0.5700  -0.5565
 -0.5326  -0.5277  -0.5014  -0.4881  -0.4783  -0.4770  -0.4748  -0.4692
 -0.4605  -0.4483  -0.4356  -0.4318  -0.4186  -0.4126  -0.4071  -0.3962
 -0.3718  -0.3700  -0.3650  -0.3642  -0.3588  -0.3535  -0.3491  -0.3466
 -0.3416  -0.3344  -0.3234  -0.3170  -0.2980  -0.2928  -0.2807  -0.2669
 -0.2628
 -- Virtual --
 -0.0860  -0.0701  -0.0658  -0.0540  -0.0435  -0.0398  -0.0171  -0.0122
 -0.0026   0.0039   0.0115   0.0163   0.0192   0.0208   0.0245   0.0288
  0.0328   0.0438   0.0496   0.0502   0.0539   0.0613   0.0648   0.0702
  0.0724   0.0748   0.0772   0.0805   0.0811   0.0861   0.0885   0.0903
  0.0946   0.0970   0.0984   0.1023   0.1060   0.1119   0.1129   0.1138
  0.1195   0.1219   0.1268   0.1314   0.1326   0.1332   0.1402   0.1420
  0.1453   0.1484   0.1539   0.1550   0.1563   0.1654   0.1707   0.1730
  0.1743   0.1782   0.1805   0.1823   0.1877   0.1926   0.1970   0.1989
  0.2027   0.2036   0.2081   0.2157   0.2187   0.2204   0.2227   0.2275
  0.2311   0.2360   0.2416   0.2437   0.2460   0.2486   0.2512   0.2541
  0.2576   0.2643   0.2648   0.2681   0.2727   0.2767   0.2818   0.2846
  0.2855   0.2910   0.2948   0.2958   0.3023   0.3093   0.3149   0.3170
  0.3180   0.3276   0.3300   0.3342   0.3503   0.3865   0.4055   0.4129
  0.4193   0.4257   0.4289   0.4324   0.4376   0.4415   0.4462   0.4489
  0.4559   0.4594   0.4634   0.4673   0.4720   0.4761   0.4807   0.4813
  0.4880   0.4910   0.4944   0.5010   0.5093   0.5154   0.5184   0.5298
  0.5388   0.5451   0.5503   0.5619   0.5726   0.5746   0.5844   0.5868
  0.5966   0.6020   0.6061   0.6094   0.6101   0.6112   0.6198   0.6230
  0.6345   0.6368   0.6455   0.6536   0.6608   0.6712   0.6747   0.6893
  0.7016   0.7085   0.7268   0.7444   0.7748   0.7787   0.7842   0.7908
  0.7980   0.8061   0.8139   0.8207   0.8251   0.8346   0.8356   0.8375
  0.8384   0.8394   0.8435   0.8455   0.8490   0.8518   0.8527   0.8582
  0.8641   0.8707   0.8750   0.8780   0.8844   0.8851   0.8897   0.8997
  0.9056   0.9094   0.9118   0.9179   0.9227   0.9254   0.9343   0.9355
  0.9399   0.9493   0.9546   0.9566   0.9623   0.9681   0.9709   0.9745
  0.9810   0.9872   0.9939   1.0091   1.0176   1.0337   1.0411   1.0526
  1.0682   1.0770   1.0896   1.1017   1.1131   1.1320   1.1455   1.1732
  1.1884   1.1970   1.2146   1.2329   1.2335   1.2470   1.2526   1.2662
  1.2686   1.2700   1.2755   1.2830   1.2904   1.2962   1.3031   1.3206
  1.3270   1.3457   1.3605   1.3946   1.4032   1.4298   1.4489   1.4568
  1.4951   1.5058   1.5383   1.5485   1.5667   1.5883   1.6319   1.6379
  1.6443   1.6759   1.6832   1.7180   1.7526   1.7564   1.7640   1.7826
  1.7942   1.8145   1.8292   1.8377   1.8514   1.8587   1.8709   1.8815
  1.8827   1.8953   1.9000   1.9507   1.9676   1.9751   2.0313   2.0771
  2.1073   2.1177   2.1253   2.1964   2.2151   2.2209   2.2258   2.2395
  2.2401   2.2472   2.2549   2.2739   2.2794   2.2870   2.2892   2.2969
  2.3014   2.3318   2.3417   2.3608   2.3720   2.3839   2.4002   2.4064
  2.4204   2.4343   2.4361   2.4522   2.4679   2.4697   2.4833   2.4952
  2.5206   2.5313   2.5523   2.6012   2.6167   2.6206   2.6235   2.6366
  2.6453   2.6676   2.6799   2.7261   2.7301   2.7516   2.7755   2.7882
  2.8090   2.8147   2.8254   2.8768   2.9087   2.9165   2.9538   3.0162
  3.0686   3.0742   3.1024   3.1120   3.1184   3.1341   3.1435   3.1717
  3.2086   3.2300   3.2380   3.2505   3.3738   3.3989   3.4843   3.5010
  3.5937   3.6660   3.6912   3.7846   3.8838   3.8872   4.0098   4.0699
  4.3573   4.7990   4.8207   9.7104   9.7471   9.7769   9.7940   9.7988
  9.8146   9.8236   9.8627  23.2373  23.4443  23.7725  23.8199  23.8480
 23.8759  23.9337  23.9440  23.9830  23.9968  24.0378  24.1288  25.7637
 25.7787  25.7937  25.8166  25.8685  25.8802  25.9405  26.0567  26.0872
 26.1063  26.1250  26.1641  26.1897  26.2803  26.3742  26.4314  26.4543
 26.5147  26.5700  26.7065  26.7540  26.7757  26.9566  27.0713 215.6996
215.7368 215.7722 215.7911 215.7974 215.8179 215.8262 215.8806
 --------------------------------------------------------------

          Ground-State Mulliken Net Atomic Charges

     Atom                 Charge (a.u.)
  ----------------------------------------
      1 C                    -1.181074
      2 C                    -0.956661
      3 Cl                    0.628965
      4 C                     0.338518
      5 Cl                    0.638867
      6 C                    -0.413280
      7 Cl                    0.670629
      8 C                     0.289924
      9 Cl                    0.622819
     10 C                    -1.175394
     11 Cl                    0.696122
     12 C                    -0.091550
     13 C                    -0.882736
     14 Cl                    0.545026
     15 C                    -0.114750
     16 Cl                    0.601928
     17 C                     0.007532
     18 Cl                    0.540999
     19 C                    -0.715352
     20 H                     0.210466
     21 C                    -0.449370
     22 H                     0.188372
  ----------------------------------------
  Sum of atomic charges =     0.000000

 -----------------------------------------------------------------
                    Cartesian Multipole Moments
 -----------------------------------------------------------------
    Charge (ESU x 10^10)
                 0.0000
    Dipole Moment (Debye)
         X      -0.4924      Y       1.4556      Z      -1.0564
       Tot       1.8648
    Quadrupole Moments (Debye-Ang)
        XX    -175.8048     XY       3.1048     YY    -169.2823
        XZ       0.1518     YZ      -4.8420     ZZ    -166.2631
    Octopole Moments (Debye-Ang^2)
       XXX    -282.4638    XXY      55.8656    XYY     -84.9776
       YYY     154.8187    XXZ       8.3142    XYZ      -9.8070
       YYZ      -4.7910    XZZ     -81.3232    YZZ      58.0450
       ZZZ     -12.7577
    Hexadecapole Moments (Debye-Ang^3)
      XXXX   -9003.4451   XXXY     601.3850   XXYY   -1668.0271
      XYYY     605.8115   YYYY    -963.7166   XXXZ    1348.7803
      XXYZ     -20.6464   XYYZ     440.4188   YYYZ     -14.0461
      XXZZ   -2187.6439   XYZZ     223.3902   YYZZ    -869.7990
      XZZZ    1302.7078   YZZZ     -36.1654   ZZZZ   -4209.6186
 -----------------------------------------------------------------
 Calculating analytic gradient of the SCF energy
 Gradient of SCF Energy
            1           2           3           4           5           6
    1  -0.0077133  -0.0078802   0.0187166  -0.0007927   0.0010448   0.0096382
    2   0.0006303  -0.0035564  -0.0497673  -0.0002023   0.0001894  -0.0002123
    3   0.0054490  -0.0022988  -0.0277533  -0.0140385   0.0048952  -0.0064830
            7           8           9          10          11          12
    1  -0.0049068   0.0111444  -0.0028915  -0.0033835  -0.0008724   0.0056975
    2   0.0000391   0.0001114  -0.0002557   0.0011460   0.0018191  -0.0003647
    3   0.0029499   0.0085235  -0.0034644   0.0042213  -0.0020433  -0.0032479
           13          14          15          16          17          18
    1   0.0060461  -0.0138191  -0.0110141   0.0025830  -0.0037491   0.0036991
    2   0.0066994   0.0461890   0.0085469  -0.0029420  -0.0002337  -0.0015966
    3  -0.0047858   0.0364006  -0.0029441   0.0015010   0.0028527  -0.0004284
           19          20          21          22
    1   0.0023177  -0.0008855  -0.0026476  -0.0003315
    2  -0.0045443   0.0005138  -0.0019394  -0.0002701
    3   0.0022701  -0.0001786  -0.0016042   0.0002071
 Max gradient component =       4.977E-02
 RMS gradient           =       1.136E-02
 Gradient time:  CPU 342.42 s  wall 342.45 s
 Geometry Optimization Parameters
   NAtoms,    NIC,     NZ,  NCons,   NDum,   NFix, NCnnct, MaxDiis
       22     163      22       0       0       0       0       0

 Cartesian Hessian Update
 Hessian updated using BFGS update


** GEOMETRY OPTIMIZATION IN DELOCALIZED INTERNAL COORDINATES **
   Searching for a Minimum

   Optimization Cycle:   2

                       Coordinates (Angstroms)
     ATOM                X               Y               Z
      1  C        -0.0055176074   -0.0036719491   -0.0106988442
      2  C        -0.0140410562    0.0284943960    1.3924919668
      3  Cl        1.4977823116    0.0526498506    2.2628982695
      4  C        -1.2042506924    0.0624855382    2.1135997175
      5  Cl       -1.1644226072    0.1096639996    3.8618122817
      6  C        -2.4236211120    0.0680739470    1.4471491629
      7  Cl       -3.9210447014    0.1101158568    2.3486506358
      8  C        -2.4427213997    0.0341847815    0.0565790832
      9  Cl       -3.9728949877    0.0166950806   -0.7919354444
     10  C        -1.2519134930   -0.0020336822   -0.6637640309
     11  Cl       -1.3533259385   -0.1133006570   -2.4100776420
     12  C         1.2858937936   -0.0399114524   -0.7680472743
     13  C         2.3158024058   -0.9289888235   -0.4269208032
     14  Cl        2.0847593206   -2.0452473104    0.8944641396
     15  C         3.5174738455   -0.9500651924   -1.1335264314
     16  Cl        4.7777229172   -2.0787791403   -0.6828502148
     17  C         3.7092500841   -0.0775908668   -2.2002728074
     18  Cl        5.2085827022   -0.0828653436   -3.1037642133
     19  C         2.7019272073    0.8110557181   -2.5487982976
     20  H         2.8511853545    1.4998618256   -3.3704308120
     21  C         1.5101494077    0.8280504073   -1.8418662219
     22  H         0.7507254786    1.5469918584   -2.1126061292
   Point Group: c1    Number of degrees of freedom:    60


   Energy is  -4140.313722732

 Hessian updated using BFGS update

 55 Hessian modes will be used to form the next step
  Hessian Eigenvalues:
     0.017096    0.017744    0.019923    0.020617    0.020930    0.022947
     0.023580    0.023825    0.023844    0.024089    0.024090    0.024110
     0.024114    0.024134    0.024135    0.024138    0.024143    0.024289
     0.064662    0.085135    0.159976    0.160186    0.216051    0.225370
     0.231581    0.245506    0.248662    0.249970    0.249983    0.249990
     0.249992    0.249993    0.249996    0.250000    0.250000    0.286537
     0.289250    0.298837    0.300775    0.306447    0.350762    0.356662
     0.361547    0.412875    0.427018    0.430222    0.452096    0.460315
     0.462182    0.470861    0.477011    0.478095    0.478211    0.478988
     0.512485

 Minimum search - taking simple RFO step
 Searching for Lamda that Minimizes Along All modes
 Value Taken    Lamda =  -0.03342309
 Calculated Step too Large.  Step scaled by  0.562043
 Step Taken.  Stepsize is  0.300000

                             Maximum     Tolerance    Cnvgd?
         Gradient           0.045507      0.000300      NO
         Displacement       0.222871      0.001200      NO
         Energy change     -0.023911      0.000001      NO


 New Cartesian Coordinates Obtained by Inverse Iteration

 Displacement from previous Coordinates is:  0.506820
 ----------------------------------------------------------------
             Standard Nuclear Orientation (Angstroms)
    I     Atom           X                Y                Z
 ----------------------------------------------------------------
    1      C       0.0138381630    -0.0176904213     0.0196165492
    2      C      -0.0164863470     0.0458643267     1.4241462024
    3      Cl      1.4794318534     0.0996699964     2.3065771347
    4      C      -1.2232936583     0.0910352609     2.1290766583
    5      Cl     -1.2217278370     0.1747767587     3.8699448420
    6      C      -2.4347519886     0.0834669672     1.4361480468
    7      Cl     -3.9411198945     0.1455480315     2.3067654397
    8      C      -2.4319412593     0.0262865565     0.0397893167
    9      Cl     -3.9486645501     0.0036460596    -0.8215188084
   10      C      -1.2190020482    -0.0242080075    -0.6551480689
   11      Cl     -1.2473447514    -0.1561485785    -2.3997666136
   12      C       1.2975950408    -0.0618926938    -0.7392164325
   13      C       2.3295725897    -0.9667397588    -0.4331169928
   14      Cl      2.1102141441    -2.1118821035     0.8574639640
   15      C       3.5262917634    -0.9738877086    -1.1621040224
   16      Cl      4.7925123700    -2.1082622627    -0.7687104024
   17      C       3.6945955832    -0.0720049695    -2.2150414556
   18      Cl      5.1666642366    -0.0449488548    -3.1539464632
   19      C       2.6798531128     0.8233702733    -2.5308937132
   20      H       2.8168455445     1.5249240108    -3.3432941921
   21      C       1.5017851068     0.8230295248    -1.8034969744
   22      H       0.7326340591     1.5419164346    -2.0511879240
 ----------------------------------------------------------------
 Nuclear Repulsion Energy =        2727.27705879 hartrees
 There are      105 alpha and      105 beta electrons
 Applying Cartesian multipole field
    Component          Value
    ---------          -----
     (2,0,0)        1.00000E-12
     (0,2,0)        2.00000E-11
     (0,0,2)       -3.00000E-11
 Nucleus-field energy     =    -0.0000000777 hartrees
 Requested basis set is 6-311++G(d,p)
 There are 186 shells and 518 basis functions
 A cutoff of  1.0D-15 yielded  12336 shell pairs
 There are    107538 function pairs (    115653 Cartesian)
 Smallest overlap matrix eigenvalue = 1.16E-07
 Linear dependence detected in AO basis
 Number of orthogonalized atomic orbitals = 512
 Maximum deviation from orthogonality = 9.087E-10
 Guess from superposition of atomic densities
 Warning:  Energy on first SCF cycle will be non-variational
 SAD guess density has 210.000000 electrons

 -----------------------------------------------------------------------
  General SCF calculation program by
  Eric Jon Sundstrom, Paul Horn, Yuezhi Mao, Dmitri Zuev, Alec White,
  David Stuck, Shaama M.S., Shane Yost, Joonho Lee, David Small,
  Daniel Levine, Susi Lehtola, Hugh Burton, Evgeny Epifanovsky,
  Bang C. Huynh
 -----------------------------------------------------------------------
 Exchange:     0.2000 Hartree-Fock + 0.0800 Slater + 0.7200 B88
 Correlation:  0.1900 VWN1RPA + 0.8100 LYP
 Using SG-1 standard quadrature grid
 A restricted SCF calculation will be
 performed using DIIS
 SCF converges when DIIS error is below 1.0e-08
 ---------------------------------------
  Cycle       Energy         DIIS error
 ---------------------------------------
    1   -4145.1156141270      2.66e-02  
    2   -4140.2291757214      1.72e-03  
    3   -4140.1364478010      2.26e-03  
    4   -4140.3121178339      6.48e-04  
    5   -4140.3259536547      2.52e-04  
    6   -4140.3278002262      9.99e-05  
    7   -4140.3281096688      2.98e-05  
    8   -4140.3281364171      1.08e-05  
    9   -4140.3281399568      3.09e-06  
   10   -4140.3281402526      8.95e-07  
   11   -4140.3281402764      2.95e-07  
   12   -4140.3281402789      1.29e-07  
   13   -4140.3281402797      3.19e-08  
   14   -4140.3281402793      1.25e-08  
   15   -4140.3281402793      4.00e-09  Convergence criterion met
 ---------------------------------------
 SCF time:   CPU 992.47s  wall 993.00s 
 SCF   energy in the final basis set =    -4140.3281402793
 Total energy in the final basis set =    -4140.3281402793

 --------------------------------------------------------------

                    Orbital Energies (a.u.)
 --------------------------------------------------------------

 Alpha MOs
 -- Occupied --
********-101.5857-101.5850-101.5838-101.5779-101.5772-101.5765-101.5727
-10.2900 -10.2886 -10.2880 -10.2872 -10.2860 -10.2788 -10.2773 -10.2750
-10.2525 -10.2388 -10.2186 -10.2169  -9.5009  -9.5007  -9.4996  -9.4984
 -9.4934  -9.4924  -9.4911  -9.4890  -7.2660  -7.2655  -7.2647  -7.2633
 -7.2582  -7.2573  -7.2562  -7.2558  -7.2556  -7.2548  -7.2547  -7.2545
 -7.2537  -7.2534  -7.2533  -7.2524  -7.2481  -7.2472  -7.2472  -7.2465
 -7.2459  -7.2450  -7.2436  -7.2429  -0.9774  -0.9545  -0.9309  -0.9223
 -0.9017  -0.8843  -0.8792  -0.8691  -0.8591  -0.8444  -0.7974  -0.7653
 -0.7515  -0.7470  -0.6675  -0.6495  -0.6337  -0.6228  -0.5689  -0.5553
 -0.5323  -0.5273  -0.5019  -0.4891  -0.4777  -0.4761  -0.4742  -0.4691
 -0.4587  -0.4487  -0.4361  -0.4293  -0.4182  -0.4120  -0.4053  -0.3956
 -0.3715  -0.3701  -0.3645  -0.3639  -0.3596  -0.3530  -0.3483  -0.3472
 -0.3413  -0.3338  -0.3249  -0.3181  -0.3041  -0.2922  -0.2781  -0.2673
 -0.2652
 -- Virtual --
 -0.0854  -0.0683  -0.0652  -0.0536  -0.0413  -0.0400  -0.0154  -0.0115
 -0.0017   0.0052   0.0130   0.0166   0.0196   0.0209   0.0243   0.0288
  0.0334   0.0438   0.0501   0.0505   0.0542   0.0617   0.0644   0.0693
  0.0723   0.0746   0.0774   0.0804   0.0814   0.0864   0.0883   0.0909
  0.0947   0.0970   0.0980   0.1023   0.1061   0.1118   0.1133   0.1140
  0.1192   0.1226   0.1271   0.1314   0.1323   0.1333   0.1399   0.1421
  0.1455   0.1480   0.1532   0.1554   0.1560   0.1654   0.1700   0.1711
  0.1737   0.1783   0.1799   0.1820   0.1864   0.1928   0.1966   0.1984
  0.2024   0.2032   0.2084   0.2156   0.2184   0.2208   0.2238   0.2266
  0.2320   0.2352   0.2414   0.2424   0.2465   0.2487   0.2499   0.2545
  0.2571   0.2630   0.2645   0.2672   0.2725   0.2771   0.2818   0.2841
  0.2863   0.2900   0.2955   0.2967   0.3007   0.3086   0.3150   0.3152
  0.3186   0.3266   0.3309   0.3357   0.3497   0.3848   0.4041   0.4137
  0.4186   0.4258   0.4285   0.4318   0.4378   0.4421   0.4464   0.4484
  0.4572   0.4600   0.4624   0.4688   0.4724   0.4757   0.4801   0.4813
  0.4873   0.4904   0.4946   0.5011   0.5081   0.5140   0.5191   0.5306
  0.5380   0.5463   0.5501   0.5602   0.5743   0.5753   0.5834   0.5847
  0.5973   0.5998   0.6073   0.6099   0.6109   0.6112   0.6192   0.6234
  0.6305   0.6399   0.6445   0.6520   0.6617   0.6702   0.6719   0.6876
  0.7012   0.7081   0.7282   0.7480   0.7755   0.7794   0.7854   0.7933
  0.7971   0.8103   0.8178   0.8238   0.8253   0.8342   0.8354   0.8364
  0.8371   0.8403   0.8434   0.8471   0.8477   0.8504   0.8544   0.8575
  0.8653   0.8713   0.8718   0.8797   0.8848   0.8879   0.8907   0.9000
  0.9059   0.9091   0.9126   0.9161   0.9249   0.9282   0.9354   0.9367
  0.9425   0.9464   0.9540   0.9558   0.9619   0.9698   0.9720   0.9746
  0.9867   0.9892   0.9941   0.9990   1.0151   1.0358   1.0368   1.0527
  1.0697   1.0767   1.0893   1.0990   1.1179   1.1303   1.1419   1.1704
  1.1898   1.1952   1.2112   1.2317   1.2327   1.2450   1.2557   1.2673
  1.2698   1.2712   1.2764   1.2827   1.2917   1.2969   1.2999   1.3151
  1.3235   1.3467   1.3610   1.3931   1.4002   1.4284   1.4537   1.4569
  1.4969   1.5063   1.5393   1.5456   1.5678   1.5937   1.6331   1.6408
  1.6437   1.6770   1.6844   1.7171   1.7513   1.7571   1.7675   1.7795
  1.7895   1.8120   1.8315   1.8364   1.8478   1.8557   1.8685   1.8782
  1.8811   1.8953   1.9003   1.9499   1.9689   1.9718   2.0307   2.0806
  2.1065   2.1156   2.1260   2.1918   2.2161   2.2254   2.2279   2.2394
  2.2402   2.2527   2.2599   2.2744   2.2761   2.2849   2.2906   2.2972
  2.3051   2.3286   2.3412   2.3471   2.3678   2.3872   2.3990   2.4057
  2.4173   2.4310   2.4356   2.4424   2.4661   2.4714   2.4896   2.4973
  2.5234   2.5316   2.5528   2.5995   2.6148   2.6191   2.6249   2.6351
  2.6445   2.6666   2.6764   2.7267   2.7294   2.7493   2.7768   2.7886
  2.8081   2.8112   2.8298   2.8746   2.9101   2.9197   2.9551   3.0146
  3.0665   3.0725   3.0973   3.1107   3.1178   3.1334   3.1404   3.1699
  3.2094   3.2259   3.2355   3.2453   3.3708   3.4009   3.4873   3.5016
  3.5942   3.6612   3.6879   3.7846   3.8793   3.8887   4.0097   4.0719
  4.3521   4.7919   4.8158   9.7108   9.7486   9.7802   9.7941   9.8014
  9.8139   9.8198   9.8594  23.2423  23.4490  23.7665  23.8082  23.8400
 23.8717  23.9235  23.9260  23.9659  23.9786  24.0335  24.1296  25.7663
 25.7824  25.8084  25.8515  25.8670  25.9168  25.9512  26.0464  26.0844
 26.1015  26.1081  26.1653  26.1900  26.2547  26.3287  26.4187  26.4538
 26.5119  26.5675  26.7005  26.7545  26.7685  26.9549  27.0733 215.7004
215.7384 215.7760 215.7914 215.8004 215.8171 215.8231 215.8727
 --------------------------------------------------------------

          Ground-State Mulliken Net Atomic Charges

     Atom                 Charge (a.u.)
  ----------------------------------------
      1 C                    -1.092329
      2 C                    -1.026053
      3 Cl                    0.624640
      4 C                     0.326243
      5 Cl                    0.627584
      6 C                    -0.486073
      7 Cl                    0.674928
      8 C                     0.356184
      9 Cl                    0.621865
     10 C                    -1.159304
     11 Cl                    0.677109
     12 C                    -0.046626
     13 C                    -0.822975
     14 Cl                    0.532976
     15 C                    -0.054473
     16 Cl                    0.593891
     17 C                    -0.081816
     18 Cl                    0.545791
     19 C                    -0.689981
     20 H                     0.211583
     21 C                    -0.527928
     22 H                     0.194766
  ----------------------------------------
  Sum of atomic charges =     0.000000

 -----------------------------------------------------------------
                    Cartesian Multipole Moments
 -----------------------------------------------------------------
    Charge (ESU x 10^10)
                 0.0000
    Dipole Moment (Debye)
         X      -0.5493      Y       1.4510      Z      -0.9742
       Tot       1.8320
    Quadrupole Moments (Debye-Ang)
        XX    -175.6340     XY       2.9725     YY    -169.0338
        XZ       0.0737     YZ      -4.6114     ZZ    -166.4164
    Octopole Moments (Debye-Ang^2)
       XXX    -285.1543    XXY      55.4400    XYY     -84.8725
       YYY     153.5424    XXZ      10.7696    XYZ      -9.2554
       YYZ      -2.9906    XZZ     -82.5483    YZZ      58.4908
       ZZZ      -6.1347
    Hexadecapole Moments (Debye-Ang^3)
      XXXX   -8961.0076   XXXY     611.6545   XXYY   -1665.6304
      XYYY     615.8042   YYYY    -997.8900   XXXZ    1380.3404
      XXYZ     -28.1585   XYYZ     450.6415   YYYZ     -43.3642
      XXZZ   -2189.9577   XYZZ     228.3266   YYZZ    -881.2888
      XZZZ    1332.3465   YZZZ     -59.9930   ZZZZ   -4240.7914
 -----------------------------------------------------------------
 Calculating analytic gradient of the SCF energy
 Gradient of SCF Energy
            1           2           3           4           5           6
    1  -0.0034826  -0.0026221   0.0103366  -0.0008577  -0.0001883   0.0036346
    2   0.0011875  -0.0023348  -0.0316814  -0.0003950   0.0002306  -0.0002304
    3   0.0007631  -0.0003437  -0.0185777  -0.0056927   0.0028301  -0.0021040
            7           8           9          10          11          12
    1  -0.0023448   0.0044275  -0.0030501   0.0006156   0.0062527  -0.0001171
    2   0.0001181   0.0001521  -0.0000441   0.0011871   0.0033423   0.0001038
    3   0.0012987   0.0046455  -0.0006222   0.0013642  -0.0007623  -0.0023643
           13          14          15          16          17          18
    1   0.0039812  -0.0083809  -0.0051066   0.0018888  -0.0010892   0.0012711
    2   0.0019229   0.0302476   0.0037193  -0.0017274   0.0005388  -0.0005593
    3  -0.0007276   0.0220450  -0.0007242   0.0005515   0.0007799  -0.0002824
           19          20          21          22
    1   0.0012747  -0.0006985  -0.0038908  -0.0018539
    2  -0.0024253   0.0003083  -0.0035182  -0.0001423
    3   0.0006488  -0.0000758  -0.0021294  -0.0005205
 Max gradient component =       3.168E-02
 RMS gradient           =       7.013E-03
 Gradient time:  CPU 342.75 s  wall 342.78 s
 Geometry Optimization Parameters
   NAtoms,    NIC,     NZ,  NCons,   NDum,   NFix, NCnnct, MaxDiis
       22     163      22       0       0       0       0       0

 Cartesian Hessian Update
 Hessian updated using BFGS update


** GEOMETRY OPTIMIZATION IN DELOCALIZED INTERNAL COORDINATES **
   Searching for a Minimum

   Optimization Cycle:   3

                       Coordinates (Angstroms)
     ATOM                X               Y               Z
      1  C         0.0138381630   -0.0176904213    0.0196165492
      2  C        -0.0164863470    0.0458643267    1.4241462024
      3  Cl        1.4794318534    0.0996699964    2.3065771347
      4  C        -1.2232936583    0.0910352609    2.1290766583
      5  Cl       -1.2217278370    0.1747767587    3.8699448420
      6  C        -2.4347519886    0.0834669672    1.4361480468
      7  Cl       -3.9411198945    0.1455480315    2.3067654397
      8  C        -2.4319412593    0.0262865565    0.0397893167
      9  Cl       -3.9486645501    0.0036460596   -0.8215188084
     10  C        -1.2190020482   -0.0242080075   -0.6551480689
     11  Cl       -1.2473447514   -0.1561485785   -2.3997666136
     12  C         1.2975950408   -0.0618926938   -0.7392164325
     13  C         2.3295725897   -0.9667397588   -0.4331169928
     14  Cl        2.1102141441   -2.1118821035    0.8574639640
     15  C         3.5262917634   -0.9738877086   -1.1621040224
     16  Cl        4.7925123700   -2.1082622627   -0.7687104024
     17  C         3.6945955832   -0.0720049695   -2.2150414556
     18  Cl        5.1666642366   -0.0449488548   -3.1539464632
     19  C         2.6798531128    0.8233702733   -2.5308937132
     20  H         2.8168455445    1.5249240108   -3.3432941921
     21  C         1.5017851068    0.8230295248   -1.8034969744
     22  H         0.7326340591    1.5419164346   -2.0511879240
   Point Group: c1    Number of degrees of freedom:    60


   Energy is  -4140.328140279

 Hessian updated using BFGS update

 57 Hessian modes will be used to form the next step
  Hessian Eigenvalues:
     0.016925    0.017714    0.019561    0.020827    0.020937    0.022939
     0.023565    0.023829    0.023840    0.024090    0.024090    0.024112
     0.024114    0.024126    0.024135    0.024138    0.024143    0.024937
     0.056786    0.087854    0.159965    0.160160    0.219086    0.225334
     0.231571    0.245446    0.249444    0.249973    0.249983    0.249991
     0.249992    0.249994    0.249998    0.250000    0.250000    0.253433
     0.289227    0.292025    0.296588    0.300907    0.301315    0.311014
     0.354696    0.356662    0.372085    0.414029    0.426713    0.431944
     0.455103    0.461626    0.467963    0.471707    0.477911    0.478150
     0.478970    0.481180    0.541420

 Minimum search - taking simple RFO step
 Searching for Lamda that Minimizes Along All modes
 Value Taken    Lamda =  -0.02203722
 Calculated Step too Large.  Step scaled by  0.535760
 Step Taken.  Stepsize is  0.300000

                             Maximum     Tolerance    Cnvgd?
         Gradient           0.028118      0.000300      NO
         Displacement       0.174929      0.001200      NO
         Energy change     -0.014418      0.000001      NO


 New Cartesian Coordinates Obtained by Inverse Iteration

 Displacement from previous Coordinates is:  0.684993
 ----------------------------------------------------------------
             Standard Nuclear Orientation (Angstroms)
    I     Atom           X                Y                Z
 ----------------------------------------------------------------
    1      C       0.0093836997    -0.0235552981     0.0071933780
    2      C      -0.0131111244     0.0836394209     1.4091543635
    3      Cl      1.4881244854     0.1654027806     2.2750808433
    4      C      -1.2161168945     0.1414563827     2.1230302784
    5      Cl     -1.2020219827     0.2786310367     3.8549086368
    6      C      -2.4345099392     0.0989155841     1.4366291477
    7      Cl     -3.9308993438     0.1723763784     2.3130769722
    8      C      -2.4405089961    -0.0138689339     0.0404818294
    9      Cl     -3.9547607179    -0.0966919706    -0.8103832168
   10      C      -1.2294741454    -0.0766747734    -0.6586901543
   11      Cl     -1.2826337064    -0.3150455712    -2.3897361082
   12      C       1.2928791171    -0.0683099247    -0.7472222373
   13      C       2.3039096877    -1.0040204417    -0.4680904656
   14      Cl      2.0562774672    -2.1788869860     0.7867597212
   15      C       3.5078527082    -1.0081402235    -1.1909511711
   16      Cl      4.7465864324    -2.1768762280    -0.8383331550
   17      C       3.6996270624    -0.0633853932    -2.2040133639
   18      Cl      5.1753696630    -0.0204079583    -3.1321145063
   19      C       2.7083653062     0.8713933048    -2.4846736282
   20      H       2.8717073192     1.6056913100    -3.2620795439
   21      C       1.5257777516     0.8625744373    -1.7658785146
   22      H       0.7756773833     1.6116519090    -1.9820630149
 ----------------------------------------------------------------
 Nuclear Repulsion Energy =        2725.10730100 hartrees
 There are      105 alpha and      105 beta electrons
 Applying Cartesian multipole field
    Component          Value
    ---------          -----
     (2,0,0)        1.00000E-12
     (0,2,0)        2.00000E-11
     (0,0,2)       -3.00000E-11
 Nucleus-field energy     =    -0.0000000755 hartrees
 Requested basis set is 6-311++G(d,p)
 There are 186 shells and 518 basis functions
 A cutoff of  1.0D-15 yielded  12337 shell pairs
 There are    107508 function pairs (    115599 Cartesian)
 Smallest overlap matrix eigenvalue = 1.16E-07
 Linear dependence detected in AO basis
 Number of orthogonalized atomic orbitals = 512
 Maximum deviation from orthogonality = 2.980E-10
 Guess from superposition of atomic densities
 Warning:  Energy on first SCF cycle will be non-variational
 SAD guess density has 210.000000 electrons

 -----------------------------------------------------------------------
  General SCF calculation program by
  Eric Jon Sundstrom, Paul Horn, Yuezhi Mao, Dmitri Zuev, Alec White,
  David Stuck, Shaama M.S., Shane Yost, Joonho Lee, David Small,
  Daniel Levine, Susi Lehtola, Hugh Burton, Evgeny Epifanovsky,
  Bang C. Huynh
 -----------------------------------------------------------------------
 Exchange:     0.2000 Hartree-Fock + 0.0800 Slater + 0.7200 B88
 Correlation:  0.1900 VWN1RPA + 0.8100 LYP
 Using SG-1 standard quadrature grid
 A restricted SCF calculation will be
 performed using DIIS
 SCF converges when DIIS error is below 1.0e-08
 ---------------------------------------
  Cycle       Energy         DIIS error
 ---------------------------------------
    1   -4145.1073970023      2.66e-02  
    2   -4140.2383951055      1.72e-03  
    3   -4140.1423422224      2.28e-03  
    4   -4140.3212712331      6.55e-04  
    5   -4140.3353539682      2.56e-04  
    6   -4140.3372626270      9.95e-05  
    7   -4140.3375672705      3.10e-05  
    8   -4140.3375967799      1.06e-05  
    9   -4140.3376002210      2.99e-06  
   10   -4140.3376004933      8.95e-07  
   11   -4140.3376005176      2.89e-07  
   12   -4140.3376005195      1.28e-07  
   13   -4140.3376005204      3.09e-08  
   14   -4140.3376005205      1.26e-08  
   15   -4140.3376005207      3.76e-09  Convergence criterion met
 ---------------------------------------
 SCF time:   CPU 989.02s  wall 989.00s 
 SCF   energy in the final basis set =    -4140.3376005207
 Total energy in the final basis set =    -4140.3376005207

 --------------------------------------------------------------

                    Orbital Energies (a.u.)
 --------------------------------------------------------------

 Alpha MOs
 -- Occupied --
********-101.5849-101.5849-101.5840-101.5781-101.5778-101.5771-101.5738
-10.2898 -10.2880 -10.2873 -10.2867 -10.2855 -10.2787 -10.2775 -10.2749
-10.2516 -10.2381 -10.2187 -10.2169  -9.5009  -9.4998  -9.4996  -9.4986
 -9.4941  -9.4923  -9.4918  -9.4898  -7.2660  -7.2647  -7.2646  -7.2635
 -7.2589  -7.2572  -7.2569  -7.2558  -7.2547  -7.2547  -7.2546  -7.2544
 -7.2539  -7.2535  -7.2534  -7.2526  -7.2488  -7.2479  -7.2472  -7.2466
 -7.2465  -7.2457  -7.2444  -7.2438  -0.9768  -0.9545  -0.9310  -0.9221
 -0.9021  -0.8842  -0.8805  -0.8704  -0.8588  -0.8437  -0.7967  -0.7648
 -0.7501  -0.7460  -0.6668  -0.6482  -0.6334  -0.6221  -0.5680  -0.5553
 -0.5331  -0.5273  -0.5018  -0.4893  -0.4775  -0.4752  -0.4739  -0.4689
 -0.4580  -0.4491  -0.4364  -0.4268  -0.4180  -0.4128  -0.4033  -0.3944
 -0.3705  -0.3700  -0.3644  -0.3637  -0.3598  -0.3531  -0.3480  -0.3467
 -0.3411  -0.3340  -0.3258  -0.3183  -0.3093  -0.2901  -0.2771  -0.2688
 -0.2658
 -- Virtual --
 -0.0837  -0.0676  -0.0633  -0.0537  -0.0434  -0.0388  -0.0138  -0.0113
 -0.0012   0.0056   0.0137   0.0168   0.0205   0.0211   0.0246   0.0288
  0.0343   0.0434   0.0500   0.0510   0.0545   0.0623   0.0638   0.0689
  0.0716   0.0747   0.0779   0.0804   0.0815   0.0864   0.0887   0.0902
  0.0952   0.0968   0.0979   0.1023   0.1057   0.1112   0.1131   0.1147
  0.1191   0.1229   0.1266   0.1300   0.1320   0.1338   0.1400   0.1418
  0.1456   0.1477   0.1531   0.1542   0.1555   0.1658   0.1687   0.1707
  0.1745   0.1778   0.1783   0.1805   0.1853   0.1932   0.1956   0.1984
  0.2020   0.2030   0.2095   0.2161   0.2190   0.2216   0.2231   0.2266
  0.2318   0.2349   0.2398   0.2438   0.2463   0.2489   0.2516   0.2556
  0.2579   0.2621   0.2648   0.2681   0.2739   0.2769   0.2801   0.2814
  0.2864   0.2884   0.2923   0.2964   0.2984   0.3069   0.3140   0.3169
  0.3188   0.3260   0.3326   0.3376   0.3477   0.3843   0.4042   0.4148
  0.4182   0.4253   0.4279   0.4312   0.4384   0.4424   0.4470   0.4489
  0.4574   0.4621   0.4625   0.4704   0.4722   0.4748   0.4816   0.4820
  0.4883   0.4918   0.4945   0.5011   0.5056   0.5109   0.5190   0.5279
  0.5388   0.5484   0.5570   0.5602   0.5736   0.5806   0.5830   0.5871
  0.5968   0.5987   0.6058   0.6095   0.6098   0.6116   0.6200   0.6225
  0.6324   0.6392   0.6449   0.6535   0.6655   0.6703   0.6763   0.6858
  0.7033   0.7058   0.7242   0.7541   0.7736   0.7757   0.7844   0.7943
  0.7987   0.8127   0.8228   0.8270   0.8283   0.8334   0.8342   0.8358
  0.8371   0.8413   0.8431   0.8461   0.8488   0.8505   0.8561   0.8597
  0.8644   0.8693   0.8732   0.8777   0.8845   0.8871   0.8928   0.8988
  0.9080   0.9105   0.9144   0.9165   0.9241   0.9284   0.9353   0.9377
  0.9424   0.9464   0.9528   0.9549   0.9620   0.9697   0.9712   0.9742
  0.9814   0.9881   0.9964   0.9979   1.0153   1.0310   1.0380   1.0523
  1.0620   1.0738   1.0878   1.0979   1.1198   1.1324   1.1418   1.1728
  1.1883   1.1955   1.2091   1.2297   1.2326   1.2468   1.2533   1.2667
  1.2704   1.2714   1.2774   1.2826   1.2905   1.2977   1.3041   1.3110
  1.3242   1.3504   1.3606   1.3929   1.4003   1.4323   1.4551   1.4571
  1.4970   1.5083   1.5409   1.5465   1.5682   1.5917   1.6329   1.6432
  1.6460   1.6779   1.6855   1.7211   1.7519   1.7573   1.7654   1.7783
  1.7906   1.8100   1.8283   1.8360   1.8453   1.8535   1.8688   1.8774
  1.8793   1.9003   1.9050   1.9480   1.9660   1.9733   2.0292   2.0854
  2.1052   2.1135   2.1261   2.1915   2.2163   2.2242   2.2298   2.2387
  2.2393   2.2512   2.2619   2.2670   2.2760   2.2905   2.2938   2.2989
  2.3072   2.3215   2.3382   2.3410   2.3690   2.3940   2.3995   2.4034
  2.4169   2.4288   2.4352   2.4421   2.4685   2.4722   2.4926   2.4998
  2.5239   2.5311   2.5542   2.5952   2.6109   2.6218   2.6263   2.6358
  2.6474   2.6688   2.6761   2.7211   2.7282   2.7480   2.7743   2.7871
  2.8064   2.8094   2.8219   2.8728   2.9072   2.9240   2.9594   3.0150
  3.0653   3.0715   3.0943   3.1106   3.1166   3.1350   3.1397   3.1692
  3.2100   3.2248   3.2340   3.2436   3.3682   3.4012   3.4877   3.5026
  3.5970   3.6613   3.6865   3.7865   3.8798   3.8894   4.0090   4.0704
  4.3403   4.7875   4.8158   9.7114   9.7505   9.7832   9.7945   9.8024
  9.8139   9.8280   9.8557  23.2457  23.4518  23.7621  23.8066  23.8376
 23.8708  23.9194  23.9197  23.9599  23.9712  24.0362  24.1294  25.7667
 25.7824  25.8077  25.8568  25.8623  25.9352  25.9677  26.0107  26.0724
 26.0938  26.1099  26.1662  26.1920  26.2164  26.3339  26.4237  26.4565
 26.5125  26.5634  26.7005  26.7507  26.7676  26.9571  27.0708 215.7013
215.7404 215.7795 215.7919 215.8016 215.8161 215.8340 215.8657
 --------------------------------------------------------------

          Ground-State Mulliken Net Atomic Charges

     Atom                 Charge (a.u.)
  ----------------------------------------
      1 C                    -1.035291
      2 C                    -1.022232
      3 Cl                    0.589261
      4 C                     0.408546
      5 Cl                    0.624529
      6 C                    -0.480758
      7 Cl                    0.673017
      8 C                     0.246986
      9 Cl                    0.626252
     10 C                    -1.130480
     11 Cl                    0.639830
     12 C                    -0.010100
     13 C                    -0.800292
     14 Cl                    0.484822
     15 C                    -0.006656
     16 Cl                    0.593302
     17 C                    -0.104146
     18 Cl                    0.546618
     19 C                    -0.723394
     20 H                     0.212397
     21 C                    -0.529266
     22 H                     0.197055
  ----------------------------------------
  Sum of atomic charges =     0.000000

 -----------------------------------------------------------------
                    Cartesian Multipole Moments
 -----------------------------------------------------------------
    Charge (ESU x 10^10)
                -0.0000
    Dipole Moment (Debye)
         X      -0.5079      Y       1.5109      Z      -0.9092
       Tot       1.8350
    Quadrupole Moments (Debye-Ang)
        XX    -175.1363     XY       3.0364     YY    -168.6124
        XZ      -0.0136     YZ      -4.5338     ZZ    -166.7604
    Octopole Moments (Debye-Ang^2)
       XXX    -280.4479    XXY      57.2576    XYY     -82.6425
       YYY     159.4652    XXZ      11.5827    XYZ      -9.4907
       YYZ      -1.8777    XZZ     -82.2947    YZZ      60.5256
       ZZZ       1.2651
    Hexadecapole Moments (Debye-Ang^3)
      XXXX   -8916.7349   XXXY     596.5921   XXYY   -1665.9518
      XYYY     597.1700   YYYY   -1060.4702   XXXZ    1389.1330
      XXYZ     -44.3825   XYYZ     452.2082   YYYZ     -97.8643
      XXZZ   -2175.4663   XYZZ     225.4534   YYZZ    -882.6590
      XZZZ    1346.6429   YZZZ    -103.3879   ZZZZ   -4201.0160
 -----------------------------------------------------------------
 Calculating analytic gradient of the SCF energy
 Gradient of SCF Energy
            1           2           3           4           5           6
    1   0.0007914  -0.0000685   0.0050512  -0.0001717  -0.0000167   0.0002045
    2   0.0016120  -0.0020847  -0.0226302  -0.0003676   0.0000548   0.0000780
    3  -0.0003897   0.0005733  -0.0135772  -0.0012426   0.0006269   0.0000152
            7           8           9          10          11          12
    1  -0.0003737   0.0014676  -0.0006823  -0.0001104   0.0001484  -0.0017019
    2  -0.0000699   0.0000641  -0.0002637   0.0021680   0.0007334  -0.0006357
    3   0.0003274   0.0004547  -0.0004042   0.0001761  -0.0003939  -0.0000453
           13          14          15          16          17          18
    1   0.0022715  -0.0047482  -0.0015526   0.0005543   0.0002729   0.0000569
    2   0.0004431   0.0223929   0.0011555  -0.0002612  -0.0001444  -0.0001060
    3   0.0013163   0.0143963  -0.0001035  -0.0000385  -0.0001163   0.0001552
           19          20          21          22
    1   0.0000724  -0.0003755  -0.0012036   0.0001139
    2  -0.0006576   0.0001299  -0.0020042   0.0003936
    3   0.0000930   0.0000368  -0.0018829   0.0000231
 Max gradient component =       2.263E-02
 RMS gradient           =       4.762E-03
 Gradient time:  CPU 342.66 s  wall 342.68 s
 Geometry Optimization Parameters
   NAtoms,    NIC,     NZ,  NCons,   NDum,   NFix, NCnnct, MaxDiis
       22     163      22       0       0       0       0       0

 Cartesian Hessian Update
 Hessian updated using BFGS update


** GEOMETRY OPTIMIZATION IN DELOCALIZED INTERNAL COORDINATES **
   Searching for a Minimum

   Optimization Cycle:   4

                       Coordinates (Angstroms)
     ATOM                X               Y               Z
      1  C         0.0093836997   -0.0235552981    0.0071933780
      2  C        -0.0131111244    0.0836394209    1.4091543635
      3  Cl        1.4881244854    0.1654027806    2.2750808433
      4  C        -1.2161168945    0.1414563827    2.1230302784
      5  Cl       -1.2020219827    0.2786310367    3.8549086368
      6  C        -2.4345099392    0.0989155841    1.4366291477
      7  Cl       -3.9308993438    0.1723763784    2.3130769722
      8  C        -2.4405089961   -0.0138689339    0.0404818294
      9  Cl       -3.9547607179   -0.0966919706   -0.8103832168
     10  C        -1.2294741454   -0.0766747734   -0.6586901543
     11  Cl       -1.2826337064   -0.3150455712   -2.3897361082
     12  C         1.2928791171   -0.0683099247   -0.7472222373
     13  C         2.3039096877   -1.0040204417   -0.4680904656
     14  Cl        2.0562774672   -2.1788869860    0.7867597212
     15  C         3.5078527082   -1.0081402235   -1.1909511711
     16  Cl        4.7465864324   -2.1768762280   -0.8383331550
     17  C         3.6996270624   -0.0633853932   -2.2040133639
     18  Cl        5.1753696630   -0.0204079583   -3.1321145063
     19  C         2.7083653062    0.8713933048   -2.4846736282
     20  H         2.8717073192    1.6056913100   -3.2620795439
     21  C         1.5257777516    0.8625744373   -1.7658785146
     22  H         0.7756773833    1.6116519090   -1.9820630149
   Point Group: c1    Number of degrees of freedom:    60


   Energy is  -4140.337600521

 Hessian updated using BFGS update

 58 Hessian modes will be used to form the next step
  Hessian Eigenvalues:
     0.017653    0.018361    0.019680    0.020915    0.021027    0.022915
     0.023567    0.023827    0.023837    0.024087    0.024090    0.024113
     0.024114    0.024120    0.024135    0.024138    0.024143    0.028238
     0.046169    0.076032    0.159977    0.160281    0.219080    0.225453
     0.231629    0.245752    0.249744    0.249977    0.249984    0.249992
     0.249993    0.249998    0.250000    0.250000    0.250492    0.253344
     0.289240    0.292050    0.300768    0.300940    0.301184    0.301583
     0.319622    0.355227    0.356668    0.378445    0.414047    0.427272
     0.432234    0.455425    0.461728    0.468277    0.471900    0.478067
     0.478229    0.479019    0.484451    0.591557

 Minimum search - taking simple RFO step
 Searching for Lamda that Minimizes Along All modes
 Value Taken    Lamda =  -0.01272808
 Calculated Step too Large.  Step scaled by  0.624016
 Step Taken.  Stepsize is  0.300000

                             Maximum     Tolerance    Cnvgd?
         Gradient           0.020103      0.000300      NO
         Displacement       0.214721      0.001200      NO
         Energy change     -0.009460      0.000001      NO


 New Cartesian Coordinates Obtained by Inverse Iteration

 Displacement from previous Coordinates is:  0.514464
 ----------------------------------------------------------------
             Standard Nuclear Orientation (Angstroms)
    I     Atom           X                Y                Z
 ----------------------------------------------------------------
    1      C       0.0113415607    -0.0392531200     0.0122986880
    2      C      -0.0114630616     0.1111353191     1.4092492140
    3      Cl      1.4909662101     0.2307888811     2.2703745096
    4      C      -1.2157374486     0.1803599526     2.1202376257
    5      Cl     -1.2039956988     0.3724913431     3.8440721857
    6      C      -2.4334798334     0.1067159380     1.4316991371
    7      Cl     -3.9301835689     0.2021049370     2.3010915237
    8      C      -2.4379396033    -0.0508463434     0.0388551892
    9      Cl     -3.9465363926    -0.1603393179    -0.8123603848
   10      C      -1.2235047232    -0.1274182575    -0.6539240604
   11      Cl     -1.2598665064    -0.4092729752    -2.3775962909
   12      C       1.2951808805    -0.0747888269    -0.7415184449
   13      C       2.2900734007    -1.0332395010    -0.4945596332
   14      Cl      2.0238555367    -2.2457812390     0.7208626292
   15      C       3.4943877531    -1.0313125382    -1.2187626847
   16      Cl      4.7110521403    -2.2305004801    -0.9097531467
   17      C       3.6974010828    -0.0524401576    -2.1980275682
   18      Cl      5.1707464841     0.0011491227    -3.1289666648
   19      C       2.7185741199     0.9054897518    -2.4473367890
   20      H       2.8938594391     1.6601233912    -3.2022021153
   21      C       1.5355660721     0.8864801687    -1.7289888461
   22      H       0.7872033897     1.6442227934    -1.9226579826
 ----------------------------------------------------------------
 Nuclear Repulsion Energy =        2722.94021314 hartrees
 There are      105 alpha and      105 beta electrons
 Applying Cartesian multipole field
    Component          Value
    ---------          -----
     (2,0,0)        1.00000E-12
     (0,2,0)        2.00000E-11
     (0,0,2)       -3.00000E-11
 Nucleus-field energy     =    -0.0000000739 hartrees
 Requested basis set is 6-311++G(d,p)
 There are 186 shells and 518 basis functions
 A cutoff of  1.0D-15 yielded  12333 shell pairs
 There are    107539 function pairs (    115633 Cartesian)
 Smallest overlap matrix eigenvalue = 1.16E-07
 Linear dependence detected in AO basis
 Number of orthogonalized atomic orbitals = 512
 Maximum deviation from orthogonality = 4.323E-10
 Guess from superposition of atomic densities
 Warning:  Energy on first SCF cycle will be non-variational
 SAD guess density has 210.000000 electrons

 -----------------------------------------------------------------------
  General SCF calculation program by
  Eric Jon Sundstrom, Paul Horn, Yuezhi Mao, Dmitri Zuev, Alec White,
  David Stuck, Shaama M.S., Shane Yost, Joonho Lee, David Small,
  Daniel Levine, Susi Lehtola, Hugh Burton, Evgeny Epifanovsky,
  Bang C. Huynh
 -----------------------------------------------------------------------
 Exchange:     0.2000 Hartree-Fock + 0.0800 Slater + 0.7200 B88
 Correlation:  0.1900 VWN1RPA + 0.8100 LYP
 Using SG-1 standard quadrature grid
 A restricted SCF calculation will be
 performed using DIIS
 SCF converges when DIIS error is below 1.0e-08
 ---------------------------------------
  Cycle       Energy         DIIS error
 ---------------------------------------
    1   -4145.1025898516      2.66e-02  
    2   -4140.2444249642      1.72e-03  
    3   -4140.1457817304      2.30e-03  
    4   -4140.3274323844      6.62e-04  
    5   -4140.3417670144      2.58e-04  
    6   -4140.3437182401      9.92e-05  
    7   -4140.3440203967      3.17e-05  
    8   -4140.3440514938      1.05e-05  
    9   -4140.3440548589      2.93e-06  
   10   -4140.3440551194      8.90e-07  
   11   -4140.3440551432      2.80e-07  
   12   -4140.3440551455      1.28e-07  
   13   -4140.3440551463      3.06e-08  
   14   -4140.3440551460      1.26e-08  
   15   -4140.3440551460      3.59e-09  Convergence criterion met
 ---------------------------------------
 SCF time:   CPU 990.67s  wall 991.00s 
 SCF   energy in the final basis set =    -4140.3440551460
 Total energy in the final basis set =    -4140.3440551460

 --------------------------------------------------------------

                    Orbital Energies (a.u.)
 --------------------------------------------------------------

 Alpha MOs
 -- Occupied --
********-101.5851-101.5847-101.5841-101.5793-101.5776-101.5774-101.5749
-10.2898 -10.2875 -10.2870 -10.2866 -10.2854 -10.2784 -10.2775 -10.2748
-10.2506 -10.2373 -10.2187 -10.2171  -9.5010  -9.4998  -9.4995  -9.4988
 -9.4949  -9.4922  -9.4921  -9.4905  -7.2660  -7.2649  -7.2643  -7.2637
 -7.2598  -7.2571  -7.2570  -7.2559  -7.2554  -7.2548  -7.2547  -7.2544
 -7.2537  -7.2537  -7.2536  -7.2529  -7.2497  -7.2488  -7.2470  -7.2469
 -7.2463  -7.2460  -7.2452  -7.2446  -0.9767  -0.9543  -0.9310  -0.9220
 -0.9021  -0.8845  -0.8811  -0.8713  -0.8582  -0.8436  -0.7962  -0.7646
 -0.7499  -0.7456  -0.6662  -0.6476  -0.6338  -0.6217  -0.5677  -0.5552
 -0.5337  -0.5274  -0.5016  -0.4895  -0.4776  -0.4750  -0.4737  -0.4689
 -0.4574  -0.4492  -0.4367  -0.4250  -0.4176  -0.4133  -0.4016  -0.3933
 -0.3704  -0.3694  -0.3642  -0.3635  -0.3601  -0.3532  -0.3478  -0.3464
 -0.3412  -0.3341  -0.3271  -0.3189  -0.3135  -0.2885  -0.2763  -0.2702
 -0.2664
 -- Virtual --
 -0.0819  -0.0673  -0.0626  -0.0537  -0.0452  -0.0383  -0.0133  -0.0111
 -0.0012   0.0059   0.0138   0.0168   0.0208   0.0213   0.0246   0.0286
  0.0348   0.0430   0.0498   0.0513   0.0548   0.0625   0.0634   0.0684
  0.0717   0.0744   0.0780   0.0804   0.0815   0.0865   0.0885   0.0900
  0.0955   0.0966   0.0974   0.1026   0.1056   0.1110   0.1130   0.1150
  0.1188   0.1233   0.1260   0.1294   0.1317   0.1345   0.1398   0.1413
  0.1458   0.1472   0.1528   0.1537   0.1555   0.1651   0.1682   0.1703
  0.1751   0.1774   0.1782   0.1799   0.1843   0.1938   0.1947   0.1986
  0.2019   0.2035   0.2102   0.2166   0.2196   0.2220   0.2230   0.2265
  0.2315   0.2345   0.2395   0.2444   0.2462   0.2491   0.2526   0.2569
  0.2579   0.2616   0.2654   0.2687   0.2735   0.2761   0.2783   0.2811
  0.2868   0.2879   0.2888   0.2951   0.2984   0.3061   0.3131   0.3171
  0.3193   0.3256   0.3335   0.3383   0.3467   0.3838   0.4044   0.4157
  0.4178   0.4247   0.4278   0.4311   0.4386   0.4437   0.4474   0.4489
  0.4574   0.4616   0.4644   0.4708   0.4727   0.4747   0.4832   0.4833
  0.4885   0.4903   0.4948   0.5018   0.5031   0.5092   0.5192   0.5277
  0.5388   0.5494   0.5590   0.5618   0.5728   0.5825   0.5853   0.5925
  0.5964   0.5976   0.6050   0.6091   0.6099   0.6123   0.6211   0.6235
  0.6322   0.6393   0.6469   0.6550   0.6679   0.6705   0.6774   0.6858
  0.7020   0.7056   0.7219   0.7591   0.7722   0.7747   0.7848   0.7952
  0.8008   0.8127   0.8260   0.8277   0.8308   0.8327   0.8351   0.8362
  0.8368   0.8419   0.8424   0.8446   0.8492   0.8512   0.8571   0.8611
  0.8634   0.8660   0.8733   0.8781   0.8854   0.8869   0.8943   0.8986
  0.9072   0.9098   0.9147   0.9189   0.9229   0.9311   0.9340   0.9390
  0.9417   0.9444   0.9514   0.9525   0.9605   0.9644   0.9704   0.9709
  0.9821   0.9884   0.9987   1.0030   1.0153   1.0268   1.0376   1.0528
  1.0628   1.0698   1.0906   1.0977   1.1220   1.1341   1.1417   1.1739
  1.1902   1.1967   1.2077   1.2279   1.2332   1.2485   1.2535   1.2675
  1.2703   1.2728   1.2786   1.2826   1.2913   1.2992   1.3032   1.3078
  1.3244   1.3538   1.3600   1.3924   1.3998   1.4354   1.4561   1.4600
  1.4985   1.5108   1.5426   1.5461   1.5699   1.5910   1.6326   1.6443
  1.6479   1.6776   1.6852   1.7246   1.7511   1.7566   1.7653   1.7788
  1.7903   1.8097   1.8272   1.8362   1.8444   1.8513   1.8682   1.8769
  1.8790   1.9030   1.9120   1.9471   1.9646   1.9765   2.0286   2.0889
  2.1056   2.1121   2.1267   2.1913   2.2152   2.2229   2.2317   2.2380
  2.2396   2.2502   2.2593   2.2634   2.2751   2.2912   2.2969   2.2997
  2.3095   2.3158   2.3356   2.3412   2.3690   2.3980   2.4008   2.4037
  2.4190   2.4290   2.4366   2.4449   2.4693   2.4724   2.4940   2.5004
  2.5227   2.5325   2.5537   2.5913   2.6103   2.6236   2.6295   2.6376
  2.6490   2.6689   2.6767   2.7153   2.7282   2.7463   2.7730   2.7853
  2.8061   2.8088   2.8201   2.8703   2.9056   2.9288   2.9622   3.0180
  3.0640   3.0721   3.0933   3.1109   3.1169   3.1374   3.1404   3.1700
  3.2125   3.2251   3.2333   3.2438   3.3680   3.4031   3.4887   3.5042
  3.5990   3.6627   3.6864   3.7894   3.8806   3.8912   4.0090   4.0704
  4.3304   4.7872   4.8170   9.7140   9.7523   9.7861   9.7954   9.8033
  9.8135   9.8390   9.8485  23.2480  23.4530  23.7622  23.8063  23.8373
 23.8717  23.9190  23.9193  23.9587  23.9692  24.0435  24.1296  25.7665
 25.7816  25.8057  25.8539  25.8590  25.9324  25.9534  25.9899  26.0730
 26.0915  26.1108  26.1662  26.1934  26.2133  26.3424  26.4253  26.4565
 26.5127  26.5625  26.6999  26.7531  26.7681  26.9558  27.0739 215.7042
215.7423 215.7826 215.7926 215.8027 215.8154 215.8467 215.8572
 --------------------------------------------------------------

          Ground-State Mulliken Net Atomic Charges

     Atom                 Charge (a.u.)
  ----------------------------------------
      1 C                    -1.010872
      2 C                    -1.042085
      3 Cl                    0.553669
      4 C                     0.484292
      5 Cl                    0.623783
      6 C                    -0.477400
      7 Cl                    0.672554
      8 C                     0.180204
      9 Cl                    0.629083
     10 C                    -1.136665
     11 Cl                    0.618203
     12 C                     0.052509
     13 C                    -0.846262
     14 Cl                    0.449110
     15 C                     0.057691
     16 Cl                    0.594478
     17 C                    -0.091343
     18 Cl                    0.547632
     19 C                    -0.746246
     20 H                     0.213096
     21 C                    -0.522740
     22 H                     0.197311
  ----------------------------------------
  Sum of atomic charges =     0.000000

 -----------------------------------------------------------------
                    Cartesian Multipole Moments
 -----------------------------------------------------------------
    Charge (ESU x 10^10)
                 0.0000
    Dipole Moment (Debye)
         X      -0.5168      Y       1.5487      Z      -0.8687
       Tot       1.8494
    Quadrupole Moments (Debye-Ang)
        XX    -174.9512     XY       3.0511     YY    -168.3241
        XZ      -0.0099     YZ      -4.4289     ZZ    -167.0325
    Octopole Moments (Debye-Ang^2)
       XXX    -279.1093    XXY      58.2492    XYY     -81.4863
       YYY     161.8257    XXZ      13.0145    XYZ      -9.3424
       YYZ      -0.4558    XZZ     -82.5128    YZZ      61.7760
       ZZZ       7.5897
    Hexadecapole Moments (Debye-Ang^3)
      XXXX   -8864.8935   XXXY     590.3730   XXYY   -1664.7496
      XYYY     588.5527   YYYY   -1118.6197   XXXZ    1404.9060
      XXYZ     -57.2368   XYYZ     456.1661   YYYZ    -143.0867
      XXZZ   -2164.3602   XYZZ     224.2944   YYZZ    -887.6024
      XZZZ    1364.9334   YZZZ    -140.3438   ZZZZ   -4179.7418
 -----------------------------------------------------------------
 Calculating analytic gradient of the SCF energy
 Gradient of SCF Energy
            1           2           3           4           5           6
    1   0.0012427   0.0005051   0.0024137   0.0001068   0.0001884  -0.0010340
    2   0.0009541  -0.0014693  -0.0145903  -0.0002619   0.0000068   0.0000549
    3  -0.0008812   0.0007210  -0.0086832   0.0006548  -0.0005361   0.0006492
            7           8           9          10          11          12
    1   0.0005131  -0.0001627   0.0003212  -0.0001511   0.0001530  -0.0014028
    2   0.0000038  -0.0001235  -0.0000117   0.0016172   0.0005359  -0.0004532
    3  -0.0002945  -0.0009379   0.0002266   0.0000491  -0.0000508   0.0005787
           13          14          15          16          17          18
    1   0.0009022  -0.0022814   0.0001579  -0.0004578   0.0007440  -0.0002802
    2   0.0002486   0.0146150  -0.0001796   0.0003390  -0.0001703  -0.0000098
    3   0.0015993   0.0087351   0.0001575  -0.0001165  -0.0001956   0.0001496
           19          20          21          22
    1  -0.0004279  -0.0001098  -0.0008575  -0.0000828
    2   0.0002147  -0.0000278  -0.0016498   0.0003574
    3  -0.0001919   0.0000201  -0.0016887   0.0000355
 Max gradient component =       1.462E-02
 RMS gradient           =       3.055E-03
 Gradient time:  CPU 341.35 s  wall 341.37 s
 Geometry Optimization Parameters
   NAtoms,    NIC,     NZ,  NCons,   NDum,   NFix, NCnnct, MaxDiis
       22     163      22       0       0       0       0       0

 Cartesian Hessian Update
 Hessian updated using BFGS update


** GEOMETRY OPTIMIZATION IN DELOCALIZED INTERNAL COORDINATES **
   Searching for a Minimum

   Optimization Cycle:   5

                       Coordinates (Angstroms)
     ATOM                X               Y               Z
      1  C         0.0113415607   -0.0392531200    0.0122986880
      2  C        -0.0114630616    0.1111353191    1.4092492140
      3  Cl        1.4909662101    0.2307888811    2.2703745096
      4  C        -1.2157374486    0.1803599526    2.1202376257
      5  Cl       -1.2039956988    0.3724913431    3.8440721857
      6  C        -2.4334798334    0.1067159380    1.4316991371
      7  Cl       -3.9301835689    0.2021049370    2.3010915237
      8  C        -2.4379396033   -0.0508463434    0.0388551892
      9  Cl       -3.9465363926   -0.1603393179   -0.8123603848
     10  C        -1.2235047232   -0.1274182575   -0.6539240604
     11  Cl       -1.2598665064   -0.4092729752   -2.3775962909
     12  C         1.2951808805   -0.0747888269   -0.7415184449
     13  C         2.2900734007   -1.0332395010   -0.4945596332
     14  Cl        2.0238555367   -2.2457812390    0.7208626292
     15  C         3.4943877531   -1.0313125382   -1.2187626847
     16  Cl        4.7110521403   -2.2305004801   -0.9097531467
     17  C         3.6974010828   -0.0524401576   -2.1980275682
     18  Cl        5.1707464841    0.0011491227   -3.1289666648
     19  C         2.7185741199    0.9054897518   -2.4473367890
     20  H         2.8938594391    1.6601233912   -3.2022021153
     21  C         1.5355660721    0.8864801687   -1.7289888461
     22  H         0.7872033897    1.6442227934   -1.9226579826
   Point Group: c1    Number of degrees of freedom:    60


   Energy is  -4140.344055146

 Hessian updated using BFGS update

 59 Hessian modes will be used to form the next step
  Hessian Eigenvalues:
     0.017556    0.017993    0.019609    0.020914    0.020998    0.022934
     0.023557    0.023832    0.023875    0.024089    0.024093    0.024114
     0.024114    0.024130    0.024136    0.024143    0.024209    0.028198
     0.034773    0.075601    0.160007    0.160280    0.219088    0.225456
     0.231638    0.245762    0.249842    0.249979    0.249985    0.249992
     0.249997    0.250000    0.250000    0.250163    0.250606    0.253313
     0.289252    0.292117    0.300932    0.301018    0.301043    0.301359
     0.302546    0.319713    0.355229    0.356668    0.378365    0.414068
     0.427272    0.432239    0.455394    0.461740    0.468472    0.472087
     0.478079    0.478236    0.479022    0.484677    0.591232

 Minimum search - taking simple RFO step
 Searching for Lamda that Minimizes Along All modes
 Value Taken    Lamda =  -0.00780872
 Calculated Step too Large.  Step scaled by  0.657230
 Step Taken.  Stepsize is  0.300000

                             Maximum     Tolerance    Cnvgd?
         Gradient           0.012886      0.000300      NO
         Displacement       0.209378      0.001200      NO
         Energy change     -0.006455      0.000001      NO


 New Cartesian Coordinates Obtained by Inverse Iteration

 Displacement from previous Coordinates is:  0.562736
 ----------------------------------------------------------------
             Standard Nuclear Orientation (Angstroms)
    I     Atom           X                Y                Z
 ----------------------------------------------------------------
    1      C       0.0100680946    -0.0435596095     0.0121680801
    2      C      -0.0090441998     0.1507145141     1.4021868527
    3      Cl      1.4998092625     0.3072261802     2.2508264398
    4      C      -1.2124943041     0.2254879678     2.1138385125
    5      Cl     -1.2029933126     0.4659531988     3.8314973448
    6      C      -2.4299553878     0.1111566524     1.4290746096
    7      Cl     -3.9264889904     0.2085211496     2.2992349868
    8      C      -2.4360583263    -0.0917123054     0.0419767366
    9      Cl     -3.9434418879    -0.2496348984    -0.8024543787
   10      C      -1.2207282558    -0.1728275367    -0.6496932087
   11      Cl     -1.2413187054    -0.5055342675    -2.3638581917
   12      C       1.2940576008    -0.0750004170    -0.7429665304
   13      C       2.2659447481    -1.0612331029    -0.5279514234
   14      Cl      1.9677289365    -2.3062734404     0.6501511011
   15      C       3.4727980165    -1.0578671783    -1.2487685565
   16      Cl      4.6666012453    -2.2886029494    -0.9796389264
   17      C       3.6960910524    -0.0465025688    -2.1904000570
   18      Cl      5.1740365182     0.0125670359    -3.1148237485
   19      C       2.7374010637     0.9394843120    -2.4074516151
   20      H       2.9312413446     1.7159711725    -3.1351815296
   21      C       1.5517891448     0.9174928294    -1.6929904318
   22      H       0.8124575752     1.6900421035    -1.8626899756
 ----------------------------------------------------------------
 Nuclear Repulsion Energy =        2721.26226325 hartrees
 There are      105 alpha and      105 beta electrons
 Applying Cartesian multipole field
    Component          Value
    ---------          -----
     (2,0,0)        1.00000E-12
     (0,2,0)        2.00000E-11
     (0,0,2)       -3.00000E-11
 Nucleus-field energy     =    -0.0000000720 hartrees
 Requested basis set is 6-311++G(d,p)
 There are 186 shells and 518 basis functions
 A cutoff of  1.0D-15 yielded  12342 shell pairs
 There are    107641 function pairs (    115744 Cartesian)
 Smallest overlap matrix eigenvalue = 1.13E-07
 Linear dependence detected in AO basis
 Number of orthogonalized atomic orbitals = 512
 Maximum deviation from orthogonality = 5.636E-10
 Guess from superposition of atomic densities
 Warning:  Energy on first SCF cycle will be non-variational
 SAD guess density has 210.000000 electrons

 -----------------------------------------------------------------------
  General SCF calculation program by
  Eric Jon Sundstrom, Paul Horn, Yuezhi Mao, Dmitri Zuev, Alec White,
  David Stuck, Shaama M.S., Shane Yost, Joonho Lee, David Small,
  Daniel Levine, Susi Lehtola, Hugh Burton, Evgeny Epifanovsky,
  Bang C. Huynh
 -----------------------------------------------------------------------
 Exchange:     0.2000 Hartree-Fock + 0.0800 Slater + 0.7200 B88
 Correlation:  0.1900 VWN1RPA + 0.8100 LYP
 Using SG-1 standard quadrature grid
 A restricted SCF calculation will be
 performed using DIIS
 SCF converges when DIIS error is below 1.0e-08
 ---------------------------------------
  Cycle       Energy         DIIS error
 ---------------------------------------
    1   -4145.0913428801      2.66e-02  
    2   -4140.2481821331      1.73e-03  
    3   -4140.1473985496      2.31e-03  
    4   -4140.3313315007      6.69e-04  
    5   -4140.3459202736      2.60e-04  
    6   -4140.3478957662      9.93e-05  
    7   -4140.3481979384      3.22e-05  
    8   -4140.3482301882      1.04e-05  
    9   -4140.3482335071      2.89e-06  
   10   -4140.3482337590      8.82e-07  
   11   -4140.3482337825      2.67e-07  
   12   -4140.3482337845      1.27e-07  
   13   -4140.3482337847      3.05e-08  
   14   -4140.3482337849      1.28e-08  
   15   -4140.3482337853      3.45e-09  Convergence criterion met
 ---------------------------------------
 SCF time:   CPU 990.89s  wall 991.00s 
 SCF   energy in the final basis set =    -4140.3482337853
 Total energy in the final basis set =    -4140.3482337853

 --------------------------------------------------------------

                    Orbital Energies (a.u.)
 --------------------------------------------------------------

 Alpha MOs
 -- Occupied --
********-101.5853-101.5846-101.5843-101.5804-101.5777-101.5774-101.5758
-10.2899 -10.2875 -10.2869 -10.2867 -10.2854 -10.2783 -10.2777 -10.2748
-10.2498 -10.2368 -10.2188 -10.2173  -9.5009  -9.5000  -9.4994  -9.4990
 -9.4958  -9.4924  -9.4920  -9.4912  -7.2660  -7.2651  -7.2642  -7.2639
 -7.2607  -7.2574  -7.2568  -7.2561  -7.2558  -7.2549  -7.2547  -7.2543
 -7.2539  -7.2539  -7.2535  -7.2531  -7.2505  -7.2497  -7.2472  -7.2468
 -7.2463  -7.2462  -7.2459  -7.2453  -0.9766  -0.9541  -0.9306  -0.9218
 -0.9018  -0.8846  -0.8812  -0.8716  -0.8577  -0.8437  -0.7960  -0.7647
 -0.7501  -0.7456  -0.6659  -0.6471  -0.6346  -0.6215  -0.5675  -0.5551
 -0.5346  -0.5275  -0.5012  -0.4895  -0.4777  -0.4748  -0.4735  -0.4689
 -0.4569  -0.4492  -0.4369  -0.4233  -0.4171  -0.4139  -0.4004  -0.3921
 -0.3702  -0.3687  -0.3640  -0.3634  -0.3601  -0.3533  -0.3477  -0.3459
 -0.3414  -0.3345  -0.3287  -0.3197  -0.3161  -0.2870  -0.2761  -0.2711
 -0.2675
 -- Virtual --
 -0.0798  -0.0674  -0.0628  -0.0539  -0.0474  -0.0386  -0.0133  -0.0114
 -0.0014   0.0059   0.0137   0.0167   0.0207   0.0214   0.0244   0.0282
  0.0351   0.0425   0.0495   0.0517   0.0550   0.0624   0.0629   0.0679
  0.0717   0.0742   0.0778   0.0804   0.0814   0.0864   0.0882   0.0899
  0.0957   0.0961   0.0970   0.1029   0.1055   0.1107   0.1130   0.1152
  0.1183   0.1230   0.1251   0.1289   0.1315   0.1351   0.1395   0.1405
  0.1457   0.1467   0.1524   0.1533   0.1556   0.1642   0.1685   0.1703
  0.1749   0.1779   0.1782   0.1791   0.1834   0.1934   0.1946   0.1986
  0.2014   0.2039   0.2109   0.2169   0.2199   0.2219   0.2234   0.2266
  0.2308   0.2346   0.2402   0.2450   0.2463   0.2493   0.2522   0.2582
  0.2586   0.2614   0.2653   0.2690   0.2703   0.2716   0.2801   0.2818
  0.2858   0.2871   0.2884   0.2941   0.2983   0.3058   0.3126   0.3164
  0.3196   0.3252   0.3344   0.3362   0.3459   0.3833   0.4050   0.4167
  0.4174   0.4245   0.4280   0.4320   0.4388   0.4444   0.4476   0.4492
  0.4571   0.4603   0.4651   0.4708   0.4730   0.4750   0.4841   0.4863
  0.4885   0.4890   0.4928   0.5020   0.5042   0.5094   0.5191   0.5269
  0.5390   0.5499   0.5618   0.5634   0.5716   0.5815   0.5888   0.5941
  0.5969   0.6002   0.6042   0.6084   0.6113   0.6128   0.6220   0.6249
  0.6313   0.6400   0.6478   0.6586   0.6672   0.6717   0.6780   0.6893
  0.6965   0.7048   0.7201   0.7642   0.7720   0.7738   0.7852   0.7956
  0.8037   0.8135   0.8259   0.8291   0.8318   0.8322   0.8358   0.8370
  0.8385   0.8401   0.8434   0.8437   0.8493   0.8527   0.8563   0.8607
  0.8625   0.8644   0.8734   0.8776   0.8847   0.8864   0.8939   0.8999
  0.9056   0.9082   0.9151   0.9203   0.9233   0.9289   0.9311   0.9381
  0.9399   0.9430   0.9502   0.9511   0.9590   0.9636   0.9699   0.9717
  0.9861   0.9883   0.9994   1.0071   1.0145   1.0238   1.0370   1.0524
  1.0627   1.0676   1.0935   1.0984   1.1238   1.1354   1.1428   1.1750
  1.1912   1.1984   1.2085   1.2266   1.2335   1.2489   1.2535   1.2667
  1.2698   1.2738   1.2792   1.2823   1.2925   1.2989   1.3029   1.3061
  1.3254   1.3553   1.3606   1.3914   1.3994   1.4368   1.4553   1.4642
  1.4978   1.5141   1.5439   1.5470   1.5714   1.5891   1.6316   1.6446
  1.6485   1.6768   1.6843   1.7266   1.7496   1.7559   1.7642   1.7793
  1.7907   1.8085   1.8246   1.8356   1.8431   1.8495   1.8677   1.8759
  1.8793   1.9056   1.9204   1.9468   1.9642   1.9802   2.0284   2.0915
  2.1065   2.1112   2.1260   2.1920   2.2133   2.2215   2.2325   2.2364
  2.2406   2.2484   2.2561   2.2600   2.2752   2.2921   2.2950   2.3051
  2.3089   2.3151   2.3354   2.3405   2.3665   2.3979   2.4034   2.4055
  2.4207   2.4297   2.4393   2.4492   2.4689   2.4727   2.4897   2.4997
  2.5223   2.5325   2.5515   2.5876   2.6110   2.6234   2.6333   2.6417
  2.6484   2.6687   2.6771   2.7078   2.7277   2.7448   2.7722   2.7823
  2.8059   2.8091   2.8191   2.8661   2.9035   2.9339   2.9653   3.0215
  3.0630   3.0740   3.0935   3.1117   3.1168   3.1397   3.1408   3.1710
  3.2134   3.2266   3.2333   3.2442   3.3681   3.4053   3.4892   3.5050
  3.6005   3.6649   3.6860   3.7930   3.8805   3.8936   4.0085   4.0706
  4.3194   4.7883   4.8187   9.7172   9.7532   9.7872   9.7960   9.8038
  9.8125   9.8338   9.8557  23.2495  23.4536  23.7639  23.8064  23.8377
 23.8724  23.9192  23.9208  23.9586  23.9694  24.0523  24.1312  25.7658
 25.7807  25.8027  25.8451  25.8581  25.9204  25.9361  25.9930  26.0785
 26.0895  26.1109  26.1652  26.1954  26.2198  26.3483  26.4090  26.4553
 26.5150  26.5614  26.6971  26.7517  26.7733  26.9472  27.0746 215.7077
215.7434 215.7837 215.7931 215.8031 215.8140 215.8375 215.8690
 --------------------------------------------------------------

          Ground-State Mulliken Net Atomic Charges

     Atom                 Charge (a.u.)
  ----------------------------------------
      1 C                    -1.001571
      2 C                    -1.060568
      3 Cl                    0.530202
      4 C                     0.525003
      5 Cl                    0.627364
      6 C                    -0.439541
      7 Cl                    0.672697
      8 C                     0.131315
      9 Cl                    0.631069
     10 C                    -1.140612
     11 Cl                    0.603342
     12 C                     0.089903
     13 C                    -0.946680
     14 Cl                    0.435362
     15 C                     0.152156
     16 Cl                    0.597815
     17 C                    -0.070448
     18 Cl                    0.548543
     19 C                    -0.794178
     20 H                     0.213609
     21 C                    -0.502278
     22 H                     0.197494
  ----------------------------------------
  Sum of atomic charges =     0.000000

 -----------------------------------------------------------------
                    Cartesian Multipole Moments
 -----------------------------------------------------------------
    Charge (ESU x 10^10)
                 0.0000
    Dipole Moment (Debye)
         X      -0.5076      Y       1.6003      Z      -0.8376
       Tot       1.8763
    Quadrupole Moments (Debye-Ang)
        XX    -174.8053     XY       3.1448     YY    -168.0696
        XZ      -0.0322     YZ      -4.3652     ZZ    -167.3444
    Octopole Moments (Debye-Ang^2)
       XXX    -276.4579    XXY      59.7055    XYY     -80.1079
       YYY     165.7742    XXZ      14.3231    XYZ      -9.2796
       YYZ       0.7711    XZZ     -82.4201    YZZ      63.1758
       ZZZ      13.6553
    Hexadecapole Moments (Debye-Ang^3)
      XXXX   -8808.3224   XXXY     577.0155   XXYY   -1664.3121
      XYYY     571.3576   YYYY   -1184.0214   XXXZ    1421.7607
      XXYZ     -71.2396   XYYZ     460.5356   YYYZ    -190.7194
      XXZZ   -2150.8647   XYZZ     220.1869   YYZZ    -892.1002
      XZZZ    1384.7615   YZZZ    -180.1612   ZZZZ   -4150.2699
 -----------------------------------------------------------------
 Calculating analytic gradient of the SCF energy
 Gradient of SCF Energy
            1           2           3           4           5           6
    1   0.0006501   0.0004774   0.0017196  -0.0000033  -0.0001658  -0.0008534
    2   0.0003868  -0.0010158  -0.0097562   0.0000129  -0.0001206   0.0001453
    3  -0.0008325   0.0000509  -0.0057107   0.0008646  -0.0004747   0.0006279
            7           8           9          10          11          12
    1   0.0005338  -0.0006082   0.0003363   0.0001599   0.0004548  -0.0007542
    2  -0.0000455  -0.0001002   0.0000171   0.0013948   0.0001275  -0.0003813
    3  -0.0002039  -0.0009203   0.0004037   0.0001304  -0.0000393   0.0004112
           13          14          15          16          17          18
    1  -0.0001403  -0.0013905   0.0008407  -0.0002936   0.0004315  -0.0001800
    2   0.0006212   0.0094470  -0.0004056   0.0004326  -0.0002314  -0.0000309
    3   0.0012689   0.0059872  -0.0000912  -0.0002545  -0.0001098   0.0001650
           19          20          21          22
    1  -0.0006013   0.0000179  -0.0004562  -0.0001751
    2   0.0003808  -0.0000615  -0.0009752   0.0001581
    3  -0.0000511   0.0000140  -0.0012949   0.0000591
 Max gradient component =       9.756E-03
 RMS gradient           =       2.039E-03
 Gradient time:  CPU 341.78 s  wall 341.81 s
 Geometry Optimization Parameters
   NAtoms,    NIC,     NZ,  NCons,   NDum,   NFix, NCnnct, MaxDiis
       22     163      22       0       0       0       0       0

 Cartesian Hessian Update
 Hessian updated using BFGS update


** GEOMETRY OPTIMIZATION IN DELOCALIZED INTERNAL COORDINATES **
   Searching for a Minimum

   Optimization Cycle:   6

                       Coordinates (Angstroms)
     ATOM                X               Y               Z
      1  C         0.0100680946   -0.0435596095    0.0121680801
      2  C        -0.0090441998    0.1507145141    1.4021868527
      3  Cl        1.4998092625    0.3072261802    2.2508264398
      4  C        -1.2124943041    0.2254879678    2.1138385125
      5  Cl       -1.2029933126    0.4659531988    3.8314973448
      6  C        -2.4299553878    0.1111566524    1.4290746096
      7  Cl       -3.9264889904    0.2085211496    2.2992349868
      8  C        -2.4360583263   -0.0917123054    0.0419767366
      9  Cl       -3.9434418879   -0.2496348984   -0.8024543787
     10  C        -1.2207282558   -0.1728275367   -0.6496932087
     11  Cl       -1.2413187054   -0.5055342675   -2.3638581917
     12  C         1.2940576008   -0.0750004170   -0.7429665304
     13  C         2.2659447481   -1.0612331029   -0.5279514234
     14  Cl        1.9677289365   -2.3062734404    0.6501511011
     15  C         3.4727980165   -1.0578671783   -1.2487685565
     16  Cl        4.6666012453   -2.2886029494   -0.9796389264
     17  C         3.6960910524   -0.0465025688   -2.1904000570
     18  Cl        5.1740365182    0.0125670359   -3.1148237485
     19  C         2.7374010637    0.9394843120   -2.4074516151
     20  H         2.9312413446    1.7159711725   -3.1351815296
     21  C         1.5517891448    0.9174928294   -1.6929904318
     22  H         0.8124575752    1.6900421035   -1.8626899756
   Point Group: c1    Number of degrees of freedom:    60


   Energy is  -4140.348233785

 Hessian updated using BFGS update

 60 Hessian modes will be used to form the next step
  Hessian Eigenvalues:
     0.016412    0.017795    0.019011    0.020899    0.020957    0.022989
     0.023603    0.023831    0.023880    0.024086    0.024096    0.024109
     0.024114    0.024130    0.024139    0.024155    0.024215    0.025885
     0.028480    0.074344    0.160018    0.160285    0.219115    0.225465
     0.231638    0.245771    0.249875    0.249980    0.249985    0.249993
     0.249998    0.250000    0.250045    0.250245    0.250996    0.253424
     0.289252    0.292188    0.300948    0.301020    0.301035    0.301044
     0.301356    0.302359    0.319738    0.355237    0.356668    0.378290
     0.414070    0.427262    0.432314    0.455290    0.461853    0.468450
     0.472073    0.478087    0.478331    0.479039    0.484862    0.591143

 Minimum search - taking simple RFO step
 Searching for Lamda that Minimizes Along All modes
 Value Taken    Lamda =  -0.00516044
 Calculated Step too Large.  Step scaled by  0.662433
 Step Taken.  Stepsize is  0.300000

                             Maximum     Tolerance    Cnvgd?
         Gradient           0.008732      0.000300      NO
         Displacement       0.217686      0.001200      NO
         Energy change     -0.004179      0.000001      NO


 New Cartesian Coordinates Obtained by Inverse Iteration

 Displacement from previous Coordinates is:  0.524562
 ----------------------------------------------------------------
             Standard Nuclear Orientation (Angstroms)
    I     Atom           X                Y                Z
 ----------------------------------------------------------------
    1      C       0.0089095445    -0.0467844713     0.0127355407
    2      C      -0.0086336712     0.1873844513     1.3953082217
    3      Cl      1.5026002355     0.3889128934     2.2335760758
    4      C      -1.2107630807     0.2636482067     2.1071326575
    5      Cl     -1.1993608406     0.5570137784     3.8168732189
    6      C      -2.4272904077     0.1080412659     1.4277449666
    7      Cl     -3.9252431653     0.2084930111     2.2969237213
    8      C      -2.4332704793    -0.1345795463     0.0473488882
    9      Cl     -3.9378574984    -0.3346986661    -0.7932165561
   10      C      -1.2179196224    -0.2154902184    -0.6439858697
   11      Cl     -1.2294823423    -0.5795504159    -2.3510508267
   12      C       1.2939754278    -0.0735658935    -0.7433424920
   13      C       2.2441357408    -1.0847326777    -0.5596279743
   14      Cl      1.9176999031    -2.3603610545     0.5803791548
   15      C       3.4520461411    -1.0811893987    -1.2770489605
   16      Cl      4.6209187653    -2.3427518878    -1.0429500125
   17      C       3.6958910773    -0.0426417653    -2.1839489494
   18      Cl      5.1764704680     0.0181289439    -3.1054175908
   19      C       2.7570489867     0.9682297054    -2.3700290634
   20      H       2.9675931542     1.7632714120    -3.0727766095
   21      C       1.5693386261     0.9458140064    -1.6578179087
   22      H       0.8406942706     1.7332771627    -1.8047235414
 ----------------------------------------------------------------
 Nuclear Repulsion Energy =        2719.59360980 hartrees
 There are      105 alpha and      105 beta electrons
 Applying Cartesian multipole field
    Component          Value
    ---------          -----
     (2,0,0)        1.00000E-12
     (0,2,0)        2.00000E-11
     (0,0,2)       -3.00000E-11
 Nucleus-field energy     =    -0.0000000702 hartrees
 Requested basis set is 6-311++G(d,p)
 There are 186 shells and 518 basis functions
 A cutoff of  1.0D-15 yielded  12335 shell pairs
 There are    107595 function pairs (    115695 Cartesian)
 Smallest overlap matrix eigenvalue = 1.10E-07
 Linear dependence detected in AO basis
 Number of orthogonalized atomic orbitals = 512
 Maximum deviation from orthogonality = 3.584E-10
 Guess from superposition of atomic densities
 Warning:  Energy on first SCF cycle will be non-variational
 SAD guess density has 210.000000 electrons

 -----------------------------------------------------------------------
  General SCF calculation program by
  Eric Jon Sundstrom, Paul Horn, Yuezhi Mao, Dmitri Zuev, Alec White,
  David Stuck, Shaama M.S., Shane Yost, Joonho Lee, David Small,
  Daniel Levine, Susi Lehtola, Hugh Burton, Evgeny Epifanovsky,
  Bang C. Huynh
 -----------------------------------------------------------------------
 Exchange:     0.2000 Hartree-Fock + 0.0800 Slater + 0.7200 B88
 Correlation:  0.1900 VWN1RPA + 0.8100 LYP
 Using SG-1 standard quadrature grid
 A restricted SCF calculation will be
 performed using DIIS
 SCF converges when DIIS error is below 1.0e-08
 ---------------------------------------
  Cycle       Energy         DIIS error
 ---------------------------------------
    1   -4145.0838280617      2.66e-02  
    2   -4140.2506872127      1.73e-03  
    3   -4140.1486962052      2.32e-03  
    4   -4140.3339137525      6.73e-04  
    5   -4140.3486885977      2.60e-04  
    6   -4140.3506781366      9.94e-05  
    7   -4140.3509808560      3.25e-05  
    8   -4140.3510137848      1.04e-05  
    9   -4140.3510170626      2.84e-06  
   10   -4140.3510173082      8.73e-07  
   11   -4140.3510173307      2.53e-07  
   12   -4140.3510173324      1.25e-07  
   13   -4140.3510173329      3.06e-08  
   14   -4140.3510173331      1.29e-08  
   15   -4140.3510173328      3.35e-09  Convergence criterion met
 ---------------------------------------
 SCF time:   CPU 993.75s  wall 994.00s 
 SCF   energy in the final basis set =    -4140.3510173328
 Total energy in the final basis set =    -4140.3510173328

 --------------------------------------------------------------

                    Orbital Energies (a.u.)
 --------------------------------------------------------------

 Alpha MOs
 -- Occupied --
********-101.5854-101.5846-101.5845-101.5814-101.5778-101.5773-101.5766
-10.2901 -10.2874 -10.2868 -10.2867 -10.2854 -10.2782 -10.2777 -10.2749
-10.2493 -10.2364 -10.2189 -10.2175  -9.5009  -9.5000  -9.4994  -9.4992
 -9.4965  -9.4925  -9.4919  -9.4917  -7.2659  -7.2651  -7.2642  -7.2641
 -7.2614  -7.2575  -7.2567  -7.2566  -7.2558  -7.2549  -7.2547  -7.2543
 -7.2540  -7.2539  -7.2535  -7.2532  -7.2513  -7.2504  -7.2473  -7.2467
 -7.2464  -7.2464  -7.2461  -7.2459  -0.9765  -0.9540  -0.9304  -0.9216
 -0.9017  -0.8845  -0.8813  -0.8718  -0.8574  -0.8439  -0.7959  -0.7649
 -0.7504  -0.7457  -0.6658  -0.6467  -0.6353  -0.6215  -0.5674  -0.5552
 -0.5353  -0.5275  -0.5008  -0.4895  -0.4778  -0.4746  -0.4734  -0.4690
 -0.4566  -0.4491  -0.4371  -0.4220  -0.4169  -0.4144  -0.3994  -0.3911
 -0.3700  -0.3681  -0.3639  -0.3633  -0.3601  -0.3534  -0.3480  -0.3453
 -0.3418  -0.3349  -0.3304  -0.3202  -0.3173  -0.2856  -0.2761  -0.2718
 -0.2687
 -- Virtual --
 -0.0778  -0.0673  -0.0631  -0.0541  -0.0496  -0.0388  -0.0133  -0.0116
 -0.0015   0.0059   0.0135   0.0166   0.0206   0.0214   0.0243   0.0279
  0.0353   0.0421   0.0492   0.0522   0.0551   0.0621   0.0626   0.0674
  0.0718   0.0742   0.0777   0.0803   0.0811   0.0861   0.0880   0.0897
  0.0953   0.0957   0.0969   0.1032   0.1055   0.1105   0.1130   0.1153
  0.1179   0.1223   0.1246   0.1285   0.1316   0.1358   0.1390   0.1397
  0.1453   0.1464   0.1520   0.1532   0.1556   0.1639   0.1692   0.1706
  0.1745   0.1776   0.1787   0.1790   0.1827   0.1928   0.1951   0.1986
  0.2009   0.2041   0.2112   0.2171   0.2200   0.2216   0.2241   0.2270
  0.2301   0.2344   0.2414   0.2455   0.2467   0.2486   0.2507   0.2586
  0.2596   0.2614   0.2640   0.2656   0.2691   0.2714   0.2816   0.2824
  0.2857   0.2873   0.2891   0.2937   0.2977   0.3061   0.3127   0.3150
  0.3185   0.3248   0.3326   0.3360   0.3456   0.3829   0.4059   0.4174
  0.4178   0.4243   0.4284   0.4336   0.4391   0.4449   0.4477   0.4492
  0.4569   0.4590   0.4646   0.4704   0.4731   0.4751   0.4840   0.4879
  0.4881   0.4892   0.4918   0.5026   0.5067   0.5115   0.5193   0.5260
  0.5391   0.5505   0.5639   0.5648   0.5706   0.5805   0.5903   0.5933
  0.5976   0.6018   0.6050   0.6076   0.6123   0.6150   0.6232   0.6265
  0.6307   0.6417   0.6480   0.6625   0.6660   0.6718   0.6776   0.6880
  0.6942   0.7040   0.7194   0.7675   0.7726   0.7740   0.7855   0.7950
  0.8055   0.8146   0.8240   0.8307   0.8313   0.8333   0.8350   0.8368
  0.8387   0.8397   0.8429   0.8447   0.8493   0.8536   0.8560   0.8602
  0.8618   0.8648   0.8745   0.8771   0.8844   0.8867   0.8935   0.8997
  0.9052   0.9058   0.9153   0.9198   0.9207   0.9257   0.9307   0.9388
  0.9392   0.9429   0.9502   0.9514   0.9587   0.9632   0.9691   0.9738
  0.9875   0.9898   1.0004   1.0066   1.0157   1.0237   1.0365   1.0522
  1.0591   1.0708   1.0942   1.1004   1.1257   1.1358   1.1456   1.1768
  1.1919   1.1987   1.2109   1.2274   1.2337   1.2491   1.2541   1.2665
  1.2688   1.2744   1.2791   1.2827   1.2935   1.2962   1.3038   1.3073
  1.3256   1.3549   1.3634   1.3894   1.3980   1.4346   1.4554   1.4676
  1.4932   1.5182   1.5436   1.5500   1.5724   1.5872   1.6312   1.6450
  1.6486   1.6759   1.6838   1.7270   1.7478   1.7548   1.7628   1.7801
  1.7908   1.8073   1.8223   1.8338   1.8419   1.8486   1.8677   1.8751
  1.8794   1.9073   1.9284   1.9469   1.9642   1.9832   2.0283   2.0923
  2.1071   2.1112   2.1244   2.1926   2.2116   2.2209   2.2321   2.2356
  2.2422   2.2469   2.2544   2.2594   2.2759   2.2927   2.2944   2.3080
  2.3118   2.3156   2.3342   2.3402   2.3626   2.3965   2.4047   2.4084
  2.4218   2.4306   2.4428   2.4536   2.4681   2.4735   2.4818   2.5007
  2.5225   2.5314   2.5491   2.5840   2.6123   2.6212   2.6380   2.6453
  2.6480   2.6685   2.6775   2.7012   2.7270   2.7436   2.7728   2.7794
  2.8056   2.8111   2.8200   2.8608   2.9014   2.9383   2.9675   3.0255
  3.0625   3.0766   3.0942   3.1131   3.1168   3.1408   3.1413   3.1722
  3.2134   3.2293   3.2339   3.2438   3.3680   3.4077   3.4895   3.5053
  3.6017   3.6680   3.6856   3.7960   3.8810   3.8953   4.0083   4.0708
  4.3105   4.7900   4.8197   9.7206   9.7543   9.7869   9.7961   9.8037
  9.8127   9.8249   9.8604  23.2511  23.4536  23.7650  23.8078  23.8390
 23.8728  23.9208  23.9223  23.9592  23.9707  24.0592  24.1325  25.7649
 25.7799  25.8007  25.8419  25.8575  25.9200  25.9340  25.9870  26.0830
 26.0889  26.1088  26.1665  26.1963  26.2333  26.3387  26.3936  26.4560
 26.5180  26.5591  26.6932  26.7513  26.7823  26.9352  27.0777 215.7114
215.7448 215.7832 215.7929 215.8030 215.8136 215.8279 215.8745
 --------------------------------------------------------------

          Ground-State Mulliken Net Atomic Charges

     Atom                 Charge (a.u.)
  ----------------------------------------
      1 C                    -0.989937
      2 C                    -1.097427
      3 Cl                    0.525837
      4 C                     0.541661
      5 Cl                    0.631481
      6 C                    -0.361561
      7 Cl                    0.672404
      8 C                     0.084216
      9 Cl                    0.631881
     10 C                    -1.172307
     11 Cl                    0.604794
     12 C                     0.103012
     13 C                    -1.077475
     14 Cl                    0.446211
     15 C                     0.249441
     16 Cl                    0.600327
     17 C                    -0.037724
     18 Cl                    0.548659
     19 C                    -0.843568
     20 H                     0.213732
     21 C                    -0.471201
     22 H                     0.197543
  ----------------------------------------
  Sum of atomic charges =     0.000000

 -----------------------------------------------------------------
                    Cartesian Multipole Moments
 -----------------------------------------------------------------
    Charge (ESU x 10^10)
                 0.0000
    Dipole Moment (Debye)
         X      -0.4941      Y       1.6450      Z      -0.8078
       Tot       1.8980
    Quadrupole Moments (Debye-Ang)
        XX    -174.7247     XY       3.2569     YY    -167.8408
        XZ       0.0052     YZ      -4.3110     ZZ    -167.6225
    Octopole Moments (Debye-Ang^2)
       XXX    -273.8184    XXY      61.0786    XYY     -78.7332
       YYY     168.9755    XXZ      15.6017    XYZ      -9.2509
       YYZ       2.0768    XZZ     -82.1019    YZZ      64.3669
       ZZZ      19.3014
    Hexadecapole Moments (Debye-Ang^3)
      XXXX   -8756.3769   XXXY     564.0510   XXYY   -1664.3820
      XYYY     554.2296   YYYY   -1248.6352   XXXZ    1437.9013
      XXYZ     -84.6829   XYYZ     464.7758   YYYZ    -235.4489
      XXZZ   -2138.0502   XYZZ     215.7716   YYZZ    -897.2660
      XZZZ    1404.0362   YZZZ    -217.9452   ZZZZ   -4123.8308
 -----------------------------------------------------------------
 Calculating analytic gradient of the SCF energy
 Gradient of SCF Energy
            1           2           3           4           5           6
    1  -0.0001922   0.0000717   0.0010640   0.0003923   0.0002192  -0.0004217
    2   0.0000904  -0.0006816  -0.0063126   0.0000420  -0.0000614   0.0000221
    3  -0.0003284  -0.0001729  -0.0034172   0.0005286  -0.0002982   0.0001866
            7           8           9          10          11          12
    1   0.0001634  -0.0004460   0.0004118   0.0000633   0.0002365   0.0002398
    2   0.0000232  -0.0001569   0.0001074   0.0008236   0.0001507  -0.0003383
    3  -0.0001779  -0.0005896   0.0000865   0.0002140  -0.0000307   0.0000789
           13          14          15          16          17          18
    1  -0.0003779  -0.0006294   0.0006102  -0.0003804   0.0000733  -0.0000384
    2   0.0009558   0.0058119  -0.0004208   0.0002261  -0.0000860   0.0000412
    3   0.0007287   0.0039851  -0.0000092  -0.0000058   0.0000474   0.0000040
           19          20          21          22
    1  -0.0004548   0.0000767  -0.0003715  -0.0003098
    2   0.0003059  -0.0000657  -0.0004551  -0.0000222
    3  -0.0000507  -0.0000054  -0.0008072   0.0000333
 Max gradient component =       6.313E-03
 RMS gradient           =       1.289E-03
 Gradient time:  CPU 337.01 s  wall 337.04 s
 Geometry Optimization Parameters
   NAtoms,    NIC,     NZ,  NCons,   NDum,   NFix, NCnnct, MaxDiis
       22     163      22       0       0       0       0       0

 Cartesian Hessian Update
 Hessian updated using BFGS update


** GEOMETRY OPTIMIZATION IN DELOCALIZED INTERNAL COORDINATES **
   Searching for a Minimum

   Optimization Cycle:   7

                       Coordinates (Angstroms)
     ATOM                X               Y               Z
      1  C         0.0089095445   -0.0467844713    0.0127355407
      2  C        -0.0086336712    0.1873844513    1.3953082217
      3  Cl        1.5026002355    0.3889128934    2.2335760758
      4  C        -1.2107630807    0.2636482067    2.1071326575
      5  Cl       -1.1993608406    0.5570137784    3.8168732189
      6  C        -2.4272904077    0.1080412659    1.4277449666
      7  Cl       -3.9252431653    0.2084930111    2.2969237213
      8  C        -2.4332704793   -0.1345795463    0.0473488882
      9  Cl       -3.9378574984   -0.3346986661   -0.7932165561
     10  C        -1.2179196224   -0.2154902184   -0.6439858697
     11  Cl       -1.2294823423   -0.5795504159   -2.3510508267
     12  C         1.2939754278   -0.0735658935   -0.7433424920
     13  C         2.2441357408   -1.0847326777   -0.5596279743
     14  Cl        1.9176999031   -2.3603610545    0.5803791548
     15  C         3.4520461411   -1.0811893987   -1.2770489605
     16  Cl        4.6209187653   -2.3427518878   -1.0429500125
     17  C         3.6958910773   -0.0426417653   -2.1839489494
     18  Cl        5.1764704680    0.0181289439   -3.1054175908
     19  C         2.7570489867    0.9682297054   -2.3700290634
     20  H         2.9675931542    1.7632714120   -3.0727766095
     21  C         1.5693386261    0.9458140064   -1.6578179087
     22  H         0.8406942706    1.7332771627   -1.8047235414
   Point Group: c1    Number of degrees of freedom:    60


   Energy is  -4140.351017333

 Hessian updated using BFGS update

 60 Hessian modes will be used to form the next step
  Hessian Eigenvalues:
     0.012212    0.017872    0.018866    0.020880    0.020942    0.022785
     0.023018    0.023658    0.023845    0.023921    0.024093    0.024102
     0.024114    0.024120    0.024136    0.024149    0.024165    0.024360
     0.028550    0.074130    0.160017    0.160312    0.219315    0.225487
     0.231630    0.245811    0.249946    0.249985    0.249987    0.249993
     0.249999    0.250021    0.250063    0.250303    0.251687    0.253901
     0.289259    0.292241    0.300942    0.301019    0.301034    0.301044
     0.301333    0.302317    0.319677    0.355265    0.356668    0.378666
     0.414131    0.427316    0.432324    0.455152    0.461806    0.468427
     0.472060    0.478113    0.478383    0.479038    0.485578    0.590421

 Minimum search - taking simple RFO step
 Searching for Lamda that Minimizes Along All modes
 Value Taken    Lamda =  -0.00339250
 Calculated Step too Large.  Step scaled by  0.660828
 Step Taken.  Stepsize is  0.300000

                             Maximum     Tolerance    Cnvgd?
         Gradient           0.005660      0.000300      NO
         Displacement       0.213670      0.001200      NO
         Energy change     -0.002784      0.000001      NO


 New Cartesian Coordinates Obtained by Inverse Iteration

 Displacement from previous Coordinates is:  0.560196
 ----------------------------------------------------------------
             Standard Nuclear Orientation (Angstroms)
    I     Atom           X                Y                Z
 ----------------------------------------------------------------
    1      C       0.0075451066    -0.0387598558     0.0117595759
    2      C      -0.0096098754     0.2326341430     1.3867085826
    3      Cl      1.5041576706     0.4795639824     2.2111897587
    4      C      -1.2113130088     0.3037758275     2.0996819331
    5      Cl     -1.2052143439     0.6427134225     3.8013871870
    6      C      -2.4250475178     0.1015108739     1.4280113833
    7      Cl     -3.9224479530     0.1879816264     2.3008679763
    8      C      -2.4301599630    -0.1778663737     0.0550383489
    9      Cl     -3.9328286302    -0.4369664135    -0.7736014042
   10      C      -1.2147583297    -0.2498518453    -0.6381680181
   11      Cl     -1.2145406446    -0.6518117208    -2.3359628312
   12      C       1.2934187089    -0.0651450145    -0.7448774420
   13      C       2.2178883315    -1.1040400624    -0.5929029968
   14      Cl      1.8558052292    -2.4055181240     0.5087708582
   15      C       3.4271958019    -1.1054830274    -1.3072010292
   16      Cl      4.5681856018    -2.3990937750    -1.1108541364
   17      C       3.6967706675    -0.0435690347    -2.1791994601
   18      Cl      5.1808349383     0.0110318215    -3.0962531662
   19      C       2.7829032487     0.9947285839    -2.3332977220
   20      H       3.0137180301     1.8068507299    -3.0097836288
   21      C       1.5928947746     0.9776746688    -1.6234182434
   22      H       0.8821033897     1.7855084092    -1.7458094350
 ----------------------------------------------------------------
 Nuclear Repulsion Energy =        2718.42142994 hartrees
 There are      105 alpha and      105 beta electrons
 Applying Cartesian multipole field
    Component          Value
    ---------          -----
     (2,0,0)        1.00000E-12
     (0,2,0)        2.00000E-11
     (0,0,2)       -3.00000E-11
 Nucleus-field energy     =    -0.0000000684 hartrees
 Requested basis set is 6-311++G(d,p)
 There are 186 shells and 518 basis functions
 A cutoff of  1.0D-15 yielded  12328 shell pairs
 There are    107596 function pairs (    115707 Cartesian)
 Smallest overlap matrix eigenvalue = 1.07E-07
 Linear dependence detected in AO basis
 Number of orthogonalized atomic orbitals = 512
 Maximum deviation from orthogonality = 6.302E-10
 Guess from superposition of atomic densities
 Warning:  Energy on first SCF cycle will be non-variational
 SAD guess density has 210.000000 electrons

 -----------------------------------------------------------------------
  General SCF calculation program by
  Eric Jon Sundstrom, Paul Horn, Yuezhi Mao, Dmitri Zuev, Alec White,
  David Stuck, Shaama M.S., Shane Yost, Joonho Lee, David Small,
  Daniel Levine, Susi Lehtola, Hugh Burton, Evgeny Epifanovsky,
  Bang C. Huynh
 -----------------------------------------------------------------------
 Exchange:     0.2000 Hartree-Fock + 0.0800 Slater + 0.7200 B88
 Correlation:  0.1900 VWN1RPA + 0.8100 LYP
 Using SG-1 standard quadrature grid
 A restricted SCF calculation will be
 performed using DIIS
 SCF converges when DIIS error is below 1.0e-08
 ---------------------------------------
  Cycle       Energy         DIIS error
 ---------------------------------------
    1   -4145.0762484469      2.66e-02  
    2   -4140.2522689140      1.73e-03  
    3   -4140.1494302011      2.33e-03  
    4   -4140.3355869620      6.76e-04  
    5   -4140.3504780493      2.61e-04  
    6   -4140.3524779903      9.96e-05  
    7   -4140.3527816896      3.28e-05  
    8   -4140.3528151967      1.03e-05  
    9   -4140.3528184450      2.81e-06  
   10   -4140.3528186842      8.63e-07  
   11   -4140.3528187067      2.38e-07  
   12   -4140.3528187084      1.21e-07  
   13   -4140.3528187088      3.05e-08  
   14   -4140.3528187092      1.29e-08  
   15   -4140.3528187087      3.29e-09  Convergence criterion met
 ---------------------------------------
 SCF time:   CPU 994.51s  wall 995.00s 
 SCF   energy in the final basis set =    -4140.3528187087
 Total energy in the final basis set =    -4140.3528187087

 --------------------------------------------------------------

                    Orbital Energies (a.u.)
 --------------------------------------------------------------

 Alpha MOs
 -- Occupied --
********-101.5854-101.5846-101.5846-101.5822-101.5779-101.5772-101.5772
-10.2901 -10.2874 -10.2869 -10.2866 -10.2855 -10.2782 -10.2777 -10.2748
-10.2488 -10.2362 -10.2189 -10.2177  -9.5008  -9.5000  -9.4994  -9.4993
 -9.4971  -9.4926  -9.4922  -9.4918  -7.2659  -7.2651  -7.2642  -7.2642
 -7.2621  -7.2576  -7.2571  -7.2566  -7.2557  -7.2549  -7.2546  -7.2542
 -7.2542  -7.2539  -7.2535  -7.2533  -7.2519  -7.2511  -7.2474  -7.2469
 -7.2466  -7.2465  -7.2464  -7.2460  -0.9765  -0.9539  -0.9301  -0.9215
 -0.9016  -0.8846  -0.8812  -0.8719  -0.8572  -0.8440  -0.7958  -0.7651
 -0.7506  -0.7457  -0.6658  -0.6461  -0.6361  -0.6214  -0.5672  -0.5551
 -0.5360  -0.5275  -0.5006  -0.4894  -0.4778  -0.4745  -0.4733  -0.4690
 -0.4564  -0.4491  -0.4372  -0.4208  -0.4168  -0.4148  -0.3987  -0.3902
 -0.3697  -0.3676  -0.3639  -0.3632  -0.3600  -0.3535  -0.3483  -0.3448
 -0.3422  -0.3358  -0.3316  -0.3206  -0.3179  -0.2843  -0.2762  -0.2720
 -0.2700
 -- Virtual --
 -0.0756  -0.0673  -0.0634  -0.0542  -0.0518  -0.0391  -0.0133  -0.0119
 -0.0017   0.0058   0.0134   0.0165   0.0205   0.0215   0.0241   0.0277
  0.0354   0.0418   0.0489   0.0528   0.0552   0.0617   0.0625   0.0667
  0.0718   0.0742   0.0776   0.0803   0.0809   0.0857   0.0876   0.0895
  0.0946   0.0955   0.0968   0.1037   0.1059   0.1103   0.1129   0.1153
  0.1174   0.1214   0.1242   0.1281   0.1320   0.1366   0.1382   0.1390
  0.1449   0.1462   0.1516   0.1532   0.1556   0.1643   0.1697   0.1712
  0.1743   0.1768   0.1786   0.1795   0.1825   0.1923   0.1956   0.1987
  0.2005   0.2040   0.2113   0.2166   0.2196   0.2214   0.2246   0.2271
  0.2294   0.2339   0.2420   0.2444   0.2468   0.2486   0.2499   0.2585
  0.2601   0.2611   0.2632   0.2643   0.2691   0.2721   0.2820   0.2822
  0.2871   0.2884   0.2897   0.2935   0.2972   0.3064   0.3117   0.3132
  0.3159   0.3248   0.3308   0.3381   0.3459   0.3824   0.4067   0.4179
  0.4192   0.4246   0.4290   0.4346   0.4408   0.4451   0.4477   0.4489
  0.4569   0.4581   0.4637   0.4701   0.4735   0.4747   0.4833   0.4865
  0.4875   0.4889   0.4950   0.5031   0.5093   0.5139   0.5192   0.5246
  0.5396   0.5514   0.5651   0.5663   0.5705   0.5788   0.5901   0.5926
  0.5985   0.6023   0.6057   0.6072   0.6124   0.6169   0.6250   0.6278
  0.6307   0.6439   0.6482   0.6630   0.6649   0.6707   0.6770   0.6825
  0.6981   0.7027   0.7191   0.7696   0.7723   0.7758   0.7857   0.7930
  0.8065   0.8157   0.8231   0.8306   0.8318   0.8337   0.8344   0.8362
  0.8383   0.8405   0.8430   0.8452   0.8487   0.8528   0.8566   0.8597
  0.8628   0.8648   0.8732   0.8800   0.8842   0.8875   0.8936   0.8978
  0.9019   0.9055   0.9156   0.9181   0.9203   0.9278   0.9307   0.9376
  0.9400   0.9431   0.9503   0.9512   0.9587   0.9630   0.9677   0.9769
  0.9870   0.9922   1.0016   1.0057   1.0165   1.0266   1.0375   1.0534
  1.0565   1.0739   1.0935   1.1019   1.1282   1.1370   1.1497   1.1791
  1.1916   1.1976   1.2140   1.2297   1.2340   1.2490   1.2545   1.2656
  1.2683   1.2744   1.2789   1.2829   1.2908   1.2953   1.3035   1.3120
  1.3256   1.3545   1.3669   1.3858   1.3966   1.4288   1.4563   1.4699
  1.4867   1.5232   1.5428   1.5544   1.5723   1.5860   1.6313   1.6449
  1.6488   1.6756   1.6838   1.7248   1.7453   1.7547   1.7616   1.7802
  1.7916   1.8053   1.8203   1.8313   1.8404   1.8483   1.8671   1.8746
  1.8796   1.9085   1.9350   1.9477   1.9638   1.9855   2.0282   2.0923
  2.1075   2.1121   2.1221   2.1920   2.2117   2.2205   2.2313   2.2350
  2.2421   2.2456   2.2524   2.2612   2.2761   2.2917   2.2974   2.3100
  2.3144   2.3184   2.3337   2.3399   2.3583   2.3946   2.4055   2.4108
  2.4213   2.4311   2.4466   2.4561   2.4669   2.4722   2.4784   2.5027
  2.5234   2.5298   2.5471   2.5802   2.6100   2.6216   2.6424   2.6466
  2.6489   2.6686   2.6783   2.6959   2.7264   2.7423   2.7724   2.7773
  2.8056   2.8140   2.8234   2.8546   2.8989   2.9423   2.9690   3.0294
  3.0625   3.0801   3.0954   3.1147   3.1172   3.1401   3.1426   3.1735
  3.2118   3.2311   3.2373   3.2415   3.3674   3.4102   3.4903   3.5052
  3.6026   3.6720   3.6850   3.7991   3.8804   3.8976   4.0079   4.0710
  4.3029   4.7916   4.8190   9.7243   9.7553   9.7862   9.7965   9.8044
  9.8118   9.8210   9.8564  23.2529  23.4539  23.7663  23.8084  23.8399
 23.8728  23.9202  23.9238  23.9589  23.9717  24.0641  24.1338  25.7643
 25.7797  25.7990  25.8430  25.8564  25.9248  25.9404  25.9771  26.0867
 26.0887  26.1084  26.1665  26.1955  26.2518  26.3122  26.3932  26.4581
 26.5222  26.5551  26.6883  26.7502  26.7890  26.9245  27.0862 215.7154
215.7461 215.7822 215.7932 215.8036 215.8114 215.8258 215.8692
 --------------------------------------------------------------

          Ground-State Mulliken Net Atomic Charges

     Atom                 Charge (a.u.)
  ----------------------------------------
      1 C                    -0.982715
      2 C                    -1.141247
      3 Cl                    0.537963
      4 C                     0.507658
      5 Cl                    0.635673
      6 C                    -0.235085
      7 Cl                    0.672536
      8 C                     0.067243
      9 Cl                    0.631667
     10 C                    -1.216277
     11 Cl                    0.613761
     12 C                     0.075313
     13 C                    -1.230200
     14 Cl                    0.480393
     15 C                     0.361328
     16 Cl                    0.600559
     17 C                    -0.006004
     18 Cl                    0.549321
     19 C                    -0.901441
     20 H                     0.213652
     21 C                    -0.432179
     22 H                     0.198081
  ----------------------------------------
  Sum of atomic charges =     0.000000

 -----------------------------------------------------------------
                    Cartesian Multipole Moments
 -----------------------------------------------------------------
    Charge (ESU x 10^10)
                 0.0000
    Dipole Moment (Debye)
         X      -0.4705      Y       1.6930      Z      -0.7734
       Tot       1.9199
    Quadrupole Moments (Debye-Ang)
        XX    -174.5831     XY       3.4084     YY    -167.6299
        XZ      -0.0176     YZ      -4.2709     ZZ    -167.9100
    Octopole Moments (Debye-Ang^2)
       XXX    -270.0951    XXY      62.7276    XYY     -77.1441
       YYY     173.2525    XXZ      16.8594    XYZ      -9.2524
       YYZ       3.2804    XZZ     -81.5283    YZZ      65.6364
       ZZZ      24.8468
    Hexadecapole Moments (Debye-Ang^3)
      XXXX   -8698.1731   XXXY     546.4516   XXYY   -1664.1915
      XYYY     531.6205   YYYY   -1317.0147   XXXZ    1458.5216
      XXYZ     -98.5321   XYYZ     470.9026   YYYZ    -280.8936
      XXZZ   -2124.0686   XYZZ     209.1953   YYZZ    -903.2868
      XZZZ    1427.8071   YZZZ    -257.3601   ZZZZ   -4098.5707
 -----------------------------------------------------------------
 Calculating analytic gradient of the SCF energy
 Gradient of SCF Energy
            1           2           3           4           5           6
    1  -0.0006399  -0.0000259   0.0010218   0.0000464  -0.0002137   0.0000339
    2  -0.0001483  -0.0004179  -0.0040224   0.0000973  -0.0000985   0.0000413
    3  -0.0002159  -0.0003788  -0.0021031   0.0001731  -0.0000902  -0.0000626
            7           8           9          10          11          12
    1   0.0000878  -0.0003775   0.0000852   0.0003843   0.0003896   0.0005763
    2  -0.0000197  -0.0000440   0.0001213   0.0006830   0.0000141  -0.0002562
    3   0.0000144   0.0000560   0.0001508  -0.0000112  -0.0000123  -0.0000727
           13          14          15          16          17          18
    1  -0.0004480  -0.0004209   0.0004545  -0.0000805  -0.0001690   0.0000899
    2   0.0009693   0.0033319  -0.0002009   0.0002071  -0.0000407  -0.0000617
    3   0.0004045   0.0027067  -0.0001198  -0.0000968   0.0001543  -0.0000029
           19          20          21          22
    1  -0.0002195   0.0000977  -0.0004050  -0.0002675
    2   0.0001476  -0.0000565  -0.0001783  -0.0000677
    3  -0.0000177   0.0000054  -0.0004887   0.0000076
 Max gradient component =       4.022E-03
 RMS gradient           =       8.240E-04
 Gradient time:  CPU 336.65 s  wall 336.67 s
 Geometry Optimization Parameters
   NAtoms,    NIC,     NZ,  NCons,   NDum,   NFix, NCnnct, MaxDiis
       22     163      22       0       0       0       0       0

 Cartesian Hessian Update
 Hessian updated using BFGS update


** GEOMETRY OPTIMIZATION IN DELOCALIZED INTERNAL COORDINATES **
   Searching for a Minimum

   Optimization Cycle:   8

                       Coordinates (Angstroms)
     ATOM                X               Y               Z
      1  C         0.0075451066   -0.0387598558    0.0117595759
      2  C        -0.0096098754    0.2326341430    1.3867085826
      3  Cl        1.5041576706    0.4795639824    2.2111897587
      4  C        -1.2113130088    0.3037758275    2.0996819331
      5  Cl       -1.2052143439    0.6427134225    3.8013871870
      6  C        -2.4250475178    0.1015108739    1.4280113833
      7  Cl       -3.9224479530    0.1879816264    2.3008679763
      8  C        -2.4301599630   -0.1778663737    0.0550383489
      9  Cl       -3.9328286302   -0.4369664135   -0.7736014042
     10  C        -1.2147583297   -0.2498518453   -0.6381680181
     11  Cl       -1.2145406446   -0.6518117208   -2.3359628312
     12  C         1.2934187089   -0.0651450145   -0.7448774420
     13  C         2.2178883315   -1.1040400624   -0.5929029968
     14  Cl        1.8558052292   -2.4055181240    0.5087708582
     15  C         3.4271958019   -1.1054830274   -1.3072010292
     16  Cl        4.5681856018   -2.3990937750   -1.1108541364
     17  C         3.6967706675   -0.0435690347   -2.1791994601
     18  Cl        5.1808349383    0.0110318215   -3.0962531662
     19  C         2.7829032487    0.9947285839   -2.3332977220
     20  H         3.0137180301    1.8068507299   -3.0097836288
     21  C         1.5928947746    0.9776746688   -1.6234182434
     22  H         0.8821033897    1.7855084092   -1.7458094350
   Point Group: c1    Number of degrees of freedom:    60


   Energy is  -4140.352818709

 Hessian updated using BFGS update

 60 Hessian modes will be used to form the next step
  Hessian Eigenvalues:
     0.008875    0.017878    0.018749    0.020853    0.020935    0.022307
     0.023021    0.023657    0.023841    0.023918    0.024093    0.024102
     0.024114    0.024117    0.024137    0.024150    0.024197    0.024318
     0.028584    0.073847    0.160007    0.160287    0.219224    0.225491
     0.231628    0.245758    0.249911    0.249984    0.249990    0.249994
     0.249998    0.250025    0.250077    0.250323    0.252379    0.254916
     0.289265    0.292235    0.300931    0.301023    0.301034    0.301045
     0.301279    0.302342    0.320380    0.355278    0.356667    0.378809
     0.414118    0.427294    0.432323    0.455217    0.461760    0.468894
     0.472253    0.478112    0.478395    0.479039    0.485720    0.589751

 Minimum search - taking simple RFO step
 Searching for Lamda that Minimizes Along All modes
 Value Taken    Lamda =  -0.00201885
 Calculated Step too Large.  Step scaled by  0.707224
 Step Taken.  Stepsize is  0.300000

                             Maximum     Tolerance    Cnvgd?
         Gradient           0.003642      0.000300      NO
         Displacement       0.215120      0.001200      NO
         Energy change     -0.001801      0.000001      NO


 New Cartesian Coordinates Obtained by Inverse Iteration

 Displacement from previous Coordinates is:  0.558034
 ----------------------------------------------------------------
             Standard Nuclear Orientation (Angstroms)
    I     Atom           X                Y                Z
 ----------------------------------------------------------------
    1      C       0.0066794203    -0.0287782513     0.0110925471
    2      C      -0.0123260661     0.2769677137     1.3780416514
    3      Cl      1.4996551540     0.5748126651     2.1899751455
    4      C      -1.2130916161     0.3399905461     2.0923070370
    5      Cl     -1.2074941259     0.7274601324     3.7838004018
    6      C      -2.4234313902     0.0903654876     1.4293793738
    7      Cl     -3.9212052067     0.1640013494     2.3036054871
    8      C      -2.4254109262    -0.2234879908     0.0637852070
    9      Cl     -3.9221521828    -0.5421365358    -0.7551484346
   10      C      -1.2105113181    -0.2829708313    -0.6310891355
   11      Cl     -1.2014794462    -0.7130942364    -2.3211134490
   12      C       1.2932053910    -0.0544903835    -0.7452233472
   13      C       2.1916784306    -1.1195081917    -0.6248306547
   14      Cl      1.7951575221    -2.4437364160     0.4382995856
   15      C       3.4012937176    -1.1283216512    -1.3371171292
   16      Cl      4.5094598964    -2.4554893253    -1.1779365195
   17      C       3.6975931542    -0.0463104171    -2.1757804978
   18      Cl      5.1830583795     0.0007038858    -3.0912642243
   19      C       2.8098814650     1.0183899607    -2.2970521131
   20      H       3.0606718035     1.8454890242    -2.9479576119
   21      C       1.6184820275     1.0087366288    -1.5881998847
   22      H       0.9277871496     1.8372756785    -1.6854873444
 ----------------------------------------------------------------
 Nuclear Repulsion Energy =        2717.74899606 hartrees
 There are      105 alpha and      105 beta electrons
 Applying Cartesian multipole field
    Component          Value
    ---------          -----
     (2,0,0)        1.00000E-12
     (0,2,0)        2.00000E-11
     (0,0,2)       -3.00000E-11
 Nucleus-field energy     =    -0.0000000665 hartrees
 Requested basis set is 6-311++G(d,p)
 There are 186 shells and 518 basis functions
 A cutoff of  1.0D-15 yielded  12324 shell pairs
 There are    107575 function pairs (    115686 Cartesian)
 Smallest overlap matrix eigenvalue = 1.05E-07
 Linear dependence detected in AO basis
 Number of orthogonalized atomic orbitals = 512
 Maximum deviation from orthogonality = 3.378E-10
 Guess from superposition of atomic densities
 Warning:  Energy on first SCF cycle will be non-variational
 SAD guess density has 210.000000 electrons

 -----------------------------------------------------------------------
  General SCF calculation program by
  Eric Jon Sundstrom, Paul Horn, Yuezhi Mao, Dmitri Zuev, Alec White,
  David Stuck, Shaama M.S., Shane Yost, Joonho Lee, David Small,
  Daniel Levine, Susi Lehtola, Hugh Burton, Evgeny Epifanovsky,
  Bang C. Huynh
 -----------------------------------------------------------------------
 Exchange:     0.2000 Hartree-Fock + 0.0800 Slater + 0.7200 B88
 Correlation:  0.1900 VWN1RPA + 0.8100 LYP
 Using SG-1 standard quadrature grid
 A restricted SCF calculation will be
 performed using DIIS
 SCF converges when DIIS error is below 1.0e-08
 ---------------------------------------
  Cycle       Energy         DIIS error
 ---------------------------------------
    1   -4145.0729609448      2.66e-02  
    2   -4140.2531305831      1.73e-03  
    3   -4140.1492751231      2.34e-03  
    4   -4140.3365656481      6.79e-04  
    5   -4140.3515879335      2.62e-04  
    6   -4140.3536024863      9.98e-05  
    7   -4140.3539070902      3.30e-05  
    8   -4140.3539411431      1.03e-05  
    9   -4140.3539443567      2.78e-06  
   10   -4140.3539445903      8.55e-07  
   11   -4140.3539446131      2.25e-07  
   12   -4140.3539446140      1.16e-07  
   13   -4140.3539446148      3.02e-08  
   14   -4140.3539446144      1.29e-08  
   15   -4140.3539446148      3.27e-09  Convergence criterion met
 ---------------------------------------
 SCF time:   CPU 992.96s  wall 993.00s 
 SCF   energy in the final basis set =    -4140.3539446148
 Total energy in the final basis set =    -4140.3539446148

 --------------------------------------------------------------

                    Orbital Energies (a.u.)
 --------------------------------------------------------------

 Alpha MOs
 -- Occupied --
********-101.5853-101.5848-101.5845-101.5827-101.5780-101.5777-101.5772
-10.2903 -10.2874 -10.2870 -10.2864 -10.2855 -10.2782 -10.2776 -10.2749
-10.2484 -10.2360 -10.2189 -10.2178  -9.5008  -9.5000  -9.4994  -9.4993
 -9.4976  -9.4926  -9.4926  -9.4917  -7.2658  -7.2651  -7.2644  -7.2641
 -7.2626  -7.2577  -7.2575  -7.2566  -7.2557  -7.2548  -7.2546  -7.2543
 -7.2541  -7.2538  -7.2534  -7.2534  -7.2524  -7.2516  -7.2474  -7.2473
 -7.2467  -7.2466  -7.2465  -7.2460  -0.9764  -0.9539  -0.9301  -0.9213
 -0.9016  -0.8846  -0.8813  -0.8720  -0.8570  -0.8441  -0.7956  -0.7651
 -0.7507  -0.7457  -0.6658  -0.6455  -0.6366  -0.6214  -0.5671  -0.5551
 -0.5365  -0.5275  -0.5005  -0.4894  -0.4779  -0.4743  -0.4732  -0.4690
 -0.4563  -0.4491  -0.4373  -0.4199  -0.4168  -0.4152  -0.3982  -0.3896
 -0.3694  -0.3673  -0.3638  -0.3632  -0.3599  -0.3536  -0.3488  -0.3443
 -0.3426  -0.3366  -0.3321  -0.3208  -0.3182  -0.2829  -0.2763  -0.2721
 -0.2712
 -- Virtual --
 -0.0736  -0.0673  -0.0635  -0.0543  -0.0539  -0.0393  -0.0132  -0.0121
 -0.0017   0.0058   0.0133   0.0164   0.0204   0.0215   0.0240   0.0275
  0.0355   0.0416   0.0487   0.0537   0.0554   0.0612   0.0624   0.0660
  0.0720   0.0742   0.0777   0.0803   0.0806   0.0853   0.0871   0.0896
  0.0940   0.0953   0.0967   0.1040   0.1064   0.1103   0.1127   0.1151
  0.1171   0.1207   0.1239   0.1277   0.1327   0.1373   0.1376   0.1384
  0.1443   0.1460   0.1514   0.1532   0.1554   0.1652   0.1697   0.1719
  0.1742   0.1761   0.1788   0.1797   0.1823   0.1920   0.1960   0.1986
  0.2002   0.2037   0.2108   0.2155   0.2189   0.2216   0.2248   0.2272
  0.2290   0.2328   0.2410   0.2425   0.2465   0.2488   0.2505   0.2593
  0.2601   0.2617   0.2630   0.2648   0.2698   0.2729   0.2809   0.2826
  0.2881   0.2894   0.2905   0.2932   0.2976   0.3054   0.3082   0.3133
  0.3159   0.3253   0.3305   0.3415   0.3467   0.3818   0.4075   0.4184
  0.4216   0.4247   0.4296   0.4344   0.4440   0.4456   0.4478   0.4489
  0.4566   0.4578   0.4628   0.4699   0.4731   0.4745   0.4820   0.4847
  0.4868   0.4900   0.4976   0.5039   0.5124   0.5147   0.5194   0.5238
  0.5406   0.5530   0.5655   0.5671   0.5713   0.5771   0.5897   0.5921
  0.5987   0.6036   0.6049   0.6080   0.6131   0.6170   0.6265   0.6289
  0.6316   0.6465   0.6489   0.6610   0.6636   0.6686   0.6766   0.6819
  0.7000   0.7026   0.7186   0.7712   0.7721   0.7777   0.7864   0.7908
  0.8066   0.8159   0.8240   0.8299   0.8320   0.8337   0.8348   0.8360
  0.8381   0.8409   0.8430   0.8461   0.8485   0.8516   0.8560   0.8580
  0.8640   0.8647   0.8727   0.8830   0.8846   0.8892   0.8933   0.8952
  0.9003   0.9050   0.9156   0.9182   0.9209   0.9307   0.9309   0.9366
  0.9400   0.9439   0.9485   0.9516   0.9588   0.9626   0.9659   0.9781
  0.9860   0.9948   1.0000   1.0087   1.0175   1.0285   1.0418   1.0537
  1.0576   1.0758   1.0924   1.1026   1.1296   1.1395   1.1556   1.1826
  1.1904   1.1966   1.2170   1.2327   1.2375   1.2498   1.2549   1.2651
  1.2683   1.2741   1.2783   1.2827   1.2887   1.2957   1.3031   1.3162
  1.3250   1.3547   1.3695   1.3820   1.3949   1.4242   1.4582   1.4707
  1.4820   1.5279   1.5410   1.5594   1.5708   1.5877   1.6320   1.6452
  1.6490   1.6757   1.6843   1.7214   1.7431   1.7547   1.7609   1.7800
  1.7925   1.8032   1.8190   1.8289   1.8392   1.8482   1.8664   1.8753
  1.8800   1.9091   1.9394   1.9497   1.9628   1.9873   2.0283   2.0928
  2.1079   2.1130   2.1201   2.1899   2.2131   2.2203   2.2301   2.2347
  2.2395   2.2465   2.2514   2.2634   2.2749   2.2909   2.3000   2.3129
  2.3156   2.3230   2.3337   2.3397   2.3550   2.3940   2.4052   2.4122
  2.4207   2.4312   2.4488   2.4550   2.4644   2.4723   2.4823   2.5051
  2.5247   2.5283   2.5464   2.5761   2.6045   2.6263   2.6442   2.6476
  2.6515   2.6700   2.6797   2.6925   2.7265   2.7403   2.7701   2.7759
  2.8061   2.8160   2.8287   2.8486   2.8964   2.9461   2.9696   3.0337
  3.0628   3.0840   3.0973   3.1161   3.1184   3.1381   3.1437   3.1747
  3.2101   3.2318   3.2380   3.2449   3.3667   3.4128   3.4920   3.5049
  3.6036   3.6764   3.6855   3.8018   3.8805   3.8997   4.0079   4.0714
  4.2972   4.7933   4.8168   9.7284   9.7570   9.7848   9.7964   9.8043
  9.8102   9.8247   9.8499  23.2554  23.4546  23.7662  23.8098  23.8410
 23.8727  23.9206  23.9245  23.9585  23.9725  24.0677  24.1353  25.7638
 25.7794  25.7973  25.8442  25.8555  25.9184  25.9560  25.9708  26.0845
 26.0892  26.1091  26.1679  26.1936  26.2612  26.3023  26.3950  26.4607
 26.5263  26.5510  26.6851  26.7522  26.7892  26.9207  27.1017 215.7198
215.7482 215.7805 215.7932 215.8034 215.8097 215.8314 215.8606
 --------------------------------------------------------------

          Ground-State Mulliken Net Atomic Charges

     Atom                 Charge (a.u.)
  ----------------------------------------
      1 C                    -0.970628
      2 C                    -1.199008
      3 Cl                    0.553095
      4 C                     0.451868
      5 Cl                    0.639138
      6 C                    -0.076159
      7 Cl                    0.672461
      8 C                     0.064692
      9 Cl                    0.631978
     10 C                    -1.281217
     11 Cl                    0.624036
     12 C                     0.035986
     13 C                    -1.376917
     14 Cl                    0.512799
     15 C                     0.468119
     16 Cl                    0.598633
     17 C                     0.035698
     18 Cl                    0.550329
     19 C                    -0.951788
     20 H                     0.213510
     21 C                    -0.395520
     22 H                     0.198896
  ----------------------------------------
  Sum of atomic charges =     0.000000

 -----------------------------------------------------------------
                    Cartesian Multipole Moments
 -----------------------------------------------------------------
    Charge (ESU x 10^10)
                 0.0000
    Dipole Moment (Debye)
         X      -0.4424      Y       1.7367      Z      -0.7346
       Tot       1.9369
    Quadrupole Moments (Debye-Ang)
        XX    -174.4384     XY       3.5755     YY    -167.4304
        XZ       0.0004     YZ      -4.2346     ZZ    -168.1786
    Octopole Moments (Debye-Ang^2)
       XXX    -266.2255    XXY      64.3763    XYY     -75.4934
       YYY     177.2108    XXZ      18.1131    XYZ      -9.2957
       YYZ       4.6057    XZZ     -80.7347    YZZ      66.7952
       ZZZ      30.3670
    Hexadecapole Moments (Debye-Ang^3)
      XXXX   -8633.1896   XXXY     527.8712   XXYY   -1662.8648
      XYYY     507.5412   YYYY   -1387.4176   XXXZ    1478.4646
      XXYZ    -112.4235   XYYZ     476.9687   YYYZ    -325.1781
      XXZZ   -2109.1101   XYZZ     201.9369   YYZZ    -910.2503
      XZZZ    1451.4929   YZZZ    -296.4149   ZZZZ   -4075.9642
 -----------------------------------------------------------------
 Calculating analytic gradient of the SCF energy
 Gradient of SCF Energy
            1           2           3           4           5           6
    1  -0.0008130  -0.0002707   0.0006358   0.0003692   0.0002172   0.0000494
    2  -0.0001783  -0.0002314  -0.0024820   0.0000314   0.0000174  -0.0000645
    3  -0.0000865  -0.0001397  -0.0011429   0.0000548  -0.0000215  -0.0002592
            7           8           9          10          11          12
    1  -0.0001651  -0.0001755   0.0000876   0.0003250   0.0001377   0.0006490
    2  -0.0000199   0.0000072   0.0000925   0.0003339   0.0000072  -0.0001153
    3  -0.0000106   0.0001151  -0.0000583  -0.0000888   0.0000969  -0.0002008
           13          14          15          16          17          18
    1  -0.0002948  -0.0001403   0.0001122  -0.0001117  -0.0002178   0.0000951
    2   0.0007836   0.0018563  -0.0001685   0.0000129   0.0001217   0.0000281
    3   0.0001128   0.0017275   0.0000408   0.0000875   0.0000674  -0.0000769
           19          20          21          22
    1  -0.0000125   0.0000617  -0.0003863  -0.0001524
    2   0.0000415  -0.0000176  -0.0000505  -0.0000060
    3  -0.0000292   0.0000011  -0.0001984   0.0000089
 Max gradient component =       2.482E-03
 RMS gradient           =       5.124E-04
 Gradient time:  CPU 336.84 s  wall 336.87 s
 Geometry Optimization Parameters
   NAtoms,    NIC,     NZ,  NCons,   NDum,   NFix, NCnnct, MaxDiis
       22     163      22       0       0       0       0       0

 Cartesian Hessian Update
 Hessian updated using BFGS update


** GEOMETRY OPTIMIZATION IN DELOCALIZED INTERNAL COORDINATES **
   Searching for a Minimum

   Optimization Cycle:   9

                       Coordinates (Angstroms)
     ATOM                X               Y               Z
      1  C         0.0066794203   -0.0287782513    0.0110925471
      2  C        -0.0123260661    0.2769677137    1.3780416514
      3  Cl        1.4996551540    0.5748126651    2.1899751455
      4  C        -1.2130916161    0.3399905461    2.0923070370
      5  Cl       -1.2074941259    0.7274601324    3.7838004018
      6  C        -2.4234313902    0.0903654876    1.4293793738
      7  Cl       -3.9212052067    0.1640013494    2.3036054871
      8  C        -2.4254109262   -0.2234879908    0.0637852070
      9  Cl       -3.9221521828   -0.5421365358   -0.7551484346
     10  C        -1.2105113181   -0.2829708313   -0.6310891355
     11  Cl       -1.2014794462   -0.7130942364   -2.3211134490
     12  C         1.2932053910   -0.0544903835   -0.7452233472
     13  C         2.1916784306   -1.1195081917   -0.6248306547
     14  Cl        1.7951575221   -2.4437364160    0.4382995856
     15  C         3.4012937176   -1.1283216512   -1.3371171292
     16  Cl        4.5094598964   -2.4554893253   -1.1779365195
     17  C         3.6975931542   -0.0463104171   -2.1757804978
     18  Cl        5.1830583795    0.0007038858   -3.0912642243
     19  C         2.8098814650    1.0183899607   -2.2970521131
     20  H         3.0606718035    1.8454890242   -2.9479576119
     21  C         1.6184820275    1.0087366288   -1.5881998847
     22  H         0.9277871496    1.8372756785   -1.6854873444
   Point Group: c1    Number of degrees of freedom:    60


   Energy is  -4140.353944615

 Hessian updated using BFGS update

 60 Hessian modes will be used to form the next step
  Hessian Eigenvalues:
     0.006083    0.017924    0.018700    0.020835    0.020933    0.022016
     0.023022    0.023658    0.023840    0.023923    0.024093    0.024102
     0.024114    0.024116    0.024137    0.024158    0.024199    0.024346
     0.028583    0.073634    0.159998    0.160279    0.219103    0.225505
     0.231579    0.245701    0.249733    0.249975    0.249989    0.249996
     0.250014    0.250016    0.250074    0.250330    0.252650    0.256931
     0.289273    0.292102    0.300962    0.301024    0.301039    0.301073
     0.301236    0.302476    0.320431    0.355323    0.356668    0.379414
     0.414105    0.427263    0.432356    0.455189    0.461725    0.469071
     0.472342    0.478119    0.478767    0.479031    0.486267    0.589295

 Minimum search - taking simple RFO step
 Searching for Lamda that Minimizes Along All modes
 Value Taken    Lamda =  -0.00115642
 Calculated Step too Large.  Step scaled by  0.758026
 Step Taken.  Stepsize is  0.300000

                             Maximum     Tolerance    Cnvgd?
         Gradient           0.002219      0.000300      NO
         Displacement       0.215413      0.001200      NO
         Energy change     -0.001126      0.000001      NO


 New Cartesian Coordinates Obtained by Inverse Iteration

 Displacement from previous Coordinates is:  0.563659
 ----------------------------------------------------------------
             Standard Nuclear Orientation (Angstroms)
    I     Atom           X                Y                Z
 ----------------------------------------------------------------
    1      C       0.0066894246    -0.0136353140     0.0107749973
    2      C      -0.0164048171     0.3247752872     1.3694880497
    3      Cl      1.4916580735     0.6753568880     2.1685439522
    4      C      -1.2175740771     0.3760046241     2.0847262138
    5      Cl     -1.2216004280     0.8043815274     3.7663545891
    6      C      -2.4217606194     0.0777242394     1.4313561434
    7      Cl     -3.9178313449     0.1313763600     2.3097278154
    8      C      -2.4190385928    -0.2680967835     0.0735847415
    9      Cl     -3.9080376638    -0.6513965374    -0.7317765390
   10      C      -1.2046085411    -0.3108137245    -0.6233690920
   11      Cl     -1.1850526888    -0.7682684385    -2.3056053979
   12      C       1.2942909212    -0.0405798571    -0.7440140530
   13      C       2.1653036480    -1.1312518494    -0.6551157627
   14      Cl      1.7309853841    -2.4756102754     0.3680141298
   15      C       3.3745933433    -1.1499312880    -1.3673455677
   16      Cl      4.4480933825    -2.5096930025    -1.2503744908
   17      C       3.6988352639    -0.0513612114    -2.1734971606
   18      Cl      5.1846280694    -0.0167982563    -3.0888508818
   19      C       2.8390613927     1.0389315608    -2.2621273868
   20      H       3.1103987721     1.8782230691    -2.8888441188
   21      C       1.6471014264     1.0390983237    -1.5532478780
   22      H       0.9777709042     1.8874335003    -1.6263162128
 ----------------------------------------------------------------
 Nuclear Repulsion Energy =        2717.43933872 hartrees
 There are      105 alpha and      105 beta electrons
 Applying Cartesian multipole field
    Component          Value
    ---------          -----
     (2,0,0)        1.00000E-12
     (0,2,0)        2.00000E-11
     (0,0,2)       -3.00000E-11
 Nucleus-field energy     =    -0.0000000648 hartrees
 Requested basis set is 6-311++G(d,p)
 There are 186 shells and 518 basis functions
 A cutoff of  1.0D-15 yielded  12337 shell pairs
 There are    107653 function pairs (    115765 Cartesian)
 Smallest overlap matrix eigenvalue = 1.06E-07
 Linear dependence detected in AO basis
 Number of orthogonalized atomic orbitals = 512
 Maximum deviation from orthogonality = 4.037E-10
 Guess from superposition of atomic densities
 Warning:  Energy on first SCF cycle will be non-variational
 SAD guess density has 210.000000 electrons

 -----------------------------------------------------------------------
  General SCF calculation program by
  Eric Jon Sundstrom, Paul Horn, Yuezhi Mao, Dmitri Zuev, Alec White,
  David Stuck, Shaama M.S., Shane Yost, Joonho Lee, David Small,
  Daniel Levine, Susi Lehtola, Hugh Burton, Evgeny Epifanovsky,
  Bang C. Huynh
 -----------------------------------------------------------------------
 Exchange:     0.2000 Hartree-Fock + 0.0800 Slater + 0.7200 B88
 Correlation:  0.1900 VWN1RPA + 0.8100 LYP
 Using SG-1 standard quadrature grid
 A restricted SCF calculation will be
 performed using DIIS
 SCF converges when DIIS error is below 1.0e-08
 ---------------------------------------
  Cycle       Energy         DIIS error
 ---------------------------------------
    1   -4145.0708341418      2.66e-02  
    2   -4140.2536293856      1.74e-03  
    3   -4140.1492280044      2.34e-03  
    4   -4140.3371865505      6.81e-04  
    5   -4140.3522618151      2.63e-04  
    6   -4140.3542858627      9.99e-05  
    7   -4140.3545911775      3.32e-05  
    8   -4140.3546256111      1.02e-05  
    9   -4140.3546288002      2.75e-06  
   10   -4140.3546290307      8.47e-07  
   11   -4140.3546290521      2.13e-07  
   12   -4140.3546290537      1.08e-07  
   13   -4140.3546290539      2.92e-08  
   14   -4140.3546290539      1.25e-08  
   15   -4140.3546290542      3.30e-09  Convergence criterion met
 ---------------------------------------
 SCF time:   CPU 993.28s  wall 994.00s 
 SCF   energy in the final basis set =    -4140.3546290542
 Total energy in the final basis set =    -4140.3546290542

 --------------------------------------------------------------

                    Orbital Energies (a.u.)
 --------------------------------------------------------------

 Alpha MOs
 -- Occupied --
********-101.5852-101.5848-101.5844-101.5832-101.5780-101.5780-101.5771
-10.2902 -10.2873 -10.2870 -10.2862 -10.2856 -10.2782 -10.2776 -10.2748
-10.2481 -10.2359 -10.2188 -10.2178  -9.5007  -9.4999  -9.4995  -9.4992
 -9.4980  -9.4928  -9.4926  -9.4917  -7.2658  -7.2650  -7.2644  -7.2640
 -7.2630  -7.2577  -7.2577  -7.2565  -7.2556  -7.2547  -7.2545  -7.2543
 -7.2540  -7.2537  -7.2535  -7.2533  -7.2529  -7.2520  -7.2476  -7.2475
 -7.2470  -7.2466  -7.2465  -7.2459  -0.9764  -0.9538  -0.9300  -0.9214
 -0.9016  -0.8847  -0.8812  -0.8720  -0.8569  -0.8441  -0.7956  -0.7651
 -0.7508  -0.7457  -0.6657  -0.6450  -0.6371  -0.6213  -0.5670  -0.5551
 -0.5369  -0.5275  -0.5004  -0.4893  -0.4779  -0.4742  -0.4732  -0.4689
 -0.4561  -0.4491  -0.4374  -0.4191  -0.4169  -0.4155  -0.3978  -0.3892
 -0.3692  -0.3670  -0.3637  -0.3633  -0.3598  -0.3536  -0.3492  -0.3440
 -0.3430  -0.3374  -0.3323  -0.3209  -0.3184  -0.2816  -0.2764  -0.2724
 -0.2720
 -- Virtual --
 -0.0716  -0.0673  -0.0635  -0.0560  -0.0541  -0.0393  -0.0131  -0.0123
 -0.0018   0.0058   0.0133   0.0164   0.0204   0.0216   0.0239   0.0275
  0.0356   0.0415   0.0485   0.0545   0.0557   0.0606   0.0622   0.0655
  0.0723   0.0740   0.0778   0.0803   0.0804   0.0850   0.0865   0.0900
  0.0934   0.0952   0.0965   0.1043   0.1071   0.1104   0.1124   0.1148
  0.1168   0.1203   0.1236   0.1273   0.1334   0.1367   0.1374   0.1386
  0.1437   0.1457   0.1513   0.1533   0.1554   0.1659   0.1697   0.1722
  0.1739   0.1760   0.1791   0.1798   0.1823   0.1920   0.1963   0.1986
  0.2000   0.2029   0.2095   0.2148   0.2182   0.2220   0.2248   0.2270
  0.2288   0.2316   0.2392   0.2421   0.2453   0.2487   0.2519   0.2593
  0.2601   0.2618   0.2635   0.2666   0.2707   0.2737   0.2796   0.2830
  0.2871   0.2893   0.2904   0.2953   0.2992   0.3035   0.3068   0.3141
  0.3172   0.3258   0.3305   0.3449   0.3486   0.3814   0.4081   0.4189
  0.4237   0.4254   0.4303   0.4337   0.4449   0.4460   0.4486   0.4515
  0.4564   0.4583   0.4621   0.4696   0.4724   0.4747   0.4810   0.4842
  0.4860   0.4905   0.4991   0.5053   0.5133   0.5148   0.5202   0.5238
  0.5421   0.5556   0.5654   0.5676   0.5715   0.5762   0.5893   0.5924
  0.5988   0.6037   0.6049   0.6096   0.6136   0.6168   0.6270   0.6294
  0.6333   0.6471   0.6503   0.6594   0.6621   0.6690   0.6763   0.6831
  0.6986   0.7055   0.7182   0.7719   0.7730   0.7788   0.7872   0.7891
  0.8068   0.8157   0.8254   0.8295   0.8315   0.8344   0.8353   0.8361
  0.8385   0.8410   0.8425   0.8448   0.8500   0.8503   0.8551   0.8567
  0.8639   0.8653   0.8730   0.8815   0.8871   0.8910   0.8925   0.8948
  0.8997   0.9047   0.9151   0.9196   0.9207   0.9308   0.9335   0.9356
  0.9390   0.9454   0.9471   0.9513   0.9591   0.9616   0.9647   0.9770
  0.9840   0.9974   0.9994   1.0114   1.0199   1.0292   1.0466   1.0534
  1.0615   1.0762   1.0913   1.1032   1.1301   1.1420   1.1624   1.1852
  1.1898   1.1969   1.2188   1.2334   1.2448   1.2530   1.2551   1.2652
  1.2690   1.2733   1.2774   1.2817   1.2885   1.2957   1.3034   1.3192
  1.3245   1.3554   1.3708   1.3810   1.3931   1.4222   1.4604   1.4695
  1.4807   1.5317   1.5383   1.5636   1.5683   1.5928   1.6330   1.6453
  1.6493   1.6764   1.6848   1.7183   1.7407   1.7555   1.7605   1.7797
  1.7941   1.8014   1.8184   1.8271   1.8383   1.8480   1.8657   1.8759
  1.8814   1.9095   1.9413   1.9525   1.9615   1.9886   2.0288   2.0943
  2.1084   2.1139   2.1183   2.1875   2.2149   2.2204   2.2286   2.2343
  2.2364   2.2472   2.2504   2.2643   2.2719   2.2903   2.3002   2.3142
  2.3187   2.3270   2.3371   2.3399   2.3538   2.3941   2.4044   2.4123
  2.4199   2.4309   2.4498   2.4532   2.4620   2.4754   2.4870   2.5078
  2.5260   2.5271   2.5465   2.5717   2.5995   2.6314   2.6426   2.6501
  2.6549   2.6713   2.6818   2.6904   2.7273   2.7379   2.7675   2.7741
  2.8070   2.8174   2.8332   2.8442   2.8938   2.9492   2.9695   3.0380
  3.0630   3.0870   3.1008   3.1166   3.1204   3.1349   3.1448   3.1758
  3.2085   3.2322   3.2348   3.2535   3.3662   3.4150   3.4942   3.5047
  3.6045   3.6792   3.6890   3.8044   3.8800   3.9022   4.0079   4.0722
  4.2932   4.7952   4.8136   9.7320   9.7584   9.7836   9.7968   9.8047
  9.8096   9.8313   9.8460  23.2584  23.4554  23.7666  23.8108  23.8420
 23.8726  23.9197  23.9252  23.9580  23.9732  24.0699  24.1367  25.7637
 25.7789  25.7949  25.8421  25.8546  25.9037  25.9640  25.9765  26.0822
 26.0885  26.1116  26.1685  26.1921  26.2494  26.3217  26.3944  26.4640
 26.5307  26.5474  26.6830  26.7548  26.7832  26.9234  27.1222 215.7234
215.7500 215.7792 215.7938 215.8039 215.8097 215.8403 215.8545
 --------------------------------------------------------------

          Ground-State Mulliken Net Atomic Charges

     Atom                 Charge (a.u.)
  ----------------------------------------
      1 C                    -0.970133
      2 C                    -1.245480
      3 Cl                    0.561160
      4 C                     0.381343
      5 Cl                    0.642407
      6 C                     0.092434
      7 Cl                    0.673572
      8 C                     0.075834
      9 Cl                    0.633334
     10 C                    -1.348470
     11 Cl                    0.626535
     12 C                    -0.003680
     13 C                    -1.509162
     14 Cl                    0.532603
     15 C                     0.561411
     16 Cl                    0.595661
     17 C                     0.089883
     18 Cl                    0.551977
     19 C                    -0.995920
     20 H                     0.213386
     21 C                    -0.358726
     22 H                     0.200031
  ----------------------------------------
  Sum of atomic charges =     0.000000

 -----------------------------------------------------------------
                    Cartesian Multipole Moments
 -----------------------------------------------------------------
    Charge (ESU x 10^10)
                -0.0000
    Dipole Moment (Debye)
         X      -0.4107      Y       1.7766      Z      -0.6943
       Tot       1.9511
    Quadrupole Moments (Debye-Ang)
        XX    -174.2477     XY       3.7459     YY    -167.2619
        XZ      -0.0204     YZ      -4.1997     ZZ    -168.4336
    Octopole Moments (Debye-Ang^2)
       XXX    -261.7758    XXY      66.0290    XYY     -73.7968
       YYY     181.2533    XXZ      19.3689    XYZ      -9.3118
       YYZ       5.9038    XZZ     -79.8874    YZZ      67.8640
       ZZZ      35.7483
    Hexadecapole Moments (Debye-Ang^3)
      XXXX   -8563.8065   XXXY     507.7063   XXYY   -1660.9723
      XYYY     482.0897   YYYY   -1459.3093   XXXZ    1501.8676
      XXYZ    -125.9920   XYYZ     484.4693   YYYZ    -368.3516
      XXZZ   -2093.7526   XYZZ     193.6352   YYZZ    -918.4268
      XZZZ    1478.2233   YZZZ    -335.6373   ZZZZ   -4057.7098
 -----------------------------------------------------------------
 Calculating analytic gradient of the SCF energy
 Gradient of SCF Energy
            1           2           3           4           5           6
    1  -0.0006961  -0.0001331   0.0006802   0.0000063  -0.0001708   0.0001693
    2  -0.0001971  -0.0002001  -0.0015933   0.0000108  -0.0000134  -0.0000478
    3  -0.0002023  -0.0000727  -0.0008304  -0.0000039  -0.0000306  -0.0002412
            7           8           9          10          11          12
    1   0.0000439  -0.0001398  -0.0000007   0.0003354   0.0001150   0.0005369
    2   0.0000016   0.0001746  -0.0000451   0.0001778  -0.0000175   0.0001387
    3   0.0001423   0.0002714   0.0000214  -0.0001991   0.0001092  -0.0001928
           13          14          15          16          17          18
    1  -0.0002272  -0.0002201   0.0000715   0.0000267  -0.0001837   0.0000619
    2   0.0005341   0.0011425  -0.0000162   0.0000555   0.0001009  -0.0000748
    3   0.0000235   0.0011945  -0.0000196  -0.0000331   0.0000511  -0.0000332
           19          20          21          22
    1   0.0001359   0.0000238  -0.0003628  -0.0000725
    2  -0.0000793   0.0000024  -0.0000364  -0.0000178
    3   0.0000065  -0.0000097   0.0000385   0.0000100
 Max gradient component =       1.593E-03
 RMS gradient           =       3.587E-04
 Gradient time:  CPU 337.65 s  wall 337.68 s
 Geometry Optimization Parameters
   NAtoms,    NIC,     NZ,  NCons,   NDum,   NFix, NCnnct, MaxDiis
       22     163      22       0       0       0       0       0

 Cartesian Hessian Update
 Hessian updated using BFGS update


** GEOMETRY OPTIMIZATION IN DELOCALIZED INTERNAL COORDINATES **
   Searching for a Minimum

   Optimization Cycle:  10

                       Coordinates (Angstroms)
     ATOM                X               Y               Z
      1  C         0.0066894246   -0.0136353140    0.0107749973
      2  C        -0.0164048171    0.3247752872    1.3694880497
      3  Cl        1.4916580735    0.6753568880    2.1685439522
      4  C        -1.2175740771    0.3760046241    2.0847262138
      5  Cl       -1.2216004280    0.8043815274    3.7663545891
      6  C        -2.4217606194    0.0777242394    1.4313561434
      7  Cl       -3.9178313449    0.1313763600    2.3097278154
      8  C        -2.4190385928   -0.2680967835    0.0735847415
      9  Cl       -3.9080376638   -0.6513965374   -0.7317765390
     10  C        -1.2046085411   -0.3108137245   -0.6233690920
     11  Cl       -1.1850526888   -0.7682684385   -2.3056053979
     12  C         1.2942909212   -0.0405798571   -0.7440140530
     13  C         2.1653036480   -1.1312518494   -0.6551157627
     14  Cl        1.7309853841   -2.4756102754    0.3680141298
     15  C         3.3745933433   -1.1499312880   -1.3673455677
     16  Cl        4.4480933825   -2.5096930025   -1.2503744908
     17  C         3.6988352639   -0.0513612114   -2.1734971606
     18  Cl        5.1846280694   -0.0167982563   -3.0888508818
     19  C         2.8390613927    1.0389315608   -2.2621273868
     20  H         3.1103987721    1.8782230691   -2.8888441188
     21  C         1.6471014264    1.0390983237   -1.5532478780
     22  H         0.9777709042    1.8874335003   -1.6263162128
   Point Group: c1    Number of degrees of freedom:    60


   Energy is  -4140.354629054

 Hessian updated using BFGS update

 60 Hessian modes will be used to form the next step
  Hessian Eigenvalues:
     0.003881    0.017919    0.018666    0.020819    0.020932    0.021858
     0.023022    0.023662    0.023841    0.023922    0.024095    0.024102
     0.024114    0.024116    0.024137    0.024161    0.024200    0.024415
     0.028645    0.073972    0.159996    0.160276    0.218763    0.225504
     0.231514    0.245683    0.249489    0.249979    0.249989    0.250003
     0.250008    0.250052    0.250167    0.250352    0.252931    0.259748
     0.289304    0.291888    0.300963    0.301021    0.301039    0.301074
     0.301221    0.302492    0.320580    0.355341    0.356668    0.379609
     0.414070    0.427323    0.432363    0.455381    0.461753    0.469322
     0.472748    0.478171    0.478911    0.479035    0.486590    0.588795

 Minimum search - taking simple RFO step
 Searching for Lamda that Minimizes Along All modes
 Value Taken    Lamda =  -0.00068967
 Calculated Step too Large.  Step scaled by  0.783945
 Step Taken.  Stepsize is  0.300000

                             Maximum     Tolerance    Cnvgd?
         Gradient           0.001529      0.000300      NO
         Displacement       0.222731      0.001200      NO
         Energy change     -0.000684      0.000001      NO


 New Cartesian Coordinates Obtained by Inverse Iteration

 Displacement from previous Coordinates is:  0.509987
 ----------------------------------------------------------------
             Standard Nuclear Orientation (Angstroms)
    I     Atom           X                Y                Z
 ----------------------------------------------------------------
    1      C       0.0082835416    -0.0035451944     0.0135683749
    2      C      -0.0218169480     0.3668704974     1.3634253743
    3      Cl      1.4762038888     0.7722962500     2.1550784020
    4      C      -1.2236571258     0.4083683374     2.0781512182
    5      Cl     -1.2336706620     0.8777701696     3.7488539794
    6      C      -2.4213410539     0.0669990658     1.4333667671
    7      Cl     -3.9188873711     0.1086372944     2.3098752617
    8      C      -2.4113681720    -0.3090006975     0.0836297520
    9      Cl     -3.8910608399    -0.7418707137    -0.7135139247
   10      C      -1.1969380295    -0.3391917922    -0.6131095265
   11      Cl     -1.1686842174    -0.8192057665    -2.2885744813
   12      C       1.2964300758    -0.0322635751    -0.7408012910
   13      C       2.1441656440    -1.1435040090    -0.6832732578
   14      Cl      1.6803575021    -2.5086470501     0.2984576223
   15      C       3.3518507913    -1.1686581741    -1.3974441232
   16      Cl      4.3934379115    -2.5558865446    -1.3214290700
   17      C       3.6994886670    -0.0553038989    -2.1732797887
   18      Cl      5.1843024602    -0.0271757108    -3.0902870560
   19      C       2.8636081598     1.0552615141    -2.2299322109
   20      H       3.1517744787     1.9055743223    -2.8339291090
   21      C       1.6727287145     1.0618587300    -1.5189162525
   22      H       1.0222938174     1.9264857880    -1.5678305699
 ----------------------------------------------------------------
 Nuclear Repulsion Energy =        2716.77049466 hartrees
 There are      105 alpha and      105 beta electrons
 Applying Cartesian multipole field
    Component          Value
    ---------          -----
     (2,0,0)        1.00000E-12
     (0,2,0)        2.00000E-11
     (0,0,2)       -3.00000E-11
 Nucleus-field energy     =    -0.0000000633 hartrees
 Requested basis set is 6-311++G(d,p)
 There are 186 shells and 518 basis functions
 A cutoff of  1.0D-15 yielded  12336 shell pairs
 There are    107604 function pairs (    115706 Cartesian)
 Smallest overlap matrix eigenvalue = 1.08E-07
 Linear dependence detected in AO basis
 Number of orthogonalized atomic orbitals = 512
 Maximum deviation from orthogonality = 4.425E-10
 Guess from superposition of atomic densities
 Warning:  Energy on first SCF cycle will be non-variational
 SAD guess density has 210.000000 electrons

 -----------------------------------------------------------------------
  General SCF calculation program by
  Eric Jon Sundstrom, Paul Horn, Yuezhi Mao, Dmitri Zuev, Alec White,
  David Stuck, Shaama M.S., Shane Yost, Joonho Lee, David Small,
  Daniel Levine, Susi Lehtola, Hugh Burton, Evgeny Epifanovsky,
  Bang C. Huynh
 -----------------------------------------------------------------------
 Exchange:     0.2000 Hartree-Fock + 0.0800 Slater + 0.7200 B88
 Correlation:  0.1900 VWN1RPA + 0.8100 LYP
 Using SG-1 standard quadrature grid
 A restricted SCF calculation will be
 performed using DIIS
 SCF converges when DIIS error is below 1.0e-08
 ---------------------------------------
  Cycle       Energy         DIIS error
 ---------------------------------------
    1   -4145.0698547491      2.66e-02  
    2   -4140.2539423337      1.74e-03  
    3   -4140.1492491188      2.34e-03  
    4   -4140.3375553003      6.82e-04  
    5   -4140.3526664673      2.63e-04  
    6   -4140.3546965532      1.00e-04  
    7   -4140.3550022270      3.33e-05  
    8   -4140.3550369483      1.02e-05  
    9   -4140.3550401125      2.74e-06  
   10   -4140.3550403404      8.42e-07  
   11   -4140.3550403616      2.04e-07  
   12   -4140.3550403628      1.01e-07  
   13   -4140.3550403632      2.74e-08  
   14   -4140.3550403632      1.14e-08  
   15   -4140.3550403632      3.38e-09  Convergence criterion met
 ---------------------------------------
 SCF time:   CPU 992.05s  wall 992.00s 
 SCF   energy in the final basis set =    -4140.3550403632
 Total energy in the final basis set =    -4140.3550403632

 --------------------------------------------------------------

                    Orbital Energies (a.u.)
 --------------------------------------------------------------

 Alpha MOs
 -- Occupied --
********-101.5852-101.5849-101.5843-101.5836-101.5782-101.5780-101.5771
-10.2903 -10.2872 -10.2870 -10.2861 -10.2856 -10.2782 -10.2775 -10.2748
-10.2480 -10.2359 -10.2188 -10.2178  -9.5007  -9.4998  -9.4995  -9.4990
 -9.4984  -9.4930  -9.4926  -9.4917  -7.2658  -7.2649  -7.2645  -7.2638
 -7.2633  -7.2579  -7.2577  -7.2565  -7.2556  -7.2547  -7.2546  -7.2544
 -7.2538  -7.2537  -7.2536  -7.2532  -7.2531  -7.2523  -7.2478  -7.2475
 -7.2471  -7.2466  -7.2465  -7.2459  -0.9764  -0.9538  -0.9301  -0.9213
 -0.9017  -0.8846  -0.8812  -0.8721  -0.8568  -0.8441  -0.7955  -0.7651
 -0.7508  -0.7457  -0.6657  -0.6446  -0.6373  -0.6213  -0.5669  -0.5551
 -0.5372  -0.5275  -0.5004  -0.4893  -0.4780  -0.4741  -0.4732  -0.4689
 -0.4560  -0.4492  -0.4374  -0.4186  -0.4170  -0.4159  -0.3976  -0.3889
 -0.3690  -0.3669  -0.3636  -0.3634  -0.3598  -0.3537  -0.3497  -0.3438
 -0.3432  -0.3376  -0.3324  -0.3209  -0.3185  -0.2806  -0.2765  -0.2732
 -0.2720
 -- Virtual --
 -0.0701  -0.0673  -0.0634  -0.0576  -0.0541  -0.0393  -0.0130  -0.0124
 -0.0017   0.0058   0.0133   0.0163   0.0204   0.0217   0.0239   0.0275
  0.0356   0.0414   0.0484   0.0549   0.0564   0.0598   0.0621   0.0651
  0.0726   0.0738   0.0780   0.0803   0.0804   0.0849   0.0858   0.0904
  0.0929   0.0951   0.0965   0.1044   0.1078   0.1105   0.1119   0.1144
  0.1167   0.1202   0.1235   0.1271   0.1341   0.1362   0.1369   0.1396
  0.1429   0.1454   0.1514   0.1535   0.1552   0.1662   0.1701   0.1722
  0.1735   0.1762   0.1794   0.1803   0.1821   0.1920   0.1965   0.1983
  0.1999   0.2019   0.2082   0.2145   0.2177   0.2225   0.2247   0.2265
  0.2289   0.2309   0.2383   0.2420   0.2441   0.2479   0.2538   0.2586
  0.2601   0.2616   0.2642   0.2682   0.2715   0.2744   0.2782   0.2830
  0.2856   0.2895   0.2905   0.2967   0.3009   0.3028   0.3062   0.3156
  0.3185   0.3263   0.3304   0.3468   0.3515   0.3811   0.4085   0.4193
  0.4242   0.4267   0.4309   0.4330   0.4448   0.4461   0.4496   0.4538
  0.4572   0.4594   0.4616   0.4685   0.4728   0.4747   0.4802   0.4839
  0.4855   0.4908   0.5006   0.5062   0.5116   0.5147   0.5205   0.5267
  0.5434   0.5592   0.5650   0.5677   0.5706   0.5766   0.5889   0.5926
  0.5989   0.6029   0.6055   0.6106   0.6147   0.6166   0.6269   0.6297
  0.6352   0.6460   0.6519   0.6585   0.6604   0.6726   0.6767   0.6844
  0.6971   0.7089   0.7189   0.7722   0.7748   0.7793   0.7872   0.7890
  0.8067   0.8166   0.8252   0.8300   0.8307   0.8350   0.8357   0.8364
  0.8390   0.8411   0.8422   0.8432   0.8497   0.8519   0.8538   0.8567
  0.8633   0.8665   0.8736   0.8789   0.8887   0.8913   0.8933   0.8958
  0.8994   0.9047   0.9137   0.9202   0.9212   0.9307   0.9343   0.9352
  0.9385   0.9449   0.9475   0.9508   0.9591   0.9601   0.9643   0.9753
  0.9807   0.9986   1.0003   1.0133   1.0223   1.0301   1.0492   1.0540
  1.0658   1.0749   1.0905   1.1033   1.1305   1.1430   1.1680   1.1840
  1.1922   1.1985   1.2198   1.2336   1.2473   1.2553   1.2617   1.2660
  1.2704   1.2723   1.2764   1.2813   1.2895   1.2948   1.3056   1.3207
  1.3239   1.3557   1.3721   1.3820   1.3916   1.4225   1.4620   1.4674
  1.4814   1.5341   1.5352   1.5641   1.5679   1.5996   1.6341   1.6458
  1.6493   1.6775   1.6852   1.7169   1.7389   1.7559   1.7605   1.7794
  1.7954   1.7999   1.8176   1.8265   1.8377   1.8478   1.8656   1.8763
  1.8837   1.9095   1.9422   1.9544   1.9609   1.9897   2.0295   2.0968
  2.1091   2.1141   2.1170   2.1859   2.2167   2.2206   2.2271   2.2331
  2.2344   2.2478   2.2503   2.2635   2.2693   2.2896   2.2994   2.3144
  2.3207   2.3300   2.3388   2.3420   2.3540   2.3951   2.4029   2.4120
  2.4202   2.4299   2.4493   2.4521   2.4603   2.4785   2.4901   2.5104
  2.5245   2.5281   2.5474   2.5677   2.5961   2.6345   2.6422   2.6513
  2.6585   2.6717   2.6833   2.6895   2.7283   2.7357   2.7657   2.7725
  2.8079   2.8181   2.8325   2.8455   2.8914   2.9514   2.9691   3.0415
  3.0632   3.0887   3.1053   3.1167   3.1223   3.1306   3.1454   3.1762
  3.2080   3.2319   3.2327   3.2622   3.3659   3.4172   3.4963   3.5045
  3.6053   3.6802   3.6943   3.8059   3.8800   3.9040   4.0082   4.0731
  4.2910   4.7971   4.8103   9.7347   9.7597   9.7824   9.7970   9.8044
  9.8106   9.8350   9.8496  23.2616  23.4560  23.7662  23.8121  23.8428
 23.8726  23.9199  23.9252  23.9577  23.9736  24.0711  24.1377  25.7636
 25.7777  25.7919  25.8366  25.8545  25.8899  25.9676  25.9830  26.0798
 26.0875  26.1132  26.1698  26.1903  26.2409  26.3413  26.3898  26.4665
 26.5338  26.5451  26.6824  26.7586  26.7757  26.9295  27.1415 215.7262
215.7516 215.7779 215.7941 215.8036 215.8112 215.8459 215.8569
 --------------------------------------------------------------

          Ground-State Mulliken Net Atomic Charges

     Atom                 Charge (a.u.)
  ----------------------------------------
      1 C                    -0.968025
      2 C                    -1.301829
      3 Cl                    0.568809
      4 C                     0.309125
      5 Cl                    0.643949
      6 C                     0.228417
      7 Cl                    0.675149
      8 C                     0.095840
      9 Cl                    0.636141
     10 C                    -1.395674
     11 Cl                    0.619619
     12 C                    -0.022652
     13 C                    -1.594684
     14 Cl                    0.535765
     15 C                     0.618855
     16 Cl                    0.593921
     17 C                     0.148433
     18 Cl                    0.553266
     19 C                    -1.021545
     20 H                     0.213391
     21 C                    -0.337485
     22 H                     0.201214
  ----------------------------------------
  Sum of atomic charges =     0.000000

 -----------------------------------------------------------------
                    Cartesian Multipole Moments
 -----------------------------------------------------------------
    Charge (ESU x 10^10)
                 0.0000
    Dipole Moment (Debye)
         X      -0.3821      Y       1.8063      Z      -0.6531
       Tot       1.9584
    Quadrupole Moments (Debye-Ang)
        XX    -174.0865     XY       3.9000     YY    -167.1202
        XZ       0.0129     YZ      -4.1578     ZZ    -168.6737
    Octopole Moments (Debye-Ang^2)
       XXX    -258.0453    XXY      67.3902    XYY     -72.2691
       YYY     184.1238    XXZ      20.6473    XYZ      -9.2985
       YYZ       7.3169    XZZ     -79.0463    YZZ      68.6095
       ZZZ      40.9705
    Hexadecapole Moments (Debye-Ang^3)
      XXXX   -8501.4746   XXXY     491.5571   XXYY   -1660.3180
      XYYY     461.5085   YYYY   -1529.7950   XXXZ    1524.4527
      XXYZ    -139.2340   XYYZ     491.7991   YYYZ    -409.1790
      XXZZ   -2080.7420   XYZZ     186.7312   YYZZ    -927.2399
      XZZZ    1504.5439   YZZZ    -373.3053   ZZZZ   -4044.2286
 -----------------------------------------------------------------
 Calculating analytic gradient of the SCF energy
 Gradient of SCF Energy
            1           2           3           4           5           6
    1  -0.0006107  -0.0001241   0.0001714   0.0003259   0.0002929   0.0000242
    2   0.0000696  -0.0002257  -0.0008463  -0.0000108   0.0000929  -0.0001363
    3  -0.0001371   0.0001436  -0.0003108   0.0000293  -0.0000563  -0.0003399
            7           8           9          10          11          12
    1  -0.0001163  -0.0000565   0.0000915   0.0001405  -0.0000317   0.0003422
    2  -0.0000150   0.0001384  -0.0001013  -0.0000530   0.0001083   0.0001406
    3  -0.0000347   0.0002565  -0.0000276  -0.0000890   0.0001182  -0.0004155
           13          14          15          16          17          18
    1  -0.0000204  -0.0000290  -0.0000951  -0.0001017  -0.0001746   0.0000117
    2   0.0002678   0.0007223  -0.0000574  -0.0000245   0.0002008  -0.0000002
    3   0.0000393   0.0006240   0.0001231   0.0000382  -0.0000363  -0.0000525
           19          20          21          22
    1   0.0002288  -0.0000074  -0.0002269  -0.0000346
    2  -0.0001706   0.0000193  -0.0000833  -0.0000357
    3  -0.0000203  -0.0000213   0.0001724  -0.0000033
 Max gradient component =       8.463E-04
 RMS gradient           =       2.279E-04
 Gradient time:  CPU 337.09 s  wall 337.12 s
 Geometry Optimization Parameters
   NAtoms,    NIC,     NZ,  NCons,   NDum,   NFix, NCnnct, MaxDiis
       22     163      22       0       0       0       0       0

 Cartesian Hessian Update
 Hessian updated using BFGS update


** GEOMETRY OPTIMIZATION IN DELOCALIZED INTERNAL COORDINATES **
   Searching for a Minimum

   Optimization Cycle:  11

                       Coordinates (Angstroms)
     ATOM                X               Y               Z
      1  C         0.0082835416   -0.0035451944    0.0135683749
      2  C        -0.0218169480    0.3668704974    1.3634253743
      3  Cl        1.4762038888    0.7722962500    2.1550784020
      4  C        -1.2236571258    0.4083683374    2.0781512182
      5  Cl       -1.2336706620    0.8777701696    3.7488539794
      6  C        -2.4213410539    0.0669990658    1.4333667671
      7  Cl       -3.9188873711    0.1086372944    2.3098752617
      8  C        -2.4113681720   -0.3090006975    0.0836297520
      9  Cl       -3.8910608399   -0.7418707137   -0.7135139247
     10  C        -1.1969380295   -0.3391917922   -0.6131095265
     11  Cl       -1.1686842174   -0.8192057665   -2.2885744813
     12  C         1.2964300758   -0.0322635751   -0.7408012910
     13  C         2.1441656440   -1.1435040090   -0.6832732578
     14  Cl        1.6803575021   -2.5086470501    0.2984576223
     15  C         3.3518507913   -1.1686581741   -1.3974441232
     16  Cl        4.3934379115   -2.5558865446   -1.3214290700
     17  C         3.6994886670   -0.0553038989   -2.1732797887
     18  Cl        5.1843024602   -0.0271757108   -3.0902870560
     19  C         2.8636081598    1.0552615141   -2.2299322109
     20  H         3.1517744787    1.9055743223   -2.8339291090
     21  C         1.6727287145    1.0618587300   -1.5189162525
     22  H         1.0222938174    1.9264857880   -1.5678305699
   Point Group: c1    Number of degrees of freedom:    60


   Energy is  -4140.355040363

 Hessian updated using BFGS update

 60 Hessian modes will be used to form the next step
  Hessian Eigenvalues:
     0.002608    0.017908    0.018625    0.020914    0.020949    0.021747
     0.023034    0.023665    0.023842    0.023929    0.024096    0.024103
     0.024114    0.024117    0.024140    0.024162    0.024253    0.024401
     0.028739    0.073491    0.160001    0.160272    0.218356    0.225506
     0.231737    0.245707    0.249685    0.249986    0.249994    0.250005
     0.250044    0.250084    0.250294    0.250351    0.252965    0.265783
     0.289349    0.292090    0.300971    0.301018    0.301035    0.301136
     0.301207    0.302495    0.320883    0.355374    0.356669    0.380341
     0.414012    0.427319    0.432377    0.455364    0.461794    0.469643
     0.472710    0.478195    0.478997    0.479645    0.488085    0.589362

 Minimum search - taking simple RFO step
 Searching for Lamda that Minimizes Along All modes
 Value Taken    Lamda =  -0.00034270
 Calculated Step too Large.  Step scaled by  0.897937
 Step Taken.  Stepsize is  0.300000

                             Maximum     Tolerance    Cnvgd?
         Gradient           0.000801      0.000300      NO
         Displacement       0.222965      0.001200      NO
         Energy change     -0.000411      0.000001      NO


 New Cartesian Coordinates Obtained by Inverse Iteration

 Displacement from previous Coordinates is:  0.502655
 ----------------------------------------------------------------
             Standard Nuclear Orientation (Angstroms)
    I     Atom           X                Y                Z
 ----------------------------------------------------------------
    1      C       0.0109605964     0.0014840551     0.0176753814
    2      C      -0.0269703834     0.4073772542     1.3568007164
    3      Cl      1.4616590349     0.8661295557     2.1383351455
    4      C      -1.2308010176     0.4420612739     2.0702535684
    5      Cl     -1.2551269440     0.9489353338     3.7299871111
    6      C      -2.4207327459     0.0612820891     1.4343672552
    7      Cl     -3.9179703814     0.0949078114     2.3114036714
    8      C      -2.4032844043    -0.3459694734     0.0936125867
    9      Cl     -3.8749013475    -0.8210451868    -0.6944109111
   10      C      -1.1879958382    -0.3698387011    -0.6015452116
   11      Cl     -1.1488735872    -0.8821731645    -2.2671407850
   12      C       1.2993898335    -0.0275032812    -0.7358219873
   13      C       2.1242613885    -1.1575285431    -0.7128032098
   14      Cl      1.6312935875    -2.5440110035     0.2247877417
   15      C       3.3307714323    -1.1856813880    -1.4293364766
   16      Cl      4.3451318498    -2.5947307223    -1.3969161026
   17      C       3.6999648008    -0.0574769946    -2.1730015337
   18      Cl      5.1842423601    -0.0325287627    -3.0908395758
   19      C       2.8858931223     1.0703739444    -2.1968679293
   20      H       3.1895800816     1.9315946202    -2.7773360239
   21      C       1.6967506523     1.0806199132    -1.4830043808
   22      H       1.0642591429     1.9595902122    -1.5061129598
 ----------------------------------------------------------------
 Nuclear Repulsion Energy =        2716.11899147 hartrees
 There are      105 alpha and      105 beta electrons
 Applying Cartesian multipole field
    Component          Value
    ---------          -----
     (2,0,0)        1.00000E-12
     (0,2,0)        2.00000E-11
     (0,0,2)       -3.00000E-11
 Nucleus-field energy     =    -0.0000000617 hartrees
 Requested basis set is 6-311++G(d,p)
 There are 186 shells and 518 basis functions
 A cutoff of  1.0D-15 yielded  12352 shell pairs
 There are    107688 function pairs (    115792 Cartesian)
 Smallest overlap matrix eigenvalue = 1.10E-07
 Linear dependence detected in AO basis
 Number of orthogonalized atomic orbitals = 512
 Maximum deviation from orthogonality = 6.139E-10
 Guess from superposition of atomic densities
 Warning:  Energy on first SCF cycle will be non-variational
 SAD guess density has 210.000000 electrons

 -----------------------------------------------------------------------
  General SCF calculation program by
  Eric Jon Sundstrom, Paul Horn, Yuezhi Mao, Dmitri Zuev, Alec White,
  David Stuck, Shaama M.S., Shane Yost, Joonho Lee, David Small,
  Daniel Levine, Susi Lehtola, Hugh Burton, Evgeny Epifanovsky,
  Bang C. Huynh
 -----------------------------------------------------------------------
 Exchange:     0.2000 Hartree-Fock + 0.0800 Slater + 0.7200 B88
 Correlation:  0.1900 VWN1RPA + 0.8100 LYP
 Using SG-1 standard quadrature grid
 A restricted SCF calculation will be
 performed using DIIS
 SCF converges when DIIS error is below 1.0e-08
 ---------------------------------------
  Cycle       Energy         DIIS error
 ---------------------------------------
    1   -4145.0664388830      2.66e-02  
    2   -4140.2541298771      1.74e-03  
    3   -4140.1493495769      2.35e-03  
    4   -4140.3377604278      6.82e-04  
    5   -4140.3528642592      2.63e-04  
    6   -4140.3548959635      1.00e-04  
    7   -4140.3552017864      3.34e-05  
    8   -4140.3552367539      1.02e-05  
    9   -4140.3552399034      2.73e-06  
   10   -4140.3552401300      8.39e-07  
   11   -4140.3552401516      1.99e-07  
   12   -4140.3552401523      9.64e-08  
   13   -4140.3552401528      2.55e-08  
   14   -4140.3552401530      9.37e-09  Convergence criterion met
 ---------------------------------------
 SCF time:   CPU 935.77s  wall 936.00s 
 SCF   energy in the final basis set =    -4140.3552401530
 Total energy in the final basis set =    -4140.3552401530

 --------------------------------------------------------------

                    Orbital Energies (a.u.)
 --------------------------------------------------------------

 Alpha MOs
 -- Occupied --
********-101.5851-101.5849-101.5841-101.5839-101.5783-101.5780-101.5771
-10.2902 -10.2872 -10.2871 -10.2860 -10.2859 -10.2783 -10.2776 -10.2748
-10.2480 -10.2360 -10.2188 -10.2178  -9.5007  -9.4998  -9.4996  -9.4988
 -9.4986  -9.4931  -9.4926  -9.4917  -7.2658  -7.2649  -7.2645  -7.2637
 -7.2636  -7.2580  -7.2576  -7.2565  -7.2556  -7.2546  -7.2546  -7.2544
 -7.2537  -7.2537  -7.2536  -7.2535  -7.2530  -7.2526  -7.2479  -7.2475
 -7.2472  -7.2466  -7.2465  -7.2459  -0.9763  -0.9538  -0.9299  -0.9213
 -0.9017  -0.8847  -0.8812  -0.8721  -0.8568  -0.8441  -0.7955  -0.7650
 -0.7507  -0.7457  -0.6657  -0.6444  -0.6375  -0.6213  -0.5668  -0.5551
 -0.5373  -0.5275  -0.5004  -0.4893  -0.4779  -0.4741  -0.4732  -0.4689
 -0.4560  -0.4492  -0.4374  -0.4183  -0.4168  -0.4162  -0.3975  -0.3888
 -0.3689  -0.3668  -0.3636  -0.3634  -0.3597  -0.3538  -0.3499  -0.3436
 -0.3434  -0.3379  -0.3324  -0.3209  -0.3185  -0.2799  -0.2766  -0.2739
 -0.2719
 -- Virtual --
 -0.0691  -0.0674  -0.0634  -0.0588  -0.0540  -0.0394  -0.0129  -0.0125
 -0.0017   0.0057   0.0133   0.0163   0.0204   0.0217   0.0237   0.0275
  0.0356   0.0414   0.0483   0.0550   0.0573   0.0589   0.0620   0.0649
  0.0728   0.0736   0.0782   0.0802   0.0803   0.0848   0.0853   0.0906
  0.0926   0.0950   0.0965   0.1045   0.1083   0.1105   0.1115   0.1142
  0.1166   0.1201   0.1234   0.1269   0.1345   0.1359   0.1365   0.1406
  0.1420   0.1452   0.1514   0.1536   0.1552   0.1662   0.1707   0.1721
  0.1731   0.1762   0.1795   0.1812   0.1819   0.1918   0.1969   0.1977
  0.2000   0.2012   0.2076   0.2144   0.2174   0.2229   0.2248   0.2257
  0.2292   0.2305   0.2377   0.2420   0.2434   0.2474   0.2555   0.2576
  0.2598   0.2614   0.2647   0.2691   0.2724   0.2751   0.2769   0.2824
  0.2853   0.2897   0.2906   0.2970   0.3020   0.3024   0.3060   0.3170
  0.3196   0.3267   0.3304   0.3476   0.3539   0.3810   0.4087   0.4196
  0.4243   0.4275   0.4313   0.4324   0.4446   0.4463   0.4509   0.4533
  0.4588   0.4605   0.4616   0.4674   0.4736   0.4747   0.4798   0.4841
  0.4849   0.4909   0.5023   0.5054   0.5105   0.5135   0.5201   0.5292
  0.5441   0.5629   0.5647   0.5675   0.5697   0.5770   0.5885   0.5927
  0.5990   0.6027   0.6059   0.6107   0.6154   0.6164   0.6265   0.6298
  0.6367   0.6445   0.6534   0.6573   0.6594   0.6739   0.6794   0.6850
  0.6960   0.7112   0.7218   0.7723   0.7768   0.7791   0.7877   0.7891
  0.8068   0.8188   0.8237   0.8299   0.8319   0.8351   0.8354   0.8369
  0.8374   0.8409   0.8424   0.8430   0.8498   0.8516   0.8535   0.8569
  0.8629   0.8675   0.8739   0.8757   0.8891   0.8915   0.8945   0.8963
  0.8991   0.9055   0.9119   0.9202   0.9223   0.9302   0.9343   0.9352
  0.9378   0.9436   0.9482   0.9506   0.9586   0.9597   0.9641   0.9749
  0.9777   0.9994   1.0009   1.0151   1.0234   1.0311   1.0503   1.0545
  1.0696   1.0725   1.0900   1.1034   1.1309   1.1436   1.1712   1.1828
  1.1936   1.2003   1.2202   1.2338   1.2474   1.2553   1.2655   1.2688
  1.2708   1.2733   1.2752   1.2815   1.2899   1.2937   1.3082   1.3215
  1.3240   1.3558   1.3746   1.3831   1.3906   1.4233   1.4626   1.4662
  1.4827   1.5329   1.5353   1.5627   1.5688   1.6058   1.6350   1.6457
  1.6496   1.6785   1.6853   1.7168   1.7377   1.7562   1.7601   1.7794
  1.7968   1.7989   1.8170   1.8264   1.8375   1.8477   1.8652   1.8762
  1.8858   1.9095   1.9425   1.9551   1.9607   1.9904   2.0301   2.0992
  2.1102   2.1139   2.1161   2.1850   2.2185   2.2210   2.2258   2.2309
  2.2341   2.2476   2.2502   2.2612   2.2684   2.2889   2.2989   2.3145
  2.3214   2.3317   2.3386   2.3443   2.3560   2.3954   2.4021   2.4114
  2.4205   2.4285   2.4488   2.4515   2.4591   2.4800   2.4915   2.5124
  2.5223   2.5291   2.5480   2.5649   2.5942   2.6359   2.6419   2.6520
  2.6606   2.6714   2.6839   2.6893   2.7290   2.7340   2.7646   2.7715
  2.8084   2.8180   2.8297   2.8497   2.8898   2.9527   2.9686   3.0440
  3.0632   3.0894   3.1096   3.1176   3.1228   3.1264   3.1457   3.1763
  3.2078   3.2307   3.2318   3.2692   3.3653   3.4189   3.4978   3.5043
  3.6056   3.6803   3.6988   3.8069   3.8794   3.9059   4.0084   4.0739
  4.2896   4.7986   4.8074   9.7360   9.7603   9.7819   9.7974   9.8047
  9.8111   9.8357   9.8562  23.2642  23.4566  23.7663  23.8125  23.8432
 23.8726  23.9187  23.9253  23.9570  23.9734  24.0716  24.1380  25.7639
 25.7761  25.7886  25.8309  25.8545  25.8825  25.9710  25.9843  26.0797
 26.0866  26.1147  26.1694  26.1895  26.2368  26.3587  26.3789  26.4682
 26.5359  26.5433  26.6816  26.7612  26.7692  26.9347  27.1544 215.7274
215.7524 215.7774 215.7945 215.8039 215.8119 215.8468 215.8641
 --------------------------------------------------------------

          Ground-State Mulliken Net Atomic Charges

     Atom                 Charge (a.u.)
  ----------------------------------------
      1 C                    -0.963025
      2 C                    -1.345919
      3 Cl                    0.577146
      4 C                     0.234849
      5 Cl                    0.643754
      6 C                     0.315222
      7 Cl                    0.677358
      8 C                     0.124035
      9 Cl                    0.639466
     10 C                    -1.409312
     11 Cl                    0.604107
     12 C                    -0.029356
     13 C                    -1.646815
     14 Cl                    0.530207
     15 C                     0.645230
     16 Cl                    0.593938
     17 C                     0.199666
     18 Cl                    0.554334
     19 C                    -1.034784
     20 H                     0.213441
     21 C                    -0.325615
     22 H                     0.202073
  ----------------------------------------
  Sum of atomic charges =     0.000000

 -----------------------------------------------------------------
                    Cartesian Multipole Moments
 -----------------------------------------------------------------
    Charge (ESU x 10^10)
                -0.0000
    Dipole Moment (Debye)
         X      -0.3554      Y       1.8315      Z      -0.6112
       Tot       1.9632
    Quadrupole Moments (Debye-Ang)
        XX    -173.9179     XY       4.0387     YY    -167.0086
        XZ       0.0241     YZ      -4.1076     ZZ    -168.9196
    Octopole Moments (Debye-Ang^2)
       XXX    -254.3663    XXY      68.6409    XYY     -70.8625
       YYY     186.6363    XXZ      22.0732    XYZ      -9.2640
       YYZ       8.7906    XZZ     -78.4551    YZZ      69.1113
       ZZZ      46.4087
    Hexadecapole Moments (Debye-Ang^3)
      XXXX   -8444.6869   XXXY     476.8405   XXYY   -1661.2261
      XYYY     443.7450   YYYY   -1602.6565   XXXZ    1549.1927
      XXYZ    -152.6012   XYYZ     499.8827   YYYZ    -450.5115
      XXZZ   -2068.2698   XYZZ     179.9551   YYZZ    -936.1992
      XZZZ    1532.0969   YZZZ    -412.1099   ZZZZ   -4029.6708
 -----------------------------------------------------------------
 Calculating analytic gradient of the SCF energy
 Gradient of SCF Energy
            1           2           3           4           5           6
    1  -0.0003349   0.0002231   0.0002861  -0.0000927  -0.0002037   0.0000921
    2  -0.0001348  -0.0002448  -0.0001942  -0.0000491  -0.0000029  -0.0000540
    3  -0.0001608  -0.0001320  -0.0001606   0.0000052  -0.0000034  -0.0001167
            7           8           9          10          11          12
    1   0.0001312  -0.0000768   0.0000252   0.0001717   0.0000338   0.0001289
    2   0.0000780   0.0000786  -0.0001125  -0.0000159   0.0000811   0.0004586
    3   0.0001671   0.0002622  -0.0000157  -0.0000792   0.0000293  -0.0001984
           13          14          15          16          17          18
    1  -0.0000975  -0.0001714  -0.0000341   0.0000152  -0.0000677  -0.0000082
    2   0.0000334   0.0002177   0.0000032   0.0000239   0.0001450  -0.0000477
    3   0.0000592   0.0003766   0.0000375  -0.0000757  -0.0000071  -0.0000293
           19          20          21          22
    1   0.0001610  -0.0000330  -0.0001481  -0.0000004
    2  -0.0001503   0.0000200  -0.0001325  -0.0000007
    3  -0.0000704  -0.0000177   0.0001387  -0.0000091
 Max gradient component =       4.586E-04
 RMS gradient           =       1.429E-04
 Gradient time:  CPU 337.38 s  wall 337.41 s
 Geometry Optimization Parameters
   NAtoms,    NIC,     NZ,  NCons,   NDum,   NFix, NCnnct, MaxDiis
       22     163      22       0       0       0       0       0

 Cartesian Hessian Update
 Hessian updated using BFGS update


** GEOMETRY OPTIMIZATION IN DELOCALIZED INTERNAL COORDINATES **
   Searching for a Minimum

   Optimization Cycle:  12

                       Coordinates (Angstroms)
     ATOM                X               Y               Z
      1  C         0.0109605964    0.0014840551    0.0176753814
      2  C        -0.0269703834    0.4073772542    1.3568007164
      3  Cl        1.4616590349    0.8661295557    2.1383351455
      4  C        -1.2308010176    0.4420612739    2.0702535684
      5  Cl       -1.2551269440    0.9489353338    3.7299871111
      6  C        -2.4207327459    0.0612820891    1.4343672552
      7  Cl       -3.9179703814    0.0949078114    2.3114036714
      8  C        -2.4032844043   -0.3459694734    0.0936125867
      9  Cl       -3.8749013475   -0.8210451868   -0.6944109111
     10  C        -1.1879958382   -0.3698387011   -0.6015452116
     11  Cl       -1.1488735872   -0.8821731645   -2.2671407850
     12  C         1.2993898335   -0.0275032812   -0.7358219873
     13  C         2.1242613885   -1.1575285431   -0.7128032098
     14  Cl        1.6312935875   -2.5440110035    0.2247877417
     15  C         3.3307714323   -1.1856813880   -1.4293364766
     16  Cl        4.3451318498   -2.5947307223   -1.3969161026
     17  C         3.6999648008   -0.0574769946   -2.1730015337
     18  Cl        5.1842423601   -0.0325287627   -3.0908395758
     19  C         2.8858931223    1.0703739444   -2.1968679293
     20  H         3.1895800816    1.9315946202   -2.7773360239
     21  C         1.6967506523    1.0806199132   -1.4830043808
     22  H         1.0642591429    1.9595902122   -1.5061129598
   Point Group: c1    Number of degrees of freedom:    60


   Energy is  -4140.355240153

 Hessian updated using BFGS update

 60 Hessian modes will be used to form the next step
  Hessian Eigenvalues:
     0.002219    0.017888    0.018555    0.020910    0.020951    0.021687
     0.023053    0.023667    0.023837    0.023919    0.024096    0.024104
     0.024116    0.024118    0.024140    0.024169    0.024193    0.024347
     0.028739    0.073405    0.160007    0.160286    0.217579    0.225514
     0.231748    0.245720    0.249806    0.249986    0.249996    0.250000
     0.250052    0.250221    0.250341    0.250956    0.253072    0.271757
     0.289353    0.292172    0.300968    0.301019    0.301033    0.301199
     0.301235    0.302519    0.321083    0.355425    0.356668    0.381062
     0.413980    0.427412    0.432456    0.455340    0.461791    0.469863
     0.472689    0.478287    0.478982    0.480037    0.489929    0.589665

 Minimum search - taking simple RFO step
 Searching for Lamda that Minimizes Along All modes
 Value Taken    Lamda =  -0.00006709
 Step Taken.  Stepsize is  0.150968

                             Maximum     Tolerance    Cnvgd?
         Gradient           0.000559      0.000300      NO
         Displacement       0.113451      0.001200      NO
         Energy change     -0.000200      0.000001      NO


 New Cartesian Coordinates Obtained by Inverse Iteration

 Displacement from previous Coordinates is:  0.229343
 ----------------------------------------------------------------
             Standard Nuclear Orientation (Angstroms)
    I     Atom           X                Y                Z
 ----------------------------------------------------------------
    1      C       0.0137308615    -0.0012152117     0.0231888494
    2      C      -0.0303390669     0.4230898048     1.3565130504
    3      Cl      1.4508070139     0.9034063358     2.1386487960
    4      C      -1.2359381660     0.4596481068     2.0669270301
    5      Cl     -1.2638976390     0.9863544341     3.7205084491
    6      C      -2.4226184348     0.0645908844     1.4335478375
    7      Cl     -3.9232089739     0.1002426370     2.3048436882
    8      C      -2.3996389576    -0.3591544201     0.0980114850
    9      Cl     -3.8679660712    -0.8463586951    -0.6885640796
   10      C      -1.1826349901    -0.3867427683    -0.5933169884
   11      Cl     -1.1379961956    -0.9187541981    -2.2525851326
   12      C       1.3018221099    -0.0319773135    -0.7318290195
   13      C       2.1198689098    -1.1673942595    -0.7275463197
   14      Cl      1.6204046189    -2.5666919629     0.1862387918
   15      C       3.3247908981    -1.1926812581    -1.4469195645
   16      Cl      4.3305106025    -2.6082842606    -1.4354619324
   17      C       3.6997505774    -0.0566213966    -2.1753188275
   18      Cl      5.1827240160    -0.0271927919    -3.0951021899
   19      C       2.8925647255     1.0763755592    -2.1814136890
   20      H       3.2002217830     1.9437148355    -2.7505400064
   21      C       1.7055452252     1.0840042191    -1.4642792894
   22      H       1.0789983866     1.9675105618    -1.4734648480
 ----------------------------------------------------------------
 Nuclear Repulsion Energy =        2715.18183336 hartrees
 There are      105 alpha and      105 beta electrons
 Applying Cartesian multipole field
    Component          Value
    ---------          -----
     (2,0,0)        1.00000E-12
     (0,2,0)        2.00000E-11
     (0,0,2)       -3.00000E-11
 Nucleus-field energy     =    -0.0000000609 hartrees
 Requested basis set is 6-311++G(d,p)
 There are 186 shells and 518 basis functions
 A cutoff of  1.0D-15 yielded  12347 shell pairs
 There are    107651 function pairs (    115749 Cartesian)
 Smallest overlap matrix eigenvalue = 1.10E-07
 Linear dependence detected in AO basis
 Number of orthogonalized atomic orbitals = 512
 Maximum deviation from orthogonality = 1.755E-10
 Guess from superposition of atomic densities
 Warning:  Energy on first SCF cycle will be non-variational
 SAD guess density has 210.000000 electrons

 -----------------------------------------------------------------------
  General SCF calculation program by
  Eric Jon Sundstrom, Paul Horn, Yuezhi Mao, Dmitri Zuev, Alec White,
  David Stuck, Shaama M.S., Shane Yost, Joonho Lee, David Small,
  Daniel Levine, Susi Lehtola, Hugh Burton, Evgeny Epifanovsky,
  Bang C. Huynh
 -----------------------------------------------------------------------
 Exchange:     0.2000 Hartree-Fock + 0.0800 Slater + 0.7200 B88
 Correlation:  0.1900 VWN1RPA + 0.8100 LYP
 Using SG-1 standard quadrature grid
 A restricted SCF calculation will be
 performed using DIIS
 SCF converges when DIIS error is below 1.0e-08
 ---------------------------------------
  Cycle       Energy         DIIS error
 ---------------------------------------
    1   -4145.0657368280      2.66e-02  
    2   -4140.2542454972      1.74e-03  
    3   -4140.1497093360      2.34e-03  
    4   -4140.3378190664      6.81e-04  
    5   -4140.3529016526      2.63e-04  
    6   -4140.3549313069      1.00e-04  
    7   -4140.3552370800      3.34e-05  
    8   -4140.3552720730      1.02e-05  
    9   -4140.3552752156      2.73e-06  
   10   -4140.3552754422      8.38e-07  
   11   -4140.3552754633      1.98e-07  
   12   -4140.3552754643      9.54e-08  
   13   -4140.3552754648      2.49e-08  
   14   -4140.3552754649      8.61e-09  Convergence criterion met
 ---------------------------------------
 SCF time:   CPU 939.73s  wall 940.00s 
 SCF   energy in the final basis set =    -4140.3552754649
 Total energy in the final basis set =    -4140.3552754649

 --------------------------------------------------------------

                    Orbital Energies (a.u.)
 --------------------------------------------------------------

 Alpha MOs
 -- Occupied --
********-101.5851-101.5849-101.5840-101.5840-101.5783-101.5779-101.5771
-10.2903 -10.2872 -10.2871 -10.2860 -10.2860 -10.2782 -10.2777 -10.2748
-10.2482 -10.2361 -10.2187 -10.2178  -9.5008  -9.4998  -9.4996  -9.4987
 -9.4987  -9.4931  -9.4926  -9.4917  -7.2658  -7.2649  -7.2646  -7.2637
 -7.2636  -7.2580  -7.2576  -7.2565  -7.2557  -7.2546  -7.2546  -7.2544
 -7.2536  -7.2536  -7.2536  -7.2536  -7.2529  -7.2527  -7.2479  -7.2475
 -7.2472  -7.2465  -7.2465  -7.2460  -0.9763  -0.9538  -0.9300  -0.9212
 -0.9018  -0.8846  -0.8812  -0.8721  -0.8568  -0.8441  -0.7955  -0.7650
 -0.7507  -0.7458  -0.6657  -0.6443  -0.6375  -0.6214  -0.5668  -0.5551
 -0.5373  -0.5275  -0.5004  -0.4893  -0.4779  -0.4741  -0.4732  -0.4688
 -0.4559  -0.4493  -0.4374  -0.4182  -0.4168  -0.4164  -0.3974  -0.3888
 -0.3689  -0.3667  -0.3636  -0.3635  -0.3597  -0.3538  -0.3499  -0.3436
 -0.3434  -0.3378  -0.3324  -0.3208  -0.3184  -0.2798  -0.2766  -0.2741
 -0.2719
 -- Virtual --
 -0.0690  -0.0674  -0.0634  -0.0590  -0.0540  -0.0394  -0.0129  -0.0125
 -0.0017   0.0057   0.0133   0.0163   0.0204   0.0217   0.0238   0.0275
  0.0356   0.0413   0.0483   0.0550   0.0577   0.0585   0.0621   0.0648
  0.0729   0.0735   0.0783   0.0802   0.0804   0.0848   0.0853   0.0906
  0.0924   0.0950   0.0965   0.1044   0.1084   0.1106   0.1113   0.1141
  0.1166   0.1200   0.1234   0.1269   0.1346   0.1358   0.1365   0.1410
  0.1416   0.1453   0.1514   0.1536   0.1551   0.1662   0.1709   0.1721
  0.1730   0.1762   0.1793   0.1812   0.1818   0.1917   0.1971   0.1975
  0.1999   0.2012   0.2075   0.2143   0.2173   0.2230   0.2248   0.2254
  0.2293   0.2305   0.2376   0.2420   0.2433   0.2472   0.2561   0.2571
  0.2599   0.2614   0.2646   0.2694   0.2727   0.2755   0.2764   0.2820
  0.2854   0.2896   0.2905   0.2969   0.3021   0.3023   0.3059   0.3171
  0.3197   0.3268   0.3305   0.3478   0.3545   0.3810   0.4086   0.4196
  0.4243   0.4276   0.4314   0.4324   0.4444   0.4463   0.4514   0.4527
  0.4594   0.4603   0.4618   0.4670   0.4736   0.4747   0.4796   0.4842
  0.4847   0.4911   0.5033   0.5047   0.5102   0.5131   0.5201   0.5296
  0.5439   0.5640   0.5644   0.5672   0.5695   0.5772   0.5882   0.5926
  0.5989   0.6024   0.6059   0.6107   0.6151   0.6163   0.6260   0.6300
  0.6369   0.6446   0.6538   0.6567   0.6592   0.6738   0.6802   0.6848
  0.6960   0.7116   0.7232   0.7722   0.7776   0.7790   0.7879   0.7887
  0.8067   0.8199   0.8230   0.8298   0.8328   0.8346   0.8355   0.8369
  0.8370   0.8409   0.8425   0.8430   0.8501   0.8510   0.8537   0.8570
  0.8629   0.8680   0.8742   0.8748   0.8891   0.8909   0.8950   0.8968
  0.8992   0.9059   0.9112   0.9203   0.9222   0.9299   0.9342   0.9353
  0.9379   0.9432   0.9478   0.9505   0.9581   0.9598   0.9639   0.9752
  0.9764   0.9996   1.0007   1.0159   1.0236   1.0312   1.0506   1.0544
  1.0705   1.0714   1.0897   1.1031   1.1311   1.1436   1.1718   1.1825
  1.1937   1.2003   1.2203   1.2337   1.2475   1.2555   1.2658   1.2698
  1.2704   1.2745   1.2753   1.2815   1.2901   1.2935   1.3081   1.3215
  1.3239   1.3555   1.3747   1.3832   1.3903   1.4236   1.4624   1.4663
  1.4830   1.5323   1.5356   1.5624   1.5686   1.6066   1.6351   1.6459
  1.6492   1.6788   1.6856   1.7169   1.7374   1.7557   1.7602   1.7789
  1.7969   1.7984   1.8168   1.8266   1.8375   1.8477   1.8652   1.8762
  1.8862   1.9092   1.9425   1.9549   1.9610   1.9908   2.0304   2.0997
  2.1106   2.1138   2.1158   2.1851   2.2190   2.2210   2.2255   2.2303
  2.2340   2.2475   2.2502   2.2604   2.2683   2.2887   2.2989   2.3143
  2.3214   2.3321   2.3384   2.3444   2.3563   2.3957   2.4018   2.4113
  2.4207   2.4280   2.4485   2.4511   2.4586   2.4802   2.4914   2.5124
  2.5218   2.5291   2.5482   2.5638   2.5939   2.6361   2.6414   2.6517
  2.6610   2.6711   2.6837   2.6891   2.7291   2.7335   2.7645   2.7715
  2.8086   2.8180   2.8290   2.8504   2.8894   2.9527   2.9679   3.0441
  3.0632   3.0895   3.1101   3.1183   3.1218   3.1252   3.1455   3.1759
  3.2082   3.2305   3.2312   3.2709   3.3649   3.4197   3.4979   3.5040
  3.6057   3.6805   3.6995   3.8064   3.8795   3.9058   4.0085   4.0738
  4.2897   4.7990   4.8067   9.7362   9.7603   9.7815   9.7973   9.8046
  9.8114   9.8363   9.8568  23.2648  23.4563  23.7658  23.8126  23.8431
 23.8727  23.9188  23.9248  23.9571  23.9732  24.0713  24.1378  25.7638
 25.7756  25.7876  25.8296  25.8545  25.8814  25.9715  25.9837  26.0790
 26.0867  26.1149  26.1690  26.1891  26.2362  26.3659  26.3709  26.4675
 26.5355  26.5428  26.6819  26.7621  26.7677  26.9352  27.1555 215.7275
215.7525 215.7769 215.7945 215.8037 215.8123 215.8474 215.8647
 --------------------------------------------------------------

          Ground-State Mulliken Net Atomic Charges

     Atom                 Charge (a.u.)
  ----------------------------------------
      1 C                    -0.953382
      2 C                    -1.365331
      3 Cl                    0.586105
      4 C                     0.194730
      5 Cl                    0.642199
      6 C                     0.318124
      7 Cl                    0.677837
      8 C                     0.149574
      9 Cl                    0.640519
     10 C                    -1.400502
     11 Cl                    0.598442
     12 C                    -0.024703
     13 C                    -1.620156
     14 Cl                    0.527920
     15 C                     0.633575
     16 Cl                    0.595052
     17 C                     0.205494
     18 Cl                    0.554434
     19 C                    -1.033695
     20 H                     0.213468
     21 C                    -0.341750
     22 H                     0.202043
  ----------------------------------------
  Sum of atomic charges =     0.000000

 -----------------------------------------------------------------
                    Cartesian Multipole Moments
 -----------------------------------------------------------------
    Charge (ESU x 10^10)
                 0.0000
    Dipole Moment (Debye)
         X      -0.3473      Y       1.8374      Z      -0.5869
       Tot       1.9599
    Quadrupole Moments (Debye-Ang)
        XX    -173.8631     XY       4.0881     YY    -166.9665
        XZ       0.0719     YZ      -4.0700     ZZ    -169.0449
    Octopole Moments (Debye-Ang^2)
       XXX    -253.3060    XXY      69.0131    XYY     -70.3487
       YYY     187.1987    XXZ      22.8769    XYZ      -9.2053
       YYZ       9.6220    XZZ     -78.2215    YZZ      69.1672
       ZZZ      49.2245
    Hexadecapole Moments (Debye-Ang^3)
      XXXX   -8427.8911   XXXY     474.3514   XXYY   -1663.8599
      XYYY     440.3472   YYYY   -1637.7057   XXXZ    1561.9401
      XXYZ    -159.4524   XYYZ     504.0550   YYYZ    -471.2245
      XXZZ   -2065.0302   XYZZ     178.3949   YYZZ    -940.8353
      XZZZ    1546.6691   YZZZ    -431.6572   ZZZZ   -4025.3647
 -----------------------------------------------------------------
 Calculating analytic gradient of the SCF energy
 Gradient of SCF Energy
            1           2           3           4           5           6
    1  -0.0001767   0.0000892  -0.0002193   0.0001738   0.0002175   0.0000117
    2   0.0002177  -0.0000993   0.0000588  -0.0000057   0.0000414  -0.0000488
    3   0.0000583   0.0000359   0.0002181  -0.0000074   0.0000215  -0.0001781
            7           8           9          10          11          12
    1  -0.0000837   0.0000029   0.0000254   0.0000210   0.0000027  -0.0000985
    2  -0.0000427   0.0000081  -0.0000130  -0.0000369   0.0000439   0.0000225
    3  -0.0000720   0.0002025   0.0000737   0.0000365   0.0000363  -0.0004064
           13          14          15          16          17          18
    1   0.0001023   0.0000967  -0.0000885  -0.0000394  -0.0000967  -0.0000011
    2  -0.0000788   0.0001493  -0.0000317  -0.0000052   0.0000954  -0.0000020
    3   0.0000311  -0.0000528   0.0000564  -0.0000037  -0.0000230  -0.0000328
           19          20          21          22
    1   0.0001132  -0.0000270  -0.0000297   0.0000042
    2  -0.0001339  -0.0000025  -0.0001427   0.0000061
    3  -0.0000370  -0.0000216   0.0000745  -0.0000098
 Max gradient component =       4.064E-04
 RMS gradient           =       1.032E-04
 Gradient time:  CPU 337.03 s  wall 337.06 s
 Geometry Optimization Parameters
   NAtoms,    NIC,     NZ,  NCons,   NDum,   NFix, NCnnct, MaxDiis
       22     163      22       0       0       0       0       0

 Cartesian Hessian Update
 Hessian updated using BFGS update


** GEOMETRY OPTIMIZATION IN DELOCALIZED INTERNAL COORDINATES **
   Searching for a Minimum

   Optimization Cycle:  13

                       Coordinates (Angstroms)
     ATOM                X               Y               Z
      1  C         0.0137308615   -0.0012152117    0.0231888494
      2  C        -0.0303390669    0.4230898048    1.3565130504
      3  Cl        1.4508070139    0.9034063358    2.1386487960
      4  C        -1.2359381660    0.4596481068    2.0669270301
      5  Cl       -1.2638976390    0.9863544341    3.7205084491
      6  C        -2.4226184348    0.0645908844    1.4335478375
      7  Cl       -3.9232089739    0.1002426370    2.3048436882
      8  C        -2.3996389576   -0.3591544201    0.0980114850
      9  Cl       -3.8679660712   -0.8463586951   -0.6885640796
     10  C        -1.1826349901   -0.3867427683   -0.5933169884
     11  Cl       -1.1379961956   -0.9187541981   -2.2525851326
     12  C         1.3018221099   -0.0319773135   -0.7318290195
     13  C         2.1198689098   -1.1673942595   -0.7275463197
     14  Cl        1.6204046189   -2.5666919629    0.1862387918
     15  C         3.3247908981   -1.1926812581   -1.4469195645
     16  Cl        4.3305106025   -2.6082842606   -1.4354619324
     17  C         3.6997505774   -0.0566213966   -2.1753188275
     18  Cl        5.1827240160   -0.0271927919   -3.0951021899
     19  C         2.8925647255    1.0763755592   -2.1814136890
     20  H         3.2002217830    1.9437148355   -2.7505400064
     21  C         1.7055452252    1.0840042191   -1.4642792894
     22  H         1.0789983866    1.9675105618   -1.4734648480
   Point Group: c1    Number of degrees of freedom:    60


   Energy is  -4140.355275465

 Hessian updated using BFGS update

 60 Hessian modes will be used to form the next step
  Hessian Eigenvalues:
     0.001843    0.017540    0.018386    0.020901    0.021099    0.021815
     0.023035    0.023647    0.023752    0.023866    0.024094    0.024104
     0.024108    0.024119    0.024131    0.024151    0.024177    0.024303
     0.028744    0.081168    0.159994    0.160278    0.215334    0.225541
     0.231833    0.245665    0.247870    0.249866    0.249987    0.250011
     0.250020    0.250059    0.250331    0.251206    0.254586    0.283886
     0.289404    0.299342    0.300964    0.301019    0.301049    0.301200
     0.302411    0.304539    0.321316    0.355577    0.356669    0.382320
     0.413945    0.427288    0.432576    0.455243    0.461596    0.469939
     0.471919    0.478297    0.478980    0.480985    0.496096    0.590115

 Minimum search - taking simple RFO step
 Searching for Lamda that Minimizes Along All modes
 Value Taken    Lamda =  -0.00000918
 Step Taken.  Stepsize is  0.039165

                             Maximum     Tolerance    Cnvgd?
         Gradient           0.000513      0.000300      NO
         Displacement       0.025638      0.001200      NO
         Energy change     -0.000035      0.000001      NO


 New Cartesian Coordinates Obtained by Inverse Iteration

 Displacement from previous Coordinates is:  0.073622
 ----------------------------------------------------------------
             Standard Nuclear Orientation (Angstroms)
    I     Atom           X                Y                Z
 ----------------------------------------------------------------
    1      C       0.0145127073    -0.0055368707     0.0244381889
    2      C      -0.0304208334     0.4256405610     1.3552776937
    3      Cl      1.4514660865     0.9117125300     2.1332123364
    4      C      -1.2365490342     0.4648262294     2.0650991037
    5      Cl     -1.2672571839     0.9994606928     3.7160746243
    6      C      -2.4226274729     0.0665100026     1.4328461552
    7      Cl     -3.9231852488     0.1064373256     2.3039219486
    8      C      -2.3989391302    -0.3629566812     0.0987987877
    9      Cl     -3.8670324698    -0.8518630993    -0.6872882109
   10      C      -1.1813962887    -0.3938831167    -0.5914577059
   11      Cl     -1.1356709005    -0.9326391223    -2.2485670644
   12      C       1.3028961942    -0.0339796202    -0.7293940641
   13      C       2.1186019696    -1.1710947461    -0.7316595869
   14      Cl      1.6161950702    -2.5743825174     0.1753233246
   15      C       3.3234075746    -1.1943462828    -1.4516189416
   16      Cl      4.3276419318    -2.6110926665    -1.4473467117
   17      C       3.6995055236    -0.0551672062    -2.1746922076
   18      Cl      5.1819284321    -0.0232087407    -3.0952184206
   19      C       2.8936646862     1.0790441998    -2.1752546021
   20      H       3.2020182730     1.9484555098    -2.7408359634
   21      C       1.7072613558     1.0849181751    -1.4572721961
   22      H       1.0814799905     1.9690142858    -1.4623003972
 ----------------------------------------------------------------
 Nuclear Repulsion Energy =        2715.02061042 hartrees
 There are      105 alpha and      105 beta electrons
 Applying Cartesian multipole field
    Component          Value
    ---------          -----
     (2,0,0)        1.00000E-12
     (0,2,0)        2.00000E-11
     (0,0,2)       -3.00000E-11
 Nucleus-field energy     =    -0.0000000606 hartrees
 Requested basis set is 6-311++G(d,p)
 There are 186 shells and 518 basis functions
 A cutoff of  1.0D-15 yielded  12348 shell pairs
 There are    107655 function pairs (    115753 Cartesian)
 Smallest overlap matrix eigenvalue = 1.10E-07
 Linear dependence detected in AO basis
 Number of orthogonalized atomic orbitals = 512
 Maximum deviation from orthogonality = 1.251E-09
 Guess from superposition of atomic densities
 Warning:  Energy on first SCF cycle will be non-variational
 SAD guess density has 210.000000 electrons

 -----------------------------------------------------------------------
  General SCF calculation program by
  Eric Jon Sundstrom, Paul Horn, Yuezhi Mao, Dmitri Zuev, Alec White,
  David Stuck, Shaama M.S., Shane Yost, Joonho Lee, David Small,
  Daniel Levine, Susi Lehtola, Hugh Burton, Evgeny Epifanovsky,
  Bang C. Huynh
 -----------------------------------------------------------------------
 Exchange:     0.2000 Hartree-Fock + 0.0800 Slater + 0.7200 B88
 Correlation:  0.1900 VWN1RPA + 0.8100 LYP
 Using SG-1 standard quadrature grid
 A restricted SCF calculation will be
 performed using DIIS
 SCF converges when DIIS error is below 1.0e-08
 ---------------------------------------
  Cycle       Energy         DIIS error
 ---------------------------------------
    1   -4145.0640587122      2.66e-02  
    2   -4140.2542260495      1.74e-03  
    3   -4140.1494162084      2.34e-03  
    4   -4140.3378046462      6.82e-04  
    5   -4140.3529035076      2.63e-04  
    6   -4140.3549350608      1.00e-04  
    7   -4140.3552407955      3.35e-05  
    8   -4140.3552759067      1.02e-05  
    9   -4140.3552790467      2.73e-06  
   10   -4140.3552792740      8.37e-07  
   11   -4140.3552792951      1.98e-07  
   12   -4140.3552792961      9.54e-08  
   13   -4140.3552792965      2.49e-08  
   14   -4140.3552792964      8.53e-09  Convergence criterion met
 ---------------------------------------
 SCF time:   CPU 938.94s  wall 939.00s 
 SCF   energy in the final basis set =    -4140.3552792964
 Total energy in the final basis set =    -4140.3552792964

 --------------------------------------------------------------

                    Orbital Energies (a.u.)
 --------------------------------------------------------------

 Alpha MOs
 -- Occupied --
********-101.5851-101.5850-101.5840-101.5840-101.5783-101.5780-101.5771
-10.2903 -10.2872 -10.2871 -10.2860 -10.2860 -10.2783 -10.2777 -10.2748
-10.2482 -10.2361 -10.2188 -10.2178  -9.5008  -9.4998  -9.4996  -9.4988
 -9.4987  -9.4931  -9.4926  -9.4917  -7.2658  -7.2649  -7.2646  -7.2637
 -7.2636  -7.2580  -7.2576  -7.2566  -7.2557  -7.2546  -7.2546  -7.2544
 -7.2536  -7.2536  -7.2536  -7.2535  -7.2528  -7.2527  -7.2479  -7.2475
 -7.2472  -7.2465  -7.2465  -7.2460  -0.9763  -0.9537  -0.9300  -0.9213
 -0.9017  -0.8846  -0.8812  -0.8721  -0.8568  -0.8441  -0.7955  -0.7650
 -0.7507  -0.7457  -0.6657  -0.6444  -0.6375  -0.6213  -0.5668  -0.5551
 -0.5373  -0.5275  -0.5004  -0.4893  -0.4779  -0.4741  -0.4732  -0.4689
 -0.4559  -0.4493  -0.4374  -0.4182  -0.4167  -0.4164  -0.3974  -0.3888
 -0.3689  -0.3667  -0.3636  -0.3635  -0.3597  -0.3538  -0.3499  -0.3436
 -0.3434  -0.3379  -0.3324  -0.3208  -0.3185  -0.2798  -0.2766  -0.2740
 -0.2719
 -- Virtual --
 -0.0689  -0.0674  -0.0634  -0.0591  -0.0540  -0.0394  -0.0129  -0.0126
 -0.0017   0.0057   0.0133   0.0163   0.0204   0.0217   0.0237   0.0275
  0.0356   0.0413   0.0483   0.0551   0.0578   0.0583   0.0621   0.0648
  0.0729   0.0735   0.0783   0.0802   0.0803   0.0848   0.0853   0.0905
  0.0924   0.0950   0.0965   0.1044   0.1084   0.1106   0.1112   0.1141
  0.1166   0.1200   0.1234   0.1269   0.1346   0.1358   0.1365   0.1412
  0.1415   0.1453   0.1514   0.1536   0.1551   0.1663   0.1709   0.1720
  0.1731   0.1761   0.1791   0.1811   0.1819   0.1915   0.1972   0.1974
  0.1999   0.2012   0.2075   0.2143   0.2172   0.2230   0.2249   0.2253
  0.2294   0.2304   0.2375   0.2419   0.2433   0.2473   0.2562   0.2569
  0.2598   0.2614   0.2646   0.2694   0.2728   0.2757   0.2763   0.2820
  0.2854   0.2896   0.2906   0.2969   0.3020   0.3021   0.3059   0.3171
  0.3196   0.3268   0.3306   0.3478   0.3545   0.3810   0.4086   0.4196
  0.4243   0.4276   0.4314   0.4324   0.4443   0.4462   0.4514   0.4526
  0.4595   0.4602   0.4619   0.4670   0.4735   0.4747   0.4796   0.4842
  0.4846   0.4911   0.5035   0.5044   0.5103   0.5131   0.5203   0.5296
  0.5437   0.5643   0.5644   0.5672   0.5694   0.5771   0.5881   0.5926
  0.5989   0.6025   0.6058   0.6107   0.6150   0.6162   0.6259   0.6299
  0.6369   0.6447   0.6539   0.6565   0.6593   0.6737   0.6802   0.6847
  0.6960   0.7119   0.7235   0.7723   0.7778   0.7788   0.7880   0.7886
  0.8067   0.8200   0.8228   0.8298   0.8332   0.8342   0.8355   0.8369
  0.8370   0.8408   0.8425   0.8431   0.8501   0.8509   0.8537   0.8570
  0.8628   0.8680   0.8742   0.8746   0.8890   0.8908   0.8949   0.8966
  0.8992   0.9060   0.9112   0.9205   0.9222   0.9299   0.9341   0.9354
  0.9379   0.9432   0.9477   0.9505   0.9581   0.9598   0.9640   0.9752
  0.9762   0.9997   1.0008   1.0164   1.0234   1.0312   1.0505   1.0544
  1.0702   1.0716   1.0896   1.1029   1.1312   1.1436   1.1717   1.1825
  1.1938   1.2003   1.2202   1.2335   1.2475   1.2553   1.2659   1.2698
  1.2702   1.2747   1.2754   1.2816   1.2901   1.2934   1.3078   1.3214
  1.3241   1.3556   1.3745   1.3834   1.3905   1.4233   1.4624   1.4663
  1.4832   1.5322   1.5355   1.5623   1.5687   1.6071   1.6350   1.6457
  1.6494   1.6788   1.6854   1.7166   1.7373   1.7557   1.7601   1.7788
  1.7968   1.7984   1.8166   1.8267   1.8377   1.8476   1.8651   1.8761
  1.8862   1.9092   1.9425   1.9549   1.9609   1.9908   2.0304   2.0997
  2.1108   2.1139   2.1157   2.1851   2.2191   2.2210   2.2254   2.2302
  2.2340   2.2474   2.2502   2.2604   2.2682   2.2887   2.2990   2.3143
  2.3213   2.3321   2.3382   2.3444   2.3565   2.3954   2.4019   2.4112
  2.4206   2.4279   2.4483   2.4511   2.4585   2.4801   2.4914   2.5124
  2.5216   2.5290   2.5481   2.5638   2.5939   2.6361   2.6411   2.6517
  2.6608   2.6709   2.6837   2.6890   2.7291   2.7334   2.7645   2.7715
  2.8085   2.8179   2.8290   2.8509   2.8894   2.9529   2.9680   3.0441
  3.0631   3.0895   3.1103   3.1184   3.1216   3.1251   3.1455   3.1759
  3.2082   3.2303   3.2310   3.2711   3.3645   3.4199   3.4979   3.5040
  3.6057   3.6803   3.6996   3.8065   3.8793   3.9060   4.0085   4.0739
  4.2895   4.7988   4.8065   9.7361   9.7603   9.7816   9.7973   9.8046
  9.8113   9.8363   9.8570  23.2649  23.4564  23.7657  23.8124  23.8430
 23.8727  23.9185  23.9246  23.9568  23.9728  24.0713  24.1377  25.7638
 25.7756  25.7874  25.8295  25.8545  25.8813  25.9716  25.9835  26.0792
 26.0863  26.1151  26.1683  26.1891  26.2359  26.3676  26.3688  26.4675
 26.5354  26.5425  26.6814  26.7621  26.7672  26.9350  27.1556 215.7274
215.7525 215.7770 215.7945 215.8038 215.8122 215.8474 215.8650
 --------------------------------------------------------------

          Ground-State Mulliken Net Atomic Charges

     Atom                 Charge (a.u.)
  ----------------------------------------
      1 C                    -0.945693
      2 C                    -1.367054
      3 Cl                    0.588650
      4 C                     0.189807
      5 Cl                    0.641423
      6 C                     0.315292
      7 Cl                    0.678085
      8 C                     0.148745
      9 Cl                    0.640674
     10 C                    -1.397948
     11 Cl                    0.597176
     12 C                    -0.024739
     13 C                    -1.617984
     14 Cl                    0.525470
     15 C                     0.632816
     16 Cl                    0.595611
     17 C                     0.207478
     18 Cl                    0.554650
     19 C                    -1.033629
     20 H                     0.213502
     21 C                    -0.344277
     22 H                     0.201944
  ----------------------------------------
  Sum of atomic charges =     0.000000

 -----------------------------------------------------------------
                    Cartesian Multipole Moments
 -----------------------------------------------------------------
    Charge (ESU x 10^10)
                 0.0000
    Dipole Moment (Debye)
         X      -0.3463      Y       1.8394      Z      -0.5803
       Tot       1.9596
    Quadrupole Moments (Debye-Ang)
        XX    -173.8467     XY       4.0984     YY    -166.9591
        XZ       0.0747     YZ      -4.0584     ZZ    -169.0854
    Octopole Moments (Debye-Ang^2)
       XXX    -253.0275    XXY      69.1092    XYY     -70.2493
       YYY     187.2819    XXZ      23.1860    XYZ      -9.2027
       YYZ       9.9207    XZZ     -78.2887    YZZ      69.1315
       ZZZ      50.2136
    Hexadecapole Moments (Debye-Ang^3)
      XXXX   -8424.0579   XXXY     473.6387   XXYY   -1664.9057
      XYYY     439.7282   YYYY   -1648.5428   XXXZ    1564.9818
      XXYZ    -161.3267   XYYZ     504.9537   YYYZ    -477.4113
      XXZZ   -2063.5044   XYZZ     177.8224   YYZZ    -941.6432
      XZZZ    1549.7902   YZZZ    -437.4719   ZZZZ   -4020.7762
 -----------------------------------------------------------------
 Calculating analytic gradient of the SCF energy
 Gradient of SCF Energy
            1           2           3           4           5           6
    1   0.0000172   0.0001411   0.0000558   0.0000053  -0.0000282   0.0000036
    2  -0.0000942  -0.0000929   0.0000971  -0.0000210   0.0000152  -0.0000148
    3   0.0000782  -0.0001302  -0.0000241   0.0000095   0.0000340   0.0000396
            7           8           9          10          11          12
    1   0.0000167  -0.0000222  -0.0000012   0.0000097  -0.0000349  -0.0000333
    2   0.0000285  -0.0000257  -0.0000111   0.0000007  -0.0000013   0.0003195
    3   0.0000559   0.0000194   0.0000013   0.0000091  -0.0000138   0.0000458
           13          14          15          16          17          18
    1   0.0000123  -0.0000642  -0.0000253   0.0000064   0.0000047  -0.0000203
    2  -0.0001293  -0.0000362  -0.0000322  -0.0000043   0.0000461   0.0000094
    3  -0.0000291   0.0000708   0.0000041  -0.0000183  -0.0000347  -0.0000365
           19          20          21          22
    1   0.0000163  -0.0000316  -0.0000189  -0.0000090
    2  -0.0000123   0.0000017  -0.0000503   0.0000075
    3  -0.0000495  -0.0000223   0.0000163  -0.0000256
 Max gradient component =       3.195E-04
 RMS gradient           =       5.966E-05
 Gradient time:  CPU 338.72 s  wall 338.75 s
 Geometry Optimization Parameters
   NAtoms,    NIC,     NZ,  NCons,   NDum,   NFix, NCnnct, MaxDiis
       22     163      22       0       0       0       0       0

 Cartesian Hessian Update
 Hessian updated using BFGS update


** GEOMETRY OPTIMIZATION IN DELOCALIZED INTERNAL COORDINATES **
   Searching for a Minimum

   Optimization Cycle:  14

                       Coordinates (Angstroms)
     ATOM                X               Y               Z
      1  C         0.0145127073   -0.0055368707    0.0244381889
      2  C        -0.0304208334    0.4256405610    1.3552776937
      3  Cl        1.4514660865    0.9117125300    2.1332123364
      4  C        -1.2365490342    0.4648262294    2.0650991037
      5  Cl       -1.2672571839    0.9994606928    3.7160746243
      6  C        -2.4226274729    0.0665100026    1.4328461552
      7  Cl       -3.9231852488    0.1064373256    2.3039219486
      8  C        -2.3989391302   -0.3629566812    0.0987987877
      9  Cl       -3.8670324698   -0.8518630993   -0.6872882109
     10  C        -1.1813962887   -0.3938831167   -0.5914577059
     11  Cl       -1.1356709005   -0.9326391223   -2.2485670644
     12  C         1.3028961942   -0.0339796202   -0.7293940641
     13  C         2.1186019696   -1.1710947461   -0.7316595869
     14  Cl        1.6161950702   -2.5743825174    0.1753233246
     15  C         3.3234075746   -1.1943462828   -1.4516189416
     16  Cl        4.3276419318   -2.6110926665   -1.4473467117
     17  C         3.6995055236   -0.0551672062   -2.1746922076
     18  Cl        5.1819284321   -0.0232087407   -3.0952184206
     19  C         2.8936646862    1.0790441998   -2.1752546021
     20  H         3.2020182730    1.9484555098   -2.7408359634
     21  C         1.7072613558    1.0849181751   -1.4572721961
     22  H         1.0814799905    1.9690142858   -1.4623003972
   Point Group: c1    Number of degrees of freedom:    60


   Energy is  -4140.355279296

 Hessian updated using BFGS update

 60 Hessian modes will be used to form the next step
  Hessian Eigenvalues:
     0.002002    0.016337    0.018352    0.020699    0.020974    0.021709
     0.023270    0.023651    0.023813    0.023898    0.024080    0.024105
     0.024113    0.024126    0.024137    0.024164    0.024176    0.024552
     0.029216    0.093893    0.159871    0.160201    0.203670    0.225575
     0.228439    0.240348    0.245876    0.249861    0.249989    0.250016
     0.250052    0.250092    0.250406    0.251547    0.255766    0.285914
     0.289061    0.300118    0.300969    0.301018    0.301063    0.301197
     0.302408    0.319400    0.321640    0.355593    0.356669    0.382809
     0.415761    0.427066    0.433501    0.457342    0.459934    0.469947
     0.472144    0.478121    0.479099    0.480311    0.507462    0.590077

 Minimum search - taking simple RFO step
 Searching for Lamda that Minimizes Along All modes
 Value Taken    Lamda =  -0.00000153
 Step Taken.  Stepsize is  0.007580

                             Maximum     Tolerance    Cnvgd?
         Gradient           0.000238      0.000300     YES
         Displacement       0.004308      0.001200      NO
         Energy change     -0.000004      0.000001      NO


 New Cartesian Coordinates Obtained by Inverse Iteration

 Displacement from previous Coordinates is:  0.018256
 ----------------------------------------------------------------
             Standard Nuclear Orientation (Angstroms)
    I     Atom           X                Y                Z
 ----------------------------------------------------------------
    1      C       0.0146384037    -0.0063929038     0.0248411010
    2      C      -0.0304963018     0.4245489468     1.3558911126
    3      Cl      1.4516609353     0.9072394728     2.1352463625
    4      C      -1.2368666762     0.4652912093     2.0651182206
    5      Cl     -1.2674548077     0.9993033093     3.7162564609
    6      C      -2.4230735662     0.0684157568     1.4323605325
    7      Cl     -3.9237908230     0.1092223287     2.3030690968
    8      C      -2.3992413067    -0.3612790087     0.0984136721
    9      Cl     -3.8675276317    -0.8493388584    -0.6878274572
   10      C      -1.1814586513    -0.3936636830    -0.5913426199
   11      Cl     -1.1353968900    -0.9336363818    -2.2480265012
   12      C       1.3029434493    -0.0354582813    -0.7293738550
   13      C       2.1199007196    -1.1715033381    -0.7313441455
   14      Cl      1.6191498469    -2.5750636124     0.1757175470
   15      C       3.3245804149    -1.1938367746    -1.4515480350
   16      Cl      4.3301768150    -2.6096050643    -1.4469770202
   17      C       3.6994482759    -0.0546583408    -2.1750763468
   18      Cl      5.1816968517    -0.0217487175    -3.0958442122
   19      C       2.8925619734     1.0788101904    -2.1757424243
   20      H       3.2000794524     1.9483610459    -2.7415646110
   21      C       1.7062847048     1.0836772262    -1.4575985710
   22      H       1.0796860448     1.9671843204    -1.4625622162
 ----------------------------------------------------------------
 Nuclear Repulsion Energy =        2714.92930487 hartrees
 There are      105 alpha and      105 beta electrons
 Applying Cartesian multipole field
    Component          Value
    ---------          -----
     (2,0,0)        1.00000E-12
     (0,2,0)        2.00000E-11
     (0,0,2)       -3.00000E-11
 Nucleus-field energy     =    -0.0000000606 hartrees
 Requested basis set is 6-311++G(d,p)
 There are 186 shells and 518 basis functions
 A cutoff of  1.0D-15 yielded  12347 shell pairs
 There are    107651 function pairs (    115749 Cartesian)
 Smallest overlap matrix eigenvalue = 1.11E-07
 Linear dependence detected in AO basis
 Number of orthogonalized atomic orbitals = 512
 Maximum deviation from orthogonality = 4.985E-10
 Guess from superposition of atomic densities
 Warning:  Energy on first SCF cycle will be non-variational
 SAD guess density has 210.000000 electrons

 -----------------------------------------------------------------------
  General SCF calculation program by
  Eric Jon Sundstrom, Paul Horn, Yuezhi Mao, Dmitri Zuev, Alec White,
  David Stuck, Shaama M.S., Shane Yost, Joonho Lee, David Small,
  Daniel Levine, Susi Lehtola, Hugh Burton, Evgeny Epifanovsky,
  Bang C. Huynh
 -----------------------------------------------------------------------
 Exchange:     0.2000 Hartree-Fock + 0.0800 Slater + 0.7200 B88
 Correlation:  0.1900 VWN1RPA + 0.8100 LYP
 Using SG-1 standard quadrature grid
 A restricted SCF calculation will be
 performed using DIIS
 SCF converges when DIIS error is below 1.0e-08
 ---------------------------------------
  Cycle       Energy         DIIS error
 ---------------------------------------
    1   -4145.0645825049      2.66e-02  
    2   -4140.2542398038      1.74e-03  
    3   -4140.1495047690      2.34e-03  
    4   -4140.3378100418      6.81e-04  
    5   -4140.3529049528      2.63e-04  
    6   -4140.3549360820      1.00e-04  
    7   -4140.3552417965      3.34e-05  
    8   -4140.3552768622      1.02e-05  
    9   -4140.3552800043      2.73e-06  
   10   -4140.3552802310      8.37e-07  
   11   -4140.3552802520      1.98e-07  
   12   -4140.3552802533      9.54e-08  
   13   -4140.3552802537      2.49e-08  
   14   -4140.3552802534      8.53e-09  Convergence criterion met
 ---------------------------------------
 SCF time:   CPU 938.87s  wall 939.00s 
 SCF   energy in the final basis set =    -4140.3552802534
 Total energy in the final basis set =    -4140.3552802534

 --------------------------------------------------------------

                    Orbital Energies (a.u.)
 --------------------------------------------------------------

 Alpha MOs
 -- Occupied --
********-101.5851-101.5850-101.5840-101.5840-101.5783-101.5780-101.5771
-10.2903 -10.2872 -10.2871 -10.2860 -10.2860 -10.2783 -10.2777 -10.2748
-10.2482 -10.2361 -10.2187 -10.2178  -9.5008  -9.4998  -9.4996  -9.4988
 -9.4987  -9.4931  -9.4926  -9.4917  -7.2659  -7.2649  -7.2646  -7.2637
 -7.2636  -7.2580  -7.2576  -7.2566  -7.2557  -7.2546  -7.2546  -7.2544
 -7.2536  -7.2536  -7.2536  -7.2535  -7.2528  -7.2527  -7.2479  -7.2475
 -7.2472  -7.2465  -7.2465  -7.2460  -0.9763  -0.9538  -0.9300  -0.9213
 -0.9017  -0.8846  -0.8812  -0.8721  -0.8568  -0.8441  -0.7956  -0.7650
 -0.7507  -0.7457  -0.6657  -0.6444  -0.6375  -0.6213  -0.5668  -0.5551
 -0.5373  -0.5275  -0.5004  -0.4893  -0.4779  -0.4741  -0.4732  -0.4688
 -0.4559  -0.4493  -0.4374  -0.4182  -0.4167  -0.4164  -0.3974  -0.3888
 -0.3689  -0.3667  -0.3637  -0.3635  -0.3597  -0.3538  -0.3499  -0.3436
 -0.3434  -0.3379  -0.3324  -0.3208  -0.3185  -0.2798  -0.2766  -0.2740
 -0.2719
 -- Virtual --
 -0.0689  -0.0674  -0.0634  -0.0591  -0.0540  -0.0394  -0.0129  -0.0125
 -0.0017   0.0057   0.0133   0.0163   0.0204   0.0217   0.0238   0.0274
  0.0356   0.0413   0.0483   0.0551   0.0578   0.0584   0.0621   0.0648
  0.0729   0.0735   0.0783   0.0803   0.0804   0.0848   0.0853   0.0905
  0.0924   0.0950   0.0965   0.1044   0.1084   0.1107   0.1112   0.1141
  0.1166   0.1200   0.1234   0.1269   0.1346   0.1358   0.1365   0.1412
  0.1415   0.1453   0.1514   0.1536   0.1551   0.1663   0.1709   0.1720
  0.1731   0.1761   0.1791   0.1811   0.1818   0.1915   0.1972   0.1974
  0.1999   0.2013   0.2075   0.2143   0.2172   0.2230   0.2249   0.2253
  0.2294   0.2304   0.2375   0.2419   0.2433   0.2473   0.2562   0.2569
  0.2599   0.2613   0.2646   0.2694   0.2727   0.2756   0.2764   0.2820
  0.2855   0.2896   0.2905   0.2969   0.3020   0.3021   0.3059   0.3170
  0.3196   0.3269   0.3306   0.3478   0.3545   0.3810   0.4085   0.4196
  0.4243   0.4276   0.4314   0.4324   0.4443   0.4462   0.4514   0.4526
  0.4594   0.4602   0.4619   0.4670   0.4734   0.4746   0.4796   0.4842
  0.4846   0.4912   0.5035   0.5045   0.5103   0.5131   0.5204   0.5297
  0.5436   0.5643   0.5644   0.5672   0.5694   0.5771   0.5880   0.5926
  0.5989   0.6025   0.6058   0.6107   0.6149   0.6162   0.6258   0.6300
  0.6368   0.6448   0.6539   0.6565   0.6593   0.6737   0.6802   0.6847
  0.6960   0.7119   0.7236   0.7722   0.7779   0.7789   0.7879   0.7885
  0.8068   0.8200   0.8228   0.8297   0.8332   0.8343   0.8355   0.8369
  0.8370   0.8409   0.8424   0.8431   0.8501   0.8509   0.8536   0.8570
  0.8628   0.8680   0.8742   0.8746   0.8890   0.8908   0.8949   0.8966
  0.8992   0.9060   0.9112   0.9205   0.9221   0.9299   0.9341   0.9354
  0.9380   0.9432   0.9476   0.9504   0.9580   0.9599   0.9640   0.9752
  0.9763   0.9997   1.0007   1.0165   1.0234   1.0312   1.0505   1.0544
  1.0702   1.0715   1.0896   1.1029   1.1313   1.1436   1.1717   1.1825
  1.1938   1.2002   1.2202   1.2335   1.2475   1.2554   1.2658   1.2698
  1.2702   1.2747   1.2754   1.2816   1.2900   1.2935   1.3077   1.3214
  1.3242   1.3555   1.3744   1.3834   1.3905   1.4234   1.4624   1.4664
  1.4833   1.5323   1.5355   1.5623   1.5686   1.6069   1.6350   1.6457
  1.6493   1.6789   1.6855   1.7166   1.7373   1.7556   1.7601   1.7786
  1.7968   1.7984   1.8167   1.8267   1.8377   1.8477   1.8651   1.8761
  1.8862   1.9092   1.9425   1.9549   1.9609   1.9909   2.0304   2.0997
  2.1108   2.1139   2.1158   2.1852   2.2192   2.2210   2.2254   2.2302
  2.2340   2.2474   2.2501   2.2604   2.2682   2.2887   2.2990   2.3142
  2.3214   2.3321   2.3382   2.3445   2.3565   2.3954   2.4020   2.4112
  2.4206   2.4279   2.4482   2.4511   2.4585   2.4802   2.4914   2.5123
  2.5216   2.5290   2.5481   2.5637   2.5939   2.6361   2.6410   2.6516
  2.6608   2.6709   2.6837   2.6890   2.7291   2.7334   2.7645   2.7716
  2.8085   2.8179   2.8290   2.8509   2.8894   2.9528   2.9679   3.0440
  3.0631   3.0895   3.1103   3.1184   3.1217   3.1250   3.1455   3.1758
  3.2083   3.2303   3.2309   3.2711   3.3645   3.4200   3.4979   3.5039
  3.6057   3.6804   3.6996   3.8065   3.8793   3.9059   4.0085   4.0738
  4.2896   4.7988   4.8065   9.7361   9.7603   9.7816   9.7974   9.8047
  9.8113   9.8363   9.8570  23.2650  23.4563  23.7656  23.8124  23.8430
 23.8728  23.9185  23.9245  23.9569  23.9728  24.0713  24.1377  25.7638
 25.7756  25.7873  25.8295  25.8545  25.8813  25.9715  25.9835  26.0792
 26.0864  26.1152  26.1682  26.1891  26.2359  26.3674  26.3690  26.4674
 26.5353  26.5424  26.6816  26.7622  26.7672  26.9350  27.1554 215.7274
215.7525 215.7769 215.7945 215.8038 215.8122 215.8473 215.8649
 --------------------------------------------------------------

          Ground-State Mulliken Net Atomic Charges

     Atom                 Charge (a.u.)
  ----------------------------------------
      1 C                    -0.944595
      2 C                    -1.366691
      3 Cl                    0.588763
      4 C                     0.188174
      5 Cl                    0.641358
      6 C                     0.313207
      7 Cl                    0.678070
      8 C                     0.149479
      9 Cl                    0.640445
     10 C                    -1.396727
     11 Cl                    0.597845
     12 C                    -0.025173
     13 C                    -1.611938
     14 Cl                    0.525670
     15 C                     0.630585
     16 Cl                    0.595875
     17 C                     0.206481
     18 Cl                    0.554604
     19 C                    -1.033637
     20 H                     0.213485
     21 C                    -0.347146
     22 H                     0.201867
  ----------------------------------------
  Sum of atomic charges =     0.000000

 -----------------------------------------------------------------
                    Cartesian Multipole Moments
 -----------------------------------------------------------------
    Charge (ESU x 10^10)
                 0.0000
    Dipole Moment (Debye)
         X      -0.3480      Y       1.8382      Z      -0.5798
       Tot       1.9587
    Quadrupole Moments (Debye-Ang)
        XX    -173.8534     XY       4.0913     YY    -166.9626
        XZ       0.0771     YZ      -4.0560     ZZ    -169.0821
    Octopole Moments (Debye-Ang^2)
       XXX    -253.1984    XXY      69.0587    XYY     -70.3148
       YYY     187.1954    XXZ      23.1955    XYZ      -9.1972
       YYZ       9.9058    XZZ     -78.3337    YZZ      69.1025
       ZZZ      50.1826
    Hexadecapole Moments (Debye-Ang^3)
      XXXX   -8427.0697   XXXY     474.7593   XXYY   -1665.2817
      XYYY     441.0029   YYYY   -1647.3176   XXXZ    1564.9788
      XXYZ    -161.1972   XYYZ     504.9397   YYYZ    -477.0942
      XXZZ   -2064.1458   XYZZ     178.2275   YYZZ    -941.5448
      XZZZ    1549.7348   YZZZ    -437.1469   ZZZZ   -4021.4183
 -----------------------------------------------------------------
 Calculating analytic gradient of the SCF energy
 Gradient of SCF Energy
            1           2           3           4           5           6
    1   0.0000142   0.0000546   0.0000106  -0.0000193  -0.0000135   0.0000316
    2  -0.0000063  -0.0000348   0.0000534  -0.0000042   0.0000011   0.0000172
    3   0.0000341  -0.0000344   0.0000089  -0.0000002   0.0000181   0.0000432
            7           8           9          10          11          12
    1   0.0000329   0.0000029  -0.0000046   0.0000039  -0.0000067  -0.0000379
    2   0.0000094  -0.0000059  -0.0000136   0.0000096  -0.0000089   0.0000746
    3   0.0000553   0.0000166   0.0000286   0.0000112   0.0000064  -0.0000331
           13          14          15          16          17          18
    1   0.0000386  -0.0000066  -0.0000272   0.0000060  -0.0000186  -0.0000170
    2  -0.0000614   0.0000308  -0.0000104   0.0000064   0.0000189  -0.0000063
    3  -0.0000180  -0.0000006   0.0000013  -0.0000218  -0.0000276  -0.0000301
           19          20          21          22
    1   0.0000116  -0.0000232  -0.0000199  -0.0000125
    2  -0.0000200  -0.0000038  -0.0000438  -0.0000019
    3  -0.0000264  -0.0000236   0.0000060  -0.0000138
 Max gradient component =       7.459E-05
 RMS gradient           =       2.572E-05
 Gradient time:  CPU 337.89 s  wall 337.92 s
 Geometry Optimization Parameters
   NAtoms,    NIC,     NZ,  NCons,   NDum,   NFix, NCnnct, MaxDiis
       22     163      22       0       0       0       0       0

 Cartesian Hessian Update
 Hessian updated using BFGS update


** GEOMETRY OPTIMIZATION IN DELOCALIZED INTERNAL COORDINATES **
   Searching for a Minimum

   Optimization Cycle:  15

                       Coordinates (Angstroms)
     ATOM                X               Y               Z
      1  C         0.0146384037   -0.0063929038    0.0248411010
      2  C        -0.0304963018    0.4245489468    1.3558911126
      3  Cl        1.4516609353    0.9072394728    2.1352463625
      4  C        -1.2368666762    0.4652912093    2.0651182206
      5  Cl       -1.2674548077    0.9993033093    3.7162564609
      6  C        -2.4230735662    0.0684157568    1.4323605325
      7  Cl       -3.9237908230    0.1092223287    2.3030690968
      8  C        -2.3992413067   -0.3612790087    0.0984136721
      9  Cl       -3.8675276317   -0.8493388584   -0.6878274572
     10  C        -1.1814586513   -0.3936636830   -0.5913426199
     11  Cl       -1.1353968900   -0.9336363818   -2.2480265012
     12  C         1.3029434493   -0.0354582813   -0.7293738550
     13  C         2.1199007196   -1.1715033381   -0.7313441455
     14  Cl        1.6191498469   -2.5750636124    0.1757175470
     15  C         3.3245804149   -1.1938367746   -1.4515480350
     16  Cl        4.3301768150   -2.6096050643   -1.4469770202
     17  C         3.6994482759   -0.0546583408   -2.1750763468
     18  Cl        5.1816968517   -0.0217487175   -3.0958442122
     19  C         2.8925619734    1.0788101904   -2.1757424243
     20  H         3.2000794524    1.9483610459   -2.7415646110
     21  C         1.7062847048    1.0836772262   -1.4575985710
     22  H         1.0796860448    1.9671843204   -1.4625622162
   Point Group: c1    Number of degrees of freedom:    60


   Energy is  -4140.355280253

 Hessian updated using BFGS update

 60 Hessian modes will be used to form the next step
  Hessian Eigenvalues:
     0.001932    0.014268    0.018350    0.020031    0.020915    0.021389
     0.022947    0.023634    0.023764    0.023865    0.024081    0.024102
     0.024110    0.024123    0.024129    0.024150    0.024178    0.025036
     0.029290    0.098440    0.159332    0.160178    0.189925    0.225536
     0.231202    0.238433    0.245844    0.249851    0.249989    0.250017
     0.250052    0.250223    0.251035    0.251784    0.261130    0.283564
     0.290411    0.300252    0.300970    0.301034    0.301106    0.301197
     0.302724    0.316122    0.323539    0.355554    0.356672    0.382295
     0.414644    0.426997    0.432469    0.456776    0.461359    0.469963
     0.473994    0.477418    0.478951    0.483807    0.497473    0.591147

 Minimum search - taking simple RFO step
 Searching for Lamda that Minimizes Along All modes
 Value Taken    Lamda =   0.00000000
 Step Taken.  Stepsize is  0.005140

                             Maximum     Tolerance    Cnvgd?
         Gradient           0.000083      0.000300     YES
         Displacement       0.003164      0.001200      NO
         Energy change     -0.000001      0.000001     YES

 Final energy is   -4140.3552802533522     


 ******************************
 **  OPTIMIZATION CONVERGED  **
 ******************************

                       Coordinates (Angstroms)
     ATOM                X               Y               Z
      1  C         0.0146384037   -0.0063929038    0.0248411010
      2  C        -0.0304963018    0.4245489468    1.3558911126
      3  Cl        1.4516609353    0.9072394728    2.1352463625
      4  C        -1.2368666762    0.4652912093    2.0651182206
      5  Cl       -1.2674548077    0.9993033093    3.7162564609
      6  C        -2.4230735662    0.0684157568    1.4323605325
      7  Cl       -3.9237908230    0.1092223287    2.3030690968
      8  C        -2.3992413067   -0.3612790087    0.0984136721
      9  Cl       -3.8675276317   -0.8493388584   -0.6878274572
     10  C        -1.1814586513   -0.3936636830   -0.5913426199
     11  Cl       -1.1353968900   -0.9336363818   -2.2480265012
     12  C         1.3029434493   -0.0354582813   -0.7293738550
     13  C         2.1199007196   -1.1715033381   -0.7313441455
     14  Cl        1.6191498469   -2.5750636124    0.1757175470
     15  C         3.3245804149   -1.1938367746   -1.4515480350
     16  Cl        4.3301768150   -2.6096050643   -1.4469770202
     17  C         3.6994482759   -0.0546583408   -2.1750763468
     18  Cl        5.1816968517   -0.0217487175   -3.0958442122
     19  C         2.8925619734    1.0788101904   -2.1757424243
     20  H         3.2000794524    1.9483610459   -2.7415646110
     21  C         1.7062847048    1.0836772262   -1.4575985710
     22  H         1.0796860448    1.9671843204   -1.4625622162

Z-matrix Print:
$molecule
0 1
Cl
C  1 1.744561
C  2 1.399293 1 119.003601
C  3 1.394797 2 118.806287 1 -179.904835 0
H  4 1.083160 3 119.312713 2 179.941277 0
C  4 1.386726 3 120.993451 2 0.127545 0
H  6 1.082054 4 120.737084 3 179.823722 0
C  6 1.391336 4 119.915280 3 -0.039560 0
C  8 1.400624 6 120.505783 4 -0.109884 0
C  3 1.493123 2 121.349955 1 -0.331045 0
C  10 1.399801 3 120.939347 2 90.205130 0
C  11 1.399997 10 121.228612 3 179.437131 0
C  10 1.400110 3 120.624747 2 -90.666702 0
C  13 1.399931 10 121.325331 3 -179.448829 0
C  14 1.401649 13 119.392595 10 0.057534 0
Cl 15 1.735497 14 119.959207 13 -179.791138 0
Cl 14 1.735581 13 120.411645 10 -179.892140 0
Cl 12 1.735616 11 120.402723 10 179.833953 0
Cl 9 1.736561 8 120.628156 6 -179.927361 0
Cl 11 1.742749 10 118.886787 3 -0.937814 0
Cl 13 1.743070 10 118.776629 3 0.922331 0
Cl 8 1.745267 6 118.484651 4 179.803132 0
$end


 --------------------------------------------------------------

                    Orbital Energies (a.u.)
 --------------------------------------------------------------

 Alpha MOs
 -- Occupied --
********-101.5851-101.5850-101.5840-101.5840-101.5783-101.5780-101.5771
-10.2903 -10.2872 -10.2871 -10.2860 -10.2860 -10.2783 -10.2777 -10.2748
-10.2482 -10.2361 -10.2187 -10.2178  -9.5008  -9.4998  -9.4996  -9.4988
 -9.4987  -9.4931  -9.4926  -9.4917  -7.2659  -7.2649  -7.2646  -7.2637
 -7.2636  -7.2580  -7.2576  -7.2566  -7.2557  -7.2546  -7.2546  -7.2544
 -7.2536  -7.2536  -7.2536  -7.2535  -7.2528  -7.2527  -7.2479  -7.2475
 -7.2472  -7.2465  -7.2465  -7.2460  -0.9763  -0.9538  -0.9300  -0.9213
 -0.9017  -0.8846  -0.8812  -0.8721  -0.8568  -0.8441  -0.7956  -0.7650
 -0.7507  -0.7457  -0.6657  -0.6444  -0.6375  -0.6213  -0.5668  -0.5551
 -0.5373  -0.5275  -0.5004  -0.4893  -0.4779  -0.4741  -0.4732  -0.4688
 -0.4559  -0.4493  -0.4374  -0.4182  -0.4167  -0.4164  -0.3974  -0.3888
 -0.3689  -0.3667  -0.3637  -0.3635  -0.3597  -0.3538  -0.3499  -0.3436
 -0.3434  -0.3379  -0.3324  -0.3208  -0.3185  -0.2798  -0.2766  -0.2740
 -0.2719
 -- Virtual --
 -0.0689  -0.0674  -0.0634  -0.0591  -0.0540  -0.0394  -0.0129  -0.0125
 -0.0017   0.0057   0.0133   0.0163   0.0204   0.0217   0.0238   0.0274
  0.0356   0.0413   0.0483   0.0551   0.0578   0.0584   0.0621   0.0648
  0.0729   0.0735   0.0783   0.0803   0.0804   0.0848   0.0853   0.0905
  0.0924   0.0950   0.0965   0.1044   0.1084   0.1107   0.1112   0.1141
  0.1166   0.1200   0.1234   0.1269   0.1346   0.1358   0.1365   0.1412
  0.1415   0.1453   0.1514   0.1536   0.1551   0.1663   0.1709   0.1720
  0.1731   0.1761   0.1791   0.1811   0.1818   0.1915   0.1972   0.1974
  0.1999   0.2013   0.2075   0.2143   0.2172   0.2230   0.2249   0.2253
  0.2294   0.2304   0.2375   0.2419   0.2433   0.2473   0.2562   0.2569
  0.2599   0.2613   0.2646   0.2694   0.2727   0.2756   0.2764   0.2820
  0.2855   0.2896   0.2905   0.2969   0.3020   0.3021   0.3059   0.3170
  0.3196   0.3269   0.3306   0.3478   0.3545   0.3810   0.4085   0.4196
  0.4243   0.4276   0.4314   0.4324   0.4443   0.4462   0.4514   0.4526
  0.4594   0.4602   0.4619   0.4670   0.4734   0.4746   0.4796   0.4842
  0.4846   0.4912   0.5035   0.5045   0.5103   0.5131   0.5204   0.5297
  0.5436   0.5643   0.5644   0.5672   0.5694   0.5771   0.5880   0.5926
  0.5989   0.6025   0.6058   0.6107   0.6149   0.6162   0.6258   0.6300
  0.6368   0.6448   0.6539   0.6565   0.6593   0.6737   0.6802   0.6847
  0.6960   0.7119   0.7236   0.7722   0.7779   0.7789   0.7879   0.7885
  0.8068   0.8200   0.8228   0.8297   0.8332   0.8343   0.8355   0.8369
  0.8370   0.8409   0.8424   0.8431   0.8501   0.8509   0.8536   0.8570
  0.8628   0.8680   0.8742   0.8746   0.8890   0.8908   0.8949   0.8966
  0.8992   0.9060   0.9112   0.9205   0.9221   0.9299   0.9341   0.9354
  0.9380   0.9432   0.9476   0.9504   0.9580   0.9599   0.9640   0.9752
  0.9763   0.9997   1.0007   1.0165   1.0234   1.0312   1.0505   1.0544
  1.0702   1.0715   1.0896   1.1029   1.1313   1.1436   1.1717   1.1825
  1.1938   1.2002   1.2202   1.2335   1.2475   1.2554   1.2658   1.2698
  1.2702   1.2747   1.2754   1.2816   1.2900   1.2935   1.3077   1.3214
  1.3242   1.3555   1.3744   1.3834   1.3905   1.4234   1.4624   1.4664
  1.4833   1.5323   1.5355   1.5623   1.5686   1.6069   1.6350   1.6457
  1.6493   1.6789   1.6855   1.7166   1.7373   1.7556   1.7601   1.7786
  1.7968   1.7984   1.8167   1.8267   1.8377   1.8477   1.8651   1.8761
  1.8862   1.9092   1.9425   1.9549   1.9609   1.9909   2.0304   2.0997
  2.1108   2.1139   2.1158   2.1852   2.2192   2.2210   2.2254   2.2302
  2.2340   2.2474   2.2501   2.2604   2.2682   2.2887   2.2990   2.3142
  2.3214   2.3321   2.3382   2.3445   2.3565   2.3954   2.4020   2.4112
  2.4206   2.4279   2.4482   2.4511   2.4585   2.4802   2.4914   2.5123
  2.5216   2.5290   2.5481   2.5637   2.5939   2.6361   2.6410   2.6516
  2.6608   2.6709   2.6837   2.6890   2.7291   2.7334   2.7645   2.7716
  2.8085   2.8179   2.8290   2.8509   2.8894   2.9528   2.9679   3.0440
  3.0631   3.0895   3.1103   3.1184   3.1217   3.1250   3.1455   3.1758
  3.2083   3.2303   3.2309   3.2711   3.3645   3.4200   3.4979   3.5039
  3.6057   3.6804   3.6996   3.8065   3.8793   3.9059   4.0085   4.0738
  4.2896   4.7988   4.8065   9.7361   9.7603   9.7816   9.7974   9.8047
  9.8113   9.8363   9.8570  23.2650  23.4563  23.7656  23.8124  23.8430
 23.8728  23.9185  23.9245  23.9569  23.9728  24.0713  24.1377  25.7638
 25.7756  25.7873  25.8295  25.8545  25.8813  25.9715  25.9835  26.0792
 26.0864  26.1152  26.1682  26.1891  26.2359  26.3674  26.3690  26.4674
 26.5353  26.5424  26.6816  26.7622  26.7672  26.9350  27.1554 215.7274
215.7525 215.7769 215.7945 215.8038 215.8122 215.8473 215.8649
 --------------------------------------------------------------

          Ground-State Mulliken Net Atomic Charges

     Atom                 Charge (a.u.)
  ----------------------------------------
      1 C                    -0.944595
      2 C                    -1.366691
      3 Cl                    0.588763
      4 C                     0.188174
      5 Cl                    0.641358
      6 C                     0.313207
      7 Cl                    0.678070
      8 C                     0.149479
      9 Cl                    0.640445
     10 C                    -1.396727
     11 Cl                    0.597845
     12 C                    -0.025173
     13 C                    -1.611938
     14 Cl                    0.525670
     15 C                     0.630585
     16 Cl                    0.595875
     17 C                     0.206481
     18 Cl                    0.554604
     19 C                    -1.033637
     20 H                     0.213485
     21 C                    -0.347146
     22 H                     0.201867
  ----------------------------------------
  Sum of atomic charges =     0.000000

 -----------------------------------------------------------------
                    Cartesian Multipole Moments
 -----------------------------------------------------------------
    Charge (ESU x 10^10)
                 0.0000
    Dipole Moment (Debye)
         X      -0.3480      Y       1.8382      Z      -0.5798
       Tot       1.9587
    Quadrupole Moments (Debye-Ang)
        XX    -173.8534     XY       4.0913     YY    -166.9626
        XZ       0.0771     YZ      -4.0560     ZZ    -169.0821
    Octopole Moments (Debye-Ang^2)
       XXX    -253.1984    XXY      69.0587    XYY     -70.3148
       YYY     187.1954    XXZ      23.1955    XYZ      -9.1972
       YYZ       9.9058    XZZ     -78.3337    YZZ      69.1025
       ZZZ      50.1826
    Hexadecapole Moments (Debye-Ang^3)
      XXXX   -8427.0697   XXXY     474.7593   XXYY   -1665.2817
      XYYY     441.0029   YYYY   -1647.3176   XXXZ    1564.9788
      XXYZ    -161.1972   XYYZ     504.9397   YYYZ    -477.0942
      XXZZ   -2064.1458   XYZZ     178.2275   YYZZ    -941.5448
      XZZZ    1549.7348   YZZZ    -437.1469   ZZZZ   -4021.4183
 -----------------------------------------------------------------
Archival summary:
1\1\november\OPT\ProcedureUnspecified\BasisUnspecified\l8122\taweetha\WedJan802:58:422020WedJan802:58:422020\0\\#,OPT,ProcedureUnspecified,BasisUnspecified,\\0,1\Cl\C,1,1.74456\C,2,1.39929,1,119.004\C,3,1.3948,2,118.806,1,-179.905,0\H,4,1.08316,3,119.313,2,179.941,0\C,4,1.38673,3,120.993,2,0.127545,0\H,6,1.08205,4,120.737,3,179.824,0\C,6,1.39134,4,119.915,3,-0.0395601,0\C,8,1.40062,6,120.506,4,-0.109884,0\C,3,1.49312,2,121.35,1,-0.331045,0\C,10,1.3998,3,120.939,2,90.2051,0\C,11,1.4,10,121.229,3,179.437,0\C,10,1.40011,3,120.625,2,-90.6667,0\C,13,1.39993,10,121.325,3,-179.449,0\C,14,1.40165,13,119.393,10,0.057534,0\Cl,15,1.7355,14,119.959,13,-179.791,0\Cl,14,1.73558,13,120.412,10,-179.892,0\Cl,12,1.73562,11,120.403,10,179.834,0\Cl,9,1.73656,8,120.628,6,-179.927,0\Cl,11,1.74275,10,118.887,3,-0.937814,0\Cl,13,1.74307,10,118.777,3,0.922331,0\Cl,8,1.74527,6,118.485,4,179.803,0\\\@

 Total job time:  19799.05s(wall), 19797.18s(cpu) 
 Wed Jan  8 02:58:42 2020

        *************************************************************
        *                                                           *
        *  Thank you very much for using Q-Chem.  Have a nice day.  *
        *                                                           *
        *************************************************************


 
User input: 2 of 2 
 
                  Welcome to Q-Chem
     A Quantum Leap Into The Future Of Chemistry


 Q-Chem 5.2 (devel), Q-Chem, Inc., Pleasanton, CA (2019)

 Yihan Shao,  Zhengting Gan,  E. Epifanovsky,  A. T. B. Gilbert,  M. Wormit,  
 J. Kussmann,  A. W. Lange,  A. Behn,  Jia Deng,  Xintian Feng,  D. Ghosh,  
 M. Goldey,  P. R. Horn,  L. D. Jacobson,  I. Kaliman,  T. Kus,  A. Landau,  
 Jie Liu,  E. I. Proynov,  R. M. Richard,  R. P. Steele,  E. J. Sundstrom,  
 H. L. Woodcock III,  P. M. Zimmerman,  D. Zuev,  B. Albrecht,  E. Alguire,  
 S. A. Baeppler,  D. Barton,  Z. Benda,  Y. A. Bernard,  E. J. Berquist,  
 K. B. Bravaya,  H. Burton,  D. Casanova,  Chun-Min Chang,  Yunqing Chen,  
 A. Chien,  K. D. Closser,  M. P. Coons,  S. Coriani,  S. Dasgupta,  
 A. L. Dempwolff,  M. Diedenhofen,  Hainam Do,  R. G. Edgar,  Po-Tung Fang,  
 S. Faraji,  S. Fatehi,  Qingguo Feng,  K. D. Fenk,  J. Fosso-Tande,  
 J. Gayvert,  Qinghui Ge,  A. Ghysels,  G. Gidofalvi,  J. Gomes,  
 J. Gonthier,  A. Gunina,  D. Hait,  M. W. D. Hanson-Heine,  
 P. H. P. Harbach,  A. W. Hauser,  M. F. Herbst,  J. E. Herr,  
 E. G. Hohenstein,  Z. C. Holden,  Kerwin Hui,  B. C. Huynh,  T.-C. Jagau,  
 Hyunjun Ji,  B. Kaduk,  K. Khistyaev,  Jaehoon Kim,  P. Klunzinger,  K. Koh,  
 D. Kosenkov,  L. Koulias,  T. Kowalczyk,  C. M. Krauter,  A. Kunitsa,  
 Ka Un Lao,  A. Laurent,  K. V. Lawler,  Joonho Lee,  D. Lefrancois,  
 S. Lehtola,  D. S. Levine,  Yi-Pei Li,  You-Sheng Lin,  Fenglai Liu,  
 E. Livshits,  A. Luenser,  P. Manohar,  E. Mansoor,  S. F. Manzer,  
 Shan-Ping Mao,  Yuezhi Mao,  N. Mardirossian,  A. V. Marenich,  
 T. Markovich,  L. A. Martinez-Martinez,  S. A. Maurer,  N. J. Mayhall,  
 S. C. McKenzie,  J.-M. Mewes,  P. Morgante,  A. F. Morrison,  
 J. W. Mullinax,  K. Nanda,  T. S. Nguyen-Beck,  R. Olivares-Amaya,  
 J. A. Parkhill,  Zheng Pei,  T. M. Perrine,  F. Plasser,  P. Pokhilko,  
 S. Prager,  A. Prociuk,  E. Ramos,  D. R. Rehn,  F. Rob,  M. Scheurer,  
 M. Schneider,  N. Sergueev,  S. M. Sharada,  S. Sharma,  D. W. Small,  
 T. Stauch,  T. Stein,  Yu-Chuan Su,  A. J. W. Thom,  A. Tkatchenko,  
 T. Tsuchimochi,  N. M. Tubman,  L. Vogt,  M. L. Vidal,  O. Vydrov,  
 M. A. Watson,  J. Wenzel,  M. de Wergifosse,  T. A. Wesolowski,  A. White,  
 J. Witte,  A. Yamada,  Jun Yang,  K. Yao,  S. Yeganeh,  S. R. Yost,  
 Zhi-Qiang You,  A. Zech,  Igor Ying Zhang,  Xing Zhang,  Yan Zhao,  
 Ying Zhu,  B. R. Brooks,  G. K. L. Chan,  C. J. Cramer,  M. S. Gordon,  
 W. J. Hehre,  A. Klamt,  M. W. Schmidt,  C. D. Sherrill,  D. G. Truhlar,  
 A. Aspuru-Guzik,  R. Baer,  A. T. Bell,  N. A. Besley,  Jeng-Da Chai,  
 A. E. DePrince, III,  R. A. DiStasio Jr.,  A. Dreuw,  B. D. Dunietz,  
 T. R. Furlani,  Chao-Ping Hsu,  Yousung Jung,  Jing Kong,  D. S. Lambrecht,  
 WanZhen Liang,  C. Ochsenfeld,  V. A. Rassolov,  L. V. Slipchenko,  
 J. E. Subotnik,  T. Van Voorhis,  J. M. Herbert,  A. I. Krylov,  
 P. M. W. Gill,  M. Head-Gordon

 Contributors to earlier versions of Q-Chem not listed above: 
 R. D. Adamson,  B. Austin,  J. Baker,  G. J. O. Beran,  K. Brandhorst,  
 S. T. Brown,  E. F. C. Byrd,  A. K. Chakraborty,  C.-L. Cheng,  
 Siu Hung Chien,  D. M. Chipman,  D. L. Crittenden,  H. Dachsel,  
 R. J. Doerksen,  A. D. Dutoi,  L. Fusti-Molnar,  W. A. Goddard III,  
 A. Golubeva-Zadorozhnaya,  S. R. Gwaltney,  G. Hawkins,  A. Heyden,  
 S. Hirata,  G. Kedziora,  F. J. Keil,  C. Kelley,  Jihan Kim,  R. A. King,  
 R. Z. Khaliullin,  P. P. Korambath,  W. Kurlancheek,  A. M. Lee,  M. S. Lee,  
 S. V. Levchenko,  Ching Yeh Lin,  D. Liotard,  R. C. Lochan,  I. Lotan,  
 P. E. Maslen,  N. Nair,  D. P. O'Neill,  D. Neuhauser,  E. Neuscamman,  
 C. M. Oana,  R. Olson,  B. Peters,  R. Peverati,  P. A. Pieniazek,  
 Y. M. Rhee,  J. Ritchie,  M. A. Rohrdanz,  E. Rosta,  N. J. Russ,  
 H. F. Schaefer III,  N. E. Schultz,  N. Shenvi,  A. C. Simmonett,  A. Sodt,  
 D. Stuck,  K. S. Thanthiriwatte,  V. Vanovschi,  Tao Wang,  A. Warshel,  
 C. F. Williams,  Q. Wu,  X. Xu,  W. Zhang

 Please cite Q-Chem as follows:
 Y. Shao et al., Mol. Phys. 113, 184-215 (2015)
 DOI: 10.1080/00268976.2014.952696

 Q-Chem 5.2.1 for Intel X86 EM64T Linux

 Parts of Q-Chem use Armadillo 8.300.2 (Tropical Shenanigans).
 http://arma.sourceforge.net/

 Q-Chem begins on Wed Jan  8 02:58:42 2020  

Host: 
0

     Scratch files written to /scratch/taweetham/qchem26448//
NAlpha2: 210
NElect   210
Mult     1
The previous job contains 0 fragments, simply inherited here

 Q-Chem warning in module libgen/rem_setup.C, line 2168:

 Setting Thresh to 1e-14


Checking the input file for inconsistencies... 	...done.

--------------------------------------------------------------
User input:
--------------------------------------------------------------

$MOLECULE
READ
$END

$REM
   JOB_TYPE 	FREQUENCY
   BASIS 	6-311++G**
   METHOD	B3LYP
   SCF_GUESS_ALWAYS     TRUE
   S2THRESH     15
   THRESH       15
   MEM_TOTAL    10000
$END

--------------------------------------------------------------
 ----------------------------------------------------------------
             Standard Nuclear Orientation (Angstroms)
    I     Atom           X                Y                Z
 ----------------------------------------------------------------
    1      C       0.4638741743     0.0031824050     0.3423556723
    2      C       1.1828530631     1.2025737877     0.2793332774
    3      Cl      0.3150406096     2.7105916431     0.3791256529
    4      C       2.5749439883     1.2073934666     0.1308336824
    5      Cl      3.4445541755     2.7073054292     0.0508069867
    6      C       3.2638931034    -0.0103232672     0.0442641974
    7      Cl      4.9889572150    -0.0169733373    -0.1456317022
    8      C       2.5623291179    -1.2219460715     0.1105812284
    9      Cl      3.4141040752    -2.7306175528     0.0074694159
   10      C       1.1704688093    -1.2027030577     0.2594492678
   11      Cl      0.2839738250    -2.7016043256     0.3350489764
   12      C      -1.0194263294     0.0054051050     0.5133222236
   13      C      -1.8794364939     0.0218358197    -0.5903688488
   14      Cl     -1.1957307413     0.0488377878    -2.1951464445
   15      C      -3.2728467308     0.0134147943    -0.4207145208
   16      Cl     -4.3303796408     0.0335319297    -1.7979814919
   17      C      -3.7942429931    -0.0134908442     0.8789656935
   18      Cl     -5.5172313483    -0.0318621449     1.1563300186
   19      C      -2.9445992340    -0.0280432735     1.9806510248
   20      H      -3.3676203427    -0.0492173395     2.9763644563
   21      C      -1.5704684725    -0.0181895938     1.7944371819
   22      H      -0.9123305609    -0.0319985792     2.6546110628
 ----------------------------------------------------------------
 Molecular Point Group                 C1    NOp =  1
 Largest Abelian Subgroup              C1    NOp =  1
 Nuclear Repulsion Energy =        2714.92930487 hartrees
 There are      105 alpha and      105 beta electrons
 Requested basis set is 6-311++G(d,p)
 There are 186 shells and 518 basis functions

 Total QAlloc Memory Limit  10000 MB
 Mega-Array Size       188 MB
 MEM_STATIC part       192 MB
 A cutoff of  1.0D-15 yielded  12347 shell pairs
 There are    107651 function pairs (    115749 Cartesian)
 Smallest overlap matrix eigenvalue = 1.11E-07
 Linear dependence detected in AO basis
 Number of orthogonalized atomic orbitals = 512
 Maximum deviation from orthogonality = 3.072E-10
 Guess from superposition of atomic densities
 Warning:  Energy on first SCF cycle will be non-variational
 SAD guess density has 210.000000 electrons

 -----------------------------------------------------------------------
  General SCF calculation program by
  Eric Jon Sundstrom, Paul Horn, Yuezhi Mao, Dmitri Zuev, Alec White,
  David Stuck, Shaama M.S., Shane Yost, Joonho Lee, David Small,
  Daniel Levine, Susi Lehtola, Hugh Burton, Evgeny Epifanovsky,
  Bang C. Huynh
 -----------------------------------------------------------------------
 Exchange:     0.2000 Hartree-Fock + 0.0800 Slater + 0.7200 B88
 Correlation:  0.1900 VWN1RPA + 0.8100 LYP
 Using SG-1 standard quadrature grid
 A restricted SCF calculation will be
 performed using DIIS
 SCF converges when DIIS error is below 1.0e-08
 ---------------------------------------
  Cycle       Energy         DIIS error
 ---------------------------------------
    1   -4145.0647222184      2.66e-02  
    2   -4140.2542738750      1.74e-03  
    3   -4140.1495305905      2.34e-03  
    4   -4140.3378528453      6.81e-04  
    5   -4140.3529463909      2.63e-04  
    6   -4140.3549781665      1.00e-04  
    7   -4140.3552837665      3.34e-05  
    8   -4140.3553188268      1.02e-05  
    9   -4140.3553219692      2.73e-06  
   10   -4140.3553221960      8.38e-07  
   11   -4140.3553222172      1.98e-07  
   12   -4140.3553222181      9.55e-08  
   13   -4140.3553222187      2.49e-08  
   14   -4140.3553222186      8.54e-09  Convergence criterion met
 ---------------------------------------
 SCF time:   CPU 937.56s  wall 937.00s 
 SCF   energy in the final basis set =    -4140.3553222186
 Total energy in the final basis set =    -4140.3553222186

 --------------------------------------------------------------

                    Orbital Energies (a.u.)
 --------------------------------------------------------------

 Alpha MOs
 -- Occupied --
********-101.5851-101.5850-101.5841-101.5840-101.5784-101.5780-101.5771
-10.2903 -10.2872 -10.2871 -10.2860 -10.2860 -10.2783 -10.2777 -10.2748
-10.2482 -10.2361 -10.2187 -10.2178  -9.5007  -9.4998  -9.4997  -9.4988
 -9.4988  -9.4932  -9.4926  -9.4917  -7.2656  -7.2648  -7.2647  -7.2638
 -7.2637  -7.2580  -7.2576  -7.2564  -7.2556  -7.2547  -7.2546  -7.2546
 -7.2537  -7.2537  -7.2536  -7.2535  -7.2528  -7.2527  -7.2480  -7.2475
 -7.2473  -7.2466  -7.2465  -7.2460  -0.9763  -0.9538  -0.9300  -0.9213
 -0.9017  -0.8847  -0.8812  -0.8721  -0.8568  -0.8441  -0.7956  -0.7650
 -0.7507  -0.7457  -0.6657  -0.6444  -0.6375  -0.6213  -0.5668  -0.5551
 -0.5373  -0.5275  -0.5004  -0.4893  -0.4779  -0.4741  -0.4732  -0.4688
 -0.4559  -0.4493  -0.4374  -0.4182  -0.4167  -0.4164  -0.3975  -0.3888
 -0.3689  -0.3667  -0.3637  -0.3635  -0.3598  -0.3538  -0.3499  -0.3436
 -0.3434  -0.3379  -0.3324  -0.3208  -0.3185  -0.2798  -0.2766  -0.2740
 -0.2719
 -- Virtual --
 -0.0690  -0.0674  -0.0634  -0.0591  -0.0540  -0.0394  -0.0128  -0.0125
 -0.0018   0.0057   0.0132   0.0164   0.0204   0.0217   0.0239   0.0275
  0.0356   0.0415   0.0481   0.0552   0.0578   0.0584   0.0621   0.0649
  0.0729   0.0736   0.0783   0.0802   0.0805   0.0848   0.0853   0.0905
  0.0925   0.0950   0.0965   0.1044   0.1085   0.1108   0.1113   0.1141
  0.1166   0.1201   0.1234   0.1269   0.1348   0.1358   0.1365   0.1412
  0.1416   0.1451   0.1515   0.1537   0.1550   0.1663   0.1713   0.1720
  0.1734   0.1761   0.1789   0.1815   0.1821   0.1913   0.1970   0.1976
  0.1999   0.2014   0.2071   0.2138   0.2177   0.2226   0.2246   0.2251
  0.2295   0.2308   0.2375   0.2421   0.2433   0.2473   0.2565   0.2571
  0.2598   0.2616   0.2644   0.2695   0.2727   0.2756   0.2763   0.2822
  0.2854   0.2895   0.2907   0.2969   0.3020   0.3022   0.3057   0.3170
  0.3198   0.3269   0.3307   0.3478   0.3549   0.3810   0.4085   0.4196
  0.4240   0.4277   0.4316   0.4325   0.4443   0.4461   0.4515   0.4528
  0.4596   0.4602   0.4618   0.4670   0.4735   0.4745   0.4796   0.4842
  0.4843   0.4914   0.5037   0.5046   0.5104   0.5131   0.5205   0.5300
  0.5437   0.5642   0.5644   0.5674   0.5695   0.5773   0.5880   0.5926
  0.5988   0.6027   0.6059   0.6107   0.6147   0.6166   0.6259   0.6299
  0.6367   0.6447   0.6540   0.6567   0.6595   0.6738   0.6803   0.6851
  0.6959   0.7118   0.7237   0.7722   0.7780   0.7789   0.7879   0.7885
  0.8067   0.8201   0.8230   0.8297   0.8332   0.8343   0.8356   0.8370
  0.8370   0.8410   0.8424   0.8430   0.8502   0.8508   0.8535   0.8570
  0.8628   0.8681   0.8743   0.8745   0.8891   0.8908   0.8948   0.8966
  0.8993   0.9061   0.9112   0.9204   0.9222   0.9299   0.9341   0.9354
  0.9380   0.9432   0.9476   0.9504   0.9580   0.9598   0.9639   0.9752
  0.9763   0.9997   1.0009   1.0164   1.0233   1.0312   1.0505   1.0544
  1.0702   1.0715   1.0896   1.1028   1.1312   1.1436   1.1719   1.1825
  1.1938   1.2002   1.2202   1.2334   1.2474   1.2553   1.2658   1.2698
  1.2702   1.2747   1.2754   1.2818   1.2899   1.2935   1.3077   1.3214
  1.3241   1.3554   1.3745   1.3834   1.3903   1.4234   1.4624   1.4666
  1.4832   1.5324   1.5356   1.5623   1.5686   1.6069   1.6350   1.6457
  1.6493   1.6789   1.6854   1.7167   1.7373   1.7556   1.7601   1.7786
  1.7969   1.7984   1.8167   1.8267   1.8377   1.8477   1.8651   1.8761
  1.8862   1.9092   1.9425   1.9549   1.9609   1.9908   2.0304   2.0997
  2.1108   2.1139   2.1157   2.1852   2.2192   2.2211   2.2254   2.2302
  2.2339   2.2473   2.2502   2.2604   2.2683   2.2887   2.2990   2.3143
  2.3214   2.3321   2.3382   2.3445   2.3566   2.3956   2.4020   2.4111
  2.4208   2.4276   2.4483   2.4511   2.4586   2.4802   2.4915   2.5123
  2.5216   2.5291   2.5481   2.5637   2.5939   2.6361   2.6410   2.6516
  2.6608   2.6709   2.6838   2.6890   2.7291   2.7334   2.7645   2.7716
  2.8085   2.8179   2.8290   2.8509   2.8895   2.9528   2.9679   3.0440
  3.0631   3.0895   3.1102   3.1184   3.1218   3.1250   3.1455   3.1758
  3.2083   3.2302   3.2309   3.2711   3.3645   3.4200   3.4979   3.5039
  3.6057   3.6804   3.6995   3.8065   3.8793   3.9059   4.0085   4.0738
  4.2896   4.7988   4.8065   9.7361   9.7604   9.7815   9.7974   9.8048
  9.8112   9.8363   9.8569  23.2649  23.4563  23.7656  23.8124  23.8430
 23.8729  23.9185  23.9245  23.9570  23.9728  24.0713  24.1377  25.7639
 25.7758  25.7873  25.8297  25.8546  25.8814  25.9715  25.9836  26.0792
 26.0865  26.1155  26.1686  26.1891  26.2360  26.3674  26.3689  26.4675
 26.5355  26.5421  26.6818  26.7622  26.7670  26.9351  27.1553 215.7274
215.7524 215.7769 215.7945 215.8039 215.8121 215.8473 215.8649
 --------------------------------------------------------------

          Ground-State Mulliken Net Atomic Charges

     Atom                 Charge (a.u.)
  ----------------------------------------
      1 C                    -0.955229
      2 C                    -1.352641
      3 Cl                    0.584508
      4 C                     0.191117
      5 Cl                    0.641712
      6 C                     0.298732
      7 Cl                    0.678427
      8 C                     0.153103
      9 Cl                    0.640187
     10 C                    -1.383663
     11 Cl                    0.593620
     12 C                    -0.014410
     13 C                    -1.612986
     14 Cl                    0.528051
     15 C                     0.628314
     16 Cl                    0.595094
     17 C                     0.207531
     18 Cl                    0.554719
     19 C                    -1.036955
     20 H                     0.213374
     21 C                    -0.354452
     22 H                     0.201849
  ----------------------------------------
  Sum of atomic charges =     0.000000

 -----------------------------------------------------------------
                    Cartesian Multipole Moments
 -----------------------------------------------------------------
    Charge (ESU x 10^10)
                 0.0000
    Dipole Moment (Debye)
         X       0.2692      Y      -0.0286      Z       1.9401
       Tot       1.9589
    Quadrupole Moments (Debye-Ang)
        XX    -173.9066     XY       0.0654     YY    -170.7705
        XZ      -3.9133     YZ      -0.1072     ZZ    -163.5875
    Octopole Moments (Debye-Ang^2)
       XXX      33.7855    XXY      -0.1681    XYY       6.0311
       YYY       0.1958    XXZ      -0.7112    XYZ       0.2683
       YYZ      -7.2118    XZZ     -10.3027    YZZ      -0.2540
       ZZZ      -0.1831
    Hexadecapole Moments (Debye-Ang^3)
      XXXX   -9936.3395   XXXY       1.1731   XXYY   -2080.3329
      XYYY      -0.2228   YYYY   -2507.7747   XXXZ       1.6668
      XXYZ      -0.8046   XYYZ       4.8879   YYYZ       1.6087
      XXZZ   -1840.3994   XYZZ       0.6026   YYZZ    -664.6853
      XZZZ      -8.4377   YZZZ      -1.9977   ZZZZ   -1187.2886
 -----------------------------------------------------------------
 Calculating MO derivatives via CPSCF
    1     0    69    0.0169234  
    2     0    69    0.0050516  
    3     0    69    0.0006621  
    4     1    68    0.0000700  
    5    58    11    0.0000051  
    6    69     0    0.0000003  Converged
 Time for AOints: 1677.1 s (CPU) 1677.1 s (wall)
 ------------------------------------------------------------------------------
                     AOints        : Timing summary (seconds)
 ------------------------------------------------------------------------------
     job step          cpu (% of tot)      sys (% of tot)     wall (% of tot)
 ------------------------------------------------------------------------------
  AOints            0.1677E+04 (10.2)   0.1000E-04 ( 2.0)   0.1677E+04 (10.2)
 ------------------------------------------------------------------------------
   Grand Totals     0.1650E+05          0.4910E-03          0.1651E+05
 ------------------------------------------------------------------------------
 Polarizability Matrix (a.u.)
            1           2           3
    1-332.0220985  -0.4296335  10.9841062
    2  -0.4296335-221.4128820   0.2301600
    3  10.9841062   0.2301600-183.5327606
 Calculating analytic Hessian of the SCF energy

 Direct stationary perturbation theory relativistic correction:

 rels  =       6.314371572895
 relv  =     -24.600990825156
 rel2e =       6.951540826660
 E_rel =     -11.335078425601

 Hessian of the SCF Energy
            1           2           3           4           5           6
    1   0.6297270   0.0014108  -0.0488443  -0.1645445  -0.1174200   0.0097250
    2   0.0014108   0.6180572   0.0034450  -0.0569058  -0.2365892   0.0040028
    3  -0.0488443   0.0034450   0.1738700   0.0107041   0.0102046  -0.0583139
    4  -0.1645445  -0.0569058   0.0107041   0.5843151   0.0473021  -0.0482965
    5  -0.1174200  -0.2365892   0.0102046   0.0473021   0.5295628  -0.0018703
    6   0.0097250   0.0040028  -0.0583139  -0.0482965  -0.0018703   0.1193714
    7   0.0048008  -0.0001965  -0.0001805  -0.0692030   0.0513957   0.0053536
    8   0.0193716  -0.0408357  -0.0021876   0.0546705  -0.1314627  -0.0058383
    9   0.0003022  -0.0002601   0.0042803   0.0050265  -0.0051131  -0.0238074
   10  -0.0241657  -0.0750082   0.0021388  -0.2938374   0.0297556   0.0247064
   11  -0.0238467   0.0309824   0.0025118  -0.0321503  -0.0958001   0.0035741
   12   0.0028938   0.0084463   0.0041450   0.0250456  -0.0035421  -0.0583063
   13  -0.0030023   0.0041186   0.0007209  -0.0201611  -0.0328905   0.0022178
   14   0.0002948   0.0027192  -0.0000574  -0.0122593  -0.0177096   0.0013084
   15   0.0006957  -0.0005005   0.0034960   0.0023116   0.0033138   0.0028532
   16   0.0006808  -0.0003523   0.0002054  -0.0262443   0.0232692   0.0034158
   17  -0.0003437  -0.0662339  -0.0005597   0.0803921   0.0319156  -0.0090796
   18  -0.0000984  -0.0005678   0.0014998   0.0040540  -0.0023280   0.0033690
   19  -0.0017915   0.0000103   0.0003458   0.0039463   0.0024912  -0.0000319
   20   0.0000100   0.0004032   0.0000096  -0.0008560  -0.0032843   0.0000556
   21   0.0000911   0.0000158  -0.0010741  -0.0001161  -0.0003352   0.0035767
   22  -0.0230328   0.0754758   0.0033788  -0.0535461  -0.0297759   0.0061412
   23   0.0242891   0.0300601  -0.0020916  -0.0291367  -0.0165972   0.0031008
   24   0.0031647  -0.0080317   0.0039465   0.0056179   0.0031626   0.0004411
   25  -0.0030210  -0.0040666   0.0006443   0.0003384   0.0000488  -0.0000327
   26  -0.0002576   0.0027543   0.0000404  -0.0000387  -0.0000574  -0.0000671
   27   0.0006958   0.0004806   0.0035085  -0.0000890  -0.0000142  -0.0007997
   28  -0.1624198   0.0555967   0.0115302   0.0637406   0.0280257  -0.0066400
   29   0.1161360  -0.2374592  -0.0132057  -0.0292856  -0.0630159   0.0030464
   30   0.0117512  -0.0070083  -0.0587556  -0.0071828  -0.0041420   0.0064363
   31   0.0045239  -0.0003404  -0.0001889  -0.0010358   0.0018391   0.0005752
   32  -0.0198069  -0.0407618   0.0014338   0.0048154   0.0012842  -0.0006178
   33  -0.0000177  -0.0004856   0.0043200   0.0007123  -0.0000886   0.0036895
   34  -0.2130743   0.0003898   0.0143613  -0.0210859  -0.0116661   0.0037655
   35   0.0001633  -0.0751384   0.0001980  -0.0268543   0.0038031   0.0020777
   36   0.0156575   0.0001491  -0.0791139   0.0019127   0.0017914   0.0035953
   37  -0.0258469   0.0003760  -0.0231420  -0.0006593   0.0030340  -0.0003093
   38   0.0002155   0.0029532  -0.0001065  -0.0001783  -0.0009730   0.0018372
   39  -0.0062267  -0.0000137   0.0076780   0.0029900  -0.0007620  -0.0012709
   40  -0.0018632   0.0000965  -0.0028803   0.0001112   0.0000646  -0.0015311
   41  -0.0000542  -0.0023400   0.0000277  -0.0007123  -0.0001809  -0.0006733
   42   0.0027817  -0.0000158  -0.0016666  -0.0013312   0.0005323  -0.0007651
   43   0.0002105   0.0000166  -0.0019798  -0.0004476   0.0001500   0.0002177
   44   0.0000868   0.0055799   0.0001373   0.0007655  -0.0002051  -0.0001179
   45  -0.0031057   0.0001184  -0.0026851   0.0001068   0.0003545  -0.0001866
   46  -0.0000129   0.0000140  -0.0014411  -0.0002458   0.0005635  -0.0000074
   47  -0.0000101   0.0002302   0.0000012   0.0000792   0.0000299  -0.0000752
   48   0.0004945   0.0000057  -0.0004169  -0.0001102   0.0003176   0.0000797
   49  -0.0008318   0.0000007  -0.0002995   0.0003344  -0.0001148   0.0000873
   50  -0.0000084  -0.0011480   0.0000193  -0.0002781   0.0002031  -0.0001973
   51  -0.0003915   0.0000003  -0.0016902  -0.0000006   0.0000442   0.0002233
   52   0.0013355   0.0000123   0.0000592  -0.0004670   0.0004141   0.0000117
   53   0.0000112  -0.0002959  -0.0000117   0.0000061  -0.0000235   0.0001084
   54  -0.0002183  -0.0000097   0.0001772   0.0000732  -0.0000512   0.0000106
   55   0.0025059  -0.0000609   0.0023090  -0.0006405   0.0005513  -0.0001449
   56   0.0000025   0.0063517   0.0001923   0.0009166  -0.0003124  -0.0004646
   57   0.0018642   0.0002217  -0.0043987   0.0003358  -0.0006512   0.0000690
   58  -0.0000646  -0.0000227   0.0011200  -0.0002027   0.0002659   0.0000068
   59   0.0000039   0.0001110   0.0000166   0.0000332   0.0001537   0.0000252
   60  -0.0000566   0.0000048   0.0000057   0.0000167  -0.0000585  -0.0000169
   61  -0.0210182  -0.0005646   0.0309585  -0.0007003   0.0030169   0.0006926
   62  -0.0002600   0.0042449   0.0000412   0.0003586  -0.0012681  -0.0004371
   63   0.0104175   0.0000818   0.0003040  -0.0021260  -0.0009867  -0.0002639
   64   0.0009135   0.0000019   0.0004674   0.0002315  -0.0003232   0.0000782
   65   0.0000101  -0.0036428  -0.0000541  -0.0006898   0.0005263   0.0003023
   66  -0.0015689  -0.0000769   0.0008810   0.0003516   0.0002158   0.0000108
            7           8           9          10          11          12
    1   0.0048008   0.0193716   0.0003022  -0.0241657  -0.0238467   0.0028938
    2  -0.0001965  -0.0408357  -0.0002601  -0.0750082   0.0309824   0.0084463
    3  -0.0001805  -0.0021876   0.0042803   0.0021388   0.0025118   0.0041450
    4  -0.0692030   0.0546705   0.0050265  -0.2938374  -0.0321503   0.0250456
    5   0.0513957  -0.1314627  -0.0051131   0.0297556  -0.0958001  -0.0035421
    6   0.0053536  -0.0058383  -0.0238074   0.0247064   0.0035741  -0.0583063
    7   0.0977926  -0.0780826  -0.0095864  -0.0202903   0.0328687   0.0026903
    8  -0.0780826   0.1909574   0.0084669   0.0110539  -0.0175096  -0.0012801
    9  -0.0095864   0.0084669   0.0130987   0.0027323  -0.0037081   0.0029998
   10  -0.0202903   0.0110539   0.0027323   0.5812813  -0.0365579  -0.0515621
   11   0.0328687  -0.0175096  -0.0037081  -0.0365579   0.5384611   0.0084621
   12   0.0026903  -0.0012801   0.0029998  -0.0515621   0.0084621   0.1132046
   13  -0.0079778  -0.0037472   0.0007886  -0.0714576  -0.0566593   0.0049829
   14   0.0039182   0.0031426  -0.0004060  -0.0564278  -0.1358769   0.0046071
   15   0.0008518   0.0004395  -0.0008712   0.0051001   0.0048447  -0.0228974
   16  -0.0021940  -0.0008073   0.0006179  -0.1425820   0.1153225   0.0108670
   17  -0.0043921   0.0020044   0.0006419   0.0533350  -0.2458461  -0.0078689
   18   0.0005727   0.0000907   0.0034928   0.0103562  -0.0146469  -0.0547172
   19  -0.0012812   0.0006354   0.0001659  -0.0377305   0.0029549   0.0045649
   20   0.0012429  -0.0001774  -0.0001449   0.0230429  -0.0003418  -0.0025839
   21   0.0001790  -0.0000812   0.0001374   0.0047502  -0.0004007   0.0030071
   22   0.0006147   0.0005350  -0.0002894   0.0614507  -0.0278504  -0.0063681
   23   0.0003584   0.0000863  -0.0000834   0.0266523  -0.0546892  -0.0032209
   24  -0.0001562  -0.0000205  -0.0008102  -0.0058497   0.0022981   0.0045444
   25  -0.0004381   0.0009141   0.0000288  -0.0011168  -0.0016480   0.0004006
   26   0.0009649  -0.0014648  -0.0001060  -0.0044583   0.0012118   0.0005101
   27   0.0000371  -0.0001240  -0.0001137   0.0004262   0.0001857   0.0033049
   28  -0.0011190  -0.0047839   0.0006348  -0.0529592   0.0294256   0.0060560
   29  -0.0018184   0.0013491   0.0000385   0.0300447  -0.0172103  -0.0035022
   30   0.0005326   0.0005618   0.0037176   0.0066115  -0.0034713   0.0003167
   31   0.0003452   0.0000881  -0.0000374   0.0005995  -0.0003553  -0.0001688
   32  -0.0001165  -0.0019616  -0.0000143  -0.0005361   0.0001033   0.0000320
   33  -0.0000386  -0.0000167   0.0001970  -0.0002965   0.0001024  -0.0008047
   34  -0.0024099   0.0023282  -0.0002751   0.0009780  -0.0019932   0.0006650
   35  -0.0035940  -0.0026285   0.0007581  -0.0012806  -0.0035027   0.0003775
   36  -0.0001917  -0.0005822  -0.0022244   0.0004029  -0.0002734   0.0052597
   37   0.0004216  -0.0009971  -0.0008572  -0.0003816   0.0000259   0.0008568
   38  -0.0016143  -0.0009389  -0.0006620   0.0001472  -0.0002014  -0.0003458
   39  -0.0000188   0.0007400  -0.0002440   0.0001420   0.0003784  -0.0002507
   40  -0.0001433   0.0001390  -0.0000453   0.0004655   0.0002134   0.0000741
   41  -0.0000701   0.0002997  -0.0001216   0.0002777  -0.0001320   0.0001082
   42   0.0001766  -0.0000628   0.0002910   0.0001375  -0.0001564  -0.0000091
   43   0.0003542   0.0001055   0.0002997  -0.0000778  -0.0001534   0.0000219
   44   0.0002246   0.0000378   0.0000274   0.0000359   0.0002774   0.0000657
   45   0.0002366  -0.0001538  -0.0002393  -0.0001180  -0.0001835   0.0002110
   46   0.0000448  -0.0001907  -0.0000444   0.0001246   0.0002040   0.0000982
   47  -0.0000102  -0.0000615   0.0000225  -0.0000338   0.0000003  -0.0000368
   48  -0.0000229  -0.0001097   0.0000022   0.0000511   0.0001703  -0.0000207
   49  -0.0000724  -0.0000940  -0.0000088  -0.0000935  -0.0003467   0.0000047
   50   0.0001835   0.0000790   0.0000295  -0.0000154  -0.0000790   0.0000592
   51  -0.0001249  -0.0000818   0.0003122   0.0000881   0.0001092  -0.0000143
   52  -0.0000875  -0.0001711   0.0000207   0.0001546   0.0002245  -0.0000091
   53  -0.0000194   0.0000046  -0.0000281  -0.0000030   0.0000010  -0.0000623
   54   0.0000233   0.0000234  -0.0000092  -0.0000365  -0.0000405  -0.0000049
   55   0.0004490   0.0001591  -0.0004169  -0.0000745   0.0000434  -0.0000768
   56   0.0000467   0.0000582   0.0000987   0.0000236   0.0001937   0.0003298
   57  -0.0002196   0.0003133  -0.0001990   0.0000115  -0.0000280   0.0001811
   58   0.0000669  -0.0001037   0.0000160   0.0000158   0.0000313  -0.0000453
   59   0.0000118  -0.0001214  -0.0000045   0.0000067   0.0000062   0.0000315
   60   0.0000060   0.0000201  -0.0000028   0.0000038   0.0000043   0.0000028
   61   0.0003811  -0.0011419   0.0008637  -0.0002024   0.0002974  -0.0009769
   62  -0.0014812  -0.0006547   0.0005889   0.0000243   0.0000591  -0.0004759
   63  -0.0001453  -0.0001606   0.0000359   0.0001225   0.0000538  -0.0000658
   64  -0.0000559   0.0001196   0.0000642  -0.0000982  -0.0000487  -0.0000094
   65   0.0001804  -0.0002025  -0.0000205  -0.0000719  -0.0001011  -0.0001146
   66   0.0000239   0.0000435  -0.0000424   0.0000766   0.0002062  -0.0000844
           13          14          15          16          17          18
    1  -0.0030023   0.0002948   0.0006957   0.0006808  -0.0003437  -0.0000984
    2   0.0041186   0.0027192  -0.0005005  -0.0003523  -0.0662339  -0.0005678
    3   0.0007209  -0.0000574   0.0034960   0.0002054  -0.0005597   0.0014998
    4  -0.0201611  -0.0122593   0.0023116  -0.0262443   0.0803921   0.0040540
    5  -0.0328905  -0.0177096   0.0033138   0.0232692   0.0319156  -0.0023280
    6   0.0022178   0.0013084   0.0028532   0.0034158  -0.0090796   0.0033690
    7  -0.0079778   0.0039182   0.0008518  -0.0021940  -0.0043921   0.0005727
    8  -0.0037472   0.0031426   0.0004395  -0.0008073   0.0020044   0.0000907
    9   0.0007886  -0.0004060  -0.0008712   0.0006179   0.0006419   0.0034928
   10  -0.0714576  -0.0564278   0.0051001  -0.1425820   0.0533350   0.0103562
   11  -0.0566593  -0.1358769   0.0048447   0.1153225  -0.2458461  -0.0146469
   12   0.0049829   0.0046071  -0.0228974   0.0108670  -0.0078689  -0.0547172
   13   0.1021091   0.0803731  -0.0093277   0.0012208   0.0001279   0.0002561
   14   0.0803731   0.1955133  -0.0066140  -0.0200722  -0.0393072   0.0018138
   15  -0.0093277  -0.0066140   0.0119852  -0.0000370  -0.0004208   0.0034030
   16   0.0012208  -0.0200722  -0.0000370   0.5070996   0.0010635  -0.0440435
   17   0.0001279  -0.0393072  -0.0004208   0.0010635   0.6065650   0.0043275
   18   0.0002561   0.0018138   0.0034030  -0.0440435   0.0043275   0.1123040
   19   0.0004457   0.0009463  -0.0000446  -0.1656487   0.0004990   0.0157566
   20   0.0091592  -0.0059101  -0.0010739   0.0004864  -0.0390013  -0.0002183
   21  -0.0000344  -0.0001690  -0.0008577   0.0159956  -0.0002178  -0.0243669
   22  -0.0010476   0.0044831   0.0005043  -0.1443483  -0.0546180   0.0096194
   23   0.0016694   0.0011507  -0.0002220  -0.1166488  -0.2447267   0.0113459
   24   0.0004203  -0.0005453   0.0032824   0.0090254   0.0045888  -0.0542078
   25   0.0003792  -0.0003038  -0.0000075   0.0014950  -0.0006015   0.0002122
   26   0.0002750  -0.0017500  -0.0000518   0.0196525  -0.0393341  -0.0024914
   27  -0.0000013   0.0000185   0.0002905   0.0002776  -0.0002625   0.0033236
   28   0.0003353   0.0000395  -0.0000886  -0.0274108  -0.0798820   0.0027718
   29  -0.0000498  -0.0000600   0.0000276  -0.0227342   0.0328483   0.0027890
   30  -0.0000350   0.0000797  -0.0007990   0.0031306   0.0095040   0.0035858
   31  -0.0004609  -0.0009795   0.0000246  -0.0021516   0.0044232   0.0006448
   32  -0.0009253  -0.0014461   0.0001060   0.0008265   0.0019516  -0.0001225
   33   0.0000171   0.0000852  -0.0001060   0.0006205  -0.0006700   0.0034725
   34   0.0000982   0.0005482  -0.0000242  -0.0006668  -0.0000033  -0.0001606
   35  -0.0013643  -0.0004915   0.0001041  -0.0000080  -0.0012047   0.0000085
   36  -0.0001531  -0.0001699   0.0002218   0.0000883   0.0000023  -0.0013091
   37  -0.0001351  -0.0001125   0.0000930   0.0002402  -0.0000149  -0.0003129
   38  -0.0000920   0.0000357   0.0000025  -0.0000029   0.0001659  -0.0000270
   39   0.0005735   0.0004342  -0.0000217  -0.0001502   0.0000050   0.0002329
   40   0.0000472  -0.0000157  -0.0000131  -0.0000244   0.0000161   0.0001575
   41  -0.0000405  -0.0000133  -0.0000016   0.0000019   0.0001708   0.0000098
   42  -0.0001886  -0.0001512  -0.0000269  -0.0000421   0.0000136   0.0000251
   43   0.0000946   0.0000768  -0.0000300  -0.0001009   0.0000046   0.0000587
   44   0.0000898  -0.0000198  -0.0000456   0.0000048   0.0000043  -0.0000024
   45   0.0001911   0.0001918  -0.0000027  -0.0003184   0.0000028  -0.0000431
   46  -0.0001518  -0.0001715   0.0000163   0.0002181   0.0000003  -0.0000739
   47   0.0000076   0.0000119   0.0000106  -0.0000019  -0.0000180  -0.0000001
   48  -0.0001397  -0.0001537   0.0000207   0.0002093  -0.0000021  -0.0000199
   49   0.0002222   0.0002598  -0.0000240  -0.0003573  -0.0000023   0.0000156
   50  -0.0000175   0.0000038   0.0000115  -0.0000029   0.0000246   0.0000304
   51  -0.0000889  -0.0000825  -0.0000139   0.0001262  -0.0000024   0.0000416
   52  -0.0002796  -0.0002844   0.0000239   0.0003761  -0.0000026  -0.0000370
   53  -0.0000082  -0.0000037   0.0000039   0.0000035  -0.0000018  -0.0000040
   54   0.0000489   0.0000475  -0.0000053  -0.0000702   0.0000000  -0.0000029
   55  -0.0000498  -0.0000856   0.0000360   0.0001344  -0.0000027   0.0000237
   56   0.0001321   0.0000488  -0.0000336   0.0000005   0.0000276  -0.0000120
   57  -0.0000142  -0.0000015   0.0000169   0.0000266   0.0000006  -0.0000841
   58  -0.0000421  -0.0000475  -0.0000024   0.0000384  -0.0000007   0.0000006
   59  -0.0000080  -0.0000178  -0.0000064   0.0000010  -0.0000054   0.0000016
   60   0.0000058   0.0000044   0.0000008  -0.0000128   0.0000002  -0.0000040
   61  -0.0002178  -0.0002179  -0.0000460   0.0002651  -0.0000107   0.0002045
   62  -0.0000768   0.0000683   0.0000865   0.0000021   0.0000454   0.0000016
   63  -0.0002071  -0.0001743   0.0000279  -0.0000226   0.0000044   0.0000373
   64   0.0000311   0.0000368  -0.0000119  -0.0000500   0.0000022   0.0000236
   65  -0.0000734  -0.0000883   0.0000196  -0.0000004  -0.0000492   0.0000006
   66  -0.0000334  -0.0000656   0.0000031   0.0000815  -0.0000040  -0.0000245
           19          20          21          22          23          24
    1  -0.0017915   0.0000100   0.0000911  -0.0230328   0.0242891   0.0031647
    2   0.0000103   0.0004032   0.0000158   0.0754758   0.0300601  -0.0080317
    3   0.0003458   0.0000096  -0.0010741   0.0033788  -0.0020916   0.0039465
    4   0.0039463  -0.0008560  -0.0001161  -0.0535461  -0.0291367   0.0056179
    5   0.0024912  -0.0032843  -0.0003352  -0.0297759  -0.0165972   0.0031626
    6  -0.0000319   0.0000556   0.0035767   0.0061412   0.0031008   0.0004411
    7  -0.0012812   0.0012429   0.0001790   0.0006147   0.0003584  -0.0001562
    8   0.0006354  -0.0001774  -0.0000812   0.0005350   0.0000863  -0.0000205
    9   0.0001659  -0.0001449   0.0001374  -0.0002894  -0.0000834  -0.0008102
   10  -0.0377305   0.0230429   0.0047502   0.0614507   0.0266523  -0.0058497
   11   0.0029549  -0.0003418  -0.0004007  -0.0278504  -0.0546892   0.0022981
   12   0.0045649  -0.0025839   0.0030071  -0.0063681  -0.0032209   0.0045444
   13   0.0004457   0.0091592  -0.0000344  -0.0010476   0.0016694   0.0004203
   14   0.0009463  -0.0059101  -0.0001690   0.0044831   0.0011507  -0.0005453
   15  -0.0000446  -0.0010739  -0.0008577   0.0005043  -0.0002220   0.0032824
   16  -0.1656487   0.0004864   0.0159956  -0.1443483  -0.1166488   0.0090254
   17   0.0004990  -0.0390013  -0.0002178  -0.0546180  -0.2447267   0.0045888
   18   0.0157566  -0.0002183  -0.0243669   0.0096194   0.0113459  -0.0542078
   19   0.2374490  -0.0007170  -0.0251539  -0.0379487  -0.0026040   0.0045293
   20  -0.0007170   0.0574750   0.0005216  -0.0227503  -0.0000814   0.0024964
   21  -0.0251539   0.0005216   0.0135953   0.0043517   0.0002866   0.0030185
   22  -0.0379487  -0.0227503   0.0043517   0.5816584   0.0369865  -0.0510867
   23  -0.0026040  -0.0000814   0.0002866   0.0369865   0.5379367  -0.0010053
   24   0.0045293   0.0024964   0.0030185  -0.0510867  -0.0010053   0.1128179
   25   0.0003516  -0.0091631  -0.0001812  -0.0699843   0.0556191   0.0059222
   26  -0.0010158  -0.0057322   0.0000849   0.0553927  -0.1367548  -0.0063872
   27  -0.0000560   0.0009651  -0.0008494   0.0060307  -0.0065915  -0.0229684
   28   0.0039134   0.0007795  -0.0000874  -0.2938981   0.0341979   0.0256545
   29  -0.0025816  -0.0032699   0.0002210  -0.0276985  -0.0958274   0.0026074
   30  -0.0000664  -0.0001656   0.0035881   0.0242823  -0.0044860  -0.0583231
   31  -0.0012976  -0.0012350   0.0001599  -0.0207517  -0.0328489   0.0021583
   32  -0.0006214  -0.0001636   0.0000744  -0.0110102  -0.0170590   0.0009276
   33   0.0001589   0.0001371   0.0001425   0.0025853   0.0033641   0.0030725
   34   0.0008981  -0.0000047  -0.0000767   0.0010060   0.0019678   0.0006740
   35  -0.0000030   0.0000681  -0.0000002   0.0012439  -0.0035399  -0.0005223
   36  -0.0000130  -0.0000006   0.0001008   0.0004071   0.0001293   0.0052284
   37  -0.0003453   0.0000005   0.0000834  -0.0003501  -0.0000195   0.0008285
   38  -0.0000027   0.0000146   0.0000017  -0.0001408  -0.0001919   0.0003972
   39   0.0004440   0.0000002  -0.0000846   0.0001323  -0.0003842  -0.0002528
   40  -0.0000979   0.0000007  -0.0000032   0.0004244  -0.0002351   0.0000836
   41   0.0000031  -0.0000033  -0.0000013  -0.0002876  -0.0001336  -0.0001236
   42  -0.0001877   0.0000001   0.0000120   0.0001027   0.0001402   0.0000020
   43   0.0001531  -0.0000006  -0.0000214  -0.0000820   0.0001489   0.0000242
   44  -0.0000027   0.0000380   0.0000032  -0.0000223   0.0002784  -0.0000932
   45   0.0002066  -0.0000001  -0.0000131  -0.0001218   0.0001919   0.0002269
   46  -0.0003054   0.0000012   0.0000334   0.0001201  -0.0002088   0.0000943
   47   0.0000022  -0.0000055  -0.0000006   0.0000318   0.0000031   0.0000439
   48  -0.0002422   0.0000006   0.0000282   0.0000525  -0.0001704  -0.0000253
   49   0.0004041  -0.0000012  -0.0000396  -0.0000962   0.0003530   0.0000080
   50   0.0000040  -0.0000454  -0.0000051   0.0000062  -0.0000708  -0.0000932
   51  -0.0001245  -0.0000007   0.0000065   0.0000916  -0.0001095  -0.0000070
   52  -0.0004023   0.0000020   0.0000431   0.0001539  -0.0002229  -0.0000171
   53  -0.0000038  -0.0000032   0.0000007   0.0000068  -0.0000051   0.0000701
   54   0.0000669  -0.0000003  -0.0000070  -0.0000353   0.0000405  -0.0000011
   55  -0.0001129   0.0000008   0.0000124  -0.0000735  -0.0000413  -0.0000751
   56  -0.0000030   0.0000486   0.0000021  -0.0000269   0.0001974  -0.0003270
   57   0.0000837   0.0000003   0.0000100   0.0000124   0.0000365   0.0001592
   58  -0.0000833   0.0000005   0.0000077   0.0000167  -0.0000315  -0.0000455
   59  -0.0000019  -0.0000081  -0.0000000  -0.0000064   0.0000035  -0.0000356
   60   0.0000068  -0.0000002  -0.0000009   0.0000026  -0.0000047   0.0000005
   61  -0.0005804   0.0000022   0.0000179  -0.0001802  -0.0002890  -0.0009501
   62   0.0000085  -0.0000052   0.0000002  -0.0000423   0.0000546   0.0004715
   63  -0.0002829   0.0000014   0.0000094   0.0001156  -0.0000567  -0.0000631
   64   0.0000640  -0.0000004  -0.0000114  -0.0001018   0.0000488  -0.0000193
   65   0.0000019  -0.0000147  -0.0000009   0.0000688  -0.0000940   0.0001194
   66  -0.0001258   0.0000003   0.0000213   0.0000830  -0.0002082  -0.0000761
           25          26          27          28          29          30
    1  -0.0030210  -0.0002576   0.0006958  -0.1624198   0.1161360   0.0117512
    2  -0.0040666   0.0027543   0.0004806   0.0555967  -0.2374592  -0.0070083
    3   0.0006443   0.0000404   0.0035085   0.0115302  -0.0132057  -0.0587556
    4   0.0003384  -0.0000387  -0.0000890   0.0637406  -0.0292856  -0.0071828
    5   0.0000488  -0.0000574  -0.0000142   0.0280257  -0.0630159  -0.0041420
    6  -0.0000327  -0.0000671  -0.0007997  -0.0066400   0.0030464   0.0064363
    7  -0.0004381   0.0009649   0.0000371  -0.0011190  -0.0018184   0.0005326
    8   0.0009141  -0.0014648  -0.0001240  -0.0047839   0.0013491   0.0005618
    9   0.0000288  -0.0001060  -0.0001137   0.0006348   0.0000385   0.0037176
   10  -0.0011168  -0.0044583   0.0004262  -0.0529592   0.0300447   0.0066115
   11  -0.0016480   0.0012118   0.0001857   0.0294256  -0.0172103  -0.0034713
   12   0.0004006   0.0005101   0.0033049   0.0060560  -0.0035022   0.0003167
   13   0.0003792   0.0002750  -0.0000013   0.0003353  -0.0000498  -0.0000350
   14  -0.0003038  -0.0017500   0.0000185   0.0000395  -0.0000600   0.0000797
   15  -0.0000075  -0.0000518   0.0002905  -0.0000886   0.0000276  -0.0007990
   16   0.0014950   0.0196525   0.0002776  -0.0274108  -0.0227342   0.0031306
   17  -0.0006015  -0.0393341  -0.0002625  -0.0798820   0.0328483   0.0095040
   18   0.0002122  -0.0024914   0.0033236   0.0027718   0.0027890   0.0035858
   19   0.0003516  -0.0010158  -0.0000560   0.0039134  -0.0025816  -0.0000664
   20  -0.0091631  -0.0057322   0.0009651   0.0007795  -0.0032699  -0.0001656
   21  -0.0001812   0.0000849  -0.0008494  -0.0000874   0.0002210   0.0035881
   22  -0.0699843   0.0553927   0.0060307  -0.2938981  -0.0276985   0.0242823
   23   0.0556191  -0.1367548  -0.0065915   0.0341979  -0.0958274  -0.0044860
   24   0.0059222  -0.0063872  -0.0229684   0.0256545   0.0026074  -0.0583231
   25   0.0999886  -0.0789785  -0.0105913  -0.0196390   0.0328906   0.0027255
   26  -0.0789785   0.1966118   0.0095566   0.0122513  -0.0181432  -0.0016501
   27  -0.0105913   0.0095566   0.0121743   0.0024735  -0.0036637   0.0027906
   28  -0.0196390   0.0122513   0.0024735   0.5839058  -0.0469673  -0.0490570
   29   0.0328906  -0.0181432  -0.0036637  -0.0469673   0.5296372   0.0090538
   30   0.0027255  -0.0016501   0.0027906  -0.0490570   0.0090538   0.1195327
   31  -0.0079722  -0.0038042   0.0007758  -0.0706338  -0.0523029   0.0044285
   32   0.0038441   0.0031311  -0.0003867  -0.0554913  -0.1303391   0.0041487
   33   0.0008563   0.0004530  -0.0008746   0.0040268   0.0034216  -0.0237012
   34   0.0000855  -0.0005488  -0.0000278  -0.0211030   0.0119837   0.0038177
   35   0.0013620  -0.0004999  -0.0001170   0.0271247   0.0035768  -0.0021633
   36  -0.0001281   0.0001573   0.0002195   0.0024055  -0.0017924   0.0036386
   37  -0.0001322   0.0001104   0.0000945  -0.0007305  -0.0030076  -0.0003068
   38   0.0000843   0.0000451  -0.0000096   0.0000673  -0.0009473  -0.0017841
   39   0.0005703  -0.0004290  -0.0000271   0.0029854   0.0006414  -0.0012698
   40   0.0000492   0.0000160  -0.0000131   0.0001544  -0.0000924  -0.0014975
   41   0.0000440  -0.0000181   0.0000064   0.0007381  -0.0001585   0.0006728
   42  -0.0001814   0.0001457  -0.0000277  -0.0012413  -0.0004955  -0.0007230
   43   0.0000912  -0.0000749  -0.0000323  -0.0004439  -0.0001648   0.0002013
   44  -0.0001008  -0.0000146   0.0000488  -0.0007879  -0.0001860   0.0001352
   45   0.0001886  -0.0001957  -0.0000052   0.0000858  -0.0003628  -0.0001990
   46  -0.0001496   0.0001720   0.0000193  -0.0002470  -0.0005548  -0.0000177
   47  -0.0000043   0.0000088  -0.0000119  -0.0000785   0.0000327   0.0000679
   48  -0.0001379   0.0001542   0.0000230  -0.0001121  -0.0003059   0.0000799
   49   0.0002202  -0.0002625  -0.0000270   0.0003358   0.0001058   0.0000986
   50   0.0000224  -0.0000029  -0.0000055   0.0003002   0.0002078   0.0001862
   51  -0.0000913   0.0000829  -0.0000141   0.0000203  -0.0000271   0.0002122
   52  -0.0002775   0.0002888   0.0000284  -0.0004776  -0.0004169   0.0000095
   53   0.0000031   0.0000022  -0.0000047  -0.0000157  -0.0000275  -0.0001090
   54   0.0000491  -0.0000487  -0.0000063   0.0000757   0.0000525   0.0000079
   55  -0.0000440   0.0000889   0.0000372  -0.0006745  -0.0005707  -0.0001846
   56  -0.0001299   0.0000493   0.0000317  -0.0009477  -0.0003672   0.0004579
   57  -0.0000201   0.0000033   0.0000190   0.0002746   0.0006345   0.0000982
   58  -0.0000413   0.0000486  -0.0000018  -0.0002031  -0.0002670   0.0000037
   59   0.0000072  -0.0000164   0.0000064  -0.0000340   0.0001519  -0.0000223
   60   0.0000063  -0.0000054   0.0000009   0.0000160   0.0000659  -0.0000149
   61  -0.0002126   0.0002153  -0.0000448  -0.0006620  -0.0029685   0.0006544
   62   0.0000847   0.0000628  -0.0000883  -0.0002657  -0.0013562   0.0004428
   63  -0.0002027   0.0001815   0.0000286  -0.0021544   0.0009434  -0.0002178
   64   0.0000300  -0.0000374  -0.0000114   0.0002336   0.0003220   0.0000996
   65   0.0000722  -0.0000894  -0.0000202   0.0007072   0.0005593  -0.0003101
   66  -0.0000302   0.0000624   0.0000026   0.0003793  -0.0001850  -0.0000070
           31          32          33          34          35          36
    1   0.0045239  -0.0198069  -0.0000177  -0.2130743   0.0001633   0.0156575
    2  -0.0003404  -0.0407618  -0.0004856   0.0003898  -0.0751384   0.0001491
    3  -0.0001889   0.0014338   0.0043200   0.0143613   0.0001980  -0.0791139
    4  -0.0010358   0.0048154   0.0007123  -0.0210859  -0.0268543   0.0019127
    5   0.0018391   0.0012842  -0.0000886  -0.0116661   0.0038031   0.0017914
    6   0.0005752  -0.0006178   0.0036895   0.0037655   0.0020777   0.0035953
    7   0.0003452  -0.0001165  -0.0000386  -0.0024099  -0.0035940  -0.0001917
    8   0.0000881  -0.0019616  -0.0000167   0.0023282  -0.0026285  -0.0005822
    9  -0.0000374  -0.0000143   0.0001970  -0.0002751   0.0007581  -0.0022244
   10   0.0005995  -0.0005361  -0.0002965   0.0009780  -0.0012806   0.0004029
   11  -0.0003553   0.0001033   0.0001024  -0.0019932  -0.0035027  -0.0002734
   12  -0.0001688   0.0000320  -0.0008047   0.0006650   0.0003775   0.0052597
   13  -0.0004609  -0.0009253   0.0000171   0.0000982  -0.0013643  -0.0001531
   14  -0.0009795  -0.0014461   0.0000852   0.0005482  -0.0004915  -0.0001699
   15   0.0000246   0.0001060  -0.0001060  -0.0000242   0.0001041   0.0002218
   16  -0.0021516   0.0008265   0.0006205  -0.0006668  -0.0000080   0.0000883
   17   0.0044232   0.0019516  -0.0006700  -0.0000033  -0.0012047   0.0000023
   18   0.0006448  -0.0001225   0.0034725  -0.0001606   0.0000085  -0.0013091
   19  -0.0012976  -0.0006214   0.0001589   0.0008981  -0.0000030  -0.0000130
   20  -0.0012350  -0.0001636   0.0001371  -0.0000047   0.0000681  -0.0000006
   21   0.0001599   0.0000744   0.0001425  -0.0000767  -0.0000002   0.0001008
   22  -0.0207517  -0.0110102   0.0025853   0.0010060   0.0012439   0.0004071
   23  -0.0328489  -0.0170590   0.0033641   0.0019678  -0.0035399   0.0001293
   24   0.0021583   0.0009276   0.0030725   0.0006740  -0.0005223   0.0052284
   25  -0.0079722   0.0038441   0.0008563   0.0000855   0.0013620  -0.0001281
   26  -0.0038042   0.0031311   0.0004530  -0.0005488  -0.0004999   0.0001573
   27   0.0007758  -0.0003867  -0.0008746  -0.0000278  -0.0001170   0.0002195
   28  -0.0706338  -0.0554913   0.0040268  -0.0211030   0.0271247   0.0024055
   29  -0.0523029  -0.1303391   0.0034216   0.0119837   0.0035768  -0.0017924
   30   0.0044285   0.0041487  -0.0237012   0.0038177  -0.0021633   0.0036386
   31   0.0999320   0.0791067  -0.0082931  -0.0025269   0.0037862  -0.0001212
   32   0.0791067   0.1897610  -0.0054963  -0.0022285  -0.0029293   0.0005813
   33  -0.0082931  -0.0054963   0.0128920  -0.0002745  -0.0007902  -0.0022026
   34  -0.0025269  -0.0022285  -0.0002745   0.6363322  -0.0001109  -0.0096796
   35   0.0037862  -0.0029293  -0.0007902  -0.0001109   0.1750857  -0.0080569
   36  -0.0001212   0.0005813  -0.0022026  -0.0096796  -0.0080569   0.6332358
   37   0.0004558   0.0009439  -0.0008811  -0.1882609   0.0008470  -0.0619640
   38   0.0016444  -0.0009886   0.0006750   0.0016803  -0.0593979   0.0025236
   39   0.0000782  -0.0007536  -0.0002322  -0.1248996   0.0024115  -0.2142005
   40  -0.0001126  -0.0001478  -0.0000197   0.0065381   0.0001337  -0.0057452
   41   0.0000476   0.0003472   0.0000697  -0.0002487   0.0042907   0.0006886
   42   0.0001662   0.0000408   0.0002942   0.0158566   0.0007693  -0.0424604
   43   0.0003380  -0.0000780   0.0003229  -0.0359126   0.0009656  -0.0680602
   44  -0.0002413   0.0000418  -0.0000110   0.0000964   0.0045207  -0.0009366
   45   0.0002397   0.0001417  -0.0002487  -0.0147748  -0.0006113   0.0440407
   46   0.0000452   0.0001884  -0.0000404  -0.0023351  -0.0000846   0.0049585
   47   0.0000116  -0.0000653  -0.0000238  -0.0000368   0.0039810   0.0000521
   48  -0.0000257   0.0001018   0.0000044   0.0010291   0.0000450   0.0023352
   49  -0.0000765   0.0001102  -0.0000034   0.0000042   0.0001739  -0.0109024
   50  -0.0001936   0.0000881  -0.0000377   0.0001761  -0.0019848   0.0011236
   51  -0.0001676   0.0001237   0.0003420  -0.0085924   0.0011125  -0.0701435
   52  -0.0000848   0.0001709   0.0000210  -0.0018891  -0.0000717   0.0017996
   53   0.0000176   0.0000056   0.0000285  -0.0000077  -0.0009601  -0.0000071
   54   0.0000228  -0.0000259  -0.0000092   0.0003834  -0.0000264   0.0010209
   55   0.0005197  -0.0002163  -0.0004492  -0.0138659  -0.0015180   0.0823133
   56  -0.0000150   0.0000808  -0.0001078  -0.0006915   0.0068042   0.0000903
   57  -0.0002080  -0.0003346  -0.0002174   0.0349083  -0.0001348   0.0178602
   58   0.0000706   0.0001051   0.0000159  -0.0049517  -0.0000443   0.0000207
   59  -0.0000144  -0.0001203   0.0000050  -0.0000477   0.0065841   0.0000907
   60   0.0000057  -0.0000260  -0.0000026  -0.0001449   0.0000931   0.0019299
   61   0.0003189   0.0011970   0.0009253  -0.1474997  -0.0006936   0.0352637
   62   0.0015928  -0.0007797  -0.0006681  -0.0019519  -0.0597604   0.0039850
   63  -0.0000650   0.0001161   0.0000001   0.1013462   0.0041235  -0.2885438
   64  -0.0000446  -0.0001308   0.0000528   0.0096432  -0.0001695   0.0117295
   65  -0.0002267  -0.0001802   0.0000542   0.0003656   0.0033253   0.0004575
   66  -0.0000050  -0.0000501  -0.0000273  -0.0178700   0.0003464  -0.0184920
           37          38          39          40          41          42
    1  -0.0258469   0.0002155  -0.0062267  -0.0018632  -0.0000542   0.0027817
    2   0.0003760   0.0029532  -0.0000137   0.0000965  -0.0023400  -0.0000158
    3  -0.0231420  -0.0001065   0.0076780  -0.0028803   0.0000277  -0.0016666
    4  -0.0006593  -0.0001783   0.0029900   0.0001112  -0.0007123  -0.0013312
    5   0.0030340  -0.0009730  -0.0007620   0.0000646  -0.0001809   0.0005323
    6  -0.0003093   0.0018372  -0.0012709  -0.0015311  -0.0006733  -0.0007651
    7   0.0004216  -0.0016143  -0.0000188  -0.0001433  -0.0000701   0.0001766
    8  -0.0009971  -0.0009389   0.0007400   0.0001390   0.0002997  -0.0000628
    9  -0.0008572  -0.0006620  -0.0002440  -0.0000453  -0.0001216   0.0002910
   10  -0.0003816   0.0001472   0.0001420   0.0004655   0.0002777   0.0001375
   11   0.0000259  -0.0002014   0.0003784   0.0002134  -0.0001320  -0.0001564
   12   0.0008568  -0.0003458  -0.0002507   0.0000741   0.0001082  -0.0000091
   13  -0.0001351  -0.0000920   0.0005735   0.0000472  -0.0000405  -0.0001886
   14  -0.0001125   0.0000357   0.0004342  -0.0000157  -0.0000133  -0.0001512
   15   0.0000930   0.0000025  -0.0000217  -0.0000131  -0.0000016  -0.0000269
   16   0.0002402  -0.0000029  -0.0001502  -0.0000244   0.0000019  -0.0000421
   17  -0.0000149   0.0001659   0.0000050   0.0000161   0.0001708   0.0000136
   18  -0.0003129  -0.0000270   0.0002329   0.0001575   0.0000098   0.0000251
   19  -0.0003453  -0.0000027   0.0004440  -0.0000979   0.0000031  -0.0001877
   20   0.0000005   0.0000146   0.0000002   0.0000007  -0.0000033   0.0000001
   21   0.0000834   0.0000017  -0.0000846  -0.0000032  -0.0000013   0.0000120
   22  -0.0003501  -0.0001408   0.0001323   0.0004244  -0.0002876   0.0001027
   23  -0.0000195  -0.0001919  -0.0003842  -0.0002351  -0.0001336   0.0001402
   24   0.0008285   0.0003972  -0.0002528   0.0000836  -0.0001236   0.0000020
   25  -0.0001322   0.0000843   0.0005703   0.0000492   0.0000440  -0.0001814
   26   0.0001104   0.0000451  -0.0004290   0.0000160  -0.0000181   0.0001457
   27   0.0000945  -0.0000096  -0.0000271  -0.0000131   0.0000064  -0.0000277
   28  -0.0007305   0.0000673   0.0029854   0.0001544   0.0007381  -0.0012413
   29  -0.0030076  -0.0009473   0.0006414  -0.0000924  -0.0001585  -0.0004955
   30  -0.0003068  -0.0017841  -0.0012698  -0.0014975   0.0006728  -0.0007230
   31   0.0004558   0.0016444   0.0000782  -0.0001126   0.0000476   0.0001662
   32   0.0009439  -0.0009886  -0.0007536  -0.0001478   0.0003472   0.0000408
   33  -0.0008811   0.0006750  -0.0002322  -0.0000197   0.0000697   0.0002942
   34  -0.1882609   0.0016803  -0.1248996   0.0065381  -0.0002487   0.0158566
   35   0.0008470  -0.0593979   0.0024115   0.0001337   0.0042907   0.0007693
   36  -0.0619640   0.0025236  -0.2142005  -0.0057452   0.0006886  -0.0424604
   37   0.5909748   0.0009272   0.0426772  -0.0561687  -0.0008872   0.0430616
   38   0.0009272   0.1168783  -0.0067804  -0.0009336  -0.0223978   0.0019906
   39   0.0426772  -0.0067804   0.5158535   0.0399436   0.0019629  -0.1392403
   40  -0.0561687  -0.0009336   0.0399436   0.0776220   0.0014255  -0.0634589
   41  -0.0008872  -0.0223978   0.0019629   0.0014255   0.0109023  -0.0032493
   42   0.0430616   0.0019906  -0.1392403  -0.0634589  -0.0032493   0.2036297
   43  -0.2861187  -0.0018015   0.0534488  -0.0147194  -0.0002724   0.0104665
   44  -0.0008608  -0.0553593   0.0009805  -0.0005778   0.0030315   0.0004398
   45  -0.0099584   0.0006903  -0.0979846   0.0331051   0.0005449  -0.0230022
   46  -0.0254839   0.0004436  -0.0322245  -0.0075750   0.0000031  -0.0023058
   47   0.0000865   0.0029325   0.0001140  -0.0001013  -0.0008640  -0.0000665
   48  -0.0109931   0.0002085  -0.0122339   0.0050596  -0.0000491   0.0034778
   49  -0.0120123  -0.0005624   0.0301437  -0.0028536  -0.0000312  -0.0002534
   50  -0.0016237   0.0033673  -0.0000701   0.0000554   0.0041019  -0.0000029
   51   0.0889882   0.0001878   0.0190227  -0.0041639  -0.0000287   0.0032541
   52   0.0028042  -0.0000432   0.0011510  -0.0010567  -0.0000140   0.0008761
   53   0.0000562   0.0040977   0.0001443  -0.0000395   0.0000826   0.0000191
   54  -0.0026891   0.0001310  -0.0035515   0.0014257   0.0000117  -0.0004813
   55  -0.0587831   0.0001614  -0.0255433   0.0002320   0.0000177   0.0014839
   56   0.0001962  -0.0020466   0.0000400  -0.0000192  -0.0008397   0.0000232
   57  -0.0243773   0.0000340  -0.0099378   0.0012573   0.0000283  -0.0017418
   58  -0.0010824   0.0000132  -0.0008158   0.0001017   0.0000018   0.0001046
   59  -0.0000130  -0.0008036  -0.0000331   0.0000031  -0.0003476  -0.0000070
   60  -0.0007273  -0.0000235   0.0002501   0.0000171  -0.0000076   0.0000774
   61   0.0617680   0.0000425   0.0125082  -0.0013139   0.0000765  -0.0071248
   62   0.0010143   0.0079517   0.0012490  -0.0000057   0.0039968   0.0000638
   63  -0.0429802   0.0009022  -0.0597101  -0.0015001   0.0000989   0.0005042
   64  -0.0001770  -0.0000540   0.0020974   0.0001828  -0.0000191   0.0011010
   65  -0.0000849   0.0058040   0.0001253   0.0000039   0.0002051   0.0000287
   66   0.0028155   0.0001597  -0.0025249  -0.0002512   0.0000263  -0.0014233
           43          44          45          46          47          48
    1   0.0002105   0.0000868  -0.0031057  -0.0000129  -0.0000101   0.0004945
    2   0.0000166   0.0055799   0.0001184   0.0000140   0.0002302   0.0000057
    3  -0.0019798   0.0001373  -0.0026851  -0.0014411   0.0000012  -0.0004169
    4  -0.0004476   0.0007655   0.0001068  -0.0002458   0.0000792  -0.0001102
    5   0.0001500  -0.0002051   0.0003545   0.0005635   0.0000299   0.0003176
    6   0.0002177  -0.0001179  -0.0001866  -0.0000074  -0.0000752   0.0000797
    7   0.0003542   0.0002246   0.0002366   0.0000448  -0.0000102  -0.0000229
    8   0.0001055   0.0000378  -0.0001538  -0.0001907  -0.0000615  -0.0001097
    9   0.0002997   0.0000274  -0.0002393  -0.0000444   0.0000225   0.0000022
   10  -0.0000778   0.0000359  -0.0001180   0.0001246  -0.0000338   0.0000511
   11  -0.0001534   0.0002774  -0.0001835   0.0002040   0.0000003   0.0001703
   12   0.0000219   0.0000657   0.0002110   0.0000982  -0.0000368  -0.0000207
   13   0.0000946   0.0000898   0.0001911  -0.0001518   0.0000076  -0.0001397
   14   0.0000768  -0.0000198   0.0001918  -0.0001715   0.0000119  -0.0001537
   15  -0.0000300  -0.0000456  -0.0000027   0.0000163   0.0000106   0.0000207
   16  -0.0001009   0.0000048  -0.0003184   0.0002181  -0.0000019   0.0002093
   17   0.0000046   0.0000043   0.0000028   0.0000003  -0.0000180  -0.0000021
   18   0.0000587  -0.0000024  -0.0000431  -0.0000739  -0.0000001  -0.0000199
   19   0.0001531  -0.0000027   0.0002066  -0.0003054   0.0000022  -0.0002422
   20  -0.0000006   0.0000380  -0.0000001   0.0000012  -0.0000055   0.0000006
   21  -0.0000214   0.0000032  -0.0000131   0.0000334  -0.0000006   0.0000282
   22  -0.0000820  -0.0000223  -0.0001218   0.0001201   0.0000318   0.0000525
   23   0.0001489   0.0002784   0.0001919  -0.0002088   0.0000031  -0.0001704
   24   0.0000242  -0.0000932   0.0002269   0.0000943   0.0000439  -0.0000253
   25   0.0000912  -0.0001008   0.0001886  -0.0001496  -0.0000043  -0.0001379
   26  -0.0000749  -0.0000146  -0.0001957   0.0001720   0.0000088   0.0001542
   27  -0.0000323   0.0000488  -0.0000052   0.0000193  -0.0000119   0.0000230
   28  -0.0004439  -0.0007879   0.0000858  -0.0002470  -0.0000785  -0.0001121
   29  -0.0001648  -0.0001860  -0.0003628  -0.0005548   0.0000327  -0.0003059
   30   0.0002013   0.0001352  -0.0001990  -0.0000177   0.0000679   0.0000799
   31   0.0003380  -0.0002413   0.0002397   0.0000452   0.0000116  -0.0000257
   32  -0.0000780   0.0000418   0.0001417   0.0001884  -0.0000653   0.0001018
   33   0.0003229  -0.0000110  -0.0002487  -0.0000404  -0.0000238   0.0000044
   34  -0.0359126   0.0000964  -0.0147748  -0.0023351  -0.0000368   0.0010291
   35   0.0009656   0.0045207  -0.0006113  -0.0000846   0.0039810   0.0000450
   36  -0.0680602  -0.0009366   0.0440407   0.0049585   0.0000521   0.0023352
   37  -0.2861187  -0.0008608  -0.0099584  -0.0254839   0.0000865  -0.0109931
   38  -0.0018015  -0.0553593   0.0006903   0.0004436   0.0029325   0.0002085
   39   0.0534488   0.0009805  -0.0979846  -0.0322245   0.0001140  -0.0122339
   40  -0.0147194  -0.0005778   0.0331051  -0.0075750  -0.0001013   0.0050596
   41  -0.0002724   0.0030315   0.0005449   0.0000031  -0.0008640  -0.0000491
   42   0.0104665   0.0004398  -0.0230022  -0.0023058  -0.0000665   0.0034778
   43   0.5643776   0.0029057  -0.0390771  -0.0863690   0.0006756  -0.0619646
   44   0.0029057   0.1095221  -0.0083320   0.0007269  -0.0220798   0.0015912
   45  -0.0390771  -0.0083320   0.5532145  -0.0620312   0.0015535  -0.1210959
   46  -0.0863690   0.0007269  -0.0620312   0.1228415  -0.0010221   0.0906209
   47   0.0006756  -0.0220798   0.0015535  -0.0010221   0.0106125  -0.0025918
   48  -0.0619646   0.0015912  -0.1210959   0.0906209  -0.0025918   0.1719128
   49  -0.1232772  -0.0021866   0.0998623  -0.0025502   0.0004622  -0.0274307
   50  -0.0010562  -0.0568407   0.0043956   0.0000503   0.0033356   0.0005702
   51   0.0365678   0.0041367  -0.2691272  -0.0050648   0.0006842  -0.0354055
   52  -0.0317737  -0.0003354   0.0046241   0.0018473   0.0000220   0.0002064
   53  -0.0007634   0.0029903   0.0001737  -0.0001109  -0.0009578   0.0000794
   54   0.0279356   0.0003279  -0.0047532   0.0069767   0.0001307  -0.0053107
   55   0.0587480   0.0009532  -0.0419201   0.0010228  -0.0001271   0.0065625
   56   0.0000644   0.0064387   0.0008609  -0.0000406   0.0037543   0.0001478
   57   0.0095534   0.0010413  -0.0515149   0.0017733   0.0001107  -0.0014973
   58  -0.0018126  -0.0000086  -0.0021484  -0.0000433   0.0000259  -0.0014279
   59   0.0000267   0.0051816   0.0000892  -0.0000000   0.0002262   0.0000092
   60  -0.0030870   0.0001049  -0.0012212  -0.0000499   0.0000200  -0.0008985
   61  -0.0426261  -0.0007569   0.0338166  -0.0008748   0.0000197  -0.0016119
   62  -0.0007974  -0.0024841   0.0005611   0.0000112  -0.0007359  -0.0000138
   63   0.0342935   0.0005143  -0.0252830  -0.0012414   0.0000027  -0.0010923
   64  -0.0006132  -0.0000088   0.0009123   0.0000795   0.0000018  -0.0000668
   65   0.0000225  -0.0007531  -0.0000285   0.0000053  -0.0003713  -0.0000051
   66   0.0008438  -0.0000150  -0.0000892  -0.0000489  -0.0000074   0.0000534
           49          50          51          52          53          54
    1  -0.0008318  -0.0000084  -0.0003915   0.0013355   0.0000112  -0.0002183
    2   0.0000007  -0.0011480   0.0000003   0.0000123  -0.0002959  -0.0000097
    3  -0.0002995   0.0000193  -0.0016902   0.0000592  -0.0000117   0.0001772
    4   0.0003344  -0.0002781  -0.0000006  -0.0004670   0.0000061   0.0000732
    5  -0.0001148   0.0002031   0.0000442   0.0004141  -0.0000235  -0.0000512
    6   0.0000873  -0.0001973   0.0002233   0.0000117   0.0001084   0.0000106
    7  -0.0000724   0.0001835  -0.0001249  -0.0000875  -0.0000194   0.0000233
    8  -0.0000940   0.0000790  -0.0000818  -0.0001711   0.0000046   0.0000234
    9  -0.0000088   0.0000295   0.0003122   0.0000207  -0.0000281  -0.0000092
   10  -0.0000935  -0.0000154   0.0000881   0.0001546  -0.0000030  -0.0000365
   11  -0.0003467  -0.0000790   0.0001092   0.0002245   0.0000010  -0.0000405
   12   0.0000047   0.0000592  -0.0000143  -0.0000091  -0.0000623  -0.0000049
   13   0.0002222  -0.0000175  -0.0000889  -0.0002796  -0.0000082   0.0000489
   14   0.0002598   0.0000038  -0.0000825  -0.0002844  -0.0000037   0.0000475
   15  -0.0000240   0.0000115  -0.0000139   0.0000239   0.0000039  -0.0000053
   16  -0.0003573  -0.0000029   0.0001262   0.0003761   0.0000035  -0.0000702
   17  -0.0000023   0.0000246  -0.0000024  -0.0000026  -0.0000018   0.0000000
   18   0.0000156   0.0000304   0.0000416  -0.0000370  -0.0000040  -0.0000029
   19   0.0004041   0.0000040  -0.0001245  -0.0004023  -0.0000038   0.0000669
   20  -0.0000012  -0.0000454  -0.0000007   0.0000020  -0.0000032  -0.0000003
   21  -0.0000396  -0.0000051   0.0000065   0.0000431   0.0000007  -0.0000070
   22  -0.0000962   0.0000062   0.0000916   0.0001539   0.0000068  -0.0000353
   23   0.0003530  -0.0000708  -0.0001095  -0.0002229  -0.0000051   0.0000405
   24   0.0000080  -0.0000932  -0.0000070  -0.0000171   0.0000701  -0.0000011
   25   0.0002202   0.0000224  -0.0000913  -0.0002775   0.0000031   0.0000491
   26  -0.0002625  -0.0000029   0.0000829   0.0002888   0.0000022  -0.0000487
   27  -0.0000270  -0.0000055  -0.0000141   0.0000284  -0.0000047  -0.0000063
   28   0.0003358   0.0003002   0.0000203  -0.0004776  -0.0000157   0.0000757
   29   0.0001058   0.0002078  -0.0000271  -0.0004169  -0.0000275   0.0000525
   30   0.0000986   0.0001862   0.0002122   0.0000095  -0.0001090   0.0000079
   31  -0.0000765  -0.0001936  -0.0001676  -0.0000848   0.0000176   0.0000228
   32   0.0001102   0.0000881   0.0001237   0.0001709   0.0000056  -0.0000259
   33  -0.0000034  -0.0000377   0.0003420   0.0000210   0.0000285  -0.0000092
   34   0.0000042   0.0001761  -0.0085924  -0.0018891  -0.0000077   0.0003834
   35   0.0001739  -0.0019848   0.0011125  -0.0000717  -0.0009601  -0.0000264
   36  -0.0109024   0.0011236  -0.0701435   0.0017996  -0.0000071   0.0010209
   37  -0.0120123  -0.0016237   0.0889882   0.0028042   0.0000562  -0.0026891
   38  -0.0005624   0.0033673   0.0001878  -0.0000432   0.0040977   0.0001310
   39   0.0301437  -0.0000701   0.0190227   0.0011510   0.0001443  -0.0035515
   40  -0.0028536   0.0000554  -0.0041639  -0.0010567  -0.0000395   0.0014257
   41  -0.0000312   0.0041019  -0.0000287  -0.0000140   0.0000826   0.0000117
   42  -0.0002534  -0.0000029   0.0032541   0.0008761   0.0000191  -0.0004813
   43  -0.1232772  -0.0010562   0.0365678  -0.0317737  -0.0007634   0.0279356
   44  -0.0021866  -0.0568407   0.0041367  -0.0003354   0.0029903   0.0003279
   45   0.0998623   0.0043956  -0.2691272   0.0046241   0.0001737  -0.0047532
   46  -0.0025502   0.0000503  -0.0050648   0.0018473  -0.0001109   0.0069767
   47   0.0004622   0.0033356   0.0006842   0.0000220  -0.0009578   0.0001307
   48  -0.0274307   0.0005702  -0.0354055   0.0002064   0.0000794  -0.0053107
   49   0.5143945   0.0018896   0.0273932  -0.1579607  -0.0012164   0.0160149
   50   0.0018896   0.1158282  -0.0089427  -0.0012644  -0.0230233   0.0004177
   51   0.0273932  -0.0089427   0.6212405   0.0197334   0.0004520  -0.0417239
   52  -0.1579607  -0.0012644   0.0197334   0.2301942   0.0020298  -0.0278520
   53  -0.0012164  -0.0230233   0.0004520   0.0020298   0.0115817  -0.0008466
   54   0.0160149   0.0004177  -0.0417239  -0.0278520  -0.0008466   0.0493417
   55  -0.1768865   0.0004729  -0.0649947  -0.0449195  -0.0000106  -0.0200967
   56   0.0016559  -0.0599430   0.0029958  -0.0004356   0.0045045  -0.0001750
   57  -0.1309733   0.0027298  -0.2558451   0.0041620  -0.0000200   0.0065744
   58   0.0085775   0.0003943  -0.0196645   0.0006898   0.0000354  -0.0011413
   59  -0.0001547   0.0025864   0.0003282   0.0000060  -0.0026277  -0.0000802
   60   0.0112378   0.0004622  -0.0188386   0.0007977  -0.0000594   0.0012561
   61  -0.0435892   0.0009808  -0.0711311   0.0034454   0.0000299  -0.0003267
   62   0.0000330   0.0065413  -0.0011345   0.0001024   0.0046161   0.0001245
   63  -0.0163268  -0.0007957   0.0467914  -0.0060630   0.0000695  -0.0026388
   64  -0.0038246  -0.0000766   0.0015867  -0.0013255  -0.0000009  -0.0006305
   65  -0.0000709   0.0067701   0.0001519  -0.0000108   0.0000433  -0.0000031
   66   0.0014167   0.0001148   0.0013754   0.0004106   0.0000033   0.0001169
           55          56          57          58          59          60
    1   0.0025059   0.0000025   0.0018642  -0.0000646   0.0000039  -0.0000566
    2  -0.0000609   0.0063517   0.0002217  -0.0000227   0.0001110   0.0000048
    3   0.0023090   0.0001923  -0.0043987   0.0011200   0.0000166   0.0000057
    4  -0.0006405   0.0009166   0.0003358  -0.0002027   0.0000332   0.0000167
    5   0.0005513  -0.0003124  -0.0006512   0.0002659   0.0001537  -0.0000585
    6  -0.0001449  -0.0004646   0.0000690   0.0000068   0.0000252  -0.0000169
    7   0.0004490   0.0000467  -0.0002196   0.0000669   0.0000118   0.0000060
    8   0.0001591   0.0000582   0.0003133  -0.0001037  -0.0001214   0.0000201
    9  -0.0004169   0.0000987  -0.0001990   0.0000160  -0.0000045  -0.0000028
   10  -0.0000745   0.0000236   0.0000115   0.0000158   0.0000067   0.0000038
   11   0.0000434   0.0001937  -0.0000280   0.0000313   0.0000062   0.0000043
   12  -0.0000768   0.0003298   0.0001811  -0.0000453   0.0000315   0.0000028
   13  -0.0000498   0.0001321  -0.0000142  -0.0000421  -0.0000080   0.0000058
   14  -0.0000856   0.0000488  -0.0000015  -0.0000475  -0.0000178   0.0000044
   15   0.0000360  -0.0000336   0.0000169  -0.0000024  -0.0000064   0.0000008
   16   0.0001344   0.0000005   0.0000266   0.0000384   0.0000010  -0.0000128
   17  -0.0000027   0.0000276   0.0000006  -0.0000007  -0.0000054   0.0000002
   18   0.0000237  -0.0000120  -0.0000841   0.0000006   0.0000016  -0.0000040
   19  -0.0001129  -0.0000030   0.0000837  -0.0000833  -0.0000019   0.0000068
   20   0.0000008   0.0000486   0.0000003   0.0000005  -0.0000081  -0.0000002
   21   0.0000124   0.0000021   0.0000100   0.0000077  -0.0000000  -0.0000009
   22  -0.0000735  -0.0000269   0.0000124   0.0000167  -0.0000064   0.0000026
   23  -0.0000413   0.0001974   0.0000365  -0.0000315   0.0000035  -0.0000047
   24  -0.0000751  -0.0003270   0.0001592  -0.0000455  -0.0000356   0.0000005
   25  -0.0000440  -0.0001299  -0.0000201  -0.0000413   0.0000072   0.0000063
   26   0.0000889   0.0000493   0.0000033   0.0000486  -0.0000164  -0.0000054
   27   0.0000372   0.0000317   0.0000190  -0.0000018   0.0000064   0.0000009
   28  -0.0006745  -0.0009477   0.0002746  -0.0002031  -0.0000340   0.0000160
   29  -0.0005707  -0.0003672   0.0006345  -0.0002670   0.0001519   0.0000659
   30  -0.0001846   0.0004579   0.0000982   0.0000037  -0.0000223  -0.0000149
   31   0.0005197  -0.0000150  -0.0002080   0.0000706  -0.0000144   0.0000057
   32  -0.0002163   0.0000808  -0.0003346   0.0001051  -0.0001203  -0.0000260
   33  -0.0004492  -0.0001078  -0.0002174   0.0000159   0.0000050  -0.0000026
   34  -0.0138659  -0.0006915   0.0349083  -0.0049517  -0.0000477  -0.0001449
   35  -0.0015180   0.0068042  -0.0001348  -0.0000443   0.0065841   0.0000931
   36   0.0823133   0.0000903   0.0178602   0.0000207   0.0000907   0.0019299
   37  -0.0587831   0.0001962  -0.0243773  -0.0010824  -0.0000130  -0.0007273
   38   0.0001614  -0.0020466   0.0000340   0.0000132  -0.0008036  -0.0000235
   39  -0.0255433   0.0000400  -0.0099378  -0.0008158  -0.0000331   0.0002501
   40   0.0002320  -0.0000192   0.0012573   0.0001017   0.0000031   0.0000171
   41   0.0000177  -0.0008397   0.0000283   0.0000018  -0.0003476  -0.0000076
   42   0.0014839   0.0000232  -0.0017418   0.0001046  -0.0000070   0.0000774
   43   0.0587480   0.0000644   0.0095534  -0.0018126   0.0000267  -0.0030870
   44   0.0009532   0.0064387   0.0010413  -0.0000086   0.0051816   0.0001049
   45  -0.0419201   0.0008609  -0.0515149  -0.0021484   0.0000892  -0.0012212
   46   0.0010228  -0.0000406   0.0017733  -0.0000433  -0.0000000  -0.0000499
   47  -0.0001271   0.0037543   0.0001107   0.0000259   0.0002262   0.0000200
   48   0.0065625   0.0001478  -0.0014973  -0.0014279   0.0000092  -0.0008985
   49  -0.1768865   0.0016559  -0.1309733   0.0085775  -0.0001547   0.0112378
   50   0.0004729  -0.0599430   0.0027298   0.0003943   0.0025864   0.0004622
   51  -0.0649947   0.0029958  -0.2558451  -0.0196645   0.0003282  -0.0188386
   52  -0.0449195  -0.0004356   0.0041620   0.0006898   0.0000060   0.0007977
   53  -0.0000106   0.0045045  -0.0000200   0.0000354  -0.0026277  -0.0000594
   54  -0.0200967  -0.0001750   0.0065744  -0.0011413  -0.0000802   0.0012561
   55   0.6871927   0.0038262  -0.0406596  -0.0990504  -0.0023011   0.1014297
   56   0.0038262   0.1257424  -0.0111899  -0.0023324  -0.0347398   0.0056286
   57  -0.0406596  -0.0111899   0.7241129   0.1043949   0.0056527  -0.3003766
   58  -0.0990504  -0.0023324   0.1043949   0.1040114   0.0024815  -0.1089661
   59  -0.0023011  -0.0347398   0.0056527   0.0024815   0.0245970  -0.0061623
   60   0.1014297   0.0056286  -0.3003766  -0.1089661  -0.0061623   0.3158607
   61  -0.3414062  -0.0026489   0.0635132  -0.0069300  -0.0000089  -0.0006922
   62  -0.0010895  -0.0597796   0.0017195  -0.0005856   0.0034604   0.0000341
   63  -0.0044640   0.0014652  -0.1305524   0.0288241   0.0001919   0.0013355
   64  -0.0142241   0.0004267  -0.0256976   0.0009185   0.0000090   0.0001848
   65  -0.0002515   0.0037285  -0.0001678   0.0000404  -0.0042538  -0.0000953
   66   0.0048221  -0.0000538   0.0072663  -0.0002558  -0.0000969   0.0006565
           61          62          63          64          65          66
    1  -0.0210182  -0.0002600   0.0104175   0.0009135   0.0000101  -0.0015689
    2  -0.0005646   0.0042449   0.0000818   0.0000019  -0.0036428  -0.0000769
    3   0.0309585   0.0000412   0.0003040   0.0004674  -0.0000541   0.0008810
    4  -0.0007003   0.0003586  -0.0021260   0.0002315  -0.0006898   0.0003516
    5   0.0030169  -0.0012681  -0.0009867  -0.0003232   0.0005263   0.0002158
    6   0.0006926  -0.0004371  -0.0002639   0.0000782   0.0003023   0.0000108
    7   0.0003811  -0.0014812  -0.0001453  -0.0000559   0.0001804   0.0000239
    8  -0.0011419  -0.0006547  -0.0001606   0.0001196  -0.0002025   0.0000435
    9   0.0008637   0.0005889   0.0000359   0.0000642  -0.0000205  -0.0000424
   10  -0.0002024   0.0000243   0.0001225  -0.0000982  -0.0000719   0.0000766
   11   0.0002974   0.0000591   0.0000538  -0.0000487  -0.0001011   0.0002062
   12  -0.0009769  -0.0004759  -0.0000658  -0.0000094  -0.0001146  -0.0000844
   13  -0.0002178  -0.0000768  -0.0002071   0.0000311  -0.0000734  -0.0000334
   14  -0.0002179   0.0000683  -0.0001743   0.0000368  -0.0000883  -0.0000656
   15  -0.0000460   0.0000865   0.0000279  -0.0000119   0.0000196   0.0000031
   16   0.0002651   0.0000021  -0.0000226  -0.0000500  -0.0000004   0.0000815
   17  -0.0000107   0.0000454   0.0000044   0.0000022  -0.0000492  -0.0000040
   18   0.0002045   0.0000016   0.0000373   0.0000236   0.0000006  -0.0000245
   19  -0.0005804   0.0000085  -0.0002829   0.0000640   0.0000019  -0.0001258
   20   0.0000022  -0.0000052   0.0000014  -0.0000004  -0.0000147   0.0000003
   21   0.0000179   0.0000002   0.0000094  -0.0000114  -0.0000009   0.0000213
   22  -0.0001802  -0.0000423   0.0001156  -0.0001018   0.0000688   0.0000830
   23  -0.0002890   0.0000546  -0.0000567   0.0000488  -0.0000940  -0.0002082
   24  -0.0009501   0.0004715  -0.0000631  -0.0000193   0.0001194  -0.0000761
   25  -0.0002126   0.0000847  -0.0002027   0.0000300   0.0000722  -0.0000302
   26   0.0002153   0.0000628   0.0001815  -0.0000374  -0.0000894   0.0000624
   27  -0.0000448  -0.0000883   0.0000286  -0.0000114  -0.0000202   0.0000026
   28  -0.0006620  -0.0002657  -0.0021544   0.0002336   0.0007072   0.0003793
   29  -0.0029685  -0.0013562   0.0009434   0.0003220   0.0005593  -0.0001850
   30   0.0006544   0.0004428  -0.0002178   0.0000996  -0.0003101  -0.0000070
   31   0.0003189   0.0015928  -0.0000650  -0.0000446  -0.0002267  -0.0000050
   32   0.0011970  -0.0007797   0.0001161  -0.0001308  -0.0001802  -0.0000501
   33   0.0009253  -0.0006681   0.0000001   0.0000528   0.0000542  -0.0000273
   34  -0.1474997  -0.0019519   0.1013462   0.0096432   0.0003656  -0.0178700
   35  -0.0006936  -0.0597604   0.0041235  -0.0001695   0.0033253   0.0003464
   36   0.0352637   0.0039850  -0.2885438   0.0117295   0.0004575  -0.0184920
   37   0.0617680   0.0010143  -0.0429802  -0.0001770  -0.0000849   0.0028155
   38   0.0000425   0.0079517   0.0009022  -0.0000540   0.0058040   0.0001597
   39   0.0125082   0.0012490  -0.0597101   0.0020974   0.0001253  -0.0025249
   40  -0.0013139  -0.0000057  -0.0015001   0.0001828   0.0000039  -0.0002512
   41   0.0000765   0.0039968   0.0000989  -0.0000191   0.0002051   0.0000263
   42  -0.0071248   0.0000638   0.0005042   0.0011010   0.0000287  -0.0014233
   43  -0.0426261  -0.0007974   0.0342935  -0.0006132   0.0000225   0.0008438
   44  -0.0007569  -0.0024841   0.0005143  -0.0000088  -0.0007531  -0.0000150
   45   0.0338166   0.0005611  -0.0252830   0.0009123  -0.0000285  -0.0000892
   46  -0.0008748   0.0000112  -0.0012414   0.0000795   0.0000053  -0.0000489
   47   0.0000197  -0.0007359   0.0000027   0.0000018  -0.0003713  -0.0000074
   48  -0.0016119  -0.0000138  -0.0010923  -0.0000668  -0.0000051   0.0000534
   49  -0.0435892   0.0000330  -0.0163268  -0.0038246  -0.0000709   0.0014167
   50   0.0009808   0.0065413  -0.0007957  -0.0000766   0.0067701   0.0001148
   51  -0.0711311  -0.0011345   0.0467914   0.0015867   0.0001519   0.0013754
   52   0.0034454   0.0001024  -0.0060630  -0.0013255  -0.0000108   0.0004106
   53   0.0000299   0.0046161   0.0000695  -0.0000009   0.0000433   0.0000033
   54  -0.0003267   0.0001245  -0.0026388  -0.0006305  -0.0000031   0.0001169
   55  -0.3414062  -0.0010895  -0.0044640  -0.0142241  -0.0002515   0.0048221
   56  -0.0026489  -0.0597796   0.0014652   0.0004267   0.0037285  -0.0000538
   57   0.0635132   0.0017195  -0.1305524  -0.0256976  -0.0001678   0.0072663
   58  -0.0069300  -0.0005856   0.0288241   0.0009185   0.0000404  -0.0002558
   59  -0.0000089   0.0034604   0.0001919   0.0000090  -0.0042538  -0.0000969
   60  -0.0006922   0.0000341   0.0013355   0.0001848  -0.0000953   0.0006565
   61   0.7031820   0.0011720   0.0395002  -0.1613448   0.0022534  -0.1360214
   62   0.0011720   0.1319166  -0.0097378   0.0021516  -0.0361938   0.0031845
   63   0.0395002  -0.0097378   0.6955721  -0.1368449   0.0031605  -0.2362136
   64  -0.1613448   0.0021516  -0.1368449   0.1695319  -0.0022514   0.1449055
   65   0.0022534  -0.0361938   0.0031605  -0.0022514   0.0250721  -0.0036001
   66  -0.1360214   0.0031845  -0.2362136   0.1449055  -0.0036001   0.2486174
 **********************************************************************
 **                                                                  **
 **                       VIBRATIONAL ANALYSIS                       **
 **                       --------------------                       **
 **                                                                  **
 **        VIBRATIONAL FREQUENCIES (CM**-1) AND NORMAL MODES         **
 **     FORCE CONSTANTS (mDYN/ANGSTROM) AND REDUCED MASSES (AMU)     **
 **                  INFRARED INTENSITIES (KM/MOL)                   **
 **                                                                  **
 **********************************************************************


 Mode:                 1                      2                      3
 Frequency:        23.65                  32.91                  35.59
 Force Cnst:      0.0058                 0.0160                 0.0190
 Red. Mass:      17.6645                25.0600                25.4628
 IR Active:          YES                    YES                    YES
 IR Intens:        0.144                  0.054                  0.035
 Raman Active:       YES                    YES                    YES
               X      Y      Z        X      Y      Z        X      Y      Z
 C          0.000 -0.050 -0.003    0.012 -0.012 -0.222   -0.001 -0.193  0.014
 C         -0.018 -0.043 -0.079    0.011 -0.008 -0.174   -0.092 -0.136  0.017
 Cl        -0.040 -0.052 -0.150   -0.012 -0.013 -0.313   -0.205 -0.202  0.037
 C         -0.020 -0.031 -0.092    0.030 -0.002  0.007   -0.096 -0.026  0.004
 Cl        -0.047 -0.022 -0.218    0.034  0.002  0.110   -0.219  0.044  0.000
 C          0.001 -0.026  0.001    0.051  0.001  0.129   -0.003  0.027 -0.010
 Cl         0.001 -0.011  0.005    0.087  0.008  0.456   -0.005  0.169 -0.035
 C          0.021 -0.032  0.091    0.043 -0.002  0.002    0.092 -0.027 -0.004
 Cl         0.050 -0.026  0.222    0.064  0.003  0.100    0.215  0.042 -0.012
 C          0.019 -0.044  0.075    0.024 -0.009 -0.179    0.090 -0.137  0.007
 Cl         0.041 -0.055  0.144    0.017 -0.011 -0.323    0.203 -0.204  0.007
 C          0.000 -0.067 -0.003    0.017 -0.016 -0.167   -0.001 -0.243  0.009
 C         -0.001  0.100  0.001   -0.075 -0.012 -0.092    0.006 -0.143  0.005
 Cl        -0.005  0.353  0.003   -0.215 -0.020 -0.151    0.018 -0.238  0.008
 C         -0.001  0.075  0.001   -0.063  0.003  0.033    0.004  0.063 -0.002
 Cl        -0.003  0.311  0.006   -0.188  0.017  0.129    0.013  0.285 -0.006
 C          0.001 -0.134 -0.003    0.049  0.010  0.078   -0.006  0.124 -0.005
 Cl         0.001 -0.197 -0.003    0.074  0.034  0.235   -0.010  0.448 -0.012
 C          0.002 -0.296 -0.006    0.144  0.001  0.004   -0.013 -0.054 -0.002
 H          0.003 -0.449 -0.008    0.232  0.006  0.041   -0.020 -0.021 -0.004
 C          0.002 -0.260 -0.006    0.126 -0.012 -0.119   -0.010 -0.228  0.005
 H          0.003 -0.388 -0.009    0.202 -0.015 -0.177   -0.016 -0.315  0.009
 TransDip   0.000 -0.012 -0.000    0.007 -0.000 -0.004   -0.001 -0.006  0.000

 Mode:                 4                      5                      6
 Frequency:        68.52                  77.72                  78.84
 Force Cnst:      0.0942                 0.1050                 0.1126
 Red. Mass:      34.0408                29.4934                30.7420
 IR Active:          YES                    YES                    YES
 IR Intens:        0.000                  0.033                  0.011
 Raman Active:       YES                    YES                    YES
               X      Y      Z        X      Y      Z        X      Y      Z
 C         -0.000 -0.002 -0.001   -0.005  0.000  0.162    0.000 -0.079  0.003
 C          0.010 -0.004  0.103   -0.021  0.002  0.045   -0.022 -0.068 -0.015
 Cl         0.055 -0.003  0.505   -0.034 -0.001 -0.020   -0.067 -0.092 -0.077
 C         -0.009 -0.001 -0.078   -0.031  0.003 -0.045   -0.022 -0.041  0.007
 Cl        -0.052  0.004 -0.452   -0.082  0.010 -0.461   -0.053 -0.023  0.048
 C         -0.000 -0.002 -0.001   -0.017  0.000  0.095    0.000 -0.028  0.002
 Cl        -0.000 -0.001 -0.000    0.030 -0.004  0.520    0.002  0.009  0.016
 C          0.008 -0.003  0.076   -0.031  0.001 -0.043    0.022 -0.041 -0.011
 Cl         0.053 -0.003  0.453   -0.084 -0.000 -0.455    0.050 -0.022 -0.077
 C         -0.011 -0.002 -0.105   -0.021  0.001  0.045    0.022 -0.068  0.015
 Cl        -0.054  0.005 -0.505   -0.035  0.006 -0.024    0.066 -0.094  0.076
 C         -0.000 -0.002  0.000    0.001 -0.000  0.179    0.000 -0.080  0.003
 C         -0.000 -0.000  0.000    0.055 -0.002  0.139    0.001  0.050  0.005
 Cl        -0.000  0.043  0.001    0.156 -0.020  0.184   -0.000  0.587  0.014
 C         -0.000 -0.025 -0.000    0.051  0.003  0.063    0.001 -0.093  0.000
 Cl         0.001 -0.139 -0.003    0.139  0.017 -0.000    0.007 -0.547 -0.011
 C         -0.000  0.023  0.001   -0.014 -0.002  0.038   -0.001  0.039  0.002
 Cl        -0.001  0.090  0.002   -0.030 -0.009 -0.063   -0.004  0.394  0.005
 C         -0.000  0.029  0.001   -0.068 -0.002  0.081   -0.002 -0.023  0.002
 H         -0.000  0.055  0.001   -0.120 -0.005  0.059   -0.004  0.039  0.002
 C         -0.000 -0.001  0.000   -0.055  0.001  0.153   -0.001 -0.168  0.001
 H         -0.000 -0.008  0.000   -0.098  0.002  0.186   -0.002 -0.275  0.000
 TransDip  -0.000 -0.001  0.000   -0.005 -0.000  0.003   -0.000 -0.003  0.000

 Mode:                 7                      8                      9
 Frequency:       102.29                 135.28                 153.67
 Force Cnst:      0.1579                 0.0816                 0.2793
 Red. Mass:      25.6175                 7.5716                20.0777
 IR Active:          YES                    YES                    YES
 IR Intens:        0.073                  0.694                  0.054
 Raman Active:       YES                    YES                    YES
               X      Y      Z        X      Y      Z        X      Y      Z
 C          0.008  0.002 -0.192   -0.000 -0.081 -0.002    0.010  0.002 -0.144
 C          0.035 -0.003 -0.060   -0.014 -0.077  0.006   -0.072  0.017 -0.091
 Cl         0.111  0.010  0.424   -0.063 -0.109  0.011   -0.233 -0.082  0.087
 C          0.037 -0.003 -0.071   -0.021 -0.047  0.004   -0.088  0.026 -0.072
 Cl         0.043 -0.007 -0.123   -0.077 -0.020  0.006   -0.178  0.077  0.043
 C          0.043  0.000 -0.048   -0.001 -0.034 -0.001   -0.105  0.001 -0.069
 Cl         0.072 -0.002  0.194   -0.001  0.012  0.001   -0.103 -0.001  0.043
 C          0.037  0.004 -0.071    0.019 -0.047 -0.007   -0.089 -0.023 -0.072
 Cl         0.042  0.009 -0.124    0.074 -0.022 -0.006   -0.182 -0.076  0.043
 C          0.035  0.003 -0.060    0.012 -0.078 -0.009   -0.073 -0.013 -0.091
 Cl         0.109 -0.017  0.422    0.057 -0.107 -0.011   -0.232  0.084  0.089
 C         -0.009  0.002 -0.240    0.001  0.032 -0.001    0.094  0.001 -0.123
 C         -0.077 -0.000 -0.202    0.001  0.043 -0.001    0.134  0.002 -0.122
 Cl        -0.241  0.001 -0.279    0.002  0.090 -0.000    0.221  0.000 -0.105
 C         -0.077 -0.000 -0.112    0.001  0.092  0.001    0.154 -0.001 -0.065
 Cl        -0.200  0.002 -0.027    0.002  0.020 -0.001    0.144  0.001 -0.044
 C         -0.004  0.001 -0.084    0.002  0.188  0.003    0.248 -0.005 -0.020
 Cl         0.015 -0.000  0.035    0.005 -0.152 -0.001    0.306  0.003  0.191
 C          0.058  0.003 -0.135    0.001  0.430  0.007    0.261 -0.014 -0.035
 H          0.118  0.004 -0.110    0.000  0.596  0.010    0.272 -0.021 -0.031
 C          0.042  0.004 -0.217    0.001  0.329  0.004    0.229 -0.010 -0.087
 H          0.086  0.005 -0.251    0.001  0.452  0.006    0.305 -0.015 -0.147
 TransDip   0.008  0.000 -0.004    0.000  0.027  0.000    0.006 -0.000 -0.005

 Mode:                10                     11                     12
 Frequency:       202.23                 213.77                 219.85
 Force Cnst:      0.3432                 0.7097                 0.8917
 Red. Mass:      14.2451                26.3589                31.3130
 IR Active:          YES                    YES                    YES
 IR Intens:        0.036                  0.006                  0.205
 Raman Active:       YES                    YES                    YES
               X      Y      Z        X      Y      Z        X      Y      Z
 C          0.050 -0.001  0.178   -0.092 -0.002  0.007   -0.003 -0.116 -0.003
 C          0.052 -0.003  0.311   -0.054  0.003  0.053    0.018 -0.154 -0.004
 Cl        -0.049 -0.041 -0.051    0.160  0.140 -0.023    0.513  0.083 -0.057
 C          0.065  0.003  0.431   -0.053 -0.019  0.089   -0.033 -0.195  0.008
 Cl        -0.034  0.034 -0.117    0.006 -0.070 -0.026   -0.315 -0.071  0.033
 C          0.072 -0.003  0.470   -0.057 -0.002  0.100    0.023 -0.129  0.002
 Cl         0.010 -0.001 -0.127   -0.087  0.007 -0.013    0.027  0.549  0.000
 C          0.065 -0.008  0.432   -0.051  0.013  0.090    0.041 -0.184 -0.003
 Cl        -0.041 -0.032 -0.116    0.015  0.067 -0.026    0.057 -0.219 -0.009
 C          0.052 -0.000  0.312   -0.054 -0.008  0.054   -0.002 -0.138  0.000
 Cl        -0.040  0.040 -0.053    0.147 -0.139 -0.023   -0.318  0.003  0.035
 C          0.030  0.001 -0.071   -0.116 -0.001 -0.066    0.002 -0.054 -0.006
 C          0.039 -0.001 -0.095   -0.111  0.001 -0.073    0.008 -0.010 -0.011
 Cl        -0.082  0.003 -0.164    0.209  0.001  0.043    0.037  0.005 -0.001
 C          0.036 -0.002 -0.053   -0.167  0.003 -0.172    0.009  0.003 -0.003
 Cl        -0.058  0.000  0.011    0.055  0.009 -0.405   -0.050 -0.006  0.043
 C          0.060 -0.001 -0.044   -0.164  0.003 -0.128    0.017  0.010 -0.001
 Cl         0.083  0.001  0.020   -0.094 -0.011  0.580    0.015 -0.006 -0.037
 C          0.052  0.000 -0.048   -0.120  0.003 -0.158    0.010  0.013  0.003
 H          0.058  0.001 -0.046   -0.141  0.003 -0.168    0.009  0.029  0.003
 C          0.034  0.002 -0.072   -0.132 -0.001 -0.088    0.009 -0.026 -0.003
 H          0.054  0.004 -0.088   -0.168 -0.002 -0.062    0.015 -0.052 -0.008
 TransDip   0.006 -0.000 -0.002    0.001  0.000 -0.002   -0.003  0.014  0.001

 Mode:                13                     14                     15
 Frequency:       220.38                 221.65                 235.04
 Force Cnst:      0.9770                 0.9235                 1.1021
 Red. Mass:      34.1414                31.9056                33.8599
 IR Active:          YES                    YES                    YES
 IR Intens:        0.145                  0.023                  0.000
 Raman Active:       YES                    YES                    YES
               X      Y      Z        X      Y      Z        X      Y      Z
 C          0.018 -0.036  0.016    0.036  0.001  0.025    0.001  0.013 -0.002
 C         -0.022 -0.017  0.015    0.039 -0.013 -0.017   -0.020  0.047  0.000
 Cl        -0.213 -0.138  0.020    0.061 -0.008 -0.009   -0.238 -0.070  0.028
 C         -0.024 -0.039  0.008    0.035  0.001 -0.036   -0.015  0.013 -0.007
 Cl         0.371 -0.288 -0.046   -0.157  0.123  0.031    0.449 -0.247 -0.051
 C         -0.077 -0.040  0.013    0.065  0.002 -0.042    0.005  0.017 -0.006
 Cl        -0.082  0.170  0.011    0.082 -0.004 -0.002    0.010  0.562  0.005
 C         -0.002 -0.080  0.002    0.035  0.004 -0.035    0.022  0.013 -0.004
 Cl         0.496  0.195 -0.056   -0.167 -0.121  0.029   -0.445 -0.245  0.049
 C         -0.030 -0.074  0.013    0.040  0.017 -0.016    0.026  0.049 -0.007
 Cl        -0.478  0.171  0.053    0.073  0.006 -0.011    0.230 -0.061 -0.027
 C          0.004 -0.015  0.021    0.054 -0.001  0.089   -0.001 -0.033 -0.000
 C         -0.016 -0.001  0.042    0.004 -0.001  0.152   -0.002 -0.066 -0.000
 Cl        -0.167 -0.001 -0.011   -0.587 -0.004 -0.059    0.005  0.018  0.004
 C         -0.015  0.003  0.023    0.041  0.002  0.145   -0.004 -0.057 -0.002
 Cl         0.193  0.001 -0.135    0.603  0.007 -0.244   -0.003  0.017 -0.003
 C         -0.042  0.003  0.013   -0.028  0.001  0.103   -0.005 -0.016 -0.002
 Cl        -0.037 -0.004  0.098   -0.031 -0.003  0.071   -0.006  0.000  0.005
 C         -0.020 -0.000  0.004    0.013 -0.002  0.091   -0.004  0.046 -0.001
 H         -0.017  0.000  0.006    0.029 -0.005  0.099   -0.004  0.105 -0.000
 C         -0.018 -0.011  0.015    0.023 -0.003  0.091   -0.003  0.033 -0.000
 H         -0.032 -0.023  0.026    0.010 -0.006  0.101   -0.006  0.091  0.003
 TransDip   0.011  0.004 -0.001    0.003 -0.000 -0.004    0.000 -0.000  0.000

 Mode:                16                     17                     18
 Frequency:       243.98                 251.19                 321.63
 Force Cnst:      0.8578                 0.2768                 1.5998
 Red. Mass:      24.4589                 7.4449                26.2482
 IR Active:          YES                    YES                    YES
 IR Intens:        0.013                  0.932                  0.095
 Raman Active:       YES                    YES                    YES
               X      Y      Z        X      Y      Z        X      Y      Z
 C          0.095 -0.000 -0.014   -0.000 -0.003 -0.001    0.001  0.099 -0.001
 C          0.171 -0.075 -0.034    0.006 -0.008 -0.016   -0.188  0.168 -0.010
 Cl        -0.119 -0.296  0.014   -0.015 -0.025  0.001   -0.206  0.369  0.028
 C          0.205 -0.012 -0.058    0.003 -0.004 -0.011   -0.178 -0.145 -0.015
 Cl        -0.053  0.185  0.017    0.005 -0.007  0.001   -0.200 -0.314  0.024
 C          0.307 -0.001 -0.078    0.002 -0.005  0.002   -0.001 -0.104 -0.000
 Cl         0.416 -0.009 -0.037    0.002  0.021 -0.000   -0.001 -0.067 -0.001
 C          0.204  0.011 -0.058   -0.001 -0.004  0.014    0.177 -0.149  0.013
 Cl        -0.043 -0.176  0.013   -0.005 -0.008 -0.002    0.198 -0.320 -0.029
 C          0.170  0.072 -0.034   -0.004 -0.007  0.016    0.190  0.164  0.011
 Cl        -0.126  0.301  0.020    0.015 -0.023 -0.001    0.208  0.366 -0.022
 C         -0.005 -0.001  0.000   -0.000  0.095  0.001    0.000 -0.131 -0.002
 C         -0.072 -0.004  0.024   -0.002  0.380  0.006   -0.000 -0.061 -0.001
 Cl         0.096  0.000  0.104    0.001 -0.085 -0.001    0.000  0.008  0.001
 C         -0.127 -0.004 -0.054   -0.003  0.463  0.007   -0.000  0.026  0.001
 Cl        -0.126  0.003 -0.111   -0.003 -0.104 -0.002    0.000 -0.003  0.000
 C         -0.184 -0.003 -0.059   -0.002  0.305  0.004   -0.001  0.110  0.002
 Cl        -0.215 -0.003  0.151    0.001 -0.061 -0.001   -0.000 -0.025 -0.001
 C         -0.133  0.002 -0.091    0.000 -0.070 -0.002   -0.000  0.091  0.002
 H         -0.120  0.005 -0.085    0.001 -0.356 -0.008   -0.000  0.156  0.003
 C         -0.110  0.003 -0.036    0.001 -0.211 -0.004    0.001 -0.103 -0.002
 H         -0.188  0.004  0.024    0.001 -0.581 -0.011    0.001 -0.158 -0.003
 TransDip  -0.001  0.000  0.004   -0.000 -0.031 -0.001   -0.000 -0.010 -0.000

 Mode:                19                     20                     21
 Frequency:       340.94                 345.40                 348.32
 Force Cnst:      0.8569                 1.9579                 0.5327
 Red. Mass:      12.5117                27.8553                 7.4527
 IR Active:          YES                    YES                    YES
 IR Intens:        0.016                  0.234                  0.193
 Raman Active:       YES                    YES                    YES
               X      Y      Z        X      Y      Z        X      Y      Z
 C         -0.001  0.008 -0.005   -0.110  0.008  0.051   -0.004  0.065  0.021
 C          0.045  0.002  0.476   -0.032 -0.118  0.018    0.030  0.002 -0.000
 Cl        -0.015  0.010 -0.074    0.079 -0.173 -0.011   -0.037 -0.046  0.004
 C          0.051 -0.012  0.504   -0.057 -0.166 -0.015    0.007 -0.060 -0.012
 Cl        -0.015 -0.012 -0.076   -0.159 -0.338  0.017   -0.073 -0.083  0.009
 C          0.001 -0.003  0.006    0.078 -0.008 -0.035    0.002 -0.054 -0.019
 Cl         0.000 -0.001 -0.001    0.148  0.002 -0.012    0.007  0.021  0.002
 C         -0.051 -0.001 -0.500   -0.055  0.153  0.003   -0.019 -0.035 -0.005
 Cl         0.012 -0.010  0.075   -0.139  0.323  0.018    0.047 -0.029 -0.004
 C         -0.046  0.012 -0.481   -0.035  0.121  0.036   -0.032  0.020  0.023
 Cl         0.017  0.010  0.075    0.093  0.167 -0.012    0.053 -0.019 -0.009
 C         -0.000  0.010 -0.000   -0.074  0.044  0.110   -0.002  0.361 -0.003
 C         -0.002  0.008  0.001   -0.089  0.028  0.102    0.017  0.258 -0.017
 Cl        -0.001 -0.003  0.004   -0.163 -0.007  0.260    0.025 -0.024 -0.058
 C         -0.002  0.026  0.000   -0.073  0.001 -0.141    0.018  0.021  0.018
 Cl        -0.001 -0.004 -0.002   -0.195  0.003 -0.246    0.032 -0.006  0.041
 C          0.001  0.015  0.000    0.169 -0.037 -0.094   -0.016 -0.286  0.006
 Cl         0.002 -0.002 -0.001    0.393  0.012 -0.073   -0.043  0.060  0.014
 C          0.002 -0.017 -0.000    0.068 -0.033 -0.008   -0.015 -0.260  0.002
 H          0.002 -0.050 -0.001   -0.098 -0.059 -0.081    0.001 -0.472  0.004
 C          0.002 -0.006  0.000    0.049  0.041  0.138   -0.019  0.333 -0.007
 H          0.003 -0.029 -0.001    0.052  0.067  0.135   -0.016  0.515 -0.006
 TransDip  -0.000 -0.004 -0.000   -0.015  0.001 -0.004    0.002  0.014  0.002

 Mode:                22                     23                     24
 Frequency:       348.64                 358.55                 377.69
 Force Cnst:      1.7712                 0.8998                 2.7191
 Red. Mass:      24.7325                11.8791                32.3521
 IR Active:          YES                    YES                    YES
 IR Intens:        0.066                  0.311                  0.095
 Raman Active:       YES                    YES                    YES
               X      Y      Z        X      Y      Z        X      Y      Z
 C         -0.065 -0.028  0.056    0.051 -0.007  0.488   -0.083  0.000 -0.017
 C         -0.038 -0.106  0.038    0.031  0.008  0.294   -0.119  0.103 -0.004
 Cl         0.100 -0.141 -0.017   -0.012  0.020 -0.038   -0.243  0.424  0.029
 C         -0.063 -0.121 -0.015   -0.012  0.020 -0.182   -0.024 -0.049  0.015
 Cl        -0.120 -0.283  0.013    0.024  0.042  0.026   -0.054 -0.123  0.003
 C          0.046  0.023 -0.058   -0.047  0.006 -0.430    0.202 -0.001  0.011
 Cl         0.090 -0.009 -0.002    0.009 -0.001  0.062    0.602 -0.002 -0.071
 C         -0.049  0.161 -0.021   -0.012 -0.013 -0.193   -0.023  0.049  0.016
 Cl        -0.167  0.331  0.024    0.019 -0.038  0.027   -0.053  0.124  0.005
 C         -0.009  0.097  0.026    0.033 -0.014  0.283   -0.121 -0.102 -0.006
 Cl         0.064  0.170 -0.008   -0.016 -0.016 -0.037   -0.247 -0.422  0.022
 C         -0.032 -0.154 -0.073    0.000 -0.018  0.150   -0.061  0.001 -0.003
 C          0.089 -0.107 -0.137    0.120 -0.011 -0.019   -0.015  0.001 -0.023
 Cl         0.158  0.016 -0.331   -0.037  0.004 -0.174    0.018  0.000 -0.033
 C          0.101 -0.009  0.121    0.085  0.001 -0.094    0.002 -0.000  0.013
 Cl         0.215 -0.002  0.255   -0.080 -0.000 -0.016    0.033 -0.000  0.024
 C         -0.093  0.124  0.089    0.027  0.017 -0.116    0.015 -0.001  0.019
 Cl        -0.237 -0.029  0.062    0.104 -0.003  0.061    0.033  0.001 -0.005
 C         -0.088  0.111  0.062   -0.131  0.011 -0.028   -0.012 -0.001  0.035
 H          0.011  0.201  0.107   -0.264  0.020 -0.087   -0.020 -0.002  0.032
 C         -0.095 -0.144 -0.080   -0.141 -0.019  0.102   -0.022  0.001  0.014
 H         -0.054 -0.225 -0.111   -0.214 -0.031  0.158    0.008  0.002 -0.010
 TransDip   0.005 -0.004  0.005   -0.008 -0.001  0.016   -0.010 -0.000 -0.002

 Mode:                25                     26                     27
 Frequency:       472.13                 499.72                 520.68
 Force Cnst:      1.0709                 1.5425                 0.7896
 Red. Mass:       8.1545                10.4834                 4.9431
 IR Active:          YES                    YES                    YES
 IR Intens:       13.362                  5.970                  0.120
 Raman Active:       YES                    YES                    YES
               X      Y      Z        X      Y      Z        X      Y      Z
 C          0.124  0.000  0.048   -0.081 -0.001  0.016    0.003  0.051  0.002
 C          0.069  0.027  0.225   -0.037 -0.019 -0.007    0.036  0.022 -0.006
 Cl        -0.019  0.027 -0.014    0.012 -0.016 -0.001   -0.008 -0.013  0.000
 C          0.021 -0.003 -0.003   -0.021  0.000  0.001    0.029 -0.010  0.004
 Cl        -0.038 -0.048  0.003    0.023  0.028 -0.002   -0.013 -0.007  0.001
 C         -0.026  0.002 -0.251   -0.003  0.000  0.017    0.001 -0.025  0.003
 Cl        -0.026  0.000  0.028    0.023 -0.000 -0.004   -0.001  0.006 -0.000
 C          0.020  0.002 -0.003   -0.020  0.001  0.001   -0.028 -0.010 -0.005
 Cl        -0.037  0.048  0.004    0.022 -0.028 -0.002    0.012 -0.006 -0.001
 C          0.067 -0.030  0.224   -0.036  0.019 -0.007   -0.034  0.021  0.001
 Cl        -0.020 -0.027 -0.014    0.012  0.016 -0.001    0.007 -0.014 -0.000
 C          0.143  0.003 -0.183   -0.104 -0.004  0.096    0.004  0.148  0.007
 C         -0.035 -0.002 -0.023   -0.108 -0.004  0.022    0.003  0.314  0.008
 Cl        -0.014 -0.002  0.109    0.093  0.004 -0.197   -0.000 -0.027 -0.002
 C         -0.050 -0.000  0.047   -0.126  0.001  0.162    0.004 -0.299 -0.006
 Cl        -0.028  0.001 -0.060   -0.089  0.003 -0.219   -0.003  0.026 -0.002
 C          0.022  0.000  0.100    0.076 -0.005  0.362    0.002 -0.131 -0.002
 Cl        -0.166 -0.001 -0.030   -0.035  0.001 -0.057   -0.003  0.005  0.000
 C          0.292  0.002 -0.048    0.120 -0.011  0.450    0.001  0.242  0.006
 H          0.506  0.001  0.044    0.169 -0.014  0.478   -0.002  0.559  0.012
 C          0.293  0.004 -0.192    0.122 -0.001  0.248    0.004 -0.236  0.000
 H          0.378  0.004 -0.258    0.323  0.009  0.099    0.003 -0.579 -0.004
 TransDip   0.114  0.001 -0.027   -0.010 -0.001  0.078    0.002  0.011  0.002

 Mode:                28                     29                     30
 Frequency:       526.99                 563.58                 602.70
 Force Cnst:      1.9497                 1.3828                 2.5856
 Red. Mass:      11.9158                 7.3894                12.0810
 IR Active:          YES                    YES                    YES
 IR Intens:       24.980                  0.016                  0.008
 Raman Active:       YES                    YES                    YES
               X      Y      Z        X      Y      Z        X      Y      Z
 C          0.255 -0.004  0.075   -0.001  0.210  0.003   -0.000  0.016  0.003
 C          0.100  0.055 -0.190    0.145  0.095  0.006   -0.035  0.011 -0.508
 Cl        -0.033  0.041  0.014   -0.019 -0.040  0.001   -0.001 -0.000  0.034
 C          0.070  0.004 -0.060    0.119 -0.047 -0.042    0.068 -0.016  0.478
 Cl        -0.060 -0.071  0.011   -0.039 -0.014  0.006   -0.005  0.003 -0.030
 C          0.052 -0.001  0.230   -0.001 -0.112  0.002    0.000 -0.023  0.004
 Cl        -0.075  0.000 -0.012    0.001  0.024 -0.000    0.000  0.003 -0.000
 C          0.072 -0.004 -0.059   -0.121 -0.046  0.040   -0.070 -0.008 -0.484
 Cl        -0.061  0.073  0.012    0.039 -0.016 -0.006    0.005  0.002  0.030
 C          0.103 -0.055 -0.191   -0.147  0.098 -0.008    0.034  0.002  0.508
 Cl        -0.034 -0.040  0.014    0.019 -0.040 -0.002    0.001  0.000 -0.034
 C          0.310 -0.008  0.277   -0.001  0.322  0.005    0.000  0.004 -0.001
 C          0.313 -0.013  0.172    0.001 -0.281 -0.005   -0.000 -0.023 -0.001
 Cl        -0.038  0.002 -0.073    0.000  0.019  0.001   -0.000  0.003  0.000
 C          0.206  0.013 -0.087    0.001 -0.216 -0.004   -0.000 -0.020 -0.000
 Cl        -0.132 -0.000 -0.082    0.000  0.016  0.000    0.000  0.001  0.000
 C          0.058  0.008 -0.128   -0.003  0.399  0.008   -0.000  0.042  0.001
 Cl        -0.168 -0.002  0.040    0.000 -0.026 -0.001   -0.000 -0.003 -0.000
 C          0.070 -0.006 -0.089    0.000 -0.077 -0.001    0.001 -0.011 -0.000
 H         -0.069 -0.017 -0.147    0.003 -0.534 -0.010    0.002 -0.036 -0.001
 C          0.155  0.004  0.248    0.000 -0.045 -0.001    0.000  0.000 -0.001
 H         -0.050  0.010  0.410    0.001 -0.392 -0.007    0.001  0.013 -0.001
 TransDip   0.157 -0.001  0.033   -0.001 -0.004 -0.001   -0.000  0.003 -0.001

 Mode:                31                     32                     33
 Frequency:       641.37                 649.12                 659.37
 Force Cnst:      2.5448                 2.2355                 3.1014
 Red. Mass:      10.5002                 9.0048                12.1073
 IR Active:          YES                    YES                    YES
 IR Intens:        0.377                  4.307                 19.949
 Raman Active:       YES                    YES                    YES
               X      Y      Z        X      Y      Z        X      Y      Z
 C         -0.001 -0.002  0.387   -0.006 -0.128  0.003    0.272 -0.005 -0.020
 C         -0.035 -0.006  0.023   -0.221 -0.031  0.013    0.288  0.033 -0.029
 Cl         0.009 -0.008  0.004    0.058 -0.041 -0.006   -0.059  0.062  0.007
 C         -0.074  0.004 -0.392   -0.242  0.229  0.034    0.263 -0.012 -0.046
 Cl         0.011  0.010  0.019    0.006 -0.074 -0.002   -0.066 -0.069  0.007
 C          0.036 -0.008  0.550   -0.002  0.382  0.008    0.214  0.008 -0.001
 Cl         0.018  0.001 -0.031    0.003 -0.049 -0.001   -0.161 -0.000  0.017
 C         -0.078 -0.000 -0.385    0.232  0.226 -0.036    0.274  0.020 -0.048
 Cl         0.011 -0.010  0.019   -0.004 -0.077  0.001   -0.066  0.066  0.009
 C         -0.039  0.006  0.017    0.208 -0.031 -0.012    0.298 -0.038 -0.029
 Cl         0.010  0.009  0.004   -0.055 -0.038  0.005   -0.062 -0.063  0.006
 C         -0.029 -0.002 -0.123   -0.001  0.148  0.003    0.040  0.007 -0.104
 C         -0.060  0.000 -0.092    0.001  0.088  0.000   -0.112  0.005 -0.004
 Cl        -0.004 -0.001  0.041   -0.001 -0.000  0.001    0.031  0.000 -0.013
 C         -0.046  0.005  0.033    0.003 -0.274 -0.008   -0.130 -0.015  0.176
 Cl         0.012 -0.000 -0.001    0.000  0.013  0.001   -0.001  0.001 -0.036
 C         -0.002 -0.007  0.065    0.002  0.244  0.002   -0.174  0.005  0.180
 Cl         0.003  0.000 -0.010   -0.003 -0.009  0.000    0.139  0.001 -0.022
 C          0.074  0.002 -0.005    0.006 -0.080 -0.005   -0.228 -0.008  0.166
 H          0.230  0.011  0.059    0.008 -0.510 -0.014   -0.059 -0.025  0.240
 C          0.022  0.001 -0.190    0.006  0.090  0.002   -0.260  0.007 -0.172
 H          0.125  0.009 -0.273    0.008 -0.249 -0.005   -0.269 -0.006 -0.163
 TransDip  -0.008  0.001 -0.018   -0.002  0.066 -0.001    0.138 -0.002  0.038

 Mode:                34                     35                     36
 Frequency:       684.41                 738.10                 757.02
 Force Cnst:      2.8837                 3.2580                 1.7856
 Red. Mass:      10.4488                10.1500                 5.2885
 IR Active:          YES                    YES                    YES
 IR Intens:       70.238                  2.197                 21.197
 Raman Active:       YES                    YES                    YES
               X      Y      Z        X      Y      Z        X      Y      Z
 C          0.003  0.321  0.003    0.059 -0.008  0.528   -0.001 -0.139 -0.007
 C          0.057  0.273 -0.014   -0.079  0.014 -0.340   -0.063 -0.130  0.000
 Cl         0.049 -0.121 -0.005    0.011 -0.010  0.012   -0.008  0.033  0.002
 C          0.011  0.225  0.010   -0.026  0.013  0.234   -0.062 -0.024  0.010
 Cl        -0.060 -0.117  0.005    0.005  0.005 -0.006    0.018  0.019 -0.002
 C          0.002  0.242  0.000   -0.081  0.002 -0.181    0.001  0.017  0.001
 Cl        -0.001 -0.019 -0.000    0.029 -0.000  0.001   -0.000 -0.004 -0.000
 C         -0.006  0.225 -0.004   -0.023 -0.019  0.233    0.062 -0.025 -0.014
 Cl         0.058 -0.117 -0.007    0.004 -0.003 -0.006   -0.018  0.019  0.002
 C         -0.052  0.273  0.015   -0.076 -0.013 -0.341    0.063 -0.131  0.004
 Cl        -0.051 -0.121  0.003    0.011  0.011  0.012    0.008  0.033 -0.001
 C          0.001  0.010  0.000    0.043  0.006 -0.098    0.000  0.368  0.007
 C          0.001 -0.200 -0.003    0.102 -0.001 -0.118    0.001 -0.266 -0.003
 Cl         0.000  0.004 -0.000   -0.020 -0.001  0.053    0.000  0.010 -0.000
 C         -0.002  0.301  0.007    0.104  0.002  0.068   -0.001  0.182  0.004
 Cl        -0.000 -0.012 -0.000   -0.028  0.000 -0.039   -0.000 -0.004 -0.000
 C          0.000 -0.248 -0.004    0.020 -0.005  0.097    0.000 -0.191 -0.003
 Cl         0.001  0.007  0.000   -0.004  0.000  0.001    0.000  0.006  0.000
 C         -0.003  0.113  0.003   -0.008  0.000  0.091   -0.002  0.161  0.002
 H         -0.004  0.528  0.011    0.209 -0.002  0.181    0.001 -0.170 -0.004
 C         -0.001 -0.144 -0.003   -0.079  0.003 -0.239    0.000 -0.067 -0.001
 H         -0.003  0.081  0.002    0.030 -0.004 -0.326   -0.001 -0.768 -0.012
 TransDip   0.002  0.268  0.003    0.047 -0.002 -0.003   -0.003 -0.147 -0.001

 Mode:                37                     38                     39
 Frequency:       773.99                 798.54                 835.26
 Force Cnst:      3.5853                 4.0519                 0.6224
 Red. Mass:      10.1579                10.7849                 1.5143
 IR Active:          YES                    YES                    YES
 IR Intens:       15.725                 83.208                  9.670
 Raman Active:       YES                    YES                    YES
               X      Y      Z        X      Y      Z        X      Y      Z
 C          0.018  0.003 -0.290   -0.213 -0.000  0.088   -0.000 -0.031 -0.000
 C         -0.033  0.040  0.137    0.083 -0.153 -0.035   -0.007 -0.043  0.001
 Cl         0.013 -0.015 -0.006   -0.035  0.040  0.005   -0.003  0.008  0.000
 C         -0.075  0.040 -0.059    0.162 -0.137 -0.011   -0.010  0.003  0.001
 Cl         0.003  0.001  0.001    0.002  0.008 -0.000    0.002  0.000 -0.000
 C         -0.103  0.000  0.057    0.323 -0.001 -0.040    0.001  0.017  0.000
 Cl         0.042 -0.000 -0.005   -0.111  0.000  0.012   -0.000 -0.001  0.000
 C         -0.077 -0.037 -0.059    0.164  0.136 -0.009    0.011  0.004 -0.001
 Cl         0.003 -0.002  0.000    0.002 -0.008 -0.000   -0.002  0.000  0.000
 C         -0.034 -0.041  0.136    0.085  0.152 -0.032    0.007 -0.043 -0.002
 Cl         0.014  0.015 -0.006   -0.035 -0.040  0.004    0.003  0.008 -0.000
 C          0.091  0.001 -0.099   -0.306  0.002 -0.047    0.000  0.117  0.002
 C          0.367  0.005 -0.171    0.008  0.004 -0.304    0.000 -0.025 -0.000
 Cl        -0.049 -0.002  0.089   -0.039 -0.001  0.075    0.000  0.001 -0.000
 C          0.399  0.000  0.059    0.118  0.006 -0.266   -0.000  0.008  0.000
 Cl        -0.073  0.001 -0.077    0.027 -0.001  0.037    0.000  0.000  0.000
 C          0.133  0.001  0.074    0.338  0.003 -0.116   -0.001  0.055  0.001
 Cl        -0.039 -0.001  0.023   -0.104 -0.001  0.023    0.000 -0.005 -0.000
 C         -0.191 -0.008  0.318    0.048 -0.002  0.185    0.001 -0.105 -0.002
 H         -0.082 -0.005  0.369   -0.227 -0.004  0.069   -0.004  0.760  0.015
 C         -0.233  0.002 -0.168    0.036 -0.003  0.130    0.000 -0.109 -0.002
 H         -0.107  0.012 -0.262    0.352  0.001 -0.111   -0.001  0.613  0.011
 TransDip   0.127  0.001 -0.007    0.239  0.003 -0.168   -0.003  0.100  0.003

 Mode:                40                     41                     42
 Frequency:       869.13                 908.11                 967.48
 Force Cnst:      5.5243                 4.8860                 0.7365
 Red. Mass:      12.4124                10.0560                 1.3354
 IR Active:          YES                    YES                    YES
 IR Intens:        0.186                 14.125                  0.393
 Raman Active:       YES                    YES                    YES
               X      Y      Z        X      Y      Z        X      Y      Z
 C          0.000  0.213  0.001   -0.275  0.001 -0.022   -0.000  0.000  0.000
 C         -0.320  0.303  0.035   -0.101 -0.214  0.023   -0.004 -0.007  0.001
 Cl         0.045 -0.086 -0.005   -0.016  0.026  0.001    0.000  0.001 -0.000
 C         -0.320 -0.314  0.032   -0.027 -0.264 -0.001   -0.005 -0.003  0.000
 Cl         0.050  0.093 -0.005    0.032  0.043 -0.003    0.001  0.001 -0.000
 C         -0.001 -0.249 -0.002    0.351 -0.002 -0.038    0.000  0.003 -0.000
 Cl        -0.000 -0.007 -0.000   -0.070  0.000  0.008   -0.000 -0.000  0.000
 C          0.317 -0.317 -0.038   -0.026  0.264  0.003    0.005 -0.003 -0.000
 Cl        -0.049  0.094  0.006    0.031 -0.043 -0.004   -0.001  0.001  0.000
 C          0.323  0.301 -0.030   -0.099  0.215  0.026    0.004 -0.007 -0.001
 Cl        -0.047 -0.086  0.004   -0.017 -0.026  0.000   -0.000  0.001  0.000
 C          0.000  0.066  0.001    0.101 -0.004  0.059    0.000  0.024  0.000
 C          0.000 -0.018 -0.000    0.194 -0.002  0.174    0.000  0.008  0.001
 Cl        -0.000  0.000  0.000    0.005  0.000 -0.025    0.000 -0.000 -0.000
 C          0.000  0.009  0.000    0.171 -0.004  0.279    0.000 -0.008  0.000
 Cl        -0.000 -0.000 -0.000   -0.049  0.001 -0.055   -0.000  0.000 -0.000
 C         -0.000  0.007  0.000   -0.215 -0.003  0.094   -0.000 -0.013 -0.000
 Cl         0.000 -0.001 -0.000    0.035  0.000 -0.008    0.000  0.002  0.000
 C         -0.000 -0.021 -0.000    0.058  0.003 -0.198   -0.001  0.113  0.002
 H         -0.001  0.202  0.004    0.426  0.004 -0.048    0.003 -0.659 -0.013
 C         -0.000 -0.027 -0.001   -0.007  0.004 -0.146    0.000 -0.126 -0.002
 H         -0.000  0.090  0.001   -0.185 -0.004 -0.022   -0.001  0.732  0.012
 TransDip   0.000 -0.014  0.000    0.031 -0.003  0.116    0.000 -0.020  0.001

 Mode:                43                     44                     45
 Frequency:      1064.49                1102.24                1158.94
 Force Cnst:      7.1870                 5.6751                 3.7193
 Red. Mass:      10.7651                 7.9281                 4.6999
 IR Active:          YES                    YES                    YES
 IR Intens:        0.816                 21.357                 20.357
 Raman Active:       YES                    YES                    YES
               X      Y      Z        X      Y      Z        X      Y      Z
 C          0.188 -0.001 -0.018   -0.195  0.001 -0.003   -0.028  0.001 -0.011
 C         -0.132  0.130  0.014    0.098 -0.223 -0.008   -0.064  0.237  0.010
 Cl         0.008 -0.013 -0.001   -0.012  0.021  0.001    0.012 -0.023 -0.001
 C         -0.148 -0.249  0.014    0.100  0.168 -0.009    0.048  0.049 -0.004
 Cl         0.019  0.029 -0.002   -0.008 -0.015  0.001   -0.008 -0.011  0.001
 C          0.251 -0.001 -0.028   -0.207  0.001  0.022    0.160 -0.001 -0.018
 Cl        -0.026  0.000  0.003    0.021 -0.000 -0.002   -0.019  0.000  0.002
 C         -0.146  0.250  0.018    0.098 -0.169 -0.012    0.048 -0.050 -0.005
 Cl         0.018 -0.029 -0.002   -0.008  0.015  0.001   -0.008  0.011  0.001
 C         -0.133 -0.128  0.012    0.100  0.222 -0.005   -0.066 -0.236  0.006
 Cl         0.008  0.013 -0.001   -0.012 -0.021  0.000    0.012  0.023 -0.001
 C          0.269  0.000 -0.010   -0.029 -0.002  0.105   -0.167 -0.001  0.064
 C         -0.126 -0.006  0.329   -0.049 -0.007  0.382   -0.058 -0.000  0.001
 Cl         0.012  0.001 -0.032    0.012  0.001 -0.042    0.003  0.000 -0.006
 C         -0.211  0.004 -0.298    0.011  0.001 -0.072    0.077 -0.002  0.131
 Cl         0.023 -0.000  0.033   -0.005  0.000 -0.002   -0.009  0.000 -0.017
 C          0.277  0.003 -0.088    0.266  0.002 -0.031    0.208  0.000  0.061
 Cl        -0.028 -0.000  0.005   -0.033 -0.000  0.003   -0.025 -0.000 -0.000
 C         -0.076 -0.005  0.241    0.081  0.000  0.007    0.129  0.003 -0.159
 H         -0.092 -0.004  0.237    0.497 -0.001  0.165    0.405  0.003 -0.068
 C         -0.106  0.004 -0.198   -0.171  0.004 -0.251   -0.145 -0.001 -0.032
 H         -0.040  0.002 -0.247   -0.182  0.005 -0.271   -0.633 -0.006  0.319
 TransDip  -0.021  0.002 -0.020    0.139 -0.001  0.052    0.133  0.001  0.056

 Mode:                46                     47                     48
 Frequency:      1179.84                1193.51                1253.20
 Force Cnst:      1.2972                 2.1695                11.0795
 Red. Mass:       1.5817                 2.5850                11.9737
 IR Active:          YES                    YES                    YES
 IR Intens:       17.708                 20.276                  0.074
 Raman Active:       YES                    YES                    YES
               X      Y      Z        X      Y      Z        X      Y      Z
 C          0.035 -0.000 -0.011    0.076 -0.001  0.003   -0.002  0.415  0.004
 C          0.020 -0.051 -0.001    0.040 -0.090 -0.006   -0.352 -0.190  0.033
 Cl        -0.003  0.006  0.000   -0.005  0.010  0.001   -0.001 -0.003  0.000
 C         -0.026 -0.036  0.003   -0.049 -0.072  0.004    0.353 -0.206 -0.040
 Cl         0.003  0.005 -0.000    0.006  0.009 -0.001    0.001 -0.001 -0.000
 C         -0.044  0.000  0.005   -0.085  0.000  0.010    0.004  0.410  0.003
 Cl         0.006 -0.000 -0.001    0.011 -0.000 -0.001   -0.000  0.001  0.000
 C         -0.026  0.036  0.003   -0.047  0.072  0.005   -0.352 -0.209  0.036
 Cl         0.003 -0.005 -0.000    0.006 -0.009 -0.001   -0.001  0.000  0.000
 C          0.021  0.051 -0.001    0.041  0.090 -0.005    0.347 -0.193 -0.036
 Cl        -0.003 -0.006  0.000   -0.005 -0.010  0.001    0.001 -0.003 -0.000
 C          0.046 -0.000  0.015    0.059  0.001 -0.068    0.005 -0.027 -0.005
 C          0.030  0.002 -0.108   -0.082  0.001 -0.049    0.002  0.006 -0.000
 Cl        -0.005 -0.000  0.011    0.004 -0.000  0.002    0.000 -0.000  0.000
 C         -0.073  0.001 -0.088   -0.013 -0.003  0.158   -0.004  0.002  0.001
 Cl         0.009 -0.000  0.010   -0.004  0.000 -0.014    0.000 -0.000  0.000
 C         -0.025 -0.001  0.027    0.201  0.000  0.053    0.001 -0.001 -0.001
 Cl         0.003  0.000 -0.002   -0.018 -0.000  0.001    0.000  0.000 -0.000
 C          0.057  0.000  0.015   -0.010  0.001 -0.077    0.000  0.002  0.002
 H          0.616 -0.003  0.251   -0.684  0.005 -0.374   -0.009 -0.002 -0.002
 C         -0.057 -0.001  0.035   -0.019 -0.000  0.016   -0.000  0.009  0.001
 H         -0.569 -0.008  0.427   -0.397 -0.006  0.305   -0.011 -0.046  0.009
 TransDip  -0.103  0.002 -0.087    0.144  0.001  0.010    0.002  0.008 -0.001

 Mode:                49                     50                     51
 Frequency:      1269.40                1282.59                1351.17
 Force Cnst:      5.9734                 7.7320                12.9139
 Red. Mass:       6.2918                 7.9775                12.0057
 IR Active:          YES                    YES                    YES
 IR Intens:       41.909                 13.325                181.137
 Raman Active:       YES                    YES                    YES
               X      Y      Z        X      Y      Z        X      Y      Z
 C          0.143  0.002 -0.038   -0.091 -0.001 -0.008   -0.005  0.410  0.004
 C          0.120  0.044 -0.009   -0.103 -0.062  0.015    0.345 -0.218 -0.038
 Cl        -0.006  0.003  0.001    0.004 -0.001 -0.001   -0.016  0.015  0.002
 C         -0.051 -0.226  0.004    0.026  0.188  0.000   -0.352 -0.217  0.035
 Cl         0.007  0.019 -0.001   -0.005 -0.015  0.000    0.017  0.017 -0.002
 C         -0.206  0.004  0.022    0.179 -0.002 -0.020   -0.002  0.365  0.004
 Cl         0.020 -0.000 -0.002   -0.016  0.000  0.002    0.000 -0.012 -0.000
 C         -0.055  0.223  0.009    0.025 -0.187 -0.003    0.356 -0.215 -0.040
 Cl         0.007 -0.019 -0.001   -0.004  0.014  0.001   -0.017  0.017  0.002
 C          0.125 -0.047 -0.010   -0.103  0.064  0.016   -0.346 -0.221  0.034
 Cl        -0.006 -0.003  0.000    0.004  0.001 -0.000    0.016  0.016 -0.001
 C         -0.198 -0.004  0.267    0.249 -0.004  0.225    0.003 -0.078 -0.004
 C         -0.196 -0.000 -0.023   -0.228  0.002 -0.162   -0.002  0.008  0.002
 Cl         0.000  0.000 -0.007   -0.002 -0.000  0.006    0.000 -0.001 -0.000
 C          0.248  0.003 -0.088    0.130  0.005 -0.228    0.003  0.003 -0.002
 Cl        -0.005  0.000 -0.004    0.006 -0.000  0.006   -0.000 -0.000  0.000
 C         -0.014 -0.003  0.139    0.013 -0.006  0.325   -0.001 -0.002  0.000
 Cl         0.000 -0.000  0.001    0.005  0.000 -0.001    0.000  0.000  0.000
 C         -0.088  0.002 -0.119   -0.225 -0.000 -0.060   -0.002  0.003  0.002
 H          0.451  0.001  0.100   -0.329  0.001 -0.100   -0.002 -0.007  0.002
 C          0.046  0.001 -0.094    0.211  0.003 -0.157    0.003  0.013 -0.000
 H          0.404  0.009 -0.381   -0.390 -0.003  0.312   -0.012 -0.064  0.010
 TransDip  -0.193  0.001  0.076    0.113  0.000 -0.029   -0.006 -0.431 -0.002

 Mode:                52                     53                     54
 Frequency:      1379.17                1390.31                1471.69
 Force Cnst:      5.2007                 6.2712                 4.4493
 Red. Mass:       4.6406                 5.5065                 3.4866
 IR Active:          YES                    YES                    YES
 IR Intens:       58.501                138.764                 42.880
 Raman Active:       YES                    YES                    YES
               X      Y      Z        X      Y      Z        X      Y      Z
 C          0.064 -0.001  0.036    0.324  0.003 -0.049   -0.098  0.001  0.003
 C         -0.011 -0.037 -0.004   -0.025 -0.169  0.003   -0.037  0.018  0.005
 Cl         0.000  0.002  0.000    0.001  0.009 -0.000    0.000 -0.002 -0.000
 C         -0.033  0.037  0.002   -0.187  0.158  0.022    0.075 -0.027 -0.008
 Cl         0.001 -0.001 -0.000    0.004 -0.006 -0.001   -0.001  0.000  0.000
 C          0.049 -0.001 -0.005    0.237  0.004 -0.027   -0.055 -0.001  0.006
 Cl        -0.003  0.000  0.000   -0.011 -0.000  0.001    0.001  0.000 -0.000
 C         -0.034 -0.036  0.002   -0.184 -0.163  0.019    0.075  0.028 -0.007
 Cl         0.001  0.001 -0.000    0.004  0.006 -0.000   -0.001 -0.000  0.000
 C         -0.009  0.038 -0.003   -0.029  0.166  0.006   -0.037 -0.018  0.005
 Cl         0.000 -0.002  0.000    0.001 -0.009 -0.000    0.000  0.002 -0.000
 C         -0.026  0.004 -0.235   -0.104 -0.002  0.112    0.213 -0.001  0.071
 C         -0.263 -0.003  0.131   -0.010  0.001 -0.069   -0.090  0.002 -0.138
 Cl         0.008  0.000 -0.009   -0.000 -0.000  0.001    0.003 -0.000  0.004
 C          0.295  0.000  0.058   -0.035 -0.002  0.084   -0.079 -0.004  0.179
 Cl        -0.012  0.000 -0.008    0.000  0.000 -0.003    0.001  0.000 -0.006
 C         -0.049  0.003 -0.197    0.062  0.001 -0.035    0.140  0.003 -0.141
 Cl        -0.000 -0.000  0.007   -0.005 -0.000 -0.000   -0.006 -0.000  0.003
 C         -0.101 -0.002  0.093    0.014  0.002 -0.081   -0.175  0.000 -0.059
 H          0.447 -0.005  0.347    0.365  0.001  0.052    0.645 -0.002  0.283
 C          0.122 -0.001  0.080   -0.118 -0.001  0.052   -0.015 -0.001  0.078
 H         -0.356 -0.009  0.472    0.512  0.008 -0.439    0.458  0.006 -0.262
 TransDip   0.059 -0.003  0.238    0.372 -0.006 -0.061    0.205  0.002 -0.045

 Mode:                55                     56                     57
 Frequency:      1535.26                1565.62                1576.12
 Force Cnst:     16.6460                16.7595                10.0799
 Red. Mass:      11.9866                11.6049                 6.8870
 IR Active:          YES                    YES                    YES
 IR Intens:        0.005                 13.465                  0.394
 Raman Active:       YES                    YES                    YES
               X      Y      Z        X      Y      Z        X      Y      Z
 C         -0.002 -0.516 -0.004   -0.381 -0.003  0.035    0.060  0.002 -0.032
 C          0.127  0.305 -0.011    0.434  0.147 -0.044   -0.055 -0.020  0.008
 Cl        -0.003 -0.001  0.000   -0.005 -0.003  0.000    0.001  0.001 -0.000
 C          0.107 -0.324 -0.015   -0.375  0.079  0.041    0.044 -0.009 -0.003
 Cl        -0.001  0.003  0.000    0.003 -0.001 -0.000   -0.000  0.000  0.000
 C          0.001  0.528  0.005    0.183  0.003 -0.020   -0.021 -0.001  0.002
 Cl        -0.000 -0.006 -0.000    0.001 -0.000 -0.000   -0.000  0.000  0.000
 C         -0.101 -0.322  0.009   -0.377 -0.080  0.040    0.045  0.010 -0.003
 Cl         0.001  0.003 -0.000    0.003  0.001 -0.000   -0.000 -0.000  0.000
 C         -0.133  0.307  0.017    0.431 -0.146 -0.046   -0.054  0.018  0.009
 Cl         0.003 -0.001 -0.000   -0.005  0.003  0.000    0.001 -0.000 -0.000
 C          0.001  0.040  0.001    0.083 -0.001  0.080   -0.007 -0.006  0.349
 C         -0.001 -0.004 -0.001    0.013  0.001 -0.047   -0.122  0.002 -0.162
 Cl         0.000  0.000  0.000    0.001  0.000 -0.000    0.002  0.000 -0.001
 C         -0.000 -0.003  0.001   -0.065 -0.002  0.084    0.008 -0.003  0.173
 Cl        -0.000  0.000 -0.000    0.001  0.000 -0.001    0.001  0.000  0.000
 C         -0.000  0.001 -0.002    0.022  0.002 -0.109   -0.125  0.005 -0.346
 Cl         0.000 -0.000  0.000   -0.000 -0.000  0.002    0.002 -0.000  0.004
 C          0.000 -0.003  0.001   -0.058 -0.001  0.054    0.230 -0.003  0.257
 H         -0.001  0.003  0.001    0.007 -0.002  0.091   -0.511 -0.002 -0.032
 C          0.001 -0.007 -0.001    0.100  0.002 -0.085    0.062  0.005 -0.261
 H         -0.002  0.037  0.002   -0.136 -0.001  0.097   -0.441 -0.003  0.095
 TransDip  -0.001  0.002  0.001    0.113  0.001 -0.034    0.020 -0.001  0.004

 Mode:                58                     59                     60
 Frequency:      1611.96                3191.19                3210.09
 Force Cnst:     10.4458                 6.5359                 6.6490
 Red. Mass:       6.8231                 1.0893                 1.0951
 IR Active:          YES                    YES                    YES
 IR Intens:       11.861                  1.233                  0.080
 Raman Active:       YES                    YES                    YES
               X      Y      Z        X      Y      Z        X      Y      Z
 C          0.102  0.000 -0.008    0.000  0.000 -0.000    0.000  0.000 -0.000
 C         -0.035 -0.016  0.003    0.000 -0.000  0.000    0.000 -0.000 -0.000
 Cl         0.001  0.000 -0.000   -0.000  0.000 -0.000   -0.000  0.000 -0.000
 C          0.020 -0.004 -0.002   -0.000  0.000 -0.000   -0.000  0.000  0.000
 Cl        -0.000  0.000  0.000    0.000 -0.000 -0.000    0.000  0.000  0.000
 C         -0.008 -0.000  0.001    0.000 -0.000 -0.000   -0.000  0.000 -0.000
 Cl        -0.000  0.000  0.000   -0.000 -0.000  0.000    0.000 -0.000  0.000
 C          0.021  0.005 -0.002   -0.000 -0.000 -0.000   -0.000 -0.000  0.000
 Cl        -0.000 -0.000  0.000    0.000  0.000 -0.000    0.000 -0.000  0.000
 C         -0.035  0.015  0.004    0.000  0.000  0.000    0.000  0.000 -0.000
 Cl         0.001 -0.000 -0.000   -0.000 -0.000 -0.000   -0.000 -0.000 -0.000
 C         -0.283 -0.001  0.040   -0.002 -0.000  0.002   -0.001 -0.000  0.002
 C          0.264 -0.000  0.063    0.000 -0.000  0.000    0.000 -0.000  0.000
 Cl        -0.003  0.000 -0.004    0.000  0.000 -0.000   -0.000 -0.000  0.000
 C         -0.210 -0.003  0.099    0.000  0.000 -0.000   -0.000 -0.000  0.000
 Cl         0.001  0.000 -0.002    0.000  0.000  0.000   -0.000 -0.000 -0.000
 C          0.130  0.002 -0.049   -0.001  0.000 -0.000    0.003 -0.000  0.002
 Cl         0.002  0.000  0.001    0.000  0.000 -0.000   -0.000 -0.000  0.000
 C         -0.334 -0.002 -0.010   -0.011 -0.001  0.032    0.032  0.002 -0.074
 H          0.256 -0.004  0.260    0.153  0.008 -0.371   -0.356 -0.018  0.840
 C          0.376  0.004 -0.181   -0.047  0.001 -0.064   -0.025  0.000 -0.027
 H         -0.399 -0.007  0.422    0.552 -0.012  0.725    0.245 -0.005  0.315
 TransDip   0.081  0.003 -0.074   -0.031  0.000 -0.017   -0.003 -0.000 -0.009

 STANDARD THERMODYNAMIC QUANTITIES AT   298.15 K  AND     1.00 ATM

   This Molecule has  0 Imaginary Frequencies
   Zero point vibrational energy:       64.634 kcal/mol

   Atom    1 Element C  Has Mass   12.00000
   Atom    2 Element C  Has Mass   12.00000
   Atom    3 Element Cl Has Mass   34.96885
   Atom    4 Element C  Has Mass   12.00000
   Atom    5 Element Cl Has Mass   34.96885
   Atom    6 Element C  Has Mass   12.00000
   Atom    7 Element Cl Has Mass   34.96885
   Atom    8 Element C  Has Mass   12.00000
   Atom    9 Element Cl Has Mass   34.96885
   Atom   10 Element C  Has Mass   12.00000
   Atom   11 Element Cl Has Mass   34.96885
   Atom   12 Element C  Has Mass   12.00000
   Atom   13 Element C  Has Mass   12.00000
   Atom   14 Element Cl Has Mass   34.96885
   Atom   15 Element C  Has Mass   12.00000
   Atom   16 Element Cl Has Mass   34.96885
   Atom   17 Element C  Has Mass   12.00000
   Atom   18 Element Cl Has Mass   34.96885
   Atom   19 Element C  Has Mass   12.00000
   Atom   20 Element H  Has Mass    1.00783
   Atom   21 Element C  Has Mass   12.00000
   Atom   22 Element H  Has Mass    1.00783
   Molecular Mass:   425.766460 amu
   Principal axes and moments of inertia in amu*Bohr^2:
                             1           2           3
    Eigenvalues --     5575.89606 16981.47223 19258.45487
          X               0.99999     0.00007    -0.00419
          Y              -0.00007     1.00000    -0.00042
          Z               0.00419     0.00042     0.99999
   Rotational Symmetry Number is   1
   The Molecule is an Asymmetric Top
   Translational Enthalpy:        0.889 kcal/mol
   Rotational Enthalpy:           0.889 kcal/mol
   Vibrational Enthalpy:         74.828 kcal/mol
   gas constant (RT):             0.592 kcal/mol
   Translational Entropy:        44.036  cal/mol.K
   Rotational Entropy:           35.854  cal/mol.K
   Vibrational Entropy:          68.941  cal/mol.K

   Total Enthalpy:               77.198 kcal/mol
   Total Entropy:               148.831  cal/mol.K

 ======================================================================

 STANDARD THERMODYNAMIC QUANTITIES FOR ANHARMONIC VIBRATION -- TOSH

   Zero point vibrational energy: ************ kcal/mol

   Vibrational Enthalpy:       Infinity kcal/mol
   Vibrational Entropy:             NaN  cal/mol.K

   Total Enthalpy:             Infinity kcal/mol
   Total Entropy:                   NaN  cal/mol.K

 ======================================================================

 STANDARD THERMODYNAMIC QUANTITIES FOR ANHARMONIC VIBRATION -- VPT2

   Zero point vibrational energy: ************ kcal/mol

   Vibrational Enthalpy:       Infinity kcal/mol
   Vibrational Entropy:             NaN  cal/mol.K

   Total Enthalpy:             Infinity kcal/mol
   Total Entropy:                   NaN  cal/mol.K

 ======================================================================

Archival summary:
1\1\november\FREQ\ProcedureUnspecified\BasisUnspecified\l8122\taweetha\WedJan808:28:012020WedJan808:28:012020\0\\#,FREQ,ProcedureUnspecified,BasisUnspecified,\\0,1\Cl\C,1,1.74456\C,2,1.39929,1,119.004\C,3,1.3948,2,118.806,1,-179.905,0\H,4,1.08316,3,119.313,2,179.941,0\C,4,1.38673,3,120.993,2,0.127545,0\H,6,1.08205,4,120.737,3,179.824,0\C,6,1.39134,4,119.915,3,-0.0395601,0\C,8,1.40062,6,120.506,4,-0.109884,0\C,3,1.49312,2,121.35,1,-0.331045,0\C,10,1.3998,3,120.939,2,90.2051,0\C,11,1.4,10,121.229,3,179.437,0\C,10,1.40011,3,120.625,2,-90.6667,0\C,13,1.39993,10,121.325,3,-179.449,0\C,14,1.40165,13,119.393,10,0.057534,0\Cl,15,1.7355,14,119.959,13,-179.791,0\Cl,14,1.73558,13,120.412,10,-179.892,0\Cl,12,1.73562,11,120.403,10,179.834,0\Cl,9,1.73656,8,120.628,6,-179.927,0\Cl,11,1.74275,10,118.887,3,-0.937814,0\Cl,13,1.74307,10,118.777,3,0.922331,0\Cl,8,1.74527,6,118.485,4,179.803,0\\\@

 Total job time:  19758.80s(wall), 19752.21s(cpu) 
 Wed Jan  8 08:28:01 2020

        *************************************************************
        *                                                           *
        *  Thank you very much for using Q-Chem.  Have a nice day.  *
        *                                                           *
        *************************************************************
