# Supplementary material for: Quantum Chemical Investigation of Polychlorinated Dibenzodioxins, Dibenzofurans and Biphenyls: Relative Stability and Planarity Analysis
Source: Molecules. 2020 Dec 3;25(23):5697. doi: 10.3390/molecules25235697 (PMC7730433; doi:10.3390/molecules25235697)
Supplement: Supplementary file 1 [file molecules-25-05697-s001.zip › PCB/B3LYP/ClClClClClClClHClCl.out]

                  Welcome to Q-Chem
     A Quantum Leap Into The Future Of Chemistry


 Q-Chem 5.2 (devel), Q-Chem, Inc., Pleasanton, CA (2019)

 Yihan Shao,  Zhengting Gan,  E. Epifanovsky,  A. T. B. Gilbert,  M. Wormit,  
 J. Kussmann,  A. W. Lange,  A. Behn,  Jia Deng,  Xintian Feng,  D. Ghosh,  
 M. Goldey,  P. R. Horn,  L. D. Jacobson,  I. Kaliman,  T. Kus,  A. Landau,  
 Jie Liu,  E. I. Proynov,  R. M. Richard,  R. P. Steele,  E. J. Sundstrom,  
 H. L. Woodcock III,  P. M. Zimmerman,  D. Zuev,  B. Albrecht,  E. Alguire,  
 S. A. Baeppler,  D. Barton,  Z. Benda,  Y. A. Bernard,  E. J. Berquist,  
 K. B. Bravaya,  H. Burton,  D. Casanova,  Chun-Min Chang,  Yunqing Chen,  
 A. Chien,  K. D. Closser,  M. P. Coons,  S. Coriani,  S. Dasgupta,  
 A. L. Dempwolff,  M. Diedenhofen,  Hainam Do,  R. G. Edgar,  Po-Tung Fang,  
 S. Faraji,  S. Fatehi,  Qingguo Feng,  K. D. Fenk,  J. Fosso-Tande,  
 J. Gayvert,  Qinghui Ge,  A. Ghysels,  G. Gidofalvi,  J. Gomes,  
 J. Gonthier,  A. Gunina,  D. Hait,  M. W. D. Hanson-Heine,  
 P. H. P. Harbach,  A. W. Hauser,  M. F. Herbst,  J. E. Herr,  
 E. G. Hohenstein,  Z. C. Holden,  Kerwin Hui,  B. C. Huynh,  T.-C. Jagau,  
 Hyunjun Ji,  B. Kaduk,  K. Khistyaev,  Jaehoon Kim,  P. Klunzinger,  K. Koh,  
 D. Kosenkov,  L. Koulias,  T. Kowalczyk,  C. M. Krauter,  A. Kunitsa,  
 Ka Un Lao,  A. Laurent,  K. V. Lawler,  Joonho Lee,  D. Lefrancois,  
 S. Lehtola,  D. S. Levine,  Yi-Pei Li,  You-Sheng Lin,  Fenglai Liu,  
 E. Livshits,  A. Luenser,  P. Manohar,  E. Mansoor,  S. F. Manzer,  
 Shan-Ping Mao,  Yuezhi Mao,  N. Mardirossian,  A. V. Marenich,  
 T. Markovich,  L. A. Martinez-Martinez,  S. A. Maurer,  N. J. Mayhall,  
 S. C. McKenzie,  J.-M. Mewes,  P. Morgante,  A. F. Morrison,  
 J. W. Mullinax,  K. Nanda,  T. S. Nguyen-Beck,  R. Olivares-Amaya,  
 J. A. Parkhill,  Zheng Pei,  T. M. Perrine,  F. Plasser,  P. Pokhilko,  
 S. Prager,  A. Prociuk,  E. Ramos,  D. R. Rehn,  F. Rob,  M. Scheurer,  
 M. Schneider,  N. Sergueev,  S. M. Sharada,  S. Sharma,  D. W. Small,  
 T. Stauch,  T. Stein,  Yu-Chuan Su,  A. J. W. Thom,  A. Tkatchenko,  
 T. Tsuchimochi,  N. M. Tubman,  L. Vogt,  M. L. Vidal,  O. Vydrov,  
 M. A. Watson,  J. Wenzel,  M. de Wergifosse,  T. A. Wesolowski,  A. White,  
 J. Witte,  A. Yamada,  Jun Yang,  K. Yao,  S. Yeganeh,  S. R. Yost,  
 Zhi-Qiang You,  A. Zech,  Igor Ying Zhang,  Xing Zhang,  Yan Zhao,  
 Ying Zhu,  B. R. Brooks,  G. K. L. Chan,  C. J. Cramer,  M. S. Gordon,  
 W. J. Hehre,  A. Klamt,  M. W. Schmidt,  C. D. Sherrill,  D. G. Truhlar,  
 A. Aspuru-Guzik,  R. Baer,  A. T. Bell,  N. A. Besley,  Jeng-Da Chai,  
 A. E. DePrince, III,  R. A. DiStasio Jr.,  A. Dreuw,  B. D. Dunietz,  
 T. R. Furlani,  Chao-Ping Hsu,  Yousung Jung,  Jing Kong,  D. S. Lambrecht,  
 WanZhen Liang,  C. Ochsenfeld,  V. A. Rassolov,  L. V. Slipchenko,  
 J. E. Subotnik,  T. Van Voorhis,  J. M. Herbert,  A. I. Krylov,  
 P. M. W. Gill,  M. Head-Gordon

 Contributors to earlier versions of Q-Chem not listed above: 
 R. D. Adamson,  B. Austin,  J. Baker,  G. J. O. Beran,  K. Brandhorst,  
 S. T. Brown,  E. F. C. Byrd,  A. K. Chakraborty,  C.-L. Cheng,  
 Siu Hung Chien,  D. M. Chipman,  D. L. Crittenden,  H. Dachsel,  
 R. J. Doerksen,  A. D. Dutoi,  L. Fusti-Molnar,  W. A. Goddard III,  
 A. Golubeva-Zadorozhnaya,  S. R. Gwaltney,  G. Hawkins,  A. Heyden,  
 S. Hirata,  G. Kedziora,  F. J. Keil,  C. Kelley,  Jihan Kim,  R. A. King,  
 R. Z. Khaliullin,  P. P. Korambath,  W. Kurlancheek,  A. M. Lee,  M. S. Lee,  
 S. V. Levchenko,  Ching Yeh Lin,  D. Liotard,  R. C. Lochan,  I. Lotan,  
 P. E. Maslen,  N. Nair,  D. P. O'Neill,  D. Neuhauser,  E. Neuscamman,  
 C. M. Oana,  R. Olson,  B. Peters,  R. Peverati,  P. A. Pieniazek,  
 Y. M. Rhee,  J. Ritchie,  M. A. Rohrdanz,  E. Rosta,  N. J. Russ,  
 H. F. Schaefer III,  N. E. Schultz,  N. Shenvi,  A. C. Simmonett,  A. Sodt,  
 D. Stuck,  K. S. Thanthiriwatte,  V. Vanovschi,  Tao Wang,  A. Warshel,  
 C. F. Williams,  Q. Wu,  X. Xu,  W. Zhang

 Please cite Q-Chem as follows:
 Y. Shao et al., Mol. Phys. 113, 184-215 (2015)
 DOI: 10.1080/00268976.2014.952696

 Q-Chem 5.2.1 for Intel X86 EM64T Linux

 Parts of Q-Chem use Armadillo 8.300.2 (Tropical Shenanigans).
 http://arma.sourceforge.net/

 Q-Chem begins on Tue Jan  7 21:28:43 2020  

Host: 
0

     Scratch files written to /scratch/taweetham/qchem26454//
NAlpha2: 226
NElect   226
Mult     1

 Q-Chem warning in module libgen/rem_setup.C, line 2168:

 Setting Thresh to 1e-14


Checking the input file for inconsistencies... 	...done.

--------------------------------------------------------------
User input:
--------------------------------------------------------------
$MOLECULE
0 1
C 
C  1 1.394960
Cl  2 CCl 1 119.528007
C  2 1.386606 1 120.846377 3 178.766605 0
Cl  4 CCl 2 119.698148 1 -179.612229 0
C  4 1.387279 2 120.235871 1 -0.083363 0
Cl  6 CCl 4 120.254637 2 -179.958574 0
C  6 1.387279 4 119.490737 2 0.041992 0
Cl  8 CCl 6 120.064298 4 179.568218 0
C  8 1.386606 6 120.235863 4 0.041336 0
Cl  10 CCl 8 119.614146 6 178.681836 0
C  1 1.488550 2 120.827489 3 1.275929 0
C  12 1.394960 1 120.827496 2 44.635695 0
Cl  13 CCl 12 119.528011 1 1.275194 0
C  13 1.386606 12 120.846392 1 -179.957497 0
Cl  15 CCl 13 119.698155 12 -179.612829 0
C  15 1.387278 13 120.235860 12 -0.083872 0
H  17 CH 15 120.254633 13 -179.958492 0
C  17 1.387279 15 119.490737 13 0.041666 0
Cl  19 CCl 17 120.064293 15 179.568399 0
C  19 1.386606 17 120.235874 15 0.041790 0
Cl  21 CCl 19 119.614152 17 178.681599 0

CH=1.08273
CCl=1.75400
$END

$REM
   JOB_TYPE	OPTIMIZATION
   BASIS	6-311++G**
   METHOD	B3LYP
   SYM_IGNORE	TRUE
   SCF_GUESS_ALWAYS     TRUE
   SYM_IGNORE   TRUE
   S2THRESH     15
   THRESH       15
$END

--------------------------------------------------------------
 ----------------------------------------------------------------
             Standard Nuclear Orientation (Angstroms)
    I     Atom           X                Y                Z
 ----------------------------------------------------------------
    1      C       0.0000000000     0.0000000000     0.0000000000
    2      C       0.0000000000     0.0000000000     1.3949600000
    3      Cl      1.5261815140     0.0000000000     2.2594170471
    4      C      -1.1901880373     0.0256249026     2.1059255403
    5      Cl     -1.1548436435     0.0351778398     3.8595433764
    6      C      -2.4041742747     0.0535064326     1.4351028665
    7      Cl     -3.9099833729     0.0870232313     2.3339530118
    8      C      -2.4180259722     0.0546630380     0.0478935036
    9      Cl     -3.9445745286     0.0782926128    -0.8155919614
   10      C      -1.2274122092     0.0272853135    -0.6622934626
   11      Cl     -1.2645630159    -0.0058824468    -2.4155862839
   12      C       1.2779219872    -0.0284629571    -0.7628147595
   13      C       2.3095886281    -0.8932703637    -0.3971844912
   14      Cl      2.0841394724    -1.9836059182     0.9581225060
   15      C       3.5004827568    -0.9194878930    -1.1069450245
   16      Cl      4.7739092873    -2.0261183446    -0.6270805489
   17      C       3.6821124948    -0.0819958503    -2.1978886372
   18      H       4.6116429624    -0.1026930066    -2.7527300472
   19      C       2.6636000698     0.7822218600    -2.5724593424
   20      Cl      2.8813918386     1.8556545918    -3.9424319391
   21      C       1.4736782845     0.8090230106    -1.8610916159
   22      Cl      0.2100943914     1.9325319622    -2.3275671039
 ----------------------------------------------------------------
 Nuclear Repulsion Energy =        3181.46827052 hartrees
 There are      113 alpha and      113 beta electrons
 Requested basis set is 6-311++G(d,p)
 There are 194 shells and 541 basis functions

 Total QAlloc Memory Limit   2000 MB
 Mega-Array Size       188 MB
 MEM_STATIC part       192 MB
 A cutoff of  1.0D-15 yielded  13277 shell pairs
 There are    117217 function pairs (    126108 Cartesian)
 Smallest overlap matrix eigenvalue = 9.50E-08
 Linear dependence detected in AO basis
 Number of orthogonalized atomic orbitals = 534
 Maximum deviation from orthogonality = 3.298E-10

 Scale SEOQF with 1.000000e-01/1.000000e-01/1.000000e-01

 Standard Electronic Orientation quadrupole field applied
 Nucleus-field energy     =    -0.0000000400 hartrees
 Guess from superposition of atomic densities
 Warning:  Energy on first SCF cycle will be non-variational
 SAD guess density has 226.000000 electrons

 -----------------------------------------------------------------------
  General SCF calculation program by
  Eric Jon Sundstrom, Paul Horn, Yuezhi Mao, Dmitri Zuev, Alec White,
  David Stuck, Shaama M.S., Shane Yost, Joonho Lee, David Small,
  Daniel Levine, Susi Lehtola, Hugh Burton, Evgeny Epifanovsky,
  Bang C. Huynh
 -----------------------------------------------------------------------
 Exchange:     0.2000 Hartree-Fock + 0.0800 Slater + 0.7200 B88
 Correlation:  0.1900 VWN1RPA + 0.8100 LYP
 Using SG-1 standard quadrature grid
 A restricted SCF calculation will be
 performed using DIIS
 SCF converges when DIIS error is below 1.0e-08
 ---------------------------------------
  Cycle       Energy         DIIS error
 ---------------------------------------
    1   -4605.1761016860      2.63e-02  
    2   -4599.7781164581      1.49e-03  
    3   -4599.7540558240      1.63e-03  
    4   -4599.8424715780      5.58e-04  
    5   -4599.8533679205      1.75e-04  
    6   -4599.8541176717      9.66e-05  
    7   -4599.8544554005      2.40e-05  
    8   -4599.8544748050      6.63e-06  
    9   -4599.8544763273      1.20e-06  
   10   -4599.8544763695      4.12e-07  
   11   -4599.8544763744      1.51e-07  
   12   -4599.8544763749      4.34e-08  
   13   -4599.8544763750      1.97e-08  
   14   -4599.8544763752      3.55e-09  Convergence criterion met
 ---------------------------------------
 SCF time:   CPU 1087.41s  wall 1087.00s 
 SCF   energy in the final basis set =    -4599.8544763752
 Total energy in the final basis set =    -4599.8544763752

 --------------------------------------------------------------

                    Orbital Energies (a.u.)
 --------------------------------------------------------------

 Alpha MOs
 -- Occupied --
********-101.5836-101.5835-101.5824-101.5824-101.5771-101.5771-101.5747
******** -10.2907 -10.2878 -10.2877 -10.2872 -10.2871 -10.2828 -10.2828
-10.2817 -10.2817 -10.2541 -10.2532 -10.2337  -9.5006  -9.4980  -9.4979
 -9.4968  -9.4968  -9.4941  -9.4941  -9.4918  -9.4918  -7.2659  -7.2631
 -7.2629  -7.2619  -7.2618  -7.2588  -7.2586  -7.2565  -7.2564  -7.2555
 -7.2544  -7.2528  -7.2528  -7.2519  -7.2518  -7.2515  -7.2514  -7.2510
 -7.2509  -7.2487  -7.2487  -7.2480  -7.2479  -7.2463  -7.2463  -7.2457
 -7.2456  -0.9868  -0.9647  -0.9434  -0.9241  -0.9206  -0.8926  -0.8878
 -0.8683  -0.8673  -0.8652  -0.8403  -0.8069  -0.7602  -0.7599  -0.7492
 -0.6888  -0.6501  -0.6331  -0.6269  -0.5776  -0.5577  -0.5473  -0.5344
 -0.5074  -0.4878  -0.4848  -0.4823  -0.4814  -0.4741  -0.4717  -0.4531
 -0.4489  -0.4383  -0.4314  -0.4296  -0.4181  -0.4125  -0.3954  -0.3870
 -0.3729  -0.3648  -0.3622  -0.3564  -0.3531  -0.3490  -0.3478  -0.3437
 -0.3354  -0.3305  -0.3196  -0.3028  -0.2983  -0.2844  -0.2786  -0.2701
 -0.2489
 -- Virtual --
 -0.0907  -0.0738  -0.0684  -0.0588  -0.0503  -0.0442  -0.0228  -0.0144
 -0.0103  -0.0032   0.0004   0.0100   0.0184   0.0200   0.0221   0.0290
  0.0294   0.0308   0.0451   0.0496   0.0519   0.0578   0.0598   0.0631
  0.0705   0.0723   0.0726   0.0778   0.0818   0.0833   0.0847   0.0859
  0.0923   0.0941   0.0964   0.1024   0.1063   0.1095   0.1098   0.1121
  0.1154   0.1160   0.1224   0.1254   0.1273   0.1280   0.1380   0.1403
  0.1423   0.1446   0.1469   0.1517   0.1520   0.1566   0.1577   0.1607
  0.1706   0.1732   0.1745   0.1816   0.1836   0.1883   0.1925   0.1948
  0.2003   0.2038   0.2067   0.2107   0.2138   0.2155   0.2196   0.2202
  0.2287   0.2296   0.2323   0.2380   0.2394   0.2429   0.2469   0.2491
  0.2524   0.2587   0.2619   0.2641   0.2645   0.2668   0.2712   0.2747
  0.2763   0.2779   0.2856   0.2930   0.3002   0.3013   0.3054   0.3087
  0.3127   0.3131   0.3166   0.3188   0.3244   0.3328   0.3391   0.3732
  0.3909   0.4047   0.4108   0.4181   0.4232   0.4304   0.4315   0.4374
  0.4406   0.4467   0.4519   0.4592   0.4604   0.4621   0.4666   0.4705
  0.4763   0.4779   0.4799   0.4858   0.4929   0.4940   0.5017   0.5018
  0.5032   0.5099   0.5112   0.5212   0.5248   0.5384   0.5520   0.5600
  0.5726   0.5780   0.5862   0.5888   0.5898   0.5914   0.6011   0.6040
  0.6078   0.6088   0.6184   0.6228   0.6270   0.6272   0.6364   0.6367
  0.6528   0.6654   0.6679   0.6748   0.6937   0.7031   0.7129   0.7169
  0.7495   0.7533   0.7751   0.7822   0.7835   0.7920   0.7993   0.8024
  0.8076   0.8254   0.8259   0.8301   0.8317   0.8386   0.8410   0.8416
  0.8452   0.8492   0.8496   0.8528   0.8583   0.8614   0.8650   0.8717
  0.8724   0.8822   0.8836   0.8876   0.8877   0.8994   0.9039   0.9116
  0.9151   0.9157   0.9241   0.9292   0.9323   0.9432   0.9437   0.9465
  0.9557   0.9576   0.9597   0.9666   0.9680   0.9797   0.9831   0.9849
  0.9854   1.0062   1.0121   1.0260   1.0285   1.0419   1.0649   1.0704
  1.0715   1.0964   1.1010   1.1232   1.1281   1.1551   1.1667   1.1715
  1.1867   1.2078   1.2153   1.2242   1.2278   1.2362   1.2425   1.2499
  1.2609   1.2706   1.2754   1.2880   1.2898   1.2969   1.3074   1.3256
  1.3314   1.3362   1.3469   1.3653   1.3912   1.4013   1.4108   1.4442
  1.4481   1.4557   1.5115   1.5432   1.5608   1.5664   1.5811   1.5863
  1.6401   1.6552   1.6620   1.7169   1.7301   1.7466   1.7576   1.7634
  1.7663   1.7909   1.8201   1.8284   1.8448   1.8563   1.8595   1.8782
  1.8840   1.8936   1.8961   1.8985   1.9775   2.0032   2.0374   2.0563
  2.1037   2.1040   2.1645   2.1772   2.1839   2.1971   2.2002   2.2219
  2.2231   2.2405   2.2548   2.2554   2.2703   2.2803   2.2867   2.2949
  2.3101   2.3109   2.3313   2.3396   2.3626   2.3638   2.3885   2.3954
  2.4069   2.4280   2.4364   2.4545   2.4589   2.4671   2.4771   2.4776
  2.4951   2.5102   2.5259   2.5405   2.5460   2.5837   2.6026   2.6131
  2.6227   2.6439   2.6442   2.6623   2.6911   2.7171   2.7361   2.7417
  2.7637   2.7731   2.8088   2.8168   2.8943   2.8996   2.9039   2.9485
  3.0250   3.0681   3.0769   3.0779   3.0989   3.1246   3.1326   3.1496
  3.1534   3.1848   3.2409   3.2539   3.2604   3.2732   3.3635   3.4664
  3.5020   3.5189   3.6086   3.6853   3.7746   3.8749   3.8863   3.9045
  3.9934   4.3603   4.8120   4.8251   9.7179   9.7518   9.7751   9.7839
  9.7982   9.8301   9.8368   9.8499   9.8626  23.2194  23.4139  23.7863
 23.7962  23.8318  23.8770  23.9522  23.9621  23.9667  24.0089  24.0552
 24.0879  25.7033  25.7270  25.7674  25.8242  25.8278  25.8363  25.8954
 26.0310  26.0758  26.0933  26.1211  26.1308  26.1973  26.2195  26.2588
 26.4054  26.4652  26.4844  26.5498  26.5641  26.6259  26.6328  26.7750
 26.7764  26.8945  27.0264  27.1260 215.7079 215.7430 215.7693 215.7803
215.7969 215.8342 215.8387 215.8683 215.8878
 --------------------------------------------------------------

          Ground-State Mulliken Net Atomic Charges

     Atom                 Charge (a.u.)
  ----------------------------------------
      1 C                    -1.342677
      2 C                    -1.138214
      3 Cl                    0.646966
      4 C                     0.516410
      5 Cl                    0.650976
      6 C                    -0.520689
      7 Cl                    0.663959
      8 C                     0.523472
      9 Cl                    0.651868
     10 C                    -1.138305
     11 Cl                    0.644391
     12 C                    -0.564124
     13 C                    -0.626611
     14 Cl                    0.546187
     15 C                     0.404490
     16 Cl                    0.491506
     17 C                    -1.436716
     18 H                     0.212040
     19 C                     0.399019
     20 Cl                    0.491277
     21 C                    -0.621631
     22 Cl                    0.546406
  ----------------------------------------
  Sum of atomic charges =     0.000000

 -----------------------------------------------------------------
                    Cartesian Multipole Moments
 -----------------------------------------------------------------
    Charge (ESU x 10^10)
                 0.0000
    Dipole Moment (Debye)
         X       0.9046      Y      -0.0196      Z      -0.5394
       Tot       1.0534
    Quadrupole Moments (Debye-Ang)
        XX    -177.3604     XY      -0.5961     YY    -185.0141
        XZ      -2.6115     YZ      -0.6520     ZZ    -180.1231
    Octopole Moments (Debye-Ang^2)
       XXX    -159.3109    XXY       4.4305    XYY     -68.6272
       YYY       4.5941    XXZ      21.1594    XYZ       2.5693
       YYZ      40.7625    XZZ     -52.6528    YZZ      -2.7638
       ZZZ     105.5660
    Hexadecapole Moments (Debye-Ang^3)
      XXXX   -7346.6644   XXXY     360.9397   XXYY   -1522.2749
      XYYY     367.0043   YYYY   -1470.8023   XXXZ    1044.6730
      XXYZ     155.5081   XYYZ     397.3875   YYYZ     472.5363
      XXZZ   -2037.1035   XYZZ     107.4856   YYZZ   -1101.9781
      XZZZ    1117.7850   YZZZ     459.9543   ZZZZ   -5065.1026
 -----------------------------------------------------------------
 Calculating analytic gradient of the SCF energy
 Gradient of SCF Energy
            1           2           3           4           5           6
    1  -0.0156572  -0.0123273   0.0318555  -0.0017476   0.0012019   0.0141887
    2   0.0002713  -0.0041601  -0.0741536   0.0003736   0.0001131  -0.0003441
    3   0.0092887  -0.0089861  -0.0424358  -0.0209824   0.0064965  -0.0082697
            7           8           9          10          11          12
    1  -0.0069904   0.0179444  -0.0052258   0.0022159   0.0549052   0.0143020
    2   0.0001793  -0.0007563  -0.0000046   0.0044101   0.0722238  -0.0004053
    3   0.0041129   0.0115255  -0.0041325   0.0148504  -0.0092449  -0.0085212
           13          14          15          16          17          18
    1   0.0010447  -0.0218771  -0.0085938  -0.0001011  -0.0044675   0.0009615
    2   0.0150926   0.0668927   0.0053065  -0.0048939   0.0002217   0.0000250
    3  -0.0107538   0.0573550  -0.0013385   0.0054054   0.0026050  -0.0005936
           19          20          21          22
    1  -0.0032437  -0.0046281   0.0091890  -0.0629491
    2  -0.0050590   0.0050246  -0.0152505  -0.0651068
    3   0.0084181  -0.0027776   0.0046360  -0.0066575
 Max gradient component =       7.415E-02
 RMS gradient           =       2.354E-02
 Gradient time:  CPU 394.53 s  wall 394.55 s
 Geometry Optimization Parameters
   NAtoms,    NIC,     NZ,  NCons,   NDum,   NFix, NCnnct, MaxDiis
       22     171      22       0       0       0       0       0


** GEOMETRY OPTIMIZATION IN DELOCALIZED INTERNAL COORDINATES **
   Searching for a Minimum

   Optimization Cycle:   1

                       Coordinates (Angstroms)
     ATOM                X               Y               Z
      1  C         0.0000000000    0.0000000000    0.0000000000
      2  C         0.0000000000    0.0000000000    1.3949600000
      3  Cl        1.5261815140    0.0000000000    2.2594170471
      4  C        -1.1901880373    0.0256249026    2.1059255403
      5  Cl       -1.1548436435    0.0351778398    3.8595433764
      6  C        -2.4041742747    0.0535064326    1.4351028665
      7  Cl       -3.9099833729    0.0870232313    2.3339530118
      8  C        -2.4180259722    0.0546630380    0.0478935036
      9  Cl       -3.9445745286    0.0782926128   -0.8155919614
     10  C        -1.2274122092    0.0272853135   -0.6622934626
     11  Cl       -1.2645630159   -0.0058824468   -2.4155862839
     12  C         1.2779219872   -0.0284629571   -0.7628147595
     13  C         2.3095886281   -0.8932703637   -0.3971844912
     14  Cl        2.0841394724   -1.9836059182    0.9581225060
     15  C         3.5004827568   -0.9194878930   -1.1069450245
     16  Cl        4.7739092873   -2.0261183446   -0.6270805489
     17  C         3.6821124948   -0.0819958503   -2.1978886372
     18  H         4.6116429624   -0.1026930066   -2.7527300472
     19  C         2.6636000698    0.7822218600   -2.5724593424
     20  Cl        2.8813918386    1.8556545918   -3.9424319391
     21  C         1.4736782845    0.8090230106   -1.8610916159
     22  Cl        0.2100943914    1.9325319622   -2.3275671039
   Point Group: c1    Number of degrees of freedom:    60


   Energy is  -4599.854476375


 Attempting to generate delocalized internal coordinates
 Initial Hessian constructed with Jon Baker's OPTIMIZE code

 60 Hessian modes will be used to form the next step
  Hessian Eigenvalues:
     0.016317    0.017505    0.019761    0.020576    0.020683    0.021679
     0.022464    0.022742    0.023495    0.024090    0.024090    0.024114
     0.024114    0.024135    0.024135    0.024143    0.024143    0.055199
     0.085134    0.101101    0.108002    0.160000    0.216934    0.220409
     0.227358    0.234491    0.236090    0.249972    0.249981    0.249982
     0.249990    0.249991    0.249993    0.249993    0.249998    0.250000
     0.250000    0.287119    0.287927    0.290381    0.292937    0.301033
     0.301033    0.301033    0.301033    0.301033    0.315807    0.356665
     0.400278    0.407606    0.419970    0.426593    0.457251    0.458712
     0.466621    0.468831    0.478201    0.478202    0.479142    0.479142

 Minimum search - taking simple RFO step
 Searching for Lamda that Minimizes Along All modes
 Value Taken    Lamda =  -0.08882487
 Calculated Step too Large.  Step scaled by  0.450652
 Step Taken.  Stepsize is  0.300000

                             Maximum     Tolerance    Cnvgd?
         Gradient           0.095887      0.000300      NO
         Displacement       0.227830      0.001200      NO
         Energy change     *********      0.000001      NO


 New Cartesian Coordinates Obtained by Inverse Iteration

 Displacement from previous Coordinates is:  0.329946
 ----------------------------------------------------------------
             Standard Nuclear Orientation (Angstroms)
    I     Atom           X                Y                Z
 ----------------------------------------------------------------
    1      C      -0.0041238507     0.0004623765     0.0023285035
    2      C      -0.0129358253     0.0204455898     1.4042722432
    3      Cl      1.4997215141     0.0475567575     2.2759967996
    4      C      -1.2063412652     0.0442981566     2.1190080940
    5      Cl     -1.1737190800     0.0772111191     3.8684121066
    6      C      -2.4236981689     0.0537428148     1.4467634270
    7      Cl     -3.9249851959     0.0865110513     2.3435333937
    8      C      -2.4381576577     0.0367808200     0.0563108474
    9      Cl     -3.9631288774     0.0363755177    -0.8020883225
   10      C      -1.2426864264     0.0080236798    -0.6549390143
   11      Cl     -1.2935247465    -0.0514549597    -2.3993208940
   12      C       1.2794954366    -0.0281773421    -0.7639182602
   13      C       2.3138828694    -0.9093002949    -0.4143648744
   14      Cl      2.0910935646    -2.0181627042     0.9166940876
   15      C       3.5085013591    -0.9322564415    -1.1274997261
   16      Cl      4.7850420435    -2.0448839998    -0.6810012877
   17      C       3.6963849431    -0.0825854501    -2.2063576395
   18      H       4.6254472550    -0.1035075520    -2.7607953994
   19      C       2.6862963955     0.7941354543    -2.5702130441
   20      Cl      2.9355230652     1.8727840708    -3.9270224251
   21      C       1.4916206777     0.8249170620    -1.8574180470
   22      Cl      0.2512706030     1.9665722893    -2.3151279345
 ----------------------------------------------------------------
 Nuclear Repulsion Energy =        3167.87246836 hartrees
 There are      113 alpha and      113 beta electrons
 Applying Cartesian multipole field
    Component          Value
    ---------          -----
     (2,0,0)        1.00000E-11
     (0,2,0)        2.00000E-11
     (0,0,2)       -3.00000E-11
 Nucleus-field energy     =    -0.0000000388 hartrees
 Requested basis set is 6-311++G(d,p)
 There are 194 shells and 541 basis functions
 A cutoff of  1.0D-15 yielded  13255 shell pairs
 There are    116981 function pairs (    125860 Cartesian)
 Smallest overlap matrix eigenvalue = 1.00E-07
 Linear dependence detected in AO basis
 Number of orthogonalized atomic orbitals = 534
 Maximum deviation from orthogonality = 4.422E-10
 Guess from superposition of atomic densities
 Warning:  Energy on first SCF cycle will be non-variational
 SAD guess density has 226.000000 electrons

 -----------------------------------------------------------------------
  General SCF calculation program by
  Eric Jon Sundstrom, Paul Horn, Yuezhi Mao, Dmitri Zuev, Alec White,
  David Stuck, Shaama M.S., Shane Yost, Joonho Lee, David Small,
  Daniel Levine, Susi Lehtola, Hugh Burton, Evgeny Epifanovsky,
  Bang C. Huynh
 -----------------------------------------------------------------------
 Exchange:     0.2000 Hartree-Fock + 0.0800 Slater + 0.7200 B88
 Correlation:  0.1900 VWN1RPA + 0.8100 LYP
 Using SG-1 standard quadrature grid
 A restricted SCF calculation will be
 performed using DIIS
 SCF converges when DIIS error is below 1.0e-08
 ---------------------------------------
  Cycle       Energy         DIIS error
 ---------------------------------------
    1   -4605.0883703110      2.61e-02  
    2   -4599.8145899901      1.47e-03  
    3   -4599.7938170562      1.58e-03  
    4   -4599.8777939007      5.28e-04  
    5   -4599.8875980377      1.63e-04  
    6   -4599.8882024730      9.54e-05  
    7   -4599.8885324294      2.34e-05  
    8   -4599.8885509519      6.48e-06  
    9   -4599.8885524030      1.20e-06  
   10   -4599.8885524431      4.84e-07  
   11   -4599.8885524509      1.69e-07  
   12   -4599.8885524519      6.45e-08  
   13   -4599.8885524519      1.78e-08  
   14   -4599.8885524518      3.18e-09  Convergence criterion met
 ---------------------------------------
 SCF time:   CPU 1083.31s  wall 1083.00s 
 SCF   energy in the final basis set =    -4599.8885524518
 Total energy in the final basis set =    -4599.8885524518

 --------------------------------------------------------------

                    Orbital Energies (a.u.)
 --------------------------------------------------------------

 Alpha MOs
 -- Occupied --
********-101.5838-101.5837-101.5823-101.5823-101.5776-101.5776-101.5755
******** -10.2908 -10.2881 -10.2881 -10.2873 -10.2873 -10.2836 -10.2836
-10.2812 -10.2812 -10.2558 -10.2552 -10.2327  -9.5009  -9.4982  -9.4982
 -9.4967  -9.4967  -9.4943  -9.4943  -9.4922  -9.4922  -7.2661  -7.2634
 -7.2631  -7.2618  -7.2618  -7.2591  -7.2589  -7.2570  -7.2569  -7.2558
 -7.2547  -7.2531  -7.2530  -7.2522  -7.2521  -7.2515  -7.2514  -7.2509
 -7.2509  -7.2490  -7.2490  -7.2483  -7.2481  -7.2468  -7.2468  -7.2461
 -7.2460  -0.9838  -0.9637  -0.9399  -0.9230  -0.9219  -0.8912  -0.8892
 -0.8706  -0.8685  -0.8613  -0.8407  -0.8052  -0.7593  -0.7563  -0.7477
 -0.6871  -0.6468  -0.6326  -0.6260  -0.5759  -0.5556  -0.5467  -0.5342
 -0.5075  -0.4882  -0.4822  -0.4808  -0.4800  -0.4736  -0.4703  -0.4513
 -0.4465  -0.4377  -0.4305  -0.4288  -0.4142  -0.4119  -0.3940  -0.3854
 -0.3720  -0.3647  -0.3620  -0.3572  -0.3529  -0.3496  -0.3474  -0.3419
 -0.3360  -0.3303  -0.3197  -0.3033  -0.3019  -0.2817  -0.2816  -0.2775
 -0.2549
 -- Virtual --
 -0.0912  -0.0711  -0.0681  -0.0587  -0.0481  -0.0457  -0.0198  -0.0121
 -0.0095  -0.0017   0.0012   0.0111   0.0189   0.0207   0.0225   0.0292
  0.0294   0.0317   0.0451   0.0492   0.0523   0.0577   0.0599   0.0632
  0.0702   0.0727   0.0732   0.0772   0.0821   0.0829   0.0852   0.0859
  0.0907   0.0952   0.0967   0.1019   0.1060   0.1098   0.1101   0.1127
  0.1153   0.1158   0.1222   0.1246   0.1274   0.1276   0.1384   0.1404
  0.1427   0.1442   0.1468   0.1512   0.1514   0.1565   0.1567   0.1609
  0.1695   0.1724   0.1732   0.1809   0.1838   0.1880   0.1921   0.1946
  0.2006   0.2007   0.2055   0.2098   0.2136   0.2163   0.2193   0.2197
  0.2282   0.2291   0.2315   0.2373   0.2379   0.2418   0.2481   0.2497
  0.2515   0.2568   0.2614   0.2630   0.2638   0.2649   0.2703   0.2732
  0.2755   0.2783   0.2854   0.2933   0.2998   0.3006   0.3047   0.3061
  0.3119   0.3121   0.3166   0.3175   0.3241   0.3325   0.3398   0.3753
  0.3912   0.4043   0.4108   0.4178   0.4229   0.4300   0.4303   0.4371
  0.4400   0.4478   0.4514   0.4596   0.4613   0.4622   0.4686   0.4704
  0.4751   0.4779   0.4807   0.4845   0.4929   0.5007   0.5024   0.5028
  0.5053   0.5106   0.5139   0.5161   0.5258   0.5390   0.5497   0.5502
  0.5734   0.5815   0.5832   0.5864   0.5893   0.5901   0.6003   0.6063
  0.6080   0.6081   0.6176   0.6220   0.6246   0.6256   0.6321   0.6364
  0.6548   0.6633   0.6661   0.6742   0.6899   0.7031   0.7092   0.7217
  0.7545   0.7659   0.7842   0.7859   0.7921   0.7973   0.7991   0.8063
  0.8138   0.8253   0.8274   0.8281   0.8321   0.8384   0.8391   0.8413
  0.8433   0.8472   0.8485   0.8530   0.8578   0.8591   0.8635   0.8732
  0.8741   0.8818   0.8842   0.8850   0.8907   0.9012   0.9048   0.9118
  0.9168   0.9184   0.9231   0.9312   0.9342   0.9386   0.9458   0.9459
  0.9559   0.9592   0.9594   0.9647   0.9672   0.9822   0.9824   0.9857
  0.9887   1.0050   1.0073   1.0141   1.0295   1.0343   1.0599   1.0647
  1.0683   1.0826   1.0994   1.1178   1.1260   1.1529   1.1632   1.1690
  1.1862   1.2052   1.2117   1.2223   1.2262   1.2381   1.2392   1.2495
  1.2600   1.2710   1.2757   1.2783   1.2932   1.2987   1.3029   1.3227
  1.3236   1.3306   1.3452   1.3667   1.3864   1.3983   1.4073   1.4457
  1.4458   1.4516   1.5102   1.5405   1.5537   1.5630   1.5789   1.5874
  1.6398   1.6540   1.6635   1.7146   1.7298   1.7445   1.7545   1.7610
  1.7638   1.7857   1.8160   1.8255   1.8410   1.8524   1.8586   1.8758
  1.8823   1.8861   1.8926   1.8946   1.9764   2.0006   2.0374   2.0496
  2.1035   2.1048   2.1672   2.1755   2.1942   2.1968   2.2098   2.2219
  2.2267   2.2462   2.2534   2.2586   2.2688   2.2754   2.2851   2.2884
  2.3067   2.3120   2.3277   2.3363   2.3567   2.3632   2.3879   2.3971
  2.4056   2.4198   2.4307   2.4453   2.4463   2.4599   2.4765   2.4771
  2.4898   2.5025   2.5307   2.5381   2.5453   2.5828   2.6013   2.6123
  2.6227   2.6397   2.6422   2.6574   2.6878   2.7126   2.7182   2.7399
  2.7612   2.7709   2.8035   2.8144   2.8885   2.8937   2.8992   2.9450
  3.0158   3.0648   3.0711   3.0724   3.0954   3.1243   3.1261   3.1390
  3.1483   3.1784   3.2365   3.2444   3.2528   3.2674   3.3581   3.4615
  3.4980   3.5170   3.6046   3.6780   3.7720   3.8651   3.8820   3.8996
  3.9886   4.3575   4.8034   4.8170   9.7120   9.7502   9.7741   9.7831
  9.7973   9.8173   9.8224   9.8549   9.8664  23.2235  23.4103  23.7751
 23.7884  23.8215  23.8635  23.9307  23.9459  23.9504  23.9912  24.0362
 24.0813  25.7569  25.7599  25.7860  25.8251  25.8304  25.8384  25.9000
 26.0307  26.0697  26.0982  26.1142  26.1255  26.1959  26.2217  26.2640
 26.3859  26.4018  26.4621  26.4870  26.5608  26.6120  26.6171  26.7547
 26.7742  26.8865  27.0105  27.1157 215.7017 215.7409 215.7677 215.7793
215.7959 215.8194 215.8236 215.8711 215.8889
 --------------------------------------------------------------

          Ground-State Mulliken Net Atomic Charges

     Atom                 Charge (a.u.)
  ----------------------------------------
      1 C                    -1.205831
      2 C                    -1.151982
      3 Cl                    0.624157
      4 C                     0.479816
      5 Cl                    0.642774
      6 C                    -0.518125
      7 Cl                    0.665060
      8 C                     0.487536
      9 Cl                    0.643259
     10 C                    -1.151724
     11 Cl                    0.622402
     12 C                    -0.505763
     13 C                    -0.549479
     14 Cl                    0.531074
     15 C                     0.340062
     16 Cl                    0.489405
     17 C                    -1.468179
     18 H                     0.215470
     19 C                     0.334397
     20 Cl                    0.489049
     21 C                    -0.545285
     22 Cl                    0.531906
  ----------------------------------------
  Sum of atomic charges =     0.000000

 -----------------------------------------------------------------
                    Cartesian Multipole Moments
 -----------------------------------------------------------------
    Charge (ESU x 10^10)
                 0.0000
    Dipole Moment (Debye)
         X       0.8627      Y      -0.0189      Z      -0.5145
       Tot       1.0046
    Quadrupole Moments (Debye-Ang)
        XX    -177.1888     XY      -0.4443     YY    -184.7220
        XZ      -2.7747     YZ      -0.3961     ZZ    -180.1447
    Octopole Moments (Debye-Ang^2)
       XXX    -159.7227    XXY       4.1998    XYY     -68.0707
       YYY       4.5595    XXZ      20.5092    XYZ       2.4423
       YYZ      40.4372    XZZ     -52.7410    YZZ      -2.5115
       ZZZ     106.4969
    Hexadecapole Moments (Debye-Ang^3)
      XXXX   -7418.6665   XXXY     350.2578   XXYY   -1539.7763
      XYYY     354.5269   YYYY   -1499.7796   XXXZ    1077.4842
      XXYZ     150.7291   XYYZ     408.5649   YYYZ     450.6500
      XXZZ   -2048.1171   XYZZ     107.1346   YYZZ   -1107.0806
      XZZZ    1151.8589   YZZZ     445.1036   ZZZZ   -5063.5834
 -----------------------------------------------------------------
 Calculating analytic gradient of the SCF energy
 Gradient of SCF Energy
            1           2           3           4           5           6
    1  -0.0098109  -0.0088722   0.0215031  -0.0015454   0.0009460   0.0102393
    2   0.0001695  -0.0035375  -0.0540392  -0.0000331   0.0001800  -0.0002536
    3   0.0058239  -0.0040261  -0.0305940  -0.0146771   0.0051674  -0.0059528
            7           8           9          10          11          12
    1  -0.0053816   0.0124111  -0.0041673  -0.0005763   0.0389772   0.0084645
    2   0.0001368  -0.0001859  -0.0001248   0.0036964   0.0526998  -0.0002534
    3   0.0031961   0.0083339  -0.0032628   0.0095289  -0.0054393  -0.0049749
           13          14          15          16          17          18
    1   0.0025483  -0.0152372  -0.0050382   0.0002595  -0.0032970   0.0006596
    2   0.0099681   0.0491633   0.0040586  -0.0034996   0.0001585   0.0000299
    3  -0.0069484   0.0408857  -0.0016896   0.0035134   0.0019154  -0.0003992
           19          20          21          22
    1  -0.0011254  -0.0028690   0.0067553  -0.0448433
    2  -0.0039278   0.0035682  -0.0100775  -0.0478967
    3   0.0053470  -0.0020959   0.0013713  -0.0050228
 Max gradient component =       5.404E-02
 RMS gradient           =       1.691E-02
 Gradient time:  CPU 395.00 s  wall 395.02 s
 Geometry Optimization Parameters
   NAtoms,    NIC,     NZ,  NCons,   NDum,   NFix, NCnnct, MaxDiis
       22     171      22       0       0       0       0       0

 Cartesian Hessian Update
 Hessian updated using BFGS update


** GEOMETRY OPTIMIZATION IN DELOCALIZED INTERNAL COORDINATES **
   Searching for a Minimum

   Optimization Cycle:   2

                       Coordinates (Angstroms)
     ATOM                X               Y               Z
      1  C        -0.0041238507    0.0004623765    0.0023285035
      2  C        -0.0129358253    0.0204455898    1.4042722432
      3  Cl        1.4997215141    0.0475567575    2.2759967996
      4  C        -1.2063412652    0.0442981566    2.1190080940
      5  Cl       -1.1737190800    0.0772111191    3.8684121066
      6  C        -2.4236981689    0.0537428148    1.4467634270
      7  Cl       -3.9249851959    0.0865110513    2.3435333937
      8  C        -2.4381576577    0.0367808200    0.0563108474
      9  Cl       -3.9631288774    0.0363755177   -0.8020883225
     10  C        -1.2426864264    0.0080236798   -0.6549390143
     11  Cl       -1.2935247465   -0.0514549597   -2.3993208940
     12  C         1.2794954366   -0.0281773421   -0.7639182602
     13  C         2.3138828694   -0.9093002949   -0.4143648744
     14  Cl        2.0910935646   -2.0181627042    0.9166940876
     15  C         3.5085013591   -0.9322564415   -1.1274997261
     16  Cl        4.7850420435   -2.0448839998   -0.6810012877
     17  C         3.6963849431   -0.0825854501   -2.2063576395
     18  H         4.6254472550   -0.1035075520   -2.7607953994
     19  C         2.6862963955    0.7941354543   -2.5702130441
     20  Cl        2.9355230652    1.8727840708   -3.9270224251
     21  C         1.4916206777    0.8249170620   -1.8574180470
     22  Cl        0.2512706030    1.9665722893   -2.3151279345
   Point Group: c1    Number of degrees of freedom:    60


   Energy is  -4599.888552452

 Hessian updated using BFGS update

 57 Hessian modes will be used to form the next step
  Hessian Eigenvalues:
     0.016317    0.017505    0.019855    0.020576    0.020683    0.021679
     0.022482    0.022742    0.023495    0.024090    0.024090    0.024114
     0.024114    0.024135    0.024136    0.024143    0.024143    0.055199
     0.080887    0.101101    0.125018    0.160000    0.216934    0.225584
     0.227367    0.234491    0.236468    0.249712    0.249972    0.249981
     0.249982    0.249993    0.249993    0.249997    0.249999    0.250000
     0.250451    0.287009    0.288115    0.290381    0.292937    0.299771
     0.301052    0.316727    0.356660    0.402708    0.407511    0.419970
     0.426594    0.457251    0.458712    0.466503    0.468472    0.478200
     0.478202    0.478395    0.479861

 Minimum search - taking simple RFO step
 Searching for Lamda that Minimizes Along All modes
 Value Taken    Lamda =  -0.05261576
 Calculated Step too Large.  Step scaled by  0.534414
 Step Taken.  Stepsize is  0.300000

                             Maximum     Tolerance    Cnvgd?
         Gradient           0.069766      0.000300      NO
         Displacement       0.226881      0.001200      NO
         Energy change     -0.034076      0.000001      NO


 New Cartesian Coordinates Obtained by Inverse Iteration

 Displacement from previous Coordinates is:  0.356171
 ----------------------------------------------------------------
             Standard Nuclear Orientation (Angstroms)
    I     Atom           X                Y                Z
 ----------------------------------------------------------------
    1      C      -0.0044561776     0.0008904660     0.0023270052
    2      C      -0.0152905880     0.0473203415     1.4070025985
    3      Cl      1.4905797866     0.1080545507     2.2763858752
    4      C      -1.2111031778     0.0705743262     2.1258878759
    5      Cl     -1.1829230282     0.1351009746     3.8689547152
    6      C      -2.4317934809     0.0535285751     1.4516665327
    7      Cl     -3.9273347425     0.0851639672     2.3454736073
    8      C      -2.4476684931     0.0107287837     0.0579383174
    9      Cl     -3.9702417095    -0.0217591993    -0.7926780894
   10      C      -1.2474427924    -0.0178461382    -0.6535812370
   11      Cl     -1.3010475535    -0.1102465573    -2.3902136997
   12      C       1.2780180088    -0.0278524306    -0.7634064137
   13      C       2.3054845815    -0.9299396816    -0.4295271657
   14      Cl      2.0761475472    -2.0588085709     0.8749114307
   15      C       3.5022024143    -0.9510535937    -1.1451989830
   16      Cl      4.7755842743    -2.0760004378    -0.7347507639
   17      C       3.6990567351    -0.0829668761    -2.2078700504
   18      H       4.6276505264    -0.1041105885    -2.7619038541
   19      C       2.6999964357     0.8124993574    -2.5569122046
   20      Cl      2.9805486283     1.9029460089    -3.8937841397
   21      C       1.5020061636     0.8457336246    -1.8438806878
   22      Cl      0.2830052748     2.0075311131    -2.2835880350
 ----------------------------------------------------------------
 Nuclear Repulsion Energy =        3160.33732357 hartrees
 There are      113 alpha and      113 beta electrons
 Applying Cartesian multipole field
    Component          Value
    ---------          -----
     (2,0,0)        1.00000E-11
     (0,2,0)        2.00000E-11
     (0,0,2)       -3.00000E-11
 Nucleus-field energy     =    -0.0000000370 hartrees
 Requested basis set is 6-311++G(d,p)
 There are 194 shells and 541 basis functions
 A cutoff of  1.0D-15 yielded  13243 shell pairs
 There are    116875 function pairs (    125740 Cartesian)
 Smallest overlap matrix eigenvalue = 1.04E-07
 Linear dependence detected in AO basis
 Number of orthogonalized atomic orbitals = 534
 Maximum deviation from orthogonality = 5.264E-10
 Guess from superposition of atomic densities
 Warning:  Energy on first SCF cycle will be non-variational
 SAD guess density has 226.000000 electrons

 -----------------------------------------------------------------------
  General SCF calculation program by
  Eric Jon Sundstrom, Paul Horn, Yuezhi Mao, Dmitri Zuev, Alec White,
  David Stuck, Shaama M.S., Shane Yost, Joonho Lee, David Small,
  Daniel Levine, Susi Lehtola, Hugh Burton, Evgeny Epifanovsky,
  Bang C. Huynh
 -----------------------------------------------------------------------
 Exchange:     0.2000 Hartree-Fock + 0.0800 Slater + 0.7200 B88
 Correlation:  0.1900 VWN1RPA + 0.8100 LYP
 Using SG-1 standard quadrature grid
 A restricted SCF calculation will be
 performed using DIIS
 SCF converges when DIIS error is below 1.0e-08
 ---------------------------------------
  Cycle       Energy         DIIS error
 ---------------------------------------
    1   -4605.0485882123      2.61e-02  
    2   -4599.8392766690      1.46e-03  
    3   -4599.8179935521      1.58e-03  
    4   -4599.9022834391      5.17e-04  
    5   -4599.9116398244      1.63e-04  
    6   -4599.9122522609      9.60e-05  
    7   -4599.9125883774      2.30e-05  
    8   -4599.9126060643      6.39e-06  
    9   -4599.9126074676      1.25e-06  
   10   -4599.9126075100      5.85e-07  
   11   -4599.9126075220      1.66e-07  
   12   -4599.9126075234      6.59e-08  
   13   -4599.9126075229      1.54e-08  
   14   -4599.9126075233      2.90e-09  Convergence criterion met
 ---------------------------------------
 SCF time:   CPU 1075.21s  wall 1076.00s 
 SCF   energy in the final basis set =    -4599.9126075233
 Total energy in the final basis set =    -4599.9126075233

 --------------------------------------------------------------

                    Orbital Energies (a.u.)
 --------------------------------------------------------------

 Alpha MOs
 -- Occupied --
********-101.5840-101.5840-101.5822-101.5822-101.5785-101.5784-101.5766
******** -10.2907 -10.2880 -10.2880 -10.2872 -10.2871 -10.2837 -10.2837
-10.2807 -10.2806 -10.2556 -10.2553 -10.2317  -9.5011  -9.4986  -9.4985
 -9.4967  -9.4967  -9.4949  -9.4948  -9.4930  -9.4930  -7.2662  -7.2637
 -7.2634  -7.2617  -7.2617  -7.2597  -7.2595  -7.2578  -7.2578  -7.2560
 -7.2549  -7.2535  -7.2534  -7.2525  -7.2524  -7.2514  -7.2514  -7.2509
 -7.2508  -7.2496  -7.2495  -7.2488  -7.2487  -7.2476  -7.2476  -7.2469
 -7.2468  -0.9821  -0.9632  -0.9380  -0.9231  -0.9228  -0.8907  -0.8906
 -0.8736  -0.8699  -0.8581  -0.8407  -0.8039  -0.7580  -0.7536  -0.7467
 -0.6857  -0.6446  -0.6317  -0.6256  -0.5745  -0.5541  -0.5467  -0.5342
 -0.5077  -0.4890  -0.4804  -0.4802  -0.4788  -0.4736  -0.4694  -0.4516
 -0.4434  -0.4377  -0.4304  -0.4278  -0.4114  -0.4113  -0.3926  -0.3837
 -0.3712  -0.3644  -0.3618  -0.3576  -0.3526  -0.3503  -0.3469  -0.3406
 -0.3367  -0.3301  -0.3199  -0.3091  -0.3014  -0.2905  -0.2792  -0.2763
 -0.2586
 -- Virtual --
 -0.0909  -0.0687  -0.0673  -0.0586  -0.0469  -0.0458  -0.0172  -0.0103
 -0.0089  -0.0005   0.0022   0.0123   0.0197   0.0212   0.0229   0.0290
  0.0299   0.0324   0.0452   0.0491   0.0527   0.0576   0.0603   0.0633
  0.0698   0.0729   0.0737   0.0767   0.0819   0.0829   0.0858   0.0862
  0.0900   0.0963   0.0971   0.1014   0.1060   0.1102   0.1105   0.1131
  0.1154   0.1155   0.1223   0.1244   0.1272   0.1275   0.1386   0.1407
  0.1430   0.1438   0.1463   0.1502   0.1508   0.1558   0.1568   0.1611
  0.1680   0.1711   0.1725   0.1807   0.1837   0.1870   0.1921   0.1945
  0.1994   0.2020   0.2051   0.2095   0.2140   0.2174   0.2194   0.2198
  0.2280   0.2290   0.2304   0.2372   0.2374   0.2415   0.2482   0.2501
  0.2503   0.2554   0.2605   0.2626   0.2638   0.2644   0.2693   0.2722
  0.2745   0.2797   0.2853   0.2933   0.2990   0.3009   0.3044   0.3049
  0.3104   0.3111   0.3164   0.3183   0.3256   0.3320   0.3399   0.3762
  0.3912   0.4036   0.4112   0.4171   0.4224   0.4290   0.4319   0.4367
  0.4398   0.4491   0.4514   0.4596   0.4623   0.4624   0.4689   0.4721
  0.4739   0.4791   0.4824   0.4852   0.4928   0.4994   0.5017   0.5076
  0.5077   0.5096   0.5122   0.5175   0.5229   0.5407   0.5433   0.5507
  0.5744   0.5805   0.5837   0.5857   0.5899   0.5909   0.6001   0.6059
  0.6081   0.6092   0.6168   0.6213   0.6233   0.6236   0.6298   0.6388
  0.6567   0.6624   0.6633   0.6737   0.6871   0.7030   0.7070   0.7276
  0.7538   0.7715   0.7843   0.7881   0.7908   0.8002   0.8108   0.8128
  0.8170   0.8240   0.8282   0.8313   0.8352   0.8379   0.8395   0.8417
  0.8429   0.8452   0.8482   0.8538   0.8566   0.8583   0.8648   0.8751
  0.8767   0.8806   0.8831   0.8860   0.8943   0.9024   0.9055   0.9123
  0.9182   0.9210   0.9250   0.9320   0.9361   0.9371   0.9456   0.9470
  0.9564   0.9594   0.9599   0.9647   0.9668   0.9807   0.9860   0.9877
  0.9951   1.0013   1.0024   1.0102   1.0158   1.0361   1.0541   1.0595
  1.0723   1.0744   1.0979   1.1183   1.1254   1.1507   1.1603   1.1675
  1.1856   1.2030   1.2103   1.2200   1.2244   1.2385   1.2402   1.2486
  1.2593   1.2695   1.2737   1.2770   1.2958   1.2996   1.3014   1.3175
  1.3225   1.3270   1.3459   1.3691   1.3852   1.3979   1.4049   1.4476
  1.4479   1.4505   1.5087   1.5399   1.5526   1.5639   1.5773   1.5896
  1.6433   1.6530   1.6645   1.7135   1.7316   1.7428   1.7524   1.7604
  1.7639   1.7837   1.8124   1.8238   1.8381   1.8485   1.8581   1.8781
  1.8809   1.8823   1.8932   1.8947   1.9745   1.9985   2.0383   2.0453
  2.1040   2.1062   2.1676   2.1740   2.1965   2.2057   2.2089   2.2223
  2.2398   2.2522   2.2551   2.2678   2.2682   2.2751   2.2845   2.2859
  2.3050   2.3162   2.3237   2.3347   2.3477   2.3628   2.3908   2.3983
  2.4025   2.4065   2.4284   2.4308   2.4443   2.4561   2.4766   2.4837
  2.4894   2.5042   2.5339   2.5372   2.5461   2.5817   2.6013   2.6132
  2.6239   2.6364   2.6420   2.6573   2.6864   2.7070   2.7114   2.7395
  2.7599   2.7704   2.8015   2.8141   2.8855   2.8918   2.9006   2.9456
  3.0131   3.0638   3.0664   3.0701   3.0918   3.1212   3.1264   3.1351
  3.1466   3.1779   3.2358   3.2393   3.2484   3.2646   3.3551   3.4601
  3.4980   3.5180   3.6034   3.6734   3.7720   3.8631   3.8799   3.8977
  3.9884   4.3525   4.7963   4.8122   9.7081   9.7503   9.7736   9.7846
  9.7966   9.8125   9.8193   9.8568   9.8672  23.2277  23.4129  23.7678
 23.7843  23.8144  23.8580  23.9191  23.9330  23.9405  23.9770  24.0252
 24.0786  25.7636  25.8011  25.8181  25.8231  25.8575  25.8635  25.9224
 26.0332  26.0605  26.1013  26.1087  26.1180  26.1982  26.2204  26.2593
 26.3101  26.3619  26.4530  26.4609  26.5675  26.5999  26.6067  26.7506
 26.7751  26.8843  27.0054  27.1176 215.6978 215.7410 215.7674 215.7809
215.7955 215.8143 215.8218 215.8702 215.8867
 --------------------------------------------------------------

          Ground-State Mulliken Net Atomic Charges

     Atom                 Charge (a.u.)
  ----------------------------------------
      1 C                    -1.074378
      2 C                    -1.146254
      3 Cl                    0.584019
      4 C                     0.452887
      5 Cl                    0.637491
      6 C                    -0.530726
      7 Cl                    0.665828
      8 C                     0.461130
      9 Cl                    0.637565
     10 C                    -1.147565
     11 Cl                    0.583730
     12 C                    -0.438304
     13 C                    -0.464230
     14 Cl                    0.499092
     15 C                     0.268310
     16 Cl                    0.491482
     17 C                    -1.493325
     18 H                     0.219076
     19 C                     0.263144
     20 Cl                    0.490959
     21 C                    -0.460932
     22 Cl                    0.501003
  ----------------------------------------
  Sum of atomic charges =     0.000000

 -----------------------------------------------------------------
                    Cartesian Multipole Moments
 -----------------------------------------------------------------
    Charge (ESU x 10^10)
                 0.0000
    Dipole Moment (Debye)
         X       0.8145      Y      -0.0182      Z      -0.4861
       Tot       0.9487
    Quadrupole Moments (Debye-Ang)
        XX    -177.0005     XY      -0.3291     YY    -184.4537
        XZ      -2.9089     YZ      -0.2012     ZZ    -180.1175
    Octopole Moments (Debye-Ang^2)
       XXX    -160.8459    XXY       3.9457    XYY     -67.7466
       YYY       4.5365    XXZ      20.2902    XYZ       2.2963
       YYZ      40.2495    XZZ     -53.0835    YZZ      -2.2314
       ZZZ     107.5606
    Hexadecapole Moments (Debye-Ang^3)
      XXXX   -7434.3262   XXXY     335.3114   XXYY   -1549.9921
      XYYY     337.1529   YYYY   -1544.4195   XXXZ    1099.8687
      XXYZ     143.9981   XYYZ     415.6219   YYYZ     422.5441
      XXZZ   -2045.1944   XYZZ     105.0632   YYZZ   -1109.1593
      XZZZ    1173.6016   YZZZ     424.5863   ZZZZ   -5029.6101
 -----------------------------------------------------------------
 Calculating analytic gradient of the SCF energy
 Gradient of SCF Energy
            1           2           3           4           5           6
    1  -0.0045972  -0.0046285   0.0133699  -0.0010223   0.0003706   0.0056430
    2   0.0000541  -0.0031546  -0.0397926  -0.0002313   0.0001780  -0.0001552
    3   0.0027545  -0.0015706  -0.0225124  -0.0084065   0.0031953  -0.0032787
            7           8           9          10          11          12
    1  -0.0031102   0.0070584  -0.0026598  -0.0007550   0.0274762   0.0036597
    2   0.0000794   0.0001506  -0.0001737   0.0031857   0.0388532  -0.0000865
    3   0.0018600   0.0048831  -0.0018066   0.0047075  -0.0018967  -0.0020972
           13          14          15          16          17          18
    1   0.0024500  -0.0098502  -0.0028003   0.0001864  -0.0017233   0.0003520
    2   0.0059655   0.0370353   0.0024015  -0.0019988   0.0000849   0.0000336
    3  -0.0031175   0.0282700  -0.0009309   0.0018619   0.0009776  -0.0002057
           19          20          21          22
    1  -0.0006463  -0.0015389   0.0036035  -0.0308376
    2  -0.0023239   0.0020625  -0.0060428  -0.0361249
    3   0.0029452  -0.0011661  -0.0004728  -0.0039934
 Max gradient component =       3.979E-02
 RMS gradient           =       1.204E-02
 Gradient time:  CPU 397.76 s  wall 397.78 s
 Geometry Optimization Parameters
   NAtoms,    NIC,     NZ,  NCons,   NDum,   NFix, NCnnct, MaxDiis
       22     171      22       0       0       0       0       0

 Cartesian Hessian Update
 Hessian updated using BFGS update


** GEOMETRY OPTIMIZATION IN DELOCALIZED INTERNAL COORDINATES **
   Searching for a Minimum

   Optimization Cycle:   3

                       Coordinates (Angstroms)
     ATOM                X               Y               Z
      1  C        -0.0044561776    0.0008904660    0.0023270052
      2  C        -0.0152905880    0.0473203415    1.4070025985
      3  Cl        1.4905797866    0.1080545507    2.2763858752
      4  C        -1.2111031778    0.0705743262    2.1258878759
      5  Cl       -1.1829230282    0.1351009746    3.8689547152
      6  C        -2.4317934809    0.0535285751    1.4516665327
      7  Cl       -3.9273347425    0.0851639672    2.3454736073
      8  C        -2.4476684931    0.0107287837    0.0579383174
      9  Cl       -3.9702417095   -0.0217591993   -0.7926780894
     10  C        -1.2474427924   -0.0178461382   -0.6535812370
     11  Cl       -1.3010475535   -0.1102465573   -2.3902136997
     12  C         1.2780180088   -0.0278524306   -0.7634064137
     13  C         2.3054845815   -0.9299396816   -0.4295271657
     14  Cl        2.0761475472   -2.0588085709    0.8749114307
     15  C         3.5022024143   -0.9510535937   -1.1451989830
     16  Cl        4.7755842743   -2.0760004378   -0.7347507639
     17  C         3.6990567351   -0.0829668761   -2.2078700504
     18  H         4.6276505264   -0.1041105885   -2.7619038541
     19  C         2.6999964357    0.8124993574   -2.5569122046
     20  Cl        2.9805486283    1.9029460089   -3.8937841397
     21  C         1.5020061636    0.8457336246   -1.8438806878
     22  Cl        0.2830052748    2.0075311131   -2.2835880350
   Point Group: c1    Number of degrees of freedom:    60


   Energy is  -4599.912607523

 Hessian updated using BFGS update

 58 Hessian modes will be used to form the next step
  Hessian Eigenvalues:
     0.016317    0.017505    0.019834    0.020576    0.020683    0.021679
     0.022471    0.022742    0.023495    0.024090    0.024090    0.024114
     0.024114    0.024135    0.024136    0.024143    0.024143    0.055199
     0.069265    0.101102    0.107673    0.160000    0.216933    0.226330
     0.227365    0.234491    0.236500    0.249964    0.249972    0.249982
     0.249992    0.249993    0.249994    0.249999    0.250000    0.250059
     0.251748    0.287846    0.288687    0.290382    0.292938    0.300124
     0.301034    0.301084    0.316776    0.356665    0.403944    0.407500
     0.419970    0.426593    0.457251    0.458712    0.466620    0.469748
     0.478201    0.478202    0.479158    0.480692

 Minimum search - taking simple RFO step
 Searching for Lamda that Minimizes Along All modes
 Value Taken    Lamda =  -0.03777840
 Calculated Step too Large.  Step scaled by  0.528215
 Step Taken.  Stepsize is  0.300000

                             Maximum     Tolerance    Cnvgd?
         Gradient           0.050841      0.000300      NO
         Displacement       0.225678      0.001200      NO
         Energy change     -0.024055      0.000001      NO


 New Cartesian Coordinates Obtained by Inverse Iteration

 Displacement from previous Coordinates is:  0.389615
 ----------------------------------------------------------------
             Standard Nuclear Orientation (Angstroms)
    I     Atom           X                Y                Z
 ----------------------------------------------------------------
    1      C      -0.0042188297     0.0013924812     0.0020236369
    2      C      -0.0143651635     0.0776964356     1.4062156082
    3      Cl      1.4894483006     0.1739737143     2.2700222890
    4      C      -1.2109221162     0.1007819620     2.1281242190
    5      Cl     -1.1833022428     0.2010004774     3.8650778306
    6      C      -2.4338282359     0.0531225786     1.4530339958
    7      Cl     -3.9252509991     0.0835560419     2.3447662808
    8      C      -2.4507373232    -0.0196012432     0.0575539155
    9      Cl     -3.9694648115    -0.0882085405    -0.7887063070
   10      C      -1.2475001533    -0.0473250861    -0.6533489354
   11      Cl     -1.2983478158    -0.1750987004    -2.3847659546
   12      C       1.2764800998    -0.0274291274    -0.7629252744
   13      C       2.2917449249    -0.9516252072    -0.4455780544
   14      Cl      2.0489269594    -2.1015500367     0.8334687282
   15      C       3.4895605011    -0.9722163955    -1.1627784436
   16      Cl      4.7533868314    -2.1157632340    -0.7847789287
   17      C       3.6971402318    -0.0831393270    -2.2066291933
   18      H       4.6254274011    -0.1045252154    -2.7604749033
   19      C       2.7106569356     0.8335756350    -2.5381882426
   20      Cl      3.0168853442     1.9418406057    -3.8516838733
   21      C       1.5105852105     0.8679736235    -1.8253668818
   22      Cl      0.3086735835     2.0510565733    -2.2418088776
 ----------------------------------------------------------------
 Nuclear Repulsion Energy =        3155.41202037 hartrees
 There are      113 alpha and      113 beta electrons
 Applying Cartesian multipole field
    Component          Value
    ---------          -----
     (2,0,0)        1.00000E-11
     (0,2,0)        2.00000E-11
     (0,0,2)       -3.00000E-11
 Nucleus-field energy     =    -0.0000000350 hartrees
 Requested basis set is 6-311++G(d,p)
 There are 194 shells and 541 basis functions
 A cutoff of  1.0D-15 yielded  13244 shell pairs
 There are    116909 function pairs (    125798 Cartesian)
 Smallest overlap matrix eigenvalue = 1.06E-07
 Linear dependence detected in AO basis
 Number of orthogonalized atomic orbitals = 534
 Maximum deviation from orthogonality = 4.497E-10
 Guess from superposition of atomic densities
 Warning:  Energy on first SCF cycle will be non-variational
 SAD guess density has 226.000000 electrons

 -----------------------------------------------------------------------
  General SCF calculation program by
  Eric Jon Sundstrom, Paul Horn, Yuezhi Mao, Dmitri Zuev, Alec White,
  David Stuck, Shaama M.S., Shane Yost, Joonho Lee, David Small,
  Daniel Levine, Susi Lehtola, Hugh Burton, Evgeny Epifanovsky,
  Bang C. Huynh
 -----------------------------------------------------------------------
 Exchange:     0.2000 Hartree-Fock + 0.0800 Slater + 0.7200 B88
 Correlation:  0.1900 VWN1RPA + 0.8100 LYP
 Using SG-1 standard quadrature grid
 A restricted SCF calculation will be
 performed using DIIS
 SCF converges when DIIS error is below 1.0e-08
 ---------------------------------------
  Cycle       Energy         DIIS error
 ---------------------------------------
    1   -4605.0240596779      2.60e-02  
    2   -4599.8564721994      1.46e-03  
    3   -4599.8338680526      1.59e-03  
    4   -4599.9195041389      5.16e-04  
    5   -4599.9287129867      1.70e-04  
    6   -4599.9294063791      9.70e-05  
    7   -4599.9297509701      2.26e-05  
    8   -4599.9297678250      6.34e-06  
    9   -4599.9297691990      1.30e-06  
   10   -4599.9297692445      6.31e-07  
   11   -4599.9297692584      1.58e-07  
   12   -4599.9297692592      6.52e-08  
   13   -4599.9297692595      1.46e-08  
   14   -4599.9297692594      3.22e-09  Convergence criterion met
 ---------------------------------------
 SCF time:   CPU 1074.69s  wall 1075.00s 
 SCF   energy in the final basis set =    -4599.9297692594
 Total energy in the final basis set =    -4599.9297692594

 --------------------------------------------------------------

                    Orbital Energies (a.u.)
 --------------------------------------------------------------

 Alpha MOs
 -- Occupied --
********-101.5843-101.5842-101.5822-101.5822-101.5793-101.5793-101.5777
******** -10.2906 -10.2878 -10.2878 -10.2870 -10.2870 -10.2837 -10.2837
-10.2803 -10.2803 -10.2550 -10.2547 -10.2312  -9.5012  -9.4989  -9.4988
 -9.4967  -9.4967  -9.4955  -9.4955  -9.4938  -9.4938  -7.2663  -7.2640
 -7.2637  -7.2617  -7.2617  -7.2603  -7.2601  -7.2587  -7.2586  -7.2561
 -7.2550  -7.2538  -7.2536  -7.2528  -7.2527  -7.2514  -7.2514  -7.2509
 -7.2508  -7.2502  -7.2501  -7.2495  -7.2493  -7.2484  -7.2484  -7.2478
 -7.2477  -0.9812  -0.9628  -0.9366  -0.9240  -0.9227  -0.8918  -0.8900
 -0.8757  -0.8712  -0.8558  -0.8409  -0.8031  -0.7572  -0.7519  -0.7464
 -0.6847  -0.6432  -0.6311  -0.6256  -0.5735  -0.5532  -0.5472  -0.5342
 -0.5076  -0.4895  -0.4797  -0.4792  -0.4781  -0.4737  -0.4686  -0.4519
 -0.4408  -0.4378  -0.4305  -0.4267  -0.4111  -0.4090  -0.3911  -0.3821
 -0.3704  -0.3642  -0.3617  -0.3579  -0.3522  -0.3510  -0.3466  -0.3396
 -0.3371  -0.3300  -0.3203  -0.3146  -0.3037  -0.2948  -0.2773  -0.2755
 -0.2613
 -- Virtual --
 -0.0903  -0.0680  -0.0659  -0.0585  -0.0482  -0.0443  -0.0155  -0.0094
 -0.0085  -0.0001   0.0031   0.0130   0.0203   0.0216   0.0232   0.0288
  0.0305   0.0327   0.0451   0.0491   0.0529   0.0573   0.0605   0.0635
  0.0692   0.0731   0.0737   0.0765   0.0815   0.0829   0.0864   0.0865
  0.0899   0.0969   0.0973   0.1008   0.1060   0.1104   0.1108   0.1135
  0.1150   0.1155   0.1226   0.1244   0.1267   0.1276   0.1384   0.1412
  0.1432   0.1434   0.1456   0.1489   0.1508   0.1552   0.1569   0.1609
  0.1663   0.1697   0.1721   0.1807   0.1835   0.1856   0.1921   0.1943
  0.1992   0.2033   0.2049   0.2097   0.2144   0.2189   0.2199   0.2202
  0.2281   0.2286   0.2295   0.2371   0.2374   0.2415   0.2475   0.2490
  0.2506   0.2548   0.2594   0.2622   0.2643   0.2656   0.2683   0.2712
  0.2737   0.2809   0.2853   0.2923   0.2981   0.3007   0.3035   0.3052
  0.3079   0.3102   0.3157   0.3190   0.3298   0.3313   0.3398   0.3772
  0.3912   0.4030   0.4116   0.4162   0.4219   0.4275   0.4351   0.4360
  0.4396   0.4504   0.4516   0.4593   0.4621   0.4636   0.4689   0.4733
  0.4735   0.4810   0.4830   0.4878   0.4930   0.4983   0.5016   0.5054
  0.5088   0.5106   0.5117   0.5166   0.5211   0.5405   0.5431   0.5536
  0.5753   0.5798   0.5826   0.5895   0.5909   0.5918   0.5996   0.6049
  0.6087   0.6102   0.6160   0.6202   0.6206   0.6249   0.6286   0.6434
  0.6589   0.6613   0.6619   0.6723   0.6849   0.7025   0.7055   0.7336
  0.7535   0.7732   0.7839   0.7894   0.7895   0.8024   0.8150   0.8164
  0.8201   0.8240   0.8285   0.8316   0.8362   0.8379   0.8386   0.8410
  0.8437   0.8470   0.8483   0.8539   0.8552   0.8587   0.8701   0.8767
  0.8772   0.8799   0.8833   0.8870   0.8978   0.9027   0.9060   0.9131
  0.9198   0.9231   0.9279   0.9320   0.9343   0.9404   0.9458   0.9469
  0.9561   0.9595   0.9603   0.9634   0.9666   0.9774   0.9872   0.9897
  0.9922   1.0003   1.0016   1.0040   1.0131   1.0387   1.0507   1.0549
  1.0648   1.0800   1.0964   1.1213   1.1248   1.1489   1.1583   1.1661
  1.1856   1.2015   1.2100   1.2164   1.2232   1.2390   1.2401   1.2483
  1.2588   1.2684   1.2730   1.2782   1.2969   1.2990   1.3017   1.3137
  1.3211   1.3245   1.3480   1.3711   1.3852   1.3996   1.4031   1.4502
  1.4507   1.4524   1.5072   1.5409   1.5532   1.5656   1.5759   1.5922
  1.6466   1.6520   1.6651   1.7127   1.7341   1.7414   1.7512   1.7604
  1.7646   1.7829   1.8093   1.8231   1.8354   1.8457   1.8584   1.8794
  1.8805   1.8816   1.8962   1.8964   1.9723   1.9967   2.0392   2.0420
  2.1043   2.1073   2.1670   2.1737   2.1970   2.2082   2.2134   2.2226
  2.2440   2.2510   2.2600   2.2654   2.2709   2.2843   2.2854   2.2934
  2.3032   2.3181   2.3210   2.3272   2.3414   2.3564   2.3937   2.3965
  2.3982   2.4067   2.4192   2.4325   2.4446   2.4541   2.4767   2.4907
  2.4918   2.5072   2.5321   2.5397   2.5465   2.5801   2.6014   2.6152
  2.6252   2.6341   2.6420   2.6592   2.6867   2.6996   2.7116   2.7397
  2.7592   2.7702   2.8006   2.8142   2.8834   2.8911   2.9042   2.9476
  3.0138   3.0633   3.0638   3.0695   3.0883   3.1161   3.1288   3.1345
  3.1466   3.1788   3.2339   3.2389   3.2461   3.2630   3.3534   3.4604
  3.4991   3.5194   3.6034   3.6709   3.7726   3.8642   3.8796   3.8970
  3.9894   4.3457   4.7914   4.8107   9.7064   9.7513   9.7749   9.7865
  9.7962   9.8117   9.8255   9.8548   9.8642  23.2308  23.4158  23.7642
 23.7833  23.8110  23.8563  23.9140  23.9261  23.9360  23.9683  24.0234
 24.0763  25.7643  25.8110  25.8206  25.8216  25.8708  25.9176  25.9681
 26.0324  26.0421  26.0842  26.1021  26.1089  26.1922  26.1999  26.2028
 26.3165  26.3349  26.4620  26.4621  26.5727  26.5894  26.6002  26.7541
 26.7757  26.8844  27.0050  27.1243 215.6965 215.7421 215.7694 215.7832
215.7957 215.8136 215.8311 215.8652 215.8804
 --------------------------------------------------------------

          Ground-State Mulliken Net Atomic Charges

     Atom                 Charge (a.u.)
  ----------------------------------------
      1 C                    -0.970471
      2 C                    -1.133638
      3 Cl                    0.538114
      4 C                     0.430911
      5 Cl                    0.636097
      6 C                    -0.536967
      7 Cl                    0.665926
      8 C                     0.441803
      9 Cl                    0.635834
     10 C                    -1.136647
     11 Cl                    0.539106
     12 C                    -0.375560
     13 C                    -0.404589
     14 Cl                    0.463291
     15 C                     0.213112
     16 Cl                    0.496402
     17 C                    -1.493087
     18 H                     0.222053
     19 C                     0.209994
     20 Cl                    0.495797
     21 C                    -0.403258
     22 Cl                    0.465774
  ----------------------------------------
  Sum of atomic charges =     0.000000

 -----------------------------------------------------------------
                    Cartesian Multipole Moments
 -----------------------------------------------------------------
    Charge (ESU x 10^10)
                 0.0000
    Dipole Moment (Debye)
         X       0.7799      Y      -0.0175      Z      -0.4658
       Tot       0.9086
    Quadrupole Moments (Debye-Ang)
        XX    -176.8492     XY      -0.2328     YY    -184.2271
        XZ      -3.0167     YZ      -0.0390     ZZ    -180.0949
    Octopole Moments (Debye-Ang^2)
       XXX    -161.8191    XXY       3.7119    XYY     -67.5354
       YYY       4.5313    XXZ      20.1379    XYZ       2.1628
       YYZ      40.1328    XZZ     -53.3773    YZZ      -1.9701
       ZZZ     108.4373
    Hexadecapole Moments (Debye-Ang^3)
      XXXX   -7420.0475   XXXY     318.4406   XXYY   -1556.6983
      XYYY     317.3486   YYYY   -1600.3357   XXXZ    1115.2794
      XXYZ     136.2691   XYYZ     420.1364   YYYZ     391.4863
      XXZZ   -2035.0323   XYZZ     101.8646   YYZZ   -1110.5386
      XZZZ    1188.1484   YZZZ     401.2203   ZZZZ   -4981.3972
 -----------------------------------------------------------------
 Calculating analytic gradient of the SCF energy
 Gradient of SCF Energy
            1           2           3           4           5           6
    1  -0.0015616  -0.0020299   0.0079041  -0.0003523   0.0002636   0.0024025
    2  -0.0000238  -0.0027751  -0.0293910  -0.0002747   0.0001275  -0.0000871
    3   0.0009547  -0.0003207  -0.0164743  -0.0041450   0.0015373  -0.0013881
            7           8           9          10          11          12
    1  -0.0014462   0.0035450  -0.0012343  -0.0005888   0.0192326   0.0009821
    2   0.0000367   0.0002625  -0.0001701   0.0027436   0.0287766   0.0000245
    3   0.0008765   0.0022834  -0.0009131   0.0018555   0.0002381  -0.0005160
           13          14          15          16          17          18
    1   0.0019629  -0.0060436  -0.0014988   0.0000400  -0.0006676   0.0001612
    2   0.0034039   0.0278868   0.0011954  -0.0010297   0.0000400   0.0000329
    3  -0.0006253   0.0194994  -0.0002624   0.0009033   0.0003371  -0.0000902
           19          20          21          22
    1  -0.0005557  -0.0007975   0.0013405  -0.0210584
    2  -0.0011279   0.0010886  -0.0034622  -0.0272776
    3   0.0014342  -0.0005292  -0.0013247  -0.0033304
 Max gradient component =       2.939E-02
 RMS gradient           =       8.626E-03
 Gradient time:  CPU 397.54 s  wall 397.56 s
 Geometry Optimization Parameters
   NAtoms,    NIC,     NZ,  NCons,   NDum,   NFix, NCnnct, MaxDiis
       22     171      22       0       0       0       0       0

 Cartesian Hessian Update
 Hessian updated using BFGS update


** GEOMETRY OPTIMIZATION IN DELOCALIZED INTERNAL COORDINATES **
   Searching for a Minimum

   Optimization Cycle:   4

                       Coordinates (Angstroms)
     ATOM                X               Y               Z
      1  C        -0.0042188297    0.0013924812    0.0020236369
      2  C        -0.0143651635    0.0776964356    1.4062156082
      3  Cl        1.4894483006    0.1739737143    2.2700222890
      4  C        -1.2109221162    0.1007819620    2.1281242190
      5  Cl       -1.1833022428    0.2010004774    3.8650778306
      6  C        -2.4338282359    0.0531225786    1.4530339958
      7  Cl       -3.9252509991    0.0835560419    2.3447662808
      8  C        -2.4507373232   -0.0196012432    0.0575539155
      9  Cl       -3.9694648115   -0.0882085405   -0.7887063070
     10  C        -1.2475001533   -0.0473250861   -0.6533489354
     11  Cl       -1.2983478158   -0.1750987004   -2.3847659546
     12  C         1.2764800998   -0.0274291274   -0.7629252744
     13  C         2.2917449249   -0.9516252072   -0.4455780544
     14  Cl        2.0489269594   -2.1015500367    0.8334687282
     15  C         3.4895605011   -0.9722163955   -1.1627784436
     16  Cl        4.7533868314   -2.1157632340   -0.7847789287
     17  C         3.6971402318   -0.0831393270   -2.2066291933
     18  H         4.6254274011   -0.1045252154   -2.7604749033
     19  C         2.7106569356    0.8335756350   -2.5381882426
     20  Cl        3.0168853442    1.9418406057   -3.8516838733
     21  C         1.5105852105    0.8679736235   -1.8253668818
     22  Cl        0.3086735835    2.0510565733   -2.2418088776
   Point Group: c1    Number of degrees of freedom:    60


   Energy is  -4599.929769259

 Hessian updated using BFGS update

 59 Hessian modes will be used to form the next step
  Hessian Eigenvalues:
     0.016317    0.017505    0.019795    0.020576    0.020683    0.021679
     0.022451    0.022742    0.023496    0.024090    0.024090    0.024114
     0.024114    0.024135    0.024136    0.024143    0.024143    0.054448
     0.055200    0.101101    0.101414    0.160000    0.216934    0.226160
     0.227385    0.234492    0.236483    0.249969    0.249972    0.249982
     0.249991    0.249993    0.249993    0.250000    0.250000    0.250102
     0.252261    0.287922    0.289483    0.290382    0.292939    0.300962
     0.301033    0.301039    0.301188    0.317109    0.356669    0.404243
     0.407593    0.419970    0.426594    0.457251    0.458712    0.466662
     0.471166    0.478201    0.478202    0.479230    0.481574

 Minimum search - taking simple RFO step
 Searching for Lamda that Minimizes Along All modes
 Value Taken    Lamda =  -0.02757976
 Calculated Step too Large.  Step scaled by  0.523316
 Step Taken.  Stepsize is  0.300000

                             Maximum     Tolerance    Cnvgd?
         Gradient           0.037179      0.000300      NO
         Displacement       0.224307      0.001200      NO
         Energy change     -0.017162      0.000001      NO


 New Cartesian Coordinates Obtained by Inverse Iteration

 Displacement from previous Coordinates is:  0.417665
 ----------------------------------------------------------------
             Standard Nuclear Orientation (Angstroms)
    I     Atom           X                Y                Z
 ----------------------------------------------------------------
    1      C      -0.0039884351     0.0018205348     0.0016362201
    2      C      -0.0121521605     0.1103225215     1.4030686164
    3      Cl      1.4936629242     0.2430307927     2.2577285687
    4      C      -1.2088482522     0.1336383136     2.1271680952
    5      Cl     -1.1830332420     0.2721887811     3.8588251483
    6      C      -2.4323037061     0.0526641456     1.4523601973
    7      Cl     -3.9213521727     0.0820294593     2.3431018408
    8      C      -2.4501598542    -0.0527362784     0.0571347658
    9      Cl     -3.9664747423    -0.1597538588    -0.7840042323
   10      C      -1.2450382309    -0.0792953705    -0.6531414558
   11      Cl     -1.2881099423    -0.2436541009    -2.3811795277
   12      C       1.2755636481    -0.0270945589    -0.7628636341
   13      C       2.2754492313    -0.9734382343    -0.4636904501
   14      Cl      2.0129302633    -2.1443614686     0.7910749851
   15      C       3.4740131365    -0.9943501820    -1.1815477504
   16      Cl      4.7243704145    -2.1601565892    -0.8336837814
   17      C       3.6937525413    -0.0831436484    -2.2043305736
   18      H       4.6218946426    -0.1046623076    -2.7581000089
   19      C       2.7210176347     0.8557574630    -2.5161875889
   20      Cl      3.0490590927     1.9855319672    -3.8041878430
   21      C       1.5196788835     0.8903589679    -1.8036164307
   22      Cl      0.3310469588     2.0947916661    -2.1923125267
 ----------------------------------------------------------------
 Nuclear Repulsion Energy =        3151.70325119 hartrees
 There are      113 alpha and      113 beta electrons
 Applying Cartesian multipole field
    Component          Value
    ---------          -----
     (2,0,0)        1.00000E-11
     (0,2,0)        2.00000E-11
     (0,0,2)       -3.00000E-11
 Nucleus-field energy     =    -0.0000000327 hartrees
 Requested basis set is 6-311++G(d,p)
 There are 194 shells and 541 basis functions
 A cutoff of  1.0D-15 yielded  13240 shell pairs
 There are    116929 function pairs (    125818 Cartesian)
 Smallest overlap matrix eigenvalue = 1.06E-07
 Linear dependence detected in AO basis
 Number of orthogonalized atomic orbitals = 534
 Maximum deviation from orthogonality = 9.706E-10
 Guess from superposition of atomic densities
 Warning:  Energy on first SCF cycle will be non-variational
 SAD guess density has 226.000000 electrons

 -----------------------------------------------------------------------
  General SCF calculation program by
  Eric Jon Sundstrom, Paul Horn, Yuezhi Mao, Dmitri Zuev, Alec White,
  David Stuck, Shaama M.S., Shane Yost, Joonho Lee, David Small,
  Daniel Levine, Susi Lehtola, Hugh Burton, Evgeny Epifanovsky,
  Bang C. Huynh
 -----------------------------------------------------------------------
 Exchange:     0.2000 Hartree-Fock + 0.0800 Slater + 0.7200 B88
 Correlation:  0.1900 VWN1RPA + 0.8100 LYP
 Using SG-1 standard quadrature grid
 A restricted SCF calculation will be
 performed using DIIS
 SCF converges when DIIS error is below 1.0e-08
 ---------------------------------------
  Cycle       Energy         DIIS error
 ---------------------------------------
    1   -4605.0038912373      2.60e-02  
    2   -4599.8686728327      1.46e-03  
    3   -4599.8446327720      1.61e-03  
    4   -4599.9318043012      5.19e-04  
    5   -4599.9410093676      1.78e-04  
    6   -4599.9418178574      9.73e-05  
    7   -4599.9421654007      2.22e-05  
    8   -4599.9421815190      6.31e-06  
    9   -4599.9421828793      1.32e-06  
   10   -4599.9421829262      6.42e-07  
   11   -4599.9421829409      1.53e-07  
   12   -4599.9421829413      6.46e-08  
   13   -4599.9421829420      1.42e-08  
   14   -4599.9421829420      3.50e-09  Convergence criterion met
 ---------------------------------------
 SCF time:   CPU 1071.54s  wall 1071.00s 
 SCF   energy in the final basis set =    -4599.9421829420
 Total energy in the final basis set =    -4599.9421829420

 --------------------------------------------------------------

                    Orbital Energies (a.u.)
 --------------------------------------------------------------

 Alpha MOs
 -- Occupied --
********-101.5845-101.5844-101.5822-101.5822-101.5803-101.5802-101.5788
******** -10.2906 -10.2877 -10.2876 -10.2870 -10.2869 -10.2836 -10.2836
-10.2802 -10.2802 -10.2543 -10.2539 -10.2310  -9.5013  -9.4992  -9.4990
 -9.4968  -9.4968  -9.4962  -9.4961  -9.4946  -9.4946  -7.2664  -7.2643
 -7.2640  -7.2618  -7.2618  -7.2610  -7.2608  -7.2595  -7.2595  -7.2562
 -7.2551  -7.2540  -7.2539  -7.2531  -7.2530  -7.2515  -7.2515  -7.2510
 -7.2509  -7.2508  -7.2508  -7.2502  -7.2500  -7.2493  -7.2492  -7.2486
 -7.2485  -0.9806  -0.9627  -0.9353  -0.9245  -0.9226  -0.8925  -0.8894
 -0.8772  -0.8720  -0.8541  -0.8413  -0.8026  -0.7568  -0.7511  -0.7465
 -0.6840  -0.6423  -0.6306  -0.6260  -0.5728  -0.5527  -0.5481  -0.5341
 -0.5073  -0.4899  -0.4793  -0.4785  -0.4777  -0.4739  -0.4680  -0.4521
 -0.4385  -0.4379  -0.4307  -0.4256  -0.4107  -0.4072  -0.3897  -0.3806
 -0.3697  -0.3641  -0.3616  -0.3582  -0.3518  -0.3517  -0.3464  -0.3390
 -0.3375  -0.3298  -0.3209  -0.3196  -0.3087  -0.2950  -0.2759  -0.2752
 -0.2634
 -- Virtual --
 -0.0892  -0.0677  -0.0651  -0.0586  -0.0496  -0.0435  -0.0146  -0.0092
 -0.0083  -0.0001   0.0037   0.0133   0.0205   0.0217   0.0233   0.0286
  0.0309   0.0326   0.0449   0.0491   0.0530   0.0570   0.0606   0.0635
  0.0684   0.0733   0.0734   0.0763   0.0811   0.0829   0.0866   0.0871
  0.0903   0.0970   0.0975   0.1002   0.1061   0.1106   0.1110   0.1135
  0.1147   0.1155   0.1230   0.1244   0.1261   0.1275   0.1378   0.1413
  0.1429   0.1432   0.1447   0.1479   0.1513   0.1548   0.1570   0.1603
  0.1646   0.1685   0.1720   0.1808   0.1833   0.1841   0.1918   0.1940
  0.1994   0.2039   0.2051   0.2103   0.2146   0.2198   0.2207   0.2218
  0.2274   0.2286   0.2297   0.2369   0.2378   0.2416   0.2466   0.2480
  0.2503   0.2547   0.2587   0.2619   0.2644   0.2660   0.2682   0.2708
  0.2737   0.2816   0.2859   0.2902   0.2971   0.3003   0.3032   0.3042
  0.3054   0.3093   0.3145   0.3194   0.3306   0.3351   0.3396   0.3784
  0.3912   0.4026   0.4122   0.4152   0.4215   0.4256   0.4353   0.4391
  0.4395   0.4519   0.4520   0.4589   0.4614   0.4646   0.4688   0.4733
  0.4750   0.4834   0.4836   0.4896   0.4934   0.4973   0.5020   0.5028
  0.5067   0.5099   0.5120   0.5130   0.5236   0.5400   0.5461   0.5571
  0.5759   0.5802   0.5840   0.5923   0.5927   0.5933   0.5986   0.6038
  0.6097   0.6110   0.6145   0.6175   0.6193   0.6265   0.6294   0.6491
  0.6586   0.6616   0.6641   0.6697   0.6829   0.7019   0.7036   0.7390
  0.7540   0.7738   0.7837   0.7888   0.7897   0.8054   0.8155   0.8175
  0.8218   0.8254   0.8291   0.8317   0.8366   0.8379   0.8386   0.8399
  0.8429   0.8476   0.8492   0.8523   0.8562   0.8580   0.8745   0.8747
  0.8777   0.8787   0.8862   0.8871   0.9004   0.9025   0.9069   0.9140
  0.9219   0.9246   0.9307   0.9320   0.9327   0.9419   0.9461   0.9462
  0.9525   0.9577   0.9603   0.9609   0.9661   0.9726   0.9814   0.9866
  0.9928   0.9938   1.0047   1.0100   1.0151   1.0427   1.0480   1.0519
  1.0595   1.0823   1.0958   1.1243   1.1253   1.1471   1.1572   1.1649
  1.1858   1.2000   1.2103   1.2138   1.2224   1.2383   1.2398   1.2491
  1.2586   1.2700   1.2732   1.2790   1.2966   1.2979   1.3028   1.3105
  1.3195   1.3225   1.3505   1.3722   1.3850   1.4015   1.4034   1.4507
  1.4554   1.4579   1.5058   1.5428   1.5545   1.5674   1.5745   1.5952
  1.6490   1.6508   1.6648   1.7120   1.7369   1.7403   1.7501   1.7605
  1.7653   1.7828   1.8067   1.8233   1.8324   1.8435   1.8591   1.8782
  1.8811   1.8834   1.8987   1.9011   1.9701   1.9949   2.0391   2.0398
  2.1042   2.1079   2.1656   2.1746   2.1981   2.2080   2.2182   2.2235
  2.2446   2.2498   2.2576   2.2613   2.2749   2.2855   2.2886   2.2994
  2.3078   2.3123   2.3127   2.3245   2.3408   2.3477   2.3965   2.3984
  2.4005   2.4039   2.4187   2.4352   2.4457   2.4526   2.4764   2.4941
  2.4945   2.5092   2.5316   2.5410   2.5456   2.5785   2.6019   2.6182
  2.6262   2.6333   2.6422   2.6603   2.6877   2.6943   2.7115   2.7398
  2.7588   2.7698   2.7998   2.8143   2.8810   2.8910   2.9088   2.9502
  3.0164   3.0609   3.0640   3.0696   3.0854   3.1109   3.1308   3.1361
  3.1467   3.1799   3.2315   3.2409   3.2455   3.2620   3.3525   3.4614
  3.5006   3.5206   3.6040   3.6697   3.7735   3.8670   3.8799   3.8964
  3.9909   4.3376   4.7883   4.8112   9.7068   9.7526   9.7770   9.7883
  9.7969   9.8117   9.8407   9.8498   9.8585  23.2330  23.4181  23.7633
 23.7847  23.8093  23.8561  23.9128  23.9229  23.9344  23.9642  24.0277
 24.0749  25.7644  25.8134  25.8174  25.8197  25.8724  25.9550  25.9997
 26.0022  26.0090  26.0590  26.0968  26.1075  26.1678  26.1784  26.2064
 26.3090  26.3628  26.4642  26.4668  26.5757  26.5838  26.5963  26.7619
 26.7743  26.8837  27.0078  27.1286 215.6975 215.7437 215.7720 215.7852
215.7969 215.8140 215.8510 215.8572 215.8714
 --------------------------------------------------------------

          Ground-State Mulliken Net Atomic Charges

     Atom                 Charge (a.u.)
  ----------------------------------------
      1 C                    -0.897078
      2 C                    -1.116770
      3 Cl                    0.491088
      4 C                     0.414078
      5 Cl                    0.638103
      6 C                    -0.539767
      7 Cl                    0.666332
      8 C                     0.426923
      9 Cl                    0.637653
     10 C                    -1.120074
     11 Cl                    0.493030
     12 C                    -0.317370
     13 C                    -0.371569
     14 Cl                    0.427953
     15 C                     0.174051
     16 Cl                    0.503500
     17 C                    -1.468435
     18 H                     0.224567
     19 C                     0.173496
     20 Cl                    0.502896
     21 C                    -0.373118
     22 Cl                    0.430514
  ----------------------------------------
  Sum of atomic charges =     0.000000

 -----------------------------------------------------------------
                    Cartesian Multipole Moments
 -----------------------------------------------------------------
    Charge (ESU x 10^10)
                 0.0000
    Dipole Moment (Debye)
         X       0.7605      Y      -0.0171      Z      -0.4545
       Tot       0.8861
    Quadrupole Moments (Debye-Ang)
        XX    -176.7213     XY      -0.1498     YY    -184.0496
        XZ      -3.1261     YZ       0.1013     ZZ    -180.0963
    Octopole Moments (Debye-Ang^2)
       XXX    -162.4136    XXY       3.5159    XYY     -67.3835
       YYY       4.5366    XXZ      19.9982    XYZ       2.0555
       YYZ      40.0525    XZZ     -53.5599    YZZ      -1.7524
       ZZZ     109.0303
    Hexadecapole Moments (Debye-Ang^3)
      XXXX   -7392.1036   XXXY     300.0069   XXYY   -1562.4368
      XYYY     295.7928   YYYY   -1664.3981   XXXZ    1128.5196
      XXYZ     127.6174   XYYZ     423.9048   YYYZ     357.9011
      XXZZ   -2021.2959   XYZZ      97.7331   YYZZ   -1111.6995
      XZZZ    1200.2365   YZZZ     375.1470   ZZZZ   -4924.3537
 -----------------------------------------------------------------
 Calculating analytic gradient of the SCF energy
 Gradient of SCF Energy
            1           2           3           4           5           6
    1  -0.0001127  -0.0006278   0.0048029  -0.0000812   0.0000181   0.0006212
    2  -0.0000680  -0.0024425  -0.0215484  -0.0002273   0.0000629  -0.0000500
    3   0.0000922  -0.0000122  -0.0119595  -0.0016720   0.0005695  -0.0003637
            7           8           9          10          11          12
    1  -0.0004481   0.0014470  -0.0004825  -0.0001886   0.0135439  -0.0001294
    2   0.0000116   0.0002439  -0.0001252   0.0023936   0.0211655   0.0000838
    3   0.0002904   0.0009003  -0.0002516   0.0004856   0.0010167   0.0001214
           13          14          15          16          17          18
    1   0.0013587  -0.0036781  -0.0007391   0.0000055  -0.0001199   0.0000638
    2   0.0021009   0.0206866   0.0005302  -0.0004896   0.0000143   0.0000303
    3   0.0006509   0.0135484   0.0000361   0.0003706   0.0000094  -0.0000374
           19          20          21          22
    1  -0.0004446  -0.0003668   0.0000127  -0.0144551
    2  -0.0004514   0.0005316  -0.0021481  -0.0203046
    3   0.0006038  -0.0001999  -0.0014675  -0.0027314
 Max gradient component =       2.155E-02
 RMS gradient           =       6.218E-03
 Gradient time:  CPU 398.77 s  wall 398.79 s
 Geometry Optimization Parameters
   NAtoms,    NIC,     NZ,  NCons,   NDum,   NFix, NCnnct, MaxDiis
       22     171      22       0       0       0       0       0

 Cartesian Hessian Update
 Hessian updated using BFGS update


** GEOMETRY OPTIMIZATION IN DELOCALIZED INTERNAL COORDINATES **
   Searching for a Minimum

   Optimization Cycle:   5

                       Coordinates (Angstroms)
     ATOM                X               Y               Z
      1  C        -0.0039884351    0.0018205348    0.0016362201
      2  C        -0.0121521605    0.1103225215    1.4030686164
      3  Cl        1.4936629242    0.2430307927    2.2577285687
      4  C        -1.2088482522    0.1336383136    2.1271680952
      5  Cl       -1.1830332420    0.2721887811    3.8588251483
      6  C        -2.4323037061    0.0526641456    1.4523601973
      7  Cl       -3.9213521727    0.0820294593    2.3431018408
      8  C        -2.4501598542   -0.0527362784    0.0571347658
      9  Cl       -3.9664747423   -0.1597538588   -0.7840042323
     10  C        -1.2450382309   -0.0792953705   -0.6531414558
     11  Cl       -1.2881099423   -0.2436541009   -2.3811795277
     12  C         1.2755636481   -0.0270945589   -0.7628636341
     13  C         2.2754492313   -0.9734382343   -0.4636904501
     14  Cl        2.0129302633   -2.1443614686    0.7910749851
     15  C         3.4740131365   -0.9943501820   -1.1815477504
     16  Cl        4.7243704145   -2.1601565892   -0.8336837814
     17  C         3.6937525413   -0.0831436484   -2.2043305736
     18  H         4.6218946426   -0.1046623076   -2.7581000089
     19  C         2.7210176347    0.8557574630   -2.5161875889
     20  Cl        3.0490590927    1.9855319672   -3.8041878430
     21  C         1.5196788835    0.8903589679   -1.8036164307
     22  Cl        0.3310469588    2.0947916661   -2.1923125267
   Point Group: c1    Number of degrees of freedom:    60


   Energy is  -4599.942182942

 Hessian updated using BFGS update

 60 Hessian modes will be used to form the next step
  Hessian Eigenvalues:
     0.016317    0.017505    0.019745    0.020576    0.020683    0.021679
     0.022418    0.022742    0.023495    0.024090    0.024090    0.024114
     0.024114    0.024135    0.024136    0.024143    0.024143    0.043050
     0.055199    0.097703    0.101102    0.160000    0.216934    0.225937
     0.227419    0.234492    0.236452    0.249970    0.249972    0.249982
     0.249990    0.249993    0.249993    0.250000    0.250001    0.250122
     0.252631    0.287948    0.289583    0.290382    0.292939    0.301021
     0.301033    0.301033    0.301062    0.301686    0.317251    0.356671
     0.404328    0.407621    0.419970    0.426594    0.457251    0.458712
     0.466663    0.471517    0.478202    0.478203    0.479282    0.482506

 Minimum search - taking simple RFO step
 Searching for Lamda that Minimizes Along All modes
 Value Taken    Lamda =  -0.01983380
 Calculated Step too Large.  Step scaled by  0.530756
 Step Taken.  Stepsize is  0.300000

                             Maximum     Tolerance    Cnvgd?
         Gradient           0.027137      0.000300      NO
         Displacement       0.225403      0.001200      NO
         Energy change     -0.012414      0.000001      NO


 New Cartesian Coordinates Obtained by Inverse Iteration

 Displacement from previous Coordinates is:  0.428550
 ----------------------------------------------------------------
             Standard Nuclear Orientation (Angstroms)
    I     Atom           X                Y                Z
 ----------------------------------------------------------------
    1      C      -0.0040253246     0.0020303420     0.0012652924
    2      C      -0.0100963103     0.1437666130     1.3983191347
    3      Cl      1.4985246709     0.3124497456     2.2430754923
    4      C      -1.2061729112     0.1675897929     2.1239366072
    5      Cl     -1.1801765906     0.3456657887     3.8505577542
    6      C      -2.4291638693     0.0522795900     1.4507479129
    7      Cl     -3.9172091450     0.0809163636     2.3412856575
    8      C      -2.4473768388    -0.0870526510     0.0572662961
    9      Cl     -3.9608427114    -0.2331687043    -0.7802892631
   10      C      -1.2414213823    -0.1125608284    -0.6522122477
   11      Cl     -1.2756671230    -0.3131450666    -2.3772965714
   12      C       1.2750281291    -0.0269418755    -0.7630410647
   13      C       2.2580834761    -0.9947519481    -0.4834390805
   14      Cl      1.9734310041    -2.1859871388     0.7477257614
   15      C       3.4571163172    -1.0162989919    -1.2012297003
   16      Cl      4.6914773240    -2.2058602059    -0.8814058398
   17      C       3.6899084789    -0.0830117414    -2.2016051323
   18      H       4.6180131594    -0.1045406570    -2.7553314130
   19      C       2.7314913326     0.8778656888    -2.4923393369
   20      Cl      3.0782619982     2.0308162070    -3.7537157784
   21      C       1.5295488500     0.9121615329    -1.7799640836
   22      Cl      0.3522460989     2.1372661595    -2.1390577632
 ----------------------------------------------------------------
 Nuclear Repulsion Energy =        3148.76831729 hartrees
 There are      113 alpha and      113 beta electrons
 Applying Cartesian multipole field
    Component          Value
    ---------          -----
     (2,0,0)        1.00000E-11
     (0,2,0)        2.00000E-11
     (0,0,2)       -3.00000E-11
 Nucleus-field energy     =    -0.0000000303 hartrees
 Requested basis set is 6-311++G(d,p)
 There are 194 shells and 541 basis functions
 A cutoff of  1.0D-15 yielded  13241 shell pairs
 There are    116886 function pairs (    125742 Cartesian)
 Smallest overlap matrix eigenvalue = 1.06E-07
 Linear dependence detected in AO basis
 Number of orthogonalized atomic orbitals = 534
 Maximum deviation from orthogonality = 5.235E-10
 Guess from superposition of atomic densities
 Warning:  Energy on first SCF cycle will be non-variational
 SAD guess density has 226.000000 electrons

 -----------------------------------------------------------------------
  General SCF calculation program by
  Eric Jon Sundstrom, Paul Horn, Yuezhi Mao, Dmitri Zuev, Alec White,
  David Stuck, Shaama M.S., Shane Yost, Joonho Lee, David Small,
  Daniel Levine, Susi Lehtola, Hugh Burton, Evgeny Epifanovsky,
  Bang C. Huynh
 -----------------------------------------------------------------------
 Exchange:     0.2000 Hartree-Fock + 0.0800 Slater + 0.7200 B88
 Correlation:  0.1900 VWN1RPA + 0.8100 LYP
 Using SG-1 standard quadrature grid
 A restricted SCF calculation will be
 performed using DIIS
 SCF converges when DIIS error is below 1.0e-08
 ---------------------------------------
  Cycle       Energy         DIIS error
 ---------------------------------------
    1   -4604.9880291685      2.60e-02  
    2   -4599.8773338156      1.46e-03  
    3   -4599.8517878417      1.62e-03  
    4   -4599.9405819296      5.25e-04  
    5   -4599.9498979975      1.87e-04  
    6   -4599.9508349920      9.69e-05  
    7   -4599.9511800163      2.19e-05  
    8   -4599.9511955396      6.30e-06  
    9   -4599.9511968955      1.32e-06  
   10   -4599.9511969423      6.38e-07  
   11   -4599.9511969573      1.50e-07  
   12   -4599.9511969575      6.39e-08  
   13   -4599.9511969575      1.41e-08  
   14   -4599.9511969579      3.71e-09  Convergence criterion met
 ---------------------------------------
 SCF time:   CPU 1068.91s  wall 1069.00s 
 SCF   energy in the final basis set =    -4599.9511969579
 Total energy in the final basis set =    -4599.9511969579

 --------------------------------------------------------------

                    Orbital Energies (a.u.)
 --------------------------------------------------------------

 Alpha MOs
 -- Occupied --
********-101.5847-101.5846-101.5823-101.5823-101.5812-101.5812-101.5798
******** -10.2907 -10.2875 -10.2875 -10.2870 -10.2869 -10.2835 -10.2835
-10.2802 -10.2802 -10.2535 -10.2531 -10.2309  -9.5013  -9.4994  -9.4992
 -9.4969  -9.4969  -9.4968  -9.4968  -9.4954  -9.4953  -7.2664  -7.2645
 -7.2642  -7.2619  -7.2618  -7.2617  -7.2615  -7.2603  -7.2602  -7.2562
 -7.2551  -7.2542  -7.2541  -7.2533  -7.2532  -7.2516  -7.2516  -7.2515
 -7.2515  -7.2511  -7.2510  -7.2509  -7.2507  -7.2500  -7.2499  -7.2493
 -7.2493  -0.9803  -0.9626  -0.9343  -0.9248  -0.9224  -0.8929  -0.8887
 -0.8783  -0.8725  -0.8528  -0.8417  -0.8023  -0.7567  -0.7509  -0.7467
 -0.6835  -0.6417  -0.6304  -0.6266  -0.5722  -0.5524  -0.5491  -0.5341
 -0.5069  -0.4900  -0.4790  -0.4783  -0.4773  -0.4741  -0.4675  -0.4522
 -0.4380  -0.4365  -0.4310  -0.4245  -0.4104  -0.4057  -0.3884  -0.3792
 -0.3691  -0.3640  -0.3614  -0.3584  -0.3524  -0.3514  -0.3465  -0.3385
 -0.3378  -0.3297  -0.3239  -0.3220  -0.3131  -0.2943  -0.2753  -0.2748
 -0.2652
 -- Virtual --
 -0.0879  -0.0676  -0.0648  -0.0588  -0.0511  -0.0432  -0.0141  -0.0094
 -0.0083  -0.0003   0.0040   0.0134   0.0206   0.0217   0.0234   0.0283
  0.0313   0.0323   0.0447   0.0491   0.0531   0.0567   0.0606   0.0636
  0.0675   0.0730   0.0738   0.0762   0.0808   0.0827   0.0867   0.0875
  0.0909   0.0967   0.0976   0.0995   0.1061   0.1106   0.1110   0.1133
  0.1146   0.1155   0.1233   0.1245   0.1255   0.1275   0.1370   0.1408
  0.1424   0.1429   0.1442   0.1477   0.1523   0.1544   0.1568   0.1594
  0.1629   0.1679   0.1717   0.1809   0.1829   0.1833   0.1916   0.1935
  0.1998   0.2034   0.2062   0.2112   0.2146   0.2204   0.2210   0.2239
  0.2262   0.2292   0.2303   0.2367   0.2383   0.2415   0.2459   0.2475
  0.2495   0.2553   0.2582   0.2609   0.2634   0.2646   0.2693   0.2722
  0.2747   0.2817   0.2866   0.2870   0.2965   0.2992   0.3013   0.3032
  0.3047   0.3085   0.3128   0.3197   0.3303   0.3382   0.3394   0.3795
  0.3912   0.4028   0.4130   0.4142   0.4212   0.4240   0.4346   0.4393
  0.4423   0.4523   0.4541   0.4584   0.4605   0.4650   0.4686   0.4741
  0.4762   0.4848   0.4858   0.4901   0.4934   0.4968   0.4989   0.5021
  0.5034   0.5099   0.5129   0.5129   0.5256   0.5408   0.5496   0.5600
  0.5765   0.5807   0.5874   0.5934   0.5941   0.5965   0.5977   0.6028
  0.6108   0.6116   0.6122   0.6140   0.6184   0.6268   0.6337   0.6549
  0.6578   0.6615   0.6660   0.6697   0.6810   0.7001   0.7012   0.7434
  0.7560   0.7739   0.7839   0.7890   0.7899   0.8084   0.8147   0.8191
  0.8231   0.8264   0.8292   0.8316   0.8368   0.8375   0.8388   0.8390
  0.8435   0.8476   0.8496   0.8514   0.8566   0.8573   0.8698   0.8762
  0.8780   0.8783   0.8866   0.8892   0.9005   0.9020   0.9084   0.9147
  0.9240   0.9257   0.9304   0.9324   0.9339   0.9413   0.9413   0.9460
  0.9486   0.9505   0.9600   0.9604   0.9647   0.9710   0.9749   0.9874
  0.9924   0.9946   1.0081   1.0121   1.0158   1.0459   1.0488   1.0510
  1.0560   1.0812   1.0959   1.1235   1.1293   1.1455   1.1569   1.1642
  1.1865   1.1982   1.2111   1.2134   1.2220   1.2365   1.2408   1.2500
  1.2588   1.2710   1.2761   1.2793   1.2955   1.2968   1.3035   1.3089
  1.3174   1.3206   1.3535   1.3721   1.3837   1.4000   1.4084   1.4509
  1.4611   1.4636   1.5048   1.5450   1.5565   1.5691   1.5728   1.5984
  1.6494   1.6505   1.6642   1.7114   1.7396   1.7399   1.7494   1.7602
  1.7657   1.7825   1.8050   1.8240   1.8290   1.8416   1.8602   1.8770
  1.8825   1.8845   1.9012   1.9069   1.9680   1.9935   2.0366   2.0403
  2.1037   2.1084   2.1636   2.1765   2.1993   2.2088   2.2205   2.2256
  2.2438   2.2487   2.2526   2.2574   2.2755   2.2895   2.2906   2.2967
  2.3006   2.3080   2.3166   2.3262   2.3404   2.3416   2.3991   2.4018
  2.4018   2.4042   2.4204   2.4376   2.4459   2.4525   2.4760   2.4930
  2.4958   2.5095   2.5342   2.5408   2.5441   2.5770   2.6033   2.6216
  2.6266   2.6348   2.6426   2.6584   2.6871   2.6916   2.7107   2.7396
  2.7584   2.7687   2.7990   2.8143   2.8777   2.8909   2.9137   2.9529
  3.0202   3.0591   3.0641   3.0699   3.0834   3.1066   3.1326   3.1390
  3.1464   3.1813   3.2304   3.2437   3.2467   3.2615   3.3521   3.4628
  3.5021   3.5215   3.6048   3.6696   3.7745   3.8702   3.8807   3.8960
  3.9925   4.3293   4.7868   4.8126   9.7091   9.7542   9.7785   9.7894
  9.7980   9.8118   9.8425   9.8512   9.8627  23.2346  23.4197  23.7637
 23.7869  23.8093  23.8567  23.9136  23.9226  23.9347  23.9629  24.0351
 24.0744  25.7641  25.8132  25.8141  25.8157  25.8695  25.9514  25.9644
 25.9734  26.0201  26.0614  26.0960  26.1068  26.1640  26.1696  26.2109
 26.3146  26.3764  26.4580  26.4660  26.5767  26.5837  26.5955  26.7719
 26.7731  26.8789  27.0125  27.1257 215.7002 215.7456 215.7737 215.7863
215.7982 215.8146 215.8468 215.8613 215.8787
 --------------------------------------------------------------

          Ground-State Mulliken Net Atomic Charges

     Atom                 Charge (a.u.)
  ----------------------------------------
      1 C                    -0.845246
      2 C                    -1.106959
      3 Cl                    0.453734
      4 C                     0.392741
      5 Cl                    0.642220
      6 C                    -0.521878
      7 Cl                    0.666100
      8 C                     0.405911
      9 Cl                    0.641815
     10 C                    -1.109618
     11 Cl                    0.456248
     12 C                    -0.268919
     13 C                    -0.370857
     14 Cl                    0.401528
     15 C                     0.152551
     16 Cl                    0.511942
     17 C                    -1.422332
     18 H                     0.226755
     19 C                     0.154864
     20 Cl                    0.511402
     21 C                    -0.376099
     22 Cl                    0.404096
  ----------------------------------------
  Sum of atomic charges =     0.000000

 -----------------------------------------------------------------
                    Cartesian Multipole Moments
 -----------------------------------------------------------------
    Charge (ESU x 10^10)
                 0.0000
    Dipole Moment (Debye)
         X       0.7536      Y      -0.0169      Z      -0.4500
       Tot       0.8779
    Quadrupole Moments (Debye-Ang)
        XX    -176.6309     XY      -0.0790     YY    -183.9042
        XZ      -3.2036     YZ       0.2213     ZZ    -180.1017
    Octopole Moments (Debye-Ang^2)
       XXX    -162.6859    XXY       3.3436    XYY     -67.2723
       YYY       4.5384    XXZ      19.8368    XYZ       1.9672
       YYZ      39.9994    XZZ     -53.6371    YZZ      -1.5679
       ZZZ     109.4102
    Hexadecapole Moments (Debye-Ang^3)
      XXXX   -7357.3019   XXXY     280.6972   XXYY   -1567.7658
      XYYY     273.3717   YYYY   -1733.5544   XXXZ    1140.1806
      XXYZ     118.3219   XYYZ     427.1369   YYYZ     322.8743
      XXZZ   -2005.6517   XYZZ      92.9630   YYZZ   -1112.9056
      XZZZ    1210.9971   YZZZ     347.2116   ZZZZ   -4862.9718
 -----------------------------------------------------------------
 Calculating analytic gradient of the SCF energy
 Gradient of SCF Energy
            1           2           3           4           5           6
    1   0.0002425  -0.0001324   0.0029990   0.0002246   0.0000721  -0.0001567
    2  -0.0000755  -0.0021016  -0.0156104  -0.0001396   0.0000133  -0.0000307
    3  -0.0001292  -0.0000598  -0.0084617  -0.0004635   0.0000975   0.0000708
            7           8           9          10          11          12
    1  -0.0000451   0.0004919  -0.0000431   0.0000744   0.0094575  -0.0002946
    2   0.0000015   0.0001455  -0.0000786   0.0020774   0.0153801   0.0000961
    3   0.0000418   0.0001061  -0.0000751   0.0000756   0.0010722   0.0001868
           13          14          15          16          17          18
    1   0.0008538  -0.0022654  -0.0003785  -0.0000226   0.0000817   0.0000164
    2   0.0015507   0.0150232   0.0001949  -0.0002322   0.0000001   0.0000258
    3   0.0011121   0.0094764   0.0001653   0.0001379  -0.0000961  -0.0000175
           19          20          21          22
    1  -0.0003796  -0.0001706  -0.0006111  -0.0100142
    2  -0.0001028   0.0002526  -0.0015781  -0.0148118
    3   0.0002147  -0.0000459  -0.0012598  -0.0021484
 Max gradient component =       1.561E-02
 RMS gradient           =       4.464E-03
 Gradient time:  CPU 398.24 s  wall 398.26 s
 Geometry Optimization Parameters
   NAtoms,    NIC,     NZ,  NCons,   NDum,   NFix, NCnnct, MaxDiis
       22     171      22       0       0       0       0       0

 Cartesian Hessian Update
 Hessian updated using BFGS update


** GEOMETRY OPTIMIZATION IN DELOCALIZED INTERNAL COORDINATES **
   Searching for a Minimum

   Optimization Cycle:   6

                       Coordinates (Angstroms)
     ATOM                X               Y               Z
      1  C        -0.0040253246    0.0020303420    0.0012652924
      2  C        -0.0100963103    0.1437666130    1.3983191347
      3  Cl        1.4985246709    0.3124497456    2.2430754923
      4  C        -1.2061729112    0.1675897929    2.1239366072
      5  Cl       -1.1801765906    0.3456657887    3.8505577542
      6  C        -2.4291638693    0.0522795900    1.4507479129
      7  Cl       -3.9172091450    0.0809163636    2.3412856575
      8  C        -2.4473768388   -0.0870526510    0.0572662961
      9  Cl       -3.9608427114   -0.2331687043   -0.7802892631
     10  C        -1.2414213823   -0.1125608284   -0.6522122477
     11  Cl       -1.2756671230   -0.3131450666   -2.3772965714
     12  C         1.2750281291   -0.0269418755   -0.7630410647
     13  C         2.2580834761   -0.9947519481   -0.4834390805
     14  Cl        1.9734310041   -2.1859871388    0.7477257614
     15  C         3.4571163172   -1.0162989919   -1.2012297003
     16  Cl        4.6914773240   -2.2058602059   -0.8814058398
     17  C         3.6899084789   -0.0830117414   -2.2016051323
     18  H         4.6180131594   -0.1045406570   -2.7553314130
     19  C         2.7314913326    0.8778656888   -2.4923393369
     20  Cl        3.0782619982    2.0308162070   -3.7537157784
     21  C         1.5295488500    0.9121615329   -1.7799640836
     22  Cl        0.3522460989    2.1372661595   -2.1390577632
   Point Group: c1    Number of degrees of freedom:    60


   Energy is  -4599.951196958

 Hessian updated using BFGS update

 60 Hessian modes will be used to form the next step
  Hessian Eigenvalues:
     0.016317    0.017505    0.019590    0.020575    0.020683    0.021679
     0.022344    0.022742    0.023496    0.024089    0.024090    0.024114
     0.024114    0.024134    0.024136    0.024143    0.024143    0.033760
     0.055199    0.095707    0.101103    0.160000    0.216934    0.225774
     0.227422    0.234492    0.236432    0.249972    0.249976    0.249982
     0.249990    0.249993    0.249993    0.250000    0.250001    0.250173
     0.252618    0.287949    0.289508    0.290382    0.292938    0.301025
     0.301033    0.301033    0.301064    0.301857    0.317285    0.356671
     0.404194    0.407652    0.419970    0.426594    0.457251    0.458712
     0.466686    0.471672    0.478202    0.478203    0.479281    0.482604

 Minimum search - taking simple RFO step
 Searching for Lamda that Minimizes Along All modes
 Value Taken    Lamda =  -0.01408232
 Calculated Step too Large.  Step scaled by  0.542905
 Step Taken.  Stepsize is  0.300000

                             Maximum     Tolerance    Cnvgd?
         Gradient           0.019701      0.000300      NO
         Displacement       0.227004      0.001200      NO
         Energy change     -0.009014      0.000001      NO


 New Cartesian Coordinates Obtained by Inverse Iteration

 Displacement from previous Coordinates is:  0.430997
 ----------------------------------------------------------------
             Standard Nuclear Orientation (Angstroms)
    I     Atom           X                Y                Z
 ----------------------------------------------------------------
    1      C      -0.0043375686     0.0021096125     0.0008855303
    2      C      -0.0088481434     0.1773813273     1.3926414338
    3      Cl      1.5026879328     0.3819126145     2.2263672492
    4      C      -1.2043643535     0.2016615047     2.1193769181
    5      Cl     -1.1799908314     0.4195158427     3.8408152163
    6      C      -2.4257540773     0.0519190284     1.4490648957
    7      Cl     -3.9133664960     0.0798820298     2.3399778065
    8      C      -2.4439196609    -0.1214493425     0.0588382297
    9      Cl     -3.9553834790    -0.3067310436    -0.7733400672
   10      C      -1.2376135631    -0.1462107288    -0.6502551111
   11      Cl     -1.2625949265    -0.3826291164    -2.3720004352
   12      C       1.2748478039    -0.0269178867    -0.7635300153
   13      C       2.2406796670    -1.0155318702    -0.5049596727
   14      Cl      1.9336399982    -2.2259364147     0.7030984242
   15      C       3.4401902078    -1.0377003323    -1.2222341379
   16      Cl      4.6574281941    -2.2509980363    -0.9295418337
   17      C       3.6868406695    -0.0828680885    -2.1991528440
   18      H       4.6150682881    -0.1042690576    -2.7526864610
   19      C       2.7431563840     0.8993216082    -2.4677016678
   20      Cl      3.1073657025     2.0758336272    -3.7016291240
   21      C       1.5408525228     0.9332085568    -1.7555366164
   22      Cl      0.3743943619     2.1779841806    -2.0852450834
 ----------------------------------------------------------------
 Nuclear Repulsion Energy =        3146.06144796 hartrees
 There are      113 alpha and      113 beta electrons
 Applying Cartesian multipole field
    Component          Value
    ---------          -----
     (2,0,0)        1.00000E-11
     (0,2,0)        2.00000E-11
     (0,0,2)       -3.00000E-11
 Nucleus-field energy     =    -0.0000000278 hartrees
 Requested basis set is 6-311++G(d,p)
 There are 194 shells and 541 basis functions
 A cutoff of  1.0D-15 yielded  13249 shell pairs
 There are    117066 function pairs (    125935 Cartesian)
 Smallest overlap matrix eigenvalue = 1.06E-07
 Linear dependence detected in AO basis
 Number of orthogonalized atomic orbitals = 534
 Maximum deviation from orthogonality = 4.027E-10
 Guess from superposition of atomic densities
 Warning:  Energy on first SCF cycle will be non-variational
 SAD guess density has 226.000000 electrons

 -----------------------------------------------------------------------
  General SCF calculation program by
  Eric Jon Sundstrom, Paul Horn, Yuezhi Mao, Dmitri Zuev, Alec White,
  David Stuck, Shaama M.S., Shane Yost, Joonho Lee, David Small,
  Daniel Levine, Susi Lehtola, Hugh Burton, Evgeny Epifanovsky,
  Bang C. Huynh
 -----------------------------------------------------------------------
 Exchange:     0.2000 Hartree-Fock + 0.0800 Slater + 0.7200 B88
 Correlation:  0.1900 VWN1RPA + 0.8100 LYP
 Using SG-1 standard quadrature grid
 A restricted SCF calculation will be
 performed using DIIS
 SCF converges when DIIS error is below 1.0e-08
 ---------------------------------------
  Cycle       Energy         DIIS error
 ---------------------------------------
    1   -4604.9745361730      2.59e-02  
    2   -4599.8835011843      1.47e-03  
    3   -4599.8566199275      1.63e-03  
    4   -4599.9468769064      5.31e-04  
    5   -4599.9563231579      1.94e-04  
    6   -4599.9573708536      9.63e-05  
    7   -4599.9577110177      2.17e-05  
    8   -4599.9577261025      6.29e-06  
    9   -4599.9577274577      1.30e-06  
   10   -4599.9577275031      6.24e-07  
   11   -4599.9577275169      1.49e-07  
   12   -4599.9577275174      6.33e-08  
   13   -4599.9577275173      1.40e-08  
   14   -4599.9577275178      3.85e-09  Convergence criterion met
 ---------------------------------------
 SCF time:   CPU 1072.48s  wall 1072.00s 
 SCF   energy in the final basis set =    -4599.9577275178
 Total energy in the final basis set =    -4599.9577275178

 --------------------------------------------------------------

                    Orbital Energies (a.u.)
 --------------------------------------------------------------

 Alpha MOs
 -- Occupied --
********-101.5849-101.5847-101.5824-101.5824-101.5821-101.5820-101.5806
******** -10.2908 -10.2875 -10.2875 -10.2870 -10.2869 -10.2834 -10.2834
-10.2803 -10.2803 -10.2528 -10.2524 -10.2309  -9.5012  -9.4995  -9.4994
 -9.4975  -9.4974  -9.4970  -9.4970  -9.4960  -9.4959  -7.2663  -7.2646
 -7.2643  -7.2624  -7.2622  -7.2620  -7.2619  -7.2610  -7.2609  -7.2562
 -7.2550  -7.2544  -7.2542  -7.2534  -7.2534  -7.2522  -7.2521  -7.2517
 -7.2517  -7.2516  -7.2514  -7.2511  -7.2511  -7.2507  -7.2506  -7.2500
 -7.2500  -0.9800  -0.9625  -0.9334  -0.9250  -0.9222  -0.8933  -0.8882
 -0.8792  -0.8729  -0.8519  -0.8422  -0.8021  -0.7568  -0.7509  -0.7470
 -0.6832  -0.6413  -0.6303  -0.6272  -0.5717  -0.5522  -0.5502  -0.5341
 -0.5066  -0.4901  -0.4788  -0.4783  -0.4769  -0.4743  -0.4671  -0.4523
 -0.4381  -0.4348  -0.4313  -0.4236  -0.4101  -0.4044  -0.3871  -0.3779
 -0.3686  -0.3639  -0.3612  -0.3587  -0.3533  -0.3512  -0.3466  -0.3381
 -0.3380  -0.3296  -0.3276  -0.3238  -0.3161  -0.2933  -0.2757  -0.2739
 -0.2666
 -- Virtual --
 -0.0863  -0.0675  -0.0647  -0.0590  -0.0528  -0.0430  -0.0138  -0.0098
 -0.0083  -0.0005   0.0041   0.0134   0.0206   0.0217   0.0234   0.0281
  0.0316   0.0319   0.0445   0.0492   0.0532   0.0564   0.0605   0.0637
  0.0666   0.0727   0.0741   0.0759   0.0806   0.0824   0.0867   0.0877
  0.0917   0.0965   0.0978   0.0987   0.1062   0.1104   0.1107   0.1129
  0.1148   0.1154   0.1237   0.1245   0.1248   0.1276   0.1361   0.1400
  0.1419   0.1423   0.1441   0.1482   0.1535   0.1542   0.1559   0.1589
  0.1615   0.1677   0.1713   0.1807   0.1823   0.1835   0.1915   0.1929
  0.2002   0.2026   0.2072   0.2122   0.2144   0.2210   0.2213   0.2244
  0.2257   0.2301   0.2313   0.2363   0.2390   0.2412   0.2451   0.2477
  0.2481   0.2561   0.2573   0.2586   0.2617   0.2643   0.2707   0.2737
  0.2765   0.2816   0.2829   0.2874   0.2963   0.2964   0.3002   0.3032
  0.3039   0.3082   0.3109   0.3199   0.3303   0.3371   0.3396   0.3804
  0.3912   0.4037   0.4133   0.4141   0.4212   0.4228   0.4339   0.4391
  0.4439   0.4527   0.4562   0.4579   0.4596   0.4642   0.4686   0.4758
  0.4769   0.4867   0.4876   0.4894   0.4912   0.4936   0.4973   0.5006
  0.5061   0.5114   0.5131   0.5142   0.5270   0.5426   0.5533   0.5623
  0.5772   0.5805   0.5908   0.5940   0.5959   0.5965   0.6010   0.6017
  0.6093   0.6107   0.6119   0.6123   0.6174   0.6268   0.6395   0.6573
  0.6598   0.6612   0.6619   0.6746   0.6798   0.6948   0.7004   0.7471
  0.7589   0.7737   0.7844   0.7900   0.7903   0.8110   0.8145   0.8204
  0.8241   0.8279   0.8298   0.8312   0.8365   0.8377   0.8382   0.8387
  0.8447   0.8475   0.8495   0.8512   0.8548   0.8581   0.8645   0.8761
  0.8780   0.8785   0.8861   0.8916   0.8983   0.9016   0.9095   0.9147
  0.9248   0.9249   0.9278   0.9323   0.9340   0.9348   0.9400   0.9409
  0.9483   0.9485   0.9600   0.9604   0.9627   0.9724   0.9730   0.9903
  0.9907   0.9966   1.0100   1.0110   1.0153   1.0448   1.0499   1.0538
  1.0570   1.0795   1.0959   1.1225   1.1330   1.1441   1.1573   1.1640
  1.1876   1.1963   1.2124   1.2144   1.2216   1.2349   1.2422   1.2509
  1.2593   1.2707   1.2794   1.2815   1.2945   1.2959   1.3013   1.3109
  1.3148   1.3189   1.3566   1.3710   1.3813   1.3986   1.4131   1.4505
  1.4674   1.4676   1.5037   1.5471   1.5589   1.5705   1.5706   1.6011
  1.6477   1.6514   1.6634   1.7107   1.7392   1.7428   1.7486   1.7592
  1.7654   1.7823   1.8041   1.8249   1.8254   1.8398   1.8613   1.8757
  1.8846   1.8848   1.9034   1.9132   1.9663   1.9924   2.0345   2.0405
  2.1030   2.1087   2.1607   2.1789   2.1993   2.2119   2.2212   2.2287
  2.2420   2.2475   2.2480   2.2540   2.2747   2.2871   2.2915   2.2937
  2.3003   2.3064   2.3212   2.3269   2.3380   2.3394   2.3975   2.4031
  2.4055   2.4079   2.4226   2.4389   2.4418   2.4554   2.4755   2.4893
  2.4957   2.5080   2.5375   2.5394   2.5433   2.5757   2.6057   2.6229
  2.6287   2.6384   2.6420   2.6539   2.6839   2.6912   2.7091   2.7395
  2.7578   2.7666   2.7982   2.8140   2.8731   2.8906   2.9183   2.9552
  3.0239   3.0576   3.0635   3.0704   3.0821   3.1043   3.1342   3.1421
  3.1455   3.1826   3.2310   3.2465   3.2484   3.2610   3.3521   3.4644
  3.5034   3.5220   3.6057   3.6704   3.7755   3.8735   3.8813   3.8954
  3.9938   4.3214   4.7863   4.8143   9.7125   9.7559   9.7793   9.7898
  9.7994   9.8120   9.8341   9.8437   9.8840  23.2362  23.4207  23.7647
 23.7891  23.8097  23.8575  23.9151  23.9231  23.9354  23.9633  24.0425
 24.0748  25.7638  25.8085  25.8105  25.8136  25.8644  25.9200  25.9403
 25.9773  26.0210  26.0700  26.0961  26.1067  26.1660  26.1676  26.2152
 26.3210  26.3724  26.4402  26.4670  26.5761  26.5851  26.5974  26.7682
 26.7880  26.8679  27.0163  27.1156 215.7040 215.7476 215.7745 215.7866
215.7996 215.8153 215.8359 215.8517 215.9045
 --------------------------------------------------------------

          Ground-State Mulliken Net Atomic Charges

     Atom                 Charge (a.u.)
  ----------------------------------------
      1 C                    -0.812057
      2 C                    -1.112294
      3 Cl                    0.434021
      4 C                     0.368538
      5 Cl                    0.646615
      6 C                    -0.484240
      7 Cl                    0.666164
      8 C                     0.380206
      9 Cl                    0.646306
     10 C                    -1.113690
     11 Cl                    0.437070
     12 C                    -0.232783
     13 C                    -0.405131
     14 Cl                    0.390763
     15 C                     0.146593
     16 Cl                    0.520942
     17 C                    -1.357939
     18 H                     0.228894
     19 C                     0.150998
     20 Cl                    0.520454
     21 C                    -0.413077
     22 Cl                    0.393645
  ----------------------------------------
  Sum of atomic charges =     0.000000

 -----------------------------------------------------------------
                    Cartesian Multipole Moments
 -----------------------------------------------------------------
    Charge (ESU x 10^10)
                -0.0000
    Dipole Moment (Debye)
         X       0.7537      Y      -0.0170      Z      -0.4495
       Tot       0.8777
    Quadrupole Moments (Debye-Ang)
        XX    -176.5573     XY      -0.0208     YY    -183.7870
        XZ      -3.2686     YZ       0.3208     ZZ    -180.1119
    Octopole Moments (Debye-Ang^2)
       XXX    -162.7178    XXY       3.1874    XYY     -67.1842
       YYY       4.5375    XXZ      19.7029    XYZ       1.8947
       YYZ      39.9601    XZZ     -53.6561    YZZ      -1.4125
       ZZZ     109.6124
    Hexadecapole Moments (Debye-Ang^3)
      XXXX   -7323.4854   XXXY     260.7136   XXYY   -1573.8693
      XYYY     250.4081   YYYY   -1806.1120   XXXZ    1152.8362
      XXYZ     108.5442   XYYZ     430.8113   YYYZ     286.9999
      XXZZ   -1989.8726   XYZZ      87.6292   YYZZ   -1114.2953
      XZZZ    1222.8566   YZZZ     317.8568   ZZZZ   -4799.8119
 -----------------------------------------------------------------
 Calculating analytic gradient of the SCF energy
 Gradient of SCF Energy
            1           2           3           4           5           6
    1   0.0001220   0.0000652   0.0020652   0.0002161  -0.0000394  -0.0002916
    2  -0.0000743  -0.0017629  -0.0113206  -0.0000606  -0.0000315  -0.0000200
    3  -0.0000767  -0.0002743  -0.0060269   0.0000088  -0.0000704   0.0001541
            7           8           9          10          11          12
    1   0.0001071   0.0000804   0.0000558   0.0003165   0.0067400  -0.0000659
    2  -0.0000012   0.0000389  -0.0000064   0.0017700   0.0111000   0.0000753
    3  -0.0000458  -0.0001045   0.0000707   0.0000326   0.0008125   0.0000405
           13          14          15          16          17          18
    1   0.0004697  -0.0014612  -0.0001781  -0.0000395   0.0001065  -0.0000000
    2   0.0013086   0.0108382   0.0000490  -0.0001073  -0.0000055   0.0000212
    3   0.0011547   0.0067371   0.0001657   0.0000388  -0.0000827  -0.0000150
           19          20          21          22
    1  -0.0002923  -0.0000867  -0.0008321  -0.0070575
    2   0.0000360   0.0001169  -0.0013014  -0.0106624
    3   0.0000429   0.0000187  -0.0009418  -0.0016390
 Max gradient component =       1.132E-02
 RMS gradient           =       3.216E-03
 Gradient time:  CPU 398.51 s  wall 398.53 s
 Geometry Optimization Parameters
   NAtoms,    NIC,     NZ,  NCons,   NDum,   NFix, NCnnct, MaxDiis
       22     171      22       0       0       0       0       0

 Cartesian Hessian Update
 Hessian updated using BFGS update


** GEOMETRY OPTIMIZATION IN DELOCALIZED INTERNAL COORDINATES **
   Searching for a Minimum

   Optimization Cycle:   7

                       Coordinates (Angstroms)
     ATOM                X               Y               Z
      1  C        -0.0043375686    0.0021096125    0.0008855303
      2  C        -0.0088481434    0.1773813273    1.3926414338
      3  Cl        1.5026879328    0.3819126145    2.2263672492
      4  C        -1.2043643535    0.2016615047    2.1193769181
      5  Cl       -1.1799908314    0.4195158427    3.8408152163
      6  C        -2.4257540773    0.0519190284    1.4490648957
      7  Cl       -3.9133664960    0.0798820298    2.3399778065
      8  C        -2.4439196609   -0.1214493425    0.0588382297
      9  Cl       -3.9553834790   -0.3067310436   -0.7733400672
     10  C        -1.2376135631   -0.1462107288   -0.6502551111
     11  Cl       -1.2625949265   -0.3826291164   -2.3720004352
     12  C         1.2748478039   -0.0269178867   -0.7635300153
     13  C         2.2406796670   -1.0155318702   -0.5049596727
     14  Cl        1.9336399982   -2.2259364147    0.7030984242
     15  C         3.4401902078   -1.0377003323   -1.2222341379
     16  Cl        4.6574281941   -2.2509980363   -0.9295418337
     17  C         3.6868406695   -0.0828680885   -2.1991528440
     18  H         4.6150682881   -0.1042690576   -2.7526864610
     19  C         2.7431563840    0.8993216082   -2.4677016678
     20  Cl        3.1073657025    2.0758336272   -3.7016291240
     21  C         1.5408525228    0.9332085568   -1.7555366164
     22  Cl        0.3743943619    2.1779841806   -2.0852450834
   Point Group: c1    Number of degrees of freedom:    60


   Energy is  -4599.957727518

 Hessian updated using BFGS update

 59 Hessian modes will be used to form the next step
  Hessian Eigenvalues:
     0.016317    0.017502    0.018932    0.020575    0.020683    0.021679
     0.022043    0.022742    0.023495    0.024089    0.024090    0.024113
     0.024114    0.024135    0.024137    0.024143    0.024143    0.026319
     0.055201    0.094446    0.101103    0.160000    0.216934    0.225636
     0.227430    0.234492    0.236416    0.249972    0.249978    0.249983
     0.249991    0.249993    0.249994    0.250000    0.250001    0.250199
     0.252611    0.287953    0.289430    0.290382    0.292938    0.301025
     0.301033    0.301033    0.301062    0.301900    0.317238    0.356671
     0.404078    0.407654    0.419970    0.426593    0.458712    0.466686
     0.471666    0.478202    0.478203    0.479282    0.482615

 Minimum search - taking simple RFO step
 Searching for Lamda that Minimizes Along All modes
 Value Taken    Lamda =  -0.01016018
 Calculated Step too Large.  Step scaled by  0.546894
 Step Taken.  Stepsize is  0.300000

                             Maximum     Tolerance    Cnvgd?
         Gradient           0.014334      0.000300      NO
         Displacement       0.228796      0.001200      NO
         Energy change     -0.006531      0.000001      NO


 New Cartesian Coordinates Obtained by Inverse Iteration

 Displacement from previous Coordinates is:  0.425953
 ----------------------------------------------------------------
             Standard Nuclear Orientation (Angstroms)
    I     Atom           X                Y                Z
 ----------------------------------------------------------------
    1      C      -0.0051044934     0.0025839930     0.0002454506
    2      C      -0.0089267709     0.2108337559     1.3862217497
    3      Cl      1.5040783126     0.4512687170     2.2095017110
    4      C      -1.2036059084     0.2350494300     2.1140328384
    5      Cl     -1.1795003238     0.4922298693     3.8297942028
    6      C      -2.4230127364     0.0512735060     1.4480321056
    7      Cl     -3.9103666943     0.0776140771     2.3398836978
    8      C      -2.4405903376    -0.1550465972     0.0619380253
    9      Cl     -3.9493711878    -0.3804948094    -0.7647266381
   10      C      -1.2344674007    -0.1788579714    -0.6472109703
   11      Cl     -1.2525873253    -0.4499483714    -2.3648054821
   12      C       1.2746340757    -0.0267723763    -0.7644434389
   13      C       2.2234672302    -1.0353218026    -0.5276689149
   14      Cl      1.8951416254    -2.2639437573     0.6574156027
   15      C       3.4235846655    -1.0581628562    -1.2439951100
   16      Cl      4.6231520033    -2.2944639917    -0.9774927749
   17      C       3.6848686741    -0.0829662936    -2.1970151851
   18      H       4.6134991812    -0.1042292866    -2.7499236327
   19      C       2.7561730129     0.9194854555    -2.4430723826
   20      Cl      3.1376970900     2.1191260729    -3.6489503549
   21      C       1.5534282281     0.9531481115    -1.7314531257
   22      Cl      0.3987877124     2.2170831402    -2.0330547396
 ----------------------------------------------------------------
 Nuclear Repulsion Energy =        3143.37613256 hartrees
 There are      113 alpha and      113 beta electrons
 Applying Cartesian multipole field
    Component          Value
    ---------          -----
     (2,0,0)        1.00000E-11
     (0,2,0)        2.00000E-11
     (0,0,2)       -3.00000E-11
 Nucleus-field energy     =    -0.0000000253 hartrees
 Requested basis set is 6-311++G(d,p)
 There are 194 shells and 541 basis functions
 A cutoff of  1.0D-15 yielded  13246 shell pairs
 There are    117104 function pairs (    125976 Cartesian)
 Smallest overlap matrix eigenvalue = 1.05E-07
 Linear dependence detected in AO basis
 Number of orthogonalized atomic orbitals = 534
 Maximum deviation from orthogonality = 2.835E-10
 Guess from superposition of atomic densities
 Warning:  Energy on first SCF cycle will be non-variational
 SAD guess density has 226.000000 electrons

 -----------------------------------------------------------------------
  General SCF calculation program by
  Eric Jon Sundstrom, Paul Horn, Yuezhi Mao, Dmitri Zuev, Alec White,
  David Stuck, Shaama M.S., Shane Yost, Joonho Lee, David Small,
  Daniel Levine, Susi Lehtola, Hugh Burton, Evgeny Epifanovsky,
  Bang C. Huynh
 -----------------------------------------------------------------------
 Exchange:     0.2000 Hartree-Fock + 0.0800 Slater + 0.7200 B88
 Correlation:  0.1900 VWN1RPA + 0.8100 LYP
 Using SG-1 standard quadrature grid
 A restricted SCF calculation will be
 performed using DIIS
 SCF converges when DIIS error is below 1.0e-08
 ---------------------------------------
  Cycle       Energy         DIIS error
 ---------------------------------------
    1   -4604.9631289527      2.59e-02  
    2   -4599.8879442905      1.47e-03  
    3   -4599.8599449984      1.65e-03  
    4   -4599.9514207098      5.37e-04  
    5   -4599.9609968720      1.99e-04  
    6   -4599.9621323718      9.57e-05  
    7   -4599.9624675980      2.15e-05  
    8   -4599.9624823846      6.29e-06  
    9   -4599.9624837395      1.29e-06  
   10   -4599.9624837841      6.09e-07  
   11   -4599.9624837970      1.48e-07  
   12   -4599.9624837974      6.29e-08  
   13   -4599.9624837976      1.41e-08  
   14   -4599.9624837980      3.97e-09  Convergence criterion met
 ---------------------------------------
 SCF time:   CPU 1070.44s  wall 1071.00s 
 SCF   energy in the final basis set =    -4599.9624837980
 Total energy in the final basis set =    -4599.9624837980

 --------------------------------------------------------------

                    Orbital Energies (a.u.)
 --------------------------------------------------------------

 Alpha MOs
 -- Occupied --
********-101.5850-101.5848-101.5828-101.5828-101.5825-101.5825-101.5814
******** -10.2908 -10.2875 -10.2874 -10.2869 -10.2869 -10.2833 -10.2833
-10.2804 -10.2803 -10.2523 -10.2519 -10.2310  -9.5012  -9.4996  -9.4995
 -9.4980  -9.4980  -9.4971  -9.4970  -9.4966  -9.4965  -7.2662  -7.2647
 -7.2644  -7.2630  -7.2628  -7.2620  -7.2620  -7.2615  -7.2614  -7.2561
 -7.2550  -7.2545  -7.2544  -7.2535  -7.2535  -7.2528  -7.2527  -7.2521
 -7.2520  -7.2518  -7.2517  -7.2513  -7.2512  -7.2512  -7.2511  -7.2506
 -7.2506  -0.9798  -0.9625  -0.9327  -0.9252  -0.9220  -0.8936  -0.8876
 -0.8800  -0.8731  -0.8512  -0.8426  -0.8019  -0.7568  -0.7511  -0.7472
 -0.6830  -0.6409  -0.6302  -0.6277  -0.5712  -0.5521  -0.5513  -0.5341
 -0.5063  -0.4902  -0.4786  -0.4784  -0.4765  -0.4744  -0.4668  -0.4523
 -0.4382  -0.4334  -0.4316  -0.4229  -0.4100  -0.4034  -0.3861  -0.3766
 -0.3681  -0.3639  -0.3610  -0.3589  -0.3543  -0.3511  -0.3470  -0.3382
 -0.3376  -0.3304  -0.3296  -0.3261  -0.3176  -0.2924  -0.2761  -0.2733
 -0.2678
 -- Virtual --
 -0.0847  -0.0675  -0.0647  -0.0593  -0.0545  -0.0431  -0.0136  -0.0102
 -0.0084  -0.0007   0.0042   0.0134   0.0205   0.0217   0.0235   0.0279
  0.0315   0.0318   0.0443   0.0493   0.0534   0.0561   0.0603   0.0639
  0.0657   0.0725   0.0744   0.0756   0.0804   0.0822   0.0867   0.0879
  0.0926   0.0963   0.0979   0.0981   0.1062   0.1099   0.1103   0.1125
  0.1149   0.1154   0.1240   0.1243   0.1244   0.1278   0.1352   0.1392
  0.1415   0.1417   0.1440   0.1492   0.1541   0.1542   0.1550   0.1591
  0.1602   0.1677   0.1708   0.1804   0.1822   0.1839   0.1915   0.1922
  0.2005   0.2018   0.2080   0.2124   0.2145   0.2213   0.2217   0.2239
  0.2256   0.2310   0.2318   0.2357   0.2396   0.2411   0.2443   0.2462
  0.2477   0.2556   0.2568   0.2580   0.2599   0.2649   0.2718   0.2747
  0.2787   0.2792   0.2820   0.2873   0.2937   0.2969   0.2995   0.3030
  0.3035   0.3083   0.3095   0.3199   0.3307   0.3313   0.3401   0.3811
  0.3912   0.4052   0.4126   0.4153   0.4218   0.4218   0.4331   0.4389
  0.4445   0.4530   0.4567   0.4570   0.4596   0.4627   0.4686   0.4769
  0.4779   0.4865   0.4870   0.4886   0.4892   0.4897   0.4988   0.5018
  0.5102   0.5130   0.5136   0.5156   0.5282   0.5452   0.5567   0.5641
  0.5778   0.5797   0.5933   0.5939   0.5950   0.5989   0.6012   0.6045
  0.6075   0.6083   0.6124   0.6132   0.6160   0.6270   0.6453   0.6572
  0.6580   0.6603   0.6643   0.6741   0.6809   0.6900   0.6998   0.7507
  0.7611   0.7732   0.7850   0.7895   0.7923   0.8124   0.8151   0.8203
  0.8251   0.8274   0.8306   0.8344   0.8358   0.8373   0.8384   0.8385
  0.8448   0.8467   0.8492   0.8515   0.8532   0.8586   0.8624   0.8750
  0.8785   0.8787   0.8855   0.8933   0.8944   0.9011   0.9088   0.9139
  0.9189   0.9216   0.9264   0.9309   0.9312   0.9352   0.9388   0.9412
  0.9482   0.9488   0.9597   0.9610   0.9611   0.9736   0.9747   0.9885
  0.9934   0.9992   1.0084   1.0097   1.0151   1.0446   1.0486   1.0550
  1.0621   1.0794   1.0958   1.1216   1.1366   1.1429   1.1583   1.1641
  1.1895   1.1945   1.2145   1.2152   1.2213   1.2336   1.2439   1.2517
  1.2600   1.2702   1.2793   1.2873   1.2937   1.2953   1.2983   1.3118
  1.3140   1.3170   1.3598   1.3688   1.3784   1.3974   1.4164   1.4490
  1.4687   1.4734   1.5007   1.5488   1.5614   1.5675   1.5723   1.6033
  1.6460   1.6518   1.6627   1.7100   1.7393   1.7454   1.7480   1.7572
  1.7645   1.7822   1.8037   1.8220   1.8258   1.8380   1.8624   1.8743
  1.8840   1.8871   1.9051   1.9195   1.9652   1.9917   2.0328   2.0405
  2.1021   2.1088   2.1566   2.1814   2.1976   2.2177   2.2214   2.2320
  2.2396   2.2456   2.2458   2.2516   2.2740   2.2819   2.2886   2.2975
  2.3042   2.3068   2.3221   2.3274   2.3355   2.3385   2.3955   2.4050
  2.4063   2.4107   2.4257   2.4360   2.4395   2.4585   2.4750   2.4864
  2.4917   2.5068   2.5369   2.5396   2.5437   2.5742   2.6091   2.6213
  2.6323   2.6375   2.6435   2.6513   2.6806   2.6903   2.7078   2.7395
  2.7569   2.7638   2.7976   2.8136   2.8673   2.8900   2.9224   2.9568
  3.0272   3.0564   3.0624   3.0716   3.0815   3.1040   3.1356   3.1440
  3.1443   3.1839   3.2337   3.2489   3.2491   3.2605   3.3525   3.4659
  3.5040   3.5217   3.6065   3.6721   3.7765   3.8764   3.8816   3.8946
  3.9947   4.3145   4.7864   4.8156   9.7167   9.7577   9.7797   9.7897
  9.8008   9.8127   9.8255   9.8372   9.8971  23.2380  23.4214  23.7653
 23.7905  23.8107  23.8583  23.9162  23.9240  23.9355  23.9642  24.0484
 24.0762  25.7634  25.8047  25.8063  25.8123  25.8606  25.9111  25.9324
 25.9717  26.0151  26.0792  26.0961  26.1080  26.1678  26.1710  26.2184
 26.3236  26.3532  26.4205  26.4683  26.5733  26.5847  26.6014  26.7644
 26.8057  26.8510  27.0148  27.1058 215.7085 215.7498 215.7748 215.7864
215.8008 215.8165 215.8253 215.8439 215.9197
 --------------------------------------------------------------

          Ground-State Mulliken Net Atomic Charges

     Atom                 Charge (a.u.)
  ----------------------------------------
      1 C                    -0.791597
      2 C                    -1.142849
      3 Cl                    0.437763
      4 C                     0.341998
      5 Cl                    0.649801
      6 C                    -0.422799
      7 Cl                    0.666533
      8 C                     0.352321
      9 Cl                    0.649256
     10 C                    -1.141725
     11 Cl                    0.440936
     12 C                    -0.218658
     13 C                    -0.477812
     14 Cl                    0.400382
     15 C                     0.161387
     16 Cl                    0.529264
     17 C                    -1.278625
     18 H                     0.231042
     19 C                     0.167440
     20 Cl                    0.528776
     21 C                    -0.486415
     22 Cl                    0.403581
  ----------------------------------------
  Sum of atomic charges =     0.000000

 -----------------------------------------------------------------
                    Cartesian Multipole Moments
 -----------------------------------------------------------------
    Charge (ESU x 10^10)
                 0.0000
    Dipole Moment (Debye)
         X       0.7574      Y      -0.0172      Z      -0.4510
       Tot       0.8817
    Quadrupole Moments (Debye-Ang)
        XX    -176.5016     XY       0.0272     YY    -183.6926
        XZ      -3.3077     YZ       0.4027     ZZ    -180.1168
    Octopole Moments (Debye-Ang^2)
       XXX    -162.5910    XXY       3.0276    XYY     -67.1238
       YYY       4.5475    XXZ      19.5703    XYZ       1.8336
       YYZ      39.9334    XZZ     -53.6363    YZZ      -1.2727
       ZZZ     109.7130
    Hexadecapole Moments (Debye-Ang^3)
      XXXX   -7292.7655   XXXY     239.9223   XXYY   -1580.7931
      XYYY     226.7418   YYYY   -1880.6233   XXXZ    1166.1152
      XXYZ      98.5446   XYYZ     434.8234   YYYZ     251.1039
      XXZZ   -1974.6091   XYZZ      81.7550   YYZZ   -1116.0595
      XZZZ    1235.8845   YZZZ     287.8529   ZZZZ   -4737.3711
 -----------------------------------------------------------------
 Calculating analytic gradient of the SCF energy
 Gradient of SCF Energy
            1           2           3           4           5           6
    1  -0.0001618   0.0000572   0.0014159   0.0002409   0.0000543  -0.0001898
    2  -0.0000757  -0.0014089  -0.0082393  -0.0000017  -0.0000576  -0.0000152
    3   0.0000876  -0.0003473  -0.0042399   0.0001167  -0.0001055   0.0001058
            7           8           9          10          11          12
    1   0.0000609   0.0000085   0.0001188   0.0003548   0.0047430   0.0002547
    2  -0.0000080  -0.0000356   0.0000453   0.0014480   0.0080115   0.0000585
    3  -0.0000411  -0.0002064   0.0000122   0.0000976   0.0005930  -0.0001290
           13          14          15          16          17          18
    1   0.0002222  -0.0009494  -0.0000730  -0.0000613   0.0000537  -0.0000033
    2   0.0011323   0.0078052  -0.0000073  -0.0000460  -0.0000055   0.0000194
    3   0.0009968   0.0048617   0.0001142   0.0000165  -0.0000222  -0.0000155
           19          20          21          22
    1  -0.0002083  -0.0000658  -0.0008491  -0.0050231
    2   0.0000670   0.0000621  -0.0011092  -0.0076393
    3  -0.0000126   0.0000416  -0.0006533  -0.0012711
 Max gradient component =       8.239E-03
 RMS gradient           =       2.319E-03
 Gradient time:  CPU 397.35 s  wall 397.37 s
 Geometry Optimization Parameters
   NAtoms,    NIC,     NZ,  NCons,   NDum,   NFix, NCnnct, MaxDiis
       22     171      22       0       0       0       0       0

 Cartesian Hessian Update
 Hessian updated using BFGS update


** GEOMETRY OPTIMIZATION IN DELOCALIZED INTERNAL COORDINATES **
   Searching for a Minimum

   Optimization Cycle:   8

                       Coordinates (Angstroms)
     ATOM                X               Y               Z
      1  C        -0.0051044934    0.0025839930    0.0002454506
      2  C        -0.0089267709    0.2108337559    1.3862217497
      3  Cl        1.5040783126    0.4512687170    2.2095017110
      4  C        -1.2036059084    0.2350494300    2.1140328384
      5  Cl       -1.1795003238    0.4922298693    3.8297942028
      6  C        -2.4230127364    0.0512735060    1.4480321056
      7  Cl       -3.9103666943    0.0776140771    2.3398836978
      8  C        -2.4405903376   -0.1550465972    0.0619380253
      9  Cl       -3.9493711878   -0.3804948094   -0.7647266381
     10  C        -1.2344674007   -0.1788579714   -0.6472109703
     11  Cl       -1.2525873253   -0.4499483714   -2.3648054821
     12  C         1.2746340757   -0.0267723763   -0.7644434389
     13  C         2.2234672302   -1.0353218026   -0.5276689149
     14  Cl        1.8951416254   -2.2639437573    0.6574156027
     15  C         3.4235846655   -1.0581628562   -1.2439951100
     16  Cl        4.6231520033   -2.2944639917   -0.9774927749
     17  C         3.6848686741   -0.0829662936   -2.1970151851
     18  H         4.6134991812   -0.1042292866   -2.7499236327
     19  C         2.7561730129    0.9194854555   -2.4430723826
     20  Cl        3.1376970900    2.1191260729   -3.6489503549
     21  C         1.5534282281    0.9531481115   -1.7314531257
     22  Cl        0.3987877124    2.2170831402   -2.0330547396
   Point Group: c1    Number of degrees of freedom:    60


   Energy is  -4599.962483798

 Hessian updated using BFGS update

 60 Hessian modes will be used to form the next step
  Hessian Eigenvalues:
     0.015949    0.016320    0.017514    0.020575    0.020683    0.021177
     0.021681    0.022742    0.023365    0.023524    0.024090    0.024090
     0.024114    0.024114    0.024136    0.024141    0.024143    0.024161
     0.055202    0.093856    0.101103    0.160000    0.216935    0.225471
     0.227427    0.234492    0.236402    0.249972    0.249979    0.249982
     0.249992    0.249993    0.249994    0.250000    0.250001    0.250254
     0.252568    0.287954    0.289363    0.290382    0.292938    0.301030
     0.301033    0.301033    0.301060    0.301902    0.317202    0.356671
     0.403967    0.407659    0.419970    0.426593    0.457251    0.458712
     0.466694    0.471661    0.478202    0.478203    0.479297    0.482578

 Minimum search - taking simple RFO step
 Searching for Lamda that Minimizes Along All modes
 Value Taken    Lamda =  -0.00745912
 Calculated Step too Large.  Step scaled by  0.542698
 Step Taken.  Stepsize is  0.300000

                             Maximum     Tolerance    Cnvgd?
         Gradient           0.010446      0.000300      NO
         Displacement       0.228649      0.001200      NO
         Energy change     -0.004756      0.000001      NO


 New Cartesian Coordinates Obtained by Inverse Iteration

 Displacement from previous Coordinates is:  0.428223
 ----------------------------------------------------------------
             Standard Nuclear Orientation (Angstroms)
    I     Atom           X                Y                Z
 ----------------------------------------------------------------
    1      C      -0.0059082009     0.0035132447    -0.0006115051
    2      C      -0.0098637332     0.2441533120     1.3791810005
    3      Cl      1.5038903089     0.5210614236     2.1912386340
    4      C      -1.2039530469     0.2680673674     2.1080097274
    5      Cl     -1.1821454571     0.5651463292     3.8172813207
    6      C      -2.4207315620     0.0503677464     1.4473728059
    7      Cl     -3.9075695516     0.0746059556     2.3406057701
    8      C      -2.4372494610    -0.1883753442     0.0663132290
    9      Cl     -3.9433989105    -0.4559219207    -0.7524709436
   10      C      -1.2313803899    -0.2107186985    -0.6434272424
   11      Cl     -1.2427838109    -0.5159888058    -2.3561331693
   12      C       1.2744286236    -0.0263267719    -0.7654568880
   13      C       2.2063065326    -1.0541912309    -0.5513024355
   14      Cl      1.8569331744    -2.3003544135     0.6103325514
   15      C       3.4070584399    -1.0778897796    -1.2666446722
   16      Cl      4.5883812379    -2.3368033041    -1.0269487425
   17      C       3.6836110439    -0.0833807121    -2.1953845002
   18      H       4.6126797596    -0.1047834687    -2.7475998774
   19      C       2.7703859042     0.9387358217    -2.4182394090
   20      Cl      3.1698595683     2.1608142631    -3.5953384834
   21      C       1.5672282581     0.9725306165    -1.7071057171
   22      Cl      0.4251999058     2.2552263847    -1.9804188195
 ----------------------------------------------------------------
 Nuclear Repulsion Energy =        3140.80731843 hartrees
 There are      113 alpha and      113 beta electrons
 Applying Cartesian multipole field
    Component          Value
    ---------          -----
     (2,0,0)        1.00000E-11
     (0,2,0)        2.00000E-11
     (0,0,2)       -3.00000E-11
 Nucleus-field energy     =    -0.0000000226 hartrees
 Requested basis set is 6-311++G(d,p)
 There are 194 shells and 541 basis functions
 A cutoff of  1.0D-15 yielded  13225 shell pairs
 There are    116957 function pairs (    125814 Cartesian)
 Smallest overlap matrix eigenvalue = 1.05E-07
 Linear dependence detected in AO basis
 Number of orthogonalized atomic orbitals = 534
 Maximum deviation from orthogonality = 5.812E-10
 Guess from superposition of atomic densities
 Warning:  Energy on first SCF cycle will be non-variational
 SAD guess density has 226.000000 electrons

 -----------------------------------------------------------------------
  General SCF calculation program by
  Eric Jon Sundstrom, Paul Horn, Yuezhi Mao, Dmitri Zuev, Alec White,
  David Stuck, Shaama M.S., Shane Yost, Joonho Lee, David Small,
  Daniel Levine, Susi Lehtola, Hugh Burton, Evgeny Epifanovsky,
  Bang C. Huynh
 -----------------------------------------------------------------------
 Exchange:     0.2000 Hartree-Fock + 0.0800 Slater + 0.7200 B88
 Correlation:  0.1900 VWN1RPA + 0.8100 LYP
 Using SG-1 standard quadrature grid
 A restricted SCF calculation will be
 performed using DIIS
 SCF converges when DIIS error is below 1.0e-08
 ---------------------------------------
  Cycle       Energy         DIIS error
 ---------------------------------------
    1   -4604.9529543373      2.59e-02  
    2   -4599.8911449878      1.47e-03  
    3   -4599.8622412842      1.66e-03  
    4   -4599.9547047962      5.41e-04  
    5   -4599.9643876897      2.03e-04  
    6   -4599.9655924258      9.51e-05  
    7   -4599.9659233141      2.14e-05  
    8   -4599.9659378826      6.28e-06  
    9   -4599.9659392377      1.28e-06  
   10   -4599.9659392812      5.94e-07  
   11   -4599.9659392932      1.48e-07  
   12   -4599.9659392945      6.25e-08  
   13   -4599.9659392937      1.41e-08  
   14   -4599.9659392940      4.08e-09  Convergence criterion met
 ---------------------------------------
 SCF time:   CPU 1068.81s  wall 1068.00s 
 SCF   energy in the final basis set =    -4599.9659392940
 Total energy in the final basis set =    -4599.9659392940

 --------------------------------------------------------------

                    Orbital Energies (a.u.)
 --------------------------------------------------------------

 Alpha MOs
 -- Occupied --
********-101.5851-101.5849-101.5834-101.5834-101.5826-101.5826-101.5820
******** -10.2908 -10.2875 -10.2874 -10.2869 -10.2869 -10.2833 -10.2832
-10.2804 -10.2804 -10.2520 -10.2516 -10.2310  -9.5011  -9.4997  -9.4996
 -9.4985  -9.4985  -9.4972  -9.4971  -9.4971  -9.4970  -7.2662  -7.2648
 -7.2645  -7.2635  -7.2633  -7.2621  -7.2621  -7.2620  -7.2619  -7.2560
 -7.2549  -7.2546  -7.2544  -7.2536  -7.2536  -7.2533  -7.2533  -7.2527
 -7.2525  -7.2519  -7.2518  -7.2518  -7.2516  -7.2513  -7.2513  -7.2511
 -7.2511  -0.9797  -0.9625  -0.9322  -0.9254  -0.9219  -0.8938  -0.8871
 -0.8806  -0.8732  -0.8506  -0.8429  -0.8018  -0.7569  -0.7512  -0.7474
 -0.6829  -0.6405  -0.6302  -0.6282  -0.5707  -0.5523  -0.5521  -0.5341
 -0.5061  -0.4902  -0.4785  -0.4785  -0.4762  -0.4745  -0.4665  -0.4524
 -0.4383  -0.4322  -0.4318  -0.4222  -0.4098  -0.4025  -0.3851  -0.3756
 -0.3676  -0.3639  -0.3608  -0.3591  -0.3553  -0.3510  -0.3474  -0.3384
 -0.3373  -0.3327  -0.3299  -0.3280  -0.3184  -0.2914  -0.2766  -0.2727
 -0.2686
 -- Virtual --
 -0.0830  -0.0675  -0.0648  -0.0595  -0.0563  -0.0431  -0.0135  -0.0106
 -0.0084  -0.0009   0.0042   0.0134   0.0205   0.0216   0.0235   0.0277
  0.0310   0.0319   0.0441   0.0494   0.0536   0.0558   0.0601   0.0642
  0.0648   0.0722   0.0748   0.0754   0.0803   0.0820   0.0867   0.0879
  0.0933   0.0960   0.0977   0.0981   0.1061   0.1092   0.1098   0.1122
  0.1152   0.1153   0.1237   0.1241   0.1245   0.1281   0.1343   0.1385
  0.1410   0.1413   0.1440   0.1501   0.1524   0.1543   0.1560   0.1592
  0.1598   0.1677   0.1704   0.1798   0.1825   0.1846   0.1912   0.1915
  0.2006   0.2011   0.2087   0.2117   0.2148   0.2210   0.2221   0.2235
  0.2253   0.2304   0.2318   0.2353   0.2389   0.2418   0.2439   0.2453
  0.2470   0.2559   0.2572   0.2579   0.2586   0.2657   0.2720   0.2757
  0.2772   0.2809   0.2819   0.2867   0.2918   0.2978   0.2986   0.3018
  0.3039   0.3085   0.3094   0.3192   0.3228   0.3313   0.3412   0.3816
  0.3911   0.4071   0.4122   0.4166   0.4211   0.4233   0.4325   0.4388
  0.4446   0.4535   0.4551   0.4565   0.4600   0.4610   0.4685   0.4762
  0.4798   0.4825   0.4849   0.4876   0.4889   0.4899   0.5009   0.5041
  0.5121   0.5151   0.5154   0.5168   0.5296   0.5480   0.5596   0.5654
  0.5782   0.5786   0.5925   0.5938   0.5954   0.5999   0.6031   0.6039
  0.6073   0.6094   0.6125   0.6145   0.6149   0.6270   0.6504   0.6549
  0.6569   0.6588   0.6678   0.6709   0.6779   0.6899   0.6999   0.7544
  0.7612   0.7727   0.7854   0.7877   0.7943   0.8132   0.8163   0.8185
  0.8260   0.8278   0.8299   0.8348   0.8359   0.8371   0.8387   0.8426
  0.8447   0.8452   0.8484   0.8517   0.8527   0.8603   0.8647   0.8726
  0.8786   0.8800   0.8845   0.8904   0.8942   0.9005   0.9066   0.9099
  0.9126   0.9199   0.9257   0.9297   0.9301   0.9370   0.9380   0.9426
  0.9481   0.9490   0.9582   0.9611   0.9621   0.9757   0.9766   0.9870
  0.9944   1.0026   1.0053   1.0081   1.0167   1.0455   1.0488   1.0531
  1.0688   1.0803   1.0959   1.1210   1.1405   1.1418   1.1598   1.1643
  1.1920   1.1930   1.2154   1.2176   1.2217   1.2324   1.2458   1.2524
  1.2610   1.2698   1.2791   1.2920   1.2930   1.2949   1.2960   1.3087
  1.3148   1.3163   1.3630   1.3660   1.3758   1.3964   1.4169   1.4459
  1.4679   1.4790   1.4951   1.5502   1.5637   1.5639   1.5747   1.6047
  1.6444   1.6522   1.6619   1.7091   1.7398   1.7473   1.7476   1.7542
  1.7634   1.7824   1.8037   1.8191   1.8265   1.8361   1.8634   1.8730
  1.8830   1.8893   1.9063   1.9256   1.9644   1.9913   2.0315   2.0404
  2.1012   2.1087   2.1513   2.1838   2.1948   2.2215   2.2252   2.2349
  2.2368   2.2432   2.2455   2.2511   2.2734   2.2770   2.2897   2.3009
  2.3080   2.3088   2.3193   2.3282   2.3340   2.3384   2.3937   2.4034
  2.4065   2.4106   2.4302   2.4335   2.4398   2.4599   2.4741   2.4843
  2.4853   2.5072   2.5340   2.5398   2.5454   2.5725   2.6124   2.6187
  2.6308   2.6355   2.6495   2.6520   2.6776   2.6888   2.7069   2.7398
  2.7554   2.7609   2.7973   2.8128   2.8608   2.8891   2.9260   2.9578
  3.0298   3.0555   3.0615   3.0732   3.0813   3.1050   3.1369   3.1420
  3.1454   3.1852   3.2384   3.2482   3.2509   3.2596   3.3532   3.4674
  3.5040   3.5208   3.6073   3.6747   3.7776   3.8791   3.8814   3.8937
  3.9956   4.3084   4.7868   4.8162   9.7214   9.7596   9.7798   9.7893
  9.8023   9.8143   9.8175   9.8326   9.8984  23.2399  23.4219  23.7656
 23.7911  23.8116  23.8591  23.9172  23.9241  23.9345  23.9651  24.0526
 24.0781  25.7633  25.8029  25.8047  25.8103  25.8591  25.9193  25.9349
 25.9598  26.0079  26.0870  26.0951  26.1120  26.1686  26.1800  26.2199
 26.3200  26.3238  26.4053  26.4704  26.5688  26.5821  26.6072  26.7605
 26.8248  26.8315  27.0045  27.1055 215.7133 215.7521 215.7748 215.7858
215.8019 215.8161 215.8186 215.8391 215.9206
 --------------------------------------------------------------

          Ground-State Mulliken Net Atomic Charges

     Atom                 Charge (a.u.)
  ----------------------------------------
      1 C                    -0.784507
      2 C                    -1.193982
      3 Cl                    0.461304
      4 C                     0.318045
      5 Cl                    0.650688
      6 C                    -0.343860
      7 Cl                    0.668102
      8 C                     0.328939
      9 Cl                    0.649666
     10 C                    -1.190939
     11 Cl                    0.464014
     12 C                    -0.228296
     13 C                    -0.581481
     14 Cl                    0.427134
     15 C                     0.194862
     16 Cl                    0.536388
     17 C                    -1.186907
     18 H                     0.233303
     19 C                     0.200719
     20 Cl                    0.535874
     21 C                    -0.590008
     22 Cl                    0.430939
  ----------------------------------------
  Sum of atomic charges =     0.000000

 -----------------------------------------------------------------
                    Cartesian Multipole Moments
 -----------------------------------------------------------------
    Charge (ESU x 10^10)
                -0.0000
    Dipole Moment (Debye)
         X       0.7614      Y      -0.0176      Z      -0.4530
       Tot       0.8862
    Quadrupole Moments (Debye-Ang)
        XX    -176.4479     XY       0.0640     YY    -183.6244
        XZ      -3.3480     YZ       0.4686     ZZ    -180.1200
    Octopole Moments (Debye-Ang^2)
       XXX    -162.3952    XXY       2.8632    XYY     -67.0993
       YYY       4.5589    XXZ      19.4754    XYZ       1.7790
       YYZ      39.9229    XZZ     -53.6075    YZZ      -1.1461
       ZZZ     109.7142
    Hexadecapole Moments (Debye-Ang^3)
      XXXX   -7264.4946   XXXY     218.1984   XXYY   -1588.5599
      XYYY     202.2434   YYYY   -1957.8604   XXXZ    1180.8338
      XXYZ      88.1768   XYYZ     439.4543   YYYZ     214.6536
      XXZZ   -1959.5531   XYZZ      75.2695   YYZZ   -1118.1269
      XZZZ    1250.4791   YZZZ     256.6734   ZZZZ   -4674.2963
 -----------------------------------------------------------------
 Calculating analytic gradient of the SCF energy
 Gradient of SCF Energy
            1           2           3           4           5           6
    1  -0.0003131   0.0000866   0.0010706   0.0000876  -0.0000291  -0.0000377
    2  -0.0000754  -0.0010946  -0.0059281   0.0000090  -0.0000764  -0.0000065
    3   0.0001758  -0.0003966  -0.0029935   0.0001065  -0.0000710   0.0000543
            7           8           9          10          11          12
    1   0.0000382  -0.0000421   0.0000511   0.0004188   0.0033469   0.0004102
    2  -0.0000100  -0.0000514   0.0000899   0.0011450   0.0057015   0.0000521
    3  -0.0000131  -0.0001356   0.0000589   0.0000938   0.0003338  -0.0002088
           13          14          15          16          17          18
    1   0.0000646  -0.0006303  -0.0000000  -0.0000529   0.0000280  -0.0000019
    2   0.0009336   0.0055518  -0.0000376  -0.0000095  -0.0000021   0.0000179
    3   0.0007738   0.0035256   0.0000676   0.0000059   0.0000010  -0.0000147
           19          20          21          22
    1  -0.0001084  -0.0000470  -0.0007589  -0.0035811
    2   0.0000621   0.0000318  -0.0009140  -0.0053891
    3  -0.0000339   0.0000219  -0.0004088  -0.0009429
 Max gradient component =       5.928E-03
 RMS gradient           =       1.660E-03
 Gradient time:  CPU 396.49 s  wall 396.51 s
 Geometry Optimization Parameters
   NAtoms,    NIC,     NZ,  NCons,   NDum,   NFix, NCnnct, MaxDiis
       22     171      22       0       0       0       0       0

 Cartesian Hessian Update
 Hessian updated using BFGS update


** GEOMETRY OPTIMIZATION IN DELOCALIZED INTERNAL COORDINATES **
   Searching for a Minimum

   Optimization Cycle:   9

                       Coordinates (Angstroms)
     ATOM                X               Y               Z
      1  C        -0.0059082009    0.0035132447   -0.0006115051
      2  C        -0.0098637332    0.2441533120    1.3791810005
      3  Cl        1.5038903089    0.5210614236    2.1912386340
      4  C        -1.2039530469    0.2680673674    2.1080097274
      5  Cl       -1.1821454571    0.5651463292    3.8172813207
      6  C        -2.4207315620    0.0503677464    1.4473728059
      7  Cl       -3.9075695516    0.0746059556    2.3406057701
      8  C        -2.4372494610   -0.1883753442    0.0663132290
      9  Cl       -3.9433989105   -0.4559219207   -0.7524709436
     10  C        -1.2313803899   -0.2107186985   -0.6434272424
     11  Cl       -1.2427838109   -0.5159888058   -2.3561331693
     12  C         1.2744286236   -0.0263267719   -0.7654568880
     13  C         2.2063065326   -1.0541912309   -0.5513024355
     14  Cl        1.8569331744   -2.3003544135    0.6103325514
     15  C         3.4070584399   -1.0778897796   -1.2666446722
     16  Cl        4.5883812379   -2.3368033041   -1.0269487425
     17  C         3.6836110439   -0.0833807121   -2.1953845002
     18  H         4.6126797596   -0.1047834687   -2.7475998774
     19  C         2.7703859042    0.9387358217   -2.4182394090
     20  Cl        3.1698595683    2.1608142631   -3.5953384834
     21  C         1.5672282581    0.9725306165   -1.7071057171
     22  Cl        0.4251999058    2.2552263847   -1.9804188195
   Point Group: c1    Number of degrees of freedom:    60


   Energy is  -4599.965939294

 Hessian updated using BFGS update

 60 Hessian modes will be used to form the next step
  Hessian Eigenvalues:
     0.012393    0.016319    0.017509    0.020575    0.020683    0.020761
     0.021680    0.022743    0.023025    0.023499    0.024090    0.024090
     0.024114    0.024114    0.024136    0.024142    0.024143    0.024169
     0.055202    0.093447    0.101104    0.160000    0.216935    0.225263
     0.227426    0.234493    0.236389    0.249972    0.249979    0.249982
     0.249992    0.249993    0.249994    0.250001    0.250004    0.250309
     0.252557    0.287954    0.289297    0.290382    0.292938    0.301029
     0.301033    0.301033    0.301059    0.301901    0.317222    0.356671
     0.403836    0.407663    0.419971    0.426593    0.457252    0.458712
     0.466695    0.471672    0.478202    0.478204    0.479299    0.482567

 Minimum search - taking simple RFO step
 Searching for Lamda that Minimizes Along All modes
 Value Taken    Lamda =  -0.00527174
 Calculated Step too Large.  Step scaled by  0.553818
 Step Taken.  Stepsize is  0.300000

                             Maximum     Tolerance    Cnvgd?
         Gradient           0.007515      0.000300      NO
         Displacement       0.228111      0.001200      NO
         Energy change     -0.003455      0.000001      NO


 New Cartesian Coordinates Obtained by Inverse Iteration

 Displacement from previous Coordinates is:  0.431474
 ----------------------------------------------------------------
             Standard Nuclear Orientation (Angstroms)
    I     Atom           X                Y                Z
 ----------------------------------------------------------------
    1      C      -0.0066814430     0.0050360343    -0.0014763588
    2      C      -0.0116706446     0.2773424557     1.3716948401
    3      Cl      1.5013585060     0.5903170327     2.1731326118
    4      C      -1.2050955565     0.3010249799     2.1013902619
    5      Cl     -1.1849617524     0.6386854518     3.8031036822
    6      C      -2.4189499325     0.0494490482     1.4471119417
    7      Cl     -3.9052897260     0.0712813580     2.3416683878
    8      C      -2.4335697644    -0.2216232672     0.0718155309
    9      Cl     -3.9355697445    -0.5336756356    -0.7387873141
   10      C      -1.2281425906    -0.2418077318    -0.6385893122
   11      Cl     -1.2335528175    -0.5813306022    -2.3453786341
   12      C       1.2740870597    -0.0253950507    -0.7664621097
   13      C       2.1890133168    -1.0717904080    -0.5754584808
   14      Cl      1.8186243533    -2.3353686280     0.5614359722
   15      C       3.3902265847    -1.0967115308    -1.2899697367
   16      Cl      4.5522724756    -2.3782218105    -1.0781213092
   17      C       3.6826657269    -0.0839280054    -2.1940048408
   18      H       4.6121903090    -0.1057731982    -2.7454763284
   19      C       2.7853492639     0.9571519069    -2.3931303907
   20      Cl      3.2036791543     2.2012407231    -3.5401698746
   21      C       1.5817097495     0.9912913253    -1.6827504455
   22      Cl      0.4532861052     2.2922935673    -1.9283254591
 ----------------------------------------------------------------
 Nuclear Repulsion Energy =        3138.51952859 hartrees
 There are      113 alpha and      113 beta electrons
 Applying Cartesian multipole field
    Component          Value
    ---------          -----
     (2,0,0)        1.00000E-11
     (0,2,0)        2.00000E-11
     (0,0,2)       -3.00000E-11
 Nucleus-field energy     =    -0.0000000200 hartrees
 Requested basis set is 6-311++G(d,p)
 There are 194 shells and 541 basis functions
 A cutoff of  1.0D-15 yielded  13215 shell pairs
 There are    116847 function pairs (    125698 Cartesian)
 Smallest overlap matrix eigenvalue = 1.04E-07
 Linear dependence detected in AO basis
 Number of orthogonalized atomic orbitals = 534
 Maximum deviation from orthogonality = 4.714E-10
 Guess from superposition of atomic densities
 Warning:  Energy on first SCF cycle will be non-variational
 SAD guess density has 226.000000 electrons

 -----------------------------------------------------------------------
  General SCF calculation program by
  Eric Jon Sundstrom, Paul Horn, Yuezhi Mao, Dmitri Zuev, Alec White,
  David Stuck, Shaama M.S., Shane Yost, Joonho Lee, David Small,
  Daniel Levine, Susi Lehtola, Hugh Burton, Evgeny Epifanovsky,
  Bang C. Huynh
 -----------------------------------------------------------------------
 Exchange:     0.2000 Hartree-Fock + 0.0800 Slater + 0.7200 B88
 Correlation:  0.1900 VWN1RPA + 0.8100 LYP
 Using SG-1 standard quadrature grid
 A restricted SCF calculation will be
 performed using DIIS
 SCF converges when DIIS error is below 1.0e-08
 ---------------------------------------
  Cycle       Energy         DIIS error
 ---------------------------------------
    1   -4604.9454225929      2.59e-02  
    2   -4599.8933701345      1.48e-03  
    3   -4599.8636578569      1.66e-03  
    4   -4599.9569992119      5.45e-04  
    5   -4599.9667936599      2.07e-04  
    6   -4599.9680564217      9.47e-05  
    7   -4599.9683834804      2.13e-05  
    8   -4599.9683978965      6.28e-06  
    9   -4599.9683992521      1.27e-06  
   10   -4599.9683992951      5.81e-07  
   11   -4599.9683993068      1.47e-07  
   12   -4599.9683993075      6.21e-08  
   13   -4599.9683993076      1.42e-08  
   14   -4599.9683993075      4.17e-09  Convergence criterion met
 ---------------------------------------
 SCF time:   CPU 1069.44s  wall 1070.00s 
 SCF   energy in the final basis set =    -4599.9683993075
 Total energy in the final basis set =    -4599.9683993075

 --------------------------------------------------------------

                    Orbital Energies (a.u.)
 --------------------------------------------------------------

 Alpha MOs
 -- Occupied --
********-101.5851-101.5850-101.5839-101.5839-101.5827-101.5826-101.5825
******** -10.2909 -10.2876 -10.2875 -10.2869 -10.2869 -10.2832 -10.2832
-10.2805 -10.2805 -10.2517 -10.2513 -10.2311  -9.5011  -9.4998  -9.4997
 -9.4989  -9.4989  -9.4975  -9.4974  -9.4972  -9.4972  -7.2662  -7.2649
 -7.2646  -7.2639  -7.2637  -7.2624  -7.2623  -7.2622  -7.2622  -7.2560
 -7.2549  -7.2546  -7.2545  -7.2537  -7.2537  -7.2537  -7.2536  -7.2531
 -7.2529  -7.2522  -7.2520  -7.2520  -7.2519  -7.2516  -7.2515  -7.2514
 -7.2514  -0.9795  -0.9625  -0.9318  -0.9255  -0.9218  -0.8941  -0.8867
 -0.8812  -0.8734  -0.8502  -0.8432  -0.8017  -0.7569  -0.7513  -0.7475
 -0.6828  -0.6401  -0.6302  -0.6287  -0.5703  -0.5531  -0.5521  -0.5341
 -0.5060  -0.4902  -0.4786  -0.4784  -0.4760  -0.4746  -0.4663  -0.4525
 -0.4384  -0.4320  -0.4312  -0.4217  -0.4098  -0.4019  -0.3844  -0.3746
 -0.3672  -0.3638  -0.3606  -0.3593  -0.3565  -0.3510  -0.3479  -0.3385
 -0.3370  -0.3344  -0.3310  -0.3286  -0.3188  -0.2905  -0.2771  -0.2724
 -0.2692
 -- Virtual --
 -0.0813  -0.0675  -0.0648  -0.0596  -0.0581  -0.0432  -0.0133  -0.0109
 -0.0085  -0.0010   0.0042   0.0134   0.0204   0.0216   0.0235   0.0276
  0.0306   0.0320   0.0439   0.0495   0.0540   0.0556   0.0600   0.0639
  0.0646   0.0719   0.0751   0.0752   0.0802   0.0818   0.0867   0.0880
  0.0937   0.0958   0.0977   0.0984   0.1060   0.1083   0.1091   0.1118
  0.1153   0.1156   0.1232   0.1238   0.1249   0.1286   0.1334   0.1381
  0.1407   0.1409   0.1439   0.1505   0.1507   0.1549   0.1568   0.1583
  0.1612   0.1677   0.1701   0.1792   0.1831   0.1853   0.1899   0.1914
  0.2004   0.2008   0.2091   0.2106   0.2149   0.2198   0.2217   0.2237
  0.2248   0.2270   0.2319   0.2353   0.2375   0.2410   0.2439   0.2463
  0.2484   0.2565   0.2569   0.2583   0.2586   0.2667   0.2713   0.2765
  0.2767   0.2814   0.2828   0.2860   0.2908   0.2976   0.2990   0.2999
  0.3045   0.3092   0.3105   0.3126   0.3195   0.3321   0.3428   0.3818
  0.3909   0.4093   0.4121   0.4181   0.4207   0.4260   0.4319   0.4386
  0.4445   0.4529   0.4540   0.4559   0.4596   0.4600   0.4681   0.4751
  0.4793   0.4809   0.4835   0.4860   0.4890   0.4904   0.5024   0.5069
  0.5115   0.5157   0.5179   0.5189   0.5321   0.5507   0.5619   0.5662
  0.5765   0.5791   0.5905   0.5932   0.5964   0.6012   0.6021   0.6050
  0.6084   0.6099   0.6127   0.6158   0.6164   0.6271   0.6524   0.6533
  0.6563   0.6572   0.6672   0.6705   0.6737   0.6901   0.7015   0.7582
  0.7596   0.7722   0.7855   0.7862   0.7959   0.8141   0.8162   0.8175
  0.8267   0.8292   0.8295   0.8339   0.8356   0.8368   0.8386   0.8436
  0.8447   0.8473   0.8480   0.8522   0.8529   0.8619   0.8689   0.8712
  0.8792   0.8813   0.8831   0.8879   0.8945   0.8991   0.9034   0.9043
  0.9114   0.9191   0.9249   0.9285   0.9290   0.9378   0.9389   0.9435
  0.9481   0.9490   0.9567   0.9614   0.9636   0.9771   0.9775   0.9880
  0.9930   1.0022   1.0050   1.0077   1.0199   1.0470   1.0500   1.0512
  1.0752   1.0807   1.0963   1.1207   1.1407   1.1449   1.1621   1.1644
  1.1917   1.1952   1.2150   1.2197   1.2258   1.2314   1.2482   1.2530
  1.2622   1.2693   1.2790   1.2917   1.2925   1.2947   1.2987   1.3056
  1.3124   1.3174   1.3629   1.3661   1.3740   1.3957   1.4127   1.4426
  1.4668   1.4841   1.4884   1.5514   1.5588   1.5659   1.5786   1.6056
  1.6432   1.6525   1.6615   1.7083   1.7404   1.7469   1.7484   1.7514
  1.7624   1.7829   1.8038   1.8168   1.8272   1.8343   1.8644   1.8721
  1.8819   1.8912   1.9070   1.9312   1.9641   1.9911   2.0306   2.0403
  2.1003   2.1086   2.1453   2.1860   2.1915   2.2216   2.2320   2.2336
  2.2373   2.2403   2.2467   2.2532   2.2728   2.2732   2.2940   2.3039
  2.3107   2.3114   2.3142   2.3295   2.3333   2.3392   2.3925   2.3959
  2.4071   2.4104   2.4348   2.4363   2.4404   2.4594   2.4707   2.4786
  2.4859   2.5085   2.5310   2.5391   2.5482   2.5703   2.6116   2.6154
  2.6297   2.6376   2.6546   2.6553   2.6748   2.6870   2.7068   2.7402
  2.7526   2.7587   2.7975   2.8119   2.8540   2.8878   2.9294   2.9581
  3.0321   3.0552   3.0612   3.0750   3.0820   3.1068   3.1382   3.1397
  3.1451   3.1867   3.2447   3.2461   3.2526   3.2582   3.3545   3.4692
  3.5039   3.5195   3.6082   3.6782   3.7789   3.8811   3.8816   3.8929
  3.9963   4.3033   4.7876   4.8161   9.7262   9.7615   9.7798   9.7885
  9.8034   9.8110   9.8176   9.8308   9.8896  23.2422  23.4226  23.7657
 23.7910  23.8129  23.8601  23.9179  23.9242  23.9332  23.9659  24.0555
 24.0805  25.7633  25.8021  25.8048  25.8076  25.8587  25.9372  25.9431
 25.9439  26.0021  26.0894  26.0944  26.1183  26.1696  26.1970  26.2191
 26.2919  26.3108  26.3970  26.4731  26.5634  26.5780  26.6155  26.7578
 26.8125  26.8425  26.9887  27.1167 215.7183 215.7544 215.7746 215.7847
215.8027 215.8092 215.8226 215.8382 215.9095
 --------------------------------------------------------------

          Ground-State Mulliken Net Atomic Charges

     Atom                 Charge (a.u.)
  ----------------------------------------
      1 C                    -0.786147
      2 C                    -1.259929
      3 Cl                    0.497578
      4 C                     0.294517
      5 Cl                    0.649087
      6 C                    -0.247219
      7 Cl                    0.670332
      8 C                     0.308180
      9 Cl                    0.647593
     10 C                    -1.254526
     11 Cl                    0.499430
     12 C                    -0.261080
     13 C                    -0.702953
     14 Cl                    0.463766
     15 C                     0.244541
     16 Cl                    0.542049
     17 C                    -1.086264
     18 H                     0.235626
     19 C                     0.248374
     20 Cl                    0.541387
     21 C                    -0.712390
     22 Cl                    0.468049
  ----------------------------------------
  Sum of atomic charges =     0.000000

 -----------------------------------------------------------------
                    Cartesian Multipole Moments
 -----------------------------------------------------------------
    Charge (ESU x 10^10)
                -0.0000
    Dipole Moment (Debye)
         X       0.7651      Y      -0.0181      Z      -0.4551
       Tot       0.8904
    Quadrupole Moments (Debye-Ang)
        XX    -176.4032     XY       0.0924     YY    -183.5756
        XZ      -3.3749     YZ       0.5214     ZZ    -180.1168
    Octopole Moments (Debye-Ang^2)
       XXX    -162.1844    XXY       2.6972    XYY     -67.1149
       YYY       4.5999    XXZ      19.4003    XYZ       1.7271
       YYZ      39.9323    XZZ     -53.5656    YZZ      -1.0138
       ZZZ     109.6781
    Hexadecapole Moments (Debye-Ang^3)
      XXXX   -7236.4157   XXXY     195.4903   XXYY   -1596.6919
      XYYY     176.8630   YYYY   -2037.8847   XXXZ    1196.1453
      XXYZ      77.4309   XYYZ     444.3582   YYYZ     177.6027
      XXZZ   -1944.3398   XYZZ      68.2107   YYZZ   -1120.5532
      XZZZ    1266.0649   YZZZ     224.3447   ZZZZ   -4610.9468
 -----------------------------------------------------------------
 Calculating analytic gradient of the SCF energy
 Gradient of SCF Energy
            1           2           3           4           5           6
    1  -0.0004117   0.0000129   0.0007614   0.0000755   0.0000642   0.0000448
    2  -0.0000855  -0.0007898  -0.0041342   0.0000009  -0.0000641   0.0000046
    3   0.0002099  -0.0003290  -0.0019745   0.0000731  -0.0000451   0.0000170
            7           8           9          10          11          12
    1  -0.0000263  -0.0000058   0.0000500   0.0003740   0.0021960   0.0004448
    2  -0.0000184  -0.0000296   0.0000840   0.0008536   0.0039337   0.0000250
    3   0.0000118  -0.0001581   0.0000083   0.0001104   0.0001657  -0.0002307
           13          14          15          16          17          18
    1  -0.0000160  -0.0003805   0.0000082  -0.0000478  -0.0000037  -0.0000022
    2   0.0007226   0.0038329  -0.0000539   0.0000067   0.0000108   0.0000145
    3   0.0005258   0.0024943   0.0000470   0.0000124   0.0000135  -0.0000117
           19          20          21          22
    1  -0.0000339  -0.0000593  -0.0005666  -0.0024781
    2   0.0000382   0.0000178  -0.0007032  -0.0036665
    3  -0.0000229  -0.0000003  -0.0002286  -0.0006885
 Max gradient component =       4.134E-03
 RMS gradient           =       1.147E-03
 Gradient time:  CPU 392.51 s  wall 392.52 s
 Geometry Optimization Parameters
   NAtoms,    NIC,     NZ,  NCons,   NDum,   NFix, NCnnct, MaxDiis
       22     171      22       0       0       0       0       0

 Cartesian Hessian Update
 Hessian updated using BFGS update


** GEOMETRY OPTIMIZATION IN DELOCALIZED INTERNAL COORDINATES **
   Searching for a Minimum

   Optimization Cycle:  10

                       Coordinates (Angstroms)
     ATOM                X               Y               Z
      1  C        -0.0066814430    0.0050360343   -0.0014763588
      2  C        -0.0116706446    0.2773424557    1.3716948401
      3  Cl        1.5013585060    0.5903170327    2.1731326118
      4  C        -1.2050955565    0.3010249799    2.1013902619
      5  Cl       -1.1849617524    0.6386854518    3.8031036822
      6  C        -2.4189499325    0.0494490482    1.4471119417
      7  Cl       -3.9052897260    0.0712813580    2.3416683878
      8  C        -2.4335697644   -0.2216232672    0.0718155309
      9  Cl       -3.9355697445   -0.5336756356   -0.7387873141
     10  C        -1.2281425906   -0.2418077318   -0.6385893122
     11  Cl       -1.2335528175   -0.5813306022   -2.3453786341
     12  C         1.2740870597   -0.0253950507   -0.7664621097
     13  C         2.1890133168   -1.0717904080   -0.5754584808
     14  Cl        1.8186243533   -2.3353686280    0.5614359722
     15  C         3.3902265847   -1.0967115308   -1.2899697367
     16  Cl        4.5522724756   -2.3782218105   -1.0781213092
     17  C         3.6826657269   -0.0839280054   -2.1940048408
     18  H         4.6121903090   -0.1057731982   -2.7454763284
     19  C         2.7853492639    0.9571519069   -2.3931303907
     20  Cl        3.2036791543    2.2012407231   -3.5401698746
     21  C         1.5817097495    0.9912913253   -1.6827504455
     22  Cl        0.4532861052    2.2922935673   -1.9283254591
   Point Group: c1    Number of degrees of freedom:    60


   Energy is  -4599.968399308

 Hessian updated using BFGS update

 60 Hessian modes will be used to form the next step
  Hessian Eigenvalues:
     0.009670    0.016319    0.017508    0.020571    0.020627    0.020684
     0.021680    0.022745    0.022939    0.023498    0.024090    0.024090
     0.024114    0.024114    0.024138    0.024143    0.024143    0.024173
     0.055202    0.093285    0.101105    0.160000    0.216935    0.225031
     0.227440    0.234494    0.236379    0.249972    0.249978    0.249982
     0.249992    0.249994    0.249996    0.250002    0.250009    0.250361
     0.252538    0.287957    0.289225    0.290382    0.292938    0.301029
     0.301033    0.301033    0.301059    0.301904    0.317236    0.356671
     0.403708    0.407664    0.419971    0.426593    0.457252    0.458712
     0.466698    0.471664    0.478202    0.478204    0.479311    0.482546

 Minimum search - taking simple RFO step
 Searching for Lamda that Minimizes Along All modes
 Value Taken    Lamda =  -0.00349365
 Calculated Step too Large.  Step scaled by  0.585002
 Step Taken.  Stepsize is  0.300000

                             Maximum     Tolerance    Cnvgd?
         Gradient           0.005220      0.000300      NO
         Displacement       0.226599      0.001200      NO
         Energy change     -0.002460      0.000001      NO


 New Cartesian Coordinates Obtained by Inverse Iteration

 Displacement from previous Coordinates is:  0.441443
 ----------------------------------------------------------------
             Standard Nuclear Orientation (Angstroms)
    I     Atom           X                Y                Z
 ----------------------------------------------------------------
    1      C      -0.0071200818     0.0069372594    -0.0022486138
    2      C      -0.0137663452     0.3106379137     1.3636537402
    3      Cl      1.4980413945     0.6598218356     2.1533040022
    4      C      -1.2068594212     0.3343330854     2.0940020179
    5      Cl     -1.1908092359     0.7134983496     3.7869832752
    6      C      -2.4171153348     0.0485567529     1.4468943932
    7      Cl     -3.9027902011     0.0686035333     2.3427500286
    8      C      -2.4291345585    -0.2555002970     0.0783644875
    9      Cl     -3.9262720741    -0.6134720052    -0.7222296338
   10      C      -1.2240555481    -0.2730120084    -0.6328081866
   11      Cl     -1.2218092173    -0.6478697530    -2.3325940269
   12      C       1.2736830580    -0.0240210511    -0.7672822346
   13      C       2.1712631447    -1.0883965630    -0.6001443835
   14      Cl      1.7787396859    -2.3692326901     0.5104841907
   15      C       3.3727062572    -1.1148827572    -1.3142403942
   16      Cl      4.5142845236    -2.4191288013    -1.1323743686
   17      C       3.6816008234    -0.0844871697    -2.1928077475
   18      H       4.6115334015    -0.1069750312    -2.7436061301
   19      C       2.8007454585     0.9751097752    -2.3673286334
   20      Cl      3.2395949418     2.2410504067    -3.4822782304
   21      C       1.5964901291     1.0096410251    -1.6579262683
   22      Cl      0.4820278326     2.3282762052    -1.8753146497
 ----------------------------------------------------------------
 Nuclear Repulsion Energy =        3136.68432235 hartrees
 There are      113 alpha and      113 beta electrons
 Applying Cartesian multipole field
    Component          Value
    ---------          -----
     (2,0,0)        1.00000E-11
     (0,2,0)        2.00000E-11
     (0,0,2)       -3.00000E-11
 Nucleus-field energy     =    -0.0000000172 hartrees
 Requested basis set is 6-311++G(d,p)
 There are 194 shells and 541 basis functions
 A cutoff of  1.0D-15 yielded  13211 shell pairs
 There are    116897 function pairs (    125758 Cartesian)
 Smallest overlap matrix eigenvalue = 1.04E-07
 Linear dependence detected in AO basis
 Number of orthogonalized atomic orbitals = 534
 Maximum deviation from orthogonality = 4.605E-10
 Guess from superposition of atomic densities
 Warning:  Energy on first SCF cycle will be non-variational
 SAD guess density has 226.000000 electrons

 -----------------------------------------------------------------------
  General SCF calculation program by
  Eric Jon Sundstrom, Paul Horn, Yuezhi Mao, Dmitri Zuev, Alec White,
  David Stuck, Shaama M.S., Shane Yost, Joonho Lee, David Small,
  Daniel Levine, Susi Lehtola, Hugh Burton, Evgeny Epifanovsky,
  Bang C. Huynh
 -----------------------------------------------------------------------
 Exchange:     0.2000 Hartree-Fock + 0.0800 Slater + 0.7200 B88
 Correlation:  0.1900 VWN1RPA + 0.8100 LYP
 Using SG-1 standard quadrature grid
 A restricted SCF calculation will be
 performed using DIIS
 SCF converges when DIIS error is below 1.0e-08
 ---------------------------------------
  Cycle       Energy         DIIS error
 ---------------------------------------
    1   -4604.9398176023      2.59e-02  
    2   -4599.8948295008      1.48e-03  
    3   -4599.8643285411      1.67e-03  
    4   -4599.9585371615      5.49e-04  
    5   -4599.9684447085      2.10e-04  
    6   -4599.9697602466      9.42e-05  
    7   -4599.9700835984      2.12e-05  
    8   -4599.9700978949      6.28e-06  
    9   -4599.9700992519      1.26e-06  
   10   -4599.9700992942      5.69e-07  
   11   -4599.9700993049      1.46e-07  
   12   -4599.9700993053      6.17e-08  
   13   -4599.9700993062      1.43e-08  
   14   -4599.9700993056      4.24e-09  Convergence criterion met
 ---------------------------------------
 SCF time:   CPU 1066.88s  wall 1067.00s 
 SCF   energy in the final basis set =    -4599.9700993056
 Total energy in the final basis set =    -4599.9700993056

 --------------------------------------------------------------

                    Orbital Energies (a.u.)
 --------------------------------------------------------------

 Alpha MOs
 -- Occupied --
********-101.5852-101.5851-101.5844-101.5844-101.5829-101.5828-101.5828
******** -10.2909 -10.2876 -10.2875 -10.2869 -10.2868 -10.2832 -10.2831
-10.2806 -10.2806 -10.2514 -10.2510 -10.2311  -9.5011  -9.4999  -9.4998
 -9.4993  -9.4993  -9.4978  -9.4977  -9.4973  -9.4972  -7.2661  -7.2650
 -7.2647  -7.2642  -7.2641  -7.2628  -7.2627  -7.2623  -7.2623  -7.2560
 -7.2549  -7.2547  -7.2546  -7.2541  -7.2541  -7.2538  -7.2537  -7.2534
 -7.2533  -7.2526  -7.2524  -7.2521  -7.2519  -7.2519  -7.2518  -7.2514
 -7.2514  -0.9795  -0.9625  -0.9314  -0.9256  -0.9218  -0.8943  -0.8865
 -0.8816  -0.8735  -0.8499  -0.8434  -0.8016  -0.7570  -0.7514  -0.7476
 -0.6827  -0.6398  -0.6301  -0.6291  -0.5699  -0.5539  -0.5521  -0.5342
 -0.5059  -0.4902  -0.4787  -0.4784  -0.4758  -0.4746  -0.4661  -0.4526
 -0.4384  -0.4322  -0.4304  -0.4214  -0.4097  -0.4014  -0.3837  -0.3738
 -0.3668  -0.3638  -0.3605  -0.3595  -0.3576  -0.3510  -0.3484  -0.3387
 -0.3369  -0.3357  -0.3323  -0.3286  -0.3191  -0.2895  -0.2777  -0.2723
 -0.2695
 -- Virtual --
 -0.0795  -0.0675  -0.0648  -0.0600  -0.0598  -0.0432  -0.0132  -0.0112
 -0.0086  -0.0010   0.0041   0.0133   0.0204   0.0216   0.0235   0.0275
  0.0301   0.0321   0.0437   0.0496   0.0544   0.0553   0.0598   0.0630
  0.0650   0.0715   0.0751   0.0754   0.0801   0.0816   0.0867   0.0879
  0.0937   0.0956   0.0982   0.0987   0.1057   0.1073   0.1084   0.1113
  0.1153   0.1161   0.1227   0.1234   0.1254   0.1291   0.1326   0.1377
  0.1404   0.1406   0.1437   0.1487   0.1509   0.1557   0.1573   0.1577
  0.1629   0.1677   0.1700   0.1786   0.1838   0.1859   0.1885   0.1911
  0.1997   0.2009   0.2093   0.2094   0.2146   0.2176   0.2201   0.2231
  0.2244   0.2249   0.2314   0.2353   0.2363   0.2402   0.2435   0.2465
  0.2534   0.2556   0.2574   0.2588   0.2599   0.2679   0.2703   0.2769
  0.2772   0.2805   0.2843   0.2858   0.2904   0.2957   0.2967   0.3000
  0.3055   0.3070   0.3115   0.3121   0.3185   0.3331   0.3449   0.3819
  0.3908   0.4107   0.4130   0.4196   0.4208   0.4300   0.4314   0.4385
  0.4445   0.4506   0.4545   0.4550   0.4588   0.4600   0.4672   0.4740
  0.4772   0.4813   0.4828   0.4847   0.4890   0.4909   0.5027   0.5098
  0.5118   0.5151   0.5185   0.5206   0.5353   0.5535   0.5634   0.5669
  0.5744   0.5795   0.5885   0.5928   0.5971   0.6004   0.6026   0.6057
  0.6086   0.6118   0.6129   0.6182   0.6186   0.6271   0.6503   0.6525
  0.6560   0.6562   0.6642   0.6711   0.6722   0.6884   0.7049   0.7581
  0.7617   0.7718   0.7851   0.7857   0.7966   0.8142   0.8153   0.8187
  0.8276   0.8291   0.8304   0.8332   0.8353   0.8365   0.8383   0.8427
  0.8448   0.8467   0.8502   0.8532   0.8540   0.8635   0.8653   0.8785
  0.8803   0.8815   0.8821   0.8864   0.8942   0.8973   0.9008   0.9020
  0.9102   0.9187   0.9244   0.9268   0.9286   0.9384   0.9402   0.9439
  0.9483   0.9490   0.9558   0.9617   0.9653   0.9760   0.9785   0.9894
  0.9922   0.9994   1.0071   1.0089   1.0236   1.0446   1.0508   1.0555
  1.0799   1.0806   1.0968   1.1206   1.1399   1.1498   1.1642   1.1650
  1.1908   1.1982   1.2141   1.2204   1.2304   1.2354   1.2509   1.2535
  1.2636   1.2687   1.2789   1.2902   1.2920   1.2946   1.3023   1.3025
  1.3101   1.3169   1.3602   1.3688   1.3729   1.3952   1.4045   1.4410
  1.4665   1.4822   1.4888   1.5525   1.5530   1.5674   1.5848   1.6060
  1.6423   1.6530   1.6611   1.7075   1.7409   1.7452   1.7469   1.7518
  1.7619   1.7840   1.8039   1.8150   1.8279   1.8326   1.8653   1.8717
  1.8810   1.8929   1.9073   1.9363   1.9638   1.9911   2.0299   2.0402
  2.0996   2.1087   2.1390   2.1875   2.1887   2.2218   2.2301   2.2359
  2.2378   2.2392   2.2480   2.2582   2.2702   2.2719   2.3002   2.3046
  2.3062   2.3136   2.3152   2.3306   2.3352   2.3403   2.3879   2.3915
  2.4074   2.4104   2.4366   2.4418   2.4432   2.4577   2.4646   2.4780
  2.4875   2.5104   2.5282   2.5380   2.5520   2.5676   2.6064   2.6120
  2.6352   2.6389   2.6592   2.6600   2.6716   2.6852   2.7076   2.7409
  2.7488   2.7575   2.7982   2.8109   2.8472   2.8864   2.9327   2.9580
  3.0341   3.0555   3.0613   3.0762   3.0845   3.1091   3.1372   3.1395
  3.1436   3.1886   3.2433   3.2512   3.2549   3.2566   3.3562   3.4714
  3.5039   3.5179   3.6092   3.6827   3.7806   3.8808   3.8845   3.8920
  3.9973   4.2989   4.7887   4.8150   9.7308   9.7634   9.7796   9.7876
  9.8041   9.8066   9.8236   9.8321   9.8753  23.2449  23.4235  23.7660
 23.7904  23.8141  23.8613  23.9188  23.9239  23.9318  23.9666  24.0575
 24.0833  25.7634  25.8014  25.8043  25.8052  25.8582  25.9237  25.9527
 25.9586  25.9985  26.0882  26.0932  26.1232  26.1702  26.2156  26.2219
 26.2681  26.2994  26.3941  26.4765  26.5578  26.5736  26.6266  26.7562
 26.7972  26.8551  26.9733  27.1373 215.7230 215.7566 215.7742 215.7836
215.8034 215.8048 215.8294 215.8415 215.8918
 --------------------------------------------------------------

          Ground-State Mulliken Net Atomic Charges

     Atom                 Charge (a.u.)
  ----------------------------------------
      1 C                    -0.796646
      2 C                    -1.326766
      3 Cl                    0.534995
      4 C                     0.272013
      5 Cl                    0.645911
      6 C                    -0.136764
      7 Cl                    0.673158
      8 C                     0.288566
      9 Cl                    0.644026
     10 C                    -1.321830
     11 Cl                    0.536755
     12 C                    -0.311001
     13 C                    -0.830431
     14 Cl                    0.500535
     15 C                     0.304662
     16 Cl                    0.546691
     17 C                    -0.979065
     18 H                     0.238039
     19 C                     0.301907
     20 Cl                    0.545950
     21 C                    -0.835283
     22 Cl                    0.504578
  ----------------------------------------
  Sum of atomic charges =     0.000000

 -----------------------------------------------------------------
                    Cartesian Multipole Moments
 -----------------------------------------------------------------
    Charge (ESU x 10^10)
                 0.0000
    Dipole Moment (Debye)
         X       0.7678      Y      -0.0183      Z      -0.4566
       Tot       0.8935
    Quadrupole Moments (Debye-Ang)
        XX    -176.3588     XY       0.1117     YY    -183.5454
        XZ      -3.4059     YZ       0.5612     ZZ    -180.1130
    Octopole Moments (Debye-Ang^2)
       XXX    -161.9845    XXY       2.5461    XYY     -67.1677
       YYY       4.6567    XXZ      19.3746    XYZ       1.6757
       YYZ      39.9602    XZZ     -53.5385    YZZ      -0.8827
       ZZZ     109.6119
    Hexadecapole Moments (Debye-Ang^3)
      XXXX   -7207.2587   XXXY     171.8046   XXYY   -1605.1185
      XYYY     150.6812   YYYY   -2121.5254   XXXZ    1212.5974
      XXYZ      66.1155   XYYZ     449.6727   YYYZ     139.4103
      XXZZ   -1928.5012   XYZZ      60.5325   YYZZ   -1123.1930
      XZZZ    1282.7917   YZZZ     190.3143   ZZZZ   -4545.5767
 -----------------------------------------------------------------
 Calculating analytic gradient of the SCF energy
 Gradient of SCF Energy
            1           2           3           4           5           6
    1  -0.0003820   0.0000149   0.0006581  -0.0000230  -0.0000183   0.0000748
    2  -0.0000830  -0.0005598  -0.0028348  -0.0000343  -0.0000415   0.0000175
    3   0.0001565  -0.0003212  -0.0013584   0.0000732  -0.0000202   0.0000176
            7           8           9          10          11          12
    1  -0.0000077  -0.0000244  -0.0000157   0.0004092   0.0015019   0.0003515
    2  -0.0000114   0.0000339   0.0000405   0.0006024   0.0026720  -0.0000024
    3   0.0000358  -0.0001081   0.0000567   0.0000998   0.0000262  -0.0001918
           13          14          15          16          17          18
    1  -0.0001049  -0.0002678   0.0000152  -0.0000232   0.0000050  -0.0000026
    2   0.0005305   0.0026025  -0.0000638   0.0000089   0.0000199   0.0000093
    3   0.0003096   0.0017873   0.0000318   0.0000061  -0.0000044  -0.0000097
           19          20          21          22
    1   0.0000241  -0.0000518  -0.0003658  -0.0017676
    2   0.0000158   0.0000147  -0.0004942  -0.0024427
    3  -0.0000312  -0.0000196  -0.0000600  -0.0004760
 Max gradient component =       2.835E-03
 RMS gradient           =       7.899E-04
 Gradient time:  CPU 394.95 s  wall 394.97 s
 Geometry Optimization Parameters
   NAtoms,    NIC,     NZ,  NCons,   NDum,   NFix, NCnnct, MaxDiis
       22     171      22       0       0       0       0       0

 Cartesian Hessian Update
 Hessian updated using BFGS update


** GEOMETRY OPTIMIZATION IN DELOCALIZED INTERNAL COORDINATES **
   Searching for a Minimum

   Optimization Cycle:  11

                       Coordinates (Angstroms)
     ATOM                X               Y               Z
      1  C        -0.0071200818    0.0069372594   -0.0022486138
      2  C        -0.0137663452    0.3106379137    1.3636537402
      3  Cl        1.4980413945    0.6598218356    2.1533040022
      4  C        -1.2068594212    0.3343330854    2.0940020179
      5  Cl       -1.1908092359    0.7134983496    3.7869832752
      6  C        -2.4171153348    0.0485567529    1.4468943932
      7  Cl       -3.9027902011    0.0686035333    2.3427500286
      8  C        -2.4291345585   -0.2555002970    0.0783644875
      9  Cl       -3.9262720741   -0.6134720052   -0.7222296338
     10  C        -1.2240555481   -0.2730120084   -0.6328081866
     11  Cl       -1.2218092173   -0.6478697530   -2.3325940269
     12  C         1.2736830580   -0.0240210511   -0.7672822346
     13  C         2.1712631447   -1.0883965630   -0.6001443835
     14  Cl        1.7787396859   -2.3692326901    0.5104841907
     15  C         3.3727062572   -1.1148827572   -1.3142403942
     16  Cl        4.5142845236   -2.4191288013   -1.1323743686
     17  C         3.6816008234   -0.0844871697   -2.1928077475
     18  H         4.6115334015   -0.1069750312   -2.7436061301
     19  C         2.8007454585    0.9751097752   -2.3673286334
     20  Cl        3.2395949418    2.2410504067   -3.4822782304
     21  C         1.5964901291    1.0096410251   -1.6579262683
     22  Cl        0.4820278326    2.3282762052   -1.8753146497
   Point Group: c1    Number of degrees of freedom:    60


   Energy is  -4599.970099306

 Hessian updated using BFGS update

 60 Hessian modes will be used to form the next step
  Hessian Eigenvalues:
     0.007221    0.016319    0.017507    0.020540    0.020581    0.020684
     0.021681    0.022745    0.022879    0.023499    0.024090    0.024090
     0.024114    0.024114    0.024140    0.024143    0.024145    0.024166
     0.055203    0.093108    0.101105    0.160000    0.216935    0.224780
     0.227440    0.234496    0.236368    0.249972    0.249977    0.249983
     0.249992    0.249994    0.249996    0.250004    0.250006    0.250451
     0.252534    0.287957    0.289142    0.290386    0.292938    0.301028
     0.301033    0.301033    0.301059    0.301906    0.317245    0.356671
     0.403601    0.407665    0.419971    0.426593    0.457252    0.458713
     0.466704    0.471658    0.478202    0.478206    0.479319    0.482568

 Minimum search - taking simple RFO step
 Searching for Lamda that Minimizes Along All modes
 Value Taken    Lamda =  -0.00227803
 Calculated Step too Large.  Step scaled by  0.614629
 Step Taken.  Stepsize is  0.300000

                             Maximum     Tolerance    Cnvgd?
         Gradient           0.003582      0.000300      NO
         Displacement       0.227175      0.001200      NO
         Energy change     -0.001700      0.000001      NO


 New Cartesian Coordinates Obtained by Inverse Iteration

 Displacement from previous Coordinates is:  0.434002
 ----------------------------------------------------------------
             Standard Nuclear Orientation (Angstroms)
    I     Atom           X                Y                Z
 ----------------------------------------------------------------
    1      C      -0.0073011761     0.0089699158    -0.0024321047
    2      C      -0.0169124274     0.3430894228     1.3559084542
    3      Cl      1.4912954332     0.7283744245     2.1358626878
    4      C      -1.2098220893     0.3667828924     2.0863476000
    5      Cl     -1.1975787238     0.7862178210     3.7698171364
    6      C      -2.4160203366     0.0476614255     1.4469570654
    7      Cl     -3.9015106606     0.0665173468     2.3432691502
    8      C      -2.4243052916    -0.2887812786     0.0859669892
    9      Cl     -3.9151881801    -0.6904685083    -0.7054221931
   10      C      -1.2196087806    -0.3035845305    -0.6256813646
   11      Cl     -1.2108412018    -0.7145415442    -2.3172656028
   12      C       1.2736796008    -0.0223575035    -0.7676068342
   13      C       2.1547166701    -1.1031985634    -0.6242852719
   14      Cl      1.7410568176    -2.4017843357     0.4581249103
   15      C       3.3558423824    -1.1314319577    -1.3387510681
   16      Cl      4.4763880786    -2.4576232945    -1.1878814801
   17      C       3.6807285407    -0.0850905483    -2.1923990475
   18      H       4.6107708731    -0.1084072293    -2.7430207973
   19      C       2.8160782503     0.9915510912    -2.3422910001
   20      Cl      3.2754555688     2.2780634744    -3.4248499585
   21      C       1.6113732908     1.0265689979    -1.6337760310
   22      Cl      0.5126819944     2.3629604967    -1.8233386057
 ----------------------------------------------------------------
 Nuclear Repulsion Energy =        3135.02279562 hartrees
 There are      113 alpha and      113 beta electrons
 Applying Cartesian multipole field
    Component          Value
    ---------          -----
     (2,0,0)        1.00000E-11
     (0,2,0)        2.00000E-11
     (0,0,2)       -3.00000E-11
 Nucleus-field energy     =    -0.0000000144 hartrees
 Requested basis set is 6-311++G(d,p)
 There are 194 shells and 541 basis functions
 A cutoff of  1.0D-15 yielded  13216 shell pairs
 There are    117058 function pairs (    125956 Cartesian)
 Smallest overlap matrix eigenvalue = 1.04E-07
 Linear dependence detected in AO basis
 Number of orthogonalized atomic orbitals = 534
 Maximum deviation from orthogonality = 9.106E-10
 Guess from superposition of atomic densities
 Warning:  Energy on first SCF cycle will be non-variational
 SAD guess density has 226.000000 electrons

 -----------------------------------------------------------------------
  General SCF calculation program by
  Eric Jon Sundstrom, Paul Horn, Yuezhi Mao, Dmitri Zuev, Alec White,
  David Stuck, Shaama M.S., Shane Yost, Joonho Lee, David Small,
  Daniel Levine, Susi Lehtola, Hugh Burton, Evgeny Epifanovsky,
  Bang C. Huynh
 -----------------------------------------------------------------------
 Exchange:     0.2000 Hartree-Fock + 0.0800 Slater + 0.7200 B88
 Correlation:  0.1900 VWN1RPA + 0.8100 LYP
 Using SG-1 standard quadrature grid
 A restricted SCF calculation will be
 performed using DIIS
 SCF converges when DIIS error is below 1.0e-08
 ---------------------------------------
  Cycle       Energy         DIIS error
 ---------------------------------------
    1   -4604.9365335148      2.59e-02  
    2   -4599.8957990444      1.48e-03  
    3   -4599.8647381258      1.68e-03  
    4   -4599.9595744295      5.52e-04  
    5   -4599.9695684737      2.12e-04  
    6   -4599.9709190417      9.39e-05  
    7   -4599.9712399875      2.12e-05  
    8   -4599.9712542118      6.28e-06  
    9   -4599.9712555685      1.26e-06  
   10   -4599.9712556100      5.59e-07  
   11   -4599.9712556207      1.46e-07  
   12   -4599.9712556211      6.13e-08  
   13   -4599.9712556215      1.44e-08  
   14   -4599.9712556218      4.29e-09  Convergence criterion met
 ---------------------------------------
 SCF time:   CPU 1067.59s  wall 1068.00s 
 SCF   energy in the final basis set =    -4599.9712556218
 Total energy in the final basis set =    -4599.9712556218

 --------------------------------------------------------------

                    Orbital Energies (a.u.)
 --------------------------------------------------------------

 Alpha MOs
 -- Occupied --
********-101.5852-101.5851-101.5847-101.5847-101.5833-101.5831-101.5828
******** -10.2909 -10.2876 -10.2875 -10.2868 -10.2868 -10.2831 -10.2830
-10.2806 -10.2806 -10.2512 -10.2508 -10.2311  -9.5010  -9.4999  -9.4998
 -9.4996  -9.4996  -9.4981  -9.4980  -9.4974  -9.4973  -7.2661  -7.2650
 -7.2647  -7.2645  -7.2644  -7.2630  -7.2629  -7.2623  -7.2623  -7.2560
 -7.2549  -7.2547  -7.2546  -7.2544  -7.2543  -7.2538  -7.2538  -7.2537
 -7.2536  -7.2528  -7.2526  -7.2522  -7.2521  -7.2521  -7.2520  -7.2515
 -7.2515  -0.9794  -0.9625  -0.9313  -0.9257  -0.9217  -0.8944  -0.8862
 -0.8820  -0.8736  -0.8497  -0.8435  -0.8016  -0.7570  -0.7515  -0.7477
 -0.6827  -0.6395  -0.6301  -0.6294  -0.5696  -0.5546  -0.5521  -0.5342
 -0.5058  -0.4903  -0.4787  -0.4784  -0.4757  -0.4747  -0.4660  -0.4526
 -0.4385  -0.4324  -0.4298  -0.4211  -0.4097  -0.4010  -0.3833  -0.3732
 -0.3665  -0.3638  -0.3604  -0.3597  -0.3586  -0.3510  -0.3489  -0.3387
 -0.3370  -0.3366  -0.3333  -0.3285  -0.3193  -0.2887  -0.2783  -0.2724
 -0.2696
 -- Virtual --
 -0.0777  -0.0676  -0.0648  -0.0619  -0.0598  -0.0433  -0.0131  -0.0115
 -0.0087  -0.0011   0.0041   0.0133   0.0203   0.0216   0.0235   0.0275
  0.0298   0.0321   0.0436   0.0498   0.0548   0.0551   0.0597   0.0621
  0.0654   0.0712   0.0751   0.0757   0.0802   0.0815   0.0867   0.0879
  0.0934   0.0954   0.0991   0.0993   0.1054   0.1062   0.1077   0.1108
  0.1155   0.1165   0.1222   0.1230   0.1260   0.1298   0.1319   0.1374
  0.1401   0.1403   0.1434   0.1470   0.1509   0.1564   0.1573   0.1575
  0.1648   0.1677   0.1701   0.1780   0.1846   0.1862   0.1870   0.1910
  0.1990   0.2010   0.2079   0.2094   0.2135   0.2154   0.2169   0.2214
  0.2243   0.2255   0.2307   0.2351   0.2353   0.2397   0.2425   0.2471
  0.2543   0.2573   0.2578   0.2604   0.2611   0.2692   0.2697   0.2771
  0.2773   0.2800   0.2851   0.2862   0.2899   0.2922   0.2954   0.3005
  0.3053   0.3066   0.3136   0.3157   0.3173   0.3341   0.3476   0.3819
  0.3907   0.4111   0.4153   0.4205   0.4219   0.4311   0.4346   0.4384
  0.4445   0.4493   0.4539   0.4550   0.4587   0.4601   0.4660   0.4734
  0.4765   0.4812   0.4824   0.4836   0.4891   0.4913   0.5019   0.5097
  0.5134   0.5182   0.5186   0.5209   0.5380   0.5563   0.5640   0.5676
  0.5721   0.5795   0.5865   0.5925   0.5973   0.5988   0.6035   0.6070
  0.6078   0.6130   0.6160   0.6204   0.6209   0.6272   0.6481   0.6491
  0.6551   0.6561   0.6628   0.6703   0.6732   0.6854   0.7091   0.7578
  0.7643   0.7718   0.7847   0.7854   0.7967   0.8124   0.8164   0.8200
  0.8282   0.8289   0.8311   0.8331   0.8350   0.8362   0.8373   0.8431
  0.8445   0.8464   0.8510   0.8531   0.8563   0.8626   0.8657   0.8789
  0.8805   0.8825   0.8847   0.8861   0.8938   0.8966   0.9000   0.9002
  0.9092   0.9184   0.9240   0.9257   0.9285   0.9389   0.9412   0.9439
  0.9481   0.9488   0.9556   0.9616   0.9669   0.9737   0.9795   0.9849
  0.9962   0.9980   1.0094   1.0108   1.0269   1.0400   1.0541   1.0607
  1.0782   1.0843   1.0973   1.1208   1.1394   1.1542   1.1636   1.1682
  1.1904   1.2006   1.2127   1.2211   1.2297   1.2481   1.2537   1.2545
  1.2655   1.2681   1.2789   1.2895   1.2916   1.2945   1.2995   1.3044
  1.3080   1.3158   1.3587   1.3706   1.3728   1.3948   1.3968   1.4409
  1.4668   1.4774   1.4927   1.5465   1.5533   1.5683   1.5928   1.6061
  1.6418   1.6534   1.6610   1.7070   1.7411   1.7413   1.7470   1.7524
  1.7619   1.7850   1.8040   1.8138   1.8284   1.8313   1.8663   1.8719
  1.8802   1.8941   1.9074   1.9405   1.9638   1.9912   2.0295   2.0402
  2.0990   2.1090   2.1331   2.1855   2.1901   2.2218   2.2271   2.2350
  2.2380   2.2406   2.2488   2.2642   2.2683   2.2707   2.2953   2.3068
  2.3072   2.3146   2.3176   2.3315   2.3390   2.3414   2.3824   2.3910
  2.4077   2.4106   2.4376   2.4442   2.4470   2.4554   2.4620   2.4801
  2.4893   2.5125   2.5264   2.5366   2.5566   2.5642   2.6014   2.6088
  2.6394   2.6421   2.6631   2.6664   2.6678   2.6836   2.7094   2.7416
  2.7451   2.7569   2.7992   2.8100   2.8407   2.8848   2.9357   2.9572
  3.0356   3.0567   3.0618   3.0766   3.0885   3.1115   3.1345   3.1403
  3.1411   3.1907   3.2405   3.2534   3.2548   3.2616   3.3585   3.4739
  3.5043   3.5161   3.6103   3.6878   3.7826   3.8806   3.8868   3.8915
  3.9982   4.2956   4.7902   4.8132   9.7347   9.7650   9.7793   9.7865
  9.8042   9.8044   9.8323   9.8362   9.8600  23.2481  23.4243  23.7663
 23.7894  23.8157  23.8627  23.9195  23.9238  23.9309  23.9674  24.0589
 24.0858  25.7634  25.7999  25.8008  25.8051  25.8576  25.9017  25.9607
 25.9772  25.9954  26.0843  26.0924  26.1253  26.1707  26.2103  26.2302
 26.2772  26.2904  26.3933  26.4800  26.5530  26.5698  26.6402  26.7565
 26.7862  26.8599  26.9619  27.1641 215.7269 215.7585 215.7737 215.7825
215.8028 215.8035 215.8391 215.8480 215.8728
 --------------------------------------------------------------

          Ground-State Mulliken Net Atomic Charges

     Atom                 Charge (a.u.)
  ----------------------------------------
      1 C                    -0.812724
      2 C                    -1.385104
      3 Cl                    0.564809
      4 C                     0.248728
      5 Cl                    0.642692
      6 C                    -0.021962
      7 Cl                    0.675586
      8 C                     0.266587
      9 Cl                    0.640666
     10 C                    -1.384433
     11 Cl                    0.567417
     12 C                    -0.371084
     13 C                    -0.951387
     14 Cl                    0.528553
     15 C                     0.372910
     16 Cl                    0.550639
     17 C                    -0.869929
     18 H                     0.240408
     19 C                     0.357209
     20 Cl                    0.550221
     21 C                    -0.940463
     22 Cl                    0.530661
  ----------------------------------------
  Sum of atomic charges =     0.000000

 -----------------------------------------------------------------
                    Cartesian Multipole Moments
 -----------------------------------------------------------------
    Charge (ESU x 10^10)
                 0.0000
    Dipole Moment (Debye)
         X       0.7701      Y      -0.0183      Z      -0.4582
       Tot       0.8963
    Quadrupole Moments (Debye-Ang)
        XX    -176.3294     XY       0.1251     YY    -183.5208
        XZ      -3.4204     YZ       0.5918     ZZ    -180.1040
    Octopole Moments (Debye-Ang^2)
       XXX    -161.8259    XXY       2.4053    XYY     -67.2295
       YYY       4.7086    XXZ      19.3524    XYZ       1.6317
       YYZ      39.9918    XZZ     -53.4854    YZZ      -0.7549
       ZZZ     109.5166
    Hexadecapole Moments (Debye-Ang^3)
      XXXX   -7180.0207   XXXY     148.2887   XXYY   -1613.8743
      XYYY     124.9717   YYYY   -2205.6000   XXXZ    1229.5207
      XXYZ      54.6154   XYYZ     455.1822   YYYZ     101.2719
      XXZZ   -1913.1593   XYZZ      52.7514   YYZZ   -1126.2524
      XZZZ    1300.3163   YZZZ     155.7363   ZZZZ   -4482.3746
 -----------------------------------------------------------------
 Calculating analytic gradient of the SCF energy
 Gradient of SCF Energy
            1           2           3           4           5           6
    1  -0.0003861  -0.0000406   0.0004284   0.0000456   0.0000988   0.0000895
    2  -0.0000440  -0.0003722  -0.0019230  -0.0000468   0.0000100   0.0000118
    3   0.0001330  -0.0001833  -0.0008283   0.0000511  -0.0000421  -0.0000262
            7           8           9          10          11          12
    1  -0.0000311   0.0000160   0.0000375   0.0002714   0.0009039   0.0003389
    2  -0.0000090   0.0000750  -0.0000311   0.0003813   0.0018126  -0.0000338
    3   0.0000313  -0.0000893   0.0000041   0.0000993   0.0000213  -0.0002058
           13          14          15          16          17          18
    1  -0.0001214  -0.0001264  -0.0000052  -0.0000432  -0.0000587  -0.0000046
    2   0.0003982   0.0017654  -0.0000308  -0.0000031   0.0000236   0.0000047
    3   0.0001669   0.0012182   0.0000091   0.0000176   0.0000142  -0.0000119
           19          20          21          22
    1   0.0000362  -0.0000677  -0.0001774  -0.0012039
    2  -0.0000311   0.0000277  -0.0003284  -0.0016572
    3  -0.0000183   0.0000040   0.0000141  -0.0003792
 Max gradient component =       1.923E-03
 RMS gradient           =       5.331E-04
 Gradient time:  CPU 399.67 s  wall 399.69 s
 Geometry Optimization Parameters
   NAtoms,    NIC,     NZ,  NCons,   NDum,   NFix, NCnnct, MaxDiis
       22     171      22       0       0       0       0       0

 Cartesian Hessian Update
 Hessian updated using BFGS update


** GEOMETRY OPTIMIZATION IN DELOCALIZED INTERNAL COORDINATES **
   Searching for a Minimum

   Optimization Cycle:  12

                       Coordinates (Angstroms)
     ATOM                X               Y               Z
      1  C        -0.0073011761    0.0089699158   -0.0024321047
      2  C        -0.0169124274    0.3430894228    1.3559084542
      3  Cl        1.4912954332    0.7283744245    2.1358626878
      4  C        -1.2098220893    0.3667828924    2.0863476000
      5  Cl       -1.1975787238    0.7862178210    3.7698171364
      6  C        -2.4160203366    0.0476614255    1.4469570654
      7  Cl       -3.9015106606    0.0665173468    2.3432691502
      8  C        -2.4243052916   -0.2887812786    0.0859669892
      9  Cl       -3.9151881801   -0.6904685083   -0.7054221931
     10  C        -1.2196087806   -0.3035845305   -0.6256813646
     11  Cl       -1.2108412018   -0.7145415442   -2.3172656028
     12  C         1.2736796008   -0.0223575035   -0.7676068342
     13  C         2.1547166701   -1.1031985634   -0.6242852719
     14  Cl        1.7410568176   -2.4017843357    0.4581249103
     15  C         3.3558423824   -1.1314319577   -1.3387510681
     16  Cl        4.4763880786   -2.4576232945   -1.1878814801
     17  C         3.6807285407   -0.0850905483   -2.1923990475
     18  H         4.6107708731   -0.1084072293   -2.7430207973
     19  C         2.8160782503    0.9915510912   -2.3422910001
     20  Cl        3.2754555688    2.2780634744   -3.4248499585
     21  C         1.6113732908    1.0265689979   -1.6337760310
     22  Cl        0.5126819944    2.3629604967   -1.8233386057
   Point Group: c1    Number of degrees of freedom:    60


   Energy is  -4599.971255622

 Hessian updated using BFGS update

 60 Hessian modes will be used to form the next step
  Hessian Eigenvalues:
     0.005066    0.016320    0.017509    0.020512    0.020578    0.020683
     0.021681    0.022746    0.022838    0.023499    0.024090    0.024090
     0.024114    0.024114    0.024140    0.024143    0.024145    0.024175
     0.055204    0.093079    0.101103    0.160000    0.216941    0.224541
     0.227468    0.234494    0.236363    0.249972    0.249975    0.249983
     0.249991    0.249993    0.249996    0.250001    0.250005    0.250652
     0.252573    0.287960    0.289055    0.290385    0.292938    0.301028
     0.301033    0.301033    0.301058    0.301905    0.317245    0.356671
     0.403487    0.407665    0.419972    0.426593    0.457251    0.458713
     0.466722    0.471658    0.478203    0.478210    0.479341    0.482625

 Minimum search - taking simple RFO step
 Searching for Lamda that Minimizes Along All modes
 Value Taken    Lamda =  -0.00150411
 Calculated Step too Large.  Step scaled by  0.628438
 Step Taken.  Stepsize is  0.300000

                             Maximum     Tolerance    Cnvgd?
         Gradient           0.002429      0.000300      NO
         Displacement       0.228144      0.001200      NO
         Energy change     -0.001156      0.000001      NO


 New Cartesian Coordinates Obtained by Inverse Iteration

 Displacement from previous Coordinates is:  0.430798
 ----------------------------------------------------------------
             Standard Nuclear Orientation (Angstroms)
    I     Atom           X                Y                Z
 ----------------------------------------------------------------
    1      C      -0.0067983021     0.0106556661    -0.0019356590
    2      C      -0.0202540097     0.3752591496     1.3480296244
    3      Cl      1.4838165042     0.7983336713     2.1167478390
    4      C      -1.2135316098     0.3984115829     2.0782212385
    5      Cl     -1.2082512855     0.8560791845     3.7517880242
    6      C      -2.4148679202     0.0466509165     1.4466216858
    7      Cl     -3.9003725684     0.0648824871     2.3428967215
    8      C      -2.4185431302    -0.3214696915     0.0937964987
    9      Cl     -3.9033406432    -0.7628454296    -0.6878072937
   10      C      -1.2136858207    -0.3342961054    -0.6178094367
   11      Cl     -1.1959376717    -0.7826773992    -2.3001697240
   12      C       1.2740795142    -0.0206985815    -0.7668374850
   13      C       2.1385912382    -1.1172055003    -0.6477822535
   14      Cl      1.7032210644    -2.4333009743     0.4053143750
   15      C       3.3391426230    -1.1469323194    -1.3632926596
   16      Cl      4.4390914244    -2.4934685466    -1.2447701945
   17      C       3.6792132659    -0.0858475319    -2.1926549634
   18      H       4.6088166945    -0.1101601274    -2.7440153245
   19      C       2.8305601437     1.0067870141    -2.3175668031
   20      Cl      3.3099757200     2.3115898698    -3.3690275403
   21      C       1.6260448742     1.0426938500    -1.6086915438
   22      Cl      0.5440085278     2.3970468304    -1.7678024920
 ----------------------------------------------------------------
 Nuclear Repulsion Energy =        3133.76986526 hartrees
 There are      113 alpha and      113 beta electrons
 Applying Cartesian multipole field
    Component          Value
    ---------          -----
     (2,0,0)        1.00000E-11
     (0,2,0)        2.00000E-11
     (0,0,2)       -3.00000E-11
 Nucleus-field energy     =    -0.0000000117 hartrees
 Requested basis set is 6-311++G(d,p)
 There are 194 shells and 541 basis functions
 A cutoff of  1.0D-15 yielded  13225 shell pairs
 There are    117083 function pairs (    125978 Cartesian)
 Smallest overlap matrix eigenvalue = 1.03E-07
 Linear dependence detected in AO basis
 Number of orthogonalized atomic orbitals = 533
 Maximum deviation from orthogonality = 2.930E-10
 Guess from superposition of atomic densities
 Warning:  Energy on first SCF cycle will be non-variational
 SAD guess density has 226.000000 electrons

 -----------------------------------------------------------------------
  General SCF calculation program by
  Eric Jon Sundstrom, Paul Horn, Yuezhi Mao, Dmitri Zuev, Alec White,
  David Stuck, Shaama M.S., Shane Yost, Joonho Lee, David Small,
  Daniel Levine, Susi Lehtola, Hugh Burton, Evgeny Epifanovsky,
  Bang C. Huynh
 -----------------------------------------------------------------------
 Exchange:     0.2000 Hartree-Fock + 0.0800 Slater + 0.7200 B88
 Correlation:  0.1900 VWN1RPA + 0.8100 LYP
 Using SG-1 standard quadrature grid
 A restricted SCF calculation will be
 performed using DIIS
 SCF converges when DIIS error is below 1.0e-08
 ---------------------------------------
  Cycle       Energy         DIIS error
 ---------------------------------------
    1   -4604.9328983934      2.59e-02  
    2   -4599.8963554545      1.48e-03  
    3   -4599.8647621222      1.69e-03  
    4   -4599.9601998810      5.55e-04  
    5   -4599.9702634153      2.14e-04  
    6   -4599.9716464622      9.37e-05  
    7   -4599.9719647617      2.12e-05  
    8   -4599.9719789242      6.29e-06  
    9   -4599.9719802805      1.25e-06  
   10   -4599.9719803217      5.51e-07  
   11   -4599.9719803317      1.45e-07  
   12   -4599.9719803321      6.09e-08  
   13   -4599.9719803328      1.45e-08  
   14   -4599.9719803325      4.30e-09  Convergence criterion met
 ---------------------------------------
 SCF time:   CPU 1067.74s  wall 1068.00s 
 SCF   energy in the final basis set =    -4599.9719803325
 Total energy in the final basis set =    -4599.9719803325

 --------------------------------------------------------------

                    Orbital Energies (a.u.)
 --------------------------------------------------------------

 Alpha MOs
 -- Occupied --
********-101.5853-101.5852-101.5850-101.5850-101.5835-101.5834-101.5829
******** -10.2910 -10.2877 -10.2876 -10.2868 -10.2868 -10.2831 -10.2830
-10.2806 -10.2806 -10.2510 -10.2506 -10.2312  -9.5010  -9.4999  -9.4998
 -9.4998  -9.4998  -9.4983  -9.4982  -9.4974  -9.4973  -7.2661  -7.2650
 -7.2648  -7.2647  -7.2646  -7.2632  -7.2631  -7.2624  -7.2623  -7.2559
 -7.2548  -7.2548  -7.2546  -7.2546  -7.2546  -7.2539  -7.2539  -7.2538
 -7.2538  -7.2531  -7.2529  -7.2524  -7.2523  -7.2522  -7.2520  -7.2515
 -7.2515  -0.9794  -0.9625  -0.9310  -0.9257  -0.9217  -0.8946  -0.8860
 -0.8823  -0.8736  -0.8495  -0.8437  -0.8016  -0.7570  -0.7516  -0.7478
 -0.6826  -0.6393  -0.6301  -0.6298  -0.5693  -0.5552  -0.5521  -0.5342
 -0.5058  -0.4903  -0.4788  -0.4783  -0.4756  -0.4747  -0.4659  -0.4527
 -0.4385  -0.4326  -0.4293  -0.4209  -0.4097  -0.4007  -0.3829  -0.3726
 -0.3662  -0.3638  -0.3604  -0.3601  -0.3592  -0.3510  -0.3494  -0.3389
 -0.3373  -0.3370  -0.3339  -0.3284  -0.3195  -0.2879  -0.2788  -0.2725
 -0.2695
 -- Virtual --
 -0.0758  -0.0676  -0.0648  -0.0638  -0.0598  -0.0433  -0.0130  -0.0117
 -0.0088  -0.0011   0.0040   0.0133   0.0203   0.0216   0.0235   0.0275
  0.0294   0.0321   0.0435   0.0499   0.0549   0.0555   0.0599   0.0612
  0.0657   0.0708   0.0751   0.0760   0.0803   0.0815   0.0869   0.0878
  0.0931   0.0953   0.0997   0.1003   0.1050   0.1054   0.1070   0.1105
  0.1156   0.1168   0.1218   0.1227   0.1273   0.1305   0.1314   0.1371
  0.1399   0.1400   0.1443   0.1466   0.1509   0.1567   0.1572   0.1577
  0.1663   0.1689   0.1704   0.1804   0.1849   0.1861   0.1864   0.1915
  0.1982   0.2012   0.2071   0.2092   0.2110   0.2136   0.2164   0.2205
  0.2241   0.2265   0.2302   0.2349   0.2354   0.2395   0.2410   0.2477
  0.2564   0.2582   0.2611   0.2615   0.2637   0.2706   0.2707   0.2769
  0.2788   0.2827   0.2854   0.2882   0.2922   0.2928   0.2944   0.3039
  0.3054   0.3076   0.3152   0.3158   0.3351   0.3453   0.3819   0.3906
  0.4110   0.4127   0.4209   0.4234   0.4314   0.4364   0.4382   0.4435
  0.4451   0.4528   0.4553   0.4590   0.4597   0.4648   0.4732   0.4753
  0.4805   0.4821   0.4827   0.4892   0.4907   0.5001   0.5050   0.5121
  0.5180   0.5194   0.5226   0.5395   0.5584   0.5643   0.5682   0.5685
  0.5733   0.5825   0.5923   0.5964   0.5983   0.6031   0.6076   0.6081
  0.6132   0.6178   0.6216   0.6230   0.6275   0.6449   0.6463   0.6534
  0.6563   0.6621   0.6706   0.6741   0.6822   0.7132   0.7571   0.7583
  0.7729   0.7841   0.7852   0.7959   0.8107   0.8112   0.8178   0.8277
  0.8294   0.8313   0.8329   0.8346   0.8350   0.8359   0.8417   0.8440
  0.8454   0.8481   0.8516   0.8578   0.8609   0.8682   0.8744   0.8794
  0.8807   0.8847   0.8890   0.8936   0.8961   0.8980   0.8986   0.9000
  0.9176   0.9236   0.9257   0.9287   0.9390   0.9409   0.9435   0.9470
  0.9477   0.9545   0.9612   0.9685   0.9712   0.9803   0.9810   0.9942
  1.0034   1.0063   1.0137   1.0295   1.0347   1.0577   1.0646   1.0758
  1.0867   1.0978   1.1210   1.1392   1.1560   1.1627   1.1715   1.1905
  1.2023   1.2114   1.2219   1.2291   1.2537   1.2549   1.2606   1.2674
  1.2674   1.2791   1.2892   1.2906   1.2943   1.2963   1.3043   1.3067
  1.3152   1.3579   1.3713   1.3732   1.3921   1.3951   1.4412   1.4670
  1.4740   1.4944   1.5399   1.5537   1.5680   1.6034   1.6059   1.6412
  1.6538   1.6608   1.7064   1.7376   1.7413   1.7470   1.7527   1.7624
  1.7865   1.8037   1.8128   1.8285   1.8302   1.8671   1.8724   1.8796
  1.8950   1.9074   1.9435   1.9638   1.9912   2.0291   2.0398   2.0985
  2.1095   2.1278   2.1811   2.1914   2.2218   2.2244   2.2326   2.2383
  2.2414   2.2490   2.2648   2.2691   2.2695   2.2848   2.3070   2.3129
  2.3144   2.3194   2.3325   2.3407   2.3431   2.3812   2.3903   2.4018
  2.4107   2.4378   2.4461   2.4463   2.4528   2.4631   2.4832   2.4907
  2.5117   2.5253   2.5350   2.5574   2.5607   2.5906   2.6063   2.6396
  2.6473   2.6616   2.6661   2.6749   2.6826   2.7124   2.7374   2.7443
  2.7567   2.8000   2.8093   2.8343   2.8831   2.9388   2.9559   3.0366
  3.0576   3.0621   3.0766   3.0938   3.1141   3.1317   3.1362   3.1418
  3.1930   3.2379   3.2529   3.2541   3.2695   3.3594   3.4762   3.5049
  3.5144   3.6113   3.6930   3.7849   3.8802   3.8882   3.8909   3.9993
  4.2927   4.7919   4.8104   9.7371   9.7662   9.7790   9.7859   9.8037
  9.8045   9.8413   9.8431   9.8457  23.2411  23.4253  23.7669  23.7883
 23.8137  23.8638  23.9199  23.9232  23.9299  23.9677  24.0595  24.0877
 25.7634  25.7932  25.7998  25.8045  25.8567  25.8790  25.9648  25.9916
 25.9925  26.0541  26.0912  26.1260  26.1704  26.2044  26.2193  26.2870
 26.3100  26.3920  26.4716  26.5493  26.5670  26.6266  26.7486  26.7808
 26.8549  26.9503  27.1950 215.7288 215.7599 215.7734 215.7820 215.8026
215.8037 215.8502 215.8552 215.8566
 --------------------------------------------------------------

          Ground-State Mulliken Net Atomic Charges

     Atom                 Charge (a.u.)
  ----------------------------------------
      1 C                    -1.141995
      2 C                    -1.501241
      3 Cl                    0.595558
      4 C                     0.407320
      5 Cl                    0.637538
      6 C                     0.127145
      7 Cl                    0.679829
      8 C                     0.443249
      9 Cl                    0.634689
     10 C                    -1.514337
     11 Cl                    0.601209
     12 C                    -0.712272
     13 C                    -1.343297
     14 Cl                    0.557279
     15 C                     0.766129
     16 Cl                    0.546158
     17 C                    -0.581612
     18 H                     0.245634
     19 C                     0.738088
     20 Cl                    0.546548
     21 C                    -1.287304
     22 Cl                    0.555685
  ----------------------------------------
  Sum of atomic charges =     0.000000

 -----------------------------------------------------------------
                    Cartesian Multipole Moments
 -----------------------------------------------------------------
    Charge (ESU x 10^10)
                 0.0000
    Dipole Moment (Debye)
         X       0.7694      Y      -0.0186      Z      -0.4581
       Tot       0.8956
    Quadrupole Moments (Debye-Ang)
        XX    -176.3116     XY       0.1290     YY    -183.5008
        XZ      -3.4358     YZ       0.6082     ZZ    -180.0944
    Octopole Moments (Debye-Ang^2)
       XXX    -161.8180    XXY       2.2604    XYY     -67.2870
       YYY       4.7173    XXZ      19.3929    XYZ       1.5858
       YYZ      40.0228    XZZ     -53.4667    YZZ      -0.6375
       ZZZ     109.4090
    Hexadecapole Moments (Debye-Ang^3)
      XXXX   -7152.9210   XXXY     125.2385   XXYY   -1622.5980
      XYYY     100.0010   YYYY   -2290.0809   XXXZ    1247.2709
      XXYZ      42.8374   XYYZ     460.8772   YYYZ      62.8302
      XXZZ   -1897.7633   XYZZ      44.9649   YYZZ   -1129.3530
      XZZZ    1318.3054   YZZZ     120.2298   ZZZZ   -4419.2402
 -----------------------------------------------------------------
 Calculating analytic gradient of the SCF energy
 Gradient of SCF Energy
            1           2           3           4           5           6
    1  -0.0002779   0.0000784   0.0004272  -0.0000135  -0.0000379   0.0000566
    2   0.0000047  -0.0003286  -0.0012808  -0.0000203   0.0000279   0.0000035
    3   0.0000758  -0.0002508  -0.0006337   0.0000590  -0.0000125  -0.0000077
            7           8           9          10          11          12
    1   0.0000128  -0.0000321  -0.0000203   0.0003318   0.0007003   0.0002409
    2   0.0000123   0.0000478  -0.0000540   0.0002822   0.0012149  -0.0000274
    3   0.0000466   0.0000164   0.0000644   0.0000604  -0.0000511  -0.0001474
           13          14          15          16          17          18
    1  -0.0002316  -0.0001561   0.0000241   0.0000010  -0.0000338  -0.0000082
    2   0.0003168   0.0011575  -0.0000462   0.0000045   0.0000139   0.0000009
    3   0.0001069   0.0009249  -0.0000162  -0.0000194  -0.0000131  -0.0000187
           19          20          21          22
    1   0.0000282  -0.0000006  -0.0001302  -0.0009592
    2   0.0000001   0.0000119  -0.0002365  -0.0011052
    3  -0.0000340  -0.0000056   0.0001337  -0.0002780
 Max gradient component =       1.281E-03
 RMS gradient           =       3.785E-04
 Gradient time:  CPU 397.16 s  wall 397.19 s
 Geometry Optimization Parameters
   NAtoms,    NIC,     NZ,  NCons,   NDum,   NFix, NCnnct, MaxDiis
       22     171      22       0       0       0       0       0

 Cartesian Hessian Update
 Hessian updated using BFGS update


** GEOMETRY OPTIMIZATION IN DELOCALIZED INTERNAL COORDINATES **
   Searching for a Minimum

   Optimization Cycle:  13

                       Coordinates (Angstroms)
     ATOM                X               Y               Z
      1  C        -0.0067983021    0.0106556661   -0.0019356590
      2  C        -0.0202540097    0.3752591496    1.3480296244
      3  Cl        1.4838165042    0.7983336713    2.1167478390
      4  C        -1.2135316098    0.3984115829    2.0782212385
      5  Cl       -1.2082512855    0.8560791845    3.7517880242
      6  C        -2.4148679202    0.0466509165    1.4466216858
      7  Cl       -3.9003725684    0.0648824871    2.3428967215
      8  C        -2.4185431302   -0.3214696915    0.0937964987
      9  Cl       -3.9033406432   -0.7628454296   -0.6878072937
     10  C        -1.2136858207   -0.3342961054   -0.6178094367
     11  Cl       -1.1959376717   -0.7826773992   -2.3001697240
     12  C         1.2740795142   -0.0206985815   -0.7668374850
     13  C         2.1385912382   -1.1172055003   -0.6477822535
     14  Cl        1.7032210644   -2.4333009743    0.4053143750
     15  C         3.3391426230   -1.1469323194   -1.3632926596
     16  Cl        4.4390914244   -2.4934685466   -1.2447701945
     17  C         3.6792132659   -0.0858475319   -2.1926549634
     18  H         4.6088166945   -0.1101601274   -2.7440153245
     19  C         2.8305601437    1.0067870141   -2.3175668031
     20  Cl        3.3099757200    2.3115898698   -3.3690275403
     21  C         1.6260448742    1.0426938500   -1.6086915438
     22  Cl        0.5440085278    2.3970468304   -1.7678024920
   Point Group: c1    Number of degrees of freedom:    60


   Energy is  -4599.971980333

 Hessian updated using BFGS update

 60 Hessian modes will be used to form the next step
  Hessian Eigenvalues:
     0.003525    0.016320    0.017511    0.020493    0.020578    0.020684
     0.021685    0.022746    0.022824    0.023510    0.024090    0.024090
     0.024114    0.024114    0.024140    0.024143    0.024147    0.024179
     0.055212    0.093593    0.101100    0.160000    0.216942    0.224301
     0.227492    0.234492    0.236359    0.249970    0.249975    0.249983
     0.249991    0.249993    0.249997    0.249999    0.250016    0.250886
     0.252784    0.287958    0.288966    0.290383    0.292938    0.301031
     0.301033    0.301037    0.301058    0.301906    0.317252    0.356671
     0.403378    0.407666    0.419971    0.426593    0.457251    0.458711
     0.466733    0.471695    0.478203    0.478211    0.479367    0.482774

 Minimum search - taking simple RFO step
 Searching for Lamda that Minimizes Along All modes
 Value Taken    Lamda =  -0.00098979
 Calculated Step too Large.  Step scaled by  0.644579
 Step Taken.  Stepsize is  0.300000

                             Maximum     Tolerance    Cnvgd?
         Gradient           0.001676      0.000300      NO
         Displacement       0.230681      0.001200      NO
         Energy change     -0.000725      0.000001      NO


 New Cartesian Coordinates Obtained by Inverse Iteration

 Displacement from previous Coordinates is:  0.403369
 ----------------------------------------------------------------
             Standard Nuclear Orientation (Angstroms)
    I     Atom           X                Y                Z
 ----------------------------------------------------------------
    1      C      -0.0060889507     0.0119304867    -0.0002687221
    2      C      -0.0255126300     0.4057475009     1.3414544442
    3      Cl      1.4708633171     0.8661958980     2.1034223190
    4      C      -1.2193259222     0.4275870621     2.0706453774
    5      Cl     -1.2198269046     0.9196733960     3.7344406746
    6      C      -2.4154550579     0.0459990330     1.4466045223
    7      Cl     -3.9017414662     0.0633514665     2.3416573068
    8      C      -2.4133221821    -0.3510256247     0.1021353994
    9      Cl     -3.8912107028    -0.8272144994    -0.6719220869
   10      C      -1.2080679234    -0.3633010527    -0.6085060053
   11      Cl     -1.1848180131    -0.8485829146    -2.2806972217
   12      C       1.2755416702    -0.0193887133    -0.7652011848
   13      C       2.1257275408    -1.1293337148    -0.6699575978
   14      Cl      1.6724321406    -2.4637406164     0.3520903233
   15      C       3.3251774196    -1.1600741610    -1.3871138858
   16      Cl      4.4052936050    -2.5248279027    -1.2992476247
   17      C       3.6786151614    -0.0868389388    -2.1947371387
   18      H       4.6071290822    -0.1122452966    -2.7479205541
   19      C       2.8445023574     1.0192616627    -2.2957483388
   20      Cl      3.3401905891     2.3397866070    -3.3195594594
   21      C       1.6412850394     1.0564939725    -1.5849479677
   22      Cl      0.5795904628     2.4300343646    -1.7133699451
 ----------------------------------------------------------------
 Nuclear Repulsion Energy =        3132.27650421 hartrees
 There are      113 alpha and      113 beta electrons
 Applying Cartesian multipole field
    Component          Value
    ---------          -----
     (2,0,0)        1.00000E-11
     (0,2,0)        2.00000E-11
     (0,0,2)       -3.00000E-11
 Nucleus-field energy     =    -0.0000000091 hartrees
 Requested basis set is 6-311++G(d,p)
 There are 194 shells and 541 basis functions
 A cutoff of  1.0D-15 yielded  13219 shell pairs
 There are    116935 function pairs (    125806 Cartesian)
 Smallest overlap matrix eigenvalue = 1.02E-07
 Linear dependence detected in AO basis
 Number of orthogonalized atomic orbitals = 533
 Maximum deviation from orthogonality = 6.217E-10
 Guess from superposition of atomic densities
 Warning:  Energy on first SCF cycle will be non-variational
 SAD guess density has 226.000000 electrons

 -----------------------------------------------------------------------
  General SCF calculation program by
  Eric Jon Sundstrom, Paul Horn, Yuezhi Mao, Dmitri Zuev, Alec White,
  David Stuck, Shaama M.S., Shane Yost, Joonho Lee, David Small,
  Daniel Levine, Susi Lehtola, Hugh Burton, Evgeny Epifanovsky,
  Bang C. Huynh
 -----------------------------------------------------------------------
 Exchange:     0.2000 Hartree-Fock + 0.0800 Slater + 0.7200 B88
 Correlation:  0.1900 VWN1RPA + 0.8100 LYP
 Using SG-1 standard quadrature grid
 A restricted SCF calculation will be
 performed using DIIS
 SCF converges when DIIS error is below 1.0e-08
 ---------------------------------------
  Cycle       Energy         DIIS error
 ---------------------------------------
    1   -4604.9306192738      2.59e-02  
    2   -4599.8968770118      1.48e-03  
    3   -4599.8653593067      1.69e-03  
    4   -4599.9607230022      5.55e-04  
    5   -4599.9707776296      2.14e-04  
    6   -4599.9721596202      9.38e-05  
    7   -4599.9724783263      2.12e-05  
    8   -4599.9724924621      6.28e-06  
    9   -4599.9724938164      1.25e-06  
   10   -4599.9724938574      5.45e-07  
   11   -4599.9724938677      1.44e-07  
   12   -4599.9724938680      6.06e-08  
   13   -4599.9724938683      1.45e-08  
   14   -4599.9724938684      4.28e-09  Convergence criterion met
 ---------------------------------------
 SCF time:   CPU 1066.18s  wall 1066.00s 
 SCF   energy in the final basis set =    -4599.9724938684
 Total energy in the final basis set =    -4599.9724938684

 --------------------------------------------------------------

                    Orbital Energies (a.u.)
 --------------------------------------------------------------

 Alpha MOs
 -- Occupied --
********-101.5853-101.5852-101.5851-101.5851-101.5836-101.5835-101.5829
******** -10.2910 -10.2876 -10.2875 -10.2868 -10.2868 -10.2831 -10.2830
-10.2806 -10.2806 -10.2511 -10.2507 -10.2312  -9.5010  -9.4999  -9.4999
 -9.4999  -9.4998  -9.4984  -9.4983  -9.4974  -9.4973  -7.2661  -7.2650
 -7.2649  -7.2648  -7.2647  -7.2633  -7.2632  -7.2624  -7.2623  -7.2559
 -7.2548  -7.2548  -7.2547  -7.2547  -7.2546  -7.2541  -7.2539  -7.2538
 -7.2538  -7.2532  -7.2530  -7.2525  -7.2524  -7.2522  -7.2520  -7.2515
 -7.2515  -0.9793  -0.9626  -0.9310  -0.9258  -0.9216  -0.8947  -0.8858
 -0.8825  -0.8737  -0.8494  -0.8438  -0.8016  -0.7570  -0.7516  -0.7477
 -0.6826  -0.6390  -0.6301  -0.6299  -0.5690  -0.5556  -0.5521  -0.5342
 -0.5058  -0.4903  -0.4788  -0.4784  -0.4755  -0.4747  -0.4658  -0.4527
 -0.4385  -0.4326  -0.4290  -0.4208  -0.4098  -0.4005  -0.3826  -0.3722
 -0.3660  -0.3638  -0.3606  -0.3603  -0.3596  -0.3511  -0.3498  -0.3388
 -0.3375  -0.3371  -0.3343  -0.3282  -0.3195  -0.2874  -0.2793  -0.2727
 -0.2694
 -- Virtual --
 -0.0741  -0.0676  -0.0656  -0.0648  -0.0598  -0.0433  -0.0128  -0.0118
 -0.0089  -0.0011   0.0040   0.0133   0.0203   0.0217   0.0236   0.0276
  0.0291   0.0320   0.0435   0.0500   0.0548   0.0561   0.0597   0.0604
  0.0660   0.0705   0.0752   0.0761   0.0804   0.0816   0.0869   0.0876
  0.0928   0.0952   0.1002   0.1014   0.1043   0.1047   0.1062   0.1100
  0.1158   0.1169   0.1215   0.1224   0.1276   0.1311   0.1312   0.1369
  0.1396   0.1399   0.1441   0.1459   0.1509   0.1568   0.1572   0.1578
  0.1666   0.1702   0.1707   0.1803   0.1842   0.1854   0.1870   0.1918
  0.1973   0.2012   0.2060   0.2086   0.2087   0.2116   0.2161   0.2200
  0.2240   0.2276   0.2297   0.2346   0.2348   0.2394   0.2394   0.2479
  0.2562   0.2585   0.2607   0.2610   0.2652   0.2701   0.2721   0.2766
  0.2787   0.2851   0.2862   0.2877   0.2927   0.2930   0.2937   0.3055
  0.3064   0.3083   0.3142   0.3163   0.3365   0.3477   0.3819   0.3905
  0.4108   0.4137   0.4213   0.4243   0.4324   0.4376   0.4395   0.4420
  0.4474   0.4519   0.4555   0.4590   0.4596   0.4641   0.4731   0.4765
  0.4804   0.4816   0.4823   0.4897   0.4909   0.4980   0.5055   0.5114
  0.5168   0.5193   0.5304   0.5404   0.5609   0.5643   0.5672   0.5683
  0.5727   0.5806   0.5922   0.5950   0.5983   0.6039   0.6076   0.6098
  0.6134   0.6211   0.6217   0.6280   0.6285   0.6414   0.6448   0.6522
  0.6574   0.6617   0.6715   0.6757   0.6794   0.7162   0.7584   0.7596
  0.7746   0.7841   0.7850   0.7961   0.8101   0.8133   0.8176   0.8268
  0.8299   0.8314   0.8328   0.8340   0.8347   0.8358   0.8414   0.8434
  0.8464   0.8487   0.8522   0.8586   0.8596   0.8709   0.8723   0.8792
  0.8812   0.8840   0.8909   0.8933   0.8953   0.8970   0.8976   0.9001
  0.9169   0.9234   0.9262   0.9287   0.9388   0.9405   0.9431   0.9467
  0.9471   0.9543   0.9607   0.9687   0.9701   0.9769   0.9827   0.9919
  1.0073   1.0080   1.0167   1.0295   1.0317   1.0610   1.0682   1.0730
  1.0882   1.0982   1.1213   1.1395   1.1595   1.1617   1.1744   1.1908
  1.2033   1.2100   1.2226   1.2287   1.2537   1.2606   1.2667   1.2696
  1.2711   1.2792   1.2892   1.2894   1.2938   1.2947   1.3032   1.3056
  1.3151   1.3590   1.3707   1.3765   1.3907   1.3953   1.4416   1.4659
  1.4732   1.4966   1.5339   1.5540   1.5683   1.6058   1.6144   1.6412
  1.6549   1.6609   1.7062   1.7350   1.7413   1.7472   1.7525   1.7627
  1.7878   1.8040   1.8122   1.8285   1.8295   1.8678   1.8732   1.8793
  1.8956   1.9071   1.9456   1.9644   1.9914   2.0290   2.0403   2.0984
  2.1103   2.1233   2.1806   2.1926   2.2218   2.2225   2.2311   2.2383
  2.2420   2.2489   2.2637   2.2678   2.2729   2.2768   2.3062   2.3135
  2.3178   2.3205   2.3333   2.3410   2.3449   2.3847   2.3903   2.4024
  2.4109   2.4375   2.4444   2.4458   2.4512   2.4649   2.4870   2.4913
  2.5136   2.5254   2.5330   2.5568   2.5603   2.5878   2.6043   2.6399
  2.6516   2.6567   2.6669   2.6816   2.6817   2.7168   2.7348   2.7464
  2.7570   2.8006   2.8089   2.8289   2.8815   2.9414   2.9537   3.0372
  3.0598   3.0626   3.0766   3.0992   3.1163   3.1288   3.1305   3.1428
  3.1953   3.2361   3.2517   3.2538   3.2770   3.3619   3.4787   3.5055
  3.5127   3.6123   3.6974   3.7870   3.8801   3.8894   3.8908   3.9997
  4.2913   4.7940   4.8075   9.7390   9.7671   9.7787   9.7854   9.8044
  9.8050   9.8338   9.8479   9.8547  23.2452  23.4257  23.7672  23.7871
 23.8153  23.8650  23.9202  23.9230  23.9296  23.9682  24.0601  24.0887
 25.7632  25.7857  25.7992  25.8035  25.8560  25.8609  25.9657  25.9891
 26.0016  26.0489  26.0909  26.1263  26.1705  26.2002  26.2177  26.2873
 26.3373  26.3891  26.4742  26.5472  26.5653  26.6323  26.7479  26.7799
 26.8432  26.9538  27.2233 215.7307 215.7610 215.7732 215.7816 215.8035
215.8046 215.8404 215.8629 215.8654
 --------------------------------------------------------------

          Ground-State Mulliken Net Atomic Charges

     Atom                 Charge (a.u.)
  ----------------------------------------
      1 C                    -1.108912
      2 C                    -1.575605
      3 Cl                    0.604987
      4 C                     0.406356
      5 Cl                    0.635306
      6 C                     0.211281
      7 Cl                    0.681259
      8 C                     0.430822
      9 Cl                    0.632931
     10 C                    -1.588698
     11 Cl                    0.610436
     12 C                    -0.696185
     13 C                    -1.413787
     14 Cl                    0.560461
     15 C                     0.799791
     16 Cl                    0.550159
     17 C                    -0.516791
     18 H                     0.247827
     19 C                     0.762924
     20 Cl                    0.551367
     21 C                    -1.342534
     22 Cl                    0.556604
  ----------------------------------------
  Sum of atomic charges =     0.000000

 -----------------------------------------------------------------
                    Cartesian Multipole Moments
 -----------------------------------------------------------------
    Charge (ESU x 10^10)
                -0.0000
    Dipole Moment (Debye)
         X       0.7699      Y      -0.0191      Z      -0.4594
       Tot       0.8968
    Quadrupole Moments (Debye-Ang)
        XX    -176.3095     XY       0.1343     YY    -183.4812
        XZ      -3.4401     YZ       0.6264     ZZ    -180.0797
    Octopole Moments (Debye-Ang^2)
       XXX    -161.7913    XXY       2.1231    XYY     -67.3392
       YYY       4.7026    XXZ      19.3694    XYZ       1.5573
       YYZ      40.0411    XZZ     -53.3666    YZZ      -0.5470
       ZZZ     109.2038
    Hexadecapole Moments (Debye-Ang^3)
      XXXX   -7132.0357   XXXY     104.1421   XXYY   -1632.0544
      XYYY      77.4545   YYYY   -2370.7675   XXXZ    1265.0120
      XXYZ      31.4703   XYYZ     466.7565   YYYZ      26.2492
      XXZZ   -1884.3508   XYZZ      37.8295   YYZZ   -1133.1174
      XZZZ    1336.6101   YZZZ      85.7836   ZZZZ   -4363.1241
 -----------------------------------------------------------------
 Calculating analytic gradient of the SCF energy
 Gradient of SCF Energy
            1           2           3           4           5           6
    1  -0.0002912   0.0000292   0.0000971   0.0000749   0.0001519   0.0001064
    2   0.0000622  -0.0001363  -0.0007902  -0.0000429   0.0000546  -0.0000108
    3   0.0001150  -0.0000661  -0.0002069  -0.0000007  -0.0000422  -0.0000800
            7           8           9          10          11          12
    1  -0.0000177   0.0000062   0.0001002   0.0000830   0.0002256   0.0003282
    2   0.0000029   0.0000714  -0.0000637   0.0000800   0.0007598  -0.0000491
    3   0.0000238   0.0000598  -0.0000254   0.0000576   0.0000013  -0.0002207
           13          14          15          16          17          18
    1  -0.0000942   0.0000396   0.0000315  -0.0000978  -0.0001375  -0.0000096
    2   0.0002275   0.0007351   0.0000506  -0.0000261   0.0000029  -0.0000017
    3   0.0000820   0.0004906   0.0000127   0.0000130   0.0000369  -0.0000270
           19          20          21          22
    1  -0.0000298  -0.0000692  -0.0000343  -0.0004927
    2  -0.0000668   0.0000296  -0.0001605  -0.0007287
    3  -0.0000373   0.0000493   0.0000577  -0.0002933
 Max gradient component =       7.902E-04
 RMS gradient           =       2.294E-04
 Gradient time:  CPU 394.28 s  wall 394.30 s
 Geometry Optimization Parameters
   NAtoms,    NIC,     NZ,  NCons,   NDum,   NFix, NCnnct, MaxDiis
       22     171      22       0       0       0       0       0

 Cartesian Hessian Update
 Hessian updated using BFGS update


** GEOMETRY OPTIMIZATION IN DELOCALIZED INTERNAL COORDINATES **
   Searching for a Minimum

   Optimization Cycle:  14

                       Coordinates (Angstroms)
     ATOM                X               Y               Z
      1  C        -0.0060889507    0.0119304867   -0.0002687221
      2  C        -0.0255126300    0.4057475009    1.3414544442
      3  Cl        1.4708633171    0.8661958980    2.1034223190
      4  C        -1.2193259222    0.4275870621    2.0706453774
      5  Cl       -1.2198269046    0.9196733960    3.7344406746
      6  C        -2.4154550579    0.0459990330    1.4466045223
      7  Cl       -3.9017414662    0.0633514665    2.3416573068
      8  C        -2.4133221821   -0.3510256247    0.1021353994
      9  Cl       -3.8912107028   -0.8272144994   -0.6719220869
     10  C        -1.2080679234   -0.3633010527   -0.6085060053
     11  Cl       -1.1848180131   -0.8485829146   -2.2806972217
     12  C         1.2755416702   -0.0193887133   -0.7652011848
     13  C         2.1257275408   -1.1293337148   -0.6699575978
     14  Cl        1.6724321406   -2.4637406164    0.3520903233
     15  C         3.3251774196   -1.1600741610   -1.3871138858
     16  Cl        4.4052936050   -2.5248279027   -1.2992476247
     17  C         3.6786151614   -0.0868389388   -2.1947371387
     18  H         4.6071290822   -0.1122452966   -2.7479205541
     19  C         2.8445023574    1.0192616627   -2.2957483388
     20  Cl        3.3401905891    2.3397866070   -3.3195594594
     21  C         1.6412850394    1.0564939725   -1.5849479677
     22  Cl        0.5795904628    2.4300343646   -1.7133699451
   Point Group: c1    Number of degrees of freedom:    60


   Energy is  -4599.972493868

 Hessian updated using BFGS update

 60 Hessian modes will be used to form the next step
  Hessian Eigenvalues:
     0.002489    0.016321    0.017511    0.020506    0.020579    0.020684
     0.021699    0.022753    0.022799    0.023525    0.024090    0.024090
     0.024114    0.024114    0.024142    0.024145    0.024158    0.024178
     0.055204    0.096957    0.101100    0.160000    0.216938    0.224113
     0.227668    0.234500    0.236392    0.249966    0.249974    0.249983
     0.249990    0.249994    0.249997    0.250003    0.250016    0.251325
     0.254014    0.287957    0.289080    0.290389    0.292947    0.301031
     0.301033    0.301054    0.301063    0.301926    0.317260    0.356671
     0.403269    0.407684    0.419971    0.426594    0.457252    0.458710
     0.466787    0.471766    0.478203    0.478234    0.479396    0.483437

 Minimum search - taking simple RFO step
 Searching for Lamda that Minimizes Along All modes
 Value Taken    Lamda =  -0.00059086
 Calculated Step too Large.  Step scaled by  0.687405
 Step Taken.  Stepsize is  0.300000

                             Maximum     Tolerance    Cnvgd?
         Gradient           0.001010      0.000300      NO
         Displacement       0.230372      0.001200      NO
         Energy change     -0.000514      0.000001      NO


 New Cartesian Coordinates Obtained by Inverse Iteration

 Displacement from previous Coordinates is:  0.426412
 ----------------------------------------------------------------
             Standard Nuclear Orientation (Angstroms)
    I     Atom           X                Y                Z
 ----------------------------------------------------------------
    1      C      -0.0045621284     0.0121254696     0.0014769606
    2      C      -0.0293869227     0.4368992649     1.3330338422
    3      Cl      1.4618140752     0.9375115824     2.0808679436
    4      C      -1.2241521912     0.4580849791     2.0614023910
    5      Cl     -1.2345402306     0.9860544808     3.7142226751
    6      C      -2.4143621352     0.0455711104     1.4452890244
    7      Cl     -3.9012916028     0.0628892365     2.3392110285
    8      C      -2.4061081290    -0.3817222702     0.1098779979
    9      Cl     -3.8778298082    -0.8924822252    -0.6539697464
   10      C      -1.1997765832    -0.3939082829    -0.5993803876
   11      Cl     -1.1640055716    -0.9178386733    -2.2603912677
   12      C       1.2763456920    -0.0188417928    -0.7625875316
   13      C       2.1098966126    -1.1430224046    -0.6931585531
   14      Cl      1.6347684567    -2.4941515971     0.2980477797
   15      C       3.3085995127    -1.1740699922    -1.4120004535
   16      Cl      4.3706606690    -2.5546574327    -1.3564306744
   17      C       3.6758203081    -0.0877578801    -2.1961208432
   18      H       4.6030915459    -0.1138838732    -2.7513673074
   19      C       2.8572121497     1.0322784848    -2.2712547281
   20      Cl      3.3701975328     2.3670843584    -3.2677014651
   21      C       1.6556885944     1.0707254295    -1.5572633160
   22      Cl      0.6128987868     2.4626000428    -1.6485507350
 ----------------------------------------------------------------
 Nuclear Repulsion Energy =        3131.90185131 hartrees
 There are      113 alpha and      113 beta electrons
 Applying Cartesian multipole field
    Component          Value
    ---------          -----
     (2,0,0)        1.00000E-11
     (0,2,0)        2.00000E-11
     (0,0,2)       -3.00000E-11
 Nucleus-field energy     =    -0.0000000064 hartrees
 Requested basis set is 6-311++G(d,p)
 There are 194 shells and 541 basis functions
 A cutoff of  1.0D-15 yielded  13237 shell pairs
 There are    117023 function pairs (    125890 Cartesian)
 Smallest overlap matrix eigenvalue = 9.79E-08
 Linear dependence detected in AO basis
 Number of orthogonalized atomic orbitals = 533
 Maximum deviation from orthogonality = 2.714E-10
 Guess from superposition of atomic densities
 Warning:  Energy on first SCF cycle will be non-variational
 SAD guess density has 226.000000 electrons

 -----------------------------------------------------------------------
  General SCF calculation program by
  Eric Jon Sundstrom, Paul Horn, Yuezhi Mao, Dmitri Zuev, Alec White,
  David Stuck, Shaama M.S., Shane Yost, Joonho Lee, David Small,
  Daniel Levine, Susi Lehtola, Hugh Burton, Evgeny Epifanovsky,
  Bang C. Huynh
 -----------------------------------------------------------------------
 Exchange:     0.2000 Hartree-Fock + 0.0800 Slater + 0.7200 B88
 Correlation:  0.1900 VWN1RPA + 0.8100 LYP
 Using SG-1 standard quadrature grid
 A restricted SCF calculation will be
 performed using DIIS
 SCF converges when DIIS error is below 1.0e-08
 ---------------------------------------
  Cycle       Energy         DIIS error
 ---------------------------------------
    1   -4604.9260818724      2.59e-02  
    2   -4599.8970349355      1.49e-03  
    3   -4599.8649832623      1.69e-03  
    4   -4599.9609128624      5.58e-04  
    5   -4599.9710441412      2.15e-04  
    6   -4599.9724585068      9.34e-05  
    7   -4599.9727743155      2.12e-05  
    8   -4599.9727884091      6.29e-06  
    9   -4599.9727897678      1.25e-06  
   10   -4599.9727898089      5.42e-07  
   11   -4599.9727898189      1.44e-07  
   12   -4599.9727898196      6.03e-08  
   13   -4599.9727898197      1.45e-08  
   14   -4599.9727898198      4.20e-09  Convergence criterion met
 ---------------------------------------
 SCF time:   CPU 1112.25s  wall 1112.00s 
 SCF   energy in the final basis set =    -4599.9727898198
 Total energy in the final basis set =    -4599.9727898198

 --------------------------------------------------------------

                    Orbital Energies (a.u.)
 --------------------------------------------------------------

 Alpha MOs
 -- Occupied --
********-101.5854-101.5853-101.5853-101.5852-101.5838-101.5836-101.5829
******** -10.2910 -10.2877 -10.2876 -10.2868 -10.2868 -10.2832 -10.2831
-10.2807 -10.2807 -10.2509 -10.2505 -10.2312  -9.5010  -9.5001  -9.5000
 -9.5000  -9.4999  -9.4985  -9.4984  -9.4974  -9.4973  -7.2661  -7.2651
 -7.2650  -7.2649  -7.2649  -7.2634  -7.2633  -7.2624  -7.2623  -7.2559
 -7.2549  -7.2548  -7.2548  -7.2548  -7.2547  -7.2542  -7.2541  -7.2539
 -7.2539  -7.2533  -7.2531  -7.2526  -7.2525  -7.2522  -7.2521  -7.2516
 -7.2515  -0.9793  -0.9625  -0.9308  -0.9257  -0.9217  -0.8947  -0.8857
 -0.8826  -0.8737  -0.8493  -0.8438  -0.8016  -0.7570  -0.7517  -0.7478
 -0.6826  -0.6390  -0.6301  -0.6300  -0.5688  -0.5558  -0.5521  -0.5341
 -0.5058  -0.4903  -0.4788  -0.4783  -0.4754  -0.4747  -0.4658  -0.4527
 -0.4386  -0.4327  -0.4288  -0.4207  -0.4096  -0.4004  -0.3824  -0.3720
 -0.3657  -0.3638  -0.3610  -0.3603  -0.3596  -0.3511  -0.3500  -0.3391
 -0.3379  -0.3373  -0.3345  -0.3282  -0.3196  -0.2868  -0.2797  -0.2728
 -0.2694
 -- Virtual --
 -0.0722  -0.0677  -0.0675  -0.0649  -0.0599  -0.0435  -0.0128  -0.0121
 -0.0090  -0.0011   0.0039   0.0132   0.0203   0.0216   0.0235   0.0278
  0.0287   0.0320   0.0434   0.0500   0.0547   0.0567   0.0592   0.0600
  0.0662   0.0703   0.0751   0.0762   0.0804   0.0818   0.0869   0.0875
  0.0926   0.0951   0.1008   0.1026   0.1035   0.1044   0.1053   0.1097
  0.1159   0.1172   0.1213   0.1223   0.1279   0.1309   0.1319   0.1367
  0.1391   0.1397   0.1437   0.1455   0.1507   0.1568   0.1572   0.1579
  0.1664   0.1710   0.1718   0.1801   0.1834   0.1845   0.1878   0.1923
  0.1963   0.2015   0.2054   0.2069   0.2079   0.2106   0.2159   0.2197
  0.2239   0.2289   0.2296   0.2339   0.2344   0.2380   0.2392   0.2481
  0.2561   0.2587   0.2603   0.2608   0.2656   0.2696   0.2738   0.2763
  0.2788   0.2852   0.2876   0.2890   0.2929   0.2932   0.2935   0.3067
  0.3077   0.3089   0.3125   0.3172   0.3375   0.3494   0.3819   0.3904
  0.4107   0.4142   0.4216   0.4248   0.4339   0.4370   0.4397   0.4413
  0.4502   0.4520   0.4560   0.4586   0.4596   0.4642   0.4733   0.4774
  0.4799   0.4808   0.4823   0.4902   0.4909   0.4955   0.5057   0.5115
  0.5153   0.5186   0.5381   0.5410   0.5645   0.5647   0.5662   0.5686
  0.5724   0.5778   0.5923   0.5939   0.5983   0.6043   0.6078   0.6113
  0.6139   0.6205   0.6223   0.6292   0.6345   0.6387   0.6443   0.6509
  0.6586   0.6611   0.6728   0.6771   0.6787   0.7190   0.7591   0.7617
  0.7762   0.7839   0.7845   0.7958   0.8095   0.8166   0.8180   0.8255
  0.8304   0.8314   0.8316   0.8338   0.8345   0.8357   0.8408   0.8429
  0.8470   0.8507   0.8527   0.8584   0.8589   0.8691   0.8733   0.8780
  0.8815   0.8834   0.8921   0.8935   0.8947   0.8963   0.8965   0.8995
  0.9169   0.9232   0.9269   0.9293   0.9379   0.9394   0.9424   0.9463
  0.9466   0.9547   0.9605   0.9670   0.9712   0.9743   0.9847   0.9907
  1.0082   1.0127   1.0187   1.0240   1.0332   1.0641   1.0703   1.0717
  1.0894   1.0986   1.1214   1.1394   1.1609   1.1625   1.1763   1.1914
  1.2044   1.2089   1.2233   1.2283   1.2538   1.2646   1.2665   1.2710
  1.2793   1.2799   1.2861   1.2891   1.2926   1.2942   1.3022   1.3058
  1.3153   1.3602   1.3707   1.3807   1.3911   1.3962   1.4417   1.4644
  1.4736   1.4979   1.5293   1.5543   1.5691   1.6054   1.6267   1.6405
  1.6574   1.6604   1.7057   1.7332   1.7413   1.7470   1.7523   1.7638
  1.7901   1.8042   1.8115   1.8286   1.8289   1.8681   1.8746   1.8802
  1.8960   1.9073   1.9465   1.9644   1.9911   2.0286   2.0407   2.0984
  2.1114   2.1196   2.1814   2.1938   2.2208   2.2218   2.2293   2.2381
  2.2421   2.2485   2.2625   2.2666   2.2702   2.2761   2.3057   2.3128
  2.3212   2.3215   2.3339   2.3409   2.3456   2.3891   2.3922   2.4031
  2.4105   2.4359   2.4427   2.4432   2.4516   2.4666   2.4894   2.4914
  2.5159   2.5259   2.5306   2.5551   2.5625   2.5860   2.6032   2.6412
  2.6502   2.6546   2.6677   2.6815   2.6862   2.7212   2.7330   2.7484
  2.7587   2.8009   2.8086   2.8240   2.8805   2.9447   2.9516   3.0379
  3.0615   3.0626   3.0763   3.1056   3.1190   3.1246   3.1260   3.1436
  3.1985   3.2347   3.2505   3.2539   3.2830   3.3638   3.4808   3.5063
  3.5115   3.6128   3.7013   3.7892   3.8797   3.8900   3.8925   4.0010
  4.2896   4.7963   4.8038   9.7403   9.7677   9.7788   9.7856   9.8045
  9.8077   9.8233   9.8528   9.8677  23.2494  23.4270  23.7679  23.7861
 23.8163  23.8664  23.9210  23.9222  23.9285  23.9680  24.0600  24.0905
 25.7632  25.7769  25.7986  25.8026  25.8490  25.8553  25.9647  25.9870
 26.0079  26.0474  26.0895  26.1265  26.1691  26.1975  26.2184  26.2924
 26.3564  26.3854  26.4780  26.5454  26.5641  26.6365  26.7474  26.7862
 26.8250  26.9596  27.2475 215.7318 215.7616 215.7734 215.7820 215.8037
215.8081 215.8275 215.8723 215.8769
 --------------------------------------------------------------

          Ground-State Mulliken Net Atomic Charges

     Atom                 Charge (a.u.)
  ----------------------------------------
      1 C                    -1.061619
      2 C                    -1.628398
      3 Cl                    0.602214
      4 C                     0.406641
      5 Cl                    0.635166
      6 C                     0.279001
      7 Cl                    0.682635
      8 C                     0.411828
      9 Cl                    0.633418
     10 C                    -1.638539
     11 Cl                    0.606414
     12 C                    -0.660807
     13 C                    -1.463954
     14 Cl                    0.552966
     15 C                     0.813391
     16 Cl                    0.554954
     17 C                    -0.464518
     18 H                     0.249548
     19 C                     0.772812
     20 Cl                    0.556418
     21 C                    -1.388748
     22 Cl                    0.549178
  ----------------------------------------
  Sum of atomic charges =     0.000000

 -----------------------------------------------------------------
                    Cartesian Multipole Moments
 -----------------------------------------------------------------
    Charge (ESU x 10^10)
                 0.0000
    Dipole Moment (Debye)
         X       0.7688      Y      -0.0193      Z      -0.4599
       Tot       0.8960
    Quadrupole Moments (Debye-Ang)
        XX    -176.2953     XY       0.1352     YY    -183.4835
        XZ      -3.4743     YZ       0.6368     ZZ    -180.0736
    Octopole Moments (Debye-Ang^2)
       XXX    -161.8953    XXY       1.9943    XYY     -67.4675
       YYY       4.6486    XXZ      19.4132    XYZ       1.5189
       YYZ      40.1050    XZZ     -53.3307    YZZ      -0.4861
       ZZZ     108.9927
    Hexadecapole Moments (Debye-Ang^3)
      XXXX   -7104.0210   XXXY      82.3895   XXYY   -1641.0428
      XYYY      54.6773   YYYY   -2456.1566   XXXZ    1282.5824
      XXYZ      19.1620   XYYZ     472.4566   YYYZ     -12.2874
      XXZZ   -1868.6193   XYZZ      30.2371   YYZZ   -1136.3016
      XZZZ    1353.9889   YZZZ      48.5107   ZZZZ   -4299.2686
 -----------------------------------------------------------------
 Calculating analytic gradient of the SCF energy
 Gradient of SCF Energy
            1           2           3           4           5           6
    1  -0.0000711   0.0002524   0.0004158  -0.0000514  -0.0001055  -0.0000443
    2   0.0000532  -0.0001596  -0.0003727  -0.0000104   0.0000229  -0.0000035
    3   0.0000469  -0.0003994  -0.0003342   0.0000655   0.0000689   0.0000510
            7           8           9          10          11          12
    1   0.0000361  -0.0001239  -0.0000641   0.0004226   0.0004623   0.0000513
    2   0.0000237   0.0000315  -0.0000381   0.0000715   0.0003861  -0.0000056
    3   0.0000456   0.0000854   0.0001009   0.0000652  -0.0002435  -0.0000384
           13          14          15          16          17          18
    1  -0.0003189  -0.0002671   0.0001192   0.0000065   0.0000656  -0.0000139
    2   0.0001861   0.0002512  -0.0000124  -0.0000119  -0.0000120  -0.0000027
    3   0.0000593   0.0005282  -0.0000049  -0.0000483  -0.0000731  -0.0000295
           19          20          21          22
    1  -0.0000023   0.0000259  -0.0001666  -0.0006287
    2   0.0000163  -0.0000019  -0.0001650  -0.0002468
    3  -0.0001059  -0.0000275   0.0002454  -0.0000576
 Max gradient component =       6.287E-04
 RMS gradient           =       1.960E-04
 Gradient time:  CPU 395.87 s  wall 395.89 s
 Geometry Optimization Parameters
   NAtoms,    NIC,     NZ,  NCons,   NDum,   NFix, NCnnct, MaxDiis
       22     171      22       0       0       0       0       0

 Cartesian Hessian Update
 Hessian updated using BFGS update


** GEOMETRY OPTIMIZATION IN DELOCALIZED INTERNAL COORDINATES **
   Searching for a Minimum

   Optimization Cycle:  15

                       Coordinates (Angstroms)
     ATOM                X               Y               Z
      1  C        -0.0045621284    0.0121254696    0.0014769606
      2  C        -0.0293869227    0.4368992649    1.3330338422
      3  Cl        1.4618140752    0.9375115824    2.0808679436
      4  C        -1.2241521912    0.4580849791    2.0614023910
      5  Cl       -1.2345402306    0.9860544808    3.7142226751
      6  C        -2.4143621352    0.0455711104    1.4452890244
      7  Cl       -3.9012916028    0.0628892365    2.3392110285
      8  C        -2.4061081290   -0.3817222702    0.1098779979
      9  Cl       -3.8778298082   -0.8924822252   -0.6539697464
     10  C        -1.1997765832   -0.3939082829   -0.5993803876
     11  Cl       -1.1640055716   -0.9178386733   -2.2603912677
     12  C         1.2763456920   -0.0188417928   -0.7625875316
     13  C         2.1098966126   -1.1430224046   -0.6931585531
     14  Cl        1.6347684567   -2.4941515971    0.2980477797
     15  C         3.3085995127   -1.1740699922   -1.4120004535
     16  Cl        4.3706606690   -2.5546574327   -1.3564306744
     17  C         3.6758203081   -0.0877578801   -2.1961208432
     18  H         4.6030915459   -0.1138838732   -2.7513673074
     19  C         2.8572121497    1.0322784848   -2.2712547281
     20  Cl        3.3701975328    2.3670843584   -3.2677014651
     21  C         1.6556885944    1.0707254295   -1.5572633160
     22  Cl        0.6128987868    2.4626000428   -1.6485507350
   Point Group: c1    Number of degrees of freedom:    60


   Energy is  -4599.972789820

 Hessian updated using BFGS update

 60 Hessian modes will be used to form the next step
  Hessian Eigenvalues:
     0.002053    0.016321    0.017510    0.020573    0.020595    0.020684
     0.021705    0.022752    0.022778    0.023542    0.024090    0.024091
     0.024114    0.024114    0.024142    0.024146    0.024158    0.024160
     0.055196    0.101099    0.109819    0.160000    0.216929    0.224560
     0.228349    0.234500    0.236640    0.249968    0.249975    0.249983
     0.249992    0.249995    0.249997    0.250010    0.250018    0.251653
     0.257077    0.287984    0.290108    0.290411    0.292946    0.301033
     0.301035    0.301059    0.301130    0.302067    0.317465    0.356671
     0.403128    0.407727    0.419972    0.426594    0.457253    0.458712
     0.466938    0.471865    0.478204    0.478238    0.479459    0.485948

 Minimum search - taking simple RFO step
 Searching for Lamda that Minimizes Along All modes
 Value Taken    Lamda =  -0.00025272
 Calculated Step too Large.  Step scaled by  0.957244
 Step Taken.  Stepsize is  0.300000

                             Maximum     Tolerance    Cnvgd?
         Gradient           0.001034      0.000300      NO
         Displacement       0.233127      0.001200      NO
         Energy change     -0.000296      0.000001      NO


 New Cartesian Coordinates Obtained by Inverse Iteration

 Displacement from previous Coordinates is:  0.374014
 ----------------------------------------------------------------
             Standard Nuclear Orientation (Angstroms)
    I     Atom           X                Y                Z
 ----------------------------------------------------------------
    1      C      -0.0042350741     0.0115329491     0.0046408702
    2      C      -0.0380661695     0.4628517631     1.3283515154
    3      Cl      1.4402700416     1.0002848667     2.0745731860
    4      C      -1.2338688757     0.4842797371     2.0544647874
    5      Cl     -1.2506498405     1.0442362434     3.6965517275
    6      C      -2.4182849218     0.0460378534     1.4464761619
    7      Cl     -3.9064791868     0.0637454749     2.3383697808
    8      C      -2.4029934163    -0.4070441929     0.1203573717
    9      Cl     -3.8678391731    -0.9465524816    -0.6367677375
   10      C      -1.1962685081    -0.4198571903    -0.5874513159
   11      Cl     -1.1613532188    -0.9804727904    -2.2358292245
   12      C       1.2789727340    -0.0192182588    -0.7606663600
   13      C       2.1018674362    -1.1535609288    -0.7156559820
   14      Cl      1.6167345681    -2.5240994667     0.2419579622
   15      C       3.2988616433    -1.1842748202    -1.4369072593
   16      Cl      4.3450297307    -2.5777426644    -1.4084762818
   17      C       3.6776849118    -0.0885087909    -2.2008424123
   18      H       4.6035430093    -0.1149320332    -2.7584518627
   19      C       2.8720361483     1.0413345613    -2.2525545537
   20      Cl      3.3974248530     2.3886039334    -3.2254221994
   21      C       1.6724912844     1.0805083148    -1.5357323752
   22      Cl      0.6561006569     2.4923359361    -1.5977331649
 ----------------------------------------------------------------
 Nuclear Repulsion Energy =        3129.74868673 hartrees
 There are      113 alpha and      113 beta electrons
 Applying Cartesian multipole field
    Component          Value
    ---------          -----
     (2,0,0)        1.00000E-11
     (0,2,0)        2.00000E-11
     (0,0,2)       -3.00000E-11
 Nucleus-field energy     =    -0.0000000040 hartrees
 Requested basis set is 6-311++G(d,p)
 There are 194 shells and 541 basis functions
 A cutoff of  1.0D-15 yielded  13235 shell pairs
 There are    116956 function pairs (    125815 Cartesian)
 Smallest overlap matrix eigenvalue = 9.49E-08
 Linear dependence detected in AO basis
 Number of orthogonalized atomic orbitals = 533
 Maximum deviation from orthogonality = 3.981E-10
 Guess from superposition of atomic densities
 Warning:  Energy on first SCF cycle will be non-variational
 SAD guess density has 226.000000 electrons

 -----------------------------------------------------------------------
  General SCF calculation program by
  Eric Jon Sundstrom, Paul Horn, Yuezhi Mao, Dmitri Zuev, Alec White,
  David Stuck, Shaama M.S., Shane Yost, Joonho Lee, David Small,
  Daniel Levine, Susi Lehtola, Hugh Burton, Evgeny Epifanovsky,
  Bang C. Huynh
 -----------------------------------------------------------------------
 Exchange:     0.2000 Hartree-Fock + 0.0800 Slater + 0.7200 B88
 Correlation:  0.1900 VWN1RPA + 0.8100 LYP
 Using SG-1 standard quadrature grid
 A restricted SCF calculation will be
 performed using DIIS
 SCF converges when DIIS error is below 1.0e-08
 ---------------------------------------
  Cycle       Energy         DIIS error
 ---------------------------------------
    1   -4604.9255552751      2.59e-02  
    2   -4599.8974990160      1.48e-03  
    3   -4599.8667585263      1.68e-03  
    4   -4599.9613076090      5.51e-04  
    5   -4599.9712194424      2.11e-04  
    6   -4599.9725633921      9.43e-05  
    7   -4599.9728858227      2.12e-05  
    8   -4599.9728999855      6.27e-06  
    9   -4599.9729013325      1.25e-06  
   10   -4599.9729013737      5.43e-07  
   11   -4599.9729013834      1.43e-07  
   12   -4599.9729013839      6.05e-08  
   13   -4599.9729013844      1.43e-08  
   14   -4599.9729013843      4.15e-09  Convergence criterion met
 ---------------------------------------
 SCF time:   CPU 1106.86s  wall 1107.00s 
 SCF   energy in the final basis set =    -4599.9729013843
 Total energy in the final basis set =    -4599.9729013843

 --------------------------------------------------------------

                    Orbital Energies (a.u.)
 --------------------------------------------------------------

 Alpha MOs
 -- Occupied --
********-101.5853-101.5853-101.5852-101.5852-101.5837-101.5836-101.5828
******** -10.2909 -10.2876 -10.2875 -10.2869 -10.2869 -10.2832 -10.2832
-10.2805 -10.2805 -10.2515 -10.2511 -10.2311  -9.5010  -9.5000  -9.5000
 -9.4999  -9.4998  -9.4985  -9.4983  -9.4974  -9.4973  -7.2661  -7.2650
 -7.2650  -7.2649  -7.2648  -7.2634  -7.2633  -7.2623  -7.2622  -7.2559
 -7.2549  -7.2548  -7.2548  -7.2548  -7.2546  -7.2541  -7.2540  -7.2538
 -7.2538  -7.2533  -7.2531  -7.2525  -7.2525  -7.2522  -7.2520  -7.2515
 -7.2514  -0.9792  -0.9626  -0.9310  -0.9260  -0.9215  -0.8947  -0.8856
 -0.8825  -0.8737  -0.8494  -0.8438  -0.8015  -0.7571  -0.7515  -0.7476
 -0.6826  -0.6387  -0.6303  -0.6299  -0.5687  -0.5559  -0.5521  -0.5342
 -0.5058  -0.4903  -0.4788  -0.4784  -0.4754  -0.4747  -0.4657  -0.4528
 -0.4385  -0.4327  -0.4288  -0.4207  -0.4099  -0.4003  -0.3823  -0.3716
 -0.3659  -0.3639  -0.3612  -0.3602  -0.3598  -0.3513  -0.3502  -0.3387
 -0.3375  -0.3371  -0.3346  -0.3281  -0.3194  -0.2868  -0.2800  -0.2728
 -0.2693
 -- Virtual --
 -0.0710  -0.0691  -0.0675  -0.0649  -0.0597  -0.0435  -0.0126  -0.0120
 -0.0090  -0.0010   0.0039   0.0133   0.0204   0.0217   0.0237   0.0280
  0.0286   0.0319   0.0434   0.0500   0.0546   0.0571   0.0587   0.0600
  0.0663   0.0701   0.0753   0.0763   0.0806   0.0818   0.0869   0.0875
  0.0924   0.0952   0.1013   0.1027   0.1035   0.1041   0.1045   0.1095
  0.1160   0.1169   0.1213   0.1222   0.1279   0.1308   0.1322   0.1365
  0.1388   0.1400   0.1439   0.1453   0.1509   0.1569   0.1572   0.1579
  0.1666   0.1709   0.1724   0.1803   0.1833   0.1840   0.1884   0.1926
  0.1960   0.2009   0.2050   0.2057   0.2077   0.2101   0.2158   0.2195
  0.2237   0.2290   0.2298   0.2331   0.2341   0.2375   0.2391   0.2480
  0.2559   0.2587   0.2602   0.2605   0.2658   0.2697   0.2744   0.2757
  0.2786   0.2845   0.2875   0.2901   0.2925   0.2934   0.2935   0.3070
  0.3088   0.3091   0.3115   0.3177   0.3383   0.3505   0.3819   0.3903
  0.4104   0.4145   0.4218   0.4248   0.4352   0.4361   0.4392   0.4409
  0.4504   0.4527   0.4563   0.4577   0.4595   0.4644   0.4729   0.4785
  0.4800   0.4804   0.4823   0.4909   0.4911   0.4942   0.5063   0.5117
  0.5141   0.5179   0.5400   0.5429   0.5640   0.5654   0.5661   0.5679
  0.5722   0.5761   0.5923   0.5931   0.5982   0.6048   0.6077   0.6116
  0.6139   0.6196   0.6222   0.6300   0.6375   0.6382   0.6431   0.6511
  0.6596   0.6615   0.6739   0.6754   0.6805   0.7195   0.7587   0.7630
  0.7770   0.7841   0.7846   0.7955   0.8093   0.8171   0.8209   0.8234
  0.8305   0.8307   0.8314   0.8338   0.8346   0.8357   0.8406   0.8425
  0.8467   0.8521   0.8529   0.8569   0.8590   0.8675   0.8751   0.8791
  0.8827   0.8829   0.8913   0.8922   0.8953   0.8961   0.8971   0.8993
  0.9164   0.9231   0.9267   0.9283   0.9375   0.9393   0.9425   0.9462
  0.9466   0.9540   0.9602   0.9657   0.9713   0.9735   0.9850   0.9895
  1.0080   1.0164   1.0194   1.0201   1.0338   1.0657   1.0672   1.0719
  1.0892   1.0987   1.1219   1.1400   1.1602   1.1631   1.1775   1.1914
  1.2038   1.2084   1.2233   1.2282   1.2534   1.2665   1.2670   1.2717
  1.2814   1.2822   1.2849   1.2895   1.2928   1.2946   1.3011   1.3048
  1.3148   1.3619   1.3690   1.3827   1.3904   1.3961   1.4424   1.4633
  1.4738   1.4989   1.5269   1.5540   1.5679   1.6058   1.6290   1.6415
  1.6578   1.6612   1.7061   1.7322   1.7410   1.7473   1.7520   1.7628
  1.7902   1.8037   1.8119   1.8282   1.8289   1.8682   1.8741   1.8796
  1.8960   1.9064   1.9474   1.9653   1.9918   2.0289   2.0411   2.0985
  2.1124   2.1174   2.1819   2.1944   2.2201   2.2216   2.2281   2.2381
  2.2423   2.2483   2.2624   2.2659   2.2677   2.2767   2.3051   2.3121
  2.3209   2.3230   2.3340   2.3408   2.3453   2.3903   2.3966   2.4029
  2.4106   2.4338   2.4416   2.4428   2.4517   2.4659   2.4904   2.4909
  2.5157   2.5276   2.5286   2.5519   2.5631   2.5853   2.6022   2.6438
  2.6466   2.6562   2.6671   2.6805   2.6869   2.7226   2.7318   2.7488
  2.7586   2.8010   2.8086   2.8219   2.8793   2.9456   2.9485   3.0373
  3.0623   3.0632   3.0766   3.1086   3.1180   3.1217   3.1230   3.1439
  3.1977   3.2343   3.2504   3.2526   3.2866   3.3648   3.4814   3.5062
  3.5102   3.6131   3.7019   3.7898   3.8798   3.8897   3.8905   3.9997
  4.2906   4.7988   4.8010   9.7404   9.7678   9.7785   9.7851   9.8044
  9.8122   9.8163   9.8561   9.8709  23.2508  23.4257  23.7675  23.7853
 23.8171  23.8659  23.9199  23.9226  23.9289  23.9685  24.0610  24.0880
 25.7629  25.7714  25.7986  25.8018  25.8448  25.8548  25.9631  25.9852
 26.0097  26.0448  26.0907  26.1268  26.1702  26.1968  26.2210  26.2927
 26.3616  26.3820  26.4767  26.5454  26.5638  26.6380  26.7481  26.7935
 26.8110  26.9627  27.2542 215.7319 215.7619 215.7732 215.7815 215.8036
215.8138 215.8189 215.8765 215.8796
 --------------------------------------------------------------

          Ground-State Mulliken Net Atomic Charges

     Atom                 Charge (a.u.)
  ----------------------------------------
      1 C                    -1.069255
      2 C                    -1.646865
      3 Cl                    0.604589
      4 C                     0.423502
      5 Cl                    0.633786
      6 C                     0.297840
      7 Cl                    0.682844
      8 C                     0.408695
      9 Cl                    0.632523
     10 C                    -1.654358
     11 Cl                    0.608337
     12 C                    -0.671701
     13 C                    -1.486740
     14 Cl                    0.551949
     15 C                     0.829668
     16 Cl                    0.555717
     17 C                    -0.433531
     18 H                     0.250055
     19 C                     0.788463
     20 Cl                    0.557032
     21 C                    -1.411519
     22 Cl                    0.548969
  ----------------------------------------
  Sum of atomic charges =     0.000000

 -----------------------------------------------------------------
                    Cartesian Multipole Moments
 -----------------------------------------------------------------
    Charge (ESU x 10^10)
                 0.0000
    Dipole Moment (Debye)
         X       0.7677      Y      -0.0198      Z      -0.4604
       Tot       0.8954
    Quadrupole Moments (Debye-Ang)
        XX    -176.3278     XY       0.1422     YY    -183.4557
        XZ      -3.4578     YZ       0.6518     ZZ    -180.0573
    Octopole Moments (Debye-Ang^2)
       XXX    -161.8922    XXY       1.8451    XYY     -67.4805
       YYY       4.5787    XXZ      19.3738    XYZ       1.4613
       YYZ      40.1028    XZZ     -53.2101    YZZ      -0.3953
       ZZZ     108.7006
    Hexadecapole Moments (Debye-Ang^3)
      XXXX   -7100.6368   XXXY      64.4369   XXYY   -1652.9141
      XYYY      36.0583   YYYY   -2531.5873   XXXZ    1302.4618
      XXYZ       8.1261   XYYZ     479.3067   YYYZ     -46.7969
      XXZZ   -1859.4781   XYZZ      24.1317   YYZZ   -1140.7516
      XZZZ    1374.7494   YZZZ      15.1204   ZZZZ   -4252.7895
 -----------------------------------------------------------------
 Calculating analytic gradient of the SCF energy
 Gradient of SCF Energy
            1           2           3           4           5           6
    1  -0.0002713  -0.0000544  -0.0004610   0.0000178   0.0002253   0.0002847
    2   0.0000599   0.0000182   0.0000131   0.0000118   0.0000001  -0.0000101
    3   0.0002043   0.0002021   0.0003522  -0.0001630  -0.0000580  -0.0001490
            7           8           9          10          11          12
    1  -0.0000074   0.0001075   0.0001861  -0.0002688  -0.0004590   0.0003298
    2   0.0000091  -0.0000068  -0.0000068  -0.0000257   0.0000547  -0.0000568
    3   0.0000342   0.0001226  -0.0000694   0.0000792   0.0001766  -0.0002368
           13          14          15          16          17          18
    1   0.0001859   0.0004086  -0.0000226  -0.0001375  -0.0003130  -0.0000137
    2   0.0000235   0.0000421   0.0001335  -0.0000002  -0.0000051  -0.0000047
    3   0.0000301  -0.0002384  -0.0000866   0.0000480   0.0001609  -0.0000347
           19          20          21          22
    1   0.0000014  -0.0001442   0.0000403   0.0003654
    2  -0.0001212  -0.0000124  -0.0000659  -0.0000502
    3   0.0000507   0.0000416  -0.0001848  -0.0002819
 Max gradient component =       4.610E-04
 RMS gradient           =       1.729E-04
 Gradient time:  CPU 396.68 s  wall 396.70 s
 Geometry Optimization Parameters
   NAtoms,    NIC,     NZ,  NCons,   NDum,   NFix, NCnnct, MaxDiis
       22     171      22       0       0       0       0       0

 Cartesian Hessian Update
 Hessian updated using BFGS update


** GEOMETRY OPTIMIZATION IN DELOCALIZED INTERNAL COORDINATES **
   Searching for a Minimum

   Optimization Cycle:  16

                       Coordinates (Angstroms)
     ATOM                X               Y               Z
      1  C        -0.0042350741    0.0115329491    0.0046408702
      2  C        -0.0380661695    0.4628517631    1.3283515154
      3  Cl        1.4402700416    1.0002848667    2.0745731860
      4  C        -1.2338688757    0.4842797371    2.0544647874
      5  Cl       -1.2506498405    1.0442362434    3.6965517275
      6  C        -2.4182849218    0.0460378534    1.4464761619
      7  Cl       -3.9064791868    0.0637454749    2.3383697808
      8  C        -2.4029934163   -0.4070441929    0.1203573717
      9  Cl       -3.8678391731   -0.9465524816   -0.6367677375
     10  C        -1.1962685081   -0.4198571903   -0.5874513159
     11  Cl       -1.1613532188   -0.9804727904   -2.2358292245
     12  C         1.2789727340   -0.0192182588   -0.7606663600
     13  C         2.1018674362   -1.1535609288   -0.7156559820
     14  Cl        1.6167345681   -2.5240994667    0.2419579622
     15  C         3.2988616433   -1.1842748202   -1.4369072593
     16  Cl        4.3450297307   -2.5777426644   -1.4084762818
     17  C         3.6776849118   -0.0885087909   -2.2008424123
     18  H         4.6035430093   -0.1149320332   -2.7584518627
     19  C         2.8720361483    1.0413345613   -2.2525545537
     20  Cl        3.3974248530    2.3886039334   -3.2254221994
     21  C         1.6724912844    1.0805083148   -1.5357323752
     22  Cl        0.6561006569    2.4923359361   -1.5977331649
   Point Group: c1    Number of degrees of freedom:    60


   Energy is  -4599.972901384

 Hessian updated using BFGS update

 60 Hessian modes will be used to form the next step
  Hessian Eigenvalues:
     0.001711    0.016320    0.017509    0.020575    0.020683    0.020833
     0.021714    0.022752    0.022788    0.023566    0.024090    0.024090
     0.024114    0.024114    0.024139    0.024144    0.024154    0.024176
     0.055203    0.101105    0.145570    0.160000    0.216935    0.225968
     0.229981    0.234542    0.237472    0.249965    0.249974    0.249983
     0.249991    0.249997    0.250000    0.250009    0.250060    0.251681
     0.264333    0.287991    0.290388    0.292859    0.295171    0.301033
     0.301034    0.301059    0.301298    0.303634    0.318926    0.356671
     0.403526    0.407791    0.419973    0.426594    0.457252    0.458712
     0.467137    0.471725    0.478204    0.478239    0.479471    0.492675

 Minimum search - taking simple RFO step
 Searching for Lamda that Minimizes Along All modes
 Value Taken    Lamda =  -0.00004914
 Step Taken.  Stepsize is  0.088701

                             Maximum     Tolerance    Cnvgd?
         Gradient           0.001667      0.000300      NO
         Displacement       0.064973      0.001200      NO
         Energy change     -0.000112      0.000001      NO


 New Cartesian Coordinates Obtained by Inverse Iteration

 Displacement from previous Coordinates is:  0.158583
 ----------------------------------------------------------------
             Standard Nuclear Orientation (Angstroms)
    I     Atom           X                Y                Z
 ----------------------------------------------------------------
    1      C      -0.0032307367     0.0105167328     0.0045206800
    2      C      -0.0374049415     0.4733114032     1.3235470757
    3      Cl      1.4425703187     1.0235079452     2.0592220457
    4      C      -1.2332919192     0.4950580994     2.0500420885
    5      Cl     -1.2539529864     1.0694211714     3.6871546106
    6      C      -2.4159874868     0.0463099381     1.4449066329
    7      Cl     -3.9043235617     0.0646277071     2.3364961081
    8      C      -2.3990800603    -0.4176820412     0.1219001723
    9      Cl     -3.8623271800    -0.9690225358    -0.6300658891
   10      C      -1.1917231763    -0.4314871241    -0.5853381621
   11      Cl     -1.1472503855    -1.0051261385    -2.2297621104
   12      C       1.2782511339    -0.0197875191    -0.7596555435
   13      C       2.0938872743    -1.1590780144    -0.7236790234
   14      Cl      1.5967685727    -2.5330452374     0.2245173424
   15      C       3.2913244174    -1.1892922344    -1.4446572730
   16      Cl      4.3323755117    -2.5868887872    -1.4277685113
   17      C       3.6749990212    -0.0882924684    -2.1997404166
   18      H       4.6007118896    -0.1144062703    -2.7575906239
   19      C       2.8746139684     1.0464136661    -2.2422631322
   20      Cl      3.4068682039     2.3985727360    -3.2047200442
   21      C       1.6755665348     1.0853047233    -1.5241246063
   22      Cl      0.6616142208     2.5005522631    -1.5696887860
 ----------------------------------------------------------------
 Nuclear Repulsion Energy =        3130.81487063 hartrees
 There are      113 alpha and      113 beta electrons
 Applying Cartesian multipole field
    Component          Value
    ---------          -----
     (2,0,0)        1.00000E-11
     (0,2,0)        2.00000E-11
     (0,0,2)       -3.00000E-11
 Nucleus-field energy     =    -0.0000000029 hartrees
 Requested basis set is 6-311++G(d,p)
 There are 194 shells and 541 basis functions
 A cutoff of  1.0D-15 yielded  13238 shell pairs
 There are    116992 function pairs (    125851 Cartesian)
 Smallest overlap matrix eigenvalue = 9.41E-08
 Linear dependence detected in AO basis
 Number of orthogonalized atomic orbitals = 533
 Maximum deviation from orthogonality = 2.875E-10
 Guess from superposition of atomic densities
 Warning:  Energy on first SCF cycle will be non-variational
 SAD guess density has 226.000000 electrons

 -----------------------------------------------------------------------
  General SCF calculation program by
  Eric Jon Sundstrom, Paul Horn, Yuezhi Mao, Dmitri Zuev, Alec White,
  David Stuck, Shaama M.S., Shane Yost, Joonho Lee, David Small,
  Daniel Levine, Susi Lehtola, Hugh Burton, Evgeny Epifanovsky,
  Bang C. Huynh
 -----------------------------------------------------------------------
 Exchange:     0.2000 Hartree-Fock + 0.0800 Slater + 0.7200 B88
 Correlation:  0.1900 VWN1RPA + 0.8100 LYP
 Using SG-1 standard quadrature grid
 A restricted SCF calculation will be
 performed using DIIS
 SCF converges when DIIS error is below 1.0e-08
 ---------------------------------------
  Cycle       Energy         DIIS error
 ---------------------------------------
    1   -4604.9224201902      2.59e-02  
    2   -4599.8973082019      1.48e-03  
    3   -4599.8656639790      1.69e-03  
    4   -4599.9611174110      5.56e-04  
    5   -4599.9711828090      2.14e-04  
    6   -4599.9725811145      9.36e-05  
    7   -4599.9728984235      2.12e-05  
    8   -4599.9729125187      6.29e-06  
    9   -4599.9729138754      1.25e-06  
   10   -4599.9729139168      5.44e-07  
   11   -4599.9729139264      1.43e-07  
   12   -4599.9729139274      6.04e-08  
   13   -4599.9729139272      1.44e-08  
   14   -4599.9729139273      4.14e-09  Convergence criterion met
 ---------------------------------------
 SCF time:   CPU 1120.74s  wall 1121.00s 
 SCF   energy in the final basis set =    -4599.9729139273
 Total energy in the final basis set =    -4599.9729139273

 --------------------------------------------------------------

                    Orbital Energies (a.u.)
 --------------------------------------------------------------

 Alpha MOs
 -- Occupied --
********-101.5854-101.5853-101.5853-101.5852-101.5838-101.5837-101.5829
******** -10.2910 -10.2877 -10.2876 -10.2869 -10.2869 -10.2832 -10.2832
-10.2807 -10.2807 -10.2511 -10.2507 -10.2312  -9.5010  -9.5001  -9.5000
 -9.5000  -9.4999  -9.4985  -9.4984  -9.4974  -9.4973  -7.2661  -7.2651
 -7.2650  -7.2649  -7.2649  -7.2634  -7.2633  -7.2624  -7.2623  -7.2559
 -7.2549  -7.2549  -7.2548  -7.2548  -7.2546  -7.2542  -7.2541  -7.2539
 -7.2539  -7.2533  -7.2531  -7.2526  -7.2525  -7.2522  -7.2520  -7.2515
 -7.2515  -0.9792  -0.9625  -0.9308  -0.9257  -0.9216  -0.8947  -0.8856
 -0.8826  -0.8737  -0.8493  -0.8438  -0.8016  -0.7570  -0.7517  -0.7478
 -0.6826  -0.6389  -0.6301  -0.6301  -0.5687  -0.5559  -0.5521  -0.5341
 -0.5058  -0.4903  -0.4788  -0.4783  -0.4754  -0.4746  -0.4657  -0.4528
 -0.4385  -0.4327  -0.4287  -0.4206  -0.4097  -0.4003  -0.3823  -0.3718
 -0.3657  -0.3638  -0.3612  -0.3603  -0.3597  -0.3511  -0.3501  -0.3390
 -0.3378  -0.3373  -0.3346  -0.3282  -0.3196  -0.2867  -0.2799  -0.2728
 -0.2694
 -- Virtual --
 -0.0707  -0.0693  -0.0676  -0.0650  -0.0598  -0.0435  -0.0128  -0.0122
 -0.0090  -0.0011   0.0038   0.0132   0.0203   0.0216   0.0235   0.0279
  0.0285   0.0320   0.0434   0.0500   0.0546   0.0572   0.0587   0.0599
  0.0663   0.0702   0.0752   0.0763   0.0804   0.0818   0.0869   0.0875
  0.0925   0.0951   0.1013   0.1028   0.1038   0.1042   0.1043   0.1095
  0.1160   0.1171   0.1212   0.1222   0.1280   0.1308   0.1322   0.1365
  0.1388   0.1398   0.1437   0.1454   0.1507   0.1569   0.1571   0.1579
  0.1664   0.1711   0.1726   0.1800   0.1831   0.1840   0.1883   0.1926
  0.1958   0.2013   0.2053   0.2058   0.2074   0.2102   0.2158   0.2195
  0.2238   0.2293   0.2299   0.2330   0.2342   0.2375   0.2391   0.2481
  0.2560   0.2588   0.2601   0.2606   0.2657   0.2695   0.2748   0.2758
  0.2788   0.2850   0.2876   0.2901   0.2927   0.2934   0.2935   0.3071
  0.3088   0.3091   0.3114   0.3176   0.3382   0.3504   0.3818   0.3903
  0.4106   0.4145   0.4218   0.4248   0.4356   0.4358   0.4394   0.4410
  0.4504   0.4530   0.4564   0.4579   0.4594   0.4644   0.4732   0.4781
  0.4799   0.4804   0.4824   0.4909   0.4910   0.4939   0.5060   0.5119
  0.5142   0.5181   0.5401   0.5431   0.5646   0.5656   0.5669   0.5685
  0.5721   0.5756   0.5925   0.5932   0.5983   0.6046   0.6078   0.6118
  0.6141   0.6196   0.6224   0.6298   0.6375   0.6379   0.6437   0.6506
  0.6594   0.6610   0.6742   0.6753   0.6809   0.7202   0.7591   0.7631
  0.7771   0.7839   0.7843   0.7954   0.8092   0.8175   0.8217   0.8225
  0.8304   0.8307   0.8314   0.8338   0.8345   0.8356   0.8405   0.8426
  0.8470   0.8522   0.8529   0.8572   0.8590   0.8672   0.8749   0.8778
  0.8819   0.8830   0.8920   0.8931   0.8952   0.8959   0.8964   0.8990
  0.9167   0.9231   0.9270   0.9291   0.9372   0.9390   0.9422   0.9461
  0.9466   0.9546   0.9604   0.9659   0.9716   0.9733   0.9857   0.9896
  1.0083   1.0177   1.0183   1.0198   1.0338   1.0667   1.0673   1.0725
  1.0896   1.0987   1.1216   1.1395   1.1604   1.1635   1.1773   1.1916
  1.2044   1.2084   1.2235   1.2281   1.2537   1.2664   1.2667   1.2716
  1.2813   1.2821   1.2842   1.2892   1.2924   1.2942   1.3014   1.3054
  1.3150   1.3612   1.3701   1.3829   1.3911   1.3967   1.4419   1.4635
  1.4739   1.4986   1.5270   1.5543   1.5688   1.6054   1.6314   1.6405
  1.6589   1.6604   1.7056   1.7322   1.7411   1.7470   1.7520   1.7637
  1.7908   1.8040   1.8114   1.8284   1.8286   1.8682   1.8749   1.8803
  1.8960   1.9069   1.9470   1.9648   1.9912   2.0286   2.0410   2.0983
  2.1124   2.1172   2.1820   2.1943   2.2199   2.2217   2.2280   2.2380
  2.2420   2.2482   2.2620   2.2659   2.2676   2.2770   2.3052   2.3123
  2.3215   2.3228   2.3340   2.3406   2.3454   2.3895   2.3968   2.4032
  2.4101   2.4339   2.4416   2.4423   2.4518   2.4667   2.4904   2.4909
  2.5165   2.5274   2.5283   2.5533   2.5633   2.5852   2.6024   2.6442
  2.6452   2.6560   2.6676   2.6810   2.6874   2.7230   2.7319   2.7490
  2.7595   2.8009   2.8085   2.8215   2.8797   2.9467   2.9490   3.0376
  3.0623   3.0626   3.0762   3.1099   3.1185   3.1222   3.1228   3.1438
  3.1992   3.2339   3.2499   3.2533   3.2862   3.3646   3.4815   3.5064
  3.5104   3.6130   3.7025   3.7900   3.8796   3.8898   3.8923   4.0008
  4.2895   4.7990   4.8002   9.7407   9.7678   9.7787   9.7855   9.8045
  9.8131   9.8146   9.8555   9.8733  23.2514  23.4270  23.7676  23.7852
 23.8169  23.8666  23.9205  23.9220  23.9282  23.9678  24.0600  24.0896
 25.7630  25.7714  25.7984  25.8018  25.8444  25.8549  25.9635  25.9856
 26.0102  26.0461  26.0896  26.1266  26.1688  26.1966  26.2201  26.2946
 26.3632  26.3826  26.4787  26.5448  26.5636  26.6380  26.7476  26.7952
 26.8093  26.9629  27.2571 215.7322 215.7618 215.7733 215.7819 215.8036
215.8150 215.8168 215.8759 215.8825
 --------------------------------------------------------------

          Ground-State Mulliken Net Atomic Charges

     Atom                 Charge (a.u.)
  ----------------------------------------
      1 C                    -1.049454
      2 C                    -1.651525
      3 Cl                    0.601208
      4 C                     0.419236
      5 Cl                    0.634553
      6 C                     0.306803
      7 Cl                    0.683149
      8 C                     0.399142
      9 Cl                    0.633568
     10 C                    -1.657895
     11 Cl                    0.604399
     12 C                    -0.650926
     13 C                    -1.482458
     14 Cl                    0.548645
     15 C                     0.819655
     16 Cl                    0.557103
     17 C                    -0.436942
     18 H                     0.250238
     19 C                     0.780949
     20 Cl                    0.558170
     21 C                    -1.414083
     22 Cl                    0.546466
  ----------------------------------------
  Sum of atomic charges =     0.000000

 -----------------------------------------------------------------
                    Cartesian Multipole Moments
 -----------------------------------------------------------------
    Charge (ESU x 10^10)
                 0.0000
    Dipole Moment (Debye)
         X       0.7667      Y      -0.0197      Z      -0.4604
       Tot       0.8945
    Quadrupole Moments (Debye-Ang)
        XX    -176.3085     XY       0.1429     YY    -183.4727
        XZ      -3.4863     YZ       0.6522     ZZ    -180.0642
    Octopole Moments (Debye-Ang^2)
       XXX    -161.9831    XXY       1.8250    XYY     -67.5805
       YYY       4.5529    XXZ      19.4272    XYZ       1.4441
       YYZ      40.1692    XZZ     -53.2304    YZZ      -0.3850
       ZZZ     108.6661
    Hexadecapole Moments (Debye-Ang^3)
      XXXX   -7083.0537   XXXY      56.8502   XXYY   -1654.7299
      XYYY      28.3291   YYYY   -2561.9800   XXXZ    1306.1528
      XXYZ       3.4644   XYYZ     480.3149   YYYZ     -60.5145
      XXZZ   -1851.9458   XYZZ      21.2993   YYZZ   -1140.8627
      XZZZ    1378.0985   YZZZ       1.2954   ZZZZ   -4224.5665
 -----------------------------------------------------------------
 Calculating analytic gradient of the SCF energy
 Gradient of SCF Energy
            1           2           3           4           5           6
    1   0.0000430   0.0001178   0.0002334   0.0000322   0.0000168  -0.0000627
    2  -0.0000016   0.0000129   0.0000957   0.0000126   0.0000127   0.0000024
    3   0.0000179  -0.0001946  -0.0000492   0.0000574   0.0000568   0.0000637
            7           8           9          10          11          12
    1  -0.0000079  -0.0000689  -0.0000426   0.0001802   0.0001917  -0.0000245
    2   0.0000013  -0.0000132  -0.0000094  -0.0000456  -0.0000203   0.0000113
    3   0.0000234  -0.0000179   0.0000680   0.0000670  -0.0001726   0.0000116
           13          14          15          16          17          18
    1  -0.0001720  -0.0002197   0.0000456   0.0000362   0.0000838  -0.0000191
    2   0.0001030  -0.0000899  -0.0000442  -0.0000017  -0.0000136  -0.0000036
    3  -0.0000066   0.0001278   0.0000049  -0.0000437  -0.0000761  -0.0000308
           19          20          21          22
    1  -0.0000339   0.0000205  -0.0001298  -0.0002199
    2   0.0000496  -0.0000115  -0.0001455   0.0000986
    3  -0.0000800  -0.0000605   0.0001283   0.0001052
 Max gradient component =       2.334E-04
 RMS gradient           =       8.943E-05
 Gradient time:  CPU 395.85 s  wall 395.87 s
 Geometry Optimization Parameters
   NAtoms,    NIC,     NZ,  NCons,   NDum,   NFix, NCnnct, MaxDiis
       22     171      22       0       0       0       0       0

 Cartesian Hessian Update
 Hessian updated using BFGS update


** GEOMETRY OPTIMIZATION IN DELOCALIZED INTERNAL COORDINATES **
   Searching for a Minimum

   Optimization Cycle:  17

                       Coordinates (Angstroms)
     ATOM                X               Y               Z
      1  C        -0.0032307367    0.0105167328    0.0045206800
      2  C        -0.0374049415    0.4733114032    1.3235470757
      3  Cl        1.4425703187    1.0235079452    2.0592220457
      4  C        -1.2332919192    0.4950580994    2.0500420885
      5  Cl       -1.2539529864    1.0694211714    3.6871546106
      6  C        -2.4159874868    0.0463099381    1.4449066329
      7  Cl       -3.9043235617    0.0646277071    2.3364961081
      8  C        -2.3990800603   -0.4176820412    0.1219001723
      9  Cl       -3.8623271800   -0.9690225358   -0.6300658891
     10  C        -1.1917231763   -0.4314871241   -0.5853381621
     11  Cl       -1.1472503855   -1.0051261385   -2.2297621104
     12  C         1.2782511339   -0.0197875191   -0.7596555435
     13  C         2.0938872743   -1.1590780144   -0.7236790234
     14  Cl        1.5967685727   -2.5330452374    0.2245173424
     15  C         3.2913244174   -1.1892922344   -1.4446572730
     16  Cl        4.3323755117   -2.5868887872   -1.4277685113
     17  C         3.6749990212   -0.0882924684   -2.1997404166
     18  H         4.6007118896   -0.1144062703   -2.7575906239
     19  C         2.8746139684    1.0464136661   -2.2422631322
     20  Cl        3.4068682039    2.3985727360   -3.2047200442
     21  C         1.6755665348    1.0853047233   -1.5241246063
     22  Cl        0.6616142208    2.5005522631   -1.5696887860
   Point Group: c1    Number of degrees of freedom:    60


   Energy is  -4599.972913927

 Hessian updated using BFGS update

 58 Hessian modes will be used to form the next step
  Hessian Eigenvalues:
     0.001953    0.016302    0.017509    0.020574    0.020984    0.021690
     0.022753    0.022786    0.023508    0.024082    0.024109    0.024114
     0.024123    0.024144    0.024155    0.024167    0.055200    0.101044
     0.160000    0.169564    0.216939    0.227188    0.233329    0.234307
     0.240376    0.249547    0.249971    0.249976    0.249984    0.249992
     0.249999    0.250003    0.250306    0.251677    0.267842    0.287998
     0.290333    0.292876    0.299384    0.301017    0.301033    0.301060
     0.301292    0.310520    0.329111    0.356671    0.405999    0.407885
     0.419974    0.426593    0.457248    0.458714    0.467021    0.471671
     0.478196    0.478253    0.479457    0.498817

 Minimum search - taking simple RFO step
 Searching for Lamda that Minimizes Along All modes
 Value Taken    Lamda =  -0.00000887
 Step Taken.  Stepsize is  0.032462

                             Maximum     Tolerance    Cnvgd?
         Gradient           0.000787      0.000300      NO
         Displacement       0.024158      0.001200      NO
         Energy change     -0.000013      0.000001      NO


 New Cartesian Coordinates Obtained by Inverse Iteration

 Displacement from previous Coordinates is:  0.056142
 ----------------------------------------------------------------
             Standard Nuclear Orientation (Angstroms)
    I     Atom           X                Y                Z
 ----------------------------------------------------------------
    1      C      -0.0038180278     0.0102323208     0.0043544514
    2      C      -0.0376823364     0.4689114387     1.3250699581
    3      Cl      1.4422462414     1.0145717450     2.0633448311
    4      C      -1.2334943942     0.4911884926     2.0516166626
    5      Cl     -1.2531525064     1.0614548357     3.6901466985
    6      C      -2.4169842437     0.0464948454     1.4456436445
    7      Cl     -3.9050165234     0.0651448361     2.3376852346
    8      C      -2.4009418868    -0.4136773173     0.1215187379
    9      Cl     -3.8652220702    -0.9604503988    -0.6317636169
   10      C      -1.1938453444    -0.4274711702    -0.5861146965
   11      Cl     -1.1525918095    -0.9969803932    -2.2316140375
   12      C       1.2783247285    -0.0200558522    -0.7602632006
   13      C       2.0968007694    -1.1575952271    -0.7213417675
   14      Cl      1.6044169191    -2.5304463638     0.2303221102
   15      C       3.2942761956    -1.1875327128    -1.4421493447
   16      Cl      4.3377293522    -2.5832620589    -1.4210471929
   17      C       3.6763348364    -0.0880501625    -2.1998974042
   18      H       4.6022867177    -0.1139459417    -2.7573613207
   19      C       2.8739353188     1.0448594364    -2.2454968576
   20      Cl      3.4038293163     2.3955919851    -3.2112304050
   21      C       1.6744679353     1.0834698324    -1.5281618118
   22      Cl      0.6590794449     2.4970358455    -1.5800080392
 ----------------------------------------------------------------
 Nuclear Repulsion Energy =        3130.38674155 hartrees
 There are      113 alpha and      113 beta electrons
 Applying Cartesian multipole field
    Component          Value
    ---------          -----
     (2,0,0)        1.00000E-11
     (0,2,0)        2.00000E-11
     (0,0,2)       -3.00000E-11
 Nucleus-field energy     =    -0.0000000033 hartrees
 Requested basis set is 6-311++G(d,p)
 There are 194 shells and 541 basis functions
 A cutoff of  1.0D-15 yielded  13237 shell pairs
 There are    116991 function pairs (    125850 Cartesian)
 Smallest overlap matrix eigenvalue = 9.43E-08
 Linear dependence detected in AO basis
 Number of orthogonalized atomic orbitals = 533
 Maximum deviation from orthogonality = 3.754E-10
 Guess from superposition of atomic densities
 Warning:  Energy on first SCF cycle will be non-variational
 SAD guess density has 226.000000 electrons

 -----------------------------------------------------------------------
  General SCF calculation program by
  Eric Jon Sundstrom, Paul Horn, Yuezhi Mao, Dmitri Zuev, Alec White,
  David Stuck, Shaama M.S., Shane Yost, Joonho Lee, David Small,
  Daniel Levine, Susi Lehtola, Hugh Burton, Evgeny Epifanovsky,
  Bang C. Huynh
 -----------------------------------------------------------------------
 Exchange:     0.2000 Hartree-Fock + 0.0800 Slater + 0.7200 B88
 Correlation:  0.1900 VWN1RPA + 0.8100 LYP
 Using SG-1 standard quadrature grid
 A restricted SCF calculation will be
 performed using DIIS
 SCF converges when DIIS error is below 1.0e-08
 ---------------------------------------
  Cycle       Energy         DIIS error
 ---------------------------------------
    1   -4604.9231270714      2.59e-02  
    2   -4599.8974036760      1.48e-03  
    3   -4599.8661089162      1.68e-03  
    4   -4599.9612033644      5.54e-04  
    5   -4599.9712056255      2.13e-04  
    6   -4599.9725834030      9.39e-05  
    7   -4599.9729026652      2.12e-05  
    8   -4599.9729167840      6.28e-06  
    9   -4599.9729181371      1.25e-06  
   10   -4599.9729181786      5.45e-07  
   11   -4599.9729181881      1.43e-07  
   12   -4599.9729181886      6.05e-08  
   13   -4599.9729181888      1.44e-08  
   14   -4599.9729181890      4.13e-09  Convergence criterion met
 ---------------------------------------
 SCF time:   CPU 1067.15s  wall 1067.00s 
 SCF   energy in the final basis set =    -4599.9729181890
 Total energy in the final basis set =    -4599.9729181890

 --------------------------------------------------------------

                    Orbital Energies (a.u.)
 --------------------------------------------------------------

 Alpha MOs
 -- Occupied --
********-101.5853-101.5853-101.5853-101.5852-101.5838-101.5836-101.5829
******** -10.2910 -10.2877 -10.2876 -10.2869 -10.2869 -10.2832 -10.2832
-10.2806 -10.2806 -10.2513 -10.2508 -10.2312  -9.5010  -9.5001  -9.5000
 -9.5000  -9.4999  -9.4985  -9.4984  -9.4974  -9.4973  -7.2661  -7.2651
 -7.2650  -7.2649  -7.2649  -7.2634  -7.2633  -7.2624  -7.2623  -7.2559
 -7.2549  -7.2549  -7.2548  -7.2548  -7.2546  -7.2542  -7.2541  -7.2539
 -7.2539  -7.2533  -7.2531  -7.2526  -7.2525  -7.2522  -7.2520  -7.2515
 -7.2514  -0.9792  -0.9625  -0.9309  -0.9258  -0.9216  -0.8947  -0.8856
 -0.8826  -0.8737  -0.8493  -0.8438  -0.8015  -0.7570  -0.7516  -0.7477
 -0.6826  -0.6388  -0.6301  -0.6300  -0.5687  -0.5559  -0.5521  -0.5342
 -0.5058  -0.4903  -0.4788  -0.4784  -0.4754  -0.4747  -0.4657  -0.4528
 -0.4385  -0.4327  -0.4288  -0.4206  -0.4097  -0.4003  -0.3823  -0.3717
 -0.3658  -0.3639  -0.3612  -0.3602  -0.3597  -0.3512  -0.3501  -0.3389
 -0.3377  -0.3372  -0.3346  -0.3281  -0.3195  -0.2867  -0.2800  -0.2728
 -0.2693
 -- Virtual --
 -0.0707  -0.0693  -0.0676  -0.0650  -0.0598  -0.0435  -0.0127  -0.0121
 -0.0090  -0.0011   0.0039   0.0132   0.0203   0.0216   0.0236   0.0279
  0.0286   0.0320   0.0434   0.0500   0.0546   0.0572   0.0587   0.0599
  0.0663   0.0701   0.0752   0.0763   0.0805   0.0818   0.0869   0.0875
  0.0925   0.0951   0.1013   0.1027   0.1038   0.1041   0.1043   0.1095
  0.1160   0.1171   0.1213   0.1222   0.1280   0.1308   0.1322   0.1365
  0.1388   0.1398   0.1438   0.1453   0.1508   0.1569   0.1571   0.1579
  0.1665   0.1710   0.1725   0.1801   0.1832   0.1840   0.1883   0.1926
  0.1958   0.2011   0.2052   0.2057   0.2075   0.2101   0.2158   0.2195
  0.2237   0.2292   0.2299   0.2330   0.2342   0.2375   0.2391   0.2480
  0.2559   0.2588   0.2601   0.2606   0.2658   0.2695   0.2747   0.2757
  0.2787   0.2848   0.2875   0.2901   0.2926   0.2934   0.2935   0.3071
  0.3088   0.3091   0.3114   0.3176   0.3382   0.3504   0.3819   0.3903
  0.4105   0.4145   0.4218   0.4248   0.4356   0.4358   0.4393   0.4409
  0.4504   0.4530   0.4564   0.4578   0.4594   0.4644   0.4732   0.4783
  0.4800   0.4803   0.4823   0.4909   0.4911   0.4939   0.5061   0.5119
  0.5141   0.5181   0.5401   0.5431   0.5644   0.5655   0.5667   0.5683
  0.5722   0.5758   0.5924   0.5932   0.5983   0.6047   0.6078   0.6118
  0.6140   0.6195   0.6223   0.6299   0.6375   0.6380   0.6434   0.6507
  0.6595   0.6612   0.6741   0.6753   0.6808   0.7200   0.7590   0.7631
  0.7771   0.7840   0.7843   0.7954   0.8092   0.8174   0.8217   0.8225
  0.8304   0.8307   0.8314   0.8338   0.8345   0.8356   0.8405   0.8426
  0.8469   0.8522   0.8529   0.8571   0.8590   0.8672   0.8750   0.8782
  0.8822   0.8830   0.8918   0.8928   0.8954   0.8958   0.8966   0.8990
  0.9166   0.9231   0.9268   0.9288   0.9373   0.9391   0.9423   0.9461
  0.9466   0.9544   0.9603   0.9658   0.9715   0.9733   0.9854   0.9896
  1.0082   1.0176   1.0183   1.0199   1.0338   1.0665   1.0671   1.0723
  1.0894   1.0987   1.1217   1.1397   1.1603   1.1634   1.1773   1.1915
  1.2042   1.2084   1.2234   1.2281   1.2536   1.2665   1.2668   1.2716
  1.2814   1.2822   1.2843   1.2893   1.2926   1.2943   1.3013   1.3052
  1.3149   1.3615   1.3696   1.3829   1.3909   1.3965   1.4421   1.4634
  1.4739   1.4988   1.5270   1.5542   1.5684   1.6055   1.6306   1.6408
  1.6585   1.6607   1.7058   1.7321   1.7411   1.7471   1.7520   1.7634
  1.7907   1.8039   1.8116   1.8283   1.8287   1.8681   1.8745   1.8800
  1.8959   1.9066   1.9471   1.9649   1.9914   2.0286   2.0410   2.0984
  2.1124   2.1172   2.1820   2.1943   2.2199   2.2217   2.2280   2.2380
  2.2421   2.2483   2.2620   2.2659   2.2676   2.2768   2.3052   2.3123
  2.3213   2.3229   2.3340   2.3407   2.3455   2.3897   2.3969   2.4031
  2.4102   2.4338   2.4415   2.4425   2.4518   2.4665   2.4904   2.4908
  2.5162   2.5276   2.5282   2.5528   2.5633   2.5852   2.6023   2.6443
  2.6453   2.6560   2.6674   2.6809   2.6872   2.7229   2.7318   2.7489
  2.7592   2.8009   2.8086   2.8216   2.8795   2.9464   2.9486   3.0374
  3.0622   3.0628   3.0762   3.1095   3.1181   3.1221   3.1228   3.1438
  3.1986   3.2340   3.2500   3.2530   3.2865   3.3646   3.4815   3.5063
  3.5102   3.6130   3.7023   3.7899   3.8795   3.8898   3.8916   4.0003
  4.2899   4.7990   4.8003   9.7405   9.7678   9.7786   9.7854   9.8045
  9.8132   9.8148   9.8558   9.8726  23.2513  23.4265  23.7676  23.7850
 23.8169  23.8663  23.9202  23.9221  23.9283  23.9679  24.0603  24.0888
 25.7630  25.7712  25.7984  25.8018  25.8445  25.8548  25.9633  25.9855
 26.0101  26.0458  26.0898  26.1268  26.1693  26.1966  26.2204  26.2941
 26.3628  26.3824  26.4780  26.5449  26.5637  26.6380  26.7476  26.7951
 26.8094  26.9628  27.2565 215.7320 215.7619 215.7733 215.7819 215.8037
215.8150 215.8170 215.8762 215.8817
 --------------------------------------------------------------

          Ground-State Mulliken Net Atomic Charges

     Atom                 Charge (a.u.)
  ----------------------------------------
      1 C                    -1.056306
      2 C                    -1.649839
      3 Cl                    0.602251
      4 C                     0.421166
      5 Cl                    0.634191
      6 C                     0.303468
      7 Cl                    0.683194
      8 C                     0.403445
      9 Cl                    0.633139
     10 C                    -1.656306
     11 Cl                    0.605516
     12 C                    -0.658057
     13 C                    -1.484021
     14 Cl                    0.549601
     15 C                     0.822790
     16 Cl                    0.556706
     17 C                    -0.434936
     18 H                     0.250181
     19 C                     0.784016
     20 Cl                    0.557798
     21 C                    -1.415241
     22 Cl                    0.547244
  ----------------------------------------
  Sum of atomic charges =     0.000000

 -----------------------------------------------------------------
                    Cartesian Multipole Moments
 -----------------------------------------------------------------
    Charge (ESU x 10^10)
                -0.0000
    Dipole Moment (Debye)
         X       0.7665      Y      -0.0195      Z      -0.4601
       Tot       0.8942
    Quadrupole Moments (Debye-Ang)
        XX    -176.3123     XY       0.1427     YY    -183.4682
        XZ      -3.4807     YZ       0.6500     ZZ    -180.0640
    Octopole Moments (Debye-Ang^2)
       XXX    -161.9340    XXY       1.8454    XYY     -67.5467
       YYY       4.5551    XXZ      19.4257    XYZ       1.4403
       YYZ      40.1539    XZZ     -53.2437    YZZ      -0.3875
       ZZZ     108.6940
    Hexadecapole Moments (Debye-Ang^3)
      XXXX   -7090.9757   XXXY      59.8504   XXYY   -1654.4222
      XYYY      31.3859   YYYY   -2551.3186   XXXZ    1305.0216
      XXYZ       5.0497   XYYZ     480.0356   YYYZ     -55.7891
      XXZZ   -1854.7718   XYZZ      22.3694   YYZZ   -1140.6549
      XZZZ    1377.0632   YZZZ       6.0901   ZZZZ   -4233.7103
 -----------------------------------------------------------------
 Calculating analytic gradient of the SCF energy
 Gradient of SCF Energy
            1           2           3           4           5           6
    1  -0.0000327   0.0000558   0.0000092  -0.0000218  -0.0000021   0.0000428
    2  -0.0000003  -0.0000354   0.0000475  -0.0000041   0.0000103   0.0000082
    3   0.0000506  -0.0000527  -0.0000189   0.0000066   0.0000184   0.0000249
            7           8           9          10          11          12
    1   0.0000205  -0.0000174  -0.0000063   0.0000258   0.0000162   0.0000193
    2   0.0000135  -0.0000102  -0.0000070   0.0000089   0.0000250   0.0000260
    3   0.0000450   0.0000316   0.0000513   0.0000327   0.0000245  -0.0000116
           13          14          15          16          17          18
    1  -0.0000135   0.0000189   0.0000113  -0.0000072  -0.0000236  -0.0000167
    2  -0.0000151  -0.0000440  -0.0000058   0.0000069  -0.0000079  -0.0000035
    3  -0.0000216   0.0000146  -0.0000312  -0.0000120  -0.0000151  -0.0000314
           19          20          21          22
    1  -0.0000102  -0.0000293  -0.0000237  -0.0000154
    2   0.0000033  -0.0000122  -0.0000208   0.0000167
    3  -0.0000318  -0.0000339   0.0000020  -0.0000423
 Max gradient component =       5.581E-05
 RMS gradient           =       2.513E-05
 Gradient time:  CPU 400.28 s  wall 400.30 s
 Geometry Optimization Parameters
   NAtoms,    NIC,     NZ,  NCons,   NDum,   NFix, NCnnct, MaxDiis
       22     171      22       0       0       0       0       0

 Cartesian Hessian Update
 Hessian updated using BFGS update


** GEOMETRY OPTIMIZATION IN DELOCALIZED INTERNAL COORDINATES **
   Searching for a Minimum

   Optimization Cycle:  18

                       Coordinates (Angstroms)
     ATOM                X               Y               Z
      1  C        -0.0038180278    0.0102323208    0.0043544514
      2  C        -0.0376823364    0.4689114387    1.3250699581
      3  Cl        1.4422462414    1.0145717450    2.0633448311
      4  C        -1.2334943942    0.4911884926    2.0516166626
      5  Cl       -1.2531525064    1.0614548357    3.6901466985
      6  C        -2.4169842437    0.0464948454    1.4456436445
      7  Cl       -3.9050165234    0.0651448361    2.3376852346
      8  C        -2.4009418868   -0.4136773173    0.1215187379
      9  Cl       -3.8652220702   -0.9604503988   -0.6317636169
     10  C        -1.1938453444   -0.4274711702   -0.5861146965
     11  Cl       -1.1525918095   -0.9969803932   -2.2316140375
     12  C         1.2783247285   -0.0200558522   -0.7602632006
     13  C         2.0968007694   -1.1575952271   -0.7213417675
     14  Cl        1.6044169191   -2.5304463638    0.2303221102
     15  C         3.2942761956   -1.1875327128   -1.4421493447
     16  Cl        4.3377293522   -2.5832620589   -1.4210471929
     17  C         3.6763348364   -0.0880501625   -2.1998974042
     18  H         4.6022867177   -0.1139459417   -2.7573613207
     19  C         2.8739353188    1.0448594364   -2.2454968576
     20  Cl        3.4038293163    2.3955919851   -3.2112304050
     21  C         1.6744679353    1.0834698324   -1.5281618118
     22  Cl        0.6590794449    2.4970358455   -1.5800080392
   Point Group: c1    Number of degrees of freedom:    60


   Energy is  -4599.972918189

 Hessian updated using BFGS update

 60 Hessian modes will be used to form the next step
  Hessian Eigenvalues:
     0.001983    0.016268    0.017508    0.020574    0.020681    0.020986
     0.021750    0.022693    0.022787    0.023736    0.024065    0.024090
     0.024108    0.024114    0.024136    0.024145    0.024154    0.024165
     0.055243    0.100821    0.160000    0.173969    0.216932    0.228169
     0.233191    0.234585    0.241862    0.248821    0.249964    0.249975
     0.249983    0.249992    0.249999    0.249999    0.251043    0.253755
     0.263917    0.287950    0.290241    0.292877    0.298479    0.301009
     0.301033    0.301070    0.301300    0.307465    0.331070    0.356672
     0.406210    0.408539    0.420000    0.426595    0.457236    0.458686
     0.467061    0.472095    0.478191    0.478461    0.479858    0.494297

 Minimum search - taking simple RFO step
 Searching for Lamda that Minimizes Along All modes
 Value Taken    Lamda =   0.00000000
 Step Taken.  Stepsize is  0.002282

                             Maximum     Tolerance    Cnvgd?
         Gradient           0.000076      0.000300     YES
         Displacement       0.000908      0.001200     YES
         Energy change     -0.000004      0.000001      NO

 Final energy is   -4599.9729181890070     


 ******************************
 **  OPTIMIZATION CONVERGED  **
 ******************************

                       Coordinates (Angstroms)
     ATOM                X               Y               Z
      1  C        -0.0038180278    0.0102323208    0.0043544514
      2  C        -0.0376823364    0.4689114387    1.3250699581
      3  Cl        1.4422462414    1.0145717450    2.0633448311
      4  C        -1.2334943942    0.4911884926    2.0516166626
      5  Cl       -1.2531525064    1.0614548357    3.6901466985
      6  C        -2.4169842437    0.0464948454    1.4456436445
      7  Cl       -3.9050165234    0.0651448361    2.3376852346
      8  C        -2.4009418868   -0.4136773173    0.1215187379
      9  Cl       -3.8652220702   -0.9604503988   -0.6317636169
     10  C        -1.1938453444   -0.4274711702   -0.5861146965
     11  Cl       -1.1525918095   -0.9969803932   -2.2316140375
     12  C         1.2783247285   -0.0200558522   -0.7602632006
     13  C         2.0968007694   -1.1575952271   -0.7213417675
     14  Cl        1.6044169191   -2.5304463638    0.2303221102
     15  C         3.2942761956   -1.1875327128   -1.4421493447
     16  Cl        4.3377293522   -2.5832620589   -1.4210471929
     17  C         3.6763348364   -0.0880501625   -2.1998974042
     18  H         4.6022867177   -0.1139459417   -2.7573613207
     19  C         2.8739353188    1.0448594364   -2.2454968576
     20  Cl        3.4038293163    2.3955919851   -3.2112304050
     21  C         1.6744679353    1.0834698324   -1.5281618118
     22  Cl        0.6590794449    2.4970358455   -1.5800080392

Z-matrix Print:
$molecule
0 1
Cl
C  1 1.741755
C  2 1.398715 1 118.750165
C  3 1.398507 2 118.731272 1 179.925242 0
C  2 1.399292 1 120.093732 3 -179.965978 0
C  4 1.399404 3 121.078775 2 0.124903 0
C  5 1.401900 2 119.390539 1 179.937204 0
C  3 1.493133 2 120.533977 1 -0.424077 0
C  8 1.401559 3 120.484256 2 89.833076 0
C  9 1.398135 8 120.121942 3 -179.740210 0
C  10 1.389031 9 120.083740 8 0.043021 0
H  11 1.081121 10 119.825912 9 179.910823 0
C  11 1.388889 10 120.309065 9 -0.058860 0
C  13 1.398001 11 119.998173 10 0.037438 0
Cl 7 1.735029 5 119.930933 2 -179.814169 0
Cl 6 1.735042 4 120.345760 3 179.887940 0
Cl 5 1.735083 2 120.354728 1 -0.076417 0
Cl 9 1.741227 8 119.385525 3 0.192943 0
Cl 14 1.741501 13 120.467804 11 179.882500 0
Cl 4 1.741546 3 118.850341 2 179.997654 0
Cl 13 1.742785 11 118.417350 10 179.960869 0
Cl 10 1.742959 9 121.580545 8 -179.945359 0
$end


 --------------------------------------------------------------

                    Orbital Energies (a.u.)
 --------------------------------------------------------------

 Alpha MOs
 -- Occupied --
********-101.5853-101.5853-101.5853-101.5852-101.5838-101.5836-101.5829
******** -10.2910 -10.2877 -10.2876 -10.2869 -10.2869 -10.2832 -10.2832
-10.2806 -10.2806 -10.2513 -10.2508 -10.2312  -9.5010  -9.5001  -9.5000
 -9.5000  -9.4999  -9.4985  -9.4984  -9.4974  -9.4973  -7.2661  -7.2651
 -7.2650  -7.2649  -7.2649  -7.2634  -7.2633  -7.2624  -7.2623  -7.2559
 -7.2549  -7.2549  -7.2548  -7.2548  -7.2546  -7.2542  -7.2541  -7.2539
 -7.2539  -7.2533  -7.2531  -7.2526  -7.2525  -7.2522  -7.2520  -7.2515
 -7.2514  -0.9792  -0.9625  -0.9309  -0.9258  -0.9216  -0.8947  -0.8856
 -0.8826  -0.8737  -0.8493  -0.8438  -0.8015  -0.7570  -0.7516  -0.7477
 -0.6826  -0.6388  -0.6301  -0.6300  -0.5687  -0.5559  -0.5521  -0.5342
 -0.5058  -0.4903  -0.4788  -0.4784  -0.4754  -0.4747  -0.4657  -0.4528
 -0.4385  -0.4327  -0.4288  -0.4206  -0.4097  -0.4003  -0.3823  -0.3717
 -0.3658  -0.3639  -0.3612  -0.3602  -0.3597  -0.3512  -0.3501  -0.3389
 -0.3377  -0.3372  -0.3346  -0.3281  -0.3195  -0.2867  -0.2800  -0.2728
 -0.2693
 -- Virtual --
 -0.0707  -0.0693  -0.0676  -0.0650  -0.0598  -0.0435  -0.0127  -0.0121
 -0.0090  -0.0011   0.0039   0.0132   0.0203   0.0216   0.0236   0.0279
  0.0286   0.0320   0.0434   0.0500   0.0546   0.0572   0.0587   0.0599
  0.0663   0.0701   0.0752   0.0763   0.0805   0.0818   0.0869   0.0875
  0.0925   0.0951   0.1013   0.1027   0.1038   0.1041   0.1043   0.1095
  0.1160   0.1171   0.1213   0.1222   0.1280   0.1308   0.1322   0.1365
  0.1388   0.1398   0.1438   0.1453   0.1508   0.1569   0.1571   0.1579
  0.1665   0.1710   0.1725   0.1801   0.1832   0.1840   0.1883   0.1926
  0.1958   0.2011   0.2052   0.2057   0.2075   0.2101   0.2158   0.2195
  0.2237   0.2292   0.2299   0.2330   0.2342   0.2375   0.2391   0.2480
  0.2559   0.2588   0.2601   0.2606   0.2658   0.2695   0.2747   0.2757
  0.2787   0.2848   0.2875   0.2901   0.2926   0.2934   0.2935   0.3071
  0.3088   0.3091   0.3114   0.3176   0.3382   0.3504   0.3819   0.3903
  0.4105   0.4145   0.4218   0.4248   0.4356   0.4358   0.4393   0.4409
  0.4504   0.4530   0.4564   0.4578   0.4594   0.4644   0.4732   0.4783
  0.4800   0.4803   0.4823   0.4909   0.4911   0.4939   0.5061   0.5119
  0.5141   0.5181   0.5401   0.5431   0.5644   0.5655   0.5667   0.5683
  0.5722   0.5758   0.5924   0.5932   0.5983   0.6047   0.6078   0.6118
  0.6140   0.6195   0.6223   0.6299   0.6375   0.6380   0.6434   0.6507
  0.6595   0.6612   0.6741   0.6753   0.6808   0.7200   0.7590   0.7631
  0.7771   0.7840   0.7843   0.7954   0.8092   0.8174   0.8217   0.8225
  0.8304   0.8307   0.8314   0.8338   0.8345   0.8356   0.8405   0.8426
  0.8469   0.8522   0.8529   0.8571   0.8590   0.8672   0.8750   0.8782
  0.8822   0.8830   0.8918   0.8928   0.8954   0.8958   0.8966   0.8990
  0.9166   0.9231   0.9268   0.9288   0.9373   0.9391   0.9423   0.9461
  0.9466   0.9544   0.9603   0.9658   0.9715   0.9733   0.9854   0.9896
  1.0082   1.0176   1.0183   1.0199   1.0338   1.0665   1.0671   1.0723
  1.0894   1.0987   1.1217   1.1397   1.1603   1.1634   1.1773   1.1915
  1.2042   1.2084   1.2234   1.2281   1.2536   1.2665   1.2668   1.2716
  1.2814   1.2822   1.2843   1.2893   1.2926   1.2943   1.3013   1.3052
  1.3149   1.3615   1.3696   1.3829   1.3909   1.3965   1.4421   1.4634
  1.4739   1.4988   1.5270   1.5542   1.5684   1.6055   1.6306   1.6408
  1.6585   1.6607   1.7058   1.7321   1.7411   1.7471   1.7520   1.7634
  1.7907   1.8039   1.8116   1.8283   1.8287   1.8681   1.8745   1.8800
  1.8959   1.9066   1.9471   1.9649   1.9914   2.0286   2.0410   2.0984
  2.1124   2.1172   2.1820   2.1943   2.2199   2.2217   2.2280   2.2380
  2.2421   2.2483   2.2620   2.2659   2.2676   2.2768   2.3052   2.3123
  2.3213   2.3229   2.3340   2.3407   2.3455   2.3897   2.3969   2.4031
  2.4102   2.4338   2.4415   2.4425   2.4518   2.4665   2.4904   2.4908
  2.5162   2.5276   2.5282   2.5528   2.5633   2.5852   2.6023   2.6443
  2.6453   2.6560   2.6674   2.6809   2.6872   2.7229   2.7318   2.7489
  2.7592   2.8009   2.8086   2.8216   2.8795   2.9464   2.9486   3.0374
  3.0622   3.0628   3.0762   3.1095   3.1181   3.1221   3.1228   3.1438
  3.1986   3.2340   3.2500   3.2530   3.2865   3.3646   3.4815   3.5063
  3.5102   3.6130   3.7023   3.7899   3.8795   3.8898   3.8916   4.0003
  4.2899   4.7990   4.8003   9.7405   9.7678   9.7786   9.7854   9.8045
  9.8132   9.8148   9.8558   9.8726  23.2513  23.4265  23.7676  23.7850
 23.8169  23.8663  23.9202  23.9221  23.9283  23.9679  24.0603  24.0888
 25.7630  25.7712  25.7984  25.8018  25.8445  25.8548  25.9633  25.9855
 26.0101  26.0458  26.0898  26.1268  26.1693  26.1966  26.2204  26.2941
 26.3628  26.3824  26.4780  26.5449  26.5637  26.6380  26.7476  26.7951
 26.8094  26.9628  27.2565 215.7320 215.7619 215.7733 215.7819 215.8037
215.8150 215.8170 215.8762 215.8817
 --------------------------------------------------------------

          Ground-State Mulliken Net Atomic Charges

     Atom                 Charge (a.u.)
  ----------------------------------------
      1 C                    -1.056306
      2 C                    -1.649839
      3 Cl                    0.602251
      4 C                     0.421166
      5 Cl                    0.634191
      6 C                     0.303468
      7 Cl                    0.683194
      8 C                     0.403445
      9 Cl                    0.633139
     10 C                    -1.656306
     11 Cl                    0.605516
     12 C                    -0.658057
     13 C                    -1.484021
     14 Cl                    0.549601
     15 C                     0.822790
     16 Cl                    0.556706
     17 C                    -0.434936
     18 H                     0.250181
     19 C                     0.784016
     20 Cl                    0.557798
     21 C                    -1.415241
     22 Cl                    0.547244
  ----------------------------------------
  Sum of atomic charges =     0.000000

 -----------------------------------------------------------------
                    Cartesian Multipole Moments
 -----------------------------------------------------------------
    Charge (ESU x 10^10)
                -0.0000
    Dipole Moment (Debye)
         X       0.7665      Y      -0.0195      Z      -0.4601
       Tot       0.8942
    Quadrupole Moments (Debye-Ang)
        XX    -176.3123     XY       0.1427     YY    -183.4682
        XZ      -3.4807     YZ       0.6500     ZZ    -180.0640
    Octopole Moments (Debye-Ang^2)
       XXX    -161.9340    XXY       1.8454    XYY     -67.5467
       YYY       4.5551    XXZ      19.4257    XYZ       1.4403
       YYZ      40.1539    XZZ     -53.2437    YZZ      -0.3875
       ZZZ     108.6940
    Hexadecapole Moments (Debye-Ang^3)
      XXXX   -7090.9757   XXXY      59.8504   XXYY   -1654.4222
      XYYY      31.3859   YYYY   -2551.3186   XXXZ    1305.0216
      XXYZ       5.0497   XYYZ     480.0356   YYYZ     -55.7891
      XXZZ   -1854.7718   XYZZ      22.3694   YYZZ   -1140.6549
      XZZZ    1377.0632   YZZZ       6.0901   ZZZZ   -4233.7103
 -----------------------------------------------------------------
Archival summary:
1\1\november\OPT\ProcedureUnspecified\BasisUnspecified\l9121\taweetha\WedJan804:51:512020WedJan804:51:512020\0\\#,OPT,ProcedureUnspecified,BasisUnspecified,\\0,1\Cl\C,1,1.74176\C,2,1.39871,1,118.75\C,3,1.39851,2,118.731,1,179.925,0\C,2,1.39929,1,120.094,3,-179.966,0\C,4,1.3994,3,121.079,2,0.124903,0\C,5,1.4019,2,119.391,1,179.937,0\C,3,1.49313,2,120.534,1,-0.424077,0\C,8,1.40156,3,120.484,2,89.8331,0\C,9,1.39814,8,120.122,3,-179.74,0\C,10,1.38903,9,120.084,8,0.0430212,0\H,11,1.08112,10,119.826,9,179.911,0\C,11,1.38889,10,120.309,9,-0.0588605,0\C,13,1.398,11,119.998,10,0.0374377,0\Cl,7,1.73503,5,119.931,2,-179.814,0\Cl,6,1.73504,4,120.346,3,179.888,0\Cl,5,1.73508,2,120.355,1,-0.076417,0\Cl,9,1.74123,8,119.386,3,0.192943,0\Cl,14,1.7415,13,120.468,11,179.883,0\Cl,4,1.74155,3,118.85,2,179.998,0\Cl,13,1.74279,11,118.417,10,179.961,0\Cl,10,1.74296,9,121.581,8,-179.945,0\\\@

 Total job time:  26588.72s(wall), 26587.12s(cpu) 
 Wed Jan  8 04:51:51 2020

        *************************************************************
        *                                                           *
        *  Thank you very much for using Q-Chem.  Have a nice day.  *
        *                                                           *
        *************************************************************


 
User input: 2 of 2 
 
                  Welcome to Q-Chem
     A Quantum Leap Into The Future Of Chemistry


 Q-Chem 5.2 (devel), Q-Chem, Inc., Pleasanton, CA (2019)

 Yihan Shao,  Zhengting Gan,  E. Epifanovsky,  A. T. B. Gilbert,  M. Wormit,  
 J. Kussmann,  A. W. Lange,  A. Behn,  Jia Deng,  Xintian Feng,  D. Ghosh,  
 M. Goldey,  P. R. Horn,  L. D. Jacobson,  I. Kaliman,  T. Kus,  A. Landau,  
 Jie Liu,  E. I. Proynov,  R. M. Richard,  R. P. Steele,  E. J. Sundstrom,  
 H. L. Woodcock III,  P. M. Zimmerman,  D. Zuev,  B. Albrecht,  E. Alguire,  
 S. A. Baeppler,  D. Barton,  Z. Benda,  Y. A. Bernard,  E. J. Berquist,  
 K. B. Bravaya,  H. Burton,  D. Casanova,  Chun-Min Chang,  Yunqing Chen,  
 A. Chien,  K. D. Closser,  M. P. Coons,  S. Coriani,  S. Dasgupta,  
 A. L. Dempwolff,  M. Diedenhofen,  Hainam Do,  R. G. Edgar,  Po-Tung Fang,  
 S. Faraji,  S. Fatehi,  Qingguo Feng,  K. D. Fenk,  J. Fosso-Tande,  
 J. Gayvert,  Qinghui Ge,  A. Ghysels,  G. Gidofalvi,  J. Gomes,  
 J. Gonthier,  A. Gunina,  D. Hait,  M. W. D. Hanson-Heine,  
 P. H. P. Harbach,  A. W. Hauser,  M. F. Herbst,  J. E. Herr,  
 E. G. Hohenstein,  Z. C. Holden,  Kerwin Hui,  B. C. Huynh,  T.-C. Jagau,  
 Hyunjun Ji,  B. Kaduk,  K. Khistyaev,  Jaehoon Kim,  P. Klunzinger,  K. Koh,  
 D. Kosenkov,  L. Koulias,  T. Kowalczyk,  C. M. Krauter,  A. Kunitsa,  
 Ka Un Lao,  A. Laurent,  K. V. Lawler,  Joonho Lee,  D. Lefrancois,  
 S. Lehtola,  D. S. Levine,  Yi-Pei Li,  You-Sheng Lin,  Fenglai Liu,  
 E. Livshits,  A. Luenser,  P. Manohar,  E. Mansoor,  S. F. Manzer,  
 Shan-Ping Mao,  Yuezhi Mao,  N. Mardirossian,  A. V. Marenich,  
 T. Markovich,  L. A. Martinez-Martinez,  S. A. Maurer,  N. J. Mayhall,  
 S. C. McKenzie,  J.-M. Mewes,  P. Morgante,  A. F. Morrison,  
 J. W. Mullinax,  K. Nanda,  T. S. Nguyen-Beck,  R. Olivares-Amaya,  
 J. A. Parkhill,  Zheng Pei,  T. M. Perrine,  F. Plasser,  P. Pokhilko,  
 S. Prager,  A. Prociuk,  E. Ramos,  D. R. Rehn,  F. Rob,  M. Scheurer,  
 M. Schneider,  N. Sergueev,  S. M. Sharada,  S. Sharma,  D. W. Small,  
 T. Stauch,  T. Stein,  Yu-Chuan Su,  A. J. W. Thom,  A. Tkatchenko,  
 T. Tsuchimochi,  N. M. Tubman,  L. Vogt,  M. L. Vidal,  O. Vydrov,  
 M. A. Watson,  J. Wenzel,  M. de Wergifosse,  T. A. Wesolowski,  A. White,  
 J. Witte,  A. Yamada,  Jun Yang,  K. Yao,  S. Yeganeh,  S. R. Yost,  
 Zhi-Qiang You,  A. Zech,  Igor Ying Zhang,  Xing Zhang,  Yan Zhao,  
 Ying Zhu,  B. R. Brooks,  G. K. L. Chan,  C. J. Cramer,  M. S. Gordon,  
 W. J. Hehre,  A. Klamt,  M. W. Schmidt,  C. D. Sherrill,  D. G. Truhlar,  
 A. Aspuru-Guzik,  R. Baer,  A. T. Bell,  N. A. Besley,  Jeng-Da Chai,  
 A. E. DePrince, III,  R. A. DiStasio Jr.,  A. Dreuw,  B. D. Dunietz,  
 T. R. Furlani,  Chao-Ping Hsu,  Yousung Jung,  Jing Kong,  D. S. Lambrecht,  
 WanZhen Liang,  C. Ochsenfeld,  V. A. Rassolov,  L. V. Slipchenko,  
 J. E. Subotnik,  T. Van Voorhis,  J. M. Herbert,  A. I. Krylov,  
 P. M. W. Gill,  M. Head-Gordon

 Contributors to earlier versions of Q-Chem not listed above: 
 R. D. Adamson,  B. Austin,  J. Baker,  G. J. O. Beran,  K. Brandhorst,  
 S. T. Brown,  E. F. C. Byrd,  A. K. Chakraborty,  C.-L. Cheng,  
 Siu Hung Chien,  D. M. Chipman,  D. L. Crittenden,  H. Dachsel,  
 R. J. Doerksen,  A. D. Dutoi,  L. Fusti-Molnar,  W. A. Goddard III,  
 A. Golubeva-Zadorozhnaya,  S. R. Gwaltney,  G. Hawkins,  A. Heyden,  
 S. Hirata,  G. Kedziora,  F. J. Keil,  C. Kelley,  Jihan Kim,  R. A. King,  
 R. Z. Khaliullin,  P. P. Korambath,  W. Kurlancheek,  A. M. Lee,  M. S. Lee,  
 S. V. Levchenko,  Ching Yeh Lin,  D. Liotard,  R. C. Lochan,  I. Lotan,  
 P. E. Maslen,  N. Nair,  D. P. O'Neill,  D. Neuhauser,  E. Neuscamman,  
 C. M. Oana,  R. Olson,  B. Peters,  R. Peverati,  P. A. Pieniazek,  
 Y. M. Rhee,  J. Ritchie,  M. A. Rohrdanz,  E. Rosta,  N. J. Russ,  
 H. F. Schaefer III,  N. E. Schultz,  N. Shenvi,  A. C. Simmonett,  A. Sodt,  
 D. Stuck,  K. S. Thanthiriwatte,  V. Vanovschi,  Tao Wang,  A. Warshel,  
 C. F. Williams,  Q. Wu,  X. Xu,  W. Zhang

 Please cite Q-Chem as follows:
 Y. Shao et al., Mol. Phys. 113, 184-215 (2015)
 DOI: 10.1080/00268976.2014.952696

 Q-Chem 5.2.1 for Intel X86 EM64T Linux

 Parts of Q-Chem use Armadillo 8.300.2 (Tropical Shenanigans).
 http://arma.sourceforge.net/

 Q-Chem begins on Wed Jan  8 04:51:52 2020  

Host: 
0

     Scratch files written to /scratch/taweetham/qchem26454//
NAlpha2: 226
NElect   226
Mult     1
The previous job contains 0 fragments, simply inherited here

 Q-Chem warning in module libgen/rem_setup.C, line 2168:

 Setting Thresh to 1e-14


Checking the input file for inconsistencies... 	...done.

--------------------------------------------------------------
User input:
--------------------------------------------------------------

$MOLECULE
READ
$END

$REM
   JOB_TYPE 	FREQUENCY
   BASIS 	6-311++G**
   METHOD	B3LYP
   SCF_GUESS_ALWAYS     TRUE
   S2THRESH     15
   THRESH       15
   MEM_TOTAL    10000
$END

--------------------------------------------------------------
 ----------------------------------------------------------------
             Standard Nuclear Orientation (Angstroms)
    I     Atom           X                Y                Z
 ----------------------------------------------------------------
    1      C       0.3758154977     0.0005389224     0.0111883752
    2      C       1.0923320264     1.1204991913     0.4449115981
    3      Cl      0.2128981603     2.5216920845     0.9891891970
    4      C       2.4917168750     1.1277901608     0.4435902408
    5      Cl      3.3615120175     2.5287806396     0.9830834388
    6      C       3.1868360924    -0.0061858718     0.0002939591
    7      Cl      4.9218329828    -0.0075483387    -0.0101950672
    8      C       2.4838166440    -1.1382626309    -0.4350087075
    9      Cl      3.3420935322    -2.5442747844    -0.9799877636
   10      C       1.0846360405    -1.1234327808    -0.4254627714
   11      Cl      0.1927548386    -2.5192685685    -0.9638873861
   12      C      -1.1173021509     0.0049745477     0.0059360171
   13      C      -1.8179818692     0.4465684909    -1.1251945938
   14      Cl     -0.9291495576     0.9928227092    -2.5196155083
   15      C      -3.2159673095     0.4449644189    -1.1316248457
   16      Cl     -4.1230077961     0.9841291262    -2.5186645613
   17      C      -3.9150122494     0.0049453550    -0.0150532177
   18      H      -4.9961052689     0.0035899202    -0.0227695709
   19      C      -3.2316283686    -0.4341485270     1.1117082875
   20      Cl     -4.1602278472    -0.9734052281     2.4845930496
   21      C      -1.8335770252    -0.4364459428     1.1268574723
   22      Cl     -0.9661180924    -0.9873053999     2.5325386415
 ----------------------------------------------------------------
 Molecular Point Group                 C1    NOp =  1
 Largest Abelian Subgroup              C1    NOp =  1
 Nuclear Repulsion Energy =        3130.38674155 hartrees
 There are      113 alpha and      113 beta electrons
 Requested basis set is 6-311++G(d,p)
 There are 194 shells and 541 basis functions

 Total QAlloc Memory Limit  10000 MB
 Mega-Array Size       188 MB
 MEM_STATIC part       192 MB
 A cutoff of  1.0D-15 yielded  13237 shell pairs
 There are    116991 function pairs (    125850 Cartesian)
 Smallest overlap matrix eigenvalue = 9.43E-08
 Linear dependence detected in AO basis
 Number of orthogonalized atomic orbitals = 533
 Maximum deviation from orthogonality = 4.839E-10
 Guess from superposition of atomic densities
 Warning:  Energy on first SCF cycle will be non-variational
 SAD guess density has 226.000000 electrons

 -----------------------------------------------------------------------
  General SCF calculation program by
  Eric Jon Sundstrom, Paul Horn, Yuezhi Mao, Dmitri Zuev, Alec White,
  David Stuck, Shaama M.S., Shane Yost, Joonho Lee, David Small,
  Daniel Levine, Susi Lehtola, Hugh Burton, Evgeny Epifanovsky,
  Bang C. Huynh
 -----------------------------------------------------------------------
 Exchange:     0.2000 Hartree-Fock + 0.0800 Slater + 0.7200 B88
 Correlation:  0.1900 VWN1RPA + 0.8100 LYP
 Using SG-1 standard quadrature grid
 A restricted SCF calculation will be
 performed using DIIS
 SCF converges when DIIS error is below 1.0e-08
 ---------------------------------------
  Cycle       Energy         DIIS error
 ---------------------------------------
    1   -4604.9233923149      2.59e-02  
    2   -4599.8975715332      1.48e-03  
    3   -4599.8662492450      1.68e-03  
    4   -4599.9613700351      5.54e-04  
    5   -4599.9713699085      2.13e-04  
    6   -4599.9727476802      9.38e-05  
    7   -4599.9730668703      2.12e-05  
    8   -4599.9730809816      6.28e-06  
    9   -4599.9730823343      1.25e-06  
   10   -4599.9730823757      5.44e-07  
   11   -4599.9730823857      1.43e-07  
   12   -4599.9730823863      6.05e-08  
   13   -4599.9730823866      1.44e-08  
   14   -4599.9730823867      4.13e-09  Convergence criterion met
 ---------------------------------------
 SCF time:   CPU 1064.54s  wall 1064.00s 
 SCF   energy in the final basis set =    -4599.9730823867
 Total energy in the final basis set =    -4599.9730823867

 --------------------------------------------------------------

                    Orbital Energies (a.u.)
 --------------------------------------------------------------

 Alpha MOs
 -- Occupied --
********-101.5854-101.5853-101.5853-101.5852-101.5838-101.5837-101.5828
******** -10.2910 -10.2877 -10.2876 -10.2869 -10.2869 -10.2832 -10.2832
-10.2806 -10.2806 -10.2513 -10.2508 -10.2312  -9.5010  -9.5001  -9.5001
 -9.5000  -9.4999  -9.4985  -9.4985  -9.4974  -9.4973  -7.2659  -7.2651
 -7.2651  -7.2650  -7.2650  -7.2634  -7.2634  -7.2624  -7.2623  -7.2559
 -7.2550  -7.2549  -7.2548  -7.2548  -7.2547  -7.2541  -7.2540  -7.2538
 -7.2538  -7.2533  -7.2533  -7.2526  -7.2525  -7.2522  -7.2521  -7.2515
 -7.2514  -0.9792  -0.9625  -0.9309  -0.9258  -0.9216  -0.8947  -0.8856
 -0.8826  -0.8737  -0.8493  -0.8438  -0.8015  -0.7570  -0.7516  -0.7477
 -0.6826  -0.6388  -0.6301  -0.6300  -0.5687  -0.5559  -0.5521  -0.5342
 -0.5058  -0.4903  -0.4788  -0.4783  -0.4754  -0.4747  -0.4657  -0.4528
 -0.4385  -0.4327  -0.4288  -0.4206  -0.4097  -0.4003  -0.3823  -0.3718
 -0.3658  -0.3638  -0.3612  -0.3602  -0.3598  -0.3512  -0.3502  -0.3389
 -0.3377  -0.3372  -0.3346  -0.3281  -0.3195  -0.2867  -0.2799  -0.2728
 -0.2694
 -- Virtual --
 -0.0707  -0.0693  -0.0676  -0.0650  -0.0598  -0.0435  -0.0127  -0.0121
 -0.0089  -0.0012   0.0039   0.0132   0.0203   0.0217   0.0235   0.0280
  0.0286   0.0322   0.0434   0.0501   0.0545   0.0571   0.0587   0.0599
  0.0663   0.0702   0.0752   0.0763   0.0805   0.0818   0.0868   0.0875
  0.0924   0.0951   0.1012   0.1028   0.1037   0.1041   0.1043   0.1095
  0.1162   0.1171   0.1212   0.1224   0.1280   0.1308   0.1324   0.1366
  0.1388   0.1398   0.1443   0.1454   0.1508   0.1569   0.1571   0.1580
  0.1664   0.1710   0.1727   0.1803   0.1832   0.1840   0.1883   0.1924
  0.1959   0.2011   0.2050   0.2057   0.2067   0.2100   0.2158   0.2199
  0.2239   0.2291   0.2302   0.2330   0.2342   0.2372   0.2391   0.2482
  0.2559   0.2587   0.2599   0.2605   0.2660   0.2694   0.2748   0.2759
  0.2784   0.2849   0.2875   0.2900   0.2925   0.2929   0.2938   0.3072
  0.3087   0.3092   0.3119   0.3175   0.3386   0.3502   0.3820   0.3904
  0.4105   0.4144   0.4217   0.4247   0.4355   0.4359   0.4395   0.4410
  0.4504   0.4530   0.4565   0.4579   0.4595   0.4645   0.4732   0.4785
  0.4800   0.4805   0.4821   0.4911   0.4912   0.4942   0.5062   0.5122
  0.5143   0.5182   0.5404   0.5436   0.5645   0.5655   0.5669   0.5684
  0.5722   0.5758   0.5927   0.5930   0.5983   0.6048   0.6083   0.6118
  0.6140   0.6195   0.6224   0.6299   0.6376   0.6381   0.6433   0.6506
  0.6595   0.6611   0.6740   0.6755   0.6810   0.7200   0.7590   0.7631
  0.7771   0.7840   0.7845   0.7954   0.8092   0.8173   0.8218   0.8225
  0.8305   0.8308   0.8317   0.8338   0.8346   0.8357   0.8406   0.8427
  0.8469   0.8523   0.8529   0.8570   0.8591   0.8672   0.8752   0.8782
  0.8822   0.8830   0.8919   0.8929   0.8954   0.8958   0.8966   0.8990
  0.9166   0.9231   0.9268   0.9290   0.9373   0.9391   0.9423   0.9461
  0.9465   0.9544   0.9603   0.9658   0.9715   0.9733   0.9853   0.9895
  1.0081   1.0177   1.0184   1.0198   1.0338   1.0666   1.0672   1.0722
  1.0894   1.0987   1.1217   1.1397   1.1603   1.1635   1.1774   1.1914
  1.2042   1.2083   1.2234   1.2281   1.2536   1.2664   1.2668   1.2715
  1.2814   1.2822   1.2842   1.2891   1.2926   1.2943   1.3011   1.3051
  1.3149   1.3614   1.3696   1.3830   1.3909   1.3963   1.4421   1.4634
  1.4738   1.4989   1.5270   1.5541   1.5684   1.6055   1.6306   1.6408
  1.6585   1.6607   1.7057   1.7321   1.7411   1.7470   1.7520   1.7634
  1.7907   1.8039   1.8116   1.8283   1.8287   1.8681   1.8745   1.8800
  1.8959   1.9066   1.9471   1.9649   1.9914   2.0286   2.0410   2.0984
  2.1124   2.1173   2.1821   2.1943   2.2199   2.2217   2.2279   2.2379
  2.2421   2.2482   2.2621   2.2659   2.2675   2.2769   2.3052   2.3123
  2.3213   2.3228   2.3341   2.3407   2.3456   2.3900   2.3970   2.4031
  2.4103   2.4337   2.4416   2.4426   2.4519   2.4665   2.4904   2.4908
  2.5163   2.5277   2.5283   2.5528   2.5633   2.5852   2.6023   2.6444
  2.6455   2.6560   2.6674   2.6808   2.6872   2.7229   2.7319   2.7489
  2.7592   2.8009   2.8085   2.8216   2.8795   2.9464   2.9486   3.0374
  3.0622   3.0628   3.0762   3.1095   3.1181   3.1221   3.1228   3.1438
  3.1986   3.2340   3.2499   3.2531   3.2865   3.3646   3.4815   3.5063
  3.5102   3.6130   3.7023   3.7898   3.8796   3.8898   3.8915   4.0002
  4.2899   4.7990   4.8003   9.7406   9.7677   9.7785   9.7853   9.8045
  9.8131   9.8146   9.8556   9.8725  23.2513  23.4264  23.7676  23.7850
 23.8169  23.8663  23.9202  23.9221  23.9283  23.9679  24.0603  24.0887
 25.7631  25.7710  25.7983  25.8016  25.8443  25.8550  25.9631  25.9854
 26.0099  26.0456  26.0899  26.1267  26.1693  26.1964  26.2203  26.2941
 26.3626  26.3820  26.4780  26.5449  26.5633  26.6379  26.7474  26.7951
 26.8091  26.9628  27.2563 215.7321 215.7618 215.7733 215.7819 215.8037
215.8150 215.8169 215.8761 215.8816
 --------------------------------------------------------------

          Ground-State Mulliken Net Atomic Charges

     Atom                 Charge (a.u.)
  ----------------------------------------
      1 C                    -1.073383
      2 C                    -1.635716
      3 Cl                    0.599486
      4 C                     0.425703
      5 Cl                    0.634084
      6 C                     0.288715
      7 Cl                    0.684098
      8 C                     0.411251
      9 Cl                    0.633156
     10 C                    -1.644542
     11 Cl                    0.602805
     12 C                    -0.655427
     13 C                    -1.484233
     14 Cl                    0.550419
     15 C                     0.819246
     16 Cl                    0.555938
     17 C                    -0.433575
     18 H                     0.250251
     19 C                     0.779754
     20 Cl                    0.557653
     21 C                    -1.414278
     22 Cl                    0.548594
  ----------------------------------------
  Sum of atomic charges =     0.000000

 -----------------------------------------------------------------
                    Cartesian Multipole Moments
 -----------------------------------------------------------------
    Charge (ESU x 10^10)
                 0.0000
    Dipole Moment (Debye)
         X      -0.8960      Y       0.0004      Z      -0.0052
       Tot       0.8960
    Quadrupole Moments (Debye-Ang)
        XX    -174.8822     XY      -0.0064     YY    -182.1346
        XZ       0.0528     YZ       0.6183     ZZ    -183.4845
    Octopole Moments (Debye-Ang^2)
       XXX     -18.6010    XXY       0.0294    XYY       7.7736
       YYY      -0.0474    XXZ      -0.4601    XYZ      -1.4052
       YYZ       0.0128    XZZ      10.7337    YZZ      -0.0404
       ZZZ       0.0072
    Hexadecapole Moments (Debye-Ang^3)
      XXXX   -8518.4086   XXXY       0.7629   XXYY   -1892.2721
      XYYY       0.3187   YYYY   -2553.6075   XXXZ       0.3725
      XXYZ       9.7341   XYYZ      -0.2880   YYYZ      40.7396
      XXZZ   -1909.3191   XYZZ       0.0869   YYZZ    -854.4646
      XZZZ      -0.3403   YZZZ     -31.5302   ZZZZ   -2547.8990
 -----------------------------------------------------------------
 Calculating MO derivatives via CPSCF
    1     0    69    0.0159951  
    2     0    69    0.0051654  
    3     0    69    0.0006484  
    4     0    69    0.0000819  
    5    59    10    0.0000068  
    6    69     0    0.0000004  Converged
 Time for AOints: 1955.9 s (CPU) 1956.0 s (wall)
 ------------------------------------------------------------------------------
                     AOints        : Timing summary (seconds)
 ------------------------------------------------------------------------------
     job step          cpu (% of tot)      sys (% of tot)     wall (% of tot)
 ------------------------------------------------------------------------------
  AOints            0.1956E+04 (10.5)   0.1000E-04 ( 1.7)   0.1956E+04 (10.5)
 ------------------------------------------------------------------------------
   Grand Totals     0.1871E+05          0.5880E-03          0.1871E+05
 ------------------------------------------------------------------------------
 Polarizability Matrix (a.u.)
            1           2           3
    1-323.5004904  -0.2378863   0.2489200
    2  -0.2378863-225.4587436   0.1489610
    3   0.2489200   0.1489610-224.7251393
 Calculating analytic Hessian of the SCF energy

 Direct stationary perturbation theory relativistic correction:

 rels  =       7.090795350923
 relv  =     -27.817959339806
 rel2e =       7.996666365684
 E_rel =     -12.730497623199

 Hessian of the SCF Energy
            1           2           3           4           5           6
    1   0.6341294   0.0003670   0.0010531  -0.1651023  -0.1115820  -0.0429869
    2   0.0003670   0.5635185   0.1530101  -0.0532622  -0.2151725  -0.0617048
    3   0.0010531   0.1530101   0.2276992  -0.0205215  -0.0616806  -0.0799441
    4  -0.1651023  -0.0532622  -0.0205215   0.5906725   0.0447200   0.0166016
    5  -0.1115820  -0.2151725  -0.0616806   0.0447200   0.4782803   0.1406813
    6  -0.0429869  -0.0617048  -0.0799441   0.0166016   0.1406813   0.1700562
    7   0.0048510  -0.0001494  -0.0000997  -0.0705898   0.0491241   0.0188311
    8   0.0185385  -0.0348877  -0.0151593   0.0520686  -0.1183207  -0.0369967
    9   0.0071653  -0.0150252  -0.0017766   0.0198828  -0.0370462  -0.0378115
   10  -0.0245453  -0.0709773  -0.0274279  -0.2970115   0.0273743   0.0113469
   11  -0.0222978   0.0274715   0.0088503  -0.0308987  -0.0905225  -0.0132855
   12  -0.0085751   0.0090234   0.0079977  -0.0112231  -0.0134386  -0.0604441
   13  -0.0030016   0.0037758   0.0014648  -0.0203558  -0.0309901  -0.0118992
   14   0.0003199   0.0027830  -0.0003136  -0.0116002  -0.0150412  -0.0069640
   15   0.0001382  -0.0003080   0.0034564  -0.0044496  -0.0069077   0.0004010
   16   0.0005813  -0.0002188  -0.0000629  -0.0268942   0.0220986   0.0086575
   17  -0.0001904  -0.0578098  -0.0230035   0.0754504   0.0286144   0.0093907
   18  -0.0000899  -0.0230126  -0.0074094   0.0293961   0.0095852   0.0071280
   19  -0.0020630  -0.0000035   0.0000404   0.0040344   0.0023814   0.0009215
   20   0.0000066   0.0002192   0.0004903  -0.0007718  -0.0023637  -0.0023502
   21   0.0000017   0.0005062  -0.0008483  -0.0003426  -0.0023714   0.0027527
   22  -0.0238183   0.0712128   0.0276969  -0.0542316  -0.0282328  -0.0107609
   23   0.0225300   0.0269253   0.0087271  -0.0273994  -0.0143643  -0.0058826
   24   0.0088205   0.0085269   0.0078228  -0.0105287  -0.0059373  -0.0012223
   25  -0.0030107  -0.0037377  -0.0014555   0.0003324   0.0000544   0.0000198
   26  -0.0003057   0.0028021  -0.0002913   0.0000017  -0.0001467   0.0002423
   27  -0.0000987  -0.0002950   0.0034753   0.0000229   0.0002545  -0.0006990
   28  -0.1637478   0.0525961   0.0202206   0.0651117   0.0267669   0.0100936
   29   0.1108114  -0.2157615  -0.0620547  -0.0274445  -0.0541282  -0.0227886
   30   0.0428642  -0.0618973  -0.0801197  -0.0107906  -0.0230056  -0.0038256
   31   0.0046676  -0.0001769  -0.0000880  -0.0012070   0.0016566   0.0006689
   32  -0.0187903  -0.0348280  -0.0150798   0.0043971   0.0015780  -0.0008904
   33  -0.0072720  -0.0151142  -0.0017720   0.0017481  -0.0008844   0.0035859
   34  -0.2123536   0.0004662  -0.0003919  -0.0219654  -0.0103514  -0.0041170
   35   0.0004033  -0.0758152  -0.0000532  -0.0252876   0.0043402   0.0000737
   36  -0.0006091  -0.0000538  -0.0754369  -0.0097627   0.0001951   0.0038638
   37  -0.0219522   0.0099074  -0.0254074  -0.0010253   0.0027410   0.0011546
   38   0.0042378   0.0041163   0.0001072  -0.0009730  -0.0016322   0.0019157
   39  -0.0104694   0.0000326   0.0040363   0.0027137  -0.0005643  -0.0003513
   40  -0.0023783   0.0012516  -0.0030959   0.0003774   0.0005707  -0.0014662
   41  -0.0008993  -0.0023885   0.0001061  -0.0002808  -0.0001930  -0.0005878
   42   0.0022094   0.0000794  -0.0025169  -0.0013628   0.0009382  -0.0011415
   43   0.0005965   0.0005901  -0.0015206  -0.0003770   0.0000280   0.0000274
   44   0.0010192   0.0040534   0.0029679   0.0006520   0.0000074  -0.0007914
   45  -0.0025409   0.0029459  -0.0023577   0.0003179   0.0003998  -0.0002117
   46   0.0000351   0.0004949  -0.0012747  -0.0002210   0.0005061   0.0001560
   47  -0.0001992   0.0000585   0.0002340   0.0001034  -0.0001216  -0.0000209
   48   0.0005081   0.0002347  -0.0004657  -0.0001380   0.0003290   0.0001985
   49   0.0010922  -0.0000008   0.0000212  -0.0002651   0.0003324   0.0001202
   50  -0.0000039  -0.0013471  -0.0000394  -0.0002092   0.0001179   0.0000563
   51   0.0000096  -0.0000387  -0.0012616  -0.0000875   0.0000178   0.0001084
   52  -0.0001235  -0.0000002  -0.0000016   0.0000270   0.0000149   0.0000060
   53  -0.0000011   0.0001666   0.0000399   0.0000422   0.0000159   0.0000089
   54  -0.0000012   0.0000398   0.0000791   0.0000171   0.0000085  -0.0000019
   55   0.0005511  -0.0006109   0.0015466  -0.0003715   0.0000299   0.0000032
   56  -0.0010056   0.0040553   0.0029519   0.0006999  -0.0002454   0.0006330
   57   0.0025890   0.0029653  -0.0022851   0.0002252  -0.0004525   0.0000442
   58   0.0000403  -0.0005120   0.0012803  -0.0002271   0.0004840   0.0002279
   59   0.0001980   0.0000584   0.0002407  -0.0000178   0.0001715   0.0000110
   60  -0.0005049   0.0002396  -0.0004516   0.0001742  -0.0003418  -0.0000936
   61  -0.0221556  -0.0098247   0.0250522  -0.0010294   0.0027968   0.0009916
   62  -0.0040601   0.0041610  -0.0000765   0.0011612  -0.0004325  -0.0019134
   63   0.0100382  -0.0001778   0.0044209  -0.0026831   0.0005199  -0.0015461
   64  -0.0022868  -0.0011892   0.0029696   0.0003229  -0.0005243   0.0014025
   65   0.0009013  -0.0023801   0.0000263  -0.0011545  -0.0004440   0.0011621
   66  -0.0022498   0.0000235  -0.0023425   0.0007918  -0.0002971  -0.0008454
            7           8           9          10          11          12
    1   0.0048510   0.0185385   0.0071653  -0.0245453  -0.0222978  -0.0085751
    2  -0.0001494  -0.0348877  -0.0150252  -0.0709773   0.0274715   0.0090234
    3  -0.0000997  -0.0151593  -0.0017766  -0.0274279   0.0088503   0.0079977
    4  -0.0705898   0.0520686   0.0198828  -0.2970115  -0.0308987  -0.0112231
    5   0.0491241  -0.1183207  -0.0370462   0.0273743  -0.0905225  -0.0134386
    6   0.0188311  -0.0369967  -0.0378115   0.0113469  -0.0132855  -0.0604441
    7   0.0997454  -0.0743647  -0.0285916  -0.0206517   0.0309826   0.0120262
    8  -0.0743647   0.1681708   0.0607132   0.0104582  -0.0145128  -0.0069250
    9  -0.0285916   0.0607132   0.0358418   0.0041752  -0.0069902   0.0006120
   10  -0.0206517   0.0104582   0.0041752   0.5874659  -0.0328069  -0.0147600
   11   0.0309826  -0.0145128  -0.0069902  -0.0328069   0.4817752   0.1456817
   12   0.0120262  -0.0069250   0.0006120  -0.0147600   0.1456817   0.1631434
   13  -0.0080145  -0.0035164  -0.0013670  -0.0719992  -0.0535707  -0.0202917
   14   0.0035856   0.0025814   0.0014008  -0.0533551  -0.1219721  -0.0386060
   15   0.0014468   0.0014193  -0.0002974  -0.0201872  -0.0386254  -0.0370946
   16  -0.0022368  -0.0007809  -0.0002802  -0.1436780   0.1077165   0.0421961
   17  -0.0042446   0.0023077  -0.0004366   0.0497895  -0.2199407  -0.0652296
   18  -0.0016383  -0.0004831   0.0034285   0.0196530  -0.0653706  -0.0782692
   19  -0.0013112   0.0005716   0.0002210  -0.0384739   0.0027682   0.0012979
   20   0.0011687  -0.0001268  -0.0001037   0.0215730   0.0002137  -0.0013641
   21   0.0004629  -0.0001042   0.0000935   0.0085743  -0.0012508   0.0028796
   22   0.0007338   0.0004091   0.0001135   0.0622578  -0.0256338  -0.0100352
   23   0.0003737  -0.0000892   0.0002819   0.0249606  -0.0469070  -0.0195511
   24   0.0001551   0.0002811  -0.0007571   0.0094882  -0.0194339  -0.0040441
   25  -0.0004517   0.0008499   0.0003286  -0.0011471  -0.0015743  -0.0005859
   26   0.0009187  -0.0012807  -0.0004481  -0.0042283   0.0015189  -0.0007236
   27   0.0003524  -0.0004446  -0.0002940  -0.0016382  -0.0007494   0.0032007
   28  -0.0012582  -0.0043980  -0.0016764  -0.0538427   0.0275490   0.0108524
   29  -0.0016522   0.0016557  -0.0009093   0.0283390  -0.0146866  -0.0061984
   30  -0.0006320  -0.0008949   0.0035738   0.0112074  -0.0061887  -0.0014084
   31   0.0003507   0.0000474   0.0000187   0.0007254  -0.0003766  -0.0001511
   32  -0.0000666  -0.0016794  -0.0007336  -0.0003788  -0.0000967   0.0002949
   33  -0.0000242  -0.0007274  -0.0000823  -0.0001946   0.0003139  -0.0007360
   34  -0.0023652   0.0021570   0.0008676   0.0009213  -0.0023724  -0.0009576
   35  -0.0031322  -0.0025817  -0.0001287  -0.0013743  -0.0022855  -0.0028938
   36  -0.0012525  -0.0000946  -0.0024065  -0.0005260  -0.0028692   0.0040652
   37   0.0002384  -0.0008583  -0.0012183  -0.0004686  -0.0001657   0.0006786
   38  -0.0014829  -0.0008391  -0.0012052   0.0000021   0.0000451  -0.0006745
   39  -0.0005906   0.0002543  -0.0004934   0.0001745   0.0004513  -0.0002709
   40  -0.0001102   0.0001725   0.0000292   0.0004425   0.0001621   0.0002526
   41  -0.0000757   0.0003623  -0.0000365   0.0002058  -0.0001483   0.0001571
   42   0.0001186   0.0000026   0.0002970   0.0003119  -0.0002303   0.0000359
   43   0.0004888   0.0001282   0.0004122  -0.0001260  -0.0002325  -0.0000539
   44   0.0000734  -0.0000282   0.0002870   0.0000636   0.0000665   0.0005166
   45   0.0002838  -0.0001243  -0.0001168  -0.0001279  -0.0002335   0.0003193
   46   0.0000577  -0.0001314  -0.0001116   0.0000870   0.0001596   0.0001357
   47  -0.0000078   0.0000032  -0.0000034  -0.0000365  -0.0000259  -0.0001209
   48  -0.0000081  -0.0001130  -0.0000648   0.0000587   0.0001669   0.0000348
   49  -0.0002301  -0.0002786  -0.0001125   0.0001180  -0.0000186  -0.0000050
   50   0.0001365   0.0001189  -0.0000441  -0.0000238  -0.0000497  -0.0000296
   51   0.0000581  -0.0000240   0.0001822  -0.0000097  -0.0000066  -0.0000384
   52   0.0000082  -0.0000029  -0.0000014   0.0000014   0.0000015   0.0000000
   53  -0.0000096  -0.0000350  -0.0000171   0.0000093   0.0000089   0.0000038
   54  -0.0000038  -0.0000162   0.0000003   0.0000035   0.0000041  -0.0000006
   55   0.0004659   0.0003525  -0.0002224  -0.0001234  -0.0002132  -0.0001205
   56   0.0002639   0.0000070  -0.0001523  -0.0000522   0.0003060  -0.0004655
   57  -0.0001591   0.0002376  -0.0001543   0.0001338   0.0002306   0.0000753
   58   0.0000570  -0.0001726  -0.0000067   0.0000853   0.0002114   0.0000054
   59  -0.0000136  -0.0000819  -0.0000185   0.0000156   0.0000277   0.0001029
   60   0.0000021   0.0000914   0.0000223  -0.0000675  -0.0001715  -0.0000162
   61   0.0003227  -0.0013856   0.0002995  -0.0004548   0.0003251  -0.0006104
   62  -0.0014719  -0.0010575   0.0006107   0.0001056  -0.0001877   0.0007120
   63  -0.0005795  -0.0008853  -0.0001631  -0.0001140  -0.0003920  -0.0000216
   64  -0.0000999   0.0001358   0.0000743   0.0004111   0.0002935  -0.0000721
   65   0.0000444   0.0003143   0.0000049   0.0003356  -0.0001016  -0.0002736
   66  -0.0001579  -0.0000073   0.0003663  -0.0000712   0.0000955  -0.0000204
           13          14          15          16          17          18
    1  -0.0030016   0.0003199   0.0001382   0.0005813  -0.0001904  -0.0000899
    2   0.0037758   0.0027830  -0.0003080  -0.0002188  -0.0578098  -0.0230126
    3   0.0014648  -0.0003136   0.0034564  -0.0000629  -0.0230035  -0.0074094
    4  -0.0203558  -0.0116002  -0.0044496  -0.0268942   0.0754504   0.0293961
    5  -0.0309901  -0.0150412  -0.0069077   0.0220986   0.0286144   0.0095852
    6  -0.0118992  -0.0069640   0.0004010   0.0086575   0.0093907   0.0071280
    7  -0.0080145   0.0035856   0.0014468  -0.0022368  -0.0042446  -0.0016383
    8  -0.0035164   0.0025814   0.0014193  -0.0007809   0.0023077  -0.0004831
    9  -0.0013670   0.0014008  -0.0002974  -0.0002802  -0.0004366   0.0034285
   10  -0.0719992  -0.0533551  -0.0201872  -0.1436780   0.0497895   0.0196530
   11  -0.0535707  -0.1219721  -0.0386254   0.1077165  -0.2199407  -0.0653706
   12  -0.0202917  -0.0386060  -0.0370946   0.0421961  -0.0652296  -0.0782692
   13   0.1028541   0.0757582   0.0287693   0.0013708   0.0003174   0.0001311
   14   0.0757582   0.1722998   0.0623594  -0.0186541  -0.0338285  -0.0143056
   15   0.0287693   0.0623594   0.0350379  -0.0072418  -0.0143535  -0.0023133
   16   0.0013708  -0.0186541  -0.0072418   0.5102229   0.0011777  -0.0014403
   17   0.0003174  -0.0338285  -0.0143535   0.0011777   0.5400085   0.1682745
   18   0.0001311  -0.0143056  -0.0023133  -0.0014403   0.1682745   0.1712265
   19   0.0004089   0.0009200   0.0003274  -0.1663004   0.0000710   0.0007968
   20   0.0086047  -0.0050576  -0.0017229   0.0000507  -0.0361242  -0.0055378
   21   0.0033287  -0.0017008  -0.0014782   0.0007996  -0.0055638  -0.0239999
   22  -0.0010996   0.0042458   0.0016555  -0.1448382  -0.0508058  -0.0191715
   23   0.0015791   0.0015033  -0.0007740  -0.1087359  -0.2198297  -0.0641999
   24   0.0006244  -0.0007856   0.0031644  -0.0417417  -0.0643421  -0.0774245
   25   0.0003771  -0.0002912  -0.0001151   0.0015279  -0.0006210  -0.0002236
   26   0.0002764  -0.0014843  -0.0006748   0.0183896  -0.0338553  -0.0143814
   27   0.0001041  -0.0006682  -0.0000168   0.0071355  -0.0143382  -0.0023662
   28   0.0003312  -0.0000141   0.0000087  -0.0276751  -0.0752076  -0.0290808
   29  -0.0000539  -0.0001431   0.0002459  -0.0218218   0.0290063   0.0099042
   30  -0.0000239   0.0002478  -0.0006998  -0.0083456   0.0100893   0.0075296
   31  -0.0004671  -0.0009264  -0.0003585  -0.0022084   0.0042657   0.0016624
   32  -0.0008563  -0.0012676  -0.0004422   0.0007865   0.0023140  -0.0005022
   33  -0.0003301  -0.0004411  -0.0002892   0.0003184  -0.0005304   0.0033749
   34   0.0000539   0.0004816   0.0001842  -0.0005737  -0.0000199   0.0000089
   35  -0.0012744  -0.0004688  -0.0002685  -0.0000103  -0.0013612  -0.0000145
   36  -0.0004843  -0.0002674   0.0001399   0.0000075  -0.0000102  -0.0013322
   37  -0.0002667  -0.0002081  -0.0000103   0.0003379   0.0000948  -0.0002442
   38  -0.0002345  -0.0000720   0.0000007   0.0000397   0.0000919  -0.0000552
   39   0.0004339   0.0003322   0.0001570  -0.0001126  -0.0000395   0.0001758
   40   0.0000681   0.0000058  -0.0000087  -0.0000707  -0.0000523   0.0001557
   41   0.0000167   0.0000266   0.0000169   0.0000261   0.0001739   0.0000451
   42  -0.0001753  -0.0001059  -0.0000881  -0.0000584   0.0000438   0.0000938
   43   0.0001724   0.0001556   0.0000434  -0.0002194  -0.0000049   0.0000141
   44   0.0000157  -0.0000222  -0.0001018   0.0001140  -0.0000318   0.0000135
   45   0.0001886   0.0001643   0.0000347  -0.0002917   0.0000072  -0.0000494
   46  -0.0001300  -0.0001533  -0.0000476   0.0002195   0.0000089  -0.0000235
   47   0.0000618   0.0000522   0.0000392  -0.0000881   0.0000026   0.0000109
   48  -0.0001373  -0.0001445  -0.0000405   0.0002279   0.0000098  -0.0000195
   49  -0.0001584  -0.0001137  -0.0000432   0.0001836   0.0000020  -0.0000022
   50  -0.0000163   0.0000005   0.0000011  -0.0000001   0.0000359   0.0000023
   51  -0.0000066  -0.0000012   0.0000019   0.0000021   0.0000016   0.0000323
   52   0.0000110   0.0000060   0.0000024  -0.0000091  -0.0000003   0.0000006
   53  -0.0000050  -0.0000103  -0.0000027   0.0000001   0.0000061   0.0000034
   54  -0.0000019  -0.0000029  -0.0000038  -0.0000004   0.0000036  -0.0000020
   55   0.0001728   0.0001463   0.0000725  -0.0002247   0.0000103  -0.0000099
   56   0.0001422   0.0000403   0.0000977  -0.0001131  -0.0000346   0.0000061
   57  -0.0001237  -0.0001610  -0.0000199   0.0002885   0.0000080  -0.0000522
   58  -0.0001323  -0.0001470  -0.0000668   0.0002235  -0.0000098   0.0000211
   59  -0.0000472  -0.0000428  -0.0000391   0.0000883   0.0000026   0.0000076
   60   0.0001409   0.0001407   0.0000512  -0.0002240   0.0000094  -0.0000171
   61  -0.0002642  -0.0001592  -0.0001286   0.0003342  -0.0000951   0.0002260
   62   0.0001229   0.0001922   0.0000344  -0.0000434   0.0000872  -0.0000250
   63  -0.0004845  -0.0002995  -0.0001085   0.0001159  -0.0000310   0.0001803
   64   0.0000690  -0.0000023   0.0000091  -0.0000683   0.0000478  -0.0001461
   65  -0.0001058  -0.0000687   0.0000061  -0.0000217   0.0001668   0.0000359
   66   0.0001395   0.0001219   0.0000054   0.0000513   0.0000423   0.0000861
           19          20          21          22          23          24
    1  -0.0020630   0.0000066   0.0000017  -0.0238183   0.0225300   0.0088205
    2  -0.0000035   0.0002192   0.0005062   0.0712128   0.0269253   0.0085269
    3   0.0000404   0.0004903  -0.0008483   0.0276969   0.0087271   0.0078228
    4   0.0040344  -0.0007718  -0.0003426  -0.0542316  -0.0273994  -0.0105287
    5   0.0023814  -0.0023637  -0.0023714  -0.0282328  -0.0143643  -0.0059373
    6   0.0009215  -0.0023502   0.0027527  -0.0107609  -0.0058826  -0.0012223
    7  -0.0013112   0.0011687   0.0004629   0.0007338   0.0003737   0.0001551
    8   0.0005716  -0.0001268  -0.0001042   0.0004091  -0.0000892   0.0002811
    9   0.0002210  -0.0001037   0.0000935   0.0001135   0.0002819  -0.0007571
   10  -0.0384739   0.0215730   0.0085743   0.0622578   0.0249606   0.0094882
   11   0.0027682   0.0002137  -0.0012508  -0.0256338  -0.0469070  -0.0194339
   12   0.0012979  -0.0013641   0.0028796  -0.0100352  -0.0195511  -0.0040441
   13   0.0004089   0.0086047   0.0033287  -0.0010996   0.0015791   0.0006244
   14   0.0009200  -0.0050576  -0.0017008   0.0042458   0.0015033  -0.0007856
   15   0.0003274  -0.0017229  -0.0014782   0.0016555  -0.0007740   0.0031644
   16  -0.1663004   0.0000507   0.0007996  -0.1448382  -0.1087359  -0.0417417
   17   0.0000710  -0.0361242  -0.0055638  -0.0508058  -0.2198297  -0.0643421
   18   0.0007968  -0.0055378  -0.0239999  -0.0191715  -0.0641999  -0.0774245
   19   0.2393944  -0.0001295  -0.0012900  -0.0385827  -0.0026405  -0.0008069
   20  -0.0001295   0.0503194   0.0156979  -0.0214914   0.0003203  -0.0011030
   21  -0.0012900   0.0156979   0.0161301  -0.0080708  -0.0011543   0.0029888
   22  -0.0385827  -0.0214914  -0.0080708   0.5879661   0.0335002   0.0117166
   23  -0.0026405   0.0003203  -0.0011543   0.0335002   0.4821099   0.1448416
   24  -0.0008069  -0.0011030   0.0029888   0.0117166   0.1448416   0.1624394
   25   0.0003723  -0.0085824  -0.0033087  -0.0711246   0.0530180   0.0203239
   26  -0.0009359  -0.0049751  -0.0016492   0.0527795  -0.1225770  -0.0389679
   27  -0.0003522  -0.0015850  -0.0014181   0.0202866  -0.0390050  -0.0373107
   28   0.0040131   0.0007402   0.0002854  -0.2972135   0.0319257   0.0131803
   29  -0.0024465  -0.0023741  -0.0023307  -0.0262111  -0.0904685  -0.0133342
   30  -0.0009234  -0.0023397   0.0027660  -0.0097521  -0.0135721  -0.0605214
   31  -0.0013217  -0.0011687  -0.0004418  -0.0209745  -0.0309691  -0.0119279
   32  -0.0005608  -0.0001203  -0.0000948  -0.0104811  -0.0142718  -0.0067891
   33  -0.0002153  -0.0000989   0.0001014  -0.0039516  -0.0067222   0.0007266
   34   0.0011566  -0.0000020  -0.0000059   0.0009461   0.0024060   0.0008965
   35   0.0000006   0.0000722  -0.0000078   0.0013562  -0.0022978  -0.0028853
   36  -0.0000110  -0.0000066   0.0000880   0.0005206  -0.0029140   0.0040335
   37  -0.0005056  -0.0000201   0.0000539  -0.0004672  -0.0003284   0.0006079
   38  -0.0001353  -0.0000031   0.0000129  -0.0001118  -0.0002082   0.0007501
   39   0.0003552   0.0000106  -0.0000274   0.0001323  -0.0003982  -0.0000013
   40  -0.0000914   0.0000063  -0.0000133   0.0004353  -0.0002928   0.0000752
   41   0.0000664  -0.0000024   0.0000022  -0.0003580  -0.0001017  -0.0002803
   42  -0.0001683   0.0000031  -0.0000090   0.0000801   0.0000943  -0.0000129
   43   0.0002811   0.0000023  -0.0000084  -0.0001236   0.0002077   0.0001204
   44  -0.0000690   0.0000238   0.0000062   0.0000416   0.0003281  -0.0005259
   45   0.0001770   0.0000064   0.0000087  -0.0001354   0.0002465   0.0000579
   46  -0.0002810  -0.0000003   0.0000030   0.0000841  -0.0002114  -0.0000078
   47   0.0000978  -0.0000041  -0.0000028  -0.0000130   0.0000243   0.0001122
   48  -0.0002533  -0.0000020   0.0000018   0.0000664  -0.0001779  -0.0000155
   49  -0.0001488   0.0000001   0.0000014   0.0001170   0.0000166   0.0000050
   50   0.0000002  -0.0000289  -0.0000101   0.0000233  -0.0000587   0.0000080
   51  -0.0000002  -0.0000102  -0.0000073   0.0000107  -0.0000161  -0.0000216
   52   0.0000079   0.0000000  -0.0000000   0.0000015  -0.0000014  -0.0000008
   53   0.0000000  -0.0000023  -0.0000014  -0.0000093   0.0000083   0.0000046
   54   0.0000001  -0.0000014   0.0000009  -0.0000038   0.0000042   0.0000002
   55   0.0002846  -0.0000022   0.0000043  -0.0001272   0.0002347   0.0000515
   56   0.0000685   0.0000234   0.0000052  -0.0000520   0.0000850   0.0004765
   57  -0.0001765   0.0000064   0.0000110   0.0001264  -0.0002221   0.0003003
   58  -0.0002838   0.0000009  -0.0000002   0.0000871  -0.0001622  -0.0001343
   59  -0.0000977  -0.0000034  -0.0000011   0.0000344  -0.0000294  -0.0001116
   60   0.0002472  -0.0000023  -0.0000005  -0.0000599   0.0001628   0.0000364
   61  -0.0004952   0.0000205  -0.0000470  -0.0004421   0.0001738  -0.0006595
   62   0.0001388  -0.0000039   0.0000092  -0.0000123   0.0000503  -0.0006704
   63  -0.0003524   0.0000105  -0.0000245  -0.0001675   0.0004556  -0.0002790
   64  -0.0000947  -0.0000055   0.0000134   0.0004228  -0.0001705  -0.0002529
   65  -0.0000655  -0.0000019   0.0000032  -0.0001969  -0.0001484   0.0001658
   66   0.0001653   0.0000025  -0.0000094  -0.0002982  -0.0002241   0.0000405
           25          26          27          28          29          30
    1  -0.0030107  -0.0003057  -0.0000987  -0.1637478   0.1108114   0.0428642
    2  -0.0037377   0.0028021  -0.0002950   0.0525961  -0.2157615  -0.0618973
    3  -0.0014555  -0.0002913   0.0034753   0.0202206  -0.0620547  -0.0801197
    4   0.0003324   0.0000017   0.0000229   0.0651117  -0.0274445  -0.0107906
    5   0.0000544  -0.0001467   0.0002545   0.0267669  -0.0541282  -0.0230056
    6   0.0000198   0.0002423  -0.0006990   0.0100936  -0.0227886  -0.0038256
    7  -0.0004517   0.0009187   0.0003524  -0.0012582  -0.0016522  -0.0006320
    8   0.0008499  -0.0012807  -0.0004446  -0.0043980   0.0016557  -0.0008949
    9   0.0003286  -0.0004481  -0.0002940  -0.0016764  -0.0009093   0.0035738
   10  -0.0011471  -0.0042283  -0.0016382  -0.0538427   0.0283390   0.0112074
   11  -0.0015743   0.0015189  -0.0007494   0.0275490  -0.0146866  -0.0061887
   12  -0.0005859  -0.0007236   0.0032007   0.0108524  -0.0061984  -0.0014084
   13   0.0003771   0.0002764   0.0001041   0.0003312  -0.0000539  -0.0000239
   14  -0.0002912  -0.0014843  -0.0006682  -0.0000141  -0.0001431   0.0002478
   15  -0.0001151  -0.0006748  -0.0000168   0.0000087   0.0002459  -0.0006998
   16   0.0015279   0.0183896   0.0071355  -0.0276751  -0.0218218  -0.0083456
   17  -0.0006210  -0.0338553  -0.0143382  -0.0752076   0.0290063   0.0100893
   18  -0.0002236  -0.0143814  -0.0023662  -0.0290808   0.0099042   0.0075296
   19   0.0003723  -0.0009359  -0.0003522   0.0040131  -0.0024465  -0.0009234
   20  -0.0085824  -0.0049751  -0.0015850   0.0007402  -0.0023741  -0.0023397
   21  -0.0033087  -0.0016492  -0.0014181   0.0002854  -0.0023307   0.0027660
   22  -0.0711246   0.0527795   0.0202866  -0.2972135  -0.0262111  -0.0097521
   23   0.0530180  -0.1225770  -0.0390050   0.0319257  -0.0904685  -0.0135721
   24   0.0203239  -0.0389679  -0.0373107   0.0131803  -0.0133342  -0.0605214
   25   0.1015119  -0.0749731  -0.0289498  -0.0200038   0.0309665   0.0120183
   26  -0.0749731   0.1730539   0.0628179   0.0116042  -0.0152549  -0.0071150
   27  -0.0289498   0.0628179   0.0353298   0.0045056  -0.0071731   0.0002777
   28  -0.0200038   0.0116042   0.0045056   0.5904958  -0.0446442  -0.0181679
   29   0.0309665  -0.0152549  -0.0071731  -0.0446442   0.4784007   0.1405639
   30   0.0120183  -0.0071150   0.0002777  -0.0181679   0.1405639   0.1698817
   31  -0.0079817  -0.0035156  -0.0013664  -0.0714032  -0.0495467  -0.0188481
   32   0.0035731   0.0025696   0.0014155  -0.0523678  -0.1175663  -0.0364890
   33   0.0014304   0.0014149  -0.0002972  -0.0200256  -0.0365243  -0.0375247
   34   0.0000477  -0.0004831  -0.0001857  -0.0219587   0.0106242   0.0040838
   35   0.0012631  -0.0004648  -0.0002788   0.0254669   0.0041039   0.0000475
   36   0.0005002  -0.0002763   0.0001277   0.0098405   0.0001588   0.0039473
   37  -0.0002636   0.0001597   0.0001310  -0.0010558  -0.0027851  -0.0009780
   38  -0.0001201   0.0001989   0.0000325  -0.0011530  -0.0003955  -0.0019364
   39   0.0004768  -0.0002946  -0.0001132   0.0026458   0.0004578  -0.0015853
   40   0.0000697   0.0000008  -0.0000104   0.0003143   0.0005424  -0.0014551
   41   0.0001055  -0.0000698   0.0000041   0.0011794  -0.0004842   0.0012150
   42  -0.0001388   0.0001218   0.0000059  -0.0007917  -0.0002567  -0.0009054
   43   0.0001707  -0.0001447  -0.0000737  -0.0003746  -0.0000362   0.0000011
   44  -0.0001391   0.0000353   0.0001063  -0.0006992  -0.0002754   0.0007190
   45   0.0001276  -0.0001658  -0.0000204  -0.0002145  -0.0004724   0.0000767
   46  -0.0001285   0.0001461   0.0000681  -0.0002225  -0.0004728  -0.0002267
   47   0.0000459  -0.0000421  -0.0000409   0.0000165   0.0001740  -0.0000031
   48  -0.0001421   0.0001437   0.0000534  -0.0001735  -0.0003423  -0.0000983
   49  -0.0001587   0.0001150   0.0000447  -0.0002708  -0.0003298  -0.0001269
   50   0.0000151   0.0000020  -0.0000026   0.0002144   0.0001449  -0.0000139
   51   0.0000048   0.0000006   0.0000005   0.0000914   0.0000275   0.0000792
   52   0.0000109  -0.0000060  -0.0000024   0.0000276  -0.0000157  -0.0000051
   53   0.0000054  -0.0000103  -0.0000032  -0.0000418   0.0000172   0.0000085
   54   0.0000021  -0.0000032  -0.0000040  -0.0000158   0.0000098  -0.0000031
   55   0.0001747  -0.0001561  -0.0000432  -0.0003905  -0.0000409  -0.0000320
   56  -0.0000195  -0.0000217  -0.0000973  -0.0006668  -0.0000221  -0.0006973
   57  -0.0001870   0.0001634   0.0000381  -0.0003316   0.0003884  -0.0001856
   58  -0.0001311   0.0001552   0.0000495  -0.0002262  -0.0005069  -0.0001632
   59  -0.0000612   0.0000531   0.0000386  -0.0001062  -0.0001181  -0.0000338
   60   0.0001345  -0.0001421  -0.0000420   0.0001378   0.0003208   0.0001951
   61  -0.0002616   0.0002053   0.0000123  -0.0010142  -0.0027215  -0.0011472
   62   0.0002398  -0.0000788  -0.0000038   0.0009840  -0.0016295   0.0018754
   63  -0.0004335   0.0003343   0.0001639  -0.0027497  -0.0005986  -0.0003724
   64   0.0000670  -0.0000044   0.0000078   0.0003597  -0.0005585   0.0014419
   65  -0.0000171   0.0000280   0.0000157   0.0002565  -0.0001917  -0.0005782
   66   0.0001730  -0.0001057  -0.0000914   0.0013700   0.0009047  -0.0010778
           31          32          33          34          35          36
    1   0.0046676  -0.0187903  -0.0072720  -0.2123536   0.0004033  -0.0006091
    2  -0.0001769  -0.0348280  -0.0151142   0.0004662  -0.0758152  -0.0000538
    3  -0.0000880  -0.0150798  -0.0017720  -0.0003919  -0.0000532  -0.0754369
    4  -0.0012070   0.0043971   0.0017481  -0.0219654  -0.0252876  -0.0097627
    5   0.0016566   0.0015780  -0.0008844  -0.0103514   0.0043402   0.0001951
    6   0.0006689  -0.0008904   0.0035859  -0.0041170   0.0000737   0.0038638
    7   0.0003507  -0.0000666  -0.0000242  -0.0023652  -0.0031322  -0.0012525
    8   0.0000474  -0.0016794  -0.0007274   0.0021570  -0.0025817  -0.0000946
    9   0.0000187  -0.0007336  -0.0000823   0.0008676  -0.0001287  -0.0024065
   10   0.0007254  -0.0003788  -0.0001946   0.0009213  -0.0013743  -0.0005260
   11  -0.0003766  -0.0000967   0.0003139  -0.0023724  -0.0022855  -0.0028692
   12  -0.0001511   0.0002949  -0.0007360  -0.0009576  -0.0028938   0.0040652
   13  -0.0004671  -0.0008563  -0.0003301   0.0000539  -0.0012744  -0.0004843
   14  -0.0009264  -0.0012676  -0.0004411   0.0004816  -0.0004688  -0.0002674
   15  -0.0003585  -0.0004422  -0.0002892   0.0001842  -0.0002685   0.0001399
   16  -0.0022084   0.0007865   0.0003184  -0.0005737  -0.0000103   0.0000075
   17   0.0042657   0.0023140  -0.0005304  -0.0000199  -0.0013612  -0.0000102
   18   0.0016624  -0.0005022   0.0033749   0.0000089  -0.0000145  -0.0013322
   19  -0.0013217  -0.0005608  -0.0002153   0.0011566   0.0000006  -0.0000110
   20  -0.0011687  -0.0001203  -0.0000989  -0.0000020   0.0000722  -0.0000066
   21  -0.0004418  -0.0000948   0.0001014  -0.0000059  -0.0000078   0.0000880
   22  -0.0209745  -0.0104811  -0.0039516   0.0009461   0.0013562   0.0005206
   23  -0.0309691  -0.0142718  -0.0067222   0.0024060  -0.0022978  -0.0029140
   24  -0.0119279  -0.0067891   0.0007266   0.0008965  -0.0028853   0.0040335
   25  -0.0079817   0.0035731   0.0014304   0.0000477   0.0012631   0.0005002
   26  -0.0035156   0.0025696   0.0014149  -0.0004831  -0.0004648  -0.0002763
   27  -0.0013664   0.0014155  -0.0002972  -0.0001857  -0.0002788   0.0001277
   28  -0.0714032  -0.0523678  -0.0200256  -0.0219587   0.0254669   0.0098405
   29  -0.0495467  -0.1175663  -0.0365243   0.0106242   0.0041039   0.0001588
   30  -0.0188481  -0.0364890  -0.0375247   0.0040838   0.0000475   0.0039473
   31   0.1010398   0.0748088   0.0284663  -0.0024384   0.0032762   0.0012863
   32   0.0748088   0.1674754   0.0600985  -0.0021232  -0.0027414  -0.0001978
   33   0.0284663   0.0600985   0.0354771  -0.0008134  -0.0001777  -0.0024216
   34  -0.0024384  -0.0021232  -0.0008134   0.6291301   0.0004311  -0.0009069
   35   0.0032762  -0.0027414  -0.0001777   0.0004311   0.2308212  -0.1504809
   36   0.0012863  -0.0001978  -0.0024216  -0.0009069  -0.1504809   0.5551057
   37   0.0003317   0.0013971  -0.0003230  -0.1604529   0.0186855  -0.0485323
   38   0.0015011  -0.0011351   0.0006391   0.0414070  -0.0808395   0.0610909
   39   0.0005956  -0.0008819  -0.0001488  -0.1069178   0.0611474  -0.2132299
   40  -0.0001033  -0.0001254  -0.0000752   0.0046103   0.0001148  -0.0001892
   41  -0.0000292   0.0003073  -0.0000014  -0.0072448  -0.0020103   0.0145870
   42   0.0001507  -0.0000137   0.0003715   0.0185776   0.0146601  -0.0336804
   43   0.0004755  -0.0003682   0.0002362  -0.0240985   0.0286830  -0.0735144
   44  -0.0002639   0.0000191  -0.0001686   0.0088240   0.0085766  -0.0088454
   45   0.0001642   0.0002411  -0.0001596  -0.0227648  -0.0086641   0.0272836
   46   0.0000577   0.0001693   0.0000053  -0.0030816  -0.0016034   0.0040786
   47   0.0000134  -0.0000826  -0.0000153  -0.0000023   0.0032822   0.0007337
   48  -0.0000015   0.0000915   0.0000209  -0.0000327   0.0007208   0.0017397
   49  -0.0002300   0.0002881   0.0001112  -0.0015850  -0.0001934   0.0003681
   50  -0.0001428   0.0001186  -0.0000268  -0.0001474  -0.0081148   0.0219877
   51  -0.0000675  -0.0000204   0.0001998   0.0003845   0.0219686  -0.0556000
   52   0.0000078   0.0000032   0.0000015   0.0006297   0.0000041   0.0000121
   53   0.0000105  -0.0000364  -0.0000172   0.0000062  -0.0012449  -0.0000745
   54   0.0000038  -0.0000170   0.0000006   0.0000149  -0.0000624  -0.0011172
   55   0.0005141  -0.0001354  -0.0004194  -0.0255683  -0.0285990   0.0728213
   56  -0.0000775  -0.0000169   0.0002632  -0.0087375   0.0086553  -0.0089805
   57  -0.0002765  -0.0001261  -0.0001369   0.0220691  -0.0091780   0.0286495
   58   0.0000572   0.0001338   0.0001135  -0.0030487   0.0016254  -0.0041397
   59   0.0000086   0.0000028   0.0000009  -0.0000092   0.0032867   0.0007161
   60   0.0000091  -0.0001121  -0.0000614  -0.0000233   0.0007328   0.0016628
   61   0.0002191   0.0008696   0.0012427  -0.1629075  -0.0195164   0.0496986
   62   0.0015235  -0.0009053  -0.0012272  -0.0424120  -0.0808187   0.0608468
   63   0.0006255   0.0002480  -0.0005130   0.1081125   0.0609889  -0.2116305
   64  -0.0001120  -0.0001727  -0.0000293   0.0049011  -0.0003193   0.0007897
   65   0.0000815   0.0003626  -0.0000535   0.0071052  -0.0020934   0.0147551
   66  -0.0001250   0.0000008   0.0002842  -0.0180872   0.0147546  -0.0338513
           37          38          39          40          41          42
    1  -0.0219522   0.0042378  -0.0104694  -0.0023783  -0.0008993   0.0022094
    2   0.0099074   0.0041163   0.0000326   0.0012516  -0.0023885   0.0000794
    3  -0.0254074   0.0001072   0.0040363  -0.0030959   0.0001061  -0.0025169
    4  -0.0010253  -0.0009730   0.0027137   0.0003774  -0.0002808  -0.0013628
    5   0.0027410  -0.0016322  -0.0005643   0.0005707  -0.0001930   0.0009382
    6   0.0011546   0.0019157  -0.0003513  -0.0014662  -0.0005878  -0.0011415
    7   0.0002384  -0.0014829  -0.0005906  -0.0001102  -0.0000757   0.0001186
    8  -0.0008583  -0.0008391   0.0002543   0.0001725   0.0003623   0.0000026
    9  -0.0012183  -0.0012052  -0.0004934   0.0000292  -0.0000365   0.0002970
   10  -0.0004686   0.0000021   0.0001745   0.0004425   0.0002058   0.0003119
   11  -0.0001657   0.0000451   0.0004513   0.0001621  -0.0001483  -0.0002303
   12   0.0006786  -0.0006745  -0.0002709   0.0002526   0.0001571   0.0000359
   13  -0.0002667  -0.0002345   0.0004339   0.0000681   0.0000167  -0.0001753
   14  -0.0002081  -0.0000720   0.0003322   0.0000058   0.0000266  -0.0001059
   15  -0.0000103   0.0000007   0.0001570  -0.0000087   0.0000169  -0.0000881
   16   0.0003379   0.0000397  -0.0001126  -0.0000707   0.0000261  -0.0000584
   17   0.0000948   0.0000919  -0.0000395  -0.0000523   0.0001739   0.0000438
   18  -0.0002442  -0.0000552   0.0001758   0.0001557   0.0000451   0.0000938
   19  -0.0005056  -0.0001353   0.0003552  -0.0000914   0.0000664  -0.0001683
   20  -0.0000201  -0.0000031   0.0000106   0.0000063  -0.0000024   0.0000031
   21   0.0000539   0.0000129  -0.0000274  -0.0000133   0.0000022  -0.0000090
   22  -0.0004672  -0.0001118   0.0001323   0.0004353  -0.0003580   0.0000801
   23  -0.0003284  -0.0002082  -0.0003982  -0.0002928  -0.0001017   0.0000943
   24   0.0006079   0.0007501  -0.0000013   0.0000752  -0.0002803  -0.0000129
   25  -0.0002636  -0.0001201   0.0004768   0.0000697   0.0001055  -0.0001388
   26   0.0001597   0.0001989  -0.0002946   0.0000008  -0.0000698   0.0001218
   27   0.0001310   0.0000325  -0.0001132  -0.0000104   0.0000041   0.0000059
   28  -0.0010558  -0.0011530   0.0026458   0.0003143   0.0011794  -0.0007917
   29  -0.0027851  -0.0003955   0.0004578   0.0005424  -0.0004842  -0.0002567
   30  -0.0009780  -0.0019364  -0.0015853  -0.0014551   0.0012150  -0.0009054
   31   0.0003317   0.0015011   0.0005956  -0.0001033  -0.0000292   0.0001507
   32   0.0013971  -0.0011351  -0.0008819  -0.0001254   0.0003073  -0.0000137
   33  -0.0003230   0.0006391  -0.0001488  -0.0000752  -0.0000014   0.0003715
   34  -0.1604529   0.0414070  -0.1069178   0.0046103  -0.0072448   0.0185776
   35   0.0186855  -0.0808395   0.0611474   0.0001148  -0.0020103   0.0146601
   36  -0.0485323   0.0610909  -0.2132299  -0.0001892   0.0145870  -0.0336804
   37   0.5926679  -0.0136042   0.0373529  -0.0721804  -0.0204080   0.0527626
   38  -0.0136042   0.1712371  -0.1399350  -0.0192664  -0.0376879   0.0371209
   39   0.0373529  -0.1399350   0.4741031   0.0497741   0.0371665  -0.1175393
   40  -0.0721804  -0.0192664   0.0497741   0.0992484   0.0294939  -0.0758776
   41  -0.0204080  -0.0376879   0.0371665   0.0294939   0.0359706  -0.0605786
   42   0.0527626   0.0371209  -0.1175393  -0.0758776  -0.0605786   0.1665855
   43  -0.2995127  -0.0118297   0.0280959  -0.0195115  -0.0039577   0.0099174
   44   0.0113598  -0.0632017   0.0126313  -0.0125948   0.0004018   0.0071896
   45  -0.0307330   0.0124802  -0.0911103   0.0321720   0.0072570  -0.0150956
   46  -0.0191710   0.0118256  -0.0304923  -0.0062763   0.0011900  -0.0030163
   47   0.0032601   0.0004645   0.0064337  -0.0011885  -0.0003675  -0.0015306
   48  -0.0085110   0.0065063  -0.0137330   0.0029095  -0.0015218   0.0027135
   49  -0.0247934  -0.0092354   0.0234263  -0.0042209  -0.0002380   0.0005439
   50  -0.0286111   0.0092619  -0.0084188   0.0016529   0.0036051   0.0003083
   51   0.0727680  -0.0082655   0.0278818  -0.0042718   0.0002823   0.0029062
   52   0.0004410  -0.0007594   0.0018768  -0.0001748  -0.0000163   0.0000395
   53  -0.0004394   0.0040163   0.0029946  -0.0005452   0.0000443   0.0002681
   54   0.0011166   0.0029805  -0.0024167   0.0013758   0.0002692  -0.0005367
   55  -0.0571733   0.0112028  -0.0289520   0.0012711   0.0000657  -0.0001201
   56   0.0114722  -0.0031415   0.0053971  -0.0001063  -0.0006398  -0.0002163
   57  -0.0295863   0.0053864  -0.0149800   0.0002681  -0.0002214  -0.0001385
   58   0.0007099  -0.0000627   0.0001524  -0.0005151  -0.0003584   0.0009192
   59  -0.0004597  -0.0005122  -0.0003609  -0.0003762  -0.0004237   0.0003967
   60   0.0011809  -0.0003544   0.0002887   0.0009665   0.0003967  -0.0012854
   61   0.0663044  -0.0106503   0.0278295  -0.0016694   0.0015165  -0.0039211
   62   0.0103645  -0.0035256   0.0226656   0.0005875   0.0037326   0.0009518
   63  -0.0261222   0.0224678  -0.0523672  -0.0015473   0.0009708   0.0016640
   64  -0.0017470  -0.0005982   0.0014996   0.0004649   0.0000003  -0.0000002
   65  -0.0015521   0.0037613   0.0009194  -0.0000130  -0.0001072   0.0007533
   66   0.0038577   0.0009350   0.0017259   0.0000322   0.0007518  -0.0017237
           43          44          45          46          47          48
    1   0.0005965   0.0010192  -0.0025409   0.0000351  -0.0001992   0.0005081
    2   0.0005901   0.0040534   0.0029459   0.0004949   0.0000585   0.0002347
    3  -0.0015206   0.0029679  -0.0023577  -0.0012747   0.0002340  -0.0004657
    4  -0.0003770   0.0006520   0.0003179  -0.0002210   0.0001034  -0.0001380
    5   0.0000280   0.0000074   0.0003998   0.0005061  -0.0001216   0.0003290
    6   0.0000274  -0.0007914  -0.0002117   0.0001560  -0.0000209   0.0001985
    7   0.0004888   0.0000734   0.0002838   0.0000577  -0.0000078  -0.0000081
    8   0.0001282  -0.0000282  -0.0001243  -0.0001314   0.0000032  -0.0001130
    9   0.0004122   0.0002870  -0.0001168  -0.0001116  -0.0000034  -0.0000648
   10  -0.0001260   0.0000636  -0.0001279   0.0000870  -0.0000365   0.0000587
   11  -0.0002325   0.0000665  -0.0002335   0.0001596  -0.0000259   0.0001669
   12  -0.0000539   0.0005166   0.0003193   0.0001357  -0.0001209   0.0000348
   13   0.0001724   0.0000157   0.0001886  -0.0001300   0.0000618  -0.0001373
   14   0.0001556  -0.0000222   0.0001643  -0.0001533   0.0000522  -0.0001445
   15   0.0000434  -0.0001018   0.0000347  -0.0000476   0.0000392  -0.0000405
   16  -0.0002194   0.0001140  -0.0002917   0.0002195  -0.0000881   0.0002279
   17  -0.0000049  -0.0000318   0.0000072   0.0000089   0.0000026   0.0000098
   18   0.0000141   0.0000135  -0.0000494  -0.0000235   0.0000109  -0.0000195
   19   0.0002811  -0.0000690   0.0001770  -0.0002810   0.0000978  -0.0002533
   20   0.0000023   0.0000238   0.0000064  -0.0000003  -0.0000041  -0.0000020
   21  -0.0000084   0.0000062   0.0000087   0.0000030  -0.0000028   0.0000018
   22  -0.0001236   0.0000416  -0.0001354   0.0000841  -0.0000130   0.0000664
   23   0.0002077   0.0003281   0.0002465  -0.0002114   0.0000243  -0.0001779
   24   0.0001204  -0.0005259   0.0000579  -0.0000078   0.0001122  -0.0000155
   25   0.0001707  -0.0001391   0.0001276  -0.0001285   0.0000459  -0.0001421
   26  -0.0001447   0.0000353  -0.0001658   0.0001461  -0.0000421   0.0001437
   27  -0.0000737   0.0001063  -0.0000204   0.0000681  -0.0000409   0.0000534
   28  -0.0003746  -0.0006992  -0.0002145  -0.0002225   0.0000165  -0.0001735
   29  -0.0000362  -0.0002754  -0.0004724  -0.0004728   0.0001740  -0.0003423
   30   0.0000011   0.0007190   0.0000767  -0.0002267  -0.0000031  -0.0000983
   31   0.0004755  -0.0002639   0.0001642   0.0000577   0.0000134  -0.0000015
   32  -0.0003682   0.0000191   0.0002411   0.0001693  -0.0000826   0.0000915
   33   0.0002362  -0.0001686  -0.0001596   0.0000053  -0.0000153   0.0000209
   34  -0.0240985   0.0088240  -0.0227648  -0.0030816  -0.0000023  -0.0000327
   35   0.0286830   0.0085766  -0.0086641  -0.0016034   0.0032822   0.0007208
   36  -0.0735144  -0.0088454   0.0272836   0.0040786   0.0007337   0.0017397
   37  -0.2995127   0.0113598  -0.0307330  -0.0191710   0.0032601  -0.0085110
   38  -0.0118297  -0.0632017   0.0124802   0.0118256   0.0004645   0.0065063
   39   0.0280959   0.0126313  -0.0911103  -0.0304923   0.0064337  -0.0137330
   40  -0.0195115  -0.0125948   0.0321720  -0.0062763  -0.0011885   0.0029095
   41  -0.0039577   0.0004018   0.0072570   0.0011900  -0.0003675  -0.0015218
   42   0.0099174   0.0071896  -0.0150956  -0.0030163  -0.0015306   0.0027135
   43   0.5945879   0.0212687  -0.0497650  -0.0725688   0.0206949  -0.0537504
   44   0.0212687   0.1718489  -0.1500412   0.0193096  -0.0369707   0.0371776
   45  -0.0497650  -0.1500412   0.4960799  -0.0502521   0.0372338  -0.1176228
   46  -0.0725688   0.0193096  -0.0502521   0.0953636  -0.0305414   0.0794014
   47   0.0206949  -0.0369707   0.0372338  -0.0305414   0.0347135  -0.0596341
   48  -0.0537504   0.0371776  -0.1176228   0.0794014  -0.0596341   0.1643756
   49  -0.1776489  -0.0492786   0.1245257   0.0050828   0.0083450  -0.0213209
   50  -0.0248880  -0.0847027   0.0700043  -0.0001105  -0.0018880   0.0160330
   51   0.0626023   0.0698940  -0.2348170   0.0002851   0.0161094  -0.0367528
   52  -0.0107566   0.0007397  -0.0020004   0.0011870   0.0003894  -0.0010911
   53  -0.0100080   0.0031854   0.0002712  -0.0003432  -0.0022638  -0.0010467
   54   0.0253707   0.0003847   0.0025519   0.0007419  -0.0011034   0.0000602
   55   0.0656839   0.0103260  -0.0261297  -0.0005278  -0.0017552   0.0044317
   56  -0.0106782  -0.0036668   0.0225492  -0.0006765   0.0040875   0.0009116
   57   0.0278532   0.0226950  -0.0527292   0.0016858   0.0009087   0.0021465
   58  -0.0004294   0.0006656  -0.0017235   0.0001901  -0.0000298   0.0000779
   59   0.0017430   0.0040843   0.0009335   0.0000206  -0.0001549   0.0006141
   60  -0.0044775   0.0009182   0.0020503  -0.0000502   0.0006131  -0.0014777
   61  -0.0579838  -0.0115291   0.0289704   0.0007289   0.0004615  -0.0011678
   62  -0.0113259  -0.0030935   0.0052002   0.0000571  -0.0005121  -0.0003653
   63   0.0283217   0.0051906  -0.0140183  -0.0001527  -0.0003571   0.0002556
   64   0.0012712   0.0001022  -0.0002513  -0.0004849   0.0003718  -0.0009537
   65  -0.0000257  -0.0006378  -0.0002396   0.0003563  -0.0004291   0.0004085
   66   0.0001467  -0.0002232  -0.0001549  -0.0009050   0.0004034  -0.0013100
           49          50          51          52          53          54
    1   0.0010922  -0.0000039   0.0000096  -0.0001235  -0.0000011  -0.0000012
    2  -0.0000008  -0.0013471  -0.0000387  -0.0000002   0.0001666   0.0000398
    3   0.0000212  -0.0000394  -0.0012616  -0.0000016   0.0000399   0.0000791
    4  -0.0002651  -0.0002092  -0.0000875   0.0000270   0.0000422   0.0000171
    5   0.0003324   0.0001179   0.0000178   0.0000149   0.0000159   0.0000085
    6   0.0001202   0.0000563   0.0001084   0.0000060   0.0000089  -0.0000019
    7  -0.0002301   0.0001365   0.0000581   0.0000082  -0.0000096  -0.0000038
    8  -0.0002786   0.0001189  -0.0000240  -0.0000029  -0.0000350  -0.0000162
    9  -0.0001125  -0.0000441   0.0001822  -0.0000014  -0.0000171   0.0000003
   10   0.0001180  -0.0000238  -0.0000097   0.0000014   0.0000093   0.0000035
   11  -0.0000186  -0.0000497  -0.0000066   0.0000015   0.0000089   0.0000041
   12  -0.0000050  -0.0000296  -0.0000384   0.0000000   0.0000038  -0.0000006
   13  -0.0001584  -0.0000163  -0.0000066   0.0000110  -0.0000050  -0.0000019
   14  -0.0001137   0.0000005  -0.0000012   0.0000060  -0.0000103  -0.0000029
   15  -0.0000432   0.0000011   0.0000019   0.0000024  -0.0000027  -0.0000038
   16   0.0001836  -0.0000001   0.0000021  -0.0000091   0.0000001  -0.0000004
   17   0.0000020   0.0000359   0.0000016  -0.0000003   0.0000061   0.0000036
   18  -0.0000022   0.0000023   0.0000323   0.0000006   0.0000034  -0.0000020
   19  -0.0001488   0.0000002  -0.0000002   0.0000079   0.0000000   0.0000001
   20   0.0000001  -0.0000289  -0.0000102   0.0000000  -0.0000023  -0.0000014
   21   0.0000014  -0.0000101  -0.0000073  -0.0000000  -0.0000014   0.0000009
   22   0.0001170   0.0000233   0.0000107   0.0000015  -0.0000093  -0.0000038
   23   0.0000166  -0.0000587  -0.0000161  -0.0000014   0.0000083   0.0000042
   24   0.0000050   0.0000080  -0.0000216  -0.0000008   0.0000046   0.0000002
   25  -0.0001587   0.0000151   0.0000048   0.0000109   0.0000054   0.0000021
   26   0.0001150   0.0000020   0.0000006  -0.0000060  -0.0000103  -0.0000032
   27   0.0000447  -0.0000026   0.0000005  -0.0000024  -0.0000032  -0.0000040
   28  -0.0002708   0.0002144   0.0000914   0.0000276  -0.0000418  -0.0000158
   29  -0.0003298   0.0001449   0.0000275  -0.0000157   0.0000172   0.0000098
   30  -0.0001269  -0.0000139   0.0000792  -0.0000051   0.0000085  -0.0000031
   31  -0.0002300  -0.0001428  -0.0000675   0.0000078   0.0000105   0.0000038
   32   0.0002881   0.0001186  -0.0000204   0.0000032  -0.0000364  -0.0000170
   33   0.0001112  -0.0000268   0.0001998   0.0000015  -0.0000172   0.0000006
   34  -0.0015850  -0.0001474   0.0003845   0.0006297   0.0000062   0.0000149
   35  -0.0001934  -0.0081148   0.0219686   0.0000041  -0.0012449  -0.0000624
   36   0.0003681   0.0219877  -0.0556000   0.0000121  -0.0000745  -0.0011172
   37  -0.0247934  -0.0286111   0.0727680   0.0004410  -0.0004394   0.0011166
   38  -0.0092354   0.0092619  -0.0082655  -0.0007594   0.0040163   0.0029805
   39   0.0234263  -0.0084188   0.0278818   0.0018768   0.0029946  -0.0024167
   40  -0.0042209   0.0016529  -0.0042718  -0.0001748  -0.0005452   0.0013758
   41  -0.0002380   0.0036051   0.0002823  -0.0000163   0.0000443   0.0002692
   42   0.0005439   0.0003083   0.0029062   0.0000395   0.0002681  -0.0005367
   43  -0.1776489  -0.0248880   0.0626023  -0.0107566  -0.0100080   0.0253707
   44  -0.0492786  -0.0847027   0.0698940   0.0007397   0.0031854   0.0003847
   45   0.1245257   0.0700043  -0.2348170  -0.0020004   0.0002712   0.0025519
   46   0.0050828  -0.0001105   0.0002851   0.0011870  -0.0003432   0.0007419
   47   0.0083450  -0.0018880   0.0161094   0.0003894  -0.0022638  -0.0011034
   48  -0.0213209   0.0160330  -0.0367528  -0.0010911  -0.0010467   0.0000602
   49   0.7475335   0.0019691   0.0009170  -0.3466753  -0.0004317  -0.0020734
   50   0.0019691   0.1930705  -0.1847929  -0.0004130  -0.0366756   0.0065130
   51   0.0009170  -0.1847929   0.5923280  -0.0021080   0.0064281  -0.0507761
   52  -0.3466753  -0.0004130  -0.0021080   0.3642836   0.0004810   0.0022181
   53  -0.0004317  -0.0366756   0.0064281   0.0004810   0.0278179  -0.0115305
   54  -0.0020734   0.0065130  -0.0507761   0.0022181  -0.0115305   0.0529504
   55  -0.1749228   0.0236449  -0.0616663  -0.0104569   0.0099713  -0.0255987
   56   0.0480377  -0.0845352   0.0703625  -0.0007609   0.0031883   0.0003615
   57  -0.1236088   0.0701334  -0.2373063   0.0017976   0.0004471   0.0021805
   58   0.0047376  -0.0001341   0.0003525   0.0012188   0.0003593  -0.0007283
   59  -0.0085767  -0.0018901   0.0160245  -0.0003754  -0.0022619  -0.0011077
   60   0.0219326   0.0160831  -0.0365144   0.0011289  -0.0010484   0.0000548
   61  -0.0232967   0.0286959  -0.0734358   0.0004884   0.0004156  -0.0010659
   62   0.0093564   0.0092187  -0.0082642   0.0006996   0.0040240   0.0029926
   63  -0.0240925  -0.0080506   0.0264013  -0.0018371   0.0029912  -0.0024611
   64  -0.0042559  -0.0016496   0.0041695  -0.0001554   0.0005335  -0.0013714
   65   0.0002318   0.0035950   0.0003232   0.0000119   0.0000413   0.0002733
   66  -0.0006303   0.0002986   0.0029738  -0.0000355   0.0002722  -0.0005554
           55          56          57          58          59          60
    1   0.0005511  -0.0010056   0.0025890   0.0000403   0.0001980  -0.0005049
    2  -0.0006109   0.0040553   0.0029653  -0.0005120   0.0000584   0.0002396
    3   0.0015466   0.0029519  -0.0022851   0.0012803   0.0002407  -0.0004516
    4  -0.0003715   0.0006999   0.0002252  -0.0002271  -0.0000178   0.0001742
    5   0.0000299  -0.0002454  -0.0004525   0.0004840   0.0001715  -0.0003418
    6   0.0000032   0.0006330   0.0000442   0.0002279   0.0000110  -0.0000936
    7   0.0004659   0.0002639  -0.0001591   0.0000570  -0.0000136   0.0000021
    8   0.0003525   0.0000070   0.0002376  -0.0001726  -0.0000819   0.0000914
    9  -0.0002224  -0.0001523  -0.0001543  -0.0000067  -0.0000185   0.0000223
   10  -0.0001234  -0.0000522   0.0001338   0.0000853   0.0000156  -0.0000675
   11  -0.0002132   0.0003060   0.0002306   0.0002114   0.0000277  -0.0001715
   12  -0.0001205  -0.0004655   0.0000753   0.0000054   0.0001029  -0.0000162
   13   0.0001728   0.0001422  -0.0001237  -0.0001323  -0.0000472   0.0001409
   14   0.0001463   0.0000403  -0.0001610  -0.0001470  -0.0000428   0.0001407
   15   0.0000725   0.0000977  -0.0000199  -0.0000668  -0.0000391   0.0000512
   16  -0.0002247  -0.0001131   0.0002885   0.0002235   0.0000883  -0.0002240
   17   0.0000103  -0.0000346   0.0000080  -0.0000098   0.0000026   0.0000094
   18  -0.0000099   0.0000061  -0.0000522   0.0000211   0.0000076  -0.0000171
   19   0.0002846   0.0000685  -0.0001765  -0.0002838  -0.0000977   0.0002472
   20  -0.0000022   0.0000234   0.0000064   0.0000009  -0.0000034  -0.0000023
   21   0.0000043   0.0000052   0.0000110  -0.0000002  -0.0000011  -0.0000005
   22  -0.0001272  -0.0000520   0.0001264   0.0000871   0.0000344  -0.0000599
   23   0.0002347   0.0000850  -0.0002221  -0.0001622  -0.0000294   0.0001628
   24   0.0000515   0.0004765   0.0003003  -0.0001343  -0.0001116   0.0000364
   25   0.0001747  -0.0000195  -0.0001870  -0.0001311  -0.0000612   0.0001345
   26  -0.0001561  -0.0000217   0.0001634   0.0001552   0.0000531  -0.0001421
   27  -0.0000432  -0.0000973   0.0000381   0.0000495   0.0000386  -0.0000420
   28  -0.0003905  -0.0006668  -0.0003316  -0.0002262  -0.0001062   0.0001378
   29  -0.0000409  -0.0000221   0.0003884  -0.0005069  -0.0001181   0.0003208
   30  -0.0000320  -0.0006973  -0.0001856  -0.0001632  -0.0000338   0.0001951
   31   0.0005141  -0.0000775  -0.0002765   0.0000572   0.0000086   0.0000091
   32  -0.0001354  -0.0000169  -0.0001261   0.0001338   0.0000028  -0.0001121
   33  -0.0004194   0.0002632  -0.0001369   0.0001135   0.0000009  -0.0000614
   34  -0.0255683  -0.0087375   0.0220691  -0.0030487  -0.0000092  -0.0000233
   35  -0.0285990   0.0086553  -0.0091780   0.0016254   0.0032867   0.0007328
   36   0.0728213  -0.0089805   0.0286495  -0.0041397   0.0007161   0.0016628
   37  -0.0571733   0.0114722  -0.0295863   0.0007099  -0.0004597   0.0011809
   38   0.0112028  -0.0031415   0.0053864  -0.0000627  -0.0005122  -0.0003544
   39  -0.0289520   0.0053971  -0.0149800   0.0001524  -0.0003609   0.0002887
   40   0.0012711  -0.0001063   0.0002681  -0.0005151  -0.0003762   0.0009665
   41   0.0000657  -0.0006398  -0.0002214  -0.0003584  -0.0004237   0.0003967
   42  -0.0001201  -0.0002163  -0.0001385   0.0009192   0.0003967  -0.0012854
   43   0.0656839  -0.0106782   0.0278532  -0.0004294   0.0017430  -0.0044775
   44   0.0103260  -0.0036668   0.0226950   0.0006656   0.0040843   0.0009182
   45  -0.0261297   0.0225492  -0.0527292  -0.0017235   0.0009335   0.0020503
   46  -0.0005278  -0.0006765   0.0016858   0.0001901   0.0000206  -0.0000502
   47  -0.0017552   0.0040875   0.0009087  -0.0000298  -0.0001549   0.0006131
   48   0.0044317   0.0009116   0.0021465   0.0000779   0.0006141  -0.0014777
   49  -0.1749228   0.0480377  -0.1236088   0.0047376  -0.0085767   0.0219326
   50   0.0236449  -0.0845352   0.0701334  -0.0001341  -0.0018901   0.0160831
   51  -0.0616663   0.0703625  -0.2373063   0.0003525   0.0160245  -0.0365144
   52  -0.0104569  -0.0007609   0.0017976   0.0012188  -0.0003754   0.0011289
   53   0.0099713   0.0031883   0.0004471   0.0003593  -0.0022619  -0.0010484
   54  -0.0255987   0.0003615   0.0021805  -0.0007283  -0.0011077   0.0000548
   55   0.5929254  -0.0189057   0.0514780  -0.0740874  -0.0212910   0.0542845
   56  -0.0189057   0.1716084  -0.1502136  -0.0199039  -0.0368778   0.0368607
   57   0.0514780  -0.1502136   0.4972341   0.0507838   0.0368904  -0.1159302
   58  -0.0740874  -0.0199039   0.0507838   0.0976883   0.0314454  -0.0803045
   59  -0.0212910  -0.0368778   0.0368904   0.0314454   0.0346369  -0.0591851
   60   0.0542845   0.0368607  -0.1159302  -0.0803045  -0.0591851   0.1619356
   61  -0.2992076  -0.0115127   0.0273223  -0.0197658  -0.0033422   0.0084041
   62   0.0118961  -0.0631942   0.0127663  -0.0119260   0.0004313   0.0063383
   63  -0.0314012   0.0125494  -0.0910963   0.0303937   0.0063966  -0.0131257
   64  -0.0188634   0.0125833  -0.0321676  -0.0062485   0.0012203  -0.0030316
   65   0.0038325   0.0003397   0.0073475  -0.0011559  -0.0003590  -0.0015497
   66  -0.0099791   0.0073971  -0.0156640   0.0028901  -0.0015157   0.0027187
           61          62          63          64          65          66
    1  -0.0221556  -0.0040601   0.0100382  -0.0022868   0.0009013  -0.0022498
    2  -0.0098247   0.0041610  -0.0001778  -0.0011892  -0.0023801   0.0000235
    3   0.0250522  -0.0000765   0.0044209   0.0029696   0.0000263  -0.0023425
    4  -0.0010294   0.0011612  -0.0026831   0.0003229  -0.0011545   0.0007918
    5   0.0027968  -0.0004325   0.0005199  -0.0005243  -0.0004440  -0.0002971
    6   0.0009916  -0.0019134  -0.0015461   0.0014025   0.0011621  -0.0008454
    7   0.0003227  -0.0014719  -0.0005795  -0.0000999   0.0000444  -0.0001579
    8  -0.0013856  -0.0010575  -0.0008853   0.0001358   0.0003143  -0.0000073
    9   0.0002995   0.0006107  -0.0001631   0.0000743   0.0000049   0.0003663
   10  -0.0004548   0.0001056  -0.0001140   0.0004111   0.0003356  -0.0000712
   11   0.0003251  -0.0001877  -0.0003920   0.0002935  -0.0001016   0.0000955
   12  -0.0006104   0.0007120  -0.0000216  -0.0000721  -0.0002736  -0.0000204
   13  -0.0002642   0.0001229  -0.0004845   0.0000690  -0.0001058   0.0001395
   14  -0.0001592   0.0001922  -0.0002995  -0.0000023  -0.0000687   0.0001219
   15  -0.0001286   0.0000344  -0.0001085   0.0000091   0.0000061   0.0000054
   16   0.0003342  -0.0000434   0.0001159  -0.0000683  -0.0000217   0.0000513
   17  -0.0000951   0.0000872  -0.0000310   0.0000478   0.0001668   0.0000423
   18   0.0002260  -0.0000250   0.0001803  -0.0001461   0.0000359   0.0000861
   19  -0.0004952   0.0001388  -0.0003524  -0.0000947  -0.0000655   0.0001653
   20   0.0000205  -0.0000039   0.0000105  -0.0000055  -0.0000019   0.0000025
   21  -0.0000470   0.0000092  -0.0000245   0.0000134   0.0000032  -0.0000094
   22  -0.0004421  -0.0000123  -0.0001675   0.0004228  -0.0001969  -0.0002982
   23   0.0001738   0.0000503   0.0004556  -0.0001705  -0.0001484  -0.0002241
   24  -0.0006595  -0.0006704  -0.0002790  -0.0002529   0.0001658   0.0000405
   25  -0.0002616   0.0002398  -0.0004335   0.0000670  -0.0000171   0.0001730
   26   0.0002053  -0.0000788   0.0003343  -0.0000044   0.0000280  -0.0001057
   27   0.0000123  -0.0000038   0.0001639   0.0000078   0.0000157  -0.0000914
   28  -0.0010142   0.0009840  -0.0027497   0.0003597   0.0002565   0.0013700
   29  -0.0027215  -0.0016295  -0.0005986  -0.0005585  -0.0001917   0.0009047
   30  -0.0011472   0.0018754  -0.0003724   0.0014419  -0.0005782  -0.0010778
   31   0.0002191   0.0015235   0.0006255  -0.0001120   0.0000815  -0.0001250
   32   0.0008696  -0.0009053   0.0002480  -0.0001727   0.0003626   0.0000008
   33   0.0012427  -0.0012272  -0.0005130  -0.0000293  -0.0000535   0.0002842
   34  -0.1629075  -0.0424120   0.1081125   0.0049011   0.0071052  -0.0180872
   35  -0.0195164  -0.0808187   0.0609889  -0.0003193  -0.0020934   0.0147546
   36   0.0496986   0.0608468  -0.2116305   0.0007897   0.0147551  -0.0338513
   37   0.0663044   0.0103645  -0.0261222  -0.0017470  -0.0015521   0.0038577
   38  -0.0106503  -0.0035256   0.0224678  -0.0005982   0.0037613   0.0009350
   39   0.0278295   0.0226656  -0.0523672   0.0014996   0.0009194   0.0017259
   40  -0.0016694   0.0005875  -0.0015473   0.0004649  -0.0000130   0.0000322
   41   0.0015165   0.0037326   0.0009708   0.0000003  -0.0001072   0.0007518
   42  -0.0039211   0.0009518   0.0016640  -0.0000002   0.0007533  -0.0017237
   43  -0.0579838  -0.0113259   0.0283217   0.0012712  -0.0000257   0.0001467
   44  -0.0115291  -0.0030935   0.0051906   0.0001022  -0.0006378  -0.0002232
   45   0.0289704   0.0052002  -0.0140183  -0.0002513  -0.0002396  -0.0001549
   46   0.0007289   0.0000571  -0.0001527  -0.0004849   0.0003563  -0.0009050
   47   0.0004615  -0.0005121  -0.0003571   0.0003718  -0.0004291   0.0004034
   48  -0.0011678  -0.0003653   0.0002556  -0.0009537   0.0004085  -0.0013100
   49  -0.0232967   0.0093564  -0.0240925  -0.0042559   0.0002318  -0.0006303
   50   0.0286959   0.0092187  -0.0080506  -0.0016496   0.0035950   0.0002986
   51  -0.0734358  -0.0082642   0.0264013   0.0041695   0.0003232   0.0029738
   52   0.0004884   0.0006996  -0.0018371  -0.0001554   0.0000119  -0.0000355
   53   0.0004156   0.0040240   0.0029912   0.0005335   0.0000413   0.0002722
   54  -0.0010659   0.0029926  -0.0024611  -0.0013714   0.0002733  -0.0005554
   55  -0.2992076   0.0118961  -0.0314012  -0.0188634   0.0038325  -0.0099791
   56  -0.0115127  -0.0631942   0.0125494   0.0125833   0.0003397   0.0073971
   57   0.0273223   0.0127663  -0.0910963  -0.0321676   0.0073475  -0.0156640
   58  -0.0197658  -0.0119260   0.0303937  -0.0062485  -0.0011559   0.0028901
   59  -0.0033422   0.0004313   0.0063966   0.0012203  -0.0003590  -0.0015157
   60   0.0084041   0.0063383  -0.0131257  -0.0030316  -0.0015497   0.0027187
   61   0.5932591   0.0151290  -0.0357103  -0.0707133   0.0201291  -0.0521562
   62   0.0151290   0.1714654  -0.1400888   0.0188840  -0.0379230   0.0376319
   63  -0.0357103  -0.1400888   0.4736514  -0.0491791   0.0377570  -0.1190104
   64  -0.0707133   0.0188840  -0.0491791   0.0968396  -0.0289778   0.0750775
   65   0.0201291  -0.0379230   0.0377570  -0.0289778   0.0362771  -0.0612625
   66  -0.0521562   0.0376319  -0.1190104   0.0750775  -0.0612625   0.1684561
 **********************************************************************
 **                                                                  **
 **                       VIBRATIONAL ANALYSIS                       **
 **                       --------------------                       **
 **                                                                  **
 **        VIBRATIONAL FREQUENCIES (CM**-1) AND NORMAL MODES         **
 **     FORCE CONSTANTS (mDYN/ANGSTROM) AND REDUCED MASSES (AMU)     **
 **                  INFRARED INTENSITIES (KM/MOL)                   **
 **                                                                  **
 **********************************************************************


 Mode:                 1                      2                      3
 Frequency:        26.37                  31.90                  39.71
 Force Cnst:      0.0128                 0.0174                 0.0207
 Red. Mass:      31.2226                29.0838                22.2351
 IR Active:          YES                    YES                    YES
 IR Intens:        0.000                  0.003                  0.025
 Raman Active:       YES                    YES                    YES
               X      Y      Z        X      Y      Z        X      Y      Z
 C          0.000 -0.003 -0.002    0.000  0.077 -0.188    0.000 -0.145 -0.060
 C         -0.002 -0.049  0.121    0.002  0.059 -0.146   -0.075 -0.101 -0.044
 Cl        -0.005 -0.101  0.250    0.004  0.109 -0.272   -0.167 -0.150 -0.064
 C         -0.002 -0.055  0.143    0.002 -0.009  0.027   -0.077 -0.016 -0.008
 Cl        -0.003 -0.132  0.345    0.005 -0.046  0.118   -0.179  0.039  0.011
 C         -0.000  0.001  0.000    0.001 -0.059  0.152    0.001  0.024  0.011
 Cl        -0.000  0.005  0.002    0.003 -0.194  0.492    0.001  0.135  0.058
 C          0.002  0.055 -0.143   -0.001 -0.009  0.027    0.078 -0.019 -0.004
 Cl         0.004  0.134 -0.342   -0.003 -0.046  0.118    0.181  0.033  0.023
 C          0.002  0.045 -0.124   -0.002  0.059 -0.146    0.075 -0.103 -0.040
 Cl         0.002  0.095 -0.253   -0.004  0.109 -0.272    0.166 -0.153 -0.058
 C          0.000 -0.003 -0.002   -0.000  0.054 -0.129    0.000 -0.166 -0.067
 C         -0.000 -0.126 -0.050   -0.100  0.031 -0.073   -0.001 -0.091 -0.037
 Cl        -0.002 -0.262 -0.104   -0.221  0.057 -0.139   -0.003 -0.232 -0.094
 C         -0.000 -0.140 -0.054   -0.102 -0.016  0.036   -0.002  0.131  0.051
 Cl         0.001 -0.334 -0.130   -0.232 -0.046  0.109   -0.005  0.315  0.124
 C         -0.000  0.004  0.002   -0.002 -0.040  0.089   -0.001  0.247  0.097
 H         -0.000  0.007  0.004   -0.002 -0.077  0.171   -0.002  0.433  0.171
 C          0.000  0.143  0.056    0.099 -0.017  0.037    0.001  0.128  0.049
 Cl         0.002  0.344  0.136    0.229 -0.050  0.111    0.002  0.307  0.121
 C          0.001  0.122  0.047    0.099  0.030 -0.073    0.001 -0.093 -0.038
 Cl         0.000  0.254  0.099    0.222  0.054 -0.138    0.003 -0.237 -0.095
 TransDip  -0.000  0.000  0.000   -0.000 -0.001  0.002    0.000  0.005  0.002

 Mode:                 4                      5                      6
 Frequency:        68.00                  72.56                  74.76
 Force Cnst:      0.0930                 0.1060                 0.1059
 Red. Mass:      34.1526                34.1707                32.1442
 IR Active:          YES                    YES                    YES
 IR Intens:        0.000                  0.000                  0.001
 Raman Active:       YES                    YES                    YES
               X      Y      Z        X      Y      Z        X      Y      Z
 C         -0.000  0.001 -0.001    0.001  0.001 -0.000    0.000 -0.053  0.136
 C          0.000  0.031 -0.077    0.001 -0.025  0.066   -0.000 -0.006  0.015
 Cl         0.002  0.150 -0.381    0.000 -0.119  0.308    0.000  0.038 -0.096
 C          0.001 -0.025  0.066    0.001  0.012 -0.030   -0.000  0.024 -0.062
 Cl         0.003 -0.143  0.368   -0.000  0.084 -0.216   -0.004  0.171 -0.439
 C          0.001  0.001 -0.001    0.001  0.000 -0.000    0.000 -0.026  0.068
 Cl         0.001  0.003 -0.005    0.001 -0.000 -0.001    0.003 -0.184  0.475
 C          0.000  0.025 -0.064    0.001 -0.012  0.031   -0.000  0.024 -0.064
 Cl         0.000  0.139 -0.358    0.000 -0.084  0.218    0.001  0.173 -0.446
 C          0.000 -0.029  0.078    0.000  0.026 -0.066    0.000 -0.007  0.016
 Cl         0.003 -0.149  0.384   -0.002  0.119 -0.303   -0.001  0.035 -0.091
 C         -0.000  0.001 -0.002    0.001  0.002 -0.001   -0.000 -0.061  0.154
 C         -0.001 -0.047 -0.020    0.001 -0.082 -0.033    0.053 -0.051  0.126
 Cl        -0.003 -0.256 -0.103   -0.001 -0.413 -0.164    0.134 -0.074  0.170
 C         -0.002  0.055  0.021    0.000  0.054  0.020    0.058 -0.022  0.062
 Cl        -0.005  0.275  0.108   -0.003  0.327  0.128    0.147 -0.001  0.015
 C         -0.001  0.002  0.000    0.001  0.001 -0.000    0.001 -0.009  0.031
 H         -0.001  0.003  0.001    0.001  0.000  0.000    0.001  0.012 -0.016
 C          0.000 -0.053 -0.022    0.001 -0.052 -0.021   -0.056 -0.023  0.060
 Cl         0.000 -0.275 -0.108    0.002 -0.330 -0.130   -0.145 -0.007  0.011
 C         -0.000  0.047  0.017    0.001  0.085  0.032   -0.053 -0.049  0.126
 Cl        -0.001  0.252  0.097   -0.001  0.413  0.161   -0.135 -0.064  0.173
 TransDip   0.000  0.000  0.000    0.000  0.000  0.000    0.000  0.000 -0.001

 Mode:                 7                      8                      9
 Frequency:        92.25                  97.76                 133.16
 Force Cnst:      0.1397                 0.1776                 0.3072
 Red. Mass:      27.8594                31.5418                29.4011
 IR Active:          YES                    YES                    YES
 IR Intens:        0.010                  0.007                  0.028
 Raman Active:       YES                    YES                    YES
               X      Y      Z        X      Y      Z        X      Y      Z
 C          0.000 -0.194 -0.083   -0.000  0.056 -0.120   -0.040 -0.002  0.001
 C         -0.051 -0.172 -0.070    0.003  0.011 -0.009   -0.128  0.014  0.007
 Cl        -0.151 -0.237 -0.079    0.004 -0.178  0.482   -0.293 -0.068 -0.030
 C         -0.058 -0.105 -0.043    0.003  0.024 -0.050   -0.148  0.021  0.011
 Cl        -0.159 -0.056 -0.027    0.006  0.068 -0.169   -0.243  0.063  0.026
 C          0.001 -0.074 -0.029   -0.000  0.011 -0.022   -0.167 -0.001  0.002
 Cl         0.001  0.016  0.019    0.001 -0.098  0.243   -0.180  0.001 -0.000
 C          0.059 -0.105 -0.044   -0.003  0.024 -0.050   -0.148 -0.023 -0.007
 Cl         0.160 -0.057 -0.029   -0.008  0.067 -0.169   -0.242 -0.062 -0.027
 C          0.051 -0.173 -0.070   -0.003  0.011 -0.008   -0.128 -0.018 -0.003
 Cl         0.150 -0.238 -0.076   -0.003 -0.178  0.484   -0.289  0.066  0.027
 C          0.000 -0.151 -0.067    0.000  0.074 -0.169    0.044  0.002 -0.000
 C         -0.002 -0.024 -0.016   -0.043  0.062 -0.154    0.131  0.005 -0.010
 Cl        -0.003  0.456  0.171   -0.137  0.069 -0.216    0.314 -0.035  0.084
 C         -0.002 -0.073 -0.032   -0.050  0.039 -0.094    0.147  0.011 -0.020
 Cl        -0.008  0.062  0.023   -0.143  0.015 -0.050    0.307  0.041 -0.099
 C          0.001 -0.166 -0.067   -0.001  0.031 -0.066    0.148  0.004  0.001
 H          0.001 -0.214 -0.084   -0.001  0.015 -0.025    0.147  0.004  0.002
 C          0.002 -0.073 -0.033    0.049  0.039 -0.093    0.147 -0.006  0.021
 Cl         0.007  0.058  0.022    0.141  0.016 -0.048    0.307 -0.043  0.101
 C          0.002 -0.023 -0.016    0.043  0.062 -0.153    0.131 -0.001  0.010
 Cl         0.002  0.459  0.173    0.139  0.066 -0.217    0.319  0.035 -0.085
 TransDip   0.000 -0.003 -0.001   -0.000 -0.001  0.003   -0.005  0.000  0.000

 Mode:                10                     11                     12
 Frequency:       164.68                 199.40                 200.88
 Force Cnst:      0.1612                 0.7490                 0.3334
 Red. Mass:      10.0900                31.9723                14.0221
 IR Active:          YES                    YES                    YES
 IR Intens:        0.233                  0.007                  0.015
 Raman Active:       YES                    YES                    YES
               X      Y      Z        X      Y      Z        X      Y      Z
 C          0.000 -0.039 -0.017   -0.028  0.013 -0.031   -0.003 -0.074  0.182
 C         -0.002 -0.043 -0.018   -0.014  0.021 -0.050   -0.000 -0.121  0.300
 Cl        -0.035 -0.064 -0.025    0.044  0.031  0.023    0.018  0.027 -0.053
 C         -0.008 -0.026 -0.011   -0.011  0.022 -0.070   -0.001 -0.167  0.417
 Cl        -0.048 -0.010 -0.003    0.026 -0.033  0.008   -0.009  0.042 -0.116
 C          0.001 -0.021 -0.009   -0.013  0.029 -0.074   -0.001 -0.181  0.458
 Cl         0.001  0.004  0.002   -0.015 -0.008  0.019   -0.004  0.050 -0.113
 C          0.009 -0.026 -0.011   -0.011  0.032 -0.065   -0.000 -0.166  0.416
 Cl         0.050 -0.010 -0.003    0.024  0.018  0.030    0.011  0.046 -0.115
 C          0.002 -0.043 -0.018   -0.013  0.019 -0.050   -0.002 -0.121  0.299
 Cl         0.035 -0.064 -0.025    0.046 -0.038 -0.003   -0.004  0.017 -0.057
 C         -0.000  0.080  0.032   -0.033 -0.003  0.005   -0.002  0.016 -0.040
 C         -0.001  0.157  0.063   -0.095 -0.015  0.045    0.006  0.023 -0.055
 Cl        -0.006  0.012  0.003   -0.372  0.037 -0.096   -0.039  0.035 -0.087
 C         -0.002  0.304  0.121   -0.084 -0.006  0.023   -0.005  0.017 -0.039
 Cl         0.004 -0.170 -0.067    0.441  0.113 -0.282   -0.061  0.007 -0.022
 C         -0.002  0.490  0.193   -0.165 -0.004  0.003   -0.012  0.017 -0.037
 H         -0.002  0.550  0.217   -0.168 -0.004  0.004   -0.012  0.017 -0.042
 C         -0.001  0.305  0.121   -0.083 -0.000 -0.014   -0.008  0.018 -0.042
 Cl        -0.004 -0.170 -0.067    0.416 -0.112  0.290    0.120 -0.008  0.020
 C         -0.000  0.158  0.063   -0.090  0.006 -0.031   -0.019  0.025 -0.061
 Cl         0.003  0.011  0.004   -0.386 -0.047  0.118   -0.015  0.028 -0.073
 TransDip   0.000  0.014  0.005   -0.003  0.000 -0.000   -0.001 -0.001  0.004

 Mode:                13                     14                     15
 Frequency:       215.84                 218.78                 219.46
 Force Cnst:      0.8633                 0.8813                 0.9710
 Red. Mass:      31.4498                31.2487                34.2187
 IR Active:          YES                    YES                    YES
 IR Intens:        0.195                  0.214                  0.181
 Raman Active:       YES                    YES                    YES
               X      Y      Z        X      Y      Z        X      Y      Z
 C         -0.006 -0.023  0.052   -0.016 -0.106 -0.052   -0.068  0.024  0.008
 C         -0.003 -0.023  0.051    0.005 -0.137 -0.067   -0.015  0.008  0.007
 Cl         0.020  0.014 -0.008    0.502  0.083  0.036    0.330  0.209  0.081
 C         -0.004 -0.034  0.075   -0.047 -0.180 -0.092   -0.021  0.013  0.008
 Cl        -0.007  0.001 -0.017   -0.260 -0.116 -0.039   -0.383  0.215  0.085
 C         -0.004 -0.037  0.089    0.002 -0.115 -0.074    0.028  0.029  0.008
 Cl        -0.006  0.016 -0.017    0.002  0.539  0.216    0.019 -0.117 -0.045
 C         -0.003 -0.032  0.076    0.030 -0.168 -0.093   -0.036  0.070  0.019
 Cl         0.003  0.006 -0.015    0.092 -0.186 -0.065   -0.467 -0.151 -0.056
 C         -0.004 -0.023  0.050   -0.016 -0.128 -0.068   -0.009  0.054  0.013
 Cl         0.003 -0.004 -0.014   -0.329 -0.010  0.002    0.517 -0.230 -0.091
 C         -0.006 -0.034  0.081   -0.013 -0.047 -0.019   -0.055  0.009  0.002
 C         -0.032 -0.050  0.124   -0.010 -0.011 -0.004   -0.041  0.000  0.001
 Cl        -0.469  0.031 -0.077    0.024 -0.001  0.023    0.066 -0.027  0.064
 C         -0.000 -0.060  0.129   -0.011  0.002 -0.003   -0.043  0.005 -0.011
 Cl         0.441  0.037 -0.076   -0.006 -0.003 -0.011   -0.006  0.016 -0.040
 C         -0.008 -0.058  0.097   -0.010  0.003  0.000   -0.043  0.004 -0.000
 H         -0.008 -0.064  0.104   -0.010  0.007  0.002   -0.044  0.006 -0.000
 C         -0.013 -0.061  0.130   -0.010  0.001  0.001   -0.043 -0.001  0.008
 Cl        -0.434  0.032 -0.069    0.006 -0.011  0.009    0.006 -0.015  0.042
 C          0.019 -0.050  0.123   -0.010 -0.010 -0.005   -0.042  0.003 -0.004
 Cl         0.471  0.035 -0.080    0.006  0.012 -0.008    0.052  0.024 -0.061
 TransDip  -0.000  0.005 -0.013   -0.003  0.013  0.005   -0.013 -0.003 -0.001

 Mode:                16                     17                     18
 Frequency:       223.99                 233.99                 263.48
 Force Cnst:      0.7850                 1.1086                 0.8921
 Red. Mass:      26.5554                34.3638                21.8116
 IR Active:          YES                    YES                    YES
 IR Intens:        0.072                  0.007                  0.196
 Raman Active:       YES                    YES                    YES
               X      Y      Z        X      Y      Z        X      Y      Z
 C          0.169 -0.002  0.001   -0.003  0.016  0.014   -0.018  0.000 -0.000
 C          0.164 -0.041 -0.014   -0.027  0.050  0.030    0.092 -0.067 -0.025
 Cl        -0.113 -0.220 -0.087   -0.257 -0.058 -0.025   -0.034 -0.177 -0.069
 C          0.171  0.008  0.010   -0.019  0.015  0.020    0.129 -0.031 -0.009
 Cl        -0.205  0.242  0.094    0.468 -0.230 -0.097    0.001  0.065  0.025
 C          0.241 -0.004  0.005   -0.004  0.014  0.024    0.228 -0.002  0.003
 Cl         0.300  0.015  0.002   -0.004  0.506  0.193    0.323 -0.001 -0.003
 C          0.172 -0.016 -0.002    0.014  0.015  0.021    0.129  0.029  0.014
 Cl        -0.218 -0.250 -0.098   -0.455 -0.216 -0.087    0.001 -0.063 -0.025
 C          0.164  0.037  0.018    0.021  0.048  0.029    0.092  0.066  0.027
 Cl        -0.112  0.219  0.086    0.256 -0.065 -0.029   -0.035  0.178  0.069
 C          0.167 -0.001  0.002   -0.004 -0.025 -0.010   -0.136 -0.001 -0.001
 C          0.136  0.007 -0.011   -0.003 -0.020 -0.008   -0.218 -0.028  0.064
 Cl        -0.173  0.081 -0.205    0.001  0.006  0.005    0.045 -0.112  0.286
 C          0.141 -0.011  0.028   -0.004  0.014  0.004   -0.244  0.003 -0.011
 Cl         0.009 -0.051  0.129   -0.000 -0.005 -0.006   -0.048  0.075 -0.191
 C          0.149 -0.002  0.003   -0.004  0.048  0.018   -0.293  0.000 -0.002
 H          0.152 -0.002  0.003   -0.004  0.080  0.030   -0.296  0.001 -0.002
 C          0.142  0.008 -0.022   -0.004  0.013  0.005   -0.245 -0.003  0.008
 Cl        -0.004  0.052 -0.132    0.000 -0.007  0.001   -0.050 -0.076  0.192
[truncated: 37,652 more chars]
