# Supplementary material for: Quantum Chemical Investigation of Polychlorinated Dibenzodioxins, Dibenzofurans and Biphenyls: Relative Stability and Planarity Analysis
Source: Molecules. 2020 Dec 3;25(23):5697. doi: 10.3390/molecules25235697 (PMC7730433; doi:10.3390/molecules25235697)
Supplement: Supplementary file 1 [file molecules-25-05697-s001.zip › PCB/B3LYP/ClClClClClClClHClH.out]

                  Welcome to Q-Chem
     A Quantum Leap Into The Future Of Chemistry


 Q-Chem 5.2 (devel), Q-Chem, Inc., Pleasanton, CA (2019)

 Yihan Shao,  Zhengting Gan,  E. Epifanovsky,  A. T. B. Gilbert,  M. Wormit,  
 J. Kussmann,  A. W. Lange,  A. Behn,  Jia Deng,  Xintian Feng,  D. Ghosh,  
 M. Goldey,  P. R. Horn,  L. D. Jacobson,  I. Kaliman,  T. Kus,  A. Landau,  
 Jie Liu,  E. I. Proynov,  R. M. Richard,  R. P. Steele,  E. J. Sundstrom,  
 H. L. Woodcock III,  P. M. Zimmerman,  D. Zuev,  B. Albrecht,  E. Alguire,  
 S. A. Baeppler,  D. Barton,  Z. Benda,  Y. A. Bernard,  E. J. Berquist,  
 K. B. Bravaya,  H. Burton,  D. Casanova,  Chun-Min Chang,  Yunqing Chen,  
 A. Chien,  K. D. Closser,  M. P. Coons,  S. Coriani,  S. Dasgupta,  
 A. L. Dempwolff,  M. Diedenhofen,  Hainam Do,  R. G. Edgar,  Po-Tung Fang,  
 S. Faraji,  S. Fatehi,  Qingguo Feng,  K. D. Fenk,  J. Fosso-Tande,  
 J. Gayvert,  Qinghui Ge,  A. Ghysels,  G. Gidofalvi,  J. Gomes,  
 J. Gonthier,  A. Gunina,  D. Hait,  M. W. D. Hanson-Heine,  
 P. H. P. Harbach,  A. W. Hauser,  M. F. Herbst,  J. E. Herr,  
 E. G. Hohenstein,  Z. C. Holden,  Kerwin Hui,  B. C. Huynh,  T.-C. Jagau,  
 Hyunjun Ji,  B. Kaduk,  K. Khistyaev,  Jaehoon Kim,  P. Klunzinger,  K. Koh,  
 D. Kosenkov,  L. Koulias,  T. Kowalczyk,  C. M. Krauter,  A. Kunitsa,  
 Ka Un Lao,  A. Laurent,  K. V. Lawler,  Joonho Lee,  D. Lefrancois,  
 S. Lehtola,  D. S. Levine,  Yi-Pei Li,  You-Sheng Lin,  Fenglai Liu,  
 E. Livshits,  A. Luenser,  P. Manohar,  E. Mansoor,  S. F. Manzer,  
 Shan-Ping Mao,  Yuezhi Mao,  N. Mardirossian,  A. V. Marenich,  
 T. Markovich,  L. A. Martinez-Martinez,  S. A. Maurer,  N. J. Mayhall,  
 S. C. McKenzie,  J.-M. Mewes,  P. Morgante,  A. F. Morrison,  
 J. W. Mullinax,  K. Nanda,  T. S. Nguyen-Beck,  R. Olivares-Amaya,  
 J. A. Parkhill,  Zheng Pei,  T. M. Perrine,  F. Plasser,  P. Pokhilko,  
 S. Prager,  A. Prociuk,  E. Ramos,  D. R. Rehn,  F. Rob,  M. Scheurer,  
 M. Schneider,  N. Sergueev,  S. M. Sharada,  S. Sharma,  D. W. Small,  
 T. Stauch,  T. Stein,  Yu-Chuan Su,  A. J. W. Thom,  A. Tkatchenko,  
 T. Tsuchimochi,  N. M. Tubman,  L. Vogt,  M. L. Vidal,  O. Vydrov,  
 M. A. Watson,  J. Wenzel,  M. de Wergifosse,  T. A. Wesolowski,  A. White,  
 J. Witte,  A. Yamada,  Jun Yang,  K. Yao,  S. Yeganeh,  S. R. Yost,  
 Zhi-Qiang You,  A. Zech,  Igor Ying Zhang,  Xing Zhang,  Yan Zhao,  
 Ying Zhu,  B. R. Brooks,  G. K. L. Chan,  C. J. Cramer,  M. S. Gordon,  
 W. J. Hehre,  A. Klamt,  M. W. Schmidt,  C. D. Sherrill,  D. G. Truhlar,  
 A. Aspuru-Guzik,  R. Baer,  A. T. Bell,  N. A. Besley,  Jeng-Da Chai,  
 A. E. DePrince, III,  R. A. DiStasio Jr.,  A. Dreuw,  B. D. Dunietz,  
 T. R. Furlani,  Chao-Ping Hsu,  Yousung Jung,  Jing Kong,  D. S. Lambrecht,  
 WanZhen Liang,  C. Ochsenfeld,  V. A. Rassolov,  L. V. Slipchenko,  
 J. E. Subotnik,  T. Van Voorhis,  J. M. Herbert,  A. I. Krylov,  
 P. M. W. Gill,  M. Head-Gordon

 Contributors to earlier versions of Q-Chem not listed above: 
 R. D. Adamson,  B. Austin,  J. Baker,  G. J. O. Beran,  K. Brandhorst,  
 S. T. Brown,  E. F. C. Byrd,  A. K. Chakraborty,  C.-L. Cheng,  
 Siu Hung Chien,  D. M. Chipman,  D. L. Crittenden,  H. Dachsel,  
 R. J. Doerksen,  A. D. Dutoi,  L. Fusti-Molnar,  W. A. Goddard III,  
 A. Golubeva-Zadorozhnaya,  S. R. Gwaltney,  G. Hawkins,  A. Heyden,  
 S. Hirata,  G. Kedziora,  F. J. Keil,  C. Kelley,  Jihan Kim,  R. A. King,  
 R. Z. Khaliullin,  P. P. Korambath,  W. Kurlancheek,  A. M. Lee,  M. S. Lee,  
 S. V. Levchenko,  Ching Yeh Lin,  D. Liotard,  R. C. Lochan,  I. Lotan,  
 P. E. Maslen,  N. Nair,  D. P. O'Neill,  D. Neuhauser,  E. Neuscamman,  
 C. M. Oana,  R. Olson,  B. Peters,  R. Peverati,  P. A. Pieniazek,  
 Y. M. Rhee,  J. Ritchie,  M. A. Rohrdanz,  E. Rosta,  N. J. Russ,  
 H. F. Schaefer III,  N. E. Schultz,  N. Shenvi,  A. C. Simmonett,  A. Sodt,  
 D. Stuck,  K. S. Thanthiriwatte,  V. Vanovschi,  Tao Wang,  A. Warshel,  
 C. F. Williams,  Q. Wu,  X. Xu,  W. Zhang

 Please cite Q-Chem as follows:
 Y. Shao et al., Mol. Phys. 113, 184-215 (2015)
 DOI: 10.1080/00268976.2014.952696

 Q-Chem 5.2.1 for Intel X86 EM64T Linux

 Parts of Q-Chem use Armadillo 8.300.2 (Tropical Shenanigans).
 http://arma.sourceforge.net/

 Q-Chem begins on Tue Jan  7 21:28:43 2020  

Host: 
0

     Scratch files written to /scratch/taweetham/qchem26458//
NAlpha2: 210
NElect   210
Mult     1

 Q-Chem warning in module libgen/rem_setup.C, line 2168:

 Setting Thresh to 1e-14


Checking the input file for inconsistencies... 	...done.

--------------------------------------------------------------
User input:
--------------------------------------------------------------
$MOLECULE
0 1
C 
C  1 1.394960
Cl  2 CCl 1 119.528007
C  2 1.386606 1 120.846377 3 178.766605 0
Cl  4 CCl 2 119.698148 1 -179.612229 0
C  4 1.387279 2 120.235871 1 -0.083363 0
Cl  6 CCl 4 120.254637 2 -179.958574 0
C  6 1.387279 4 119.490737 2 0.041992 0
Cl  8 CCl 6 120.064298 4 179.568218 0
C  8 1.386606 6 120.235863 4 0.041336 0
Cl  10 CCl 8 119.614146 6 178.681836 0
C  1 1.488550 2 120.827489 3 1.275929 0
C  12 1.394960 1 120.827496 2 44.635695 0
Cl  13 CCl 12 119.528011 1 1.275194 0
C  13 1.386606 12 120.846392 1 -179.957497 0
Cl  15 CCl 13 119.698155 12 -179.612829 0
C  15 1.387278 13 120.235860 12 -0.083872 0
H  17 CH 15 120.254633 13 -179.958492 0
C  17 1.387279 15 119.490737 13 0.041666 0
Cl  19 CCl 17 120.064293 15 179.568399 0
C  19 1.386606 17 120.235874 15 0.041790 0
H  21 CH 19 119.614152 17 178.681599 0

CH=1.08273
CCl=1.75400
$END

$REM
   JOB_TYPE	OPTIMIZATION
   BASIS	6-311++G**
   METHOD	B3LYP
   SYM_IGNORE	TRUE
   SCF_GUESS_ALWAYS     TRUE
   SYM_IGNORE   TRUE
   S2THRESH     15
   THRESH       15
$END

--------------------------------------------------------------
 ----------------------------------------------------------------
             Standard Nuclear Orientation (Angstroms)
    I     Atom           X                Y                Z
 ----------------------------------------------------------------
    1      C       0.0000000000     0.0000000000     0.0000000000
    2      C       0.0000000000     0.0000000000     1.3949600000
    3      Cl      1.5261815140     0.0000000000     2.2594170471
    4      C      -1.1901880373     0.0256249026     2.1059255403
    5      Cl     -1.1548436435     0.0351778398     3.8595433764
    6      C      -2.4041742747     0.0535064326     1.4351028665
    7      Cl     -3.9099833729     0.0870232313     2.3339530118
    8      C      -2.4180259722     0.0546630380     0.0478935036
    9      Cl     -3.9445745286     0.0782926128    -0.8155919614
   10      C      -1.2274122092     0.0272853135    -0.6622934626
   11      Cl     -1.2645630159    -0.0058824468    -2.4155862839
   12      C       1.2779219872    -0.0284629571    -0.7628147595
   13      C       2.3095886281    -0.8932703637    -0.3971844912
   14      Cl      2.0841394724    -1.9836059182     0.9581225060
   15      C       3.5004827568    -0.9194878930    -1.1069450245
   16      Cl      4.7739092873    -2.0261183446    -0.6270805489
   17      C       3.6821124948    -0.0819958503    -2.1978886372
   18      H       4.6116429624    -0.1026930066    -2.7527300472
   19      C       2.6636000698     0.7822218600    -2.5724593424
   20      Cl      2.8813918386     1.8556545918    -3.9424319391
   21      C       1.4736782845     0.8090230106    -1.8610916159
   22      H       0.6936781770     1.5025559907    -2.1490431582
 ----------------------------------------------------------------
 Nuclear Repulsion Energy =        2744.18229705 hartrees
 There are      105 alpha and      105 beta electrons
 Requested basis set is 6-311++G(d,p)
 There are 186 shells and 518 basis functions

 Total QAlloc Memory Limit   2000 MB
 Mega-Array Size       188 MB
 MEM_STATIC part       192 MB
 A cutoff of  1.0D-15 yielded  12408 shell pairs
 There are    108083 function pairs (    116218 Cartesian)
 Smallest overlap matrix eigenvalue = 1.06E-07
 Linear dependence detected in AO basis
 Number of orthogonalized atomic orbitals = 511
 Maximum deviation from orthogonality = 3.970E-10

 Scale SEOQF with 1.000000e-01/1.000000e-01/1.000000e-01

 Standard Electronic Orientation quadrupole field applied
 Nucleus-field energy     =    -0.0000000350 hartrees
 Guess from superposition of atomic densities
 Warning:  Energy on first SCF cycle will be non-variational
 SAD guess density has 210.000000 electrons

 -----------------------------------------------------------------------
  General SCF calculation program by
  Eric Jon Sundstrom, Paul Horn, Yuezhi Mao, Dmitri Zuev, Alec White,
  David Stuck, Shaama M.S., Shane Yost, Joonho Lee, David Small,
  Daniel Levine, Susi Lehtola, Hugh Burton, Evgeny Epifanovsky,
  Bang C. Huynh
 -----------------------------------------------------------------------
 Exchange:     0.2000 Hartree-Fock + 0.0800 Slater + 0.7200 B88
 Correlation:  0.1900 VWN1RPA + 0.8100 LYP
 Using SG-1 standard quadrature grid
 A restricted SCF calculation will be
 performed using DIIS
 SCF converges when DIIS error is below 1.0e-08
 ---------------------------------------
  Cycle       Energy         DIIS error
 ---------------------------------------
    1   -4145.2311900375      2.69e-02  
    2   -4140.1959339342      1.73e-03  
    3   -4140.1369477005      2.10e-03  
    4   -4140.2800660780      6.03e-04  
    5   -4140.2915081222      2.38e-04  
    6   -4140.2931471425      9.56e-05  
    7   -4140.2934332807      2.72e-05  
    8   -4140.2934550440      9.18e-06  
    9   -4140.2934574579      3.61e-06  
   10   -4140.2934578737      9.75e-07  
   11   -4140.2934579032      2.46e-07  
   12   -4140.2934579054      1.39e-07  
   13   -4140.2934579059      4.94e-08  
   14   -4140.2934579056      1.55e-08  
   15   -4140.2934579058      4.72e-09  Convergence criterion met
 ---------------------------------------
 SCF time:   CPU 1003.20s  wall 1003.00s 
 SCF   energy in the final basis set =    -4140.2934579058
 Total energy in the final basis set =    -4140.2934579058

 --------------------------------------------------------------

                    Orbital Energies (a.u.)
 --------------------------------------------------------------

 Alpha MOs
 -- Occupied --
********-101.5869-101.5852-101.5838-101.5780-101.5777-101.5756-101.5691
-10.2911 -10.2891 -10.2884 -10.2881 -10.2864 -10.2760 -10.2742 -10.2704
-10.2526 -10.2426 -10.2249 -10.2211  -9.5024  -9.5012  -9.4996  -9.4981
 -9.4926  -9.4924  -9.4921  -9.4863  -7.2671  -7.2664  -7.2647  -7.2631
 -7.2573  -7.2573  -7.2572  -7.2571  -7.2564  -7.2561  -7.2550  -7.2544
 -7.2534  -7.2530  -7.2521  -7.2508  -7.2472  -7.2471  -7.2469  -7.2468
 -7.2463  -7.2462  -7.2408  -7.2402  -0.9825  -0.9550  -0.9329  -0.9207
 -0.9075  -0.8891  -0.8776  -0.8665  -0.8605  -0.8430  -0.8046  -0.7658
 -0.7580  -0.7494  -0.6830  -0.6488  -0.6344  -0.6232  -0.5731  -0.5554
 -0.5360  -0.5331  -0.5044  -0.4881  -0.4812  -0.4797  -0.4757  -0.4703
 -0.4617  -0.4477  -0.4369  -0.4351  -0.4213  -0.4145  -0.4101  -0.3994
 -0.3849  -0.3695  -0.3656  -0.3637  -0.3593  -0.3516  -0.3469  -0.3436
 -0.3413  -0.3358  -0.3291  -0.3188  -0.3002  -0.2896  -0.2792  -0.2729
 -0.2530
 -- Virtual --
 -0.0882  -0.0732  -0.0668  -0.0535  -0.0395  -0.0364  -0.0199  -0.0114
 -0.0042  -0.0019   0.0042   0.0162   0.0178   0.0203   0.0231   0.0287
  0.0316   0.0431   0.0474   0.0493   0.0535   0.0588   0.0652   0.0710
  0.0718   0.0751   0.0781   0.0799   0.0832   0.0858   0.0864   0.0931
  0.0958   0.0967   0.1028   0.1062   0.1102   0.1113   0.1138   0.1147
  0.1192   0.1229   0.1245   0.1282   0.1306   0.1323   0.1387   0.1412
  0.1445   0.1455   0.1493   0.1527   0.1587   0.1595   0.1650   0.1691
  0.1723   0.1779   0.1835   0.1856   0.1879   0.1917   0.1992   0.2015
  0.2037   0.2100   0.2120   0.2175   0.2191   0.2216   0.2240   0.2289
  0.2341   0.2349   0.2401   0.2461   0.2506   0.2541   0.2559   0.2589
  0.2602   0.2642   0.2656   0.2721   0.2727   0.2793   0.2819   0.2869
  0.2885   0.2924   0.2944   0.3010   0.3048   0.3102   0.3138   0.3155
  0.3252   0.3304   0.3355   0.3419   0.3812   0.4003   0.4085   0.4169
  0.4241   0.4251   0.4329   0.4398   0.4416   0.4425   0.4497   0.4513
  0.4583   0.4606   0.4644   0.4722   0.4748   0.4781   0.4834   0.4865
  0.4935   0.4955   0.5011   0.5075   0.5099   0.5185   0.5298   0.5326
  0.5395   0.5559   0.5629   0.5676   0.5762   0.5835   0.5886   0.5923
  0.5984   0.6002   0.6038   0.6057   0.6096   0.6129   0.6224   0.6302
  0.6391   0.6460   0.6489   0.6618   0.6715   0.6845   0.6854   0.6991
  0.7034   0.7214   0.7280   0.7532   0.7621   0.7751   0.7853   0.7937
  0.7979   0.8091   0.8240   0.8254   0.8302   0.8317   0.8343   0.8373
  0.8407   0.8430   0.8472   0.8486   0.8525   0.8534   0.8598   0.8626
  0.8677   0.8763   0.8792   0.8816   0.8845   0.8939   0.8994   0.9009
  0.9061   0.9137   0.9170   0.9204   0.9285   0.9295   0.9335   0.9410
  0.9470   0.9516   0.9557   0.9630   0.9645   0.9713   0.9779   0.9828
  0.9859   0.9985   1.0076   1.0283   1.0381   1.0486   1.0611   1.0771
  1.0878   1.0963   1.0975   1.1233   1.1266   1.1615   1.1757   1.1933
  1.2035   1.2124   1.2151   1.2275   1.2366   1.2510   1.2589   1.2628
  1.2698   1.2722   1.2755   1.2818   1.2899   1.3051   1.3271   1.3375
  1.3473   1.3587   1.3854   1.4058   1.4371   1.4455   1.4559   1.4970
  1.5238   1.5433   1.5519   1.5704   1.5913   1.6211   1.6284   1.6387
  1.6621   1.6718   1.7136   1.7434   1.7514   1.7585   1.7818   1.7999
  1.8226   1.8345   1.8483   1.8585   1.8674   1.8766   1.8870   1.8959
  1.9062   1.9333   1.9603   1.9744   2.0012   2.0592   2.0789   2.0879
  2.1083   2.1398   2.1787   2.1943   2.2058   2.2211   2.2309   2.2439
  2.2461   2.2590   2.2712   2.2754   2.2843   2.2894   2.2924   2.3091
  2.3249   2.3444   2.3503   2.3753   2.3866   2.3907   2.4071   2.4283
  2.4351   2.4450   2.4662   2.4690   2.4858   2.4979   2.5246   2.5351
  2.5446   2.5511   2.5824   2.6015   2.6182   2.6248   2.6372   2.6477
  2.6650   2.7141   2.7188   2.7394   2.7490   2.7531   2.7813   2.8060
  2.8170   2.8352   2.8815   2.9138   2.9255   2.9555   3.0381   3.0722
  3.0770   3.0907   3.1066   3.1209   3.1398   3.1548   3.1718   3.2100
  3.2409   3.2610   3.2668   3.3472   3.4376   3.4678   3.5032   3.6132
  3.6541   3.7158   3.7965   3.8803   3.8889   3.9616   4.0902   4.3728
  4.8080   4.8264   9.7155   9.7575   9.7793   9.7801   9.7976   9.8149
  9.8346   9.8587  23.2375  23.4643  23.7854  23.8292  23.8341  23.8965
 23.9583  23.9623  23.9995  24.0302  24.0582  24.1170  25.7108  25.7633
 25.8092  25.8240  25.8360  25.8740  25.9424  26.0526  26.0878  26.0973
 26.1272  26.1837  26.1962  26.2748  26.3873  26.4604  26.5282  26.5601
 26.6200  26.6341  26.7627  26.7834  26.9287  27.0926 215.7049 215.7485
215.7743 215.7756 215.7963 215.8196 215.8376 215.8800
 --------------------------------------------------------------

          Ground-State Mulliken Net Atomic Charges

     Atom                 Charge (a.u.)
  ----------------------------------------
      1 C                    -1.285925
      2 C                    -0.880032
      3 Cl                    0.648632
      4 C                     0.282884
      5 Cl                    0.652091
      6 C                    -0.446125
      7 Cl                    0.669137
      8 C                     0.361309
      9 Cl                    0.617599
     10 C                    -1.137902
     11 Cl                    0.759641
     12 C                    -0.617776
     13 C                    -0.463517
     14 Cl                    0.554845
     15 C                     0.196060
     16 Cl                    0.481155
     17 C                    -1.179268
     18 H                     0.213581
     19 C                     0.492492
     20 Cl                    0.511184
     21 C                    -0.638509
     22 H                     0.208444
  ----------------------------------------
  Sum of atomic charges =     0.000000

 -----------------------------------------------------------------
                    Cartesian Multipole Moments
 -----------------------------------------------------------------
    Charge (ESU x 10^10)
                 0.0000
    Dipole Moment (Debye)
         X       0.2137      Y       0.5490      Z      -0.5996
       Tot       0.8406
    Quadrupole Moments (Debye-Ang)
        XX    -168.6120     XY       0.6421     YY    -171.8283
        XZ      -1.4255     YZ      -1.0072     ZZ    -169.3076
    Octopole Moments (Debye-Ang^2)
       XXX    -163.4020    XXY      25.4214    XYY     -66.0904
       YYY      78.0524    XXZ      -0.3078    XYZ       1.0103
       YYZ      10.8649    XZZ     -54.9705    YZZ      18.8292
       ZZZ      29.2763
    Hexadecapole Moments (Debye-Ang^3)
      XXXX   -7374.7027   XXXY     378.0933   XXYY   -1484.0355
      XYYY     390.7941   YYYY   -1182.8952   XXXZ    1050.7220
      XXYZ     112.7364   XYYZ     389.5299   YYYZ     310.8085
      XXZZ   -1988.7842   XYZZ     113.8962   YYZZ    -990.8410
      XZZZ    1119.7158   YZZZ     312.1765   ZZZZ   -4698.3803
 -----------------------------------------------------------------
 Calculating analytic gradient of the SCF energy
 Gradient of SCF Energy
            1           2           3           4           5           6
    1  -0.0148262  -0.0128643   0.0321317  -0.0000233   0.0012820   0.0133712
    2  -0.0009272  -0.0047002  -0.0741127   0.0003067   0.0001801  -0.0001389
    3   0.0088175  -0.0078744  -0.0423336  -0.0210397   0.0066208  -0.0100925
            7           8           9          10          11          12
    1  -0.0068667   0.0168323  -0.0046852  -0.0008095   0.0103800   0.0037255
    2   0.0001042  -0.0002185   0.0001021  -0.0003465   0.0050365  -0.0007263
    3   0.0041410   0.0131219  -0.0039581   0.0090615  -0.0022350  -0.0038571
           13          14          15          16          17          18
    1   0.0042800  -0.0221660  -0.0082815  -0.0005046  -0.0087313   0.0002881
    2   0.0152779   0.0682049   0.0034910  -0.0045503   0.0010343   0.0008732
    3  -0.0118539   0.0559368   0.0005708   0.0051340   0.0049653  -0.0009642
           19          20          21          22
    1   0.0036953  -0.0003379  -0.0007547  -0.0051351
    2   0.0004059   0.0012641  -0.0107644   0.0002041
    3  -0.0045261  -0.0013876   0.0027731  -0.0010203
 Max gradient component =       7.411E-02
 RMS gradient           =       1.720E-02
 Gradient time:  CPU 339.63 s  wall 339.64 s
 Geometry Optimization Parameters
   NAtoms,    NIC,     NZ,  NCons,   NDum,   NFix, NCnnct, MaxDiis
       22     163      22       0       0       0       0       0


** GEOMETRY OPTIMIZATION IN DELOCALIZED INTERNAL COORDINATES **
   Searching for a Minimum

   Optimization Cycle:   1

                       Coordinates (Angstroms)
     ATOM                X               Y               Z
      1  C         0.0000000000    0.0000000000    0.0000000000
      2  C         0.0000000000    0.0000000000    1.3949600000
      3  Cl        1.5261815140    0.0000000000    2.2594170471
      4  C        -1.1901880373    0.0256249026    2.1059255403
      5  Cl       -1.1548436435    0.0351778398    3.8595433764
      6  C        -2.4041742747    0.0535064326    1.4351028665
      7  Cl       -3.9099833729    0.0870232313    2.3339530118
      8  C        -2.4180259722    0.0546630380    0.0478935036
      9  Cl       -3.9445745286    0.0782926128   -0.8155919614
     10  C        -1.2274122092    0.0272853135   -0.6622934626
     11  Cl       -1.2645630159   -0.0058824468   -2.4155862839
     12  C         1.2779219872   -0.0284629571   -0.7628147595
     13  C         2.3095886281   -0.8932703637   -0.3971844912
     14  Cl        2.0841394724   -1.9836059182    0.9581225060
     15  C         3.5004827568   -0.9194878930   -1.1069450245
     16  Cl        4.7739092873   -2.0261183446   -0.6270805489
     17  C         3.6821124948   -0.0819958503   -2.1978886372
     18  H         4.6116429624   -0.1026930066   -2.7527300472
     19  C         2.6636000698    0.7822218600   -2.5724593424
     20  Cl        2.8813918386    1.8556545918   -3.9424319391
     21  C         1.4736782845    0.8090230106   -1.8610916159
     22  H         0.6936781770    1.5025559907   -2.1490431582
   Point Group: c1    Number of degrees of freedom:    60


   Energy is  -4140.293457906


 Attempting to generate delocalized internal coordinates
 Initial Hessian constructed with Jon Baker's OPTIMIZE code

 60 Hessian modes will be used to form the next step
  Hessian Eigenvalues:
     0.016296    0.017712    0.019513    0.020643    0.020929    0.022947
     0.023585    0.023589    0.023834    0.023846    0.024090    0.024090
     0.024114    0.024114    0.024135    0.024135    0.024143    0.024143
     0.064568    0.103828    0.159965    0.160000    0.215992    0.231501
     0.234945    0.235571    0.249942    0.249973    0.249981    0.249991
     0.249991    0.249992    0.249993    0.250000    0.250000    0.250000
     0.250000    0.289275    0.292828    0.301033    0.301033    0.301033
     0.301033    0.301033    0.301033    0.328592    0.356665    0.356665
     0.413344    0.417944    0.431646    0.433588    0.461497    0.462734
     0.471096    0.471227    0.478203    0.478203    0.479142    0.479142

 Minimum search - taking simple RFO step
 Searching for Lamda that Minimizes Along All modes
 Value Taken    Lamda =  -0.06175993
 Calculated Step too Large.  Step scaled by  0.492455
 Step Taken.  Stepsize is  0.300000

                             Maximum     Tolerance    Cnvgd?
         Gradient           0.065252      0.000300      NO
         Displacement       0.193516      0.001200      NO
         Energy change     *********      0.000001      NO


 New Cartesian Coordinates Obtained by Inverse Iteration

 Displacement from previous Coordinates is:  0.548193
 ----------------------------------------------------------------
             Standard Nuclear Orientation (Angstroms)
    I     Atom           X                Y                Z
 ----------------------------------------------------------------
    1      C      -0.0058972739    -0.0036621795    -0.0107729928
    2      C      -0.0138675584     0.0305456829     1.3923070187
    3      Cl      1.4978731601     0.0566874650     2.2626829902
    4      C      -1.2041715505     0.0648655467     2.1132355882
    5      Cl     -1.1643948480     0.1145798936     3.8613070550
    6      C      -2.4235329382     0.0687210762     1.4466542937
    7      Cl     -3.9208449743     0.1111767356     2.3480958632
    8      C      -2.4428262748     0.0328247126     0.0560885924
    9      Cl     -3.9729190992     0.0132924990    -0.7923012154
   10      C      -1.2520460685    -0.0036920547    -0.6642523220
   11      Cl     -1.3529111381    -0.1169238104    -2.4102968386
   12      C       1.2853293012    -0.0404549970    -0.7679333687
   13      C       2.3155929142    -0.9293285212    -0.4247626458
   14      Cl      2.0870573096    -2.0442173297     0.8990710995
   15      C       3.5138461540    -0.9452516584    -1.1363616370
   16      Cl      4.7895074380    -2.0637788662    -0.7024937838
   17      C       3.7083724723    -0.0798582935    -2.2019364787
   18      H       4.6395505454    -0.0940124657    -2.7533292049
   19      C       2.6975572095     0.8054864298    -2.5472428600
   20      Cl      2.9349330306     1.9190165475    -3.8797831230
   21      C       1.5041546000     0.8277293616    -1.8423788690
   22      H       0.7442000077     1.5457662693    -2.1138205817
 ----------------------------------------------------------------
 Nuclear Repulsion Energy =        2730.93113934 hartrees
 There are      105 alpha and      105 beta electrons
 Applying Cartesian multipole field
    Component          Value
    ---------          -----
     (2,0,0)        1.00000E-11
     (0,2,0)        2.00000E-11
     (0,0,2)       -3.00000E-11
 Nucleus-field energy     =    -0.0000000325 hartrees
 Requested basis set is 6-311++G(d,p)
 There are 186 shells and 518 basis functions
 A cutoff of  1.0D-15 yielded  12375 shell pairs
 There are    107795 function pairs (    115910 Cartesian)
 Smallest overlap matrix eigenvalue = 1.15E-07
 Linear dependence detected in AO basis
 Number of orthogonalized atomic orbitals = 511
 Maximum deviation from orthogonality = 3.300E-10
 Guess from superposition of atomic densities
 Warning:  Energy on first SCF cycle will be non-variational
 SAD guess density has 210.000000 electrons

 -----------------------------------------------------------------------
  General SCF calculation program by
  Eric Jon Sundstrom, Paul Horn, Yuezhi Mao, Dmitri Zuev, Alec White,
  David Stuck, Shaama M.S., Shane Yost, Joonho Lee, David Small,
  Daniel Levine, Susi Lehtola, Hugh Burton, Evgeny Epifanovsky,
  Bang C. Huynh
 -----------------------------------------------------------------------
 Exchange:     0.2000 Hartree-Fock + 0.0800 Slater + 0.7200 B88
 Correlation:  0.1900 VWN1RPA + 0.8100 LYP
 Using SG-1 standard quadrature grid
 A restricted SCF calculation will be
 performed using DIIS
 SCF converges when DIIS error is below 1.0e-08
 ---------------------------------------
  Cycle       Energy         DIIS error
 ---------------------------------------
    1   -4145.1415641734      2.68e-02  
    2   -4140.2230775025      1.70e-03  
    3   -4140.1707224835      2.03e-03  
    4   -4140.3050256716      5.77e-04  
    5   -4140.3154406424      2.32e-04  
    6   -4140.3170003514      9.38e-05  
    7   -4140.3172749725      2.69e-05  
    8   -4140.3172959970      9.20e-06  
    9   -4140.3172984354      3.55e-06  
   10   -4140.3172988426      9.26e-07  
   11   -4140.3172988692      2.37e-07  
   12   -4140.3172988706      1.41e-07  
   13   -4140.3172988712      4.50e-08  
   14   -4140.3172988711      1.45e-08  
   15   -4140.3172988713      4.52e-09  Convergence criterion met
 ---------------------------------------
 SCF time:   CPU 994.17s  wall 994.00s 
 SCF   energy in the final basis set =    -4140.3172988713
 Total energy in the final basis set =    -4140.3172988713

 --------------------------------------------------------------

                    Orbital Energies (a.u.)
 --------------------------------------------------------------

 Alpha MOs
 -- Occupied --
********-101.5867-101.5848-101.5839-101.5782-101.5776-101.5765-101.5705
-10.2909 -10.2902 -10.2881 -10.2878 -10.2870 -10.2767 -10.2758 -10.2704
-10.2555 -10.2452 -10.2247 -10.2217  -9.5016  -9.5013  -9.4993  -9.4984
 -9.4931  -9.4927  -9.4920  -9.4872  -7.2665  -7.2664  -7.2644  -7.2634
 -7.2578  -7.2577  -7.2568  -7.2565  -7.2562  -7.2556  -7.2551  -7.2542
 -7.2533  -7.2531  -7.2524  -7.2519  -7.2477  -7.2474  -7.2468  -7.2468
 -7.2467  -7.2465  -7.2418  -7.2412  -0.9798  -0.9534  -0.9320  -0.9197
 -0.9076  -0.8879  -0.8785  -0.8684  -0.8581  -0.8427  -0.8034  -0.7644
 -0.7549  -0.7481  -0.6817  -0.6456  -0.6333  -0.6230  -0.5709  -0.5539
 -0.5354  -0.5332  -0.5048  -0.4880  -0.4794  -0.4779  -0.4757  -0.4688
 -0.4593  -0.4486  -0.4352  -0.4325  -0.4208  -0.4136  -0.4086  -0.3984
 -0.3831  -0.3692  -0.3660  -0.3639  -0.3594  -0.3519  -0.3471  -0.3422
 -0.3409  -0.3351  -0.3300  -0.3182  -0.2993  -0.2961  -0.2773  -0.2734
 -0.2603
 -- Virtual --
 -0.0884  -0.0708  -0.0665  -0.0540  -0.0421  -0.0345  -0.0172  -0.0109
 -0.0029  -0.0009   0.0043   0.0162   0.0187   0.0211   0.0234   0.0288
  0.0321   0.0426   0.0477   0.0492   0.0532   0.0587   0.0649   0.0707
  0.0717   0.0753   0.0775   0.0807   0.0836   0.0861   0.0866   0.0929
  0.0950   0.0966   0.1021   0.1056   0.1085   0.1113   0.1136   0.1147
  0.1193   0.1232   0.1248   0.1273   0.1300   0.1321   0.1386   0.1400
  0.1441   0.1455   0.1495   0.1523   0.1584   0.1589   0.1644   0.1688
  0.1704   0.1771   0.1818   0.1851   0.1859   0.1908   0.1981   0.2015
  0.2024   0.2087   0.2102   0.2172   0.2191   0.2228   0.2231   0.2283
  0.2336   0.2346   0.2387   0.2457   0.2496   0.2537   0.2545   0.2586
  0.2602   0.2629   0.2658   0.2709   0.2725   0.2773   0.2817   0.2852
  0.2882   0.2913   0.2943   0.2998   0.3031   0.3083   0.3134   0.3138
  0.3238   0.3310   0.3349   0.3421   0.3825   0.3992   0.4079   0.4174
  0.4225   0.4250   0.4334   0.4387   0.4417   0.4434   0.4505   0.4521
  0.4570   0.4604   0.4644   0.4722   0.4755   0.4766   0.4828   0.4882
  0.4940   0.4956   0.5010   0.5070   0.5100   0.5171   0.5276   0.5335
  0.5406   0.5534   0.5574   0.5669   0.5779   0.5817   0.5877   0.5924
  0.5970   0.5984   0.6008   0.6052   0.6103   0.6118   0.6215   0.6300
  0.6402   0.6416   0.6531   0.6643   0.6715   0.6815   0.6879   0.6975
  0.7014   0.7194   0.7296   0.7561   0.7680   0.7844   0.7875   0.7996
  0.8039   0.8111   0.8224   0.8252   0.8299   0.8318   0.8343   0.8370
  0.8404   0.8416   0.8464   0.8485   0.8506   0.8515   0.8588   0.8636
  0.8680   0.8727   0.8774   0.8814   0.8841   0.8945   0.9002   0.9037
  0.9065   0.9140   0.9167   0.9204   0.9274   0.9308   0.9309   0.9396
  0.9467   0.9524   0.9563   0.9619   0.9640   0.9690   0.9731   0.9815
  0.9849   0.9951   1.0075   1.0137   1.0363   1.0420   1.0547   1.0682
  1.0762   1.0921   1.0982   1.1188   1.1238   1.1565   1.1744   1.1885
  1.1996   1.2116   1.2147   1.2256   1.2394   1.2470   1.2558   1.2590
  1.2660   1.2695   1.2759   1.2808   1.2917   1.3036   1.3234   1.3317
  1.3460   1.3550   1.3815   1.4000   1.4409   1.4420   1.4500   1.4936
  1.5176   1.5377   1.5504   1.5655   1.5903   1.6184   1.6301   1.6381
  1.6641   1.6727   1.7106   1.7400   1.7469   1.7564   1.7738   1.7947
  1.8198   1.8318   1.8478   1.8547   1.8636   1.8745   1.8848   1.8892
  1.9005   1.9306   1.9600   1.9669   1.9970   2.0580   2.0725   2.0851
  2.1059   2.1336   2.1771   2.1991   2.2104   2.2213   2.2353   2.2434
  2.2498   2.2593   2.2716   2.2753   2.2785   2.2869   2.2902   2.3043
  2.3239   2.3383   2.3458   2.3654   2.3814   2.3917   2.4050   2.4275
  2.4326   2.4405   2.4426   2.4695   2.4830   2.4958   2.5254   2.5317
  2.5426   2.5476   2.5774   2.6011   2.6191   2.6222   2.6339   2.6454
  2.6615   2.7056   2.7120   2.7387   2.7416   2.7491   2.7789   2.8036
  2.8118   2.8279   2.8765   2.9069   2.9161   2.9521   3.0249   3.0661
  3.0721   3.0847   3.1005   3.1185   3.1285   3.1480   3.1650   3.2036
  3.2293   3.2512   3.2607   3.3403   3.4319   3.4619   3.4980   3.6106
  3.6480   3.7078   3.7913   3.8693   3.8830   3.9565   4.0874   4.3649
  4.7973   4.8189   9.7096   9.7561   9.7762   9.7811   9.7974   9.8142
  9.8195   9.8630  23.2406  23.4605  23.7703  23.8184  23.8291  23.8799
 23.9333  23.9418  23.9822  24.0148  24.0461  24.1092  25.7601  25.7811
 25.8122  25.8226  25.8394  25.8753  25.9372  26.0488  26.0852  26.0986
 26.1206  26.1796  26.1920  26.2747  26.3487  26.4291  26.4551  26.5591
 26.6061  26.6215  26.7575  26.7682  26.9130  27.0738 215.6985 215.7468
215.7708 215.7764 215.7963 215.8170 215.8215 215.8811
 --------------------------------------------------------------

          Ground-State Mulliken Net Atomic Charges

     Atom                 Charge (a.u.)
  ----------------------------------------
      1 C                    -1.234052
      2 C                    -0.911596
      3 Cl                    0.631176
      4 C                     0.343482
      5 Cl                    0.640310
      6 C                    -0.482863
      7 Cl                    0.669984
      8 C                     0.304182
      9 Cl                    0.617339
     10 C                    -1.130069
     11 Cl                    0.738079
     12 C                    -0.574060
     13 C                    -0.404676
     14 Cl                    0.525977
     15 C                     0.186996
     16 Cl                    0.482936
     17 C                    -1.132908
     18 H                     0.215157
     19 C                     0.445388
     20 Cl                    0.506370
     21 C                    -0.645615
     22 H                     0.208465
  ----------------------------------------
  Sum of atomic charges =     0.000000

 -----------------------------------------------------------------
                    Cartesian Multipole Moments
 -----------------------------------------------------------------
    Charge (ESU x 10^10)
                -0.0000
    Dipole Moment (Debye)
         X       0.2235      Y       0.5636      Z      -0.5647
       Tot       0.8286
    Quadrupole Moments (Debye-Ang)
        XX    -168.2600     XY       0.5947     YY    -171.6719
        XZ      -1.5685     YZ      -0.7345     ZZ    -169.3070
    Octopole Moments (Debye-Ang^2)
       XXX    -159.3029    XXY      25.4660    XYY     -64.6398
       YYY      79.3095    XXZ      -1.0201    XYZ       1.4064
       YYZ      11.2782    XZZ     -54.5611    YZZ      19.7927
       ZZZ      31.4316
    Hexadecapole Moments (Debye-Ang^3)
      XXXX   -7464.2186   XXXY     368.0712   XXYY   -1509.4245
      XYYY     379.9861   YYYY   -1235.7348   XXXZ    1073.9157
      XXYZ     103.1285   XYYZ     398.5765   YYYZ     270.8053
      XXZZ   -1997.7786   XYZZ     113.3021   YYZZ    -994.1368
      XZZZ    1148.8964   YZZZ     281.5362   ZZZZ   -4661.1810
 -----------------------------------------------------------------
 Calculating analytic gradient of the SCF energy
 Gradient of SCF Energy
            1           2           3           4           5           6
    1  -0.0070012  -0.0083019   0.0188670  -0.0007060   0.0010269   0.0096398
    2   0.0002996  -0.0036879  -0.0497576  -0.0001876   0.0001943  -0.0002317
    3   0.0055351  -0.0023084  -0.0274660  -0.0140857   0.0049533  -0.0065116
            7           8           9          10          11          12
    1  -0.0049844   0.0112509  -0.0029933  -0.0034199  -0.0008000   0.0019079
    2   0.0000446   0.0001742  -0.0002558   0.0012570   0.0017909  -0.0001817
    3   0.0029954   0.0085166  -0.0034958   0.0046468  -0.0022250  -0.0013074
           13          14          15          16          17          18
    1   0.0048350  -0.0139772  -0.0035115   0.0002937  -0.0056402   0.0003483
    2   0.0096468   0.0464718   0.0023658  -0.0030143  -0.0002915   0.0005863
    3  -0.0072663   0.0360663  -0.0007676   0.0029024   0.0040137  -0.0006428
           19          20          21          22
    1   0.0022954  -0.0002712   0.0017439  -0.0006019
    2   0.0003326   0.0006136  -0.0060598  -0.0001094
    3  -0.0028968  -0.0005106  -0.0001980   0.0000523
 Max gradient component =       4.976E-02
 RMS gradient           =       1.127E-02
 Gradient time:  CPU 341.06 s  wall 341.07 s
 Geometry Optimization Parameters
   NAtoms,    NIC,     NZ,  NCons,   NDum,   NFix, NCnnct, MaxDiis
       22     163      22       0       0       0       0       0

 Cartesian Hessian Update
 Hessian updated using BFGS update


** GEOMETRY OPTIMIZATION IN DELOCALIZED INTERNAL COORDINATES **
   Searching for a Minimum

   Optimization Cycle:   2

                       Coordinates (Angstroms)
     ATOM                X               Y               Z
      1  C        -0.0058972739   -0.0036621795   -0.0107729928
      2  C        -0.0138675584    0.0305456829    1.3923070187
      3  Cl        1.4978731601    0.0566874650    2.2626829902
      4  C        -1.2041715505    0.0648655467    2.1132355882
      5  Cl       -1.1643948480    0.1145798936    3.8613070550
      6  C        -2.4235329382    0.0687210762    1.4466542937
      7  Cl       -3.9208449743    0.1111767356    2.3480958632
      8  C        -2.4428262748    0.0328247126    0.0560885924
      9  Cl       -3.9729190992    0.0132924990   -0.7923012154
     10  C        -1.2520460685   -0.0036920547   -0.6642523220
     11  Cl       -1.3529111381   -0.1169238104   -2.4102968386
     12  C         1.2853293012   -0.0404549970   -0.7679333687
     13  C         2.3155929142   -0.9293285212   -0.4247626458
     14  Cl        2.0870573096   -2.0442173297    0.8990710995
     15  C         3.5138461540   -0.9452516584   -1.1363616370
     16  Cl        4.7895074380   -2.0637788662   -0.7024937838
     17  C         3.7083724723   -0.0798582935   -2.2019364787
     18  H         4.6395505454   -0.0940124657   -2.7533292049
     19  C         2.6975572095    0.8054864298   -2.5472428600
     20  Cl        2.9349330306    1.9190165475   -3.8797831230
     21  C         1.5041546000    0.8277293616   -1.8423788690
     22  H         0.7442000077    1.5457662693   -2.1138205817
   Point Group: c1    Number of degrees of freedom:    60


   Energy is  -4140.317298871

 Hessian updated using BFGS update

 56 Hessian modes will be used to form the next step
  Hessian Eigenvalues:
     0.017088    0.017738    0.019927    0.020618    0.020930    0.022948
     0.023581    0.023827    0.023844    0.024089    0.024089    0.024109
     0.024114    0.024132    0.024135    0.024139    0.024143    0.024262
     0.064647    0.085301    0.159991    0.160152    0.216025    0.231459
     0.234667    0.236065    0.248055    0.249965    0.249982    0.249989
     0.249992    0.249993    0.249995    0.249998    0.250000    0.250000
     0.286604    0.289341    0.299319    0.300755    0.305389    0.349571
     0.356656    0.360019    0.412978    0.427342    0.431227    0.452810
     0.460530    0.462261    0.470946    0.476860    0.477664    0.478206
     0.478887    0.512526

 Minimum search - taking simple RFO step
 Searching for Lamda that Minimizes Along All modes
 Value Taken    Lamda =  -0.03325811
 Calculated Step too Large.  Step scaled by  0.563819
 Step Taken.  Stepsize is  0.300000

                             Maximum     Tolerance    Cnvgd?
         Gradient           0.044007      0.000300      NO
         Displacement       0.218355      0.001200      NO
         Energy change     -0.023841      0.000001      NO


 New Cartesian Coordinates Obtained by Inverse Iteration

 Displacement from previous Coordinates is:  0.503268
 ----------------------------------------------------------------
             Standard Nuclear Orientation (Angstroms)
    I     Atom           X                Y                Z
 ----------------------------------------------------------------
    1      C       0.0129872313    -0.0166083467     0.0180624042
    2      C      -0.0153890056     0.0493104481     1.4223323820
    3      Cl      1.4810233503     0.1054991981     2.3035514587
    4      C      -1.2218823842     0.0945590090     2.1278196317
    5      Cl     -1.2192423966     0.1813714928     3.8683796695
    6      C      -2.4337452167     0.0843569149     1.4355315199
    7      Cl     -3.9393361488     0.1463317705     2.3070327981
    8      C      -2.4321925477     0.0243443410     0.0392194811
    9      Cl     -3.9493396976    -0.0018035994    -0.8207346687
   10      C      -1.2197992012    -0.0260244038    -0.6566532489
   11      Cl     -1.2487588539    -0.1613276354    -2.4005848996
   12      C       1.2967804706    -0.0617094977    -0.7406816015
   13      C       2.3274973630    -0.9679903233    -0.4301582030
   14      Cl      2.1148533482    -2.1116921183     0.8635357844
   15      C       3.5162884834    -0.9646861757    -1.1676718144
   16      Cl      4.8075240549    -2.0836601023    -0.8012433777
   17      C       3.6938104447    -0.0753224324    -2.2189586166
   18      H       4.6146648382    -0.0800815944    -2.7861710940
   19      C       2.6739819474     0.8149737101    -2.5276445603
   20      Cl      2.8894789758     1.9498673085    -3.8449728632
   21      C       1.4918260546     0.8255128253    -1.8049065760
   22      H       0.7235313085     1.5442912547    -2.0533070261
 ----------------------------------------------------------------
 Nuclear Repulsion Energy =        2726.42656043 hartrees
 There are      105 alpha and      105 beta electrons
 Applying Cartesian multipole field
    Component          Value
    ---------          -----
     (2,0,0)        1.00000E-11
     (0,2,0)        2.00000E-11
     (0,0,2)       -3.00000E-11
 Nucleus-field energy     =    -0.0000000317 hartrees
 Requested basis set is 6-311++G(d,p)
 There are 186 shells and 518 basis functions
 A cutoff of  1.0D-15 yielded  12385 shell pairs
 There are    107886 function pairs (    116015 Cartesian)
 Smallest overlap matrix eigenvalue = 1.17E-07
 Linear dependence detected in AO basis
 Number of orthogonalized atomic orbitals = 511
 Maximum deviation from orthogonality = 3.506E-10
 Guess from superposition of atomic densities
 Warning:  Energy on first SCF cycle will be non-variational
 SAD guess density has 210.000000 electrons

 -----------------------------------------------------------------------
  General SCF calculation program by
  Eric Jon Sundstrom, Paul Horn, Yuezhi Mao, Dmitri Zuev, Alec White,
  David Stuck, Shaama M.S., Shane Yost, Joonho Lee, David Small,
  Daniel Levine, Susi Lehtola, Hugh Burton, Evgeny Epifanovsky,
  Bang C. Huynh
 -----------------------------------------------------------------------
 Exchange:     0.2000 Hartree-Fock + 0.0800 Slater + 0.7200 B88
 Correlation:  0.1900 VWN1RPA + 0.8100 LYP
 Using SG-1 standard quadrature grid
 A restricted SCF calculation will be
 performed using DIIS
 SCF converges when DIIS error is below 1.0e-08
 ---------------------------------------
  Cycle       Energy         DIIS error
 ---------------------------------------
    1   -4145.1143054662      2.67e-02  
    2   -4140.2373066785      1.70e-03  
    3   -4140.1808695688      2.06e-03  
    4   -4140.3189618369      5.88e-04  
    5   -4140.3297184798      2.40e-04  
    6   -4140.3314171836      9.27e-05  
    7   -4140.3316830520      2.76e-05  
    8   -4140.3317051800      9.43e-06  
    9   -4140.3317077631      3.55e-06  
   10   -4140.3317081733      9.18e-07  
   11   -4140.3317081989      2.42e-07  
   12   -4140.3317082002      1.46e-07  
   13   -4140.3317082012      4.35e-08  
   14   -4140.3317082015      1.45e-08  
   15   -4140.3317082012      4.56e-09  Convergence criterion met
 ---------------------------------------
 SCF time:   CPU 989.35s  wall 989.00s 
 SCF   energy in the final basis set =    -4140.3317082012
 Total energy in the final basis set =    -4140.3317082012

 --------------------------------------------------------------

                    Orbital Energies (a.u.)
 --------------------------------------------------------------

 Alpha MOs
 -- Occupied --
********-101.5862-101.5856-101.5846-101.5782-101.5780-101.5767-101.5728
-10.2911 -10.2898 -10.2889 -10.2881 -10.2874 -10.2767 -10.2762 -10.2696
-10.2540 -10.2442 -10.2242 -10.2211  -9.5016  -9.5012  -9.5001  -9.4992
 -9.4944  -9.4926  -9.4913  -9.4890  -7.2668  -7.2660  -7.2652  -7.2641
 -7.2592  -7.2575  -7.2565  -7.2561  -7.2561  -7.2554  -7.2553  -7.2550
 -7.2540  -7.2540  -7.2537  -7.2532  -7.2491  -7.2482  -7.2473  -7.2467
 -7.2460  -7.2457  -7.2436  -7.2430  -0.9785  -0.9521  -0.9317  -0.9204
 -0.9077  -0.8880  -0.8811  -0.8708  -0.8560  -0.8424  -0.8024  -0.7629
 -0.7527  -0.7473  -0.6803  -0.6445  -0.6325  -0.6220  -0.5698  -0.5526
 -0.5356  -0.5327  -0.5055  -0.4888  -0.4787  -0.4774  -0.4749  -0.4686
 -0.4577  -0.4493  -0.4356  -0.4303  -0.4202  -0.4132  -0.4071  -0.3984
 -0.3815  -0.3688  -0.3652  -0.3639  -0.3602  -0.3520  -0.3468  -0.3430
 -0.3403  -0.3340  -0.3307  -0.3193  -0.3048  -0.2974  -0.2751  -0.2721
 -0.2638
 -- Virtual --
 -0.0878  -0.0691  -0.0658  -0.0537  -0.0428  -0.0322  -0.0153  -0.0103
 -0.0021   0.0005   0.0047   0.0166   0.0191   0.0213   0.0236   0.0288
  0.0325   0.0425   0.0481   0.0494   0.0536   0.0588   0.0646   0.0707
  0.0714   0.0752   0.0771   0.0808   0.0836   0.0862   0.0873   0.0923
  0.0950   0.0966   0.1021   0.1059   0.1086   0.1116   0.1143   0.1147
  0.1193   0.1238   0.1246   0.1271   0.1300   0.1320   0.1388   0.1398
  0.1441   0.1456   0.1491   0.1515   0.1583   0.1591   0.1635   0.1681
  0.1700   0.1763   0.1807   0.1841   0.1850   0.1900   0.1973   0.2016
  0.2034   0.2084   0.2105   0.2180   0.2197   0.2227   0.2241   0.2278
  0.2334   0.2346   0.2390   0.2453   0.2480   0.2532   0.2537   0.2572
  0.2589   0.2629   0.2666   0.2694   0.2726   0.2768   0.2820   0.2849
  0.2881   0.2908   0.2954   0.2988   0.3013   0.3074   0.3126   0.3135
  0.3247   0.3316   0.3345   0.3417   0.3816   0.3986   0.4078   0.4178
  0.4216   0.4249   0.4319   0.4389   0.4417   0.4443   0.4519   0.4522
  0.4564   0.4615   0.4651   0.4725   0.4744   0.4764   0.4830   0.4884
  0.4945   0.4966   0.5032   0.5056   0.5118   0.5144   0.5231   0.5338
  0.5412   0.5528   0.5566   0.5686   0.5803   0.5812   0.5847   0.5942
  0.5960   0.5989   0.6011   0.6053   0.6110   0.6146   0.6197   0.6285
  0.6387   0.6430   0.6534   0.6610   0.6669   0.6798   0.6857   0.6970
  0.7011   0.7218   0.7293   0.7559   0.7710   0.7860   0.7872   0.8015
  0.8106   0.8168   0.8221   0.8251   0.8301   0.8327   0.8351   0.8363
  0.8389   0.8404   0.8473   0.8486   0.8513   0.8520   0.8571   0.8634
  0.8693   0.8705   0.8784   0.8832   0.8842   0.8962   0.9021   0.9045
  0.9067   0.9154   0.9187   0.9208   0.9259   0.9311   0.9333   0.9406
  0.9468   0.9523   0.9562   0.9603   0.9634   0.9712   0.9737   0.9838
  0.9865   0.9964   0.9976   1.0121   1.0381   1.0423   1.0599   1.0636
  1.0753   1.0891   1.0971   1.1199   1.1227   1.1531   1.1712   1.1875
  1.2021   1.2108   1.2147   1.2246   1.2399   1.2459   1.2561   1.2581
  1.2666   1.2706   1.2769   1.2823   1.2934   1.3007   1.3195   1.3285
  1.3449   1.3582   1.3780   1.3997   1.4396   1.4472   1.4508   1.4925
  1.5186   1.5383   1.5474   1.5677   1.5894   1.6188   1.6330   1.6418
  1.6626   1.6763   1.7114   1.7397   1.7479   1.7541   1.7749   1.7915
  1.8168   1.8291   1.8457   1.8495   1.8672   1.8726   1.8847   1.8880
  1.9012   1.9297   1.9581   1.9692   1.9952   2.0579   2.0706   2.0833
  2.1058   2.1348   2.1751   2.1964   2.2176   2.2214   2.2386   2.2440
  2.2530   2.2611   2.2706   2.2756   2.2840   2.2868   2.2929   2.3048
  2.3240   2.3363   2.3412   2.3525   2.3849   2.3923   2.4035   2.4182
  2.4334   2.4347   2.4374   2.4710   2.4891   2.4976   2.5245   2.5307
  2.5425   2.5483   2.5755   2.6016   2.6199   2.6243   2.6340   2.6436
  2.6605   2.6998   2.7107   2.7360   2.7406   2.7478   2.7792   2.8028
  2.8123   2.8351   2.8743   2.9073   2.9204   2.9540   3.0222   3.0643
  3.0702   3.0830   3.0960   3.1197   3.1265   3.1466   3.1656   3.2037
  3.2251   3.2465   3.2600   3.3391   3.4313   3.4610   3.4997   3.6104
  3.6450   3.7052   3.7896   3.8713   3.8788   3.9560   4.0903   4.3589
  4.7917   4.8151   9.7101   9.7569   9.7780   9.7836   9.7993   9.8108
  9.8192   9.8594  23.2456  23.4655  23.7646  23.8073  23.8267  23.8763
 23.9205  23.9247  23.9659  24.0050  24.0428  24.1067  25.7627  25.8043
 25.8195  25.8254  25.8595  25.9137  25.9467  26.0394  26.0818  26.0977
 26.1114  26.1771  26.1902  26.2467  26.3002  26.4170  26.4548  26.5612
 26.5942  26.6231  26.7584  26.7603  26.9075  27.0772 215.6993 215.7478
215.7728 215.7796 215.7988 215.8125 215.8231 215.8729
 --------------------------------------------------------------

          Ground-State Mulliken Net Atomic Charges

     Atom                 Charge (a.u.)
  ----------------------------------------
      1 C                    -1.146300
      2 C                    -0.989582
      3 Cl                    0.625838
      4 C                     0.350071
      5 Cl                    0.629720
      6 C                    -0.541679
      7 Cl                    0.674144
      8 C                     0.305648
      9 Cl                    0.616856
     10 C                    -1.070274
     11 Cl                    0.712876
     12 C                    -0.513499
     13 C                    -0.417657
     14 Cl                    0.517709
     15 C                     0.195942
     16 Cl                    0.487506
     17 C                    -1.121243
     18 H                     0.217089
     19 C                     0.426161
     20 Cl                    0.507175
     21 C                    -0.680635
     22 H                     0.214132
  ----------------------------------------
  Sum of atomic charges =     0.000000

 -----------------------------------------------------------------
                    Cartesian Multipole Moments
 -----------------------------------------------------------------
    Charge (ESU x 10^10)
                 0.0000
    Dipole Moment (Debye)
         X       0.1415      Y       0.5598      Z      -0.4987
       Tot       0.7629
    Quadrupole Moments (Debye-Ang)
        XX    -168.2484     XY       0.5511     YY    -171.5390
        XZ      -1.7616     YZ      -0.4822     ZZ    -169.2666
    Octopole Moments (Debye-Ang^2)
       XXX    -162.9609    XXY      25.5514    XYY     -65.0193
       YYY      77.8835    XXZ       0.1631    XYZ       1.9070
       YYZ      12.5901    XZZ     -55.0236    YZZ      20.0449
       ZZZ      35.0030
    Hexadecapole Moments (Debye-Ang^3)
      XXXX   -7437.0858   XXXY     385.9405   XXYY   -1512.2696
      XYYY     396.1162   YYYY   -1277.0651   XXXZ    1090.0859
      XXYZ      94.5617   XYYZ     405.1967   YYYZ     237.9676
      XXZZ   -1992.8065   XYZZ     119.6367   YYZZ   -1000.2971
      XZZZ    1163.1271   YZZZ     254.9152   ZZZZ   -4648.7304
 -----------------------------------------------------------------
 Calculating analytic gradient of the SCF energy
 Gradient of SCF Energy
            1           2           3           4           5           6
    1  -0.0029216  -0.0028132   0.0104552  -0.0007964  -0.0001985   0.0036251
    2   0.0009668  -0.0024334  -0.0317527  -0.0003855   0.0002324  -0.0002338
    3   0.0007474  -0.0003599  -0.0183655  -0.0057396   0.0028516  -0.0021242
            7           8           9          10          11          12
    1  -0.0023695   0.0044986  -0.0030972   0.0005626   0.0063159  -0.0021123
    2   0.0001164   0.0002006  -0.0000440   0.0013106   0.0033108   0.0000641
    3   0.0013138   0.0046188  -0.0006314   0.0015846  -0.0008196  -0.0011732
           13          14          15          16          17          18
    1   0.0033082  -0.0085147  -0.0009589   0.0002980  -0.0019215   0.0001133
    2   0.0038103   0.0302169   0.0007568  -0.0011146  -0.0002225   0.0003370
    3  -0.0022688   0.0221088  -0.0001131   0.0007813   0.0019621  -0.0003400
           19          20          21          22
    1   0.0007621  -0.0002577  -0.0019271  -0.0020503
    2   0.0002783   0.0000542  -0.0053869  -0.0000820
    3  -0.0018842   0.0001025  -0.0016859  -0.0005655
 Max gradient component =       3.175E-02
 RMS gradient           =       6.985E-03
 Gradient time:  CPU 344.22 s  wall 344.23 s
 Geometry Optimization Parameters
   NAtoms,    NIC,     NZ,  NCons,   NDum,   NFix, NCnnct, MaxDiis
       22     163      22       0       0       0       0       0

 Cartesian Hessian Update
 Hessian updated using BFGS update


** GEOMETRY OPTIMIZATION IN DELOCALIZED INTERNAL COORDINATES **
   Searching for a Minimum

   Optimization Cycle:   3

                       Coordinates (Angstroms)
     ATOM                X               Y               Z
      1  C         0.0129872313   -0.0166083467    0.0180624042
      2  C        -0.0153890056    0.0493104481    1.4223323820
      3  Cl        1.4810233503    0.1054991981    2.3035514587
      4  C        -1.2218823842    0.0945590090    2.1278196317
      5  Cl       -1.2192423966    0.1813714928    3.8683796695
      6  C        -2.4337452167    0.0843569149    1.4355315199
      7  Cl       -3.9393361488    0.1463317705    2.3070327981
      8  C        -2.4321925477    0.0243443410    0.0392194811
      9  Cl       -3.9493396976   -0.0018035994   -0.8207346687
     10  C        -1.2197992012   -0.0260244038   -0.6566532489
     11  Cl       -1.2487588539   -0.1613276354   -2.4005848996
     12  C         1.2967804706   -0.0617094977   -0.7406816015
     13  C         2.3274973630   -0.9679903233   -0.4301582030
     14  Cl        2.1148533482   -2.1116921183    0.8635357844
     15  C         3.5162884834   -0.9646861757   -1.1676718144
     16  Cl        4.8075240549   -2.0836601023   -0.8012433777
     17  C         3.6938104447   -0.0753224324   -2.2189586166
     18  H         4.6146648382   -0.0800815944   -2.7861710940
     19  C         2.6739819474    0.8149737101   -2.5276445603
     20  Cl        2.8894789758    1.9498673085   -3.8449728632
     21  C         1.4918260546    0.8255128253   -1.8049065760
     22  H         0.7235313085    1.5442912547   -2.0533070261
   Point Group: c1    Number of degrees of freedom:    60


   Energy is  -4140.331708201

 Hessian updated using BFGS update

 57 Hessian modes will be used to form the next step
  Hessian Eigenvalues:
     0.016840    0.017717    0.019553    0.020821    0.020938    0.022943
     0.023567    0.023829    0.023840    0.024089    0.024090    0.024112
     0.024114    0.024126    0.024135    0.024138    0.024143    0.024842
     0.056642    0.087628    0.159994    0.160116    0.218393    0.231419
     0.234891    0.236181    0.248793    0.249974    0.249985    0.249992
     0.249992    0.249995    0.249995    0.250000    0.250000    0.254333
     0.289337    0.291803    0.297610    0.300896    0.301235    0.311041
     0.354871    0.356654    0.371159    0.414173    0.427043    0.431994
     0.454988    0.461764    0.467978    0.471102    0.477159    0.478200
     0.478834    0.482844    0.539123

 Minimum search - taking simple RFO step
 Searching for Lamda that Minimizes Along All modes
 Value Taken    Lamda =  -0.02223402
 Calculated Step too Large.  Step scaled by  0.531528
 Step Taken.  Stepsize is  0.300000

                             Maximum     Tolerance    Cnvgd?
         Gradient           0.027596      0.000300      NO
         Displacement       0.171074      0.001200      NO
         Energy change     -0.014409      0.000001      NO


 New Cartesian Coordinates Obtained by Inverse Iteration

 Displacement from previous Coordinates is:  0.703722
 ----------------------------------------------------------------
             Standard Nuclear Orientation (Angstroms)
    I     Atom           X                Y                Z
 ----------------------------------------------------------------
    1      C       0.0077438476    -0.0219199286     0.0044273087
    2      C      -0.0119226167     0.0899775802     1.4057948037
    3      Cl      1.4902918247     0.1771461100     2.2689404385
    4      C      -1.2141772111     0.1475107413     2.1210963327
    5      Cl     -1.1979421367     0.2905699508     3.8522896107
    6      C      -2.4333103326     0.0994203371     1.4363522587
    7      Cl     -3.9283678852     0.1721722750     2.3145765183
    8      C      -2.4413760227    -0.0186936897     0.0405591956
    9      Cl     -3.9564963005    -0.1085559395    -0.8073704892
   10      C      -1.2313481728    -0.0808880753    -0.6605737101
   11      Cl     -1.2865777849    -0.3254907082    -2.3901418648
   12      C       1.2921223744    -0.0681476582    -0.7500283201
   13      C       2.3012072505    -1.0053655506    -0.4626566994
   14      Cl      2.0647541375    -2.1765163391     0.7971744283
   15      C       3.4940992877    -0.9958872603    -1.1959668149
   16      Cl      4.7639022271    -2.1473708815    -0.8681194734
   17      C       3.6979447951    -0.0686869775    -2.2113132799
   18      H       4.6225618191    -0.0707889970    -2.7713273442
   19      C       2.7002038426     0.8581946789    -2.4842453653
   20      Cl      2.9536585399     2.0450372793    -3.7487384603
   21      C       1.5130708519     0.8646758423    -1.7701648189
   22      H       0.7645200835     1.6131192543    -1.9887876750
 ----------------------------------------------------------------
 Nuclear Repulsion Energy =        2723.34215929 hartrees
 There are      105 alpha and      105 beta electrons
 Applying Cartesian multipole field
    Component          Value
    ---------          -----
     (2,0,0)        1.00000E-11
     (0,2,0)        2.00000E-11
     (0,0,2)       -3.00000E-11
 Nucleus-field energy     =    -0.0000000282 hartrees
 Requested basis set is 6-311++G(d,p)
 There are 186 shells and 518 basis functions
 A cutoff of  1.0D-15 yielded  12381 shell pairs
 There are    107814 function pairs (    115927 Cartesian)
 Smallest overlap matrix eigenvalue = 1.20E-07
 Linear dependence detected in AO basis
 Number of orthogonalized atomic orbitals = 511
 Maximum deviation from orthogonality = 4.073E-10
 Guess from superposition of atomic densities
 Warning:  Energy on first SCF cycle will be non-variational
 SAD guess density has 210.000000 electrons

 -----------------------------------------------------------------------
  General SCF calculation program by
  Eric Jon Sundstrom, Paul Horn, Yuezhi Mao, Dmitri Zuev, Alec White,
  David Stuck, Shaama M.S., Shane Yost, Joonho Lee, David Small,
  Daniel Levine, Susi Lehtola, Hugh Burton, Evgeny Epifanovsky,
  Bang C. Huynh
 -----------------------------------------------------------------------
 Exchange:     0.2000 Hartree-Fock + 0.0800 Slater + 0.7200 B88
 Correlation:  0.1900 VWN1RPA + 0.8100 LYP
 Using SG-1 standard quadrature grid
 A restricted SCF calculation will be
 performed using DIIS
 SCF converges when DIIS error is below 1.0e-08
 ---------------------------------------
  Cycle       Energy         DIIS error
 ---------------------------------------
    1   -4145.1024797692      2.67e-02  
    2   -4140.2471628211      1.70e-03  
    3   -4140.1902755666      2.06e-03  
    4   -4140.3281682362      5.95e-04  
    5   -4140.3391231734      2.43e-04  
    6   -4140.3408855738      9.19e-05  
    7   -4140.3411451604      2.81e-05  
    8   -4140.3411683518      9.54e-06  
    9   -4140.3411710188      3.50e-06  
   10   -4140.3411714167      9.00e-07  
   11   -4140.3411714416      2.37e-07  
   12   -4140.3411714427      1.46e-07  
   13   -4140.3411714436      4.14e-08  
   14   -4140.3411714436      1.47e-08  
   15   -4140.3411714438      4.48e-09  Convergence criterion met
 ---------------------------------------
 SCF time:   CPU 987.46s  wall 987.00s 
 SCF   energy in the final basis set =    -4140.3411714438
 Total energy in the final basis set =    -4140.3411714438

 --------------------------------------------------------------

                    Orbital Energies (a.u.)
 --------------------------------------------------------------

 Alpha MOs
 -- Occupied --
********-101.5856-101.5855-101.5848-101.5792-101.5782-101.5766-101.5743
-10.2909 -10.2892 -10.2882 -10.2877 -10.2869 -10.2768 -10.2763 -10.2699
-10.2531 -10.2439 -10.2243 -10.2215  -9.5017  -9.5005  -9.5001  -9.4994
 -9.4951  -9.4928  -9.4911  -9.4902  -7.2668  -7.2652  -7.2652  -7.2643
 -7.2600  -7.2577  -7.2566  -7.2559  -7.2555  -7.2553  -7.2550  -7.2550
 -7.2545  -7.2543  -7.2540  -7.2534  -7.2498  -7.2490  -7.2475  -7.2469
 -7.2458  -7.2456  -7.2448  -7.2442  -0.9779  -0.9520  -0.9319  -0.9204
 -0.9078  -0.8879  -0.8821  -0.8723  -0.8552  -0.8420  -0.8019  -0.7618
 -0.7514  -0.7473  -0.6798  -0.6429  -0.6319  -0.6219  -0.5690  -0.5524
 -0.5357  -0.5336  -0.5055  -0.4888  -0.4784  -0.4766  -0.4745  -0.4685
 -0.4570  -0.4499  -0.4360  -0.4278  -0.4200  -0.4142  -0.4054  -0.3977
 -0.3799  -0.3686  -0.3650  -0.3639  -0.3605  -0.3519  -0.3469  -0.3420
 -0.3399  -0.3337  -0.3312  -0.3197  -0.3109  -0.2957  -0.2740  -0.2726
 -0.2656
 -- Virtual --
 -0.0862  -0.0685  -0.0639  -0.0540  -0.0453  -0.0313  -0.0135  -0.0103
 -0.0017   0.0009   0.0050   0.0165   0.0199   0.0217   0.0238   0.0286
  0.0332   0.0419   0.0484   0.0493   0.0537   0.0591   0.0645   0.0697
  0.0718   0.0753   0.0770   0.0814   0.0838   0.0863   0.0886   0.0913
  0.0952   0.0967   0.1013   0.1057   0.1063   0.1116   0.1146   0.1150
  0.1194   0.1237   0.1245   0.1272   0.1300   0.1314   0.1382   0.1390
  0.1441   0.1458   0.1485   0.1516   0.1574   0.1593   0.1631   0.1673
  0.1687   0.1756   0.1789   0.1824   0.1847   0.1892   0.1971   0.2019
  0.2042   0.2077   0.2106   0.2183   0.2214   0.2228   0.2257   0.2274
  0.2334   0.2356   0.2383   0.2447   0.2476   0.2520   0.2546   0.2548
  0.2593   0.2639   0.2670   0.2703   0.2736   0.2766   0.2813   0.2829
  0.2871   0.2884   0.2951   0.2971   0.2987   0.3060   0.3123   0.3138
  0.3251   0.3314   0.3348   0.3427   0.3820   0.4004   0.4071   0.4184
  0.4204   0.4241   0.4317   0.4390   0.4422   0.4451   0.4530   0.4539
  0.4554   0.4627   0.4656   0.4723   0.4756   0.4769   0.4841   0.4904
  0.4943   0.4950   0.5019   0.5029   0.5082   0.5113   0.5264   0.5340
  0.5452   0.5518   0.5579   0.5678   0.5792   0.5841   0.5868   0.5938
  0.5968   0.5990   0.6014   0.6056   0.6118   0.6152   0.6181   0.6321
  0.6374   0.6477   0.6612   0.6627   0.6664   0.6782   0.6886   0.6958
  0.7015   0.7196   0.7272   0.7550   0.7705   0.7857   0.7886   0.8048
  0.8137   0.8199   0.8229   0.8255   0.8294   0.8329   0.8357   0.8373
  0.8390   0.8395   0.8475   0.8487   0.8509   0.8538   0.8565   0.8617
  0.8676   0.8752   0.8772   0.8839   0.8860   0.8949   0.9018   0.9066
  0.9084   0.9146   0.9167   0.9213   0.9254   0.9303   0.9334   0.9398
  0.9479   0.9525   0.9559   0.9594   0.9634   0.9702   0.9737   0.9798
  0.9853   0.9885   1.0038   1.0123   1.0361   1.0413   1.0547   1.0589
  1.0733   1.0850   1.0980   1.1215   1.1248   1.1513   1.1726   1.1859
  1.2011   1.2107   1.2121   1.2254   1.2397   1.2486   1.2528   1.2569
  1.2648   1.2709   1.2782   1.2828   1.2953   1.3021   1.3171   1.3271
  1.3469   1.3580   1.3815   1.3963   1.4442   1.4499   1.4523   1.4910
  1.5201   1.5378   1.5504   1.5685   1.5894   1.6161   1.6346   1.6450
  1.6653   1.6809   1.7106   1.7396   1.7471   1.7556   1.7734   1.7897
  1.8146   1.8278   1.8463   1.8502   1.8653   1.8720   1.8839   1.8911
  1.9028   1.9304   1.9575   1.9679   1.9945   2.0577   2.0688   2.0818
  2.1050   2.1329   2.1747   2.1956   2.2212   2.2233   2.2386   2.2429
  2.2538   2.2600   2.2665   2.2703   2.2882   2.2921   2.2983   2.3018
  2.3204   2.3336   2.3400   2.3449   2.3857   2.3970   2.4002   2.4173
  2.4331   2.4348   2.4376   2.4707   2.4921   2.4998   2.5239   2.5304
  2.5431   2.5474   2.5722   2.6008   2.6234   2.6249   2.6360   2.6458
  2.6630   2.6933   2.7090   2.7328   2.7403   2.7473   2.7780   2.8026
  2.8094   2.8249   2.8724   2.9055   2.9231   2.9575   3.0212   3.0622
  3.0693   3.0801   3.0929   3.1183   3.1278   3.1473   3.1666   3.2053
  3.2240   3.2448   3.2583   3.3368   3.4299   3.4625   3.5010   3.6123
  3.6446   3.7066   3.7880   3.8715   3.8791   3.9580   4.0884   4.3465
  4.7879   4.8155   9.7114   9.7587   9.7798   9.7850   9.8000   9.8113
  9.8267   9.8557  23.2491  23.4683  23.7604  23.8056  23.8263  23.8756
 23.9167  23.9191  23.9596  24.0033  24.0425  24.1057  25.7631  25.8052
 25.8189  25.8241  25.8588  25.9321  25.9626  26.0086  26.0703  26.0956
 26.1091  26.1627  26.1906  26.2038  26.3078  26.4205  26.4568  26.5614
 26.5890  26.6175  26.7505  26.7622  26.9124  27.0735 215.7010 215.7498
215.7750 215.7811 215.7998 215.8129 215.8323 215.8658
 --------------------------------------------------------------

          Ground-State Mulliken Net Atomic Charges

     Atom                 Charge (a.u.)
  ----------------------------------------
      1 C                    -1.101812
      2 C                    -0.974251
      3 Cl                    0.589572
      4 C                     0.424623
      5 Cl                    0.625464
      6 C                    -0.549265
      7 Cl                    0.673294
      8 C                     0.245243
      9 Cl                    0.619222
     10 C                    -1.076599
     11 Cl                    0.672031
     12 C                    -0.444118
     13 C                    -0.403108
     14 Cl                    0.468962
     15 C                     0.211524
     16 Cl                    0.497453
     17 C                    -1.096343
     18 H                     0.218207
     19 C                     0.409524
     20 Cl                    0.498029
     21 C                    -0.723137
     22 H                     0.215485
  ----------------------------------------
  Sum of atomic charges =     0.000000

 -----------------------------------------------------------------
                    Cartesian Multipole Moments
 -----------------------------------------------------------------
    Charge (ESU x 10^10)
                -0.0000
    Dipole Moment (Debye)
         X       0.1422      Y       0.5815      Z      -0.4680
       Tot       0.7599
    Quadrupole Moments (Debye-Ang)
        XX    -167.9894     XY       0.4739     YY    -171.3818
        XZ      -1.7991     YZ      -0.3486     ZZ    -169.2595
    Octopole Moments (Debye-Ang^2)
       XXX    -161.0722    XXY      26.0346    XYY     -64.4477
       YYY      80.7518    XXZ       0.5659    XYZ       1.9845
       YYZ      13.4390    XZZ     -54.9930    YZZ      21.1960
       ZZZ      37.9171
    Hexadecapole Moments (Debye-Ang^3)
      XXXX   -7417.2239   XXXY     357.7690   XXYY   -1524.2594
      XYYY     365.0744   YYYY   -1366.7866   XXXZ    1101.9074
      XXYZ      80.4936   XYYZ     409.2015   YYYZ     185.6700
      XXZZ   -1974.6807   XYZZ     112.1808   YYZZ    -999.8731
      XZZZ    1175.3002   YZZZ     213.4826   ZZZZ   -4558.9474
 -----------------------------------------------------------------
 Calculating analytic gradient of the SCF energy
 Gradient of SCF Energy
            1           2           3           4           5           6
    1   0.0010648  -0.0000938   0.0051121  -0.0001576  -0.0000314   0.0001963
    2   0.0014670  -0.0021507  -0.0227655  -0.0003331   0.0000509   0.0000549
    3  -0.0002852   0.0005601  -0.0134540  -0.0012601   0.0006458   0.0000109
            7           8           9          10          11          12
    1  -0.0003716   0.0014523  -0.0006836  -0.0001672   0.0000828  -0.0021500
    2  -0.0000703   0.0001185  -0.0002666   0.0022203   0.0006871  -0.0009800
    3   0.0003238   0.0004443  -0.0003935   0.0001759  -0.0004073   0.0004915
           13          14          15          16          17          18
    1   0.0020644  -0.0046266  -0.0003962  -0.0002260  -0.0001563  -0.0000273
    2   0.0013826   0.0222967   0.0000541  -0.0001394  -0.0002612   0.0002143
    3   0.0006464   0.0143456   0.0003218   0.0002238   0.0002396  -0.0000736
           19          20          21          22
    1  -0.0004298  -0.0001025  -0.0004565   0.0001036
    2   0.0003452   0.0000900  -0.0024094   0.0003945
    3  -0.0004774  -0.0000059  -0.0020542  -0.0000182
 Max gradient component =       2.277E-02
 RMS gradient           =       4.756E-03
 Gradient time:  CPU 341.01 s  wall 341.02 s
 Geometry Optimization Parameters
   NAtoms,    NIC,     NZ,  NCons,   NDum,   NFix, NCnnct, MaxDiis
       22     163      22       0       0       0       0       0

 Cartesian Hessian Update
 Hessian updated using BFGS update


** GEOMETRY OPTIMIZATION IN DELOCALIZED INTERNAL COORDINATES **
   Searching for a Minimum

   Optimization Cycle:   4

                       Coordinates (Angstroms)
     ATOM                X               Y               Z
      1  C         0.0077438476   -0.0219199286    0.0044273087
      2  C        -0.0119226167    0.0899775802    1.4057948037
      3  Cl        1.4902918247    0.1771461100    2.2689404385
      4  C        -1.2141772111    0.1475107413    2.1210963327
      5  Cl       -1.1979421367    0.2905699508    3.8522896107
      6  C        -2.4333103326    0.0994203371    1.4363522587
      7  Cl       -3.9283678852    0.1721722750    2.3145765183
      8  C        -2.4413760227   -0.0186936897    0.0405591956
      9  Cl       -3.9564963005   -0.1085559395   -0.8073704892
     10  C        -1.2313481728   -0.0808880753   -0.6605737101
     11  Cl       -1.2865777849   -0.3254907082   -2.3901418648
     12  C         1.2921223744   -0.0681476582   -0.7500283201
     13  C         2.3012072505   -1.0053655506   -0.4626566994
     14  Cl        2.0647541375   -2.1765163391    0.7971744283
     15  C         3.4940992877   -0.9958872603   -1.1959668149
     16  Cl        4.7639022271   -2.1473708815   -0.8681194734
     17  C         3.6979447951   -0.0686869775   -2.2113132799
     18  H         4.6225618191   -0.0707889970   -2.7713273442
     19  C         2.7002038426    0.8581946789   -2.4842453653
     20  Cl        2.9536585399    2.0450372793   -3.7487384603
     21  C         1.5130708519    0.8646758423   -1.7701648189
     22  H         0.7645200835    1.6131192543   -1.9887876750
   Point Group: c1    Number of degrees of freedom:    60


   Energy is  -4140.341171444

 Hessian updated using BFGS update

 58 Hessian modes will be used to form the next step
  Hessian Eigenvalues:
     0.017662    0.018338    0.019710    0.020913    0.021051    0.022916
     0.023570    0.023828    0.023839    0.024088    0.024090    0.024112
     0.024114    0.024122    0.024135    0.024138    0.024143    0.028202
     0.045975    0.076155    0.159994    0.160275    0.218541    0.231810
     0.235124    0.236179    0.249737    0.249982    0.249987    0.249992
     0.249994    0.249995    0.249999    0.250000    0.250366    0.254197
     0.289352    0.291806    0.300724    0.300939    0.301146    0.301500
     0.319393    0.355330    0.356670    0.378243    0.414171    0.427448
     0.432010    0.455466    0.461834    0.468236    0.471530    0.477924
     0.478274    0.479223    0.484812    0.592590

 Minimum search - taking simple RFO step
 Searching for Lamda that Minimizes Along All modes
 Value Taken    Lamda =  -0.01277970
 Calculated Step too Large.  Step scaled by  0.622655
 Step Taken.  Stepsize is  0.300000

                             Maximum     Tolerance    Cnvgd?
         Gradient           0.019743      0.000300      NO
         Displacement       0.213036      0.001200      NO
         Energy change     -0.009463      0.000001      NO


 New Cartesian Coordinates Obtained by Inverse Iteration

 Displacement from previous Coordinates is:  0.523699
 ----------------------------------------------------------------
             Standard Nuclear Orientation (Angstroms)
    I     Atom           X                Y                Z
 ----------------------------------------------------------------
    1      C       0.0093253245    -0.0377896971     0.0088929293
    2      C      -0.0101683444     0.1193976968     1.4048199261
    3      Cl      1.4937066406     0.2459385860     2.2617801658
    4      C      -1.2134096030     0.1886129892     2.1176883827
    5      Cl     -1.1987711311     0.3888443918     3.8403240590
    6      C      -2.4320397495     0.1079217215     1.4314680474
    7      Cl     -3.9271723819     0.2029548064     2.3030374539
    8      C      -2.4388739726    -0.0568254793     0.0392974784
    9      Cl     -3.9484248944    -0.1747813295    -0.8083666845
   10      C      -1.2256691304    -0.1330161040    -0.6558548330
   11      Cl     -1.2644362333    -0.4224697037    -2.3776089961
   12      C       1.2944945853    -0.0759356502    -0.7451945900
   13      C       2.2873362354    -1.0366149760    -0.4879801348
   14      Cl      2.0323977427    -2.2432090656     0.7336719124
   15      C       3.4793895036    -1.0181992414    -1.2237382076
   16      Cl      4.7342303540    -2.1968484370    -0.9396066519
   17      C       3.6947101643    -0.0590237860    -2.2075458495
   18      H       4.6184122167    -0.0565717906    -2.7686923403
   19      C       2.7083406535     0.8883842449    -2.4493824324
   20      Cl      2.9763921315     2.1089735298    -3.6788339016
   21      C       1.5207867038     0.8865309216    -1.7349089200
   22      H       0.7740056031     1.6432384160    -1.9314902335
 ----------------------------------------------------------------
 Nuclear Repulsion Energy =        2720.90741049 hartrees
 There are      105 alpha and      105 beta electrons
 Applying Cartesian multipole field
    Component          Value
    ---------          -----
     (2,0,0)        1.00000E-11
     (0,2,0)        2.00000E-11
     (0,0,2)       -3.00000E-11
 Nucleus-field energy     =    -0.0000000256 hartrees
 Requested basis set is 6-311++G(d,p)
 There are 186 shells and 518 basis functions
 A cutoff of  1.0D-15 yielded  12368 shell pairs
 There are    107772 function pairs (    115866 Cartesian)
 Smallest overlap matrix eigenvalue = 1.19E-07
 Linear dependence detected in AO basis
 Number of orthogonalized atomic orbitals = 511
 Maximum deviation from orthogonality = 3.845E-10
 Guess from superposition of atomic densities
 Warning:  Energy on first SCF cycle will be non-variational
 SAD guess density has 210.000000 electrons

 -----------------------------------------------------------------------
  General SCF calculation program by
  Eric Jon Sundstrom, Paul Horn, Yuezhi Mao, Dmitri Zuev, Alec White,
  David Stuck, Shaama M.S., Shane Yost, Joonho Lee, David Small,
  Daniel Levine, Susi Lehtola, Hugh Burton, Evgeny Epifanovsky,
  Bang C. Huynh
 -----------------------------------------------------------------------
 Exchange:     0.2000 Hartree-Fock + 0.0800 Slater + 0.7200 B88
 Correlation:  0.1900 VWN1RPA + 0.8100 LYP
 Using SG-1 standard quadrature grid
 A restricted SCF calculation will be
 performed using DIIS
 SCF converges when DIIS error is below 1.0e-08
 ---------------------------------------
  Cycle       Energy         DIIS error
 ---------------------------------------
    1   -4145.0960767938      2.67e-02  
    2   -4140.2534327685      1.70e-03  
    3   -4140.1953439161      2.07e-03  
    4   -4140.3343410847      6.02e-04  
    5   -4140.3455454563      2.46e-04  
    6   -4140.3473632561      9.15e-05  
    7   -4140.3476188016      2.85e-05  
    8   -4140.3476427152      9.60e-06  
    9   -4140.3476454271      3.46e-06  
   10   -4140.3476458166      8.91e-07  
   11   -4140.3476458410      2.30e-07  
   12   -4140.3476458422      1.44e-07  
   13   -4140.3476458433      4.07e-08  
   14   -4140.3476458426      1.50e-08  
   15   -4140.3476458429      4.42e-09  Convergence criterion met
 ---------------------------------------
 SCF time:   CPU 987.62s  wall 987.00s 
 SCF   energy in the final basis set =    -4140.3476458429
 Total energy in the final basis set =    -4140.3476458429

 --------------------------------------------------------------

                    Orbital Energies (a.u.)
 --------------------------------------------------------------

 Alpha MOs
 -- Occupied --
********-101.5857-101.5854-101.5849-101.5804-101.5782-101.5765-101.5756
-10.2909 -10.2887 -10.2880 -10.2876 -10.2867 -10.2768 -10.2762 -10.2700
-10.2521 -10.2432 -10.2242 -10.2216  -9.5017  -9.5004  -9.5002  -9.4997
 -9.4960  -9.4928  -9.4911  -9.4910  -7.2668  -7.2655  -7.2650  -7.2646
 -7.2609  -7.2577  -7.2566  -7.2560  -7.2558  -7.2555  -7.2553  -7.2551
 -7.2545  -7.2543  -7.2543  -7.2537  -7.2508  -7.2499  -7.2476  -7.2469
 -7.2458  -7.2457  -7.2455  -7.2452  -0.9778  -0.9517  -0.9319  -0.9204
 -0.9077  -0.8876  -0.8831  -0.8732  -0.8544  -0.8421  -0.8015  -0.7613
 -0.7511  -0.7476  -0.6793  -0.6422  -0.6320  -0.6220  -0.5687  -0.5521
 -0.5361  -0.5341  -0.5053  -0.4889  -0.4785  -0.4763  -0.4743  -0.4684
 -0.4564  -0.4502  -0.4363  -0.4261  -0.4196  -0.4147  -0.4038  -0.3974
 -0.3782  -0.3685  -0.3648  -0.3639  -0.3608  -0.3519  -0.3472  -0.3416
 -0.3397  -0.3337  -0.3312  -0.3215  -0.3155  -0.2943  -0.2736  -0.2729
 -0.2669
 -- Virtual --
 -0.0843  -0.0682  -0.0632  -0.0542  -0.0472  -0.0310  -0.0129  -0.0103
 -0.0018   0.0012   0.0051   0.0164   0.0202   0.0218   0.0239   0.0283
  0.0336   0.0413   0.0485   0.0494   0.0538   0.0592   0.0644   0.0688
  0.0721   0.0755   0.0769   0.0813   0.0838   0.0864   0.0892   0.0908
  0.0952   0.0966   0.1007   0.1048   0.1065   0.1111   0.1146   0.1154
  0.1194   0.1236   0.1241   0.1272   0.1301   0.1310   0.1373   0.1392
  0.1444   0.1460   0.1478   0.1518   0.1569   0.1591   0.1628   0.1667
  0.1680   0.1748   0.1781   0.1814   0.1849   0.1888   0.1968   0.2022
  0.2046   0.2072   0.2109   0.2190   0.2226   0.2235   0.2256   0.2276
  0.2334   0.2370   0.2376   0.2448   0.2473   0.2498   0.2542   0.2552
  0.2596   0.2639   0.2659   0.2711   0.2740   0.2775   0.2809   0.2825
  0.2850   0.2885   0.2935   0.2950   0.2987   0.3051   0.3119   0.3145
  0.3248   0.3306   0.3353   0.3433   0.3820   0.4018   0.4071   0.4183
  0.4199   0.4235   0.4314   0.4388   0.4426   0.4457   0.4533   0.4550
  0.4553   0.4633   0.4663   0.4718   0.4763   0.4796   0.4854   0.4899
  0.4931   0.4940   0.4982   0.5030   0.5067   0.5116   0.5279   0.5345
  0.5481   0.5526   0.5587   0.5675   0.5788   0.5860   0.5893   0.5934
  0.5970   0.6003   0.6030   0.6071   0.6122   0.6155   0.6191   0.6343
  0.6368   0.6521   0.6611   0.6623   0.6695   0.6775   0.6887   0.6949
  0.7016   0.7175   0.7288   0.7548   0.7713   0.7864   0.7906   0.8072
  0.8150   0.8216   0.8244   0.8254   0.8297   0.8326   0.8357   0.8370
  0.8382   0.8400   0.8472   0.8487   0.8517   0.8551   0.8565   0.8602
  0.8658   0.8759   0.8783   0.8841   0.8884   0.8953   0.8996   0.9049
  0.9104   0.9128   0.9187   0.9227   0.9258   0.9293   0.9344   0.9393
  0.9449   0.9484   0.9540   0.9586   0.9615   0.9663   0.9719   0.9807
  0.9844   0.9911   1.0087   1.0124   1.0339   1.0417   1.0509   1.0608
  1.0759   1.0817   1.0968   1.1216   1.1285   1.1506   1.1748   1.1870
  1.2011   1.2095   1.2116   1.2257   1.2383   1.2508   1.2516   1.2579
  1.2662   1.2716   1.2792   1.2857   1.2958   1.3010   1.3145   1.3267
  1.3480   1.3595   1.3820   1.3947   1.4450   1.4531   1.4569   1.4905
  1.5233   1.5386   1.5516   1.5700   1.5899   1.6134   1.6357   1.6471
  1.6658   1.6837   1.7106   1.7412   1.7478   1.7541   1.7742   1.7895
  1.8139   1.8257   1.8440   1.8502   1.8644   1.8730   1.8836   1.8947
  1.9062   1.9313   1.9580   1.9703   1.9934   2.0587   2.0689   2.0793
  2.1049   2.1325   2.1746   2.1964   2.2211   2.2269   2.2378   2.2403
  2.2532   2.2582   2.2631   2.2695   2.2883   2.2930   2.2998   2.3046
  2.3140   2.3338   2.3371   2.3460   2.3872   2.3994   2.4004   2.4200
  2.4316   2.4380   2.4399   2.4703   2.4937   2.4998   2.5223   2.5308
  2.5423   2.5476   2.5708   2.6013   2.6255   2.6277   2.6380   2.6478
  2.6649   2.6873   2.7099   2.7305   2.7400   2.7465   2.7770   2.8018
  2.8077   2.8229   2.8699   2.9046   2.9273   2.9599   3.0238   3.0605
  3.0699   3.0789   3.0916   3.1184   3.1294   3.1495   3.1680   3.2073
  3.2255   3.2451   3.2581   3.3366   3.4302   3.4647   3.5031   3.6140
  3.6454   3.7089   3.7879   3.8740   3.8799   3.9588   4.0887   4.3362
  4.7879   4.8167   9.7144   9.7604   9.7810   9.7867   9.8014   9.8113
  9.8379   9.8480  23.2514  23.4696  23.7607  23.8052  23.8276  23.8756
 23.9165  23.9190  23.9582  24.0055  24.0457  24.1073  25.7629  25.8038
 25.8159  25.8224  25.8565  25.9295  25.9532  25.9830  26.0714  26.0960
 26.1084  26.1576  26.1924  26.1965  26.3150  26.4222  26.4553  26.5615
 26.5875  26.6168  26.7545  26.7619  26.9128  27.0753 215.7045 215.7517
215.7761 215.7831 215.8013 215.8127 215.8456 215.8564
 --------------------------------------------------------------

          Ground-State Mulliken Net Atomic Charges

     Atom                 Charge (a.u.)
  ----------------------------------------
      1 C                    -1.085849
      2 C                    -0.989892
      3 Cl                    0.552583
      4 C                     0.485156
      5 Cl                    0.624165
      6 C                    -0.537317
      7 Cl                    0.673412
      8 C                     0.184080
      9 Cl                    0.621992
     10 C                    -1.081019
     11 Cl                    0.645793
     12 C                    -0.383817
     13 C                    -0.419376
     14 Cl                    0.432988
     15 C                     0.251709
     16 Cl                    0.507446
     17 C                    -1.084623
     18 H                     0.219827
     19 C                     0.392046
     20 Cl                    0.494876
     21 C                    -0.720192
     22 H                     0.216012
  ----------------------------------------
  Sum of atomic charges =     0.000000

 -----------------------------------------------------------------
                    Cartesian Multipole Moments
 -----------------------------------------------------------------
    Charge (ESU x 10^10)
                -0.0000
    Dipole Moment (Debye)
         X       0.1172      Y       0.5999      Z      -0.4587
       Tot       0.7642
    Quadrupole Moments (Debye-Ang)
        XX    -167.9210     XY       0.4469     YY    -171.2831
        XZ      -1.8380     YZ      -0.2375     ZZ    -169.2513
    Octopole Moments (Debye-Ang^2)
       XXX    -161.2163    XXY      26.4395    XYY     -64.3567
       YYY      81.1986    XXZ       1.2520    XYZ       2.1527
       YYZ      14.5417    XZZ     -54.9670    YZZ      22.0350
       ZZZ      40.5524
    Hexadecapole Moments (Debye-Ang^3)
      XXXX   -7381.7361   XXXY     347.1043   XXYY   -1531.2626
      XYYY     351.7828   YYYY   -1444.7298   XXXZ    1114.6996
      XXYZ      67.6549   XYYZ     413.4189   YYYZ     140.2994
      XXZZ   -1958.8777   XYZZ     109.7156   YYZZ   -1002.4380
      XZZZ    1187.1129   YZZZ     175.7642   ZZZZ   -4495.7323
 -----------------------------------------------------------------
 Calculating analytic gradient of the SCF energy
 Gradient of SCF Energy
            1           2           3           4           5           6
    1   0.0012043   0.0005462   0.0024347   0.0000892   0.0001921  -0.0010413
    2   0.0008709  -0.0014715  -0.0147262  -0.0002348  -0.0000034   0.0000433
    3  -0.0007634   0.0007192  -0.0086362   0.0006713  -0.0005368   0.0006792
            7           8           9          10          11          12
    1   0.0005200  -0.0001859   0.0003466  -0.0001733   0.0001060  -0.0011530
    2   0.0000069  -0.0001128  -0.0000050   0.0016413   0.0005290  -0.0005916
    3  -0.0002976  -0.0009656   0.0002173  -0.0000037  -0.0000314   0.0006208
           13          14          15          16          17          18
    1   0.0008109  -0.0023148  -0.0000980  -0.0002478   0.0004094  -0.0000882
    2   0.0003345   0.0146822   0.0000079   0.0000385   0.0000400   0.0000316
    3   0.0016603   0.0086449   0.0001660   0.0000024  -0.0002378   0.0000233
           19          20          21          22
    1  -0.0005520   0.0000372  -0.0008329  -0.0000093
    2   0.0000331   0.0001329  -0.0015530   0.0003061
    3   0.0000197  -0.0001210  -0.0018701   0.0000392
 Max gradient component =       1.473E-02
 RMS gradient           =       3.062E-03
 Gradient time:  CPU 341.34 s  wall 341.35 s
 Geometry Optimization Parameters
   NAtoms,    NIC,     NZ,  NCons,   NDum,   NFix, NCnnct, MaxDiis
       22     163      22       0       0       0       0       0

 Cartesian Hessian Update
 Hessian updated using BFGS update


** GEOMETRY OPTIMIZATION IN DELOCALIZED INTERNAL COORDINATES **
   Searching for a Minimum

   Optimization Cycle:   5

                       Coordinates (Angstroms)
     ATOM                X               Y               Z
      1  C         0.0093253245   -0.0377896971    0.0088929293
      2  C        -0.0101683444    0.1193976968    1.4048199261
      3  Cl        1.4937066406    0.2459385860    2.2617801658
      4  C        -1.2134096030    0.1886129892    2.1176883827
      5  Cl       -1.1987711311    0.3888443918    3.8403240590
      6  C        -2.4320397495    0.1079217215    1.4314680474
      7  Cl       -3.9271723819    0.2029548064    2.3030374539
      8  C        -2.4388739726   -0.0568254793    0.0392974784
      9  Cl       -3.9484248944   -0.1747813295   -0.8083666845
     10  C        -1.2256691304   -0.1330161040   -0.6558548330
     11  Cl       -1.2644362333   -0.4224697037   -2.3776089961
     12  C         1.2944945853   -0.0759356502   -0.7451945900
     13  C         2.2873362354   -1.0366149760   -0.4879801348
     14  Cl        2.0323977427   -2.2432090656    0.7336719124
     15  C         3.4793895036   -1.0181992414   -1.2237382076
     16  Cl        4.7342303540   -2.1968484370   -0.9396066519
     17  C         3.6947101643   -0.0590237860   -2.2075458495
     18  H         4.6184122167   -0.0565717906   -2.7686923403
     19  C         2.7083406535    0.8883842449   -2.4493824324
     20  Cl        2.9763921315    2.1089735298   -3.6788339016
     21  C         1.5207867038    0.8865309216   -1.7349089200
     22  H         0.7740056031    1.6432384160   -1.9314902335
   Point Group: c1    Number of degrees of freedom:    60


   Energy is  -4140.347645843

 Hessian updated using BFGS update

 58 Hessian modes will be used to form the next step
  Hessian Eigenvalues:
     0.017581    0.017968    0.019650    0.020911    0.021015    0.022933
     0.023546    0.023833    0.023872    0.024089    0.024091    0.024114
     0.024114    0.024130    0.024136    0.024143    0.024197    0.028180
     0.034722    0.075555    0.160008    0.160276    0.218550    0.231810
     0.235178    0.236207    0.249869    0.249982    0.249988    0.249992
     0.249995    0.249999    0.250191    0.250418    0.254108    0.289369
     0.291920    0.300929    0.301009    0.301055    0.301291    0.302207
     0.319364    0.355328    0.356674    0.378194    0.414179    0.427436
     0.432024    0.455419    0.461875    0.468501    0.471544    0.477933
     0.478273    0.479228    0.485016    0.592341

 Minimum search - taking simple RFO step
 Searching for Lamda that Minimizes Along All modes
 Value Taken    Lamda =  -0.00785089
 Calculated Step too Large.  Step scaled by  0.656131
 Step Taken.  Stepsize is  0.300000

                             Maximum     Tolerance    Cnvgd?
         Gradient           0.012618      0.000300      NO
         Displacement       0.206793      0.001200      NO
         Energy change     -0.006474      0.000001      NO


 New Cartesian Coordinates Obtained by Inverse Iteration

 Displacement from previous Coordinates is:  0.573824
 ----------------------------------------------------------------
             Standard Nuclear Orientation (Angstroms)
    I     Atom           X                Y                Z
 ----------------------------------------------------------------
    1      C       0.0078029418    -0.0418731240     0.0082864315
    2      C      -0.0077361160     0.1609100144     1.3968144714
    3      Cl      1.5027385701     0.3262378065     2.2403188212
    4      C      -1.2099311233     0.2357718732     2.1106598381
    5      Cl     -1.1972505202     0.4865587818     3.8265416028
    6      C      -2.4282877565     0.1127026273     1.4289966778
    7      Cl     -3.9230316362     0.2095359939     2.3017564384
    8      C      -2.4369582981    -0.0992301482     0.0431285329
    9      Cl     -3.9454592061    -0.2679312728    -0.7965319727
   10      C      -1.2230324764    -0.1799417880    -0.6512780500
   11      Cl     -1.2459248694    -0.5225867867    -2.3628721622
   12      C       1.2929886340    -0.0767051521    -0.7475595704
   13      C       2.2633935321    -1.0650236049    -0.5206022511
   14      Cl      1.9779932005    -2.3024059890     0.6654520304
   15      C       3.4574914600    -1.0442580215    -1.2528208164
   16      Cl      4.6906838293    -2.2539819430    -1.0058500388
   17      C       3.6928254898    -0.0543615516    -2.2016378783
   18      H       4.6181303551    -0.0499680262    -2.7602037385
   19      C       2.7255676832     0.9195513146    -2.4129271675
   20      Cl      3.0195807029     2.1743289953    -3.6012771518
   21      C       1.5356375718     0.9157372779    -1.7012574467
   22      H       0.7973404500     1.6864447665    -1.8753600206
 ----------------------------------------------------------------
 Nuclear Repulsion Energy =        2718.93297803 hartrees
 There are      105 alpha and      105 beta electrons
 Applying Cartesian multipole field
    Component          Value
    ---------          -----
     (2,0,0)        1.00000E-11
     (0,2,0)        2.00000E-11
     (0,0,2)       -3.00000E-11
 Nucleus-field energy     =    -0.0000000228 hartrees
 Requested basis set is 6-311++G(d,p)
 There are 186 shells and 518 basis functions
 A cutoff of  1.0D-15 yielded  12369 shell pairs
 There are    107851 function pairs (    115956 Cartesian)
 Smallest overlap matrix eigenvalue = 1.17E-07
 Linear dependence detected in AO basis
 Number of orthogonalized atomic orbitals = 511
 Maximum deviation from orthogonality = 3.070E-10
 Guess from superposition of atomic densities
 Warning:  Energy on first SCF cycle will be non-variational
 SAD guess density has 210.000000 electrons

 -----------------------------------------------------------------------
  General SCF calculation program by
  Eric Jon Sundstrom, Paul Horn, Yuezhi Mao, Dmitri Zuev, Alec White,
  David Stuck, Shaama M.S., Shane Yost, Joonho Lee, David Small,
  Daniel Levine, Susi Lehtola, Hugh Burton, Evgeny Epifanovsky,
  Bang C. Huynh
 -----------------------------------------------------------------------
 Exchange:     0.2000 Hartree-Fock + 0.0800 Slater + 0.7200 B88
 Correlation:  0.1900 VWN1RPA + 0.8100 LYP
 Using SG-1 standard quadrature grid
 A restricted SCF calculation will be
 performed using DIIS
 SCF converges when DIIS error is below 1.0e-08
 ---------------------------------------
  Cycle       Energy         DIIS error
 ---------------------------------------
    1   -4145.0857994288      2.66e-02  
    2   -4140.2573859445      1.70e-03  
    3   -4140.1983733323      2.07e-03  
    4   -4140.3382607621      6.09e-04  
    5   -4140.3497056482      2.49e-04  
    6   -4140.3515665117      9.11e-05  
    7   -4140.3518193701      2.88e-05  
    8   -4140.3518438537      9.63e-06  
    9   -4140.3518465954      3.43e-06  
   10   -4140.3518469765      8.83e-07  
   11   -4140.3518470010      2.20e-07  
   12   -4140.3518470019      1.39e-07  
   13   -4140.3518470026      4.04e-08  
   14   -4140.3518470026      1.54e-08  
   15   -4140.3518470025      4.38e-09  Convergence criterion met
 ---------------------------------------
 SCF time:   CPU 987.29s  wall 987.00s 
 SCF   energy in the final basis set =    -4140.3518470025
 Total energy in the final basis set =    -4140.3518470025

 --------------------------------------------------------------

                    Orbital Energies (a.u.)
 --------------------------------------------------------------

 Alpha MOs
 -- Occupied --
********-101.5859-101.5854-101.5851-101.5815-101.5784-101.5766-101.5766
-10.2909 -10.2885 -10.2879 -10.2877 -10.2867 -10.2770 -10.2761 -10.2703
-10.2513 -10.2427 -10.2242 -10.2216  -9.5016  -9.5006  -9.5002  -9.4998
 -9.4968  -9.4929  -9.4919  -9.4911  -7.2667  -7.2657  -7.2650  -7.2647
 -7.2618  -7.2579  -7.2568  -7.2565  -7.2559  -7.2554  -7.2554  -7.2550
 -7.2547  -7.2544  -7.2543  -7.2538  -7.2516  -7.2508  -7.2478  -7.2471
 -7.2465  -7.2460  -7.2458  -7.2456  -0.9776  -0.9515  -0.9315  -0.9204
 -0.9075  -0.8872  -0.8836  -0.8735  -0.8538  -0.8424  -0.8014  -0.7612
 -0.7512  -0.7479  -0.6790  -0.6417  -0.6324  -0.6221  -0.5686  -0.5520
 -0.5368  -0.5345  -0.5049  -0.4889  -0.4786  -0.4760  -0.4742  -0.4685
 -0.4560  -0.4502  -0.4364  -0.4245  -0.4193  -0.4151  -0.4026  -0.3971
 -0.3767  -0.3682  -0.3646  -0.3639  -0.3609  -0.3519  -0.3476  -0.3412
 -0.3396  -0.3341  -0.3311  -0.3245  -0.3176  -0.2930  -0.2746  -0.2728
 -0.2678
 -- Virtual --
 -0.0821  -0.0683  -0.0634  -0.0546  -0.0493  -0.0312  -0.0128  -0.0105
 -0.0021   0.0011   0.0051   0.0161   0.0202   0.0216   0.0238   0.0280
  0.0339   0.0408   0.0486   0.0493   0.0538   0.0592   0.0641   0.0680
  0.0723   0.0755   0.0769   0.0811   0.0838   0.0864   0.0890   0.0912
  0.0952   0.0963   0.1001   0.1035   0.1070   0.1105   0.1145   0.1159
  0.1191   0.1232   0.1238   0.1272   0.1297   0.1310   0.1362   0.1394
  0.1445   0.1462   0.1469   0.1525   0.1563   0.1585   0.1624   0.1662
  0.1680   0.1742   0.1780   0.1805   0.1855   0.1883   0.1967   0.2022
  0.2045   0.2065   0.2113   0.2196   0.2235   0.2243   0.2247   0.2285
  0.2336   0.2368   0.2391   0.2449   0.2460   0.2478   0.2539   0.2555
  0.2596   0.2628   0.2653   0.2682   0.2768   0.2794   0.2795   0.2818
  0.2850   0.2887   0.2916   0.2936   0.2988   0.3046   0.3111   0.3150
  0.3221   0.3302   0.3347   0.3434   0.3820   0.4037   0.4072   0.4179
  0.4202   0.4232   0.4313   0.4387   0.4428   0.4464   0.4521   0.4552
  0.4565   0.4630   0.4666   0.4715   0.4775   0.4833   0.4854   0.4887
  0.4903   0.4935   0.4972   0.5042   0.5071   0.5118   0.5296   0.5348
  0.5497   0.5555   0.5598   0.5670   0.5788   0.5862   0.5914   0.5939
  0.5982   0.6003   0.6061   0.6093   0.6127   0.6150   0.6207   0.6346
  0.6376   0.6558   0.6594   0.6626   0.6736   0.6758   0.6887   0.6924
  0.7014   0.7153   0.7307   0.7547   0.7726   0.7864   0.7910   0.8089
  0.8162   0.8227   0.8244   0.8283   0.8302   0.8332   0.8353   0.8367
  0.8387   0.8406   0.8469   0.8493   0.8518   0.8543   0.8561   0.8611
  0.8655   0.8750   0.8784   0.8843   0.8903   0.8938   0.8967   0.9037
  0.9103   0.9115   0.9201   0.9217   0.9256   0.9285   0.9329   0.9368
  0.9388   0.9475   0.9544   0.9579   0.9624   0.9663   0.9724   0.9829
  0.9839   0.9958   1.0088   1.0126   1.0333   1.0415   1.0473   1.0595
  1.0806   1.0823   1.0954   1.1222   1.1318   1.1498   1.1782   1.1879
  1.2014   1.2086   1.2119   1.2255   1.2374   1.2498   1.2522   1.2577
  1.2681   1.2719   1.2795   1.2907   1.2949   1.2990   1.3127   1.3268
  1.3478   1.3621   1.3815   1.3931   1.4422   1.4563   1.4620   1.4882
  1.5269   1.5398   1.5537   1.5715   1.5908   1.6103   1.6354   1.6477
  1.6657   1.6846   1.7096   1.7422   1.7475   1.7530   1.7750   1.7899
  1.8129   1.8230   1.8414   1.8510   1.8617   1.8725   1.8837   1.8993
  1.9095   1.9326   1.9601   1.9732   1.9929   2.0597   2.0697   2.0772
  2.1045   2.1309   2.1747   2.1974   2.2208   2.2314   2.2364   2.2376
  2.2503   2.2550   2.2615   2.2697   2.2879   2.2916   2.3009   2.3083
  2.3111   2.3341   2.3362   2.3457   2.3865   2.4003   2.4035   2.4237
  2.4292   2.4417   2.4438   2.4696   2.4900   2.4984   2.5185   2.5312
  2.5418   2.5487   2.5696   2.6025   2.6242   2.6306   2.6421   2.6484
  2.6668   2.6813   2.7101   2.7290   2.7389   2.7455   2.7749   2.8024
  2.8057   2.8221   2.8659   2.9028   2.9321   2.9626   3.0269   3.0592
  3.0714   3.0776   3.0915   3.1181   3.1302   3.1515   3.1694   3.2092
  3.2287   3.2451   3.2587   3.3368   3.4297   3.4676   3.5043   3.6155
  3.6464   3.7121   3.7885   3.8772   3.8799   3.9596   4.0887   4.3252
  4.7888   4.8181   9.7179   9.7618   9.7815   9.7872   9.8023   9.8104
  9.8338   9.8542  23.2528  23.4702  23.7626  23.8052  23.8284  23.8764
 23.9170  23.9208  23.9588  24.0079  24.0505  24.1104  25.7622  25.8010
 25.8122  25.8202  25.8530  25.9173  25.9362  25.9851  26.0774  26.0953
 26.1080  26.1579  26.1942  26.1988  26.3150  26.4077  26.4529  26.5607
 26.5889  26.6171  26.7531  26.7690  26.9028  27.0738 215.7083 215.7534
215.7764 215.7836 215.8022 215.8113 215.8377 215.8671
 --------------------------------------------------------------

          Ground-State Mulliken Net Atomic Charges

     Atom                 Charge (a.u.)
  ----------------------------------------
      1 C                    -1.088666
      2 C                    -0.993146
      3 Cl                    0.526749
      4 C                     0.499264
      5 Cl                    0.627688
      6 C                    -0.484209
      7 Cl                    0.674330
      8 C                     0.166186
      9 Cl                    0.623327
     10 C                    -1.104056
     11 Cl                    0.629500
     12 C                    -0.361922
     13 C                    -0.514421
     14 Cl                    0.423620
     15 C                     0.320378
     16 Cl                    0.516365
     17 C                    -1.070649
     18 H                     0.221308
     19 C                     0.370121
     20 Cl                    0.490533
     21 C                    -0.688897
     22 H                     0.216597
  ----------------------------------------
  Sum of atomic charges =     0.000000

 -----------------------------------------------------------------
                    Cartesian Multipole Moments
 -----------------------------------------------------------------
    Charge (ESU x 10^10)
                 0.0000
    Dipole Moment (Debye)
         X       0.1168      Y       0.6254      Z      -0.4658
       Tot       0.7885
    Quadrupole Moments (Debye-Ang)
        XX    -167.8620     XY       0.4313     YY    -171.2116
        XZ      -1.8903     YZ      -0.1757     ZZ    -169.2611
    Octopole Moments (Debye-Ang^2)
       XXX    -160.1947    XXY      26.8430    XYY     -64.1034
       YYY      82.8694    XXZ       1.9158    XYZ       2.2916
       YYZ      15.3690    XZZ     -54.7406    YZZ      23.0224
       ZZZ      42.6630
    Hexadecapole Moments (Debye-Ang^3)
      XXXX   -7341.3809   XXXY     323.8429   XXYY   -1539.0667
      XYYY     325.3313   YYYY   -1531.8289   XXXZ    1131.7977
      XXYZ      54.1731   XYYZ     418.8829   YYYZ      93.2903
      XXZZ   -1941.1313   XYZZ     103.0550   YYZZ   -1004.9699
      XZZZ    1202.6459   YZZZ     135.5704   ZZZZ   -4424.8580
 -----------------------------------------------------------------
 Calculating analytic gradient of the SCF energy
 Gradient of SCF Energy
            1           2           3           4           5           6
    1   0.0004790   0.0005161   0.0017415  -0.0000377  -0.0001651  -0.0008448
    2   0.0003394  -0.0009973  -0.0098797   0.0000364  -0.0001356   0.0001484
    3  -0.0007283   0.0000420  -0.0056669   0.0008774  -0.0004789   0.0006403
            7           8           9          10          11          12
    1   0.0005411  -0.0006331   0.0003376   0.0001972   0.0004516  -0.0004103
    2  -0.0000464  -0.0001141   0.0000378   0.0014109   0.0001340  -0.0003482
    3  -0.0002154  -0.0009061   0.0004170   0.0000658  -0.0000223   0.0001988
           13          14          15          16          17          18
    1   0.0000688  -0.0012906   0.0000003  -0.0000566   0.0003280  -0.0000491
    2   0.0002513   0.0096234   0.0001356  -0.0000048   0.0000876  -0.0000252
    3   0.0015066   0.0057357  -0.0000341  -0.0000299  -0.0002474   0.0000359
           19          20          21          22
    1  -0.0004663   0.0000674  -0.0006662  -0.0001090
    2  -0.0000761   0.0001412  -0.0008431   0.0001247
    3   0.0001794  -0.0001211  -0.0013160   0.0000676
 Max gradient component =       9.880E-03
 RMS gradient           =       2.039E-03
 Gradient time:  CPU 338.91 s  wall 338.92 s
 Geometry Optimization Parameters
   NAtoms,    NIC,     NZ,  NCons,   NDum,   NFix, NCnnct, MaxDiis
       22     163      22       0       0       0       0       0

 Cartesian Hessian Update
 Hessian updated using BFGS update


** GEOMETRY OPTIMIZATION IN DELOCALIZED INTERNAL COORDINATES **
   Searching for a Minimum

   Optimization Cycle:   6

                       Coordinates (Angstroms)
     ATOM                X               Y               Z
      1  C         0.0078029418   -0.0418731240    0.0082864315
      2  C        -0.0077361160    0.1609100144    1.3968144714
      3  Cl        1.5027385701    0.3262378065    2.2403188212
      4  C        -1.2099311233    0.2357718732    2.1106598381
      5  Cl       -1.1972505202    0.4865587818    3.8265416028
      6  C        -2.4282877565    0.1127026273    1.4289966778
      7  Cl       -3.9230316362    0.2095359939    2.3017564384
      8  C        -2.4369582981   -0.0992301482    0.0431285329
      9  Cl       -3.9454592061   -0.2679312728   -0.7965319727
     10  C        -1.2230324764   -0.1799417880   -0.6512780500
     11  Cl       -1.2459248694   -0.5225867867   -2.3628721622
     12  C         1.2929886340   -0.0767051521   -0.7475595704
     13  C         2.2633935321   -1.0650236049   -0.5206022511
     14  Cl        1.9779932005   -2.3024059890    0.6654520304
     15  C         3.4574914600   -1.0442580215   -1.2528208164
     16  Cl        4.6906838293   -2.2539819430   -1.0058500388
     17  C         3.6928254898   -0.0543615516   -2.2016378783
     18  H         4.6181303551   -0.0499680262   -2.7602037385
     19  C         2.7255676832    0.9195513146   -2.4129271675
     20  Cl        3.0195807029    2.1743289953   -3.6012771518
     21  C         1.5356375718    0.9157372779   -1.7012574467
     22  H         0.7973404500    1.6864447665   -1.8753600206
   Point Group: c1    Number of degrees of freedom:    60


   Energy is  -4140.351847003

 Hessian updated using BFGS update

 60 Hessian modes will be used to form the next step
  Hessian Eigenvalues:
     0.016454    0.017766    0.019015    0.020898    0.020968    0.022989
     0.023577    0.023828    0.023873    0.024087    0.024092    0.024111
     0.024114    0.024131    0.024143    0.024155    0.024204    0.025834
     0.028459    0.074331    0.160012    0.160281    0.218616    0.231817
     0.235176    0.236210    0.249893    0.249983    0.249988    0.249992
     0.249999    0.249999    0.250038    0.250320    0.250563    0.254251
     0.289375    0.291929    0.300940    0.301009    0.301034    0.301064
     0.301290    0.302073    0.319444    0.355332    0.356673    0.378144
     0.414179    0.427425    0.432048    0.455319    0.461882    0.468483
     0.471530    0.477938    0.478275    0.479218    0.485191    0.592406

 Minimum search - taking simple RFO step
 Searching for Lamda that Minimizes Along All modes
 Value Taken    Lamda =  -0.00520571
 Calculated Step too Large.  Step scaled by  0.659744
 Step Taken.  Stepsize is  0.300000

                             Maximum     Tolerance    Cnvgd?
         Gradient           0.008419      0.000300      NO
         Displacement       0.212750      0.001200      NO
         Energy change     -0.004201      0.000001      NO


 New Cartesian Coordinates Obtained by Inverse Iteration

 Displacement from previous Coordinates is:  0.538258
 ----------------------------------------------------------------
             Standard Nuclear Orientation (Angstroms)
    I     Atom           X                Y                Z
 ----------------------------------------------------------------
    1      C       0.0063935644    -0.0458010273     0.0084120234
    2      C      -0.0072849135     0.1989606843     1.3888974158
    3      Cl      1.5058194654     0.4113787268     2.2205960369
    4      C      -1.2078743803     0.2760997242     2.1032551715
    5      Cl     -1.1929127558     0.5829082538     3.8103187060
    6      C      -2.4253929374     0.1104289274     1.4279553639
    7      Cl     -3.9212492953     0.2114299458     2.3002103673
    8      C      -2.4341928252    -0.1433953715     0.0494357530
    9      Cl     -3.9398760460    -0.3564256818    -0.7853375672
   10      C      -1.2205172082    -0.2246433167    -0.6449409062
   11      Cl     -1.2348218036    -0.6012739763    -2.3487165951
   12      C       1.2922182100    -0.0765679147    -0.7488638477
   13      C       2.2415804559    -1.0896259093    -0.5520827200
   14      Cl      1.9279121563    -2.3559602313     0.5983125708
   15      C       3.4371243167    -1.0680824122    -1.2807504469
   16      Cl      4.6475924917    -2.3069814419    -1.0690433789
   17      C       3.6919058155    -0.0516129501    -2.1963780703
   18      H       4.6183119694    -0.0460353260    -2.7532103680
   19      C       2.7434473703     0.9461795560    -2.3783548883
   20      Cl      3.0616502759     2.2301117850    -3.5283079582
   21      C       1.5515860453     0.9418410612    -1.6684482427
   22      H       0.8231424469     1.7265789381    -1.8211818396
 ----------------------------------------------------------------
 Nuclear Repulsion Energy =        2717.04149758 hartrees
 There are      105 alpha and      105 beta electrons
 Applying Cartesian multipole field
    Component          Value
    ---------          -----
     (2,0,0)        1.00000E-11
     (0,2,0)        2.00000E-11
     (0,0,2)       -3.00000E-11
 Nucleus-field energy     =    -0.0000000201 hartrees
 Requested basis set is 6-311++G(d,p)
 There are 186 shells and 518 basis functions
 A cutoff of  1.0D-15 yielded  12355 shell pairs
 There are    107755 function pairs (    115849 Cartesian)
 Smallest overlap matrix eigenvalue = 1.13E-07
 Linear dependence detected in AO basis
 Number of orthogonalized atomic orbitals = 511
 Maximum deviation from orthogonality = 5.266E-10
 Guess from superposition of atomic densities
 Warning:  Energy on first SCF cycle will be non-variational
 SAD guess density has 210.000000 electrons

 -----------------------------------------------------------------------
  General SCF calculation program by
  Eric Jon Sundstrom, Paul Horn, Yuezhi Mao, Dmitri Zuev, Alec White,
  David Stuck, Shaama M.S., Shane Yost, Joonho Lee, David Small,
  Daniel Levine, Susi Lehtola, Hugh Burton, Evgeny Epifanovsky,
  Bang C. Huynh
 -----------------------------------------------------------------------
 Exchange:     0.2000 Hartree-Fock + 0.0800 Slater + 0.7200 B88
 Correlation:  0.1900 VWN1RPA + 0.8100 LYP
 Using SG-1 standard quadrature grid
 A restricted SCF calculation will be
 performed using DIIS
 SCF converges when DIIS error is below 1.0e-08
 ---------------------------------------
  Cycle       Energy         DIIS error
 ---------------------------------------
    1   -4145.0790809517      2.66e-02  
    2   -4140.2599853998      1.70e-03  
    3   -4140.2003873490      2.08e-03  
    4   -4140.3408560020      6.14e-04  
    5   -4140.3524829455      2.51e-04  
    6   -4140.3543726749      9.10e-05  
    7   -4140.3546239166      2.90e-05  
    8   -4140.3546487873      9.64e-06  
    9   -4140.3546515385      3.40e-06  
   10   -4140.3546519127      8.76e-07  
   11   -4140.3546519365      2.10e-07  
   12   -4140.3546519374      1.32e-07  
   13   -4140.3546519379      4.02e-08  
   14   -4140.3546519380      1.56e-08  
   15   -4140.3546519383      4.37e-09  Convergence criterion met
 ---------------------------------------
 SCF time:   CPU 990.49s  wall 990.00s 
 SCF   energy in the final basis set =    -4140.3546519383
 Total energy in the final basis set =    -4140.3546519383

 --------------------------------------------------------------

                    Orbital Energies (a.u.)
 --------------------------------------------------------------

 Alpha MOs
 -- Occupied --
********-101.5859-101.5854-101.5852-101.5824-101.5785-101.5774-101.5767
-10.2911 -10.2883 -10.2878 -10.2877 -10.2866 -10.2771 -10.2759 -10.2705
-10.2507 -10.2423 -10.2242 -10.2217  -9.5015  -9.5006  -9.5002  -9.4999
 -9.4975  -9.4931  -9.4924  -9.4912  -7.2666  -7.2657  -7.2650  -7.2648
 -7.2625  -7.2580  -7.2573  -7.2564  -7.2560  -7.2554  -7.2553  -7.2550
 -7.2548  -7.2544  -7.2543  -7.2540  -7.2523  -7.2515  -7.2479  -7.2472
 -7.2471  -7.2466  -7.2459  -7.2457  -0.9776  -0.9514  -0.9313  -0.9202
 -0.9075  -0.8868  -0.8839  -0.8737  -0.8535  -0.8427  -0.8014  -0.7611
 -0.7514  -0.7482  -0.6789  -0.6412  -0.6329  -0.6223  -0.5685  -0.5520
 -0.5375  -0.5346  -0.5045  -0.4888  -0.4787  -0.4758  -0.4741  -0.4685
 -0.4557  -0.4501  -0.4365  -0.4232  -0.4192  -0.4155  -0.4015  -0.3969
 -0.3754  -0.3680  -0.3645  -0.3639  -0.3608  -0.3519  -0.3482  -0.3406
 -0.3396  -0.3345  -0.3312  -0.3273  -0.3183  -0.2918  -0.2757  -0.2728
 -0.2683
 -- Virtual --
 -0.0799  -0.0682  -0.0637  -0.0550  -0.0512  -0.0314  -0.0129  -0.0106
 -0.0023   0.0012   0.0050   0.0160   0.0201   0.0215   0.0237   0.0277
  0.0340   0.0403   0.0486   0.0494   0.0539   0.0592   0.0638   0.0673
  0.0726   0.0756   0.0769   0.0809   0.0838   0.0865   0.0882   0.0918
  0.0952   0.0959   0.0998   0.1026   0.1076   0.1098   0.1141   0.1163
  0.1185   0.1230   0.1236   0.1272   0.1292   0.1313   0.1353   0.1395
  0.1445   0.1461   0.1467   0.1535   0.1551   0.1584   0.1619   0.1665
  0.1686   0.1737   0.1779   0.1804   0.1860   0.1879   0.1967   0.2020
  0.2043   0.2060   0.2115   0.2197   0.2228   0.2245   0.2256   0.2286
  0.2337   0.2363   0.2401   0.2431   0.2454   0.2488   0.2536   0.2554
  0.2574   0.2630   0.2642   0.2671   0.2781   0.2793   0.2811   0.2815
  0.2859   0.2891   0.2909   0.2932   0.2984   0.3047   0.3102   0.3154
  0.3173   0.3301   0.3343   0.3434   0.3821   0.4051   0.4076   0.4174
  0.4211   0.4232   0.4312   0.4391   0.4430   0.4468   0.4504   0.4549
  0.4573   0.4621   0.4671   0.4717   0.4773   0.4842   0.4856   0.4866
  0.4904   0.4933   0.4986   0.5056   0.5094   0.5123   0.5299   0.5357
  0.5504   0.5587   0.5619   0.5665   0.5790   0.5854   0.5921   0.5944
  0.5998   0.6003   0.6086   0.6110   0.6135   0.6155   0.6232   0.6334
  0.6391   0.6560   0.6589   0.6635   0.6733   0.6755   0.6847   0.6917
  0.7019   0.7144   0.7329   0.7550   0.7748   0.7863   0.7890   0.8095
  0.8164   0.8223   0.8255   0.8297   0.8314   0.8333   0.8361   0.8373
  0.8391   0.8409   0.8469   0.8499   0.8514   0.8522   0.8569   0.8636
  0.8663   0.8741   0.8791   0.8849   0.8880   0.8924   0.8964   0.9025
  0.9066   0.9121   0.9182   0.9196   0.9222   0.9292   0.9329   0.9371
  0.9388   0.9467   0.9549   0.9571   0.9630   0.9681   0.9742   0.9836
  0.9846   0.9983   1.0050   1.0157   1.0340   1.0420   1.0450   1.0571
  1.0832   1.0866   1.0940   1.1236   1.1345   1.1502   1.1828   1.1889
  1.2026   1.2085   1.2128   1.2243   1.2370   1.2491   1.2526   1.2584
  1.2702   1.2720   1.2795   1.2927   1.2963   1.2977   1.3109   1.3265
  1.3473   1.3652   1.3784   1.3922   1.4361   1.4599   1.4654   1.4841
  1.5294   1.5418   1.5556   1.5729   1.5921   1.6084   1.6342   1.6477
  1.6661   1.6837   1.7083   1.7437   1.7466   1.7516   1.7753   1.7906
  1.8123   1.8199   1.8394   1.8508   1.8591   1.8720   1.8845   1.9030
  1.9120   1.9336   1.9638   1.9750   1.9924   2.0608   2.0706   2.0754
  2.1043   2.1281   2.1744   2.1987   2.2203   2.2343   2.2361   2.2369
  2.2468   2.2530   2.2615   2.2704   2.2884   2.2925   2.3006   2.3094
  2.3141   2.3326   2.3360   2.3443   2.3860   2.4008   2.4069   2.4246
  2.4292   2.4449   2.4480   2.4697   2.4816   2.4984   2.5145   2.5313
  2.5427   2.5496   2.5686   2.6045   2.6207   2.6338   2.6456   2.6489
  2.6662   2.6787   2.7098   2.7284   2.7378   2.7439   2.7720   2.8041
  2.8068   2.8232   2.8609   2.9007   2.9363   2.9643   3.0305   3.0586
  3.0731   3.0773   3.0921   3.1178   3.1316   3.1519   3.1707   3.2112
  3.2330   3.2442   3.2596   3.3372   3.4288   3.4709   3.5049   3.6162
  3.6481   3.7151   3.7894   3.8794   3.8805   3.9602   4.0888   4.3165
  4.7903   4.8188   9.7215   9.7632   9.7817   9.7867   9.8028   9.8103
  9.8252   9.8584  23.2542  23.4703  23.7637  23.8064  23.8284  23.8775
 23.9190  23.9225  23.9601  24.0091  24.0546  24.1136  25.7613  25.7991
 25.8097  25.8193  25.8519  25.9184  25.9341  25.9781  26.0798  26.0954
 26.1090  26.1595  26.1958  26.2106  26.3032  26.3904  26.4524  26.5589
 26.5905  26.6185  26.7522  26.7815  26.8861  27.0747 215.7122 215.7552
215.7764 215.7829 215.8023 215.8107 215.8285 215.8722
 --------------------------------------------------------------

          Ground-State Mulliken Net Atomic Charges

     Atom                 Charge (a.u.)
  ----------------------------------------
      1 C                    -1.089017
      2 C                    -1.021781
      3 Cl                    0.520403
      4 C                     0.489604
      5 Cl                    0.631333
      6 C                    -0.391691
      7 Cl                    0.675005
      8 C                     0.158414
      9 Cl                    0.623190
     10 C                    -1.163664
     11 Cl                    0.633005
     12 C                    -0.385108
     13 C                    -0.648783
     14 Cl                    0.439862
     15 C                     0.409244
     16 Cl                    0.521661
     17 C                    -1.048680
     18 H                     0.222718
     19 C                     0.349764
     20 Cl                    0.488505
     21 C                    -0.630734
     22 H                     0.216752
  ----------------------------------------
  Sum of atomic charges =     0.000000

 -----------------------------------------------------------------
                    Cartesian Multipole Moments
 -----------------------------------------------------------------
    Charge (ESU x 10^10)
                -0.0000
    Dipole Moment (Debye)
         X       0.1247      Y       0.6470      Z      -0.4741
       Tot       0.8118
    Quadrupole Moments (Debye-Ang)
        XX    -167.8320     XY       0.4290     YY    -171.1510
        XZ      -1.8937     YZ      -0.1293     ZZ    -169.2610
    Octopole Moments (Debye-Ang^2)
       XXX    -158.9004    XXY      27.1036    XYY     -63.7826
       YYY      83.9988    XXZ       2.5047    XYZ       2.4158
       YYZ      16.2184    XZZ     -54.3389    YZZ      23.8817
       ZZZ      44.6247
    Hexadecapole Moments (Debye-Ang^3)
      XXXX   -7305.0300   XXXY     300.4609   XXYY   -1546.9256
      XYYY     299.3848   YYYY   -1616.6751   XXXZ    1147.7491
      XXYZ      41.1253   XYYZ     423.8827   YYYZ      48.1389
      XXZZ   -1924.4915   XYZZ      96.2432   YYZZ   -1007.8062
      XZZZ    1218.0871   YZZZ      96.2433   ZZZZ   -4358.6241
 -----------------------------------------------------------------
 Calculating analytic gradient of the SCF energy
 Gradient of SCF Energy
            1           2           3           4           5           6
    1  -0.0003311   0.0000870   0.0011043   0.0003684   0.0002138  -0.0004135
    2   0.0000321  -0.0006546  -0.0064282   0.0000505  -0.0000685   0.0000223
    3  -0.0002728  -0.0001689  -0.0033943   0.0005460  -0.0003034   0.0001999
            7           8           9          10          11          12
    1   0.0001645  -0.0004499   0.0004162   0.0000993   0.0002212   0.0004132
    2   0.0000293  -0.0001770   0.0001304   0.0008498   0.0001577  -0.0001220
    3  -0.0001720  -0.0005946   0.0000733   0.0001716  -0.0000138  -0.0001526
           13          14          15          16          17          18
    1  -0.0001743  -0.0006749  -0.0000700  -0.0000463   0.0001325  -0.0000295
    2   0.0004545   0.0060466   0.0001248  -0.0000457   0.0001010  -0.0000296
    3   0.0010156   0.0038236  -0.0000132   0.0000119  -0.0001272   0.0000238
           19          20          21          22
    1  -0.0002082   0.0000434  -0.0006089  -0.0002572
    2  -0.0000705   0.0000629  -0.0004303  -0.0000356
    3   0.0001099  -0.0000782  -0.0007216   0.0000367
 Max gradient component =       6.428E-03
 RMS gradient           =       1.300E-03
 Gradient time:  CPU 336.67 s  wall 336.68 s
 Geometry Optimization Parameters
   NAtoms,    NIC,     NZ,  NCons,   NDum,   NFix, NCnnct, MaxDiis
       22     163      22       0       0       0       0       0

 Cartesian Hessian Update
 Hessian updated using BFGS update


** GEOMETRY OPTIMIZATION IN DELOCALIZED INTERNAL COORDINATES **
   Searching for a Minimum

   Optimization Cycle:   7

                       Coordinates (Angstroms)
     ATOM                X               Y               Z
      1  C         0.0063935644   -0.0458010273    0.0084120234
      2  C        -0.0072849135    0.1989606843    1.3888974158
      3  Cl        1.5058194654    0.4113787268    2.2205960369
      4  C        -1.2078743803    0.2760997242    2.1032551715
      5  Cl       -1.1929127558    0.5829082538    3.8103187060
      6  C        -2.4253929374    0.1104289274    1.4279553639
      7  Cl       -3.9212492953    0.2114299458    2.3002103673
      8  C        -2.4341928252   -0.1433953715    0.0494357530
      9  Cl       -3.9398760460   -0.3564256818   -0.7853375672
     10  C        -1.2205172082   -0.2246433167   -0.6449409062
     11  Cl       -1.2348218036   -0.6012739763   -2.3487165951
     12  C         1.2922182100   -0.0765679147   -0.7488638477
     13  C         2.2415804559   -1.0896259093   -0.5520827200
     14  Cl        1.9279121563   -2.3559602313    0.5983125708
     15  C         3.4371243167   -1.0680824122   -1.2807504469
     16  Cl        4.6475924917   -2.3069814419   -1.0690433789
     17  C         3.6919058155   -0.0516129501   -2.1963780703
     18  H         4.6183119694   -0.0460353260   -2.7532103680
     19  C         2.7434473703    0.9461795560   -2.3783548883
     20  Cl        3.0616502759    2.2301117850   -3.5283079582
     21  C         1.5515860453    0.9418410612   -1.6684482427
     22  H         0.8231424469    1.7265789381   -1.8211818396
   Point Group: c1    Number of degrees of freedom:    60


   Energy is  -4140.354651938

 Hessian updated using BFGS update

 60 Hessian modes will be used to form the next step
  Hessian Eigenvalues:
     0.012215    0.017851    0.018869    0.020877    0.020949    0.022751
     0.023012    0.023662    0.023848    0.023915    0.024090    0.024103
     0.024114    0.024119    0.024138    0.024144    0.024165    0.024363
     0.028531    0.074037    0.160011    0.160310    0.218710    0.231797
     0.235177    0.236280    0.249969    0.249983    0.249989    0.249995
     0.249999    0.250021    0.250051    0.250356    0.250944    0.254640
     0.289389    0.292021    0.300932    0.301018    0.301035    0.301067
     0.301251    0.302063    0.319407    0.355359    0.356672    0.378469
     0.414182    0.427430    0.432049    0.455201    0.461855    0.468488
     0.471527    0.477940    0.478321    0.479285    0.485789    0.591711

 Minimum search - taking simple RFO step
 Searching for Lamda that Minimizes Along All modes
 Value Taken    Lamda =  -0.00345097
 Calculated Step too Large.  Step scaled by  0.655936
 Step Taken.  Stepsize is  0.300000

                             Maximum     Tolerance    Cnvgd?
         Gradient           0.005435      0.000300      NO
         Displacement       0.207762      0.001200      NO
         Energy change     -0.002805      0.000001      NO


 New Cartesian Coordinates Obtained by Inverse Iteration

 Displacement from previous Coordinates is:  0.574467
 ----------------------------------------------------------------
             Standard Nuclear Orientation (Angstroms)
    I     Atom           X                Y                Z
 ----------------------------------------------------------------
    1      C       0.0046174538    -0.0381330972     0.0066842912
    2      C      -0.0082212683     0.2456367370     1.3788754086
    3      Cl      1.5074925168     0.5058358655     2.1951173389
    4      C      -1.2079464041     0.3183870975     2.0949579268
    5      Cl     -1.1975429843     0.6735132593     3.7930435467
    6      C      -2.4228069527     0.1046297252     1.4287839294
    7      Cl     -3.9176082375     0.1921690677     2.3055287972
    8      C      -2.4312004223    -0.1880708544     0.0584860715
    9      Cl     -3.9350256836    -0.4628897267    -0.7623240649
   10      C      -1.2178830181    -0.2609108141    -0.6384049378
   11      Cl     -1.2207624684    -0.6781075260    -2.3320436117
   12      C       1.2905972300    -0.0693296971    -0.7519180580
   13      C       2.2149579655    -1.1095897490    -0.5856230957
   14      Cl      1.8674849545    -2.4005619808     0.5294629293
   15      C       3.4123651295    -1.0933592903    -1.3105311822
   16      Cl      4.5944751706    -2.3645097429    -1.1336938948
   17      C       3.6918842249    -0.0539398328    -2.1930146719
   18      H       4.6197571973    -0.0513726412    -2.7475353389
   19      C       2.7672640969     0.9705995014    -2.3452551182
   20      Cl      3.1174422860     2.2817702287    -3.4540954415
   21      C       1.5733266782     0.9716850325    -1.6374588680
   22      H       0.8618949537     1.7760604814    -1.7672653762
 ----------------------------------------------------------------
 Nuclear Repulsion Energy =        2715.58160928 hartrees
 There are      105 alpha and      105 beta electrons
 Applying Cartesian multipole field
    Component          Value
    ---------          -----
     (2,0,0)        1.00000E-11
     (0,2,0)        2.00000E-11
     (0,0,2)       -3.00000E-11
 Nucleus-field energy     =    -0.0000000173 hartrees
 Requested basis set is 6-311++G(d,p)
 There are 186 shells and 518 basis functions
 A cutoff of  1.0D-15 yielded  12346 shell pairs
 There are    107749 function pairs (    115854 Cartesian)
 Smallest overlap matrix eigenvalue = 1.09E-07
 Linear dependence detected in AO basis
 Number of orthogonalized atomic orbitals = 511
 Maximum deviation from orthogonality = 2.729E-10
 Guess from superposition of atomic densities
 Warning:  Energy on first SCF cycle will be non-variational
 SAD guess density has 210.000000 electrons

 -----------------------------------------------------------------------
  General SCF calculation program by
  Eric Jon Sundstrom, Paul Horn, Yuezhi Mao, Dmitri Zuev, Alec White,
  David Stuck, Shaama M.S., Shane Yost, Joonho Lee, David Small,
  Daniel Levine, Susi Lehtola, Hugh Burton, Evgeny Epifanovsky,
  Bang C. Huynh
 -----------------------------------------------------------------------
 Exchange:     0.2000 Hartree-Fock + 0.0800 Slater + 0.7200 B88
 Correlation:  0.1900 VWN1RPA + 0.8100 LYP
 Using SG-1 standard quadrature grid
 A restricted SCF calculation will be
 performed using DIIS
 SCF converges when DIIS error is below 1.0e-08
 ---------------------------------------
  Cycle       Energy         DIIS error
 ---------------------------------------
    1   -4145.0724447596      2.66e-02  
    2   -4140.2616677474      1.71e-03  
    3   -4140.2017456738      2.08e-03  
    4   -4140.3425465603      6.17e-04  
    5   -4140.3542900938      2.52e-04  
    6   -4140.3562005626      9.09e-05  
    7   -4140.3564508532      2.92e-05  
    8   -4140.3564760389      9.64e-06  
    9   -4140.3564787936      3.37e-06  
   10   -4140.3564791625      8.70e-07  
   11   -4140.3564791859      2.00e-07  
   12   -4140.3564791869      1.24e-07  
   13   -4140.3564791875      3.97e-08  
   14   -4140.3564791873      1.58e-08  
   15   -4140.3564791875      4.40e-09  Convergence criterion met
 ---------------------------------------
 SCF time:   CPU 989.12s  wall 989.00s 
 SCF   energy in the final basis set =    -4140.3564791875
 Total energy in the final basis set =    -4140.3564791875

 --------------------------------------------------------------

                    Orbital Energies (a.u.)
 --------------------------------------------------------------

 Alpha MOs
 -- Occupied --
********-101.5859-101.5854-101.5853-101.5832-101.5787-101.5779-101.5768
-10.2910 -10.2883 -10.2878 -10.2877 -10.2867 -10.2772 -10.2758 -10.2707
-10.2502 -10.2421 -10.2242 -10.2217  -9.5014  -9.5006  -9.5001  -9.5000
 -9.4981  -9.4932  -9.4929  -9.4913  -7.2665  -7.2657  -7.2650  -7.2649
 -7.2631  -7.2582  -7.2578  -7.2563  -7.2561  -7.2554  -7.2552  -7.2550
 -7.2549  -7.2544  -7.2543  -7.2540  -7.2529  -7.2521  -7.2480  -7.2475
 -7.2474  -7.2470  -7.2460  -7.2457  -0.9775  -0.9513  -0.9310  -0.9202
 -0.9075  -0.8866  -0.8843  -0.8737  -0.8531  -0.8429  -0.8013  -0.7612
 -0.7515  -0.7483  -0.6788  -0.6406  -0.6334  -0.6224  -0.5683  -0.5520
 -0.5382  -0.5346  -0.5043  -0.4888  -0.4787  -0.4756  -0.4741  -0.4685
 -0.4555  -0.4501  -0.4366  -0.4221  -0.4192  -0.4158  -0.4007  -0.3967
 -0.3744  -0.3678  -0.3644  -0.3639  -0.3607  -0.3519  -0.3487  -0.3402
 -0.3396  -0.3351  -0.3320  -0.3287  -0.3186  -0.2906  -0.2770  -0.2728
 -0.2686
 -- Virtual --
 -0.0777  -0.0682  -0.0640  -0.0558  -0.0528  -0.0315  -0.0130  -0.0108
 -0.0024   0.0012   0.0049   0.0157   0.0200   0.0214   0.0236   0.0274
  0.0341   0.0399   0.0486   0.0497   0.0541   0.0592   0.0631   0.0668
  0.0729   0.0757   0.0770   0.0809   0.0836   0.0865   0.0872   0.0922
  0.0952   0.0958   0.0995   0.1019   0.1083   0.1091   0.1137   0.1167
  0.1178   0.1226   0.1234   0.1273   0.1285   0.1318   0.1345   0.1394
  0.1441   0.1456   0.1471   0.1535   0.1547   0.1585   0.1612   0.1674
  0.1694   0.1734   0.1779   0.1810   0.1866   0.1878   0.1965   0.2014
  0.2040   0.2055   0.2116   0.2193   0.2219   0.2240   0.2258   0.2283
  0.2337   0.2364   0.2378   0.2431   0.2450   0.2496   0.2536   0.2559
  0.2569   0.2607   0.2651   0.2672   0.2781   0.2800   0.2816   0.2830
  0.2855   0.2904   0.2909   0.2929   0.2979   0.3052   0.3085   0.3103
  0.3164   0.3311   0.3342   0.3450   0.3820   0.4061   0.4081   0.4173
  0.4223   0.4233   0.4311   0.4401   0.4438   0.4467   0.4488   0.4548
  0.4574   0.4610   0.4681   0.4717   0.4767   0.4824   0.4850   0.4871
  0.4917   0.4930   0.5006   0.5063   0.5107   0.5136   0.5294   0.5373
  0.5510   0.5616   0.5647   0.5664   0.5792   0.5847   0.5917   0.5944
  0.6006   0.6015   0.6096   0.6123   0.6133   0.6181   0.6261   0.6318
  0.6402   0.6523   0.6589   0.6625   0.6712   0.6772   0.6812   0.6906
  0.7025   0.7145   0.7351   0.7555   0.7775   0.7849   0.7876   0.8102
  0.8159   0.8217   0.8270   0.8297   0.8328   0.8330   0.8360   0.8380
  0.8400   0.8416   0.8461   0.8500   0.8512   0.8521   0.8585   0.8636
  0.8683   0.8743   0.8805   0.8826   0.8859   0.8927   0.8958   0.8990
  0.9052   0.9126   0.9162   0.9195   0.9218   0.9294   0.9344   0.9370
  0.9397   0.9462   0.9545   0.9561   0.9633   0.9697   0.9765   0.9853
  0.9865   0.9986   1.0010   1.0194   1.0355   1.0430   1.0460   1.0554
  1.0855   1.0898   1.0924   1.1258   1.1364   1.1523   1.1858   1.1896
  1.2053   1.2098   1.2147   1.2223   1.2377   1.2488   1.2525   1.2592
  1.2719   1.2722   1.2796   1.2905   1.2949   1.3025   1.3094   1.3261
  1.3471   1.3682   1.3739   1.3918   1.4273   1.4633   1.4670   1.4796
  1.5298   1.5448   1.5578   1.5746   1.5941   1.6077   1.6317   1.6479
  1.6660   1.6817   1.7065   1.7443   1.7449   1.7508   1.7759   1.7918
  1.8114   1.8170   1.8374   1.8507   1.8560   1.8715   1.8849   1.9058
  1.9135   1.9341   1.9681   1.9766   1.9918   2.0618   2.0713   2.0740
  2.1041   2.1245   2.1736   2.2004   2.2200   2.2332   2.2364   2.2396
  2.2425   2.2514   2.2623   2.2708   2.2911   2.2937   2.3008   2.3094
  2.3189   2.3303   2.3362   2.3431   2.3846   2.4008   2.4089   2.4224
  2.4327   2.4466   2.4515   2.4702   2.4736   2.4991   2.5121   2.5301
  2.5446   2.5503   2.5674   2.6053   2.6178   2.6369   2.6458   2.6502
  2.6637   2.6804   2.7089   2.7284   2.7367   2.7419   2.7688   2.8029
  2.8128   2.8262   2.8556   2.8982   2.9403   2.9654   3.0338   3.0586
  3.0739   3.0782   3.0936   3.1178   3.1334   3.1503   3.1720   3.2128
  3.2381   3.2414   3.2615   3.3375   3.4276   3.4746   3.5050   3.6163
  3.6499   3.7183   3.7908   3.8796   3.8823   3.9607   4.0889   4.3093
  4.7916   4.8180   9.7252   9.7648   9.7818   9.7858   9.8038   9.8096
  9.8212   9.8543  23.2559  23.4706  23.7650  23.8067  23.8276  23.8786
 23.9187  23.9239  23.9610  24.0094  24.0578  24.1165  25.7608  25.7978
 25.8082  25.8192  25.8522  25.9248  25.9392  25.9689  26.0808  26.0933
 26.1117  26.1605  26.1961  26.2325  26.2788  26.3834  26.4527  26.5553
 26.5911  26.6211  26.7500  26.7914  26.8695  27.0816 215.7161 215.7570
215.7764 215.7817 215.8032 215.8090 215.8261 215.8668
 --------------------------------------------------------------

          Ground-State Mulliken Net Atomic Charges

     Atom                 Charge (a.u.)
  ----------------------------------------
      1 C                    -1.093729
      2 C                    -1.062627
      3 Cl                    0.533576
      4 C                     0.436466
      5 Cl                    0.634692
      6 C                    -0.264959
      7 Cl                    0.676799
      8 C                     0.191727
      9 Cl                    0.621198
     10 C                    -1.240527
     11 Cl                    0.644511
     12 C                    -0.455788
     13 C                    -0.838802
     14 Cl                    0.481465
     15 C                     0.530029
     16 Cl                    0.524005
     17 C                    -1.020511
     18 H                     0.224279
     19 C                     0.326862
     20 Cl                    0.487365
     21 C                    -0.552808
     22 H                     0.216776
  ----------------------------------------
  Sum of atomic charges =     0.000000

 -----------------------------------------------------------------
                    Cartesian Multipole Moments
 -----------------------------------------------------------------
    Charge (ESU x 10^10)
                 0.0000
    Dipole Moment (Debye)
         X       0.1372      Y       0.6684      Z      -0.4773
       Tot       0.8327
    Quadrupole Moments (Debye-Ang)
        XX    -167.7812     XY       0.4197     YY    -171.0944
        XZ      -1.9324     YZ      -0.1006     ZZ    -169.2739
    Octopole Moments (Debye-Ang^2)
       XXX    -157.1236    XXY      27.3241    XYY     -63.3385
       YYY      85.9977    XXZ       3.1897    XYZ       2.5600
       YYZ      16.8818    XZZ     -53.8546    YZZ      24.7691
       ZZZ      46.3770
    Hexadecapole Moments (Debye-Ang^3)
      XXXX   -7266.6911   XXXY     268.4736   XXYY   -1554.9406
      XYYY     264.5403   YYYY   -1705.5710   XXXZ    1169.7679
      XXYZ      28.1324   XYYZ     431.1084   YYYZ       3.2047
      XXZZ   -1907.4573   XYZZ      86.1565   YYZZ   -1011.4535
      XZZZ    1239.0309   YZZZ      56.2128   ZZZZ   -4293.3225
 -----------------------------------------------------------------
 Calculating analytic gradient of the SCF energy
 Gradient of SCF Energy
            1           2           3           4           5           6
    1  -0.0007173  -0.0000397   0.0010450   0.0000493  -0.0002029   0.0000375
    2  -0.0001771  -0.0004357  -0.0041169   0.0000966  -0.0000982   0.0000499
    3  -0.0001799  -0.0003661  -0.0020942   0.0001828  -0.0000977  -0.0000738
            7           8           9          10          11          12
    1   0.0000823  -0.0003882   0.0000762   0.0004183   0.0004004   0.0006227
    2  -0.0000188  -0.0000484   0.0001418   0.0007260   0.0000108  -0.0000543
    3   0.0000066   0.0000586   0.0001703  -0.0000419   0.0000060  -0.0002570
           13          14          15          16          17          18
    1  -0.0002127  -0.0003633  -0.0000671   0.0000073  -0.0000294  -0.0000066
    2   0.0005577   0.0035469   0.0000316  -0.0000259   0.0001255  -0.0000072
    3   0.0005333   0.0025599   0.0000100   0.0000227  -0.0000445   0.0000139
           19          20          21          22
    1   0.0000460   0.0000198  -0.0005436  -0.0002341
    2  -0.0000209  -0.0000030  -0.0002158  -0.0000644
    3  -0.0000263  -0.0000115  -0.0003668  -0.0000042
 Max gradient component =       4.117E-03
 RMS gradient           =       8.299E-04
 Gradient time:  CPU 336.62 s  wall 336.63 s
 Geometry Optimization Parameters
   NAtoms,    NIC,     NZ,  NCons,   NDum,   NFix, NCnnct, MaxDiis
       22     163      22       0       0       0       0       0

 Cartesian Hessian Update
 Hessian updated using BFGS update


** GEOMETRY OPTIMIZATION IN DELOCALIZED INTERNAL COORDINATES **
   Searching for a Minimum

   Optimization Cycle:   8

                       Coordinates (Angstroms)
     ATOM                X               Y               Z
      1  C         0.0046174538   -0.0381330972    0.0066842912
      2  C        -0.0082212683    0.2456367370    1.3788754086
      3  Cl        1.5074925168    0.5058358655    2.1951173389
      4  C        -1.2079464041    0.3183870975    2.0949579268
      5  Cl       -1.1975429843    0.6735132593    3.7930435467
      6  C        -2.4228069527    0.1046297252    1.4287839294
      7  Cl       -3.9176082375    0.1921690677    2.3055287972
      8  C        -2.4312004223   -0.1880708544    0.0584860715
      9  Cl       -3.9350256836   -0.4628897267   -0.7623240649
     10  C        -1.2178830181   -0.2609108141   -0.6384049378
     11  Cl       -1.2207624684   -0.6781075260   -2.3320436117
     12  C         1.2905972300   -0.0693296971   -0.7519180580
     13  C         2.2149579655   -1.1095897490   -0.5856230957
     14  Cl        1.8674849545   -2.4005619808    0.5294629293
     15  C         3.4123651295   -1.0933592903   -1.3105311822
     16  Cl        4.5944751706   -2.3645097429   -1.1336938948
     17  C         3.6918842249   -0.0539398328   -2.1930146719
     18  H         4.6197571973   -0.0513726412   -2.7475353389
     19  C         2.7672640969    0.9705995014   -2.3452551182
     20  Cl        3.1174422860    2.2817702287   -3.4540954415
     21  C         1.5733266782    0.9716850325   -1.6374588680
     22  H         0.8618949537    1.7760604814   -1.7672653762
   Point Group: c1    Number of degrees of freedom:    60


   Energy is  -4140.356479187

 Hessian updated using BFGS update

 60 Hessian modes will be used to form the next step
  Hessian Eigenvalues:
     0.008870    0.017866    0.018740    0.020852    0.020938    0.022307
     0.023017    0.023656    0.023844    0.023910    0.024090    0.024103
     0.024114    0.024117    0.024139    0.024145    0.024198    0.024319
     0.028578    0.073745    0.160011    0.160292    0.218619    0.231799
     0.235186    0.236285    0.249917    0.249984    0.249989    0.249994
     0.249999    0.250017    0.250053    0.250304    0.251633    0.255317
     0.289394    0.292037    0.300919    0.301015    0.301035    0.301066
     0.301242    0.302075    0.319997    0.355365    0.356673    0.378593
     0.414192    0.427397    0.432050    0.455292    0.461856    0.469001
     0.471575    0.477947    0.478345    0.479292    0.485884    0.591091

 Minimum search - taking simple RFO step
 Searching for Lamda that Minimizes Along All modes
 Value Taken    Lamda =  -0.00207523
 Calculated Step too Large.  Step scaled by  0.698682
 Step Taken.  Stepsize is  0.300000

                             Maximum     Tolerance    Cnvgd?
         Gradient           0.003460      0.000300      NO
         Displacement       0.209202      0.001200      NO
         Energy change     -0.001827      0.000001      NO


 New Cartesian Coordinates Obtained by Inverse Iteration

 Displacement from previous Coordinates is:  0.571639
 ----------------------------------------------------------------
             Standard Nuclear Orientation (Angstroms)
    I     Atom           X                Y                Z
 ----------------------------------------------------------------
    1      C       0.0033880314    -0.0287812476     0.0055454870
    2      C      -0.0110050085     0.2915835463     1.3689282772
    3      Cl      1.5029126768     0.6047523942     2.1709193094
    4      C      -1.2094798048     0.3569073711     2.0867966645
    5      Cl     -1.1993506135     0.7632394279     3.7735486264
    6      C      -2.4209374153     0.0941950340     1.4308509362
    7      Cl     -3.9155889133     0.1699022673     2.3097853845
    8      C      -2.4264521331    -0.2352071675     0.0687988338
    9      Cl     -3.9239880178    -0.5719422475    -0.7407831301
   10      C      -1.2140324988    -0.2962306156    -0.6302903827
   11      Cl     -1.2087810077    -0.7435679834    -2.3154658349
   12      C       1.2894732579    -0.0598691849    -0.7533585372
   13      C       2.1885549418    -1.1257032471    -0.6172881939
   14      Cl      1.8073213544    -2.4385161399     0.4622335271
   15      C       3.3867315679    -1.1170650897    -1.3403028108
   16      Cl      4.5373701942    -2.4210364662    -1.2007447522
   17      C       3.6913541824    -0.0582124283    -2.1911451203
   18      H       4.6195945650    -0.0608060149    -2.7451171337
   19      C       2.7917814615     0.9923068793    -2.3126044218
   20      Cl      3.1744601374     2.3274221567    -3.3812899607
   21      C       1.5967825651     1.0008778034    -1.6055905141
   22      H       0.9044528953     1.8252629961    -1.7116496740
 ----------------------------------------------------------------
 Nuclear Repulsion Energy =        2714.62271120 hartrees
 There are      105 alpha and      105 beta electrons
 Applying Cartesian multipole field
    Component          Value
    ---------          -----
     (2,0,0)        1.00000E-11
     (0,2,0)        2.00000E-11
     (0,0,2)       -3.00000E-11
 Nucleus-field energy     =    -0.0000000147 hartrees
 Requested basis set is 6-311++G(d,p)
 There are 186 shells and 518 basis functions
 A cutoff of  1.0D-15 yielded  12340 shell pairs
 There are    107751 function pairs (    115864 Cartesian)
 Smallest overlap matrix eigenvalue = 1.06E-07
 Linear dependence detected in AO basis
 Number of orthogonalized atomic orbitals = 511
 Maximum deviation from orthogonality = 4.834E-10
 Guess from superposition of atomic densities
 Warning:  Energy on first SCF cycle will be non-variational
 SAD guess density has 210.000000 electrons

 -----------------------------------------------------------------------
  General SCF calculation program by
  Eric Jon Sundstrom, Paul Horn, Yuezhi Mao, Dmitri Zuev, Alec White,
  David Stuck, Shaama M.S., Shane Yost, Joonho Lee, David Small,
  Daniel Levine, Susi Lehtola, Hugh Burton, Evgeny Epifanovsky,
  Bang C. Huynh
 -----------------------------------------------------------------------
 Exchange:     0.2000 Hartree-Fock + 0.0800 Slater + 0.7200 B88
 Correlation:  0.1900 VWN1RPA + 0.8100 LYP
 Using SG-1 standard quadrature grid
 A restricted SCF calculation will be
 performed using DIIS
 SCF converges when DIIS error is below 1.0e-08
 ---------------------------------------
  Cycle       Energy         DIIS error
 ---------------------------------------
    1   -4145.0693133174      2.66e-02  
    2   -4140.2626507481      1.71e-03  
    3   -4140.2022173636      2.09e-03  
    4   -4140.3435212467      6.21e-04  
    5   -4140.3554204874      2.53e-04  
    6   -4140.3573516157      9.08e-05  
    7   -4140.3576010787      2.94e-05  
    8   -4140.3576266271      9.63e-06  
    9   -4140.3576293777      3.35e-06  
   10   -4140.3576297433      8.65e-07  
   11   -4140.3576297660      1.92e-07  
   12   -4140.3576297672      1.15e-07  
   13   -4140.3576297678      3.86e-08  
   14   -4140.3576297675      1.58e-08  
   15   -4140.3576297672      4.51e-09  Convergence criterion met
 ---------------------------------------
 SCF time:   CPU 989.84s  wall 990.00s 
 SCF   energy in the final basis set =    -4140.3576297672
 Total energy in the final basis set =    -4140.3576297672

 --------------------------------------------------------------

                    Orbital Energies (a.u.)
 --------------------------------------------------------------

 Alpha MOs
 -- Occupied --
********-101.5859-101.5854-101.5853-101.5837-101.5788-101.5783-101.5768
-10.2912 -10.2882 -10.2878 -10.2874 -10.2866 -10.2773 -10.2757 -10.2708
-10.2498 -10.2419 -10.2242 -10.2217  -9.5014  -9.5005  -9.5001  -9.5001
 -9.4986  -9.4934  -9.4932  -9.4914  -7.2665  -7.2656  -7.2650  -7.2649
 -7.2635  -7.2583  -7.2581  -7.2563  -7.2561  -7.2554  -7.2552  -7.2549
 -7.2549  -7.2544  -7.2542  -7.2541  -7.2534  -7.2525  -7.2481  -7.2479
 -7.2475  -7.2474  -7.2461  -7.2458  -0.9774  -0.9512  -0.9310  -0.9201
 -0.9074  -0.8863  -0.8846  -0.8738  -0.8529  -0.8430  -0.8013  -0.7612
 -0.7516  -0.7483  -0.6788  -0.6399  -0.6339  -0.6224  -0.5682  -0.5520
 -0.5388  -0.5346  -0.5041  -0.4888  -0.4788  -0.4755  -0.4741  -0.4685
 -0.4553  -0.4501  -0.4366  -0.4213  -0.4191  -0.4162  -0.4001  -0.3966
 -0.3736  -0.3675  -0.3643  -0.3640  -0.3606  -0.3520  -0.3494  -0.3397
 -0.3395  -0.3356  -0.3333  -0.3289  -0.3188  -0.2893  -0.2781  -0.2729
 -0.2687
 -- Virtual --
 -0.0755  -0.0681  -0.0641  -0.0573  -0.0537  -0.0317  -0.0129  -0.0109
 -0.0025   0.0012   0.0049   0.0156   0.0199   0.0214   0.0236   0.0273
  0.0341   0.0396   0.0485   0.0501   0.0544   0.0592   0.0623   0.0666
  0.0731   0.0760   0.0772   0.0809   0.0835   0.0861   0.0867   0.0924
  0.0951   0.0959   0.0992   0.1019   0.1081   0.1092   0.1133   0.1166
  0.1174   0.1222   0.1233   0.1273   0.1281   0.1325   0.1340   0.1392
  0.1434   0.1454   0.1472   0.1519   0.1555   0.1586   0.1609   0.1681
  0.1701   0.1736   0.1779   0.1820   0.1864   0.1882   0.1961   0.2009
  0.2038   0.2051   0.2115   0.2180   0.2205   0.2225   0.2259   0.2280
  0.2326   0.2365   0.2374   0.2434   0.2441   0.2484   0.2546   0.2562
  0.2584   0.2598   0.2658   0.2678   0.2788   0.2796   0.2816   0.2841
  0.2850   0.2882   0.2923   0.2939   0.2979   0.3031   0.3068   0.3090
  0.3169   0.3327   0.3353   0.3478   0.3818   0.4066   0.4090   0.4178
  0.4233   0.4236   0.4311   0.4417   0.4454   0.4459   0.4479   0.4548
  0.4570   0.4601   0.4687   0.4713   0.4760   0.4808   0.4850   0.4867
  0.4926   0.4939   0.5031   0.5065   0.5105   0.5146   0.5290   0.5394
  0.5523   0.5637   0.5654   0.5686   0.5790   0.5845   0.5903   0.5942
  0.6012   0.6025   0.6083   0.6134   0.6155   0.6200   0.6288   0.6315
  0.6414   0.6495   0.6581   0.6593   0.6717   0.6766   0.6807   0.6892
  0.7015   0.7162   0.7382   0.7569   0.7800   0.7846   0.7875   0.8106
  0.8142   0.8214   0.8280   0.8299   0.8330   0.8340   0.8359   0.8370
  0.8411   0.8417   0.8458   0.8500   0.8507   0.8526   0.8598   0.8616
  0.8702   0.8739   0.8788   0.8848   0.8860   0.8916   0.8941   0.8980
  0.9048   0.9133   0.9153   0.9200   0.9220   0.9296   0.9344   0.9380
  0.9408   0.9458   0.9531   0.9549   0.9633   0.9699   0.9770   0.9874
  0.9888   0.9960   1.0018   1.0220   1.0350   1.0452   1.0496   1.0561
  1.0873   1.0906   1.0916   1.1280   1.1372   1.1569   1.1863   1.1906
  1.2067   1.2126   1.2193   1.2226   1.2398   1.2490   1.2530   1.2611
  1.2723   1.2737   1.2798   1.2886   1.2941   1.3035   1.3100   1.3252
  1.3473   1.3656   1.3744   1.3915   1.4196   1.4671   1.4675   1.4767
  1.5288   1.5484   1.5600   1.5764   1.5966   1.6088   1.6285   1.6480
  1.6661   1.6795   1.7050   1.7419   1.7465   1.7506   1.7766   1.7933
  1.8105   1.8144   1.8358   1.8503   1.8536   1.8720   1.8855   1.9079
  1.9145   1.9339   1.9729   1.9779   1.9908   2.0628   2.0717   2.0730
  2.1039   2.1214   2.1727   2.2022   2.2197   2.2316   2.2363   2.2392
  2.2419   2.2500   2.2635   2.2705   2.2902   2.2979   2.3030   2.3106
  2.3234   2.3276   2.3367   2.3428   2.3834   2.3993   2.4101   2.4211
  2.4368   2.4460   2.4527   2.4693   2.4724   2.5002   2.5123   2.5283
  2.5461   2.5516   2.5663   2.6019   2.6201   2.6390   2.6437   2.6534
  2.6630   2.6833   2.7077   2.7287   2.7359   2.7396   2.7661   2.8023
  2.8166   2.8296   2.8511   2.8956   2.9441   2.9656   3.0376   3.0590
  3.0737   3.0804   3.0961   3.1176   3.1357   3.1470   3.1734   3.2145
  3.2382   3.2433   3.2658   3.3378   3.4270   3.4789   3.5048   3.6158
  3.6526   3.7216   3.7927   3.8796   3.8842   3.9612   4.0894   4.3040
  4.7931   4.8159   9.7290   9.7665   9.7819   9.7843   9.8040   9.8086
  9.8247   9.8478  23.2583  23.4712  23.7650  23.8078  23.8268  23.8798
 23.9193  23.9246  23.9612  24.0097  24.0603  24.1192  25.7604  25.7962
 25.8065  25.8197  25.8532  25.9136  25.9557  25.9656  26.0761  26.0922
 26.1152  26.1610  26.1948  26.2539  26.2636  26.3810  26.4534  26.5520
 26.5905  26.6253  26.7488  26.7927  26.8628  27.0958 215.7202 215.7590
215.7764 215.7800 215.8032 215.8080 215.8316 215.8583
 --------------------------------------------------------------

          Ground-State Mulliken Net Atomic Charges

     Atom                 Charge (a.u.)
  ----------------------------------------
      1 C                    -1.084269
      2 C                    -1.124327
      3 Cl                    0.552986
      4 C                     0.372977
      5 Cl                    0.636187
      6 C                    -0.142813
      7 Cl                    0.678375
      8 C                     0.221623
      9 Cl                    0.619702
     10 C                    -1.322562
     11 Cl                    0.656947
     12 C                    -0.537673
     13 C                    -1.014839
     14 Cl                    0.516647
     15 C                     0.662775
     16 Cl                    0.526326
     17 C                    -0.989332
     18 H                     0.226240
     19 C                     0.303837
     20 Cl                    0.488782
     21 C                    -0.464177
     22 H                     0.216588
  ----------------------------------------
  Sum of atomic charges =     0.000000

 -----------------------------------------------------------------
                    Cartesian Multipole Moments
 -----------------------------------------------------------------
    Charge (ESU x 10^10)
                 0.0000
    Dipole Moment (Debye)
         X       0.1499      Y       0.6860      Z      -0.4747
       Tot       0.8476
    Quadrupole Moments (Debye-Ang)
        XX    -167.7458     XY       0.4113     YY    -171.0455
        XZ      -1.9306     YZ      -0.0738     ZZ    -169.2764
    Octopole Moments (Debye-Ang^2)
       XXX    -155.3824    XXY      27.4263    XYY     -62.8845
       YYY      87.7690    XXZ       3.8562    XYZ       2.7175
       YYZ      17.6172    XZZ     -53.2417    YZZ      25.5508
       ZZZ      48.1782
    Hexadecapole Moments (Debye-Ang^3)
      XXXX   -7225.1087   XXXY     234.4858   XXYY   -1562.1006
      XYYY     228.2918   YYYY   -1795.2087   XXXZ    1191.2575
      XXYZ      15.3040   XYYZ     438.2004   YYYZ     -41.1456
      XXZZ   -1890.0533   XYZZ      75.2188   YYZZ   -1015.7470
      XZZZ    1260.3412   YZZZ      15.9551   ZZZZ   -4231.2506
 -----------------------------------------------------------------
 Calculating analytic gradient of the SCF energy
 Gradient of SCF Energy
            1           2           3           4           5           6
    1  -0.0008244  -0.0002911   0.0006858   0.0003699   0.0002067   0.0000548
    2  -0.0002244  -0.0002482  -0.0025488   0.0000209   0.0000298  -0.0000530
    3  -0.0000932  -0.0001176  -0.0011485   0.0000738  -0.0000343  -0.0002530
            7           8           9          10          11          12
    1  -0.0001577  -0.0001707   0.0000980   0.0003127   0.0001192   0.0005978
    2  -0.0000087   0.0000279   0.0000796   0.0003566   0.0000115   0.0000385
    3   0.0000101   0.0000849  -0.0000670  -0.0000951   0.0001035  -0.0002813
           13          14          15          16          17          18
    1  -0.0001968  -0.0001961  -0.0000727  -0.0000003  -0.0000951   0.0000010
    2   0.0005808   0.0020303  -0.0000653  -0.0000042   0.0001310   0.0000012
    3   0.0001940   0.0016982   0.0000638   0.0000378  -0.0000352   0.0000100
           19          20          21          22
    1   0.0001961  -0.0000147  -0.0004826  -0.0001395
    2   0.0000079  -0.0000438  -0.0001094  -0.0000102
    3  -0.0000781   0.0000164  -0.0000863  -0.0000030
 Max gradient component =       2.549E-03
 RMS gradient           =       5.228E-04
 Gradient time:  CPU 335.91 s  wall 335.91 s
 Geometry Optimization Parameters
   NAtoms,    NIC,     NZ,  NCons,   NDum,   NFix, NCnnct, MaxDiis
       22     163      22       0       0       0       0       0

 Cartesian Hessian Update
 Hessian updated using BFGS update


** GEOMETRY OPTIMIZATION IN DELOCALIZED INTERNAL COORDINATES **
   Searching for a Minimum

   Optimization Cycle:   9

                       Coordinates (Angstroms)
     ATOM                X               Y               Z
      1  C         0.0033880314   -0.0287812476    0.0055454870
      2  C        -0.0110050085    0.2915835463    1.3689282772
      3  Cl        1.5029126768    0.6047523942    2.1709193094
      4  C        -1.2094798048    0.3569073711    2.0867966645
      5  Cl       -1.1993506135    0.7632394279    3.7735486264
      6  C        -2.4209374153    0.0941950340    1.4308509362
      7  Cl       -3.9155889133    0.1699022673    2.3097853845
      8  C        -2.4264521331   -0.2352071675    0.0687988338
      9  Cl       -3.9239880178   -0.5719422475   -0.7407831301
     10  C        -1.2140324988   -0.2962306156   -0.6302903827
     11  Cl       -1.2087810077   -0.7435679834   -2.3154658349
     12  C         1.2894732579   -0.0598691849   -0.7533585372
     13  C         2.1885549418   -1.1257032471   -0.6172881939
     14  Cl        1.8073213544   -2.4385161399    0.4622335271
     15  C         3.3867315679   -1.1170650897   -1.3403028108
     16  Cl        4.5373701942   -2.4210364662   -1.2007447522
     17  C         3.6913541824   -0.0582124283   -2.1911451203
     18  H         4.6195945650   -0.0608060149   -2.7451171337
     19  C         2.7917814615    0.9923068793   -2.3126044218
     20  Cl        3.1744601374    2.3274221567   -3.3812899607
     21  C         1.5967825651    1.0008778034   -1.6055905141
     22  H         0.9044528953    1.8252629961   -1.7116496740
   Point Group: c1    Number of degrees of freedom:    60


   Energy is  -4140.357629767

 Hessian updated using BFGS update

 60 Hessian modes will be used to form the next step
  Hessian Eigenvalues:
     0.006116    0.017925    0.018690    0.020835    0.020934    0.022028
     0.023018    0.023656    0.023842    0.023918    0.024090    0.024103
     0.024114    0.024116    0.024139    0.024151    0.024202    0.024341
     0.028578    0.073493    0.160011    0.160284    0.218444    0.231752
     0.235185    0.236288    0.249683    0.249982    0.249988    0.249994
     0.249997    0.250013    0.250049    0.250322    0.252227    0.256364
     0.289441    0.292007    0.300935    0.301018    0.301038    0.301098
     0.301247    0.302170    0.320060    0.355404    0.356673    0.379101
     0.414185    0.427364    0.432071    0.455274    0.461847    0.469266
     0.471587    0.477974    0.478395    0.479384    0.486279    0.590801

 Minimum search - taking simple RFO step
 Searching for Lamda that Minimizes Along All modes
 Value Taken    Lamda =  -0.00120069
 Calculated Step too Large.  Step scaled by  0.747867
 Step Taken.  Stepsize is  0.300000

                             Maximum     Tolerance    Cnvgd?
         Gradient           0.002159      0.000300      NO
         Displacement       0.210479      0.001200      NO
         Energy change     -0.001151      0.000001      NO


 New Cartesian Coordinates Obtained by Inverse Iteration

 Displacement from previous Coordinates is:  0.573877
 ----------------------------------------------------------------
             Standard Nuclear Orientation (Angstroms)
    I     Atom           X                Y                Z
 ----------------------------------------------------------------
    1      C       0.0031994844    -0.0135812486     0.0049432527
    2      C      -0.0152903094     0.3410863994     1.3592692062
    3      Cl      1.4942267645     0.7085950760     2.1471377489
    4      C      -1.2139170107     0.3949291620     2.0785179173
    5      Cl     -1.2130842887     0.8436232757     3.7545778491
    6      C      -2.4190207227     0.0820431113     1.4335238292
    7      Cl     -3.9117598305     0.1381325852     2.3169449745
    8      C      -2.4197863661    -0.2811671342     0.0802352184
    9      Cl     -3.9092915831    -0.6837679849    -0.7141074783
   10      C      -1.2080992711    -0.3258005041    -0.6214017972
   11      Cl     -1.1921861351    -0.8029733279    -2.2978768374
   12      C       1.2898378331    -0.0467285054    -0.7531851263
   13      C       2.1620880850    -1.1377932341    -0.6472344936
   14      Cl      1.7456322129    -2.4703084848     0.3955386582
   15      C       3.3599085310    -1.1396093207    -1.3704618595
   16      Cl      4.4751619261    -2.4773285373    -1.2707974744
   17      C       3.6908362053    -0.0649424463    -2.1912864973
   18      H       4.6183043118    -0.0753972457    -2.7465100938
   19      C       2.8181559934     1.0109827776    -2.2819849244
   20      Cl      3.2347343573     2.3658895273    -3.3125681723
   21      C       1.6233094101     1.0298872517    -1.5742788608
   22      H       0.9516028207     1.8737408514    -1.6572184595
 ----------------------------------------------------------------
 Nuclear Repulsion Energy =        2714.02409039 hartrees
 There are      105 alpha and      105 beta electrons
 Applying Cartesian multipole field
    Component          Value
    ---------          -----
     (2,0,0)        1.00000E-11
     (0,2,0)        2.00000E-11
     (0,0,2)       -3.00000E-11
 Nucleus-field energy     =    -0.0000000122 hartrees
 Requested basis set is 6-311++G(d,p)
 There are 186 shells and 518 basis functions
 A cutoff of  1.0D-15 yielded  12357 shell pairs
 There are    107877 function pairs (    116002 Cartesian)
 Smallest overlap matrix eigenvalue = 1.05E-07
 Linear dependence detected in AO basis
 Number of orthogonalized atomic orbitals = 511
 Maximum deviation from orthogonality = 4.839E-10
 Guess from superposition of atomic densities
 Warning:  Energy on first SCF cycle will be non-variational
 SAD guess density has 210.000000 electrons

 -----------------------------------------------------------------------
  General SCF calculation program by
  Eric Jon Sundstrom, Paul Horn, Yuezhi Mao, Dmitri Zuev, Alec White,
  David Stuck, Shaama M.S., Shane Yost, Joonho Lee, David Small,
  Daniel Levine, Susi Lehtola, Hugh Burton, Evgeny Epifanovsky,
  Bang C. Huynh
 -----------------------------------------------------------------------
 Exchange:     0.2000 Hartree-Fock + 0.0800 Slater + 0.7200 B88
 Correlation:  0.1900 VWN1RPA + 0.8100 LYP
 Using SG-1 standard quadrature grid
 A restricted SCF calculation will be
 performed using DIIS
 SCF converges when DIIS error is below 1.0e-08
 ---------------------------------------
  Cycle       Energy         DIIS error
 ---------------------------------------
    1   -4145.0672023952      2.66e-02  
    2   -4140.2632521692      1.71e-03  
    3   -4140.2026498997      2.09e-03  
    4   -4140.3441449754      6.23e-04  
    5   -4140.3561148977      2.54e-04  
    6   -4140.3580570865      9.08e-05  
    7   -4140.3583062070      2.95e-05  
    8   -4140.3583319766      9.61e-06  
    9   -4140.3583347212      3.34e-06  
   10   -4140.3583350835      8.62e-07  
   11   -4140.3583351067      1.86e-07  
   12   -4140.3583351077      1.07e-07  
   13   -4140.3583351078      3.65e-08  
   14   -4140.3583351078      1.52e-08  
   15   -4140.3583351077      4.72e-09  Convergence criterion met
 ---------------------------------------
 SCF time:   CPU 991.14s  wall 992.00s 
 SCF   energy in the final basis set =    -4140.3583351077
 Total energy in the final basis set =    -4140.3583351077

 --------------------------------------------------------------

                    Orbital Energies (a.u.)
 --------------------------------------------------------------

 Alpha MOs
 -- Occupied --
********-101.5858-101.5855-101.5852-101.5842-101.5789-101.5786-101.5768
-10.2911 -10.2882 -10.2878 -10.2873 -10.2867 -10.2773 -10.2756 -10.2708
-10.2495 -10.2418 -10.2242 -10.2216  -9.5013  -9.5004  -9.5001  -9.5000
 -9.4990  -9.4934  -9.4934  -9.4914  -7.2664  -7.2655  -7.2651  -7.2648
 -7.2639  -7.2584  -7.2583  -7.2562  -7.2561  -7.2553  -7.2552  -7.2550
 -7.2548  -7.2543  -7.2542  -7.2541  -7.2538  -7.2530  -7.2482  -7.2481
 -7.2476  -7.2476  -7.2461  -7.2458  -0.9774  -0.9512  -0.9309  -0.9201
 -0.9074  -0.8861  -0.8849  -0.8739  -0.8527  -0.8431  -0.8012  -0.7612
 -0.7516  -0.7483  -0.6787  -0.6394  -0.6344  -0.6224  -0.5681  -0.5520
 -0.5392  -0.5346  -0.5041  -0.4887  -0.4788  -0.4753  -0.4740  -0.4685
 -0.4552  -0.4502  -0.4367  -0.4208  -0.4189  -0.4165  -0.3997  -0.3965
 -0.3731  -0.3673  -0.3643  -0.3641  -0.3605  -0.3521  -0.3499  -0.3396
 -0.3393  -0.3361  -0.3342  -0.3288  -0.3189  -0.2882  -0.2791  -0.2729
 -0.2687
 -- Virtual --
 -0.0734  -0.0681  -0.0641  -0.0591  -0.0540  -0.0317  -0.0129  -0.0110
 -0.0025   0.0013   0.0049   0.0154   0.0200   0.0214   0.0235   0.0272
  0.0341   0.0394   0.0483   0.0506   0.0548   0.0592   0.0613   0.0664
  0.0732   0.0762   0.0775   0.0810   0.0833   0.0850   0.0868   0.0922
  0.0951   0.0964   0.0988   0.1022   0.1073   0.1101   0.1128   0.1158
  0.1178   0.1217   0.1232   0.1271   0.1279   0.1330   0.1340   0.1391
  0.1425   0.1452   0.1473   0.1507   0.1556   0.1587   0.1613   0.1681
  0.1708   0.1742   0.1782   0.1831   0.1862   0.1888   0.1954   0.2005
  0.2036   0.2049   0.2112   0.2154   0.2184   0.2226   0.2255   0.2276
  0.2316   0.2367   0.2385   0.2423   0.2440   0.2478   0.2552   0.2564
  0.2571   0.2616   0.2662   0.2693   0.2785   0.2798   0.2804   0.2832
  0.2847   0.2871   0.2929   0.2970   0.2981   0.3009   0.3060   0.3096
  0.3174   0.3332   0.3389   0.3515   0.3816   0.4069   0.4097   0.4185
  0.4240   0.4243   0.4313   0.4431   0.4446   0.4478   0.4486   0.4552
  0.4567   0.4598   0.4684   0.4710   0.4759   0.4801   0.4845   0.4867
  0.4927   0.4950   0.5052   0.5066   0.5107   0.5136   0.5293   0.5410
  0.5549   0.5648   0.5653   0.5718   0.5781   0.5846   0.5881   0.5939
  0.6020   0.6033   0.6073   0.6137   0.6185   0.6215   0.6303   0.6327
  0.6427   0.6483   0.6549   0.6593   0.6731   0.6744   0.6817   0.6881
  0.6996   0.7192   0.7410   0.7596   0.7821   0.7856   0.7877   0.8106
  0.8128   0.8217   0.8281   0.8302   0.8330   0.8349   0.8358   0.8361
  0.8405   0.8420   0.8455   0.8498   0.8505   0.8529   0.8597   0.8606
  0.8697   0.8743   0.8771   0.8855   0.8881   0.8909   0.8937   0.8975
  0.9035   0.9144   0.9156   0.9203   0.9235   0.9294   0.9341   0.9394
  0.9413   0.9457   0.9514   0.9532   0.9629   0.9694   0.9756   0.9854
  0.9909   0.9975   1.0045   1.0239   1.0332   1.0474   1.0514   1.0604
  1.0877   1.0899   1.0923   1.1301   1.1372   1.1624   1.1849   1.1916
  1.2072   1.2139   1.2180   1.2326   1.2444   1.2495   1.2559   1.2637
  1.2727   1.2749   1.2809   1.2875   1.2938   1.3007   1.3128   1.3239
  1.3477   1.3625   1.3780   1.3911   1.4143   1.4663   1.4720   1.4750
  1.5266   1.5518   1.5619   1.5778   1.5982   1.6124   1.6255   1.6484
  1.6657   1.6781   1.7041   1.7395   1.7480   1.7504   1.7780   1.7952
  1.8091   1.8129   1.8345   1.8496   1.8524   1.8732   1.8863   1.9093
  1.9151   1.9336   1.9774   1.9791   1.9896   2.0638   2.0715   2.0728
  2.1036   2.1188   2.1723   2.2040   2.2197   2.2299   2.2342   2.2386
  2.2422   2.2482   2.2645   2.2693   2.2857   2.3039   2.3054   2.3123
  2.3269   2.3271   2.3374   2.3433   2.3812   2.3980   2.4101   2.4214
  2.4397   2.4441   2.4529   2.4692   2.4745   2.5013   2.5144   2.5263
  2.5471   2.5534   2.5647   2.5974   2.6237   2.6379   2.6444   2.6567
  2.6636   2.6862   2.7064   2.7289   2.7353   2.7376   2.7639   2.8028
  2.8188   2.8303   2.8491   2.8929   2.9474   2.9652   3.0412   3.0594
  3.0735   3.0825   3.1001   3.1174   3.1377   3.1422   3.1749   3.2160
  3.2349   3.2472   3.2730   3.3382   3.4271   3.4831   3.5046   3.6152
  3.6559   3.7245   3.7952   3.8791   3.8864   3.9617   4.0902   4.3004
  4.7949   4.8128   9.7319   9.7680   9.7821   9.7832   9.8044   9.8088
  9.8321   9.8435  23.2612  23.4719  23.7656  23.8083  23.8262  23.8809
 23.9186  23.9255  23.9614  24.0098  24.0620  24.1214  25.7604  25.7937
 25.8041  25.8200  25.8537  25.8943  25.9608  25.9751  26.0711  26.0898
 26.1186  26.1628  26.1930  26.2391  26.2926  26.3792  26.4540  26.5496
 26.5897  26.6311  26.7444  26.7863  26.8665  27.1154 215.7230 215.7607
215.7766 215.7788 215.8036 215.8089 215.8414 215.8520
 --------------------------------------------------------------

          Ground-State Mulliken Net Atomic Charges

     Atom                 Charge (a.u.)
  ----------------------------------------
      1 C                    -1.074922
      2 C                    -1.176679
      3 Cl                    0.568888
      4 C                     0.310061
      5 Cl                    0.636675
      6 C                    -0.061520
      7 Cl                    0.680989
      8 C                     0.240454
      9 Cl                    0.619539
     10 C                    -1.373963
     11 Cl                    0.659522
     12 C                    -0.617959
     13 C                    -1.201862
     14 Cl                    0.537045
     15 C                     0.815712
     16 Cl                    0.528805
     17 C                    -0.943147
     18 H                     0.228623
     19 C                     0.276900
     20 Cl                    0.491781
     21 C                    -0.361487
     22 H                     0.216545
  ----------------------------------------
  Sum of atomic charges =     0.000000

 -----------------------------------------------------------------
                    Cartesian Multipole Moments
 -----------------------------------------------------------------
    Charge (ESU x 10^10)
                 0.0000
    Dipole Moment (Debye)
         X       0.1613      Y       0.7005      Z      -0.4678
       Tot       0.8576
    Quadrupole Moments (Debye-Ang)
        XX    -167.7081     XY       0.3939     YY    -171.0008
        XZ      -1.9533     YZ      -0.0576     ZZ    -169.2811
    Octopole Moments (Debye-Ang^2)
       XXX    -153.5479    XXY      27.5088    XYY     -62.3707
       YYY      89.7142    XXZ       4.6003    XYZ       2.8914
       YYZ      18.2770    XZZ     -52.6376    YZZ      26.2784
       ZZZ      49.8848
    Hexadecapole Moments (Debye-Ang^3)
      XXXX   -7181.6650   XXXY     198.2574   XXYY   -1568.5027
      XYYY     189.9550   YYYY   -1884.7219   XXXZ    1216.6509
      XXYZ       2.8658   XYYZ     446.7407   YYYZ     -83.7431
      XXZZ   -1872.8339   XYZZ      63.0806   YYZZ   -1021.2854
      XZZZ    1284.8246   YZZZ     -23.7837   ZZZZ   -4175.4899
 -----------------------------------------------------------------
 Calculating analytic gradient of the SCF energy
 Gradient of SCF Energy
            1           2           3           4           5           6
    1  -0.0006918  -0.0001561   0.0006715   0.0000370  -0.0001483   0.0001628
    2  -0.0001749  -0.0002453  -0.0016256   0.0000156  -0.0000008  -0.0000331
    3  -0.0002066  -0.0000617  -0.0008406  -0.0000009  -0.0000331  -0.0002697
            7           8           9          10          11          12
    1   0.0000314  -0.0001401  -0.0000066   0.0003336   0.0001217   0.0005111
    2   0.0000017   0.0002041  -0.0000753   0.0001997  -0.0000125   0.0001507
    3   0.0001278   0.0002925   0.0000470  -0.0001835   0.0001027  -0.0002254
           13          14          15          16          17          18
    1  -0.0001615  -0.0001435  -0.0000270  -0.0000403  -0.0001337  -0.0000048
    2   0.0004812   0.0012177  -0.0000900  -0.0000139   0.0001468   0.0000011
    3  -0.0000019   0.0011723   0.0000646   0.0000489  -0.0000323  -0.0000046
           19          20          21          22
    1   0.0002516  -0.0000205  -0.0003905  -0.0000560
    2  -0.0000264  -0.0000421  -0.0000550  -0.0000234
    3  -0.0000605  -0.0000101   0.0000689   0.0000062
 Max gradient component =       1.626E-03
 RMS gradient           =       3.633E-04
 Gradient time:  CPU 337.87 s  wall 337.87 s
 Geometry Optimization Parameters
   NAtoms,    NIC,     NZ,  NCons,   NDum,   NFix, NCnnct, MaxDiis
       22     163      22       0       0       0       0       0

 Cartesian Hessian Update
 Hessian updated using BFGS update


** GEOMETRY OPTIMIZATION IN DELOCALIZED INTERNAL COORDINATES **
   Searching for a Minimum

   Optimization Cycle:  10

                       Coordinates (Angstroms)
     ATOM                X               Y               Z
      1  C         0.0031994844   -0.0135812486    0.0049432527
      2  C        -0.0152903094    0.3410863994    1.3592692062
      3  Cl        1.4942267645    0.7085950760    2.1471377489
      4  C        -1.2139170107    0.3949291620    2.0785179173
      5  Cl       -1.2130842887    0.8436232757    3.7545778491
      6  C        -2.4190207227    0.0820431113    1.4335238292
      7  Cl       -3.9117598305    0.1381325852    2.3169449745
      8  C        -2.4197863661   -0.2811671342    0.0802352184
      9  Cl       -3.9092915831   -0.6837679849   -0.7141074783
     10  C        -1.2080992711   -0.3258005041   -0.6214017972
     11  Cl       -1.1921861351   -0.8029733279   -2.2978768374
     12  C         1.2898378331   -0.0467285054   -0.7531851263
     13  C         2.1620880850   -1.1377932341   -0.6472344936
     14  Cl        1.7456322129   -2.4703084848    0.3955386582
     15  C         3.3599085310   -1.1396093207   -1.3704618595
     16  Cl        4.4751619261   -2.4773285373   -1.2707974744
     17  C         3.6908362053   -0.0649424463   -2.1912864973
     18  H         4.6183043118   -0.0753972457   -2.7465100938
     19  C         2.8181559934    1.0109827776   -2.2819849244
     20  Cl        3.2347343573    2.3658895273   -3.3125681723
     21  C         1.6233094101    1.0298872517   -1.5742788608
     22  H         0.9516028207    1.8737408514   -1.6572184595
   Point Group: c1    Number of degrees of freedom:    60


   Energy is  -4140.358335108

 Hessian updated using BFGS update

 59 Hessian modes will be used to form the next step
  Hessian Eigenvalues:
     0.003956    0.017927    0.018659    0.020822    0.020934    0.021880
     0.023020    0.023658    0.023842    0.023917    0.024091    0.024102
     0.024114    0.024116    0.024140    0.024152    0.024203    0.024453
     0.028663    0.073557    0.160011    0.160283    0.218110    0.231703
     0.235185    0.236297    0.249456    0.249987    0.249987    0.249994
     0.250006    0.250043    0.250056    0.250345    0.253003    0.257835
     0.289482    0.291816    0.300938    0.301021    0.301036    0.301093
     0.301247    0.302186    0.320166    0.355420    0.379202    0.414235
     0.427359    0.432069    0.455443    0.461900    0.469723    0.471710
     0.477948    0.478501    0.479447    0.486383    0.590338

 Minimum search - taking simple RFO step
 Searching for Lamda that Minimizes Along All modes
 Value Taken    Lamda =  -0.00071314
 Calculated Step too Large.  Step scaled by  0.778623
 Step Taken.  Stepsize is  0.300000

                             Maximum     Tolerance    Cnvgd?
         Gradient           0.001477      0.000300      NO
         Displacement       0.218287      0.001200      NO
         Energy change     -0.000705      0.000001      NO


 New Cartesian Coordinates Obtained by Inverse Iteration

 Displacement from previous Coordinates is:  0.518563
 ----------------------------------------------------------------
             Standard Nuclear Orientation (Angstroms)
    I     Atom           X                Y                Z
 ----------------------------------------------------------------
    1      C       0.0048949550    -0.0048506031     0.0079435371
    2      C      -0.0206934078     0.3842095812     1.3524174424
    3      Cl      1.4785432737     0.8074477874     2.1317976222
    4      C      -1.2200054035     0.4291657795     2.0712157955
    5      Cl     -1.2257358760     0.9213909033     3.7350987099
    6      C      -2.4183363964     0.0721292722     1.4360012194
    7      Cl     -3.9124247715     0.1185641603     2.3176851200
    8      C      -2.4116668752    -0.3233962620     0.0917375909
    9      Cl     -3.8917024698    -0.7744407885    -0.6940166755
   10      C      -1.2000242082    -0.3570616808    -0.6096494146
   11      Cl     -1.1753652568    -0.8597662164    -2.2782355738
   12      C       1.2915891021    -0.0396121943    -0.7504379736
   13      C       2.1414329705    -1.1507613615    -0.6747535645
   14      Cl      1.6960241529    -2.5040036715     0.3287800922
   15      C       3.3376487837    -1.1587322311    -1.4005560827
   16      Cl      4.4225937274    -2.5233996022    -1.3424963748
   17      C       3.6897905427    -0.0698133291    -2.1932524069
   18      H       4.6155280749    -0.0852027981    -2.7512907233
   19      C       2.8397186074     1.0260400979    -2.2533168676
   20      Cl      3.2834871294     2.3994480194    -3.2476586067
   21      C       1.6466464994     1.0512956336    -1.5426939455
   22      H       0.9926192647     1.9108615474    -1.6025423406
 ----------------------------------------------------------------
 Nuclear Repulsion Energy =        2713.18833878 hartrees
 There are      105 alpha and      105 beta electrons
 Applying Cartesian multipole field
    Component          Value
    ---------          -----
     (2,0,0)        1.00000E-11
     (0,2,0)        2.00000E-11
     (0,0,2)       -3.00000E-11
 Nucleus-field energy     =    -0.0000000099 hartrees
 Requested basis set is 6-311++G(d,p)
 There are 186 shells and 518 basis functions
 A cutoff of  1.0D-15 yielded  12357 shell pairs
 There are    107822 function pairs (    115933 Cartesian)
 Smallest overlap matrix eigenvalue = 1.06E-07
 Linear dependence detected in AO basis
 Number of orthogonalized atomic orbitals = 511
 Maximum deviation from orthogonality = 5.937E-10
 Guess from superposition of atomic densities
 Warning:  Energy on first SCF cycle will be non-variational
 SAD guess density has 210.000000 electrons

 -----------------------------------------------------------------------
  General SCF calculation program by
  Eric Jon Sundstrom, Paul Horn, Yuezhi Mao, Dmitri Zuev, Alec White,
  David Stuck, Shaama M.S., Shane Yost, Joonho Lee, David Small,
  Daniel Levine, Susi Lehtola, Hugh Burton, Evgeny Epifanovsky,
  Bang C. Huynh
 -----------------------------------------------------------------------
 Exchange:     0.2000 Hartree-Fock + 0.0800 Slater + 0.7200 B88
 Correlation:  0.1900 VWN1RPA + 0.8100 LYP
 Using SG-1 standard quadrature grid
 A restricted SCF calculation will be
 performed using DIIS
 SCF converges when DIIS error is below 1.0e-08
 ---------------------------------------
  Cycle       Energy         DIIS error
 ---------------------------------------
    1   -4145.0658069697      2.66e-02  
    2   -4140.2636311954      1.71e-03  
    3   -4140.2029208894      2.09e-03  
    4   -4140.3445111521      6.24e-04  
    5   -4140.3565351240      2.54e-04  
    6   -4140.3584826737      9.08e-05  
    7   -4140.3587314583      2.96e-05  
    8   -4140.3587574477      9.60e-06  
    9   -4140.3587601827      3.33e-06  
   10   -4140.3587605443      8.58e-07  
   11   -4140.3587605668      1.83e-07  
   12   -4140.3587605682      1.01e-07  
   13   -4140.3587605683      3.37e-08  
   14   -4140.3587605683      1.35e-08  
   15   -4140.3587605686      4.98e-09  Convergence criterion met
 ---------------------------------------
 SCF time:   CPU 986.34s  wall 986.00s 
 SCF   energy in the final basis set =    -4140.3587605686
 Total energy in the final basis set =    -4140.3587605686

 --------------------------------------------------------------

                    Orbital Energies (a.u.)
 --------------------------------------------------------------

 Alpha MOs
 -- Occupied --
********-101.5857-101.5855-101.5851-101.5845-101.5789-101.5788-101.5768
-10.2911 -10.2880 -10.2878 -10.2871 -10.2867 -10.2773 -10.2756 -10.2709
-10.2495 -10.2418 -10.2242 -10.2216  -9.5013  -9.5004  -9.5002  -9.4999
 -9.4993  -9.4936  -9.4935  -9.4913  -7.2664  -7.2655  -7.2651  -7.2647
 -7.2642  -7.2585  -7.2584  -7.2562  -7.2561  -7.2552  -7.2552  -7.2550
 -7.2547  -7.2543  -7.2542  -7.2541  -7.2540  -7.2533  -7.2483  -7.2483
 -7.2478  -7.2476  -7.2461  -7.2457  -0.9774  -0.9512  -0.9309  -0.9201
 -0.9074  -0.8859  -0.8852  -0.8739  -0.8526  -0.8431  -0.8012  -0.7612
 -0.7516  -0.7483  -0.6787  -0.6389  -0.6347  -0.6225  -0.5680  -0.5520
 -0.5395  -0.5346  -0.5041  -0.4887  -0.4788  -0.4753  -0.4741  -0.4684
 -0.4551  -0.4503  -0.4367  -0.4206  -0.4185  -0.4169  -0.3994  -0.3965
 -0.3727  -0.3671  -0.3644  -0.3641  -0.3604  -0.3522  -0.3505  -0.3396
 -0.3389  -0.3365  -0.3348  -0.3286  -0.3189  -0.2874  -0.2799  -0.2730
 -0.2687
 -- Virtual --
 -0.0717  -0.0681  -0.0641  -0.0608  -0.0541  -0.0318  -0.0129  -0.0110
 -0.0025   0.0014   0.0049   0.0153   0.0200   0.0214   0.0236   0.0272
  0.0340   0.0392   0.0483   0.0510   0.0553   0.0591   0.0605   0.0664
  0.0732   0.0763   0.0778   0.0813   0.0832   0.0840   0.0869   0.0920
  0.0950   0.0968   0.0985   0.1026   0.1066   0.1107   0.1125   0.1150
  0.1182   0.1213   0.1230   0.1269   0.1280   0.1330   0.1347   0.1392
  0.1417   0.1448   0.1474   0.1499   0.1556   0.1587   0.1621   0.1676
  0.1711   0.1754   0.1783   0.1839   0.1860   0.1893   0.1946   0.2003
  0.2035   0.2049   0.2100   0.2128   0.2175   0.2227   0.2254   0.2272
  0.2313   0.2367   0.2395   0.2409   0.2443   0.2477   0.2554   0.2561
  0.2571   0.2619   0.2662   0.2707   0.2778   0.2784   0.2810   0.2824
  0.2835   0.2880   0.2933   0.2979   0.2994   0.3007   0.3053   0.3101
  0.3180   0.3331   0.3426   0.3548   0.3814   0.4071   0.4103   0.4190
  0.4243   0.4248   0.4314   0.4435   0.4447   0.4478   0.4516   0.4553
  0.4564   0.4599   0.4677   0.4709   0.4757   0.4800   0.4843   0.4867
  0.4935   0.4955   0.5034   0.5088   0.5114   0.5125   0.5299   0.5420
  0.5588   0.5647   0.5654   0.5741   0.5770   0.5838   0.5865   0.5934
  0.6026   0.6037   0.6069   0.6138   0.6213   0.6231   0.6308   0.6337
  0.6428   0.6485   0.6528   0.6623   0.6722   0.6748   0.6827   0.6869
  0.6982   0.7220   0.7436   0.7634   0.7835   0.7864   0.7889   0.8083
  0.8145   0.8225   0.8274   0.8301   0.8322   0.8350   0.8354   0.8369
  0.8390   0.8426   0.8451   0.8501   0.8507   0.8532   0.8586   0.8608
  0.8689   0.8744   0.8766   0.8859   0.8899   0.8911   0.8934   0.8965
  0.9016   0.9152   0.9169   0.9206   0.9246   0.9284   0.9348   0.9400
  0.9415   0.9449   0.9495   0.9520   0.9628   0.9686   0.9739   0.9808
  0.9929   1.0003   1.0067   1.0255   1.0316   1.0490   1.0521   1.0643
  1.0863   1.0908   1.0926   1.1314   1.1373   1.1670   1.1832   1.1925
  1.2073   1.2143   1.2169   1.2371   1.2481   1.2500   1.2635   1.2681
  1.2732   1.2761   1.2830   1.2876   1.2936   1.2979   1.3148   1.3220
  1.3472   1.3634   1.3810   1.3905   1.4113   1.4650   1.4742   1.4763
  1.5238   1.5542   1.5633   1.5789   1.5983   1.6156   1.6267   1.6486
  1.6656   1.6775   1.7037   1.7377   1.7490   1.7508   1.7794   1.7970
  1.8071   1.8121   1.8339   1.8487   1.8519   1.8744   1.8875   1.9100
  1.9156   1.9334   1.9798   1.9817   1.9890   2.0645   2.0712   2.0730
  2.1033   2.1170   2.1731   2.2057   2.2198   2.2283   2.2322   2.2386
  2.2418   2.2467   2.2652   2.2677   2.2817   2.3044   2.3113   2.3133
  2.3272   2.3294   2.3380   2.3435   2.3789   2.3975   2.4102   2.4230
  2.4381   2.4443   2.4523   2.4698   2.4765   2.5022   2.5169   2.5246
  2.5478   2.5545   2.5627   2.5940   2.6260   2.6364   2.6460   2.6592
  2.6649   2.6882   2.7050   2.7288   2.7342   2.7370   2.7625   2.8039
  2.8204   2.8281   2.8502   2.8905   2.9497   2.9644   3.0440   3.0597
  3.0736   3.0838   3.1046   3.1171   3.1351   3.1404   3.1760   3.2175
  3.2326   3.2495   3.2814   3.3387   3.4276   3.4868   3.5042   3.6147
  3.6590   3.7265   3.7979   3.8791   3.8875   3.9622   4.0910   4.2982
  4.7966   4.8098   9.7341   9.7690   9.7820   9.7822   9.8041   9.8103
  9.8363   9.8471  23.2644  23.4726  23.7653  23.8092  23.8259  23.8815
 23.9187  23.9256  23.9613  24.0099  24.0633  24.1228  25.7605  25.7893
 25.8018  25.8199  25.8541  25.8763  25.9627  25.9819  26.0660  26.0893
 26.1205  26.1638  26.1908  26.2316  26.3160  26.3754  26.4546  26.5484
 26.5892  26.6357  26.7404  26.7786  26.8742  27.1339 215.7252 215.7618
215.7767 215.7776 215.8033 215.8111 215.8474 215.8545
 --------------------------------------------------------------

          Ground-State Mulliken Net Atomic Charges

     Atom                 Charge (a.u.)
  ----------------------------------------
      1 C                    -1.059762
      2 C                    -1.246030
      3 Cl                    0.584664
      4 C                     0.271006
      5 Cl                    0.635115
      6 C                    -0.026951
      7 Cl                    0.682603
      8 C                     0.233844
      9 Cl                    0.621691
     10 C                    -1.392533
     11 Cl                    0.651992
     12 C                    -0.663067
     13 C                    -1.305544
     14 Cl                    0.535584
     15 C                     0.932358
     16 Cl                    0.533258
     17 C                    -0.899535
     18 H                     0.230809
     19 C                     0.255455
     20 Cl                    0.495672
     21 C                    -0.287227
     22 H                     0.216597
  ----------------------------------------
  Sum of atomic charges =     0.000000

 -----------------------------------------------------------------
                    Cartesian Multipole Moments
 -----------------------------------------------------------------
    Charge (ESU x 10^10)
                -0.0000
    Dipole Moment (Debye)
         X       0.1703      Y       0.7098      Z      -0.4585
       Tot       0.8620
    Quadrupole Moments (Debye-Ang)
        XX    -167.6873     XY       0.3918     YY    -170.9738
        XZ      -1.9428     YZ      -0.0419     ZZ    -169.2839
    Octopole Moments (Debye-Ang^2)
       XXX    -152.1235    XXY      27.5635    XYY     -61.9038
       YYY      90.8716    XXZ       5.2722    XYZ       3.0302
       YYZ      19.0561    XZZ     -51.9425    YZZ      26.8071
       ZZZ      51.6522
    Hexadecapole Moments (Debye-Ang^3)
      XXXX   -7143.5933   XXXY     169.4362   XXYY   -1575.4972
      XYYY     160.0740   YYYY   -1971.0509   XXXZ    1239.4189
      XXYZ      -9.8802   XYYZ     454.4418   YYYZ    -125.7498
      XXZZ   -1857.3511   XYZZ      53.4666   YYZZ   -1027.1320
      XZZZ    1307.6004   YZZZ     -63.5864   ZZZZ   -4125.5816
 -----------------------------------------------------------------
 Calculating analytic gradient of the SCF energy
 Gradient of SCF Energy
            1           2           3           4           5           6
    1  -0.0005891  -0.0001149   0.0002050   0.0003272   0.0002740   0.0000216
    2   0.0000234  -0.0002078  -0.0008463   0.0000015   0.0001020  -0.0001439
    3  -0.0001969   0.0001564  -0.0002820   0.0000215  -0.0000524  -0.0003260
            7           8           9          10          11          12
    1  -0.0001030  -0.0000440   0.0001079   0.0001211  -0.0000558   0.0003537
    2   0.0000119   0.0001187  -0.0001021  -0.0000809   0.0001157   0.0000924
    3  -0.0000109   0.0002631  -0.0000580  -0.0000666   0.0000977  -0.0003742
           13          14          15          16          17          18
    1  -0.0001297  -0.0000798   0.0000188  -0.0000915  -0.0001582  -0.0000100
    2   0.0003531   0.0007942  -0.0000907  -0.0000039   0.0001527   0.0000022
    3   0.0000510   0.0006703   0.0000976  -0.0000014  -0.0000262  -0.0000213
           19          20          21          22
    1   0.0002103  -0.0000010  -0.0002246  -0.0000381
    2  -0.0001349  -0.0000141  -0.0000898  -0.0000534
    3  -0.0000628  -0.0000262   0.0001496  -0.0000021
 Max gradient component =       8.463E-04
 RMS gradient           =       2.314E-04
 Gradient time:  CPU 337.50 s  wall 337.50 s
 Geometry Optimization Parameters
   NAtoms,    NIC,     NZ,  NCons,   NDum,   NFix, NCnnct, MaxDiis
       22     163      22       0       0       0       0       0

 Cartesian Hessian Update
 Hessian updated using BFGS update


** GEOMETRY OPTIMIZATION IN DELOCALIZED INTERNAL COORDINATES **
   Searching for a Minimum

   Optimization Cycle:  11

                       Coordinates (Angstroms)
     ATOM                X               Y               Z
      1  C         0.0048949550   -0.0048506031    0.0079435371
      2  C        -0.0206934078    0.3842095812    1.3524174424
      3  Cl        1.4785432737    0.8074477874    2.1317976222
      4  C        -1.2200054035    0.4291657795    2.0712157955
      5  Cl       -1.2257358760    0.9213909033    3.7350987099
      6  C        -2.4183363964    0.0721292722    1.4360012194
      7  Cl       -3.9124247715    0.1185641603    2.3176851200
      8  C        -2.4116668752   -0.3233962620    0.0917375909
      9  Cl       -3.8917024698   -0.7744407885   -0.6940166755
     10  C        -1.2000242082   -0.3570616808   -0.6096494146
     11  Cl       -1.1753652568   -0.8597662164   -2.2782355738
     12  C         1.2915891021   -0.0396121943   -0.7504379736
     13  C         2.1414329705   -1.1507613615   -0.6747535645
     14  Cl        1.6960241529   -2.5040036715    0.3287800922
     15  C         3.3376487837   -1.1587322311   -1.4005560827
     16  Cl        4.4225937274   -2.5233996022   -1.3424963748
     17  C         3.6897905427   -0.0698133291   -2.1932524069
     18  H         4.6155280749   -0.0852027981   -2.7512907233
     19  C         2.8397186074    1.0260400979   -2.2533168676
     20  Cl        3.2834871294    2.3994480194   -3.2476586067
     21  C         1.6466464994    1.0512956336   -1.5426939455
     22  H         0.9926192647    1.9108615474   -1.6025423406
   Point Group: c1    Number of degrees of freedom:    60


   Energy is  -4140.358760569

 Hessian updated using BFGS update

 60 Hessian modes will be used to form the next step
  Hessian Eigenvalues:
     0.002662    0.017916    0.018611    0.020889    0.020948    0.021770
     0.023022    0.023664    0.023841    0.023926    0.024091    0.024104
     0.024114    0.024116    0.024144    0.024160    0.024255    0.024414
     0.028843    0.072971    0.160011    0.160281    0.217654    0.232278
     0.235184    0.236302    0.249803    0.249987    0.249993    0.250003
     0.250028    0.250051    0.250136    0.250397    0.253241    0.262539
     0.289610    0.291793    0.300943    0.301020    0.301035    0.301135
     0.301247    0.302191    0.320438    0.355440    0.356673    0.379685
     0.414150    0.427360    0.432066    0.455427    0.461906    0.470226
     0.471672    0.477954    0.478650    0.479695    0.487186    0.591020

 Minimum search - taking simple RFO step
 Searching for Lamda that Minimizes Along All modes
 Value Taken    Lamda =  -0.00036030
 Calculated Step too Large.  Step scaled by  0.886196
 Step Taken.  Stepsize is  0.300000

                             Maximum     Tolerance    Cnvgd?
         Gradient           0.000815      0.000300      NO
         Displacement       0.217228      0.001200      NO
         Energy change     -0.000425      0.000001      NO


 New Cartesian Coordinates Obtained by Inverse Iteration

 Displacement from previous Coordinates is:  0.511174
 ----------------------------------------------------------------
             Standard Nuclear Orientation (Angstroms)
    I     Atom           X                Y                Z
 ----------------------------------------------------------------
    1      C       0.0074782624    -0.0000633614     0.0120510871
    2      C      -0.0260935983     0.4255658376     1.3447882846
    3      Cl      1.4634931647     0.9023367904     2.1126566648
    4      C      -1.2273257424     0.4648041666     2.0623881650
    5      Cl     -1.2471885346     0.9962989663     3.7141881485
    6      C      -2.4177177668     0.0678240876     1.4371426641
    7      Cl     -3.9115463549     0.1064600057     2.3193013198
    8      C      -2.4033873338    -0.3604907950     0.1029047978
    9      Cl     -3.8752980962    -0.8550847984    -0.6718503738
   10      C      -1.1908536015    -0.3888876501    -0.5969102499
   11      Cl     -1.1542307905    -0.9280645023    -2.2537975294
   12      C       1.2940555090    -0.0358935602    -0.7462199198
   13      C       2.1219813426    -1.1657881207    -0.7040735467
   14      Cl      1.6498541006    -2.5410353216     0.2574409882
   15      C       3.3167487831    -1.1763233269    -1.4325055970
   16      Cl      4.3754074595    -2.5626479936    -1.4157728957
   17      C       3.6886598414    -0.0728417762    -2.1954636602
   18      H       4.6127923766    -0.0908092143    -2.7561145194
   19      C       2.8594871623     1.0402358567    -2.2236655568
   20      Cl      3.3274506378     2.4318447711    -3.1810772220
   21      C       1.6688721004     1.0691666816    -1.5092737829
   22      H       1.0319234970     1.9429053006    -1.5443606864
 ----------------------------------------------------------------
 Nuclear Repulsion Energy =        2712.45482488 hartrees
 There are      105 alpha and      105 beta electrons
 Applying Cartesian multipole field
    Component          Value
    ---------          -----
     (2,0,0)        1.00000E-11
     (0,2,0)        2.00000E-11
     (0,0,2)       -3.00000E-11
 Nucleus-field energy     =    -0.0000000074 hartrees
 Requested basis set is 6-311++G(d,p)
 There are 186 shells and 518 basis functions
 A cutoff of  1.0D-15 yielded  12372 shell pairs
 There are    107914 function pairs (    116023 Cartesian)
 Smallest overlap matrix eigenvalue = 1.08E-07
 Linear dependence detected in AO basis
 Number of orthogonalized atomic orbitals = 511
 Maximum deviation from orthogonality = 3.834E-10
 Guess from superposition of atomic densities
 Warning:  Energy on first SCF cycle will be non-variational
 SAD guess density has 210.000000 electrons

 -----------------------------------------------------------------------
  General SCF calculation program by
  Eric Jon Sundstrom, Paul Horn, Yuezhi Mao, Dmitri Zuev, Alec White,
  David Stuck, Shaama M.S., Shane Yost, Joonho Lee, David Small,
  Daniel Levine, Susi Lehtola, Hugh Burton, Evgeny Epifanovsky,
  Bang C. Huynh
 -----------------------------------------------------------------------
 Exchange:     0.2000 Hartree-Fock + 0.0800 Slater + 0.7200 B88
 Correlation:  0.1900 VWN1RPA + 0.8100 LYP
 Using SG-1 standard quadrature grid
 A restricted SCF calculation will be
 performed using DIIS
 SCF converges when DIIS error is below 1.0e-08
 ---------------------------------------
  Cycle       Energy         DIIS error
 ---------------------------------------
    1   -4145.0626491728      2.66e-02  
    2   -4140.2638638916      1.71e-03  
    3   -4140.2032092273      2.09e-03  
    4   -4140.3447284433      6.24e-04  
    5   -4140.3567471911      2.54e-04  
    6   -4140.3586946023      9.08e-05  
    7   -4140.3589432198      2.96e-05  
    8   -4140.3589693498      9.59e-06  
    9   -4140.3589720829      3.33e-06  
   10   -4140.3589724436      8.56e-07  
   11   -4140.3589724670      1.81e-07  
   12   -4140.3589724676      9.71e-08  
   13   -4140.3589724680      3.14e-08  
   14   -4140.3589724676      1.08e-08  
   15   -4140.3589724677      4.75e-09  Convergence criterion met
 ---------------------------------------
 SCF time:   CPU 985.41s  wall 985.00s 
 SCF   energy in the final basis set =    -4140.3589724677
 Total energy in the final basis set =    -4140.3589724677

 --------------------------------------------------------------

                    Orbital Energies (a.u.)
 --------------------------------------------------------------

 Alpha MOs
 -- Occupied --
********-101.5857-101.5855-101.5850-101.5848-101.5790-101.5789-101.5768
-10.2911 -10.2880 -10.2879 -10.2871 -10.2869 -10.2773 -10.2757 -10.2709
-10.2494 -10.2419 -10.2242 -10.2216  -9.5013  -9.5004  -9.5002  -9.4997
 -9.4995  -9.4937  -9.4935  -9.4913  -7.2664  -7.2655  -7.2652  -7.2646
 -7.2645  -7.2586  -7.2584  -7.2562  -7.2561  -7.2552  -7.2551  -7.2550
 -7.2545  -7.2544  -7.2542  -7.2542  -7.2538  -7.2535  -7.2485  -7.2483
 -7.2479  -7.2476  -7.2461  -7.2457  -0.9773  -0.9511  -0.9308  -0.9201
 -0.9074  -0.8856  -0.8854  -0.8739  -0.8526  -0.8431  -0.8012  -0.7612
 -0.7516  -0.7483  -0.6787  -0.6386  -0.6349  -0.6225  -0.5679  -0.5520
 -0.5396  -0.5346  -0.5041  -0.4887  -0.4787  -0.4752  -0.4740  -0.4684
 -0.4550  -0.4503  -0.4367  -0.4205  -0.4180  -0.4173  -0.3992  -0.3965
 -0.3724  -0.3671  -0.3644  -0.3642  -0.3604  -0.3522  -0.3506  -0.3396
 -0.3388  -0.3367  -0.3350  -0.3285  -0.3189  -0.2868  -0.2805  -0.2730
 -0.2687
 -- Virtual --
 -0.0703  -0.0684  -0.0641  -0.0621  -0.0541  -0.0319  -0.0129  -0.0111
 -0.0025   0.0013   0.0049   0.0153   0.0200   0.0214   0.0235   0.0272
  0.0340   0.0391   0.0482   0.0511   0.0557   0.0587   0.0601   0.0664
  0.0731   0.0764   0.0780   0.0818   0.0831   0.0832   0.0869   0.0917
  0.0950   0.0972   0.0982   0.1032   0.1059   0.1111   0.1122   0.1144
  0.1185   0.1210   0.1230   0.1267   0.1280   0.1329   0.1353   0.1392
  0.1410   0.1445   0.1475   0.1494   0.1555   0.1588   0.1628   0.1672
  0.1711   0.1762   0.1784   0.1845   0.1858   0.1900   0.1936   0.2002
  0.2034   0.2054   0.2078   0.2120   0.2172   0.2226   0.2254   0.2270
  0.2313   0.2364   0.2399   0.2401   0.2444   0.2478   0.2552   0.2556
  0.2575   0.2617   0.2661   0.2716   0.2772   0.2786   0.2812   0.2817
  0.2829   0.2887   0.2935   0.2977   0.3006   0.3008   0.3050   0.3105
  0.3185   0.3331   0.3450   0.3570   0.3813   0.4073   0.4106   0.4192
  0.4246   0.4250   0.4314   0.4435   0.4449   0.4479   0.4534   0.4551
  0.4565   0.4600   0.4673   0.4709   0.4756   0.4802   0.4848   0.4862
  0.4949   0.4958   0.5010   0.5093   0.5097   0.5138   0.5306   0.5424
  0.5627   0.5649   0.5655   0.5742   0.5779   0.5814   0.5862   0.5931
  0.6031   0.6041   0.6069   0.6136   0.6230   0.6243   0.6308   0.6340
  0.6419   0.6490   0.6518   0.6658   0.6709   0.6763   0.6838   0.6855
  0.6980   0.7239   0.7451   0.7676   0.7849   0.7864   0.7897   0.8065
  0.8182   0.8232   0.8266   0.8291   0.8305   0.8348   0.8357   0.8369
  0.8377   0.8431   0.8447   0.8498   0.8511   0.8539   0.8577   0.8610
  0.8683   0.8725   0.8771   0.8864   0.8908   0.8921   0.8932   0.8950
  0.9002   0.9160   0.9183   0.9212   0.9248   0.9274   0.9364   0.9391
  0.9417   0.9432   0.9483   0.9515   0.9630   0.9681   0.9731   0.9772
  0.9942   1.0025   1.0078   1.0262   1.0310   1.0502   1.0518   1.0665
  1.0852   1.0916   1.0928   1.1323   1.1379   1.1696   1.1821   1.1931
  1.2075   1.2144   1.2163   1.2384   1.2490   1.2500   1.2679   1.2710
  1.2737   1.2788   1.2861   1.2879   1.2929   1.2966   1.3153   1.3213
  1.3465   1.3670   1.3833   1.3898   1.4097   1.4640   1.4741   1.4788
  1.5216   1.5557   1.5643   1.5797   1.5979   1.6152   1.6318   1.6492
  1.6653   1.6773   1.7037   1.7365   1.7494   1.7507   1.7811   1.7987
  1.8055   1.8114   1.8334   1.8479   1.8516   1.8753   1.8885   1.9103
  1.9159   1.9335   1.9801   1.9853   1.9883   2.0649   2.0711   2.0730
  2.1032   2.1157   2.1740   2.2077   2.2200   2.2267   2.2306   2.2384
  2.2409   2.2457   2.2647   2.2668   2.2793   2.3046   2.3129   2.3160
  2.3272   2.3307   2.3384   2.3440   2.3774   2.3973   2.4100   2.4252
  2.4348   2.4447   2.4518   2.4703   2.4777   2.5026   2.5185   2.5233
  2.5484   2.5551   2.5609   2.5921   2.6266   2.6360   2.6466   2.6601
  2.6658   2.6892   2.7035   2.7288   2.7332   2.7372   2.7617   2.8047
  2.8209   2.8256   2.8530   2.8888   2.9513   2.9636   3.0460   3.0598
  3.0737   3.0844   3.1088   3.1176   3.1292   3.1411   3.1766   3.2187
  3.2309   3.2505   3.2883   3.3389   3.4279   3.4895   3.5041   3.6143
  3.6612   3.7278   3.8000   3.8786   3.8889   3.9625   4.0916   4.2970
  4.7981   4.8071   9.7351   9.7695   9.7816   9.7822   9.8044   9.8112
  9.8370   9.8542  23.2671  23.4732  23.7656  23.8092  23.8255  23.8821
 23.9176  23.9257  23.9610  24.0098  24.0638  24.1232  25.7609  25.7837
 25.8005  25.8196  25.8541  25.8653  25.9650  25.9832  26.0645  26.0878
 26.1218  26.1641  26.1894  26.2292  26.3312  26.3696  26.4551  26.5475
 26.5887  26.6387  26.7370  26.7725  26.8796  27.1466 215.7260 215.7624
215.7769 215.7771 215.8037 215.8122 215.8479 215.8628
 --------------------------------------------------------------

          Ground-State Mulliken Net Atomic Charges

     Atom                 Charge (a.u.)
  ----------------------------------------
      1 C                    -1.057435
      2 C                    -1.304451
      3 Cl                    0.600615
      4 C                     0.253953
      5 Cl                    0.632013
      6 C                    -0.009495
      7 Cl                    0.685005
      8 C                     0.226769
      9 Cl                    0.625100
     10 C                    -1.380228
     11 Cl                    0.633821
     12 C                    -0.694556
     13 C                    -1.366028
     14 Cl                    0.527623
     15 C                     1.004152
     16 Cl                    0.537720
     17 C                    -0.854513
     18 H                     0.232331
     19 C                     0.236497
     20 Cl                    0.499032
     21 C                    -0.244728
     22 H                     0.216806
  ----------------------------------------
  Sum of atomic charges =     0.000000

 -----------------------------------------------------------------
                    Cartesian Multipole Moments
 -----------------------------------------------------------------
    Charge (ESU x 10^10)
                 0.0000
    Dipole Moment (Debye)
         X       0.1772      Y       0.7187      Z      -0.4474
       Tot       0.8649
    Quadrupole Moments (Debye-Ang)
        XX    -167.6636     XY       0.3986     YY    -170.9610
        XZ      -1.9626     YZ      -0.0402     ZZ    -169.2981
    Octopole Moments (Debye-Ang^2)
       XXX    -150.7567    XXY      27.7292    XYY     -61.4733
       YYY      91.9813    XXZ       6.0581    XYZ       3.0739
       YYZ      19.8449    XZZ     -51.3840    YZZ      27.2723
       ZZZ      53.5642
    Hexadecapole Moments (Debye-Ang^3)
      XXXX   -7109.7818   XXXY     144.2450   XXYY   -1583.7185
      XYYY     134.2772   YYYY   -2059.9823   XXXZ    1263.2613
      XXYZ     -23.4339   XYYZ     462.5707   YYYZ    -168.6884
      XXZZ   -1841.8914   XYZZ      44.7725   YYZZ   -1033.0085
      XZZZ    1330.4462   YZZZ    -105.0913   ZZZZ   -4073.6453
 -----------------------------------------------------------------
 Calculating analytic gradient of the SCF energy
 Gradient of SCF Energy
            1           2           3           4           5           6
    1  -0.0003427   0.0002367   0.0002351  -0.0000583  -0.0001861   0.0000731
    2  -0.0000439  -0.0002654  -0.0002214  -0.0000171  -0.0000030  -0.0000576
    3  -0.0001283  -0.0001645  -0.0001752  -0.0000329   0.0000205  -0.0001522
            7           8           9          10          11          12
    1   0.0001130  -0.0000907   0.0000088   0.0001965   0.0000795   0.0001468
    2   0.0000664   0.0000873  -0.0001019  -0.0000102   0.0000784   0.0003698
    3   0.0001360   0.0003162   0.0000278  -0.0000454   0.0000205  -0.0001796
           13          14          15          16          17          18
    1  -0.0001451  -0.0001091   0.0000600  -0.0000752  -0.0000847  -0.0000173
    2   0.0000765   0.0002205  -0.0000718   0.0000008   0.0000989  -0.0000019
    3   0.0000050   0.0004122   0.0000300  -0.0000246   0.0000036  -0.0000330
           19          20          21          22
    1   0.0000538   0.0000089  -0.0000799  -0.0000232
    2  -0.0001076   0.0000168  -0.0000918  -0.0000217
    3  -0.0000464  -0.0000420   0.0000718  -0.0000194
 Max gradient component =       4.122E-04
 RMS gradient           =       1.368E-04
 Gradient time:  CPU 337.33 s  wall 337.33 s
 Geometry Optimization Parameters
   NAtoms,    NIC,     NZ,  NCons,   NDum,   NFix, NCnnct, MaxDiis
       22     163      22       0       0       0       0       0

 Cartesian Hessian Update
 Hessian updated using BFGS update


** GEOMETRY OPTIMIZATION IN DELOCALIZED INTERNAL COORDINATES **
   Searching for a Minimum

   Optimization Cycle:  12

                       Coordinates (Angstroms)
     ATOM                X               Y               Z
      1  C         0.0074782624   -0.0000633614    0.0120510871
      2  C        -0.0260935983    0.4255658376    1.3447882846
      3  Cl        1.4634931647    0.9023367904    2.1126566648
      4  C        -1.2273257424    0.4648041666    2.0623881650
      5  Cl       -1.2471885346    0.9962989663    3.7141881485
      6  C        -2.4177177668    0.0678240876    1.4371426641
      7  Cl       -3.9115463549    0.1064600057    2.3193013198
      8  C        -2.4033873338   -0.3604907950    0.1029047978
      9  Cl       -3.8752980962   -0.8550847984   -0.6718503738
     10  C        -1.1908536015   -0.3888876501   -0.5969102499
     11  Cl       -1.1542307905   -0.9280645023   -2.2537975294
     12  C         1.2940555090   -0.0358935602   -0.7462199198
     13  C         2.1219813426   -1.1657881207   -0.7040735467
     14  Cl        1.6498541006   -2.5410353216    0.2574409882
     15  C         3.3167487831   -1.1763233269   -1.4325055970
     16  Cl        4.3754074595   -2.5626479936   -1.4157728957
     17  C         3.6886598414   -0.0728417762   -2.1954636602
     18  H         4.6127923766   -0.0908092143   -2.7561145194
     19  C         2.8594871623    1.0402358567   -2.2236655568
     20  Cl        3.3274506378    2.4318447711   -3.1810772220
     21  C         1.6688721004    1.0691666816   -1.5092737829
     22  H         1.0319234970    1.9429053006   -1.5443606864
   Point Group: c1    Number of degrees of freedom:    60


   Energy is  -4140.358972468

 Hessian updated using BFGS update

 60 Hessian modes will be used to form the next step
  Hessian Eigenvalues:
     0.002234    0.017930    0.018540    0.020884    0.020950    0.021707
     0.023073    0.023664    0.023837    0.023912    0.024091    0.024105
     0.024115    0.024116    0.024144    0.024173    0.024190    0.024407
     0.028838    0.072505    0.160012    0.160287    0.216875    0.232222
     0.235182    0.236318    0.249860    0.249987    0.249994    0.249999
     0.250031    0.250087    0.250349    0.250748    0.253414    0.266826
     0.289609    0.291744    0.300942    0.301034    0.301056    0.301168
     0.301252    0.302218    0.320686    0.355488    0.356673    0.380394
     0.414091    0.427381    0.432119    0.455413    0.461946    0.470764
     0.471661    0.477921    0.478736    0.480044    0.488341    0.591796

 Minimum search - taking simple RFO step
 Searching for Lamda that Minimizes Along All modes
 Value Taken    Lamda =  -0.00007700
 Step Taken.  Stepsize is  0.164761

                             Maximum     Tolerance    Cnvgd?
         Gradient           0.000538      0.000300      NO
         Displacement       0.120596      0.001200      NO
         Energy change     -0.000212      0.000001      NO


 New Cartesian Coordinates Obtained by Inverse Iteration

 Displacement from previous Coordinates is:  0.257227
 ----------------------------------------------------------------
             Standard Nuclear Orientation (Angstroms)
    I     Atom           X                Y                Z
 ----------------------------------------------------------------
    1      C       0.0103863530    -0.0048319399     0.0176840750
    2      C      -0.0292859953     0.4420898273     1.3434842134
    3      Cl      1.4527716312     0.9430995175     2.1103749318
    4      C      -1.2323222754     0.4844663214     2.0579816267
    5      Cl     -1.2562767931     1.0408750685     3.7015385683
    6      C      -2.4193403581     0.0718019114     1.4363683357
    7      Cl     -3.9164705958     0.1152290999     2.3127677502
    8      C      -2.3994438917    -0.3757155603     0.1083982406
    9      Cl     -3.8678922325    -0.8834721017    -0.6642542969
   10      C      -1.1852500565    -0.4091598700    -0.5875064665
   11      Cl     -1.1434202961    -0.9704848009    -2.2368588794
   12      C       1.2962857225    -0.0415911357    -0.7425211626
   13      C       2.1173188376    -1.1772117508    -0.7201987999
   14      Cl      1.6370239410    -2.5669723669     0.2150480057
   15      C       3.3106761469    -1.1837903865    -1.4511238029
   16      Cl      4.3615668533    -2.5762322784    -1.4569892808
   17      C       3.6881458660    -0.0715570641    -2.1982369292
   18      H       4.6109617854    -0.0869786421    -2.7611417243
   19      C       2.8657658231     1.0467925347    -2.2077476137
   20      Cl      3.3393358797     2.4496233537    -3.1457635796
   21      C       1.6774357227     1.0724305575    -1.4896329163
   22      H       1.0465903504     1.9511017490    -1.5098937156
 ----------------------------------------------------------------
 Nuclear Repulsion Energy =        2711.56303529 hartrees
 There are      105 alpha and      105 beta electrons
 Applying Cartesian multipole field
    Component          Value
    ---------          -----
     (2,0,0)        1.00000E-11
     (0,2,0)        2.00000E-11
     (0,0,2)       -3.00000E-11
 Nucleus-field energy     =    -0.0000000061 hartrees
 Requested basis set is 6-311++G(d,p)
 There are 186 shells and 518 basis functions
 A cutoff of  1.0D-15 yielded  12367 shell pairs
 There are    107868 function pairs (    115971 Cartesian)
 Smallest overlap matrix eigenvalue = 1.08E-07
 Linear dependence detected in AO basis
 Number of orthogonalized atomic orbitals = 511
 Maximum deviation from orthogonality = 2.332E-10
 Guess from superposition of atomic densities
 Warning:  Energy on first SCF cycle will be non-variational
 SAD guess density has 210.000000 electrons

 -----------------------------------------------------------------------
  General SCF calculation program by
  Eric Jon Sundstrom, Paul Horn, Yuezhi Mao, Dmitri Zuev, Alec White,
  David Stuck, Shaama M.S., Shane Yost, Joonho Lee, David Small,
  Daniel Levine, Susi Lehtola, Hugh Burton, Evgeny Epifanovsky,
  Bang C. Huynh
 -----------------------------------------------------------------------
 Exchange:     0.2000 Hartree-Fock + 0.0800 Slater + 0.7200 B88
 Correlation:  0.1900 VWN1RPA + 0.8100 LYP
 Using SG-1 standard quadrature grid
 A restricted SCF calculation will be
 performed using DIIS
 SCF converges when DIIS error is below 1.0e-08
 ---------------------------------------
  Cycle       Energy         DIIS error
 ---------------------------------------
    1   -4145.0615853636      2.66e-02  
    2   -4140.2639835495      1.71e-03  
    3   -4140.2035138440      2.09e-03  
    4   -4140.3447991210      6.24e-04  
    5   -4140.3567929446      2.54e-04  
    6   -4140.3587366201      9.08e-05  
    7   -4140.3589851943      2.97e-05  
    8   -4140.3590113667      9.59e-06  
    9   -4140.3590140958      3.33e-06  
   10   -4140.3590144567      8.55e-07  
   11   -4140.3590144792      1.80e-07  
   12   -4140.3590144802      9.64e-08  
   13   -4140.3590144807      3.07e-08  
   14   -4140.3590144805      9.83e-09  Convergence criterion met
 ---------------------------------------
 SCF time:   CPU 932.03s  wall 932.00s 
 SCF   energy in the final basis set =    -4140.3590144805
 Total energy in the final basis set =    -4140.3590144805

 --------------------------------------------------------------

                    Orbital Energies (a.u.)
 --------------------------------------------------------------

 Alpha MOs
 -- Occupied --
********-101.5857-101.5856-101.5849-101.5849-101.5790-101.5789-101.5768
-10.2911 -10.2880 -10.2879 -10.2870 -10.2870 -10.2773 -10.2758 -10.2708
-10.2496 -10.2420 -10.2242 -10.2216  -9.5014  -9.5004  -9.5002  -9.4996
 -9.4996  -9.4937  -9.4934  -9.4913  -7.2664  -7.2655  -7.2652  -7.2646
 -7.2645  -7.2586  -7.2583  -7.2563  -7.2561  -7.2552  -7.2552  -7.2550
 -7.2545  -7.2544  -7.2542  -7.2542  -7.2537  -7.2536  -7.2485  -7.2483
 -7.2479  -7.2476  -7.2461  -7.2457  -0.9773  -0.9511  -0.9309  -0.9201
 -0.9074  -0.8856  -0.8854  -0.8740  -0.8526  -0.8431  -0.8012  -0.7612
 -0.7516  -0.7483  -0.6787  -0.6385  -0.6350  -0.6225  -0.5679  -0.5520
 -0.5396  -0.5346  -0.5041  -0.4887  -0.4787  -0.4753  -0.4740  -0.4684
 -0.4550  -0.4503  -0.4367  -0.4205  -0.4179  -0.4176  -0.3992  -0.3965
 -0.3723  -0.3671  -0.3645  -0.3642  -0.3604  -0.3523  -0.3508  -0.3396
 -0.3386  -0.3368  -0.3350  -0.3285  -0.3189  -0.2867  -0.2807  -0.2730
 -0.2686
 -- Virtual --
 -0.0700  -0.0684  -0.0642  -0.0624  -0.0541  -0.0318  -0.0128  -0.0111
 -0.0025   0.0013   0.0049   0.0153   0.0200   0.0214   0.0236   0.0272
  0.0339   0.0391   0.0483   0.0511   0.0558   0.0586   0.0601   0.0664
  0.0732   0.0764   0.0780   0.0819   0.0828   0.0833   0.0868   0.0918
  0.0950   0.0972   0.0982   0.1033   0.1055   0.1111   0.1122   0.1143
  0.1185   0.1210   0.1230   0.1267   0.1279   0.1328   0.1355   0.1391
  0.1409   0.1444   0.1477   0.1494   0.1555   0.1589   0.1630   0.1670
  0.1711   0.1764   0.1786   0.1845   0.1856   0.1900   0.1932   0.2000
  0.2032   0.2059   0.2068   0.2118   0.2170   0.2224   0.2258   0.2270
  0.2313   0.2363   0.2397   0.2401   0.2445   0.2478   0.2552   0.2556
  0.2577   0.2616   0.2661   0.2717   0.2775   0.2788   0.2804   0.2818
  0.2830   0.2887   0.2933   0.2975   0.3008   0.3009   0.3048   0.3105
  0.3186   0.3331   0.3453   0.3575   0.3812   0.4073   0.4106   0.4191
  0.4247   0.4250   0.4314   0.4433   0.4448   0.4478   0.4538   0.4550
  0.4563   0.4600   0.4670   0.4709   0.4755   0.4803   0.4853   0.4860
  0.4952   0.4961   0.5004   0.5087   0.5098   0.5141   0.5304   0.5425
  0.5636   0.5652   0.5652   0.5740   0.5787   0.5797   0.5859   0.5930
  0.6030   0.6041   0.6068   0.6135   0.6232   0.6241   0.6307   0.6340
  0.6420   0.6493   0.6517   0.6665   0.6708   0.6770   0.6842   0.6846
  0.6983   0.7242   0.7455   0.7679   0.7851   0.7863   0.7902   0.8061
  0.8202   0.8233   0.8262   0.8282   0.8303   0.8347   0.8358   0.8364
  0.8374   0.8431   0.8451   0.8500   0.8512   0.8541   0.8573   0.8609
  0.8682   0.8721   0.8774   0.8870   0.8905   0.8923   0.8933   0.8946
  0.9000   0.9160   0.9184   0.9220   0.9242   0.9266   0.9372   0.9385
  0.9417   0.9424   0.9476   0.9517   0.9630   0.9679   0.9731   0.9763
  0.9943   1.0028   1.0083   1.0259   1.0312   1.0506   1.0514   1.0664
  1.0849   1.0917   1.0927   1.1324   1.1385   1.1701   1.1818   1.1932
  1.2074   1.2141   1.2161   1.2387   1.2494   1.2500   1.2694   1.2706
  1.2739   1.2796   1.2870   1.2879   1.2926   1.2964   1.3153   1.3208
  1.3459   1.3680   1.3836   1.3897   1.4095   1.4637   1.4743   1.4790
  1.5209   1.5559   1.5646   1.5799   1.5978   1.6152   1.6325   1.6491
  1.6655   1.6772   1.7037   1.7361   1.7489   1.7508   1.7812   1.7990
  1.8049   1.8111   1.8334   1.8478   1.8508   1.8753   1.8889   1.9102
  1.9158   1.9337   1.9803   1.9867   1.9880   2.0650   2.0712   2.0729
  2.1031   2.1153   2.1744   2.2082   2.2200   2.2263   2.2301   2.2383
  2.2408   2.2455   2.2645   2.2669   2.2787   2.3047   2.3127   2.3164
  2.3270   2.3310   2.3384   2.3437   2.3777   2.3969   2.4101   2.4258
  2.4340   2.4439   2.4515   2.4700   2.4779   2.5024   2.5189   2.5230
  2.5484   2.5550   2.5600   2.5917   2.6262   2.6360   2.6464   2.6601
  2.6656   2.6890   2.7032   2.7286   2.7327   2.7373   2.7615   2.8048
  2.8209   2.8250   2.8537   2.8884   2.9514   2.9628   3.0459   3.0599
  3.0740   3.0845   3.1094   3.1179   3.1271   3.1413   3.1764   3.2189
  3.2305   3.2506   3.2898   3.3390   3.4279   3.4899   3.5038   3.6145
  3.6614   3.7276   3.8005   3.8786   3.8885   3.9626   4.0915   4.2971
  4.7984   4.8065   9.7354   9.7695   9.7811   9.7822   9.8043   9.8116
  9.8376   9.8553  23.2677  23.4730  23.7650  23.8094  23.8254  23.8818
 23.9177  23.9252  23.9609  24.0096  24.0638  24.1228  25.7607  25.7819
 25.8003  25.8194  25.8541  25.8630  25.9652  25.9826  26.0635  26.0883
 26.1214  26.1634  26.1889  26.2284  26.3333  26.3672  26.4547  26.5470
 26.5882  26.6385  26.7374  26.7707  26.8803  27.1479 215.7264 215.7625
215.7765 215.7769 215.8035 215.8126 215.8484 215.8641
 --------------------------------------------------------------

          Ground-State Mulliken Net Atomic Charges

     Atom                 Charge (a.u.)
  ----------------------------------------
      1 C                    -1.061587
      2 C                    -1.342176
      3 Cl                    0.612416
      4 C                     0.249074
      5 Cl                    0.629567
      6 C                     0.016334
      7 Cl                    0.685473
      8 C                     0.231777
      9 Cl                    0.626820
     10 C                    -1.373265
     11 Cl                    0.626086
     12 C                    -0.706307
     13 C                    -1.329210
     14 Cl                    0.523797
     15 C                     0.994480
     16 Cl                    0.540040
     17 C                    -0.848906
     18 H                     0.232550
     19 C                     0.232266
     20 Cl                    0.500099
     21 C                    -0.256096
     22 H                     0.216770
  ----------------------------------------
  Sum of atomic charges =     0.000000

 -----------------------------------------------------------------
                    Cartesian Multipole Moments
 -----------------------------------------------------------------
    Charge (ESU x 10^10)
                -0.0000
    Dipole Moment (Debye)
         X       0.1789      Y       0.7201      Z      -0.4387
       Tot       0.8619
    Quadrupole Moments (Debye-Ang)
        XX    -167.6581     XY       0.4188     YY    -170.9705
        XZ      -1.9530     YZ      -0.0332     ZZ    -169.3046
    Octopole Moments (Debye-Ang^2)
       XXX    -150.3488    XXY      27.8248    XYY     -61.3193
       YYY      92.0616    XXZ       6.4407    XYZ       3.0425
       YYZ      20.3882    XZZ     -50.9856    YZZ      27.4243
       ZZZ      54.7170
    Hexadecapole Moments (Debye-Ang^3)
      XXXX   -7100.0370   XXXY     138.8163   XXYY   -1589.9301
      XYYY     128.8119   YYYY   -2107.0089   XXXZ    1273.7719
      XXYZ     -31.6467   XYYZ     466.2541   YYYZ    -193.4251
      XXZZ   -1835.1903   XYZZ      42.9544   YYZZ   -1035.9175
      XZZZ    1341.2067   YZZZ    -129.1254   ZZZZ   -4046.2369
 -----------------------------------------------------------------
 Calculating analytic gradient of the SCF energy
 Gradient of SCF Energy
            1           2           3           4           5           6
    1  -0.0001654   0.0001034  -0.0001742   0.0001725   0.0002177   0.0000056
    2   0.0001507  -0.0000767   0.0000868   0.0000015   0.0000520  -0.0000614
    3   0.0000371   0.0000384   0.0002532  -0.0000164   0.0000224  -0.0001423
            7           8           9          10          11          12
    1  -0.0000715   0.0000081   0.0000389   0.0000001  -0.0000091  -0.0000784
    2  -0.0000158   0.0000033  -0.0000054  -0.0000768   0.0000530  -0.0000283
    3  -0.0000556   0.0001643   0.0000454   0.0000421   0.0000226  -0.0003749
           13          14          15          16          17          18
    1   0.0000138   0.0000346   0.0000016  -0.0000440  -0.0000793  -0.0000151
    2  -0.0000076   0.0001883  -0.0000669   0.0000115   0.0000492  -0.0000079
    3   0.0000441  -0.0000145   0.0000231  -0.0000170  -0.0000021  -0.0000337
           19          20          21          22
    1   0.0000505  -0.0000197   0.0000235  -0.0000135
    2  -0.0001103   0.0000000  -0.0001340  -0.0000056
    3  -0.0000207  -0.0000360   0.0000361  -0.0000155
 Max gradient component =       3.749E-04
 RMS gradient           =       9.273E-05
 Gradient time:  CPU 336.09 s  wall 336.09 s
 Geometry Optimization Parameters
   NAtoms,    NIC,     NZ,  NCons,   NDum,   NFix, NCnnct, MaxDiis
       22     163      22       0       0       0       0       0

 Cartesian Hessian Update
 Hessian updated using BFGS update


** GEOMETRY OPTIMIZATION IN DELOCALIZED INTERNAL COORDINATES **
   Searching for a Minimum

   Optimization Cycle:  13

                       Coordinates (Angstroms)
     ATOM                X               Y               Z
      1  C         0.0103863530   -0.0048319399    0.0176840750
      2  C        -0.0292859953    0.4420898273    1.3434842134
      3  Cl        1.4527716312    0.9430995175    2.1103749318
      4  C        -1.2323222754    0.4844663214    2.0579816267
      5  Cl       -1.2562767931    1.0408750685    3.7015385683
      6  C        -2.4193403581    0.0718019114    1.4363683357
      7  Cl       -3.9164705958    0.1152290999    2.3127677502
      8  C        -2.3994438917   -0.3757155603    0.1083982406
      9  Cl       -3.8678922325   -0.8834721017   -0.6642542969
     10  C        -1.1852500565   -0.4091598700   -0.5875064665
     11  Cl       -1.1434202961   -0.9704848009   -2.2368588794
     12  C         1.2962857225   -0.0415911357   -0.7425211626
     13  C         2.1173188376   -1.1772117508   -0.7201987999
     14  Cl        1.6370239410   -2.5669723669    0.2150480057
     15  C         3.3106761469   -1.1837903865   -1.4511238029
     16  Cl        4.3615668533   -2.5762322784   -1.4569892808
     17  C         3.6881458660   -0.0715570641   -2.1982369292
     18  H         4.6109617854   -0.0869786421   -2.7611417243
     19  C         2.8657658231    1.0467925347   -2.2077476137
     20  Cl        3.3393358797    2.4496233537   -3.1457635796
     21  C         1.6774357227    1.0724305575   -1.4896329163
     22  H         1.0465903504    1.9511017490   -1.5098937156
   Point Group: c1    Number of degrees of freedom:    60


   Energy is  -4140.359014481

 Hessian updated using BFGS update

 60 Hessian modes will be used to form the next step
  Hessian Eigenvalues:
     0.001844    0.017566    0.018390    0.020871    0.021113    0.021750
     0.023102    0.023659    0.023781    0.023871    0.024090    0.024094
     0.024114    0.024117    0.024127    0.024146    0.024197    0.024375
     0.028835    0.077859    0.160010    0.160287    0.214631    0.233105
     0.235172    0.236335    0.247689    0.249920    0.249988    0.249999
     0.250017    0.250048    0.250287    0.250717    0.254494    0.281016
     0.289703    0.294928    0.300945    0.301023    0.301049    0.301235
     0.301611    0.302329    0.320903    0.355591    0.356673    0.381144
     0.414016    0.427363    0.432108    0.455385    0.461879    0.471146
     0.471318    0.477879    0.478943    0.480828    0.492023    0.592326

 Minimum search - taking simple RFO step
 Searching for Lamda that Minimizes Along All modes
 Value Taken    Lamda =  -0.00001022
 Step Taken.  Stepsize is  0.046087

                             Maximum     Tolerance    Cnvgd?
         Gradient           0.000466      0.000300      NO
         Displacement       0.030020      0.001200      NO
         Energy change     -0.000042      0.000001      NO


 New Cartesian Coordinates Obtained by Inverse Iteration

 Displacement from previous Coordinates is:  0.087031
 ----------------------------------------------------------------
             Standard Nuclear Orientation (Angstroms)
    I     Atom           X                Y                Z
 ----------------------------------------------------------------
    1      C       0.0110334687    -0.0089427747     0.0188330634
    2      C      -0.0296150391     0.4455900702     1.3416657320
    3      Cl      1.4531126146     0.9532978610     2.1033927521
    4      C      -1.2331474993     0.4909120421     2.0556422092
    5      Cl     -1.2600951692     1.0565903758     3.6959591322
    6      C      -2.4194246426     0.0741516151     1.4356654132
    7      Cl     -3.9163999977     0.1213433620     2.3120452272
    8      C      -2.3987458219    -0.3801223595     0.1096902234
    9      Cl     -3.8668771161    -0.8913848328    -0.6613988210
   10      C      -1.1840614235    -0.4168229492    -0.5852687492
   11      Cl     -1.1407708856    -0.9868668806    -2.2316129753
   12      C       1.2972253816    -0.0438001097    -0.7402921253
   13      C       2.1156452664    -1.1816460732    -0.7253154052
   14      Cl      1.6325289461    -2.5764117787     0.2019991389
   15      C       3.3088970988    -1.1857999506    -1.4566178864
   16      Cl      4.3583084520    -2.5794080336    -1.4700621519
   17      C       3.6878698989    -0.0700746571    -2.1978547997
   18      H       4.6104572423    -0.0839846317    -2.7611644705
   19      C       2.8671524090     1.0496976954    -2.2012385547
   20      Cl      3.3421209496     2.4564066982    -3.1326615267
   21      C       1.6794604750     1.0735446296    -1.4820921471
   22      H       1.0498878103     1.9532427257    -1.4975366990
 ----------------------------------------------------------------
 Nuclear Repulsion Energy =        2711.41172475 hartrees
 There are      105 alpha and      105 beta electrons
 Applying Cartesian multipole field
    Component          Value
    ---------          -----
     (2,0,0)        1.00000E-11
     (0,2,0)        2.00000E-11
     (0,0,2)       -3.00000E-11
 Nucleus-field energy     =    -0.0000000055 hartrees
 Requested basis set is 6-311++G(d,p)
 There are 186 shells and 518 basis functions
 A cutoff of  1.0D-15 yielded  12365 shell pairs
 There are    107838 function pairs (    115938 Cartesian)
 Smallest overlap matrix eigenvalue = 1.08E-07
 Linear dependence detected in AO basis
 Number of orthogonalized atomic orbitals = 511
 Maximum deviation from orthogonality = 4.722E-10
 Guess from superposition of atomic densities
 Warning:  Energy on first SCF cycle will be non-variational
 SAD guess density has 210.000000 electrons

 -----------------------------------------------------------------------
  General SCF calculation program by
  Eric Jon Sundstrom, Paul Horn, Yuezhi Mao, Dmitri Zuev, Alec White,
  David Stuck, Shaama M.S., Shane Yost, Joonho Lee, David Small,
  Daniel Levine, Susi Lehtola, Hugh Burton, Evgeny Epifanovsky,
  Bang C. Huynh
 -----------------------------------------------------------------------
 Exchange:     0.2000 Hartree-Fock + 0.0800 Slater + 0.7200 B88
 Correlation:  0.1900 VWN1RPA + 0.8100 LYP
 Using SG-1 standard quadrature grid
 A restricted SCF calculation will be
 performed using DIIS
 SCF converges when DIIS error is below 1.0e-08
 ---------------------------------------
  Cycle       Energy         DIIS error
 ---------------------------------------
    1   -4145.0599948369      2.66e-02  
    2   -4140.2639835455      1.71e-03  
    3   -4140.2033555127      2.09e-03  
    4   -4140.3447843043      6.24e-04  
    5   -4140.3567951944      2.54e-04  
    6   -4140.3587408425      9.08e-05  
    7   -4140.3589892102      2.97e-05  
    8   -4140.3590154518      9.59e-06  
    9   -4140.3590181844      3.33e-06  
   10   -4140.3590185456      8.55e-07  
   11   -4140.3590185681      1.80e-07  
   12   -4140.3590185690      9.63e-08  
   13   -4140.3590185695      3.06e-08  
   14   -4140.3590185695      9.70e-09  Convergence criterion met
 ---------------------------------------
 SCF time:   CPU 930.80s  wall 931.00s 
 SCF   energy in the final basis set =    -4140.3590185695
 Total energy in the final basis set =    -4140.3590185695

 --------------------------------------------------------------

                    Orbital Energies (a.u.)
 --------------------------------------------------------------

 Alpha MOs
 -- Occupied --
********-101.5857-101.5856-101.5849-101.5849-101.5790-101.5789-101.5768
-10.2911 -10.2880 -10.2880 -10.2871 -10.2870 -10.2774 -10.2758 -10.2709
-10.2496 -10.2420 -10.2242 -10.2216  -9.5014  -9.5004  -9.5002  -9.4997
 -9.4996  -9.4937  -9.4934  -9.4913  -7.2665  -7.2655  -7.2652  -7.2646
 -7.2645  -7.2586  -7.2583  -7.2563  -7.2561  -7.2552  -7.2552  -7.2550
 -7.2545  -7.2544  -7.2543  -7.2542  -7.2537  -7.2536  -7.2485  -7.2483
 -7.2479  -7.2475  -7.2461  -7.2457  -0.9773  -0.9511  -0.9308  -0.9201
 -0.9074  -0.8855  -0.8854  -0.8740  -0.8526  -0.8431  -0.8012  -0.7611
 -0.7516  -0.7483  -0.6787  -0.6385  -0.6350  -0.6225  -0.5679  -0.5520
 -0.5396  -0.5346  -0.5041  -0.4887  -0.4787  -0.4753  -0.4740  -0.4684
 -0.4549  -0.4503  -0.4367  -0.4205  -0.4178  -0.4176  -0.3992  -0.3965
 -0.3723  -0.3672  -0.3644  -0.3642  -0.3604  -0.3523  -0.3507  -0.3396
 -0.3387  -0.3368  -0.3350  -0.3285  -0.3189  -0.2867  -0.2807  -0.2730
 -0.2687
 -- Virtual --
 -0.0700  -0.0684  -0.0642  -0.0625  -0.0541  -0.0319  -0.0129  -0.0111
 -0.0025   0.0013   0.0049   0.0153   0.0200   0.0214   0.0235   0.0272
  0.0339   0.0391   0.0483   0.0511   0.0557   0.0586   0.0601   0.0663
  0.0732   0.0764   0.0780   0.0819   0.0828   0.0833   0.0868   0.0918
  0.0950   0.0972   0.0982   0.1033   0.1055   0.1111   0.1122   0.1144
  0.1185   0.1211   0.1230   0.1267   0.1278   0.1328   0.1355   0.1391
  0.1409   0.1444   0.1477   0.1495   0.1555   0.1589   0.1630   0.1669
  0.1711   0.1763   0.1786   0.1845   0.1855   0.1900   0.1930   0.1999
  0.2032   0.2061   0.2065   0.2117   0.2170   0.2224   0.2260   0.2270
  0.2314   0.2362   0.2396   0.2402   0.2446   0.2478   0.2552   0.2556
  0.2577   0.2616   0.2661   0.2718   0.2778   0.2790   0.2802   0.2818
  0.2830   0.2887   0.2931   0.2975   0.3007   0.3008   0.3047   0.3105
  0.3186   0.3332   0.3452   0.3575   0.3812   0.4073   0.4105   0.4190
  0.4247   0.4250   0.4315   0.4431   0.4447   0.4477   0.4539   0.4551
  0.4563   0.4599   0.4670   0.4709   0.4755   0.4802   0.4853   0.4861
  0.4952   0.4961   0.5003   0.5086   0.5099   0.5141   0.5302   0.5425
  0.5637   0.5652   0.5654   0.5739   0.5788   0.5796   0.5858   0.5929
  0.6030   0.6041   0.6068   0.6135   0.6232   0.6239   0.6307   0.6338
  0.6419   0.6496   0.6516   0.6664   0.6709   0.6771   0.6842   0.6846
  0.6986   0.7242   0.7454   0.7677   0.7852   0.7862   0.7902   0.8061
  0.8205   0.8233   0.8262   0.8279   0.8303   0.8347   0.8358   0.8363
  0.8373   0.8430   0.8452   0.8500   0.8512   0.8541   0.8573   0.8609
  0.8682   0.8721   0.8773   0.8870   0.8905   0.8921   0.8932   0.8946
  0.8999   0.9161   0.9183   0.9224   0.9243   0.9262   0.9372   0.9385
  0.9416   0.9423   0.9475   0.9518   0.9631   0.9680   0.9732   0.9762
  0.9944   1.0029   1.0084   1.0257   1.0315   1.0507   1.0513   1.0664
  1.0848   1.0918   1.0927   1.1325   1.1388   1.1700   1.1818   1.1933
  1.2075   1.2141   1.2160   1.2386   1.2493   1.2499   1.2695   1.2704
  1.2740   1.2797   1.2869   1.2876   1.2925   1.2964   1.3152   1.3209
  1.3459   1.3680   1.3839   1.3897   1.4093   1.4637   1.4746   1.4787
  1.5209   1.5559   1.5647   1.5800   1.5978   1.6151   1.6325   1.6492
  1.6653   1.6772   1.7037   1.7359   1.7487   1.7508   1.7814   1.7990
  1.8050   1.8109   1.8332   1.8477   1.8504   1.8752   1.8890   1.9102
  1.9158   1.9337   1.9805   1.9870   1.9877   2.0650   2.0711   2.0727
  2.1032   2.1153   2.1742   2.2083   2.2200   2.2261   2.2300   2.2382
  2.2407   2.2454   2.2645   2.2669   2.2786   2.3048   2.3127   2.3162
  2.3269   2.3309   2.3384   2.3438   2.3780   2.3967   2.4099   2.4257
  2.4339   2.4435   2.4515   2.4699   2.4777   2.5023   2.5188   2.5228
  2.5482   2.5551   2.5601   2.5917   2.6258   2.6360   2.6464   2.6601
  2.6654   2.6891   2.7030   2.7285   2.7327   2.7373   2.7615   2.8048
  2.8208   2.8250   2.8542   2.8884   2.9515   2.9628   3.0459   3.0597
  3.0740   3.0844   3.1096   3.1179   3.1267   3.1413   3.1764   3.2191
  3.2303   3.2504   3.2897   3.3389   3.4279   3.4900   3.5038   3.6144
  3.6613   3.7276   3.8005   3.8784   3.8888   3.9626   4.0915   4.2969
  4.7983   4.8062   9.7355   9.7695   9.7812   9.7822   9.8044   9.8114
  9.8375   9.8555  23.2678  23.4732  23.7651  23.8092  23.8252  23.8819
 23.9174  23.9251  23.9606  24.0095  24.0636  24.1226  25.7607  25.7816
 25.8003  25.8194  25.8541  25.8628  25.9652  25.9824  26.0639  26.0878
 26.1214  26.1628  26.1889  26.2279  26.3330  26.3674  26.4548  26.5468
 26.5879  26.6382  26.7373  26.7704  26.8799  27.1480 215.7264 215.7625
215.7766 215.7769 215.8036 215.8125 215.8482 215.8645
 --------------------------------------------------------------

          Ground-State Mulliken Net Atomic Charges

     Atom                 Charge (a.u.)
  ----------------------------------------
      1 C                    -1.062601
      2 C                    -1.352452
      3 Cl                    0.616379
      4 C                     0.254299
      5 Cl                    0.628387
      6 C                     0.032572
      7 Cl                    0.685913
      8 C                     0.231453
      9 Cl                    0.627416
     10 C                    -1.374375
     11 Cl                    0.623179
     12 C                    -0.711813
     13 C                    -1.302686
     14 Cl                    0.522822
     15 C                     0.978281
     16 Cl                    0.540990
     17 C                    -0.849827
     18 H                     0.232540
     19 C                     0.230697
     20 Cl                    0.500692
     21 C                    -0.268610
     22 H                     0.216743
  ----------------------------------------
  Sum of atomic charges =     0.000000

 -----------------------------------------------------------------
                    Cartesian Multipole Moments
 -----------------------------------------------------------------
    Charge (ESU x 10^10)
                -0.0000
    Dipole Moment (Debye)
         X       0.1784      Y       0.7222      Z      -0.4361
       Tot       0.8623
    Quadrupole Moments (Debye-Ang)
        XX    -167.6528     XY       0.4285     YY    -170.9781
        XZ      -1.9641     YZ      -0.0378     ZZ    -169.3110
    Octopole Moments (Debye-Ang^2)
       XXX    -150.2135    XXY      27.9103    XYY     -61.3075
       YYY      92.0917    XXZ       6.6340    XYZ       2.9816
       YYZ      20.5957    XZZ     -50.9796    YZZ      27.4716
       ZZZ      55.2040
    Hexadecapole Moments (Debye-Ang^3)
      XXXX   -7097.9337   XXXY     137.5727   XXYY   -1592.2340
      XYYY     127.5750   YYYY   -2122.9755   XXXZ    1276.4906
      XXYZ     -34.3110   XYYZ     467.1441   YYYZ    -201.4062
      XXZZ   -1832.4567   XYZZ      42.4230   YYZZ   -1036.2944
      XZZZ    1343.5155   YZZZ    -136.9730   ZZZZ   -4033.6619
 -----------------------------------------------------------------
 Calculating analytic gradient of the SCF energy
 Gradient of SCF Energy
            1           2           3           4           5           6
    1   0.0000206   0.0001616   0.0000639  -0.0000151  -0.0000553   0.0000088
    2  -0.0000738  -0.0001208   0.0001042  -0.0000130   0.0000170  -0.0000026
    3   0.0001080  -0.0001662  -0.0000557   0.0000008   0.0000372   0.0000540
            7           8           9          10          11          12
    1   0.0000298  -0.0000258  -0.0000057   0.0000148  -0.0000169  -0.0000365
    2   0.0000416  -0.0000206  -0.0000103   0.0000120  -0.0000041   0.0003280
    3   0.0000654   0.0000181   0.0000101   0.0000121  -0.0000130   0.0000731
           13          14          15          16          17          18
    1  -0.0000107  -0.0000716   0.0000151  -0.0000027   0.0000125  -0.0000191
    2  -0.0001318  -0.0000604  -0.0000348   0.0000129   0.0000067  -0.0000086
    3  -0.0000497   0.0001049  -0.0000198  -0.0000180  -0.0000262  -0.0000327
           19          20          21          22
    1  -0.0000231  -0.0000285  -0.0000005  -0.0000157
    2  -0.0000121  -0.0000007  -0.0000327   0.0000038
    3  -0.0000303  -0.0000385  -0.0000049  -0.0000285
 Max gradient component =       3.280E-04
 RMS gradient           =       6.587E-05
 Gradient time:  CPU 337.89 s  wall 337.90 s
 Geometry Optimization Parameters
   NAtoms,    NIC,     NZ,  NCons,   NDum,   NFix, NCnnct, MaxDiis
       22     163      22       0       0       0       0       0

 Cartesian Hessian Update
 Hessian updated using BFGS update


** GEOMETRY OPTIMIZATION IN DELOCALIZED INTERNAL COORDINATES **
   Searching for a Minimum

   Optimization Cycle:  14

                       Coordinates (Angstroms)
     ATOM                X               Y               Z
      1  C         0.0110334687   -0.0089427747    0.0188330634
      2  C        -0.0296150391    0.4455900702    1.3416657320
      3  Cl        1.4531126146    0.9532978610    2.1033927521
      4  C        -1.2331474993    0.4909120421    2.0556422092
      5  Cl       -1.2600951692    1.0565903758    3.6959591322
      6  C        -2.4194246426    0.0741516151    1.4356654132
      7  Cl       -3.9163999977    0.1213433620    2.3120452272
      8  C        -2.3987458219   -0.3801223595    0.1096902234
      9  Cl       -3.8668771161   -0.8913848328   -0.6613988210
     10  C        -1.1840614235   -0.4168229492   -0.5852687492
     11  Cl       -1.1407708856   -0.9868668806   -2.2316129753
     12  C         1.2972253816   -0.0438001097   -0.7402921253
     13  C         2.1156452664   -1.1816460732   -0.7253154052
     14  Cl        1.6325289461   -2.5764117787    0.2019991389
     15  C         3.3088970988   -1.1857999506   -1.4566178864
     16  Cl        4.3583084520   -2.5794080336   -1.4700621519
     17  C         3.6878698989   -0.0700746571   -2.1978547997
     18  H         4.6104572423   -0.0839846317   -2.7611644705
     19  C         2.8671524090    1.0496976954   -2.2012385547
     20  Cl        3.3421209496    2.4564066982   -3.1326615267
     21  C         1.6794604750    1.0735446296   -1.4820921471
     22  H         1.0498878103    1.9532427257   -1.4975366990
   Point Group: c1    Number of degrees of freedom:    60


   Energy is  -4140.359018569

 Hessian updated using BFGS update

 60 Hessian modes will be used to form the next step
  Hessian Eigenvalues:
     0.001943    0.016473    0.018415    0.020753    0.021054    0.021732
     0.023452    0.023729    0.023846    0.024047    0.024068    0.024092
     0.024114    0.024121    0.024145    0.024192    0.024277    0.024558
     0.028806    0.088235    0.160002    0.160283    0.202670    0.228352
     0.235171    0.236329    0.240411    0.249912    0.249993    0.250004
     0.250014    0.250110    0.250211    0.251392    0.255208    0.286944
     0.289249    0.299716    0.300905    0.300950    0.301049    0.301247
     0.302184    0.314012    0.321619    0.355687    0.356672    0.382574
     0.417442    0.427322    0.432606    0.457163    0.461779    0.471116
     0.471810    0.477767    0.479056    0.481098    0.508022    0.593785

 Minimum search - taking simple RFO step
 Searching for Lamda that Minimizes Along All modes
 Value Taken    Lamda =  -0.00000190
 Step Taken.  Stepsize is  0.006837

                             Maximum     Tolerance    Cnvgd?
         Gradient           0.000279      0.000300     YES
         Displacement       0.003030      0.001200      NO
         Energy change     -0.000004      0.000001      NO


 New Cartesian Coordinates Obtained by Inverse Iteration

 Displacement from previous Coordinates is:  0.018272
 ----------------------------------------------------------------
             Standard Nuclear Orientation (Angstroms)
    I     Atom           X                Y                Z
 ----------------------------------------------------------------
    1      C       0.0111466715    -0.0099612475     0.0191910455
    2      C      -0.0297122141     0.4446728359     1.3421735699
    3      Cl      1.4532354878     0.9490475950     2.1055176045
    4      C      -1.2334618290     0.4917118228     2.0555410778
    5      Cl     -1.2600499139     1.0573037258     3.6958484823
    6      C      -2.4199015077     0.0762152106     1.4351594935
    7      Cl     -3.9170954541     0.1243841393     2.3110744981
    8      C      -2.3990810031    -0.3786380823     0.1094224458
    9      Cl     -3.8674489498    -0.8892349550    -0.6616450621
   10      C      -1.1841803822    -0.4169319141    -0.5850584136
   11      Cl     -1.1406907897    -0.9885205315    -2.2308338919
   12      C       1.2972258532    -0.0455027250    -0.7404205470
   13      C       2.1169294877    -1.1822415495    -0.7253591415
   14      Cl      1.6352956425    -2.5776039936     0.2012825822
   15      C       3.3100783724    -1.1853233679    -1.4567625753
   16      Cl      4.3607105798    -2.5780518128    -1.4700803951
   17      C       3.6879786518    -0.0693811861    -2.1981100352
   18      H       4.6105877884    -0.0824523168    -2.7614006414
   19      C       2.8662383784     1.0496025098    -2.2014115788
   20      Cl      3.3399415218     2.4567789795    -3.1327394560
   21      C       1.6785556421     1.0722332654    -1.4822227463
   22      H       1.0482603846     1.9514056415    -1.4973897355
 ----------------------------------------------------------------
 Nuclear Repulsion Energy =        2711.31350649 hartrees
 There are      105 alpha and      105 beta electrons
 Applying Cartesian multipole field
    Component          Value
    ---------          -----
     (2,0,0)        1.00000E-11
     (0,2,0)        2.00000E-11
     (0,0,2)       -3.00000E-11
 Nucleus-field energy     =    -0.0000000055 hartrees
 Requested basis set is 6-311++G(d,p)
 There are 186 shells and 518 basis functions
 A cutoff of  1.0D-15 yielded  12363 shell pairs
 There are    107833 function pairs (    115933 Cartesian)
 Smallest overlap matrix eigenvalue = 1.08E-07
 Linear dependence detected in AO basis
 Number of orthogonalized atomic orbitals = 511
 Maximum deviation from orthogonality = 3.969E-10
 Guess from superposition of atomic densities
 Warning:  Energy on first SCF cycle will be non-variational
 SAD guess density has 210.000000 electrons

 -----------------------------------------------------------------------
  General SCF calculation program by
  Eric Jon Sundstrom, Paul Horn, Yuezhi Mao, Dmitri Zuev, Alec White,
  David Stuck, Shaama M.S., Shane Yost, Joonho Lee, David Small,
  Daniel Levine, Susi Lehtola, Hugh Burton, Evgeny Epifanovsky,
  Bang C. Huynh
 -----------------------------------------------------------------------
 Exchange:     0.2000 Hartree-Fock + 0.0800 Slater + 0.7200 B88
 Correlation:  0.1900 VWN1RPA + 0.8100 LYP
 Using SG-1 standard quadrature grid
 A restricted SCF calculation will be
 performed using DIIS
 SCF converges when DIIS error is below 1.0e-08
 ---------------------------------------
  Cycle       Energy         DIIS error
 ---------------------------------------
    1   -4145.0605284860      2.66e-02  
    2   -4140.2639929511      1.71e-03  
    3   -4140.2034177457      2.09e-03  
    4   -4140.3447933905      6.24e-04  
    5   -4140.3567971244      2.54e-04  
    6   -4140.3587418979      9.08e-05  
    7   -4140.3589903263      2.97e-05  
    8   -4140.3590165384      9.59e-06  
    9   -4140.3590192704      3.33e-06  
   10   -4140.3590196313      8.55e-07  
   11   -4140.3590196543      1.80e-07  
   12   -4140.3590196552      9.62e-08  
   13   -4140.3590196557      3.06e-08  
   14   -4140.3590196552      9.70e-09  Convergence criterion met
 ---------------------------------------
 SCF time:   CPU 929.41s  wall 929.00s 
 SCF   energy in the final basis set =    -4140.3590196552
 Total energy in the final basis set =    -4140.3590196552

 --------------------------------------------------------------

                    Orbital Energies (a.u.)
 --------------------------------------------------------------

 Alpha MOs
 -- Occupied --
********-101.5857-101.5856-101.5849-101.5849-101.5790-101.5789-101.5768
-10.2911 -10.2880 -10.2880 -10.2871 -10.2870 -10.2773 -10.2758 -10.2709
-10.2496 -10.2420 -10.2242 -10.2216  -9.5014  -9.5004  -9.5002  -9.4997
 -9.4996  -9.4937  -9.4934  -9.4913  -7.2665  -7.2655  -7.2653  -7.2646
 -7.2645  -7.2586  -7.2583  -7.2563  -7.2561  -7.2552  -7.2552  -7.2550
 -7.2545  -7.2544  -7.2543  -7.2542  -7.2537  -7.2536  -7.2485  -7.2483
 -7.2479  -7.2475  -7.2461  -7.2457  -0.9773  -0.9511  -0.9308  -0.9201
 -0.9074  -0.8856  -0.8855  -0.8740  -0.8526  -0.8431  -0.8012  -0.7611
 -0.7516  -0.7483  -0.6787  -0.6385  -0.6350  -0.6225  -0.5679  -0.5520
 -0.5396  -0.5346  -0.5041  -0.4887  -0.4787  -0.4753  -0.4740  -0.4684
 -0.4550  -0.4503  -0.4367  -0.4205  -0.4178  -0.4176  -0.3992  -0.3965
 -0.3723  -0.3672  -0.3644  -0.3642  -0.3604  -0.3523  -0.3507  -0.3396
 -0.3387  -0.3368  -0.3349  -0.3285  -0.3189  -0.2867  -0.2807  -0.2730
 -0.2687
 -- Virtual --
 -0.0700  -0.0684  -0.0642  -0.0625  -0.0541  -0.0318  -0.0129  -0.0111
 -0.0025   0.0013   0.0049   0.0153   0.0200   0.0214   0.0236   0.0272
  0.0339   0.0391   0.0483   0.0511   0.0557   0.0587   0.0601   0.0663
  0.0732   0.0764   0.0780   0.0819   0.0828   0.0833   0.0868   0.0918
  0.0949   0.0971   0.0982   0.1033   0.1054   0.1111   0.1122   0.1144
  0.1185   0.1211   0.1230   0.1267   0.1278   0.1328   0.1355   0.1391
  0.1409   0.1444   0.1477   0.1495   0.1555   0.1590   0.1630   0.1669
  0.1711   0.1763   0.1786   0.1844   0.1855   0.1899   0.1930   0.1998
  0.2032   0.2061   0.2065   0.2117   0.2170   0.2224   0.2261   0.2270
  0.2314   0.2362   0.2397   0.2401   0.2446   0.2478   0.2552   0.2556
  0.2577   0.2616   0.2661   0.2718   0.2779   0.2789   0.2802   0.2818
  0.2830   0.2887   0.2931   0.2975   0.3006   0.3008   0.3047   0.3105
  0.3185   0.3332   0.3451   0.3575   0.3813   0.4073   0.4105   0.4190
  0.4247   0.4250   0.4315   0.4430   0.4447   0.4476   0.4539   0.4551
  0.4563   0.4598   0.4670   0.4709   0.4754   0.4803   0.4853   0.4862
  0.4952   0.4961   0.5003   0.5087   0.5099   0.5141   0.5302   0.5425
  0.5637   0.5651   0.5654   0.5739   0.5788   0.5795   0.5858   0.5929
  0.6029   0.6041   0.6068   0.6135   0.6231   0.6239   0.6307   0.6337
  0.6419   0.6495   0.6516   0.6665   0.6710   0.6771   0.6842   0.6846
  0.6986   0.7241   0.7454   0.7675   0.7852   0.7862   0.7902   0.8061
  0.8205   0.8234   0.8262   0.8280   0.8303   0.8347   0.8359   0.8363
  0.8372   0.8430   0.8453   0.8501   0.8512   0.8540   0.8572   0.8609
  0.8682   0.8722   0.8773   0.8870   0.8904   0.8921   0.8933   0.8947
  0.9000   0.9161   0.9184   0.9224   0.9241   0.9261   0.9372   0.9385
  0.9416   0.9423   0.9474   0.9519   0.9631   0.9680   0.9732   0.9763
  0.9944   1.0029   1.0084   1.0256   1.0316   1.0507   1.0512   1.0663
  1.0848   1.0918   1.0927   1.1325   1.1389   1.1700   1.1819   1.1933
  1.2075   1.2140   1.2161   1.2386   1.2494   1.2499   1.2695   1.2705
  1.2740   1.2797   1.2869   1.2876   1.2926   1.2964   1.3152   1.3208
  1.3458   1.3680   1.3838   1.3897   1.4094   1.4637   1.4748   1.4786
  1.5210   1.5559   1.5647   1.5800   1.5978   1.6151   1.6323   1.6492
  1.6653   1.6772   1.7037   1.7359   1.7486   1.7508   1.7814   1.7990
  1.8050   1.8110   1.8333   1.8477   1.8504   1.8752   1.8890   1.9102
  1.9158   1.9338   1.9805   1.9870   1.9877   2.0650   2.0711   2.0727
  2.1032   2.1153   2.1743   2.2083   2.2200   2.2262   2.2300   2.2383
  2.2407   2.2454   2.2645   2.2669   2.2787   2.3048   2.3127   2.3162
  2.3268   2.3309   2.3384   2.3438   2.3782   2.3966   2.4099   2.4257
  2.4340   2.4434   2.4515   2.4699   2.4778   2.5023   2.5188   2.5228
  2.5482   2.5551   2.5600   2.5918   2.6257   2.6360   2.6464   2.6600
  2.6653   2.6890   2.7031   2.7285   2.7327   2.7373   2.7615   2.8048
  2.8208   2.8250   2.8543   2.8884   2.9515   2.9626   3.0458   3.0597
  3.0740   3.0844   3.1095   3.1179   3.1267   3.1413   3.1763   3.2190
  3.2303   3.2505   3.2897   3.3389   3.4279   3.4900   3.5038   3.6145
  3.6613   3.7276   3.8005   3.8785   3.8887   3.9627   4.0914   4.2970
  4.7983   4.8063   9.7355   9.7695   9.7812   9.7822   9.8044   9.8115
  9.8375   9.8555  23.2678  23.4731  23.7650  23.8092  23.8253  23.8818
 23.9174  23.9251  23.9608  24.0095  24.0637  24.1226  25.7607  25.7816
 25.8003  25.8194  25.8541  25.8628  25.9652  25.9824  26.0639  26.0879
 26.1213  26.1629  26.1889  26.2277  26.3330  26.3674  26.4546  26.5467
 26.5879  26.6382  26.7376  26.7703  26.8799  27.1477 215.7264 215.7625
215.7766 215.7769 215.8036 215.8125 215.8482 215.8644
 --------------------------------------------------------------

          Ground-State Mulliken Net Atomic Charges

     Atom                 Charge (a.u.)
  ----------------------------------------
      1 C                    -1.064448
      2 C                    -1.353915
      3 Cl                    0.616406
      4 C                     0.252258
      5 Cl                    0.628417
      6 C                     0.039455
      7 Cl                    0.685967
      8 C                     0.233047
      9 Cl                    0.627260
     10 C                    -1.375050
     11 Cl                    0.623811
     12 C                    -0.714253
     13 C                    -1.292788
     14 Cl                    0.523579
     15 C                     0.973150
     16 Cl                    0.541119
     17 C                    -0.851237
     18 H                     0.232474
     19 C                     0.231249
     20 Cl                    0.500532
     21 C                    -0.273761
     22 H                     0.216728
  ----------------------------------------
  Sum of atomic charges =     0.000000

 -----------------------------------------------------------------
                    Cartesian Multipole Moments
 -----------------------------------------------------------------
    Charge (ESU x 10^10)
                -0.0000
    Dipole Moment (Debye)
         X       0.1777      Y       0.7216      Z      -0.4353
       Tot       0.8612
    Quadrupole Moments (Debye-Ang)
        XX    -167.6538     XY       0.4297     YY    -170.9811
        XZ      -1.9637     YZ      -0.0369     ZZ    -169.3094
    Octopole Moments (Debye-Ang^2)
       XXX    -150.2822    XXY      27.9252    XYY     -61.3393
       YYY      92.0516    XXZ       6.6303    XYZ       2.9670
       YYZ      20.5926    XZZ     -50.9808    YZZ      27.4673
       ZZZ      55.2037
    Hexadecapole Moments (Debye-Ang^3)
      XXXX   -7100.0374   XXXY     139.3228   XXYY   -1592.5813
      XYYY     129.2506   YYYY   -2122.4269   XXXZ    1276.1698
      XXYZ     -34.4566   XYYZ     467.0525   YYYZ    -201.5893
      XXZZ   -1832.8244   XYZZ      43.0065   YYZZ   -1036.2203
      XZZZ    1343.2649   YZZZ    -137.1266   ZZZZ   -4033.7789
 -----------------------------------------------------------------
 Calculating analytic gradient of the SCF energy
 Gradient of SCF Energy
            1           2           3           4           5           6
    1   0.0000193   0.0000574   0.0000041  -0.0000235  -0.0000098   0.0000343
    2   0.0000142  -0.0000430   0.0000651   0.0000028   0.0000091   0.0000289
    3   0.0000504  -0.0000441   0.0000046  -0.0000041   0.0000191   0.0000450
            7           8           9          10          11          12
    1   0.0000322   0.0000022  -0.0000096   0.0000034   0.0000043  -0.0000430
    2   0.0000136  -0.0000012  -0.0000099   0.0000156  -0.0000104   0.0000519
    3   0.0000500   0.0000183   0.0000434   0.0000114   0.0000089  -0.0000302
           13          14          15          16          17          18
    1   0.0000409   0.0000004  -0.0000207  -0.0000067  -0.0000200  -0.0000176
    2  -0.0000624   0.0000273  -0.0000221   0.0000005   0.0000075  -0.0000099
    3  -0.0000263   0.0000004  -0.0000013  -0.0000088  -0.0000263  -0.0000283
           19          20          21          22
    1   0.0000046  -0.0000268  -0.0000115  -0.0000138
    2  -0.0000219  -0.0000106  -0.0000403  -0.0000047
    3  -0.0000253  -0.0000350  -0.0000054  -0.0000163
 Max gradient component =       6.506E-05
 RMS gradient           =       2.688E-05
 Gradient time:  CPU 337.15 s  wall 337.15 s
 Geometry Optimization Parameters
   NAtoms,    NIC,     NZ,  NCons,   NDum,   NFix, NCnnct, MaxDiis
       22     163      22       0       0       0       0       0

 Cartesian Hessian Update
 Hessian updated using BFGS update


** GEOMETRY OPTIMIZATION IN DELOCALIZED INTERNAL COORDINATES **
   Searching for a Minimum

   Optimization Cycle:  15

                       Coordinates (Angstroms)
     ATOM                X               Y               Z
      1  C         0.0111466715   -0.0099612475    0.0191910455
      2  C        -0.0297122141    0.4446728359    1.3421735699
      3  Cl        1.4532354878    0.9490475950    2.1055176045
      4  C        -1.2334618290    0.4917118228    2.0555410778
      5  Cl       -1.2600499139    1.0573037258    3.6958484823
      6  C        -2.4199015077    0.0762152106    1.4351594935
      7  Cl       -3.9170954541    0.1243841393    2.3110744981
      8  C        -2.3990810031   -0.3786380823    0.1094224458
      9  Cl       -3.8674489498   -0.8892349550   -0.6616450621
     10  C        -1.1841803822   -0.4169319141   -0.5850584136
     11  Cl       -1.1406907897   -0.9885205315   -2.2308338919
     12  C         1.2972258532   -0.0455027250   -0.7404205470
     13  C         2.1169294877   -1.1822415495   -0.7253591415
     14  Cl        1.6352956425   -2.5776039936    0.2012825822
     15  C         3.3100783724   -1.1853233679   -1.4567625753
     16  Cl        4.3607105798   -2.5780518128   -1.4700803951
     17  C         3.6879786518   -0.0693811861   -2.1981100352
     18  H         4.6105877884   -0.0824523168   -2.7614006414
     19  C         2.8662383784    1.0496025098   -2.2014115788
     20  Cl        3.3399415218    2.4567789795   -3.1327394560
     21  C         1.6785556421    1.0722332654   -1.4822227463
     22  H         1.0482603846    1.9514056415   -1.4973897355
   Point Group: c1    Number of degrees of freedom:    60


   Energy is  -4140.359019655

 Hessian updated using BFGS update

 60 Hessian modes will be used to form the next step
  Hessian Eigenvalues:
     0.001903    0.014184    0.018412    0.020039    0.020916    0.021446
     0.022923    0.023681    0.023784    0.023871    0.024075    0.024091
     0.024114    0.024123    0.024127    0.024148    0.024213    0.025059
     0.029228    0.096111    0.159983    0.160230    0.191722    0.228148
     0.235195    0.236317    0.239100    0.249895    0.249981    0.250005
     0.250022    0.250165    0.250307    0.252195    0.259276    0.284036
     0.289720    0.300295    0.300927    0.300968    0.301057    0.301239
     0.302246    0.319600    0.323796    0.355607    0.356672    0.380959
     0.417222    0.427328    0.431930    0.458326    0.461259    0.471056
     0.473675    0.477804    0.478930    0.481380    0.498522    0.591062

 Minimum search - taking simple RFO step
 Searching for Lamda that Minimizes Along All modes
 Value Taken    Lamda =   0.00000000
 Step Taken.  Stepsize is  0.005797

                             Maximum     Tolerance    Cnvgd?
         Gradient           0.000101      0.000300     YES
         Displacement       0.003316      0.001200      NO
         Energy change     -0.000001      0.000001      NO


 New Cartesian Coordinates Obtained by Inverse Iteration

 Displacement from previous Coordinates is:  0.012904
 ----------------------------------------------------------------
             Standard Nuclear Orientation (Angstroms)
    I     Atom           X                Y                Z
 ----------------------------------------------------------------
    1      C       0.0110895357    -0.0111417486     0.0191847465
    2      C      -0.0295534004     0.4435426340     1.3422021626
    3      Cl      1.4540022724     0.9457051744     2.1058442297
    4      C      -1.2332695668     0.4918454629     2.0554057789
    5      Cl     -1.2591316436     1.0582487494     3.6954207264
    6      C      -2.4200214157     0.0771973916     1.4349004232
    7      Cl     -3.9174863517     0.1270067015     2.3102597717
    8      C      -2.3993363707    -0.3781331926     0.1093257070
    9      Cl     -3.8680303014    -0.8876403778    -0.6618304570
   10      C      -1.1844156160    -0.4175361398    -0.5850454196
   11      Cl     -1.1412302163    -0.9894727583    -2.2306862115
   12      C       1.2971657096    -0.0464177455    -0.7404213780
   13      C       2.1175573953    -1.1825366292    -0.7252000354
   14      Cl      1.6365762647    -2.5782443023     0.2012577189
   15      C       3.3107887804    -1.1848556310    -1.4565080283
   16      Cl      4.3622568980    -2.5769721717    -1.4697972862
   17      C       3.6880442966    -0.0687171157    -2.1978561017
   18      H       4.6107205237    -0.0812260280    -2.7610492138
   19      C       2.8655646121     1.0497437712    -2.2013124712
   20      Cl      3.3385369153     2.4571649538    -3.1326251125
   21      C       1.6778042644     1.0715991268    -1.4822521407
   22      H       1.0469298329     1.9503519186    -1.4974408293
 ----------------------------------------------------------------
 Nuclear Repulsion Energy =        2711.29644947 hartrees
 There are      105 alpha and      105 beta electrons
 Applying Cartesian multipole field
    Component          Value
    ---------          -----
     (2,0,0)        1.00000E-11
     (0,2,0)        2.00000E-11
     (0,0,2)       -3.00000E-11
 Nucleus-field energy     =    -0.0000000055 hartrees
 Requested basis set is 6-311++G(d,p)
 There are 186 shells and 518 basis functions
 A cutoff of  1.0D-15 yielded  12363 shell pairs
 There are    107833 function pairs (    115933 Cartesian)
 Smallest overlap matrix eigenvalue = 1.08E-07
 Linear dependence detected in AO basis
 Number of orthogonalized atomic orbitals = 511
 Maximum deviation from orthogonality = 3.614E-10
 Guess from superposition of atomic densities
 Warning:  Energy on first SCF cycle will be non-variational
 SAD guess density has 210.000000 electrons

 -----------------------------------------------------------------------
  General SCF calculation program by
  Eric Jon Sundstrom, Paul Horn, Yuezhi Mao, Dmitri Zuev, Alec White,
  David Stuck, Shaama M.S., Shane Yost, Joonho Lee, David Small,
  Daniel Levine, Susi Lehtola, Hugh Burton, Evgeny Epifanovsky,
  Bang C. Huynh
 -----------------------------------------------------------------------
 Exchange:     0.2000 Hartree-Fock + 0.0800 Slater + 0.7200 B88
 Correlation:  0.1900 VWN1RPA + 0.8100 LYP
 Using SG-1 standard quadrature grid
 A restricted SCF calculation will be
 performed using DIIS
 SCF converges when DIIS error is below 1.0e-08
 ---------------------------------------
  Cycle       Energy         DIIS error
 ---------------------------------------
    1   -4145.0606114836      2.66e-02  
    2   -4140.2639880794      1.71e-03  
    3   -4140.2033748224      2.09e-03  
    4   -4140.3447860141      6.24e-04  
    5   -4140.3567968570      2.54e-04  
    6   -4140.3587421026      9.08e-05  
    7   -4140.3589905028      2.97e-05  
    8   -4140.3590167206      9.60e-06  
    9   -4140.3590194535      3.33e-06  
   10   -4140.3590198145      8.55e-07  
   11   -4140.3590198375      1.80e-07  
   12   -4140.3590198382      9.62e-08  
   13   -4140.3590198384      3.06e-08  
   14   -4140.3590198385      9.69e-09  Convergence criterion met
 ---------------------------------------
 SCF time:   CPU 933.43s  wall 933.00s 
 SCF   energy in the final basis set =    -4140.3590198385
 Total energy in the final basis set =    -4140.3590198385

 --------------------------------------------------------------

                    Orbital Energies (a.u.)
 --------------------------------------------------------------

 Alpha MOs
 -- Occupied --
********-101.5857-101.5856-101.5849-101.5849-101.5790-101.5789-101.5768
-10.2911 -10.2880 -10.2880 -10.2871 -10.2870 -10.2773 -10.2758 -10.2709
-10.2496 -10.2420 -10.2242 -10.2216  -9.5014  -9.5004  -9.5003  -9.4996
 -9.4996  -9.4937  -9.4934  -9.4913  -7.2665  -7.2655  -7.2653  -7.2646
 -7.2645  -7.2586  -7.2583  -7.2563  -7.2561  -7.2552  -7.2552  -7.2550
 -7.2545  -7.2544  -7.2543  -7.2542  -7.2537  -7.2536  -7.2485  -7.2482
 -7.2479  -7.2475  -7.2461  -7.2457  -0.9773  -0.9511  -0.9309  -0.9201
 -0.9074  -0.8855  -0.8855  -0.8740  -0.8526  -0.8431  -0.8012  -0.7611
 -0.7516  -0.7483  -0.6787  -0.6385  -0.6350  -0.6225  -0.5679  -0.5520
 -0.5396  -0.5346  -0.5041  -0.4887  -0.4788  -0.4753  -0.4740  -0.4684
 -0.4550  -0.4503  -0.4367  -0.4205  -0.4178  -0.4176  -0.3992  -0.3965
 -0.3723  -0.3672  -0.3644  -0.3642  -0.3604  -0.3523  -0.3507  -0.3396
 -0.3387  -0.3368  -0.3349  -0.3286  -0.3189  -0.2867  -0.2807  -0.2730
 -0.2687
 -- Virtual --
 -0.0700  -0.0684  -0.0642  -0.0625  -0.0541  -0.0318  -0.0129  -0.0111
 -0.0025   0.0013   0.0049   0.0153   0.0200   0.0214   0.0236   0.0271
  0.0339   0.0391   0.0483   0.0511   0.0557   0.0587   0.0601   0.0663
  0.0732   0.0764   0.0780   0.0819   0.0828   0.0833   0.0868   0.0918
  0.0949   0.0971   0.0982   0.1033   0.1054   0.1111   0.1122   0.1144
  0.1185   0.1211   0.1230   0.1267   0.1278   0.1328   0.1355   0.1391
  0.1409   0.1445   0.1477   0.1495   0.1555   0.1590   0.1630   0.1669
  0.1711   0.1763   0.1786   0.1843   0.1855   0.1899   0.1930   0.1998
  0.2032   0.2061   0.2065   0.2117   0.2170   0.2224   0.2261   0.2271
  0.2314   0.2362   0.2397   0.2401   0.2446   0.2478   0.2552   0.2557
  0.2577   0.2616   0.2661   0.2718   0.2779   0.2789   0.2802   0.2819
  0.2830   0.2887   0.2930   0.2975   0.3006   0.3008   0.3047   0.3105
  0.3185   0.3332   0.3451   0.3575   0.3813   0.4073   0.4105   0.4190
  0.4247   0.4250   0.4315   0.4430   0.4446   0.4476   0.4539   0.4551
  0.4563   0.4598   0.4670   0.4709   0.4754   0.4802   0.4853   0.4863
  0.4952   0.4962   0.5003   0.5087   0.5098   0.5142   0.5302   0.5425
  0.5637   0.5651   0.5654   0.5739   0.5788   0.5795   0.5858   0.5929
  0.6029   0.6041   0.6068   0.6135   0.6231   0.6239   0.6307   0.6337
  0.6419   0.6495   0.6517   0.6664   0.6710   0.6771   0.6842   0.6845
  0.6987   0.7241   0.7454   0.7674   0.7851   0.7862   0.7902   0.8061
  0.8205   0.8234   0.8262   0.8279   0.8303   0.8347   0.8359   0.8363
  0.8371   0.8430   0.8453   0.8501   0.8512   0.8540   0.8572   0.8609
  0.8682   0.8723   0.8773   0.8870   0.8904   0.8921   0.8932   0.8947
  0.9000   0.9161   0.9184   0.9225   0.9241   0.9260   0.9372   0.9385
  0.9416   0.9423   0.9473   0.9519   0.9631   0.9680   0.9733   0.9763
  0.9944   1.0028   1.0084   1.0255   1.0317   1.0507   1.0512   1.0663
  1.0848   1.0918   1.0927   1.1325   1.1390   1.1700   1.1819   1.1933
  1.2075   1.2140   1.2161   1.2386   1.2494   1.2499   1.2695   1.2705
  1.2740   1.2797   1.2868   1.2875   1.2927   1.2964   1.3152   1.3209
  1.3458   1.3680   1.3838   1.3897   1.4095   1.4637   1.4749   1.4785
  1.5210   1.5559   1.5648   1.5801   1.5979   1.6150   1.6323   1.6492
  1.6653   1.6772   1.7037   1.7359   1.7486   1.7508   1.7814   1.7989
  1.8050   1.8110   1.8333   1.8477   1.8503   1.8752   1.8890   1.9102
  1.9158   1.9338   1.9806   1.9870   1.9877   2.0650   2.0711   2.0726
  2.1032   2.1153   2.1743   2.2083   2.2199   2.2262   2.2300   2.2383
  2.2407   2.2455   2.2645   2.2669   2.2786   2.3048   2.3127   2.3161
  2.3268   2.3309   2.3384   2.3438   2.3783   2.3966   2.4099   2.4258
  2.4340   2.4433   2.4515   2.4699   2.4778   2.5023   2.5188   2.5227
  2.5481   2.5551   2.5600   2.5919   2.6256   2.6359   2.6464   2.6600
  2.6653   2.6890   2.7031   2.7285   2.7327   2.7373   2.7616   2.8048
  2.8208   2.8250   2.8543   2.8885   2.9515   2.9626   3.0458   3.0597
  3.0741   3.0844   3.1095   3.1179   3.1267   3.1414   3.1763   3.2190
  3.2303   3.2505   3.2896   3.3389   3.4279   3.4900   3.5038   3.6145
  3.6613   3.7276   3.8005   3.8785   3.8887   3.9627   4.0914   4.2970
  4.7982   4.8064   9.7355   9.7695   9.7812   9.7822   9.8043   9.8115
  9.8374   9.8556  23.2678  23.4731  23.7649  23.8093  23.8253  23.8818
 23.9175  23.9251  23.9608  24.0095  24.0637  24.1225  25.7606  25.7816
 25.8004  25.8194  25.8541  25.8628  25.9651  25.9824  26.0638  26.0880
 26.1212  26.1628  26.1889  26.2275  26.3331  26.3674  26.4547  26.5467
 26.5878  26.6381  26.7378  26.7703  26.8799  27.1476 215.7265 215.7625
215.7765 215.7769 215.8036 215.8125 215.8482 215.8645
 --------------------------------------------------------------

          Ground-State Mulliken Net Atomic Charges

     Atom                 Charge (a.u.)
  ----------------------------------------
      1 C                    -1.064229
      2 C                    -1.355195
      3 Cl                    0.616524
      4 C                     0.252125
      5 Cl                    0.628365
      6 C                     0.044695
      7 Cl                    0.685929
      8 C                     0.232760
      9 Cl                    0.627227
     10 C                    -1.376539
     11 Cl                    0.624194
     12 C                    -0.715470
     13 C                    -1.284636
     14 Cl                    0.523768
     15 C                     0.968562
     16 Cl                    0.541271
     17 C                    -0.852984
     18 H                     0.232434
     19 C                     0.232119
     20 Cl                    0.500483
     21 C                    -0.278117
     22 H                     0.216710
  ----------------------------------------
  Sum of atomic charges =     0.000000

 -----------------------------------------------------------------
                    Cartesian Multipole Moments
 -----------------------------------------------------------------
    Charge (ESU x 10^10)
                -0.0000
    Dipole Moment (Debye)
         X       0.1772      Y       0.7215      Z      -0.4352
       Tot       0.8610
    Quadrupole Moments (Debye-Ang)
        XX    -167.6531     XY       0.4314     YY    -170.9833
        XZ      -1.9618     YZ      -0.0372     ZZ    -169.3099
    Octopole Moments (Debye-Ang^2)
       XXX    -150.3348    XXY      27.9369    XYY     -61.3634
       YYY      92.0107    XXZ       6.6305    XYZ       2.9540
       YYZ      20.6026    XZZ     -50.9864    YZZ      27.4650
       ZZZ      55.2166
    Hexadecapole Moments (Debye-Ang^3)
      XXXX   -7101.2264   XXXY     140.3018   XXYY   -1592.7865
      XYYY     130.2255   YYYY   -2121.9880   XXXZ    1275.5557
      XXYZ     -34.4991   XYYZ     466.8285   YYYZ    -201.5810
      XXZZ   -1832.9678   XYZZ      43.3404   YYZZ   -1036.0042
      XZZZ    1342.7350   YZZZ    -137.0920   ZZZZ   -4033.1484
 -----------------------------------------------------------------
 Calculating analytic gradient of the SCF energy
 Gradient of SCF Energy
            1           2           3           4           5           6
    1   0.0000170   0.0000071   0.0000112   0.0000187   0.0000494   0.0000114
    2   0.0000025   0.0000021   0.0000343   0.0000106   0.0000247   0.0000121
    3   0.0000128   0.0000021   0.0000053   0.0000068   0.0000113   0.0000284
            7           8           9          10          11          12
    1   0.0000083   0.0000090  -0.0000071  -0.0000113  -0.0000050  -0.0000127
    2   0.0000031  -0.0000055  -0.0000011  -0.0000050  -0.0000083  -0.0000126
    3   0.0000167   0.0000103   0.0000479   0.0000172   0.0000147  -0.0000083
           13          14          15          16          17          18
    1   0.0000228  -0.0000021  -0.0000213  -0.0000041  -0.0000166  -0.0000170
    2  -0.0000143   0.0000261  -0.0000069  -0.0000025   0.0000032  -0.0000105
    3  -0.0000054  -0.0000024  -0.0000021  -0.0000121  -0.0000270  -0.0000280
           19          20          21          22
    1  -0.0000012  -0.0000245  -0.0000192  -0.0000129
    2  -0.0000133  -0.0000142  -0.0000190  -0.0000055
    3  -0.0000291  -0.0000338  -0.0000109  -0.0000145
 Max gradient component =       4.937E-05
 RMS gradient           =       1.707E-05
 Gradient time:  CPU 352.82 s  wall 352.83 s
 Geometry Optimization Parameters
   NAtoms,    NIC,     NZ,  NCons,   NDum,   NFix, NCnnct, MaxDiis
       22     163      22       0       0       0       0       0

 Cartesian Hessian Update
 Hessian updated using BFGS update


** GEOMETRY OPTIMIZATION IN DELOCALIZED INTERNAL COORDINATES **
   Searching for a Minimum

   Optimization Cycle:  16

                       Coordinates (Angstroms)
     ATOM                X               Y               Z
      1  C         0.0110895357   -0.0111417486    0.0191847465
      2  C        -0.0295534004    0.4435426340    1.3422021626
      3  Cl        1.4540022724    0.9457051744    2.1058442297
      4  C        -1.2332695668    0.4918454629    2.0554057789
      5  Cl       -1.2591316436    1.0582487494    3.6954207264
      6  C        -2.4200214157    0.0771973916    1.4349004232
      7  Cl       -3.9174863517    0.1270067015    2.3102597717
      8  C        -2.3993363707   -0.3781331926    0.1093257070
      9  Cl       -3.8680303014   -0.8876403778   -0.6618304570
     10  C        -1.1844156160   -0.4175361398   -0.5850454196
     11  Cl       -1.1412302163   -0.9894727583   -2.2306862115
     12  C         1.2971657096   -0.0464177455   -0.7404213780
     13  C         2.1175573953   -1.1825366292   -0.7252000354
     14  Cl        1.6365762647   -2.5782443023    0.2012577189
     15  C         3.3107887804   -1.1848556310   -1.4565080283
     16  Cl        4.3622568980   -2.5769721717   -1.4697972862
     17  C         3.6880442966   -0.0687171157   -2.1978561017
     18  H         4.6107205237   -0.0812260280   -2.7610492138
     19  C         2.8655646121    1.0497437712   -2.2013124712
     20  Cl        3.3385369153    2.4571649538   -3.1326251125
     21  C         1.6778042644    1.0715991268   -1.4822521407
     22  H         1.0469298329    1.9503519186   -1.4974408293
   Point Group: c1    Number of degrees of freedom:    60


   Energy is  -4140.359019839

 Hessian updated using BFGS update

 60 Hessian modes will be used to form the next step
  Hessian Eigenvalues:
     0.001892    0.012445    0.018399    0.019026    0.020872    0.021375
     0.022979    0.023689    0.023797    0.023860    0.024074    0.024091
     0.024114    0.024117    0.024123    0.024147    0.024292    0.024961
     0.029574    0.095894    0.159974    0.160192    0.184064    0.222810
     0.235223    0.236362    0.239715    0.249838    0.249954    0.250005
     0.250016    0.250143    0.251197    0.253714    0.258305    0.289439
     0.296245    0.300389    0.300939    0.300961    0.301059    0.301243
     0.303562    0.320603    0.338547    0.355774    0.356673    0.380945
     0.418409    0.427310    0.432390    0.457624    0.461741    0.471732
     0.473520    0.477300    0.479086    0.484369    0.520056    0.587505

 Minimum search - taking simple RFO step
 Searching for Lamda that Minimizes Along All modes
 Value Taken    Lamda =   0.00000000
 Step Taken.  Stepsize is  0.001509

                             Maximum     Tolerance    Cnvgd?
         Gradient           0.000067      0.000300     YES
         Displacement       0.000670      0.001200     YES
         Energy change     -0.000000      0.000001     YES

 Final energy is   -4140.3590198385400     


 ******************************
 **  OPTIMIZATION CONVERGED  **
 ******************************

                       Coordinates (Angstroms)
     ATOM                X               Y               Z
      1  C         0.0110895357   -0.0111417486    0.0191847465
      2  C        -0.0295534004    0.4435426340    1.3422021626
      3  Cl        1.4540022724    0.9457051744    2.1058442297
      4  C        -1.2332695668    0.4918454629    2.0554057789
      5  Cl       -1.2591316436    1.0582487494    3.6954207264
      6  C        -2.4200214157    0.0771973916    1.4349004232
      7  Cl       -3.9174863517    0.1270067015    2.3102597717
      8  C        -2.3993363707   -0.3781331926    0.1093257070
      9  Cl       -3.8680303014   -0.8876403778   -0.6618304570
     10  C        -1.1844156160   -0.4175361398   -0.5850454196
     11  Cl       -1.1412302163   -0.9894727583   -2.2306862115
     12  C         1.2971657096   -0.0464177455   -0.7404213780
     13  C         2.1175573953   -1.1825366292   -0.7252000354
     14  Cl        1.6365762647   -2.5782443023    0.2012577189
     15  C         3.3107887804   -1.1848556310   -1.4565080283
     16  Cl        4.3622568980   -2.5769721717   -1.4697972862
     17  C         3.6880442966   -0.0687171157   -2.1978561017
     18  H         4.6107205237   -0.0812260280   -2.7610492138
     19  C         2.8655646121    1.0497437712   -2.2013124712
     20  Cl        3.3385369153    2.4571649538   -3.1326251125
     21  C         1.6778042644    1.0715991268   -1.4822521407
     22  H         1.0469298329    1.9503519186   -1.4974408293

Z-matrix Print:
$molecule
0 1
Cl
C  1 1.742890
C  2 1.399506 1 120.779309
C  3 1.392007 2 120.533168 1 179.810122 0
H  4 1.081052 3 119.966100 2 -179.873791 0
C  4 1.388323 3 119.125954 2 0.097310 0
C  6 1.388632 4 121.206226 3 -0.097570 0
H  7 1.081869 6 120.284569 4 -179.850694 0
C  7 1.394690 6 119.752229 4 0.005952 0
C  9 1.494068 7 119.105773 6 -179.522274 0
C  10 1.399559 9 120.882393 7 -90.048404 0
C  10 1.399815 9 120.586603 7 89.139822 0
C  12 1.399906 10 121.259502 9 -179.378975 0
C  11 1.399973 10 121.181962 9 179.354120 0
C  13 1.401750 12 119.406831 10 0.018253 0
Cl 14 1.735261 11 120.368194 10 179.953328 0
Cl 15 1.735263 13 119.940375 12 -179.804075 0
Cl 13 1.735322 12 120.386353 10 -179.990328 0
Cl 11 1.742485 10 118.893439 9 -1.039710 0
Cl 12 1.742731 10 118.797605 9 0.973921 0
Cl 3 1.744635 2 121.275824 1 -0.074319 0
Cl 6 1.752678 4 119.233832 3 179.945826 0
$end


 --------------------------------------------------------------

                    Orbital Energies (a.u.)
 --------------------------------------------------------------

 Alpha MOs
 -- Occupied --
********-101.5857-101.5856-101.5849-101.5849-101.5790-101.5789-101.5768
-10.2911 -10.2880 -10.2880 -10.2871 -10.2870 -10.2773 -10.2758 -10.2709
-10.2496 -10.2420 -10.2242 -10.2216  -9.5014  -9.5004  -9.5003  -9.4996
 -9.4996  -9.4937  -9.4934  -9.4913  -7.2665  -7.2655  -7.2653  -7.2646
 -7.2645  -7.2586  -7.2583  -7.2563  -7.2561  -7.2552  -7.2552  -7.2550
 -7.2545  -7.2544  -7.2543  -7.2542  -7.2537  -7.2536  -7.2485  -7.2482
 -7.2479  -7.2475  -7.2461  -7.2457  -0.9773  -0.9511  -0.9309  -0.9201
 -0.9074  -0.8855  -0.8855  -0.8740  -0.8526  -0.8431  -0.8012  -0.7611
 -0.7516  -0.7483  -0.6787  -0.6385  -0.6350  -0.6225  -0.5679  -0.5520
 -0.5396  -0.5346  -0.5041  -0.4887  -0.4788  -0.4753  -0.4740  -0.4684
 -0.4550  -0.4503  -0.4367  -0.4205  -0.4178  -0.4176  -0.3992  -0.3965
 -0.3723  -0.3672  -0.3644  -0.3642  -0.3604  -0.3523  -0.3507  -0.3396
 -0.3387  -0.3368  -0.3349  -0.3286  -0.3189  -0.2867  -0.2807  -0.2730
 -0.2687
 -- Virtual --
 -0.0700  -0.0684  -0.0642  -0.0625  -0.0541  -0.0318  -0.0129  -0.0111
 -0.0025   0.0013   0.0049   0.0153   0.0200   0.0214   0.0236   0.0271
  0.0339   0.0391   0.0483   0.0511   0.0557   0.0587   0.0601   0.0663
  0.0732   0.0764   0.0780   0.0819   0.0828   0.0833   0.0868   0.0918
  0.0949   0.0971   0.0982   0.1033   0.1054   0.1111   0.1122   0.1144
  0.1185   0.1211   0.1230   0.1267   0.1278   0.1328   0.1355   0.1391
  0.1409   0.1445   0.1477   0.1495   0.1555   0.1590   0.1630   0.1669
  0.1711   0.1763   0.1786   0.1843   0.1855   0.1899   0.1930   0.1998
  0.2032   0.2061   0.2065   0.2117   0.2170   0.2224   0.2261   0.2271
  0.2314   0.2362   0.2397   0.2401   0.2446   0.2478   0.2552   0.2557
  0.2577   0.2616   0.2661   0.2718   0.2779   0.2789   0.2802   0.2819
  0.2830   0.2887   0.2930   0.2975   0.3006   0.3008   0.3047   0.3105
  0.3185   0.3332   0.3451   0.3575   0.3813   0.4073   0.4105   0.4190
  0.4247   0.4250   0.4315   0.4430   0.4446   0.4476   0.4539   0.4551
  0.4563   0.4598   0.4670   0.4709   0.4754   0.4802   0.4853   0.4863
  0.4952   0.4962   0.5003   0.5087   0.5098   0.5142   0.5302   0.5425
  0.5637   0.5651   0.5654   0.5739   0.5788   0.5795   0.5858   0.5929
  0.6029   0.6041   0.6068   0.6135   0.6231   0.6239   0.6307   0.6337
  0.6419   0.6495   0.6517   0.6664   0.6710   0.6771   0.6842   0.6845
  0.6987   0.7241   0.7454   0.7674   0.7851   0.7862   0.7902   0.8061
  0.8205   0.8234   0.8262   0.8279   0.8303   0.8347   0.8359   0.8363
  0.8371   0.8430   0.8453   0.8501   0.8512   0.8540   0.8572   0.8609
  0.8682   0.8723   0.8773   0.8870   0.8904   0.8921   0.8932   0.8947
  0.9000   0.9161   0.9184   0.9225   0.9241   0.9260   0.9372   0.9385
  0.9416   0.9423   0.9473   0.9519   0.9631   0.9680   0.9733   0.9763
  0.9944   1.0028   1.0084   1.0255   1.0317   1.0507   1.0512   1.0663
  1.0848   1.0918   1.0927   1.1325   1.1390   1.1700   1.1819   1.1933
  1.2075   1.2140   1.2161   1.2386   1.2494   1.2499   1.2695   1.2705
  1.2740   1.2797   1.2868   1.2875   1.2927   1.2964   1.3152   1.3209
  1.3458   1.3680   1.3838   1.3897   1.4095   1.4637   1.4749   1.4785
  1.5210   1.5559   1.5648   1.5801   1.5979   1.6150   1.6323   1.6492
  1.6653   1.6772   1.7037   1.7359   1.7486   1.7508   1.7814   1.7989
  1.8050   1.8110   1.8333   1.8477   1.8503   1.8752   1.8890   1.9102
  1.9158   1.9338   1.9806   1.9870   1.9877   2.0650   2.0711   2.0726
  2.1032   2.1153   2.1743   2.2083   2.2199   2.2262   2.2300   2.2383
  2.2407   2.2455   2.2645   2.2669   2.2786   2.3048   2.3127   2.3161
  2.3268   2.3309   2.3384   2.3438   2.3783   2.3966   2.4099   2.4258
  2.4340   2.4433   2.4515   2.4699   2.4778   2.5023   2.5188   2.5227
  2.5481   2.5551   2.5600   2.5919   2.6256   2.6359   2.6464   2.6600
  2.6653   2.6890   2.7031   2.7285   2.7327   2.7373   2.7616   2.8048
  2.8208   2.8250   2.8543   2.8885   2.9515   2.9626   3.0458   3.0597
  3.0741   3.0844   3.1095   3.1179   3.1267   3.1414   3.1763   3.2190
  3.2303   3.2505   3.2896   3.3389   3.4279   3.4900   3.5038   3.6145
  3.6613   3.7276   3.8005   3.8785   3.8887   3.9627   4.0914   4.2970
  4.7982   4.8064   9.7355   9.7695   9.7812   9.7822   9.8043   9.8115
  9.8374   9.8556  23.2678  23.4731  23.7649  23.8093  23.8253  23.8818
 23.9175  23.9251  23.9608  24.0095  24.0637  24.1225  25.7606  25.7816
 25.8004  25.8194  25.8541  25.8628  25.9651  25.9824  26.0638  26.0880
 26.1212  26.1628  26.1889  26.2275  26.3331  26.3674  26.4547  26.5467
 26.5878  26.6381  26.7378  26.7703  26.8799  27.1476 215.7265 215.7625
215.7765 215.7769 215.8036 215.8125 215.8482 215.8645
 --------------------------------------------------------------

          Ground-State Mulliken Net Atomic Charges

     Atom                 Charge (a.u.)
  ----------------------------------------
      1 C                    -1.064229
      2 C                    -1.355195
      3 Cl                    0.616524
      4 C                     0.252125
      5 Cl                    0.628365
      6 C                     0.044695
      7 Cl                    0.685929
      8 C                     0.232760
      9 Cl                    0.627227
     10 C                    -1.376539
     11 Cl                    0.624194
     12 C                    -0.715470
     13 C                    -1.284636
     14 Cl                    0.523768
     15 C                     0.968562
     16 Cl                    0.541271
     17 C                    -0.852984
     18 H                     0.232434
     19 C                     0.232119
     20 Cl                    0.500483
     21 C                    -0.278117
     22 H                     0.216710
  ----------------------------------------
  Sum of atomic charges =     0.000000

 -----------------------------------------------------------------
                    Cartesian Multipole Moments
 -----------------------------------------------------------------
    Charge (ESU x 10^10)
                -0.0000
    Dipole Moment (Debye)
         X       0.1772      Y       0.7215      Z      -0.4352
       Tot       0.8610
    Quadrupole Moments (Debye-Ang)
        XX    -167.6531     XY       0.4314     YY    -170.9833
        XZ      -1.9618     YZ      -0.0372     ZZ    -169.3099
    Octopole Moments (Debye-Ang^2)
       XXX    -150.3348    XXY      27.9369    XYY     -61.3634
       YYY      92.0107    XXZ       6.6305    XYZ       2.9540
       YYZ      20.6026    XZZ     -50.9864    YZZ      27.4650
       ZZZ      55.2166
    Hexadecapole Moments (Debye-Ang^3)
      XXXX   -7101.2264   XXXY     140.3018   XXYY   -1592.7865
      XYYY     130.2255   YYYY   -2121.9880   XXXZ    1275.5557
      XXYZ     -34.4991   XYYZ     466.8285   YYYZ    -201.5810
      XXZZ   -1832.9678   XYZZ      43.3404   YYZZ   -1036.0042
      XZZZ    1342.7350   YZZZ    -137.0920   ZZZZ   -4033.1484
 -----------------------------------------------------------------
Archival summary:
1\1\november\OPT\ProcedureUnspecified\BasisUnspecified\l8122\taweetha\WedJan803:19:452020WedJan803:19:452020\0\\#,OPT,ProcedureUnspecified,BasisUnspecified,\\0,1\Cl\C,1,1.74289\C,2,1.39951,1,120.779\C,3,1.39201,2,120.533,1,179.81,0\H,4,1.08105,3,119.966,2,-179.874,0\C,4,1.38832,3,119.126,2,0.0973096,0\C,6,1.38863,4,121.206,3,-0.0975701,0\H,7,1.08187,6,120.285,4,-179.851,0\C,7,1.39469,6,119.752,4,0.0059519,0\C,9,1.49407,7,119.106,6,-179.522,0\C,10,1.39956,9,120.882,7,-90.0484,0\C,10,1.39982,9,120.587,7,89.1398,0\C,12,1.39991,10,121.26,9,-179.379,0\C,11,1.39997,10,121.182,9,179.354,0\C,13,1.40175,12,119.407,10,0.0182527,0\Cl,14,1.73526,11,120.368,10,179.953,0\Cl,15,1.73526,13,119.94,12,-179.804,0\Cl,13,1.73532,12,120.386,10,-179.99,0\Cl,11,1.74248,10,118.893,9,-1.03971,0\Cl,12,1.74273,10,118.798,9,0.973921,0\Cl,3,1.74463,2,121.276,1,-0.0743192,0\Cl,6,1.75268,4,119.234,3,179.946,0\\\@

 Total job time:  21061.92s(wall), 21061.15s(cpu) 
 Wed Jan  8 03:19:45 2020

        *************************************************************
        *                                                           *
        *  Thank you very much for using Q-Chem.  Have a nice day.  *
        *                                                           *
        *************************************************************


 
User input: 2 of 2 
 
                  Welcome to Q-Chem
     A Quantum Leap Into The Future Of Chemistry


 Q-Chem 5.2 (devel), Q-Chem, Inc., Pleasanton, CA (2019)

 Yihan Shao,  Zhengting Gan,  E. Epifanovsky,  A. T. B. Gilbert,  M. Wormit,  
 J. Kussmann,  A. W. Lange,  A. Behn,  Jia Deng,  Xintian Feng,  D. Ghosh,  
 M. Goldey,  P. R. Horn,  L. D. Jacobson,  I. Kaliman,  T. Kus,  A. Landau,  
 Jie Liu,  E. I. Proynov,  R. M. Richard,  R. P. Steele,  E. J. Sundstrom,  
 H. L. Woodcock III,  P. M. Zimmerman,  D. Zuev,  B. Albrecht,  E. Alguire,  
 S. A. Baeppler,  D. Barton,  Z. Benda,  Y. A. Bernard,  E. J. Berquist,  
 K. B. Bravaya,  H. Burton,  D. Casanova,  Chun-Min Chang,  Yunqing Chen,  
 A. Chien,  K. D. Closser,  M. P. Coons,  S. Coriani,  S. Dasgupta,  
 A. L. Dempwolff,  M. Diedenhofen,  Hainam Do,  R. G. Edgar,  Po-Tung Fang,  
 S. Faraji,  S. Fatehi,  Qingguo Feng,  K. D. Fenk,  J. Fosso-Tande,  
 J. Gayvert,  Qinghui Ge,  A. Ghysels,  G. Gidofalvi,  J. Gomes,  
 J. Gonthier,  A. Gunina,  D. Hait,  M. W. D. Hanson-Heine,  
 P. H. P. Harbach,  A. W. Hauser,  M. F. Herbst,  J. E. Herr,  
 E. G. Hohenstein,  Z. C. Holden,  Kerwin Hui,  B. C. Huynh,  T.-C. Jagau,  
 Hyunjun Ji,  B. Kaduk,  K. Khistyaev,  Jaehoon Kim,  P. Klunzinger,  K. Koh,  
 D. Kosenkov,  L. Koulias,  T. Kowalczyk,  C. M. Krauter,  A. Kunitsa,  
 Ka Un Lao,  A. Laurent,  K. V. Lawler,  Joonho Lee,  D. Lefrancois,  
 S. Lehtola,  D. S. Levine,  Yi-Pei Li,  You-Sheng Lin,  Fenglai Liu,  
 E. Livshits,  A. Luenser,  P. Manohar,  E. Mansoor,  S. F. Manzer,  
 Shan-Ping Mao,  Yuezhi Mao,  N. Mardirossian,  A. V. Marenich,  
 T. Markovich,  L. A. Martinez-Martinez,  S. A. Maurer,  N. J. Mayhall,  
 S. C. McKenzie,  J.-M. Mewes,  P. Morgante,  A. F. Morrison,  
 J. W. Mullinax,  K. Nanda,  T. S. Nguyen-Beck,  R. Olivares-Amaya,  
 J. A. Parkhill,  Zheng Pei,  T. M. Perrine,  F. Plasser,  P. Pokhilko,  
 S. Prager,  A. Prociuk,  E. Ramos,  D. R. Rehn,  F. Rob,  M. Scheurer,  
 M. Schneider,  N. Sergueev,  S. M. Sharada,  S. Sharma,  D. W. Small,  
 T. Stauch,  T. Stein,  Yu-Chuan Su,  A. J. W. Thom,  A. Tkatchenko,  
 T. Tsuchimochi,  N. M. Tubman,  L. Vogt,  M. L. Vidal,  O. Vydrov,  
 M. A. Watson,  J. Wenzel,  M. de Wergifosse,  T. A. Wesolowski,  A. White,  
 J. Witte,  A. Yamada,  Jun Yang,  K. Yao,  S. Yeganeh,  S. R. Yost,  
 Zhi-Qiang You,  A. Zech,  Igor Ying Zhang,  Xing Zhang,  Yan Zhao,  
 Ying Zhu,  B. R. Brooks,  G. K. L. Chan,  C. J. Cramer,  M. S. Gordon,  
 W. J. Hehre,  A. Klamt,  M. W. Schmidt,  C. D. Sherrill,  D. G. Truhlar,  
 A. Aspuru-Guzik,  R. Baer,  A. T. Bell,  N. A. Besley,  Jeng-Da Chai,  
 A. E. DePrince, III,  R. A. DiStasio Jr.,  A. Dreuw,  B. D. Dunietz,  
 T. R. Furlani,  Chao-Ping Hsu,  Yousung Jung,  Jing Kong,  D. S. Lambrecht,  
 WanZhen Liang,  C. Ochsenfeld,  V. A. Rassolov,  L. V. Slipchenko,  
 J. E. Subotnik,  T. Van Voorhis,  J. M. Herbert,  A. I. Krylov,  
 P. M. W. Gill,  M. Head-Gordon

 Contributors to earlier versions of Q-Chem not listed above: 
 R. D. Adamson,  B. Austin,  J. Baker,  G. J. O. Beran,  K. Brandhorst,  
 S. T. Brown,  E. F. C. Byrd,  A. K. Chakraborty,  C.-L. Cheng,  
 Siu Hung Chien,  D. M. Chipman,  D. L. Crittenden,  H. Dachsel,  
 R. J. Doerksen,  A. D. Dutoi,  L. Fusti-Molnar,  W. A. Goddard III,  
 A. Golubeva-Zadorozhnaya,  S. R. Gwaltney,  G. Hawkins,  A. Heyden,  
 S. Hirata,  G. Kedziora,  F. J. Keil,  C. Kelley,  Jihan Kim,  R. A. King,  
 R. Z. Khaliullin,  P. P. Korambath,  W. Kurlancheek,  A. M. Lee,  M. S. Lee,  
 S. V. Levchenko,  Ching Yeh Lin,  D. Liotard,  R. C. Lochan,  I. Lotan,  
 P. E. Maslen,  N. Nair,  D. P. O'Neill,  D. Neuhauser,  E. Neuscamman,  
 C. M. Oana,  R. Olson,  B. Peters,  R. Peverati,  P. A. Pieniazek,  
 Y. M. Rhee,  J. Ritchie,  M. A. Rohrdanz,  E. Rosta,  N. J. Russ,  
 H. F. Schaefer III,  N. E. Schultz,  N. Shenvi,  A. C. Simmonett,  A. Sodt,  
 D. Stuck,  K. S. Thanthiriwatte,  V. Vanovschi,  Tao Wang,  A. Warshel,  
 C. F. Williams,  Q. Wu,  X. Xu,  W. Zhang

 Please cite Q-Chem as follows:
 Y. Shao et al., Mol. Phys. 113, 184-215 (2015)
 DOI: 10.1080/00268976.2014.952696

 Q-Chem 5.2.1 for Intel X86 EM64T Linux

 Parts of Q-Chem use Armadillo 8.300.2 (Tropical Shenanigans).
 http://arma.sourceforge.net/

 Q-Chem begins on Wed Jan  8 03:19:45 2020  

Host: 
0

     Scratch files written to /scratch/taweetham/qchem26458//
NAlpha2: 210
NElect   210
Mult     1
The previous job contains 0 fragments, simply inherited here

 Q-Chem warning in module libgen/rem_setup.C, line 2168:

 Setting Thresh to 1e-14


Checking the input file for inconsistencies... 	...done.

--------------------------------------------------------------
User input:
--------------------------------------------------------------

$MOLECULE
READ
$END

$REM
   JOB_TYPE 	FREQUENCY
   BASIS 	6-311++G**
   METHOD	B3LYP
   SCF_GUESS_ALWAYS     TRUE
   S2THRESH     15
   THRESH       15
   MEM_TOTAL    10000
$END

--------------------------------------------------------------
 ----------------------------------------------------------------
             Standard Nuclear Orientation (Angstroms)
    I     Atom           X                Y                Z
 ----------------------------------------------------------------
    1      C       0.3064574718     0.0038100468     0.1743943952
    2      C       1.0277432317     1.2031805066     0.1791031438
    3      Cl      0.1545881659     2.7105963162     0.2184943304
    4      C       2.4272849206     1.2074817901     0.1446106690
    5      Cl      3.3003488023     2.7071021047     0.1499892191
    6      C       3.1202099179    -0.0105291266     0.1040616216
    7      Cl      4.8547712736    -0.0182502211     0.0553432592
    8      C       2.4148677005    -1.2218880780     0.1020647533
    9      Cl      3.2710060756    -2.7306221914     0.0563512922
   10      C       1.0155422213    -1.2025545438     0.1374301541
   11      Cl      0.1243782979    -2.7001585446     0.1265118954
   12      C      -1.1867227469     0.0067166556     0.2257964524
   13      C      -1.9527680968     0.0302972683    -0.9475145899
   14      Cl     -1.1534027190     0.0648002293    -2.4958980262
   15      C      -3.3496792199     0.0220336047    -0.8627270745
   16      Cl     -4.3442432872     0.0477328726    -2.2958816835
   17      C      -3.9827761987    -0.0095247609     0.3765776340
   18      H      -5.0624092915    -0.0177258013     0.4313453477
   19      C      -3.2100519118    -0.0306886482     1.5297856811
   20      Cl     -4.0042530314    -0.0689939290     3.0917260473
   21      C      -1.8228795341    -0.0229424546     1.4665966764
   22      H      -1.2352480619    -0.0421405803     2.3747598768
 ----------------------------------------------------------------
 Molecular Point Group                 C1    NOp =  1
 Largest Abelian Subgroup              C1    NOp =  1
 Nuclear Repulsion Energy =        2711.29644947 hartrees
 There are      105 alpha and      105 beta electrons
 Requested basis set is 6-311++G(d,p)
 There are 186 shells and 518 basis functions

 Total QAlloc Memory Limit  10000 MB
 Mega-Array Size       188 MB
 MEM_STATIC part       192 MB
 A cutoff of  1.0D-15 yielded  12363 shell pairs
 There are    107833 function pairs (    115933 Cartesian)
 Smallest overlap matrix eigenvalue = 1.08E-07
 Linear dependence detected in AO basis
 Number of orthogonalized atomic orbitals = 511
 Maximum deviation from orthogonality = 3.331E-10
 Guess from superposition of atomic densities
 Warning:  Energy on first SCF cycle will be non-variational
 SAD guess density has 210.000000 electrons

 -----------------------------------------------------------------------
  General SCF calculation program by
  Eric Jon Sundstrom, Paul Horn, Yuezhi Mao, Dmitri Zuev, Alec White,
  David Stuck, Shaama M.S., Shane Yost, Joonho Lee, David Small,
  Daniel Levine, Susi Lehtola, Hugh Burton, Evgeny Epifanovsky,
  Bang C. Huynh
 -----------------------------------------------------------------------
 Exchange:     0.2000 Hartree-Fock + 0.0800 Slater + 0.7200 B88
 Correlation:  0.1900 VWN1RPA + 0.8100 LYP
 Using SG-1 standard quadrature grid
 A restricted SCF calculation will be
 performed using DIIS
 SCF converges when DIIS error is below 1.0e-08
 ---------------------------------------
  Cycle       Energy         DIIS error
 ---------------------------------------
    1   -4145.0610965328      2.66e-02  
    2   -4140.2641392208      1.71e-03  
    3   -4140.2034911405      2.09e-03  
    4   -4140.3449470317      6.24e-04  
    5   -4140.3569534376      2.54e-04  
    6   -4140.3588985522      9.08e-05  
    7   -4140.3591469092      2.97e-05  
    8   -4140.3591730973      9.60e-06  
    9   -4140.3591758316      3.33e-06  
   10   -4140.3591761918      8.55e-07  
   11   -4140.3591762151      1.80e-07  
   12   -4140.3591762156      9.63e-08  
   13   -4140.3591762161      3.06e-08  
   14   -4140.3591762160      9.69e-09  Convergence criterion met
 ---------------------------------------
 SCF time:   CPU 961.64s  wall 961.00s 
 SCF   energy in the final basis set =    -4140.3591762160
 Total energy in the final basis set =    -4140.3591762160

 --------------------------------------------------------------

                    Orbital Energies (a.u.)
 --------------------------------------------------------------

 Alpha MOs
 -- Occupied --
********-101.5857-101.5856-101.5850-101.5849-101.5791-101.5788-101.5768
-10.2911 -10.2880 -10.2880 -10.2871 -10.2870 -10.2773 -10.2758 -10.2708
-10.2496 -10.2420 -10.2242 -10.2216  -9.5013  -9.5004  -9.5003  -9.4997
 -9.4997  -9.4938  -9.4934  -9.4913  -7.2662  -7.2654  -7.2654  -7.2647
 -7.2646  -7.2586  -7.2583  -7.2562  -7.2560  -7.2553  -7.2552  -7.2552
 -7.2546  -7.2546  -7.2542  -7.2541  -7.2537  -7.2536  -7.2487  -7.2483
 -7.2479  -7.2475  -7.2462  -7.2457  -0.9773  -0.9511  -0.9309  -0.9201
 -0.9074  -0.8856  -0.8855  -0.8740  -0.8526  -0.8431  -0.8012  -0.7611
 -0.7516  -0.7483  -0.6787  -0.6385  -0.6350  -0.6225  -0.5679  -0.5520
 -0.5396  -0.5347  -0.5041  -0.4887  -0.4788  -0.4753  -0.4740  -0.4684
 -0.4549  -0.4503  -0.4367  -0.4205  -0.4178  -0.4176  -0.3992  -0.3965
 -0.3723  -0.3672  -0.3645  -0.3642  -0.3604  -0.3523  -0.3507  -0.3396
 -0.3387  -0.3368  -0.3350  -0.3286  -0.3189  -0.2866  -0.2807  -0.2730
 -0.2687
 -- Virtual --
 -0.0700  -0.0684  -0.0642  -0.0625  -0.0541  -0.0319  -0.0128  -0.0109
 -0.0025   0.0013   0.0049   0.0153   0.0200   0.0215   0.0235   0.0272
  0.0341   0.0393   0.0483   0.0511   0.0558   0.0587   0.0601   0.0663
  0.0732   0.0765   0.0780   0.0820   0.0827   0.0833   0.0870   0.0919
  0.0949   0.0970   0.0983   0.1034   0.1053   0.1112   0.1122   0.1144
  0.1188   0.1212   0.1230   0.1268   0.1280   0.1329   0.1356   0.1391
  0.1410   0.1447   0.1486   0.1495   0.1557   0.1592   0.1633   0.1669
  0.1710   0.1764   0.1789   0.1845   0.1854   0.1899   0.1927   0.1998
  0.2033   0.2060   0.2063   0.2115   0.2175   0.2223   0.2263   0.2269
  0.2320   0.2362   0.2393   0.2405   0.2445   0.2479   0.2553   0.2559
  0.2581   0.2615   0.2660   0.2717   0.2779   0.2787   0.2804   0.2820
  0.2831   0.2886   0.2933   0.2978   0.3007   0.3010   0.3048   0.3106
  0.3186   0.3333   0.3451   0.3580   0.3814   0.4072   0.4105   0.4192
  0.4244   0.4249   0.4316   0.4431   0.4446   0.4476   0.4539   0.4552
  0.4564   0.4599   0.4670   0.4709   0.4754   0.4802   0.4848   0.4864
  0.4952   0.4962   0.5006   0.5089   0.5097   0.5143   0.5304   0.5426
  0.5636   0.5652   0.5657   0.5740   0.5788   0.5798   0.5858   0.5928
  0.6028   0.6042   0.6074   0.6134   0.6229   0.6240   0.6306   0.6336
  0.6419   0.6494   0.6518   0.6664   0.6710   0.6771   0.6845   0.6850
  0.6987   0.7241   0.7456   0.7674   0.7852   0.7863   0.7903   0.8061
  0.8204   0.8234   0.8262   0.8281   0.8305   0.8348   0.8358   0.8364
  0.8373   0.8431   0.8454   0.8501   0.8513   0.8541   0.8572   0.8609
  0.8683   0.8723   0.8775   0.8870   0.8904   0.8921   0.8932   0.8949
  0.9000   0.9161   0.9184   0.9225   0.9243   0.9262   0.9372   0.9386
  0.9416   0.9423   0.9474   0.9519   0.9632   0.9680   0.9733   0.9762
  0.9944   1.0029   1.0084   1.0255   1.0317   1.0507   1.0513   1.0663
  1.0848   1.0918   1.0926   1.1325   1.1390   1.1702   1.1818   1.1933
  1.2074   1.2140   1.2161   1.2385   1.2493   1.2499   1.2695   1.2704
  1.2740   1.2799   1.2867   1.2875   1.2926   1.2964   1.3152   1.3208
  1.3457   1.3680   1.3838   1.3895   1.4095   1.4637   1.4749   1.4786
  1.5211   1.5559   1.5648   1.5801   1.5979   1.6151   1.6323   1.6491
  1.6653   1.6772   1.7037   1.7359   1.7486   1.7508   1.7814   1.7989
  1.8050   1.8111   1.8333   1.8477   1.8503   1.8752   1.8890   1.9102
  1.9159   1.9338   1.9805   1.9870   1.9877   2.0650   2.0711   2.0726
  2.1033   2.1153   2.1742   2.2083   2.2199   2.2262   2.2299   2.2383
  2.2406   2.2454   2.2644   2.2669   2.2786   2.3049   2.3127   2.3161
  2.3269   2.3309   2.3384   2.3438   2.3784   2.3967   2.4098   2.4254
  2.4340   2.4433   2.4515   2.4699   2.4778   2.5023   2.5188   2.5228
  2.5482   2.5551   2.5600   2.5918   2.6257   2.6360   2.6464   2.6599
  2.6653   2.6891   2.7031   2.7285   2.7327   2.7373   2.7616   2.8047
  2.8208   2.8250   2.8543   2.8885   2.9515   2.9626   3.0457   3.0597
  3.0741   3.0844   3.1095   3.1179   3.1267   3.1413   3.1763   3.2190
  3.2303   3.2505   3.2897   3.3389   3.4279   3.4900   3.5037   3.6145
  3.6612   3.7275   3.8005   3.8785   3.8887   3.9627   4.0914   4.2969
  4.7982   4.8063   9.7356   9.7695   9.7811   9.7821   9.8044   9.8114
  9.8373   9.8554  23.2678  23.4731  23.7649  23.8093  23.8254  23.8818
 23.9175  23.9251  23.9608  24.0095  24.0637  24.1225  25.7607  25.7813
 25.8001  25.8193  25.8541  25.8625  25.9649  25.9822  26.0637  26.0879
 26.1214  26.1629  26.1888  26.2277  26.3330  26.3670  26.4547  26.5462
 26.5878  26.6381  26.7376  26.7701  26.8799  27.1474 215.7265 215.7625
215.7765 215.7769 215.8036 215.8125 215.8481 215.8644
 --------------------------------------------------------------

          Ground-State Mulliken Net Atomic Charges

     Atom                 Charge (a.u.)
  ----------------------------------------
      1 C                    -1.069616
      2 C                    -1.339875
      3 Cl                    0.611430
      4 C                     0.252942
      5 Cl                    0.628476
      6 C                     0.032703
      7 Cl                    0.686330
      8 C                     0.235679
      9 Cl                    0.626987
     10 C                    -1.363004
     11 Cl                    0.619356
     12 C                    -0.699219
     13 C                    -1.284374
     14 Cl                    0.522178
     15 C                     0.959934
     16 Cl                    0.540695
     17 C                    -0.846989
     18 H                     0.232511
     19 C                     0.223921
     20 Cl                    0.499921
     21 C                    -0.286457
     22 H                     0.216472
  ----------------------------------------
  Sum of atomic charges =     0.000000

 -----------------------------------------------------------------
                    Cartesian Multipole Moments
 -----------------------------------------------------------------
    Charge (ESU x 10^10)
                -0.0000
    Dipole Moment (Debye)
         X      -0.3301      Y      -0.0184      Z       0.7958
       Tot       0.8617
    Quadrupole Moments (Debye-Ang)
        XX    -166.6237     XY       0.0361     YY    -170.5267
        XZ      -0.5262     YZ       0.0125     ZZ    -170.6900
    Octopole Moments (Debye-Ang^2)
       XXX      -4.0216    XXY      -0.1387    XYY       8.6625
       YYY       0.1494    XXZ      -5.7793    XYZ      -0.1194
       YYZ      -3.8914    XZZ      13.5359    YZZ       0.0146
       ZZZ      -9.6754
    Hexadecapole Moments (Debye-Ang^3)
      XXXX   -8478.1583   XXXY       0.9956   XXYY   -1874.1928
      XYYY      -0.1670   YYYY   -2504.3824   XXXZ      15.5330
      XXYZ       0.8859   XYYZ       3.7823   YYYZ       2.9177
      XXZZ   -1828.5125   XYZZ       0.0522   YYZZ    -790.9048
      XZZZ      16.3158   YZZZ      -1.9862   ZZZZ   -1980.6243
 -----------------------------------------------------------------
 Calculating MO derivatives via CPSCF
    1     0    69    0.0168144  
    2     0    69    0.0052703  
    3     0    69    0.0006338  
    4     0    69    0.0000638  
    5    60     9    0.0000050  
    6    69     0    0.0000003  Converged
 Time for AOints: 1676.3 s (CPU) 1676.3 s (wall)
 ------------------------------------------------------------------------------
                     AOints        : Timing summary (seconds)
 ------------------------------------------------------------------------------
     job step          cpu (% of tot)      sys (% of tot)     wall (% of tot)
 ------------------------------------------------------------------------------
  AOints            0.1676E+04 (10.2)   0.8000E-05 ( 1.6)   0.1676E+04 (10.2)
 ------------------------------------------------------------------------------
   Grand Totals     0.1646E+05          0.4870E-03          0.1647E+05
 ------------------------------------------------------------------------------
 Polarizability Matrix (a.u.)
            1           2           3
    1-311.3269591  -0.3845043   7.8192839
    2  -0.3845043-220.8522363   0.1168352
    3   7.8192839   0.1168352-204.0945915
 Calculating analytic Hessian of the SCF energy

 Direct stationary perturbation theory relativistic correction:

 rels  =       6.314445406313
 relv  =     -24.590751830300
 rel2e =       6.941252454381
 E_rel =     -11.335053969606

 Hessian of the SCF Energy
            1           2           3           4           5           6
    1   0.6349712   0.0011623  -0.0117702  -0.1660931  -0.1181827   0.0000547
    2   0.0011623   0.6197381   0.0077238  -0.0575319  -0.2370611  -0.0022753
    3  -0.0117702   0.0077238   0.1676393   0.0015907  -0.0010781  -0.0571051
    4  -0.1660931  -0.0575319   0.0015907   0.5900469   0.0471153  -0.0094651
    5  -0.1181827  -0.2370611  -0.0010781   0.0471153   0.5306235   0.0059101
    6   0.0000547  -0.0022753  -0.0571051  -0.0094651   0.0059101   0.1141532
    7   0.0048311  -0.0001570  -0.0001539  -0.0704019   0.0520888   0.0018024
    8   0.0194592  -0.0407679  -0.0009148   0.0554340  -0.1322761  -0.0025569
    9   0.0005158  -0.0006093   0.0042333   0.0015142  -0.0020649  -0.0233214
   10  -0.0244695  -0.0754117  -0.0007795  -0.2962621   0.0299362   0.0056196
   11  -0.0239389   0.0308682   0.0008990  -0.0322182  -0.0956836   0.0004300
   12   0.0002813   0.0026272   0.0039576   0.0053801  -0.0015451  -0.0550286
   13  -0.0031054   0.0040874   0.0002355  -0.0204803  -0.0330475  -0.0000280
   14   0.0002751   0.0026830  -0.0000272  -0.0123692  -0.0176920   0.0001258
   15   0.0001646  -0.0001703   0.0036302   0.0003597   0.0004805   0.0030358
   16   0.0006640  -0.0003459   0.0000947  -0.0265681   0.0234326   0.0011695
   17  -0.0003409  -0.0661749  -0.0011974   0.0808340   0.0318482  -0.0022592
   18  -0.0000436  -0.0012074   0.0021081   0.0022807  -0.0000696   0.0030089
   19  -0.0018799   0.0000098   0.0002980   0.0040072   0.0025133   0.0000250
   20   0.0000105   0.0004000   0.0000246  -0.0008536  -0.0032832  -0.0001002
   21   0.0000211   0.0000305  -0.0011099  -0.0000766  -0.0002076   0.0036905
   22  -0.0233948   0.0759031   0.0018529  -0.0541975  -0.0299340   0.0013954
   23   0.0244199   0.0298975   0.0000404  -0.0291841  -0.0165409   0.0005546
   24   0.0010754  -0.0017027   0.0038405   0.0009397   0.0005295   0.0018362
   25  -0.0031248  -0.0040307   0.0000955   0.0003343   0.0000440   0.0000571
   26  -0.0002334   0.0027214  -0.0000074  -0.0000230  -0.0000555  -0.0000556
   27   0.0001632   0.0001367   0.0036421  -0.0000143   0.0000025  -0.0009592
   28  -0.1639626   0.0563553   0.0036486   0.0645004   0.0282617  -0.0016679
   29   0.1170469  -0.2382268  -0.0052825  -0.0295408  -0.0629574   0.0000802
   30   0.0043174  -0.0040890  -0.0573405  -0.0027397  -0.0024564   0.0052790
   31   0.0045665  -0.0003569  -0.0001682  -0.0011347   0.0018108   0.0002024
   32  -0.0198889  -0.0406612  -0.0006026   0.0048005   0.0012550  -0.0003018
   33  -0.0001737  -0.0009144   0.0042308   0.0003579   0.0000280   0.0038187
   34  -0.2137146   0.0004856   0.0030104  -0.0211495  -0.0115984   0.0016300
   35   0.0002115  -0.0759251   0.0001107  -0.0269527   0.0039907  -0.0003168
   36   0.0043135   0.0000745  -0.0760381  -0.0003797   0.0009303   0.0036432
   37  -0.0224677   0.0005168  -0.0253121  -0.0009894   0.0031665  -0.0001739
   38   0.0002221   0.0034338  -0.0000707  -0.0001886  -0.0010926   0.0026746
   39  -0.0084404  -0.0000012   0.0055479   0.0029154  -0.0004975  -0.0009705
   40  -0.0019360   0.0000898  -0.0027792   0.0002956   0.0000331  -0.0014098
   41  -0.0000598  -0.0023082  -0.0000120  -0.0006479  -0.0001857  -0.0007488
   42   0.0025863  -0.0000256  -0.0015107  -0.0011801   0.0005749  -0.0009396
   43  -0.0003657   0.0000190  -0.0018965  -0.0002818  -0.0000524   0.0001385
   44   0.0000905   0.0054093   0.0002004   0.0007172  -0.0001999  -0.0011746
   45  -0.0028269   0.0001695  -0.0031711   0.0000353   0.0004422  -0.0001787
   46   0.0001312   0.0000216  -0.0014170  -0.0002529   0.0005634  -0.0000215
   47  -0.0000144   0.0001256   0.0000029   0.0000683   0.0000293  -0.0000018
   48   0.0006319   0.0000083  -0.0004897  -0.0001670   0.0003566   0.0000695
   49   0.0010342   0.0000098  -0.0000474  -0.0002755   0.0004380   0.0000957
   50   0.0000086  -0.0013577  -0.0000123  -0.0001640   0.0001959   0.0011107
   51  -0.0007072  -0.0000009  -0.0014486   0.0000987  -0.0000805   0.0002620
   52  -0.0001143   0.0000004   0.0000329   0.0000285   0.0000248  -0.0000046
   53  -0.0000034  -0.0001096  -0.0000052  -0.0000033   0.0000316   0.0000277
   54   0.0000019  -0.0000038   0.0000829   0.0000036   0.0000134  -0.0000008
   55   0.0012488  -0.0000760   0.0024957  -0.0004024   0.0001814  -0.0001457
   56  -0.0000369   0.0064435   0.0002508   0.0008588  -0.0002063  -0.0019218
   57   0.0030134   0.0002432  -0.0031422  -0.0000404  -0.0000280   0.0000283
   58   0.0001224  -0.0000351   0.0011356  -0.0002212   0.0004457  -0.0000341
   59   0.0000147   0.0000759   0.0000186   0.0000445   0.0000051   0.0002910
   60  -0.0005587   0.0000204  -0.0006055   0.0002107  -0.0004764   0.0000239
   61  -0.0237592  -0.0006938   0.0291656  -0.0006948   0.0030926   0.0006877
   62  -0.0002279   0.0047036   0.0000170   0.0005335  -0.0013193   0.0002923
   63   0.0086519   0.0000500   0.0023654  -0.0019592  -0.0009629  -0.0004161
   64   0.0008312  -0.0000196   0.0006737   0.0001970  -0.0003339   0.0000756
   65   0.0000045  -0.0039065  -0.0000771  -0.0007285   0.0005740   0.0002162
   66  -0.0012715  -0.0000838   0.0006824   0.0003342   0.0002020   0.0000721
            7           8           9          10          11          12
    1   0.0048311   0.0194592   0.0005158  -0.0244695  -0.0239389   0.0002813
    2  -0.0001570  -0.0407679  -0.0006093  -0.0754117   0.0308682   0.0026272
    3  -0.0001539  -0.0009148   0.0042333  -0.0007795   0.0008990   0.0039576
    4  -0.0704019   0.0554340   0.0015142  -0.2962621  -0.0322182   0.0053801
    5   0.0520888  -0.1322761  -0.0020649   0.0299362  -0.0956836  -0.0015451
    6   0.0018024  -0.0025569  -0.0233214   0.0056196   0.0004300  -0.0550286
    7   0.0995187  -0.0789457  -0.0030194  -0.0206105   0.0330554   0.0009984
    8  -0.0789457   0.1916792   0.0036694   0.0111547  -0.0174660  -0.0004593
    9  -0.0030194   0.0036694   0.0121458   0.0008882  -0.0011599   0.0032462
   10  -0.0206105   0.0111547   0.0008882   0.5868752  -0.0363721  -0.0129192
   11   0.0330554  -0.0174660  -0.0011599  -0.0363721   0.5388761   0.0087679
   12   0.0009984  -0.0004593   0.0032462  -0.0129192   0.0087679   0.1068586
   13  -0.0080160  -0.0037908   0.0001342  -0.0724205  -0.0573127   0.0002909
   14   0.0039487   0.0031663  -0.0000416  -0.0571020  -0.1365781  -0.0007225
   15   0.0002535   0.0001327  -0.0007411   0.0003224  -0.0005097  -0.0222294
   16  -0.0022604  -0.0008226   0.0001368  -0.1435311   0.1158094   0.0045245
   17  -0.0044520   0.0020275   0.0002504   0.0535447  -0.2457122  -0.0050130
   18   0.0000648   0.0000119   0.0036294   0.0034347  -0.0067709  -0.0525438
   19  -0.0012959   0.0006316   0.0000527  -0.0382225   0.0030254   0.0012175
   20   0.0012517  -0.0001754  -0.0000413   0.0231843  -0.0003400  -0.0006744
   21   0.0000700  -0.0000288   0.0001387   0.0015687  -0.0001620   0.0032789
   22   0.0006655   0.0005078  -0.0001537   0.0620668  -0.0279539  -0.0019212
   23   0.0003671   0.0000707  -0.0000429   0.0267529  -0.0546725  -0.0016644
   24  -0.0000392  -0.0000108  -0.0009332  -0.0009290  -0.0003490   0.0027342
   25  -0.0004401   0.0009189   0.0000092  -0.0011662  -0.0016683   0.0000299
   26   0.0009759  -0.0014657  -0.0000341  -0.0045004   0.0012412   0.0001122
   27   0.0000200  -0.0000579  -0.0000947   0.0000290   0.0000082   0.0035918
   28  -0.0012111  -0.0047704   0.0001867  -0.0536364   0.0295059   0.0019426
   29  -0.0017874   0.0013241  -0.0001202   0.0302469  -0.0171548  -0.0012011
   30   0.0001296   0.0002120   0.0038406   0.0024504  -0.0012435   0.0017352
   31   0.0003419   0.0000841  -0.0000218   0.0006509  -0.0003688  -0.0000576
   32  -0.0001111  -0.0019456  -0.0000287  -0.0005078   0.0000837   0.0000351
   33  -0.0000264  -0.0000419   0.0001816  -0.0001708   0.0000787  -0.0009246
   34  -0.0023463   0.0023672  -0.0002210   0.0009497  -0.0020332   0.0002973
   35  -0.0035280  -0.0026121   0.0006235  -0.0013474  -0.0034812   0.0004102
   36  -0.0000907  -0.0003668  -0.0022499   0.0000148  -0.0004690   0.0053449
   37   0.0003618  -0.0011351  -0.0008067  -0.0004041   0.0000492   0.0006953
   38  -0.0015720  -0.0008870  -0.0010141   0.0001978  -0.0001604  -0.0009418
   39   0.0000041   0.0006429  -0.0002985   0.0001366   0.0003775  -0.0002411
   40  -0.0001532   0.0001217  -0.0001127   0.0004082   0.0002206   0.0001357
   41  -0.0000825   0.0002760  -0.0001282   0.0002413  -0.0001289   0.0001821
   42   0.0001394  -0.0000406   0.0003130   0.0001697  -0.0001443   0.0000241
   43   0.0003943   0.0002108   0.0003823  -0.0001462  -0.0002648   0.0000895
   44   0.0001566   0.0000314   0.0002717   0.0000169   0.0002179   0.0008335
   45   0.0002497  -0.0001909  -0.0002037  -0.0001152  -0.0001882   0.0002168
   46   0.0000406  -0.0001809  -0.0000478   0.0001123   0.0002011   0.0000816
   47  -0.0000032  -0.0000573   0.0000127  -0.0000312   0.0000025  -0.0000878
   48  -0.0000204  -0.0001246  -0.0000010   0.0000604   0.0001743   0.0000021
   49  -0.0002213  -0.0003027  -0.0000199   0.0001301   0.0000167  -0.0000385
   50   0.0001720   0.0000887  -0.0002575  -0.0000044  -0.0000648  -0.0007978
   51  -0.0000802  -0.0000294   0.0002859   0.0000021  -0.0000050  -0.0000091
   52   0.0000078  -0.0000052   0.0000031   0.0000028   0.0000062   0.0000006
   53  -0.0000031  -0.0000460  -0.0000032   0.0000105   0.0000049  -0.0000242
   54  -0.0000006  -0.0000070   0.0000088   0.0000005   0.0000083  -0.0000056
   55   0.0005617   0.0002911  -0.0004479  -0.0002181  -0.0002453  -0.0000105
   56   0.0000782  -0.0000001   0.0004067  -0.0000126   0.0001748   0.0013688
   57  -0.0002175   0.0001248  -0.0002156   0.0001859   0.0003102   0.0001331
   58   0.0000430  -0.0001573   0.0000574   0.0000851   0.0001691  -0.0000536
   59  -0.0000167  -0.0000247  -0.0000566  -0.0000060   0.0000138  -0.0001734
   60   0.0000042   0.0001616  -0.0000360  -0.0001171  -0.0002486   0.0000080
   61   0.0002760  -0.0011601   0.0008850  -0.0000731   0.0003831  -0.0009405
   62  -0.0015847  -0.0007204   0.0003473   0.0000775   0.0000654  -0.0009203
   63  -0.0001320  -0.0001871   0.0001213   0.0000733  -0.0000142  -0.0000796
   64  -0.0000862   0.0000896   0.0000850  -0.0001186  -0.0000624  -0.0000251
   65   0.0001497  -0.0002194   0.0000209  -0.0000647  -0.0001112  -0.0001123
   66   0.0000438   0.0000612  -0.0000492   0.0000821   0.0002049  -0.0000682
           13          14          15          16          17          18
    1  -0.0031054   0.0002751   0.0001646   0.0006640  -0.0003409  -0.0000436
    2   0.0040874   0.0026830  -0.0001703  -0.0003459  -0.0661749  -0.0012074
    3   0.0002355  -0.0000272   0.0036302   0.0000947  -0.0011974   0.0021081
    4  -0.0204803  -0.0123692   0.0003597  -0.0265681   0.0808340   0.0022807
    5  -0.0330475  -0.0176920   0.0004805   0.0234326   0.0318482  -0.0000696
    6  -0.0000280   0.0001258   0.0030358   0.0011695  -0.0022592   0.0030089
    7  -0.0080160   0.0039487   0.0002535  -0.0022604  -0.0044520   0.0000648
    8  -0.0037908   0.0031663   0.0001327  -0.0008226   0.0020275   0.0000119
    9   0.0001342  -0.0000416  -0.0007411   0.0001368   0.0002504   0.0036294
   10  -0.0724205  -0.0571020   0.0003224  -0.1435311   0.0535447   0.0034347
   11  -0.0573127  -0.1365781  -0.0005097   0.1158094  -0.2457122  -0.0067709
   12   0.0002909  -0.0007225  -0.0222294   0.0045245  -0.0050130  -0.0525438
   13   0.1035246   0.0811515  -0.0009103   0.0012176   0.0001591   0.0000830
   14   0.0811515   0.1961633   0.0012890  -0.0201390  -0.0393084  -0.0002193
   15  -0.0009103   0.0012890   0.0109582  -0.0003393  -0.0007862   0.0032010
   16   0.0012176  -0.0201390  -0.0003393   0.5103971   0.0008281  -0.0109663
   17   0.0001591  -0.0393084  -0.0007862   0.0008281   0.6055278   0.0089217
   18   0.0000830  -0.0002193   0.0032010  -0.0109663   0.0089217   0.1060513
   19   0.0004688   0.0009617   0.0000204  -0.1662634   0.0006003   0.0038824
   20   0.0091883  -0.0058866  -0.0003756   0.0006063  -0.0383352  -0.0003288
   21   0.0001459  -0.0001284  -0.0008572   0.0040467  -0.0003463  -0.0219690
   22  -0.0010992   0.0045274   0.0001991  -0.1452937  -0.0547680   0.0014738
   23   0.0016927   0.0011795  -0.0000866  -0.1170757  -0.2444541  -0.0001627
   24   0.0000906  -0.0001864   0.0035769   0.0004212  -0.0018590  -0.0522814
   25   0.0003876  -0.0003135  -0.0000084   0.0014803  -0.0006031   0.0000530
   26   0.0002869  -0.0017466  -0.0000465   0.0197329  -0.0393751  -0.0012450
   27   0.0000030  -0.0000244   0.0002430   0.0003540  -0.0006794   0.0031635
   28   0.0003325   0.0000216  -0.0000186  -0.0276983  -0.0802920  -0.0005028
   29  -0.0000487  -0.0000593   0.0000333  -0.0228802   0.0328492   0.0011252
   30   0.0000503   0.0000810  -0.0009528   0.0003730   0.0032527   0.0031829
   31  -0.0004632  -0.0009896  -0.0000123  -0.0022100   0.0044914   0.0002246
   32  -0.0009290  -0.0014466   0.0000155   0.0008535   0.0019758  -0.0000632
   33  -0.0000196  -0.0000088  -0.0000899   0.0001590  -0.0003055   0.0036106
   34   0.0001554   0.0005963  -0.0000298  -0.0006815   0.0000049  -0.0001262
   35  -0.0013298  -0.0005487  -0.0000417  -0.0000096  -0.0012097   0.0000152
   36  -0.0001575  -0.0001374   0.0002145   0.0001322   0.0000226  -0.0013036
   37  -0.0002830  -0.0002394   0.0000924   0.0003716  -0.0000092  -0.0002145
   38  -0.0001172   0.0000478   0.0000483  -0.0000023   0.0001717  -0.0000252
   39   0.0005150   0.0003902   0.0000402  -0.0001207  -0.0000001   0.0001936
   40   0.0000613   0.0000004  -0.0000091  -0.0000301   0.0000023   0.0001472
   41  -0.0000339  -0.0000118  -0.0000097   0.0000011   0.0001557   0.0000063
   42  -0.0001826  -0.0001444  -0.0000503  -0.0000277   0.0000082   0.0000479
   43   0.0002146   0.0002014  -0.0000426  -0.0002604   0.0000035   0.0000280
   44   0.0001214   0.0000089  -0.0001100   0.0000080  -0.0000148   0.0000090
   45   0.0001474   0.0001555   0.0000108  -0.0002811   0.0000005  -0.0000572
   46  -0.0001575  -0.0001781   0.0000087   0.0002355  -0.0000003  -0.0000426
   47   0.0000069   0.0000083   0.0000195  -0.0000034  -0.0000082   0.0000022
   48  -0.0001514  -0.0001686   0.0000071   0.0002287  -0.0000019  -0.0000229
   49  -0.0001770  -0.0001467   0.0000055   0.0001930  -0.0000013   0.0000181
   50  -0.0000646  -0.0000077   0.0000809   0.0000001   0.0000076  -0.0000084
   51   0.0000287   0.0000313  -0.0000240  -0.0000252   0.0000062   0.0000194
   52   0.0000069   0.0000023  -0.0000006  -0.0000033   0.0000000  -0.0000025
   53  -0.0000081  -0.0000137   0.0000020  -0.0000001   0.0000020  -0.0000007
   54  -0.0000049  -0.0000072  -0.0000012   0.0000043  -0.0000001  -0.0000023
   55   0.0001855   0.0001685   0.0000334  -0.0002316   0.0000025  -0.0000532
   56   0.0001800   0.0000386  -0.0001105  -0.0000087   0.0000911   0.0000297
   57  -0.0002835  -0.0002899   0.0000183   0.0004260   0.0000023  -0.0000488
   58  -0.0001242  -0.0001446  -0.0000065   0.0001998  -0.0000017   0.0000208
   59  -0.0000027   0.0000018   0.0000146   0.0000075  -0.0000235  -0.0000075
   60   0.0001879   0.0002111   0.0000068  -0.0002939   0.0000019  -0.0000031
   61  -0.0002603  -0.0002735  -0.0000741   0.0003455  -0.0000050   0.0002144
   62  -0.0001122   0.0000943   0.0001225   0.0000055   0.0000075  -0.0000153
   63  -0.0001363  -0.0001082   0.0000025  -0.0001113  -0.0000076   0.0000389
   64   0.0000313   0.0000405  -0.0000082  -0.0000734   0.0000012   0.0000255
   65  -0.0000767  -0.0000922   0.0000082  -0.0000011  -0.0000423   0.0000001
   66  -0.0000383  -0.0000695   0.0000008   0.0000874  -0.0000026  -0.0000211
           19          20          21          22          23          24
    1  -0.0018799   0.0000105   0.0000211  -0.0233948   0.0244199   0.0010754
    2   0.0000098   0.0004000   0.0000305   0.0759031   0.0298975  -0.0017027
    3   0.0002980   0.0000246  -0.0011099   0.0018529   0.0000404   0.0038405
    4   0.0040072  -0.0008536  -0.0000766  -0.0541975  -0.0291841   0.0009397
    5   0.0025133  -0.0032832  -0.0002076  -0.0299340  -0.0165409   0.0005295
    6   0.0000250  -0.0001002   0.0036905   0.0013954   0.0005546   0.0018362
    7  -0.0012959   0.0012517   0.0000700   0.0006655   0.0003671  -0.0000392
    8   0.0006316  -0.0001754  -0.0000288   0.0005078   0.0000707  -0.0000108
    9   0.0000527  -0.0000413   0.0001387  -0.0001537  -0.0000429  -0.0009332
   10  -0.0382225   0.0231843   0.0015687   0.0620668   0.0267529  -0.0009290
   11   0.0030254  -0.0003400  -0.0001620  -0.0279539  -0.0546725  -0.0003490
   12   0.0012175  -0.0006744   0.0032789  -0.0019212  -0.0016644   0.0027342
   13   0.0004688   0.0091883   0.0001459  -0.0010992   0.0016927   0.0000906
   14   0.0009617  -0.0058866  -0.0001284   0.0045274   0.0011795  -0.0001864
   15   0.0000204  -0.0003756  -0.0008572   0.0001991  -0.0000866   0.0035769
   16  -0.1662634   0.0006063   0.0040467  -0.1452937  -0.1170757   0.0004212
   17   0.0006003  -0.0383352  -0.0003463  -0.0547680  -0.2444541  -0.0018590
   18   0.0038824  -0.0003288  -0.0219690   0.0014738  -0.0001627  -0.0522814
   19   0.2390244  -0.0008222  -0.0063541  -0.0384813  -0.0026548   0.0011167
   20  -0.0008222   0.0567876   0.0008809  -0.0228587  -0.0000720   0.0005594
   21  -0.0063541   0.0008809   0.0104889   0.0007522   0.0000288   0.0032888
   22  -0.0384813  -0.0228587   0.0007522   0.5874290   0.0364494  -0.0117147
   23  -0.0026548  -0.0000720   0.0000288   0.0364494   0.5382798   0.0061512
   24   0.0011167   0.0005594   0.0032888  -0.0117147   0.0061512   0.1067316
   25   0.0003565  -0.0092424  -0.0001678  -0.0710318   0.0564104   0.0022848
   26  -0.0010475  -0.0057519  -0.0000458   0.0561815  -0.1375042  -0.0029789
   27  -0.0000279   0.0001653  -0.0008540   0.0023237  -0.0031489  -0.0223064
   28   0.0039760   0.0007764  -0.0000346  -0.2963384   0.0343162   0.0065957
   29  -0.0026042  -0.0032678  -0.0000395  -0.0278107  -0.0957088   0.0001174
   30  -0.0000590  -0.0001414   0.0036953   0.0047894  -0.0018311  -0.0550691
   31  -0.0013139  -0.0012422   0.0000268  -0.0210594  -0.0330105  -0.0001317
   32  -0.0006174  -0.0001594   0.0000181  -0.0111007  -0.0169883  -0.0002230
   33   0.0000337   0.0000307   0.0001423   0.0005285   0.0004934   0.0032693
   34   0.0009375  -0.0000057  -0.0000103   0.0009597   0.0019943   0.0003632
   35  -0.0000034   0.0000864  -0.0000013   0.0013124  -0.0035101  -0.0007299
   36   0.0000131  -0.0000010   0.0000955   0.0000260   0.0001462   0.0053117
   37  -0.0005001   0.0000018   0.0000575  -0.0003935  -0.0000592   0.0006747
   38  -0.0000038   0.0000092   0.0000017  -0.0002013  -0.0001691   0.0009949
   39   0.0003907   0.0000000  -0.0000427   0.0001245  -0.0003790  -0.0002127
   40  -0.0000800   0.0000008  -0.0000104   0.0003959  -0.0002344   0.0001324
   41   0.0000043  -0.0000036  -0.0000004  -0.0002528  -0.0001272  -0.0001965
   42  -0.0001880   0.0000005  -0.0000046   0.0001475   0.0001306   0.0000260
   43   0.0003317  -0.0000011  -0.0000178  -0.0001555   0.0002589   0.0001095
   44  -0.0000035   0.0000370   0.0000019  -0.0000122   0.0002467  -0.0008694
   45   0.0001683  -0.0000002   0.0000055  -0.0001097   0.0001933   0.0001892
   46  -0.0003074   0.0000011   0.0000113   0.0001109  -0.0002060   0.0000711
   47   0.0000035  -0.0000076  -0.0000006   0.0000289   0.0000038   0.0000883
   48  -0.0002674   0.0000011   0.0000079   0.0000612  -0.0001743  -0.0000021
   49  -0.0001862   0.0000019   0.0000013   0.0001424  -0.0000102  -0.0000459
   50  -0.0000011  -0.0000417  -0.0000022   0.0000108  -0.0000928   0.0008258
   51   0.0000435  -0.0000016  -0.0000023  -0.0000075  -0.0000073   0.0000352
   52   0.0000009   0.0000000  -0.0000003   0.0000029  -0.0000063   0.0000008
   53   0.0000004  -0.0000014   0.0000002  -0.0000107   0.0000043   0.0000251
   54  -0.0000099   0.0000001   0.0000006   0.0000003  -0.0000076  -0.0000017
   55   0.0002721  -0.0000009  -0.0000003  -0.0002211   0.0002459   0.0000021
   56   0.0000075   0.0000182  -0.0000004  -0.0000010   0.0002337  -0.0014327
   57  -0.0003848   0.0000019   0.0000214   0.0001854  -0.0003049   0.0000624
   58  -0.0002490   0.0000011   0.0000017   0.0000853  -0.0001694  -0.0000604
   59  -0.0000093   0.0000063   0.0000009   0.0000126  -0.0000052   0.0001843
   60   0.0003452  -0.0000015  -0.0000075  -0.0001174   0.0002491   0.0000203
   61  -0.0006642   0.0000037  -0.0000270  -0.0000729  -0.0003643  -0.0009282
   62   0.0000064  -0.0000024   0.0000009  -0.0000858   0.0000336   0.0009484
   63  -0.0001837   0.0000014  -0.0000163   0.0000773   0.0000276  -0.0000497
   64   0.0000685  -0.0000003  -0.0000039  -0.0001221   0.0000648  -0.0000295
   65   0.0000028  -0.0000165  -0.0000007   0.0000605  -0.0001048   0.0001133
   66  -0.0001323   0.0000001   0.0000093   0.0000853  -0.0002083  -0.0000650
           25          26          27          28          29          30
    1  -0.0031248  -0.0002334   0.0001632  -0.1639626   0.1170469   0.0043174
    2  -0.0040307   0.0027214   0.0001367   0.0563553  -0.2382268  -0.0040890
    3   0.0000955  -0.0000074   0.0036421   0.0036486  -0.0052825  -0.0573405
    4   0.0003343  -0.0000230  -0.0000143   0.0645004  -0.0295408  -0.0027397
    5   0.0000440  -0.0000555   0.0000025   0.0282617  -0.0629574  -0.0024564
    6   0.0000571  -0.0000556  -0.0009592  -0.0016679   0.0000802   0.0052790
    7  -0.0004401   0.0009759   0.0000200  -0.0012111  -0.0017874   0.0001296
    8   0.0009189  -0.0014657  -0.0000579  -0.0047704   0.0013241   0.0002120
    9   0.0000092  -0.0000341  -0.0000947   0.0001867  -0.0001202   0.0038406
   10  -0.0011662  -0.0045004   0.0000290  -0.0536364   0.0302469   0.0024504
   11  -0.0016683   0.0012412   0.0000082   0.0295059  -0.0171548  -0.0012435
   12   0.0000299   0.0001122   0.0035918   0.0019426  -0.0012011   0.0017352
   13   0.0003876   0.0002869   0.0000030   0.0003325  -0.0000487   0.0000503
   14  -0.0003135  -0.0017466  -0.0000244   0.0000216  -0.0000593   0.0000810
   15  -0.0000084  -0.0000465   0.0002430  -0.0000186   0.0000333  -0.0009528
   16   0.0014803   0.0197329   0.0003540  -0.0276983  -0.0228802   0.0003730
   17  -0.0006031  -0.0393751  -0.0006794  -0.0802920   0.0328492   0.0032527
   18   0.0000530  -0.0012450   0.0031635  -0.0005028   0.0011252   0.0031829
   19   0.0003565  -0.0010475  -0.0000279   0.0039760  -0.0026042  -0.0000590
   20  -0.0092424  -0.0057519   0.0001653   0.0007764  -0.0032678  -0.0001414
   21  -0.0001678  -0.0000458  -0.0008540  -0.0000346  -0.0000395   0.0036953
   22  -0.0710318   0.0561815   0.0023237  -0.2963384  -0.0278107   0.0047894
   23   0.0564104  -0.1375042  -0.0031489   0.0343162  -0.0957088  -0.0018311
   24   0.0022848  -0.0029789  -0.0223064   0.0065957   0.0001174  -0.0550691
   25   0.1015008  -0.0798984  -0.0037127  -0.0199545   0.0330585   0.0011093
   26  -0.0798984   0.1974004   0.0048472   0.0123732  -0.0181326  -0.0008283
   27  -0.0037127   0.0048472   0.0110912   0.0007731  -0.0011888   0.0030051
   28  -0.0199545   0.0123732   0.0007731   0.5894674  -0.0472337  -0.0113854
   29   0.0330585  -0.0181326  -0.0011888  -0.0472337   0.5307906   0.0082881
   30   0.0011093  -0.0008283   0.0030051  -0.0113854   0.0082881   0.1142486
   31  -0.0079971  -0.0038241   0.0001190  -0.0717085  -0.0528371   0.0000728
   32   0.0038908   0.0031520  -0.0000112  -0.0560670  -0.1309966  -0.0007838
   33   0.0002748   0.0001691  -0.0007453  -0.0003624  -0.0012906  -0.0233281
   34   0.0001432  -0.0005977  -0.0000473  -0.0211382   0.0118971   0.0018995
   35   0.0013280  -0.0005601   0.0000163   0.0272699   0.0037327   0.0002978
   36  -0.0001119   0.0001109   0.0002161   0.0005832  -0.0009157   0.0037208
   37  -0.0002784   0.0002362   0.0001004  -0.0010232  -0.0031227  -0.0002461
   38   0.0001015   0.0000638  -0.0000554   0.0000562  -0.0010164  -0.0026464
   39   0.0005148  -0.0003878   0.0000265   0.0029189   0.0004106  -0.0010546
   40   0.0000622   0.0000004  -0.0000085   0.0003205  -0.0000309  -0.0013972
   41   0.0000396  -0.0000193   0.0000134   0.0006705  -0.0001618   0.0007713
   42  -0.0001765   0.0001426  -0.0000466  -0.0011163  -0.0005373  -0.0008934
   43   0.0002129  -0.0002013  -0.0000525  -0.0002762   0.0000396   0.0001230
   44  -0.0001263   0.0000104   0.0001155  -0.0007377  -0.0002150   0.0011675
   45   0.0001423  -0.0001580   0.0000098   0.0000043  -0.0004480  -0.0001494
   46  -0.0001555   0.0001792   0.0000153  -0.0002561  -0.0005569  -0.0000382
   47  -0.0000031   0.0000041  -0.0000196  -0.0000643   0.0000361  -0.0000014
   48  -0.0001498   0.0001697   0.0000121  -0.0001692  -0.0003501   0.0000611
   49  -0.0001774   0.0001502   0.0000111  -0.0002952  -0.0004523   0.0000960
   50   0.0000598  -0.0000023  -0.0000837   0.0001719   0.0002324  -0.0011142
   51   0.0000303  -0.0000323  -0.0000290   0.0001219   0.0000905   0.0002107
   52   0.0000068  -0.0000021  -0.0000007   0.0000288  -0.0000258  -0.0000055
   53   0.0000086  -0.0000146  -0.0000027   0.0000051   0.0000350  -0.0000253
   54  -0.0000045   0.0000065  -0.0000014   0.0000044  -0.0000111  -0.0000058
   55   0.0001883  -0.0001698   0.0000283  -0.0004216  -0.0001957  -0.0001829
   56  -0.0001649   0.0000221   0.0001191  -0.0008660  -0.0002867   0.0019164
   57  -0.0002904   0.0002953   0.0000329  -0.0001071   0.0000128   0.0001002
   58  -0.0001227   0.0001465  -0.0000015  -0.0002191  -0.0004399  -0.0000473
   59  -0.0000070   0.0000132  -0.0000166  -0.0000594  -0.0000115  -0.0002921
   60   0.0001865  -0.0002140  -0.0000007   0.0002105   0.0004746   0.0000353
   61  -0.0002544   0.0002749  -0.0000654  -0.0006749  -0.0030643   0.0005889
   62   0.0001207   0.0000935  -0.0001251  -0.0004409  -0.0013993  -0.0003103
   63  -0.0001303   0.0001149   0.0000010  -0.0019886   0.0009265  -0.0003786
   64   0.0000304  -0.0000405  -0.0000092   0.0001985   0.0003363   0.0001031
   65   0.0000768  -0.0000946  -0.0000106   0.0007462   0.0005966  -0.0002220
   66  -0.0000346   0.0000654   0.0000024   0.0003650  -0.0001729   0.0000582
           31          32          33          34          35          36
    1   0.0045665  -0.0198889  -0.0001737  -0.2137146   0.0002115   0.0043135
    2  -0.0003569  -0.0406612  -0.0009144   0.0004856  -0.0759251   0.0000745
    3  -0.0001682  -0.0006026   0.0042308   0.0030104   0.0001107  -0.0760381
    4  -0.0011347   0.0048005   0.0003579  -0.0211495  -0.0269527  -0.0003797
    5   0.0018108   0.0012550   0.0000280  -0.0115984   0.0039907   0.0009303
    6   0.0002024  -0.0003018   0.0038187   0.0016300  -0.0003168   0.0036432
    7   0.0003419  -0.0001111  -0.0000264  -0.0023463  -0.0035280  -0.0000907
    8   0.0000841  -0.0019456  -0.0000419   0.0023672  -0.0026121  -0.0003668
    9  -0.0000218  -0.0000287   0.0001816  -0.0002210   0.0006235  -0.0022499
   10   0.0006509  -0.0005078  -0.0001708   0.0009497  -0.0013474   0.0000148
   11  -0.0003688   0.0000837   0.0000787  -0.0020332  -0.0034812  -0.0004690
   12  -0.0000576   0.0000351  -0.0009246   0.0002973   0.0004102   0.0053449
   13  -0.0004632  -0.0009290  -0.0000196   0.0001554  -0.0013298  -0.0001575
   14  -0.0009896  -0.0014466  -0.0000088   0.0005963  -0.0005487  -0.0001374
   15  -0.0000123   0.0000155  -0.0000899  -0.0000298  -0.0000417   0.0002145
   16  -0.0022100   0.0008535   0.0001590  -0.0006815  -0.0000096   0.0001322
   17   0.0044914   0.0019758  -0.0003055   0.0000049  -0.0012097   0.0000226
   18   0.0002246  -0.0000632   0.0036106  -0.0001262   0.0000152  -0.0013036
   19  -0.0013139  -0.0006174   0.0000337   0.0009375  -0.0000034   0.0000131
   20  -0.0012422  -0.0001594   0.0000307  -0.0000057   0.0000864  -0.0000010
   21   0.0000268   0.0000181   0.0001423  -0.0000103  -0.0000013   0.0000955
   22  -0.0210594  -0.0111007   0.0005285   0.0009597   0.0013124   0.0000260
   23  -0.0330105  -0.0169883   0.0004934   0.0019943  -0.0035101   0.0001462
   24  -0.0001317  -0.0002230   0.0032693   0.0003632  -0.0007299   0.0053117
   25  -0.0079971   0.0038908   0.0002748   0.0001432   0.0013280  -0.0001119
   26  -0.0038241   0.0031520   0.0001691  -0.0005977  -0.0005601   0.0001109
   27   0.0001190  -0.0000112  -0.0007453  -0.0000473   0.0000163   0.0002161
   28  -0.0717085  -0.0560670  -0.0003624  -0.0211382   0.0272699   0.0005832
   29  -0.0528371  -0.1309966  -0.0012906   0.0118971   0.0037327  -0.0009157
   30   0.0000728  -0.0007838  -0.0233281   0.0018995   0.0002978   0.0037208
   31   0.1015408   0.0797091  -0.0003909  -0.0024589   0.0037210   0.0000311
   32   0.0797091   0.1902676   0.0020916  -0.0022552  -0.0028972   0.0003581
   33  -0.0003909   0.0020916   0.0121842  -0.0002903  -0.0006126  -0.0022412
   34  -0.0024589  -0.0022552  -0.0002903   0.6301482   0.0001892  -0.0088110
   35   0.0037210  -0.0028972  -0.0006126   0.0001892   0.1775231  -0.0104054
   36   0.0000311   0.0003581  -0.0022412  -0.0088110  -0.0104054   0.6290330
   37   0.0003676   0.0011334  -0.0008198  -0.1709832   0.0010790  -0.0548342
   38   0.0016164  -0.0009621   0.0010073   0.0022889  -0.0607862   0.0036394
   39   0.0000905  -0.0006572  -0.0002824  -0.1186386   0.0035323  -0.2281241
   40  -0.0001336  -0.0001357  -0.0000856   0.0055336   0.0000913  -0.0027462
   41   0.0000782   0.0003237   0.0001005  -0.0004025   0.0037477   0.0009023
   42   0.0001292   0.0000221   0.0002987   0.0191267   0.0009558  -0.0399013
   43   0.0003850  -0.0002066   0.0003976  -0.0305500   0.0015403  -0.0777365
   44  -0.0001730   0.0000379  -0.0002484   0.0002933   0.0058915  -0.0009869
   45   0.0002503   0.0001929  -0.0002148  -0.0207602  -0.0007073   0.0374044
   46   0.0000412   0.0001818  -0.0000420  -0.0030790  -0.0001221   0.0051512
   47   0.0000064  -0.0000612  -0.0000155  -0.0000247   0.0037577   0.0000788
   48  -0.0000221   0.0001190   0.0000036   0.0001096   0.0000515   0.0017259
   49  -0.0002185   0.0003144  -0.0000132  -0.0009303   0.0000397  -0.0046991
   50  -0.0001837   0.0000899   0.0002448   0.0000995  -0.0018098   0.0014151
   51  -0.0001142   0.0000475   0.0003149  -0.0039744   0.0013982  -0.0660796
   52   0.0000071   0.0000060   0.0000031   0.0006758   0.0000151  -0.0000838
   53   0.0000030  -0.0000480   0.0000012   0.0000204  -0.0012095  -0.0000056
   54  -0.0000009   0.0000040   0.0000096   0.0000726  -0.0000036  -0.0011161
   55   0.0006223  -0.0003266  -0.0004775  -0.0227641  -0.0020278   0.0868987
   56  -0.0000550   0.0000235  -0.0004091  -0.0008033   0.0073658  -0.0000935
   57  -0.0002066  -0.0001359  -0.0002423   0.0297258  -0.0003718   0.0259999
   58   0.0000434   0.0001570   0.0000625  -0.0032278   0.0000822  -0.0044345
   59   0.0000167  -0.0000166   0.0000601  -0.0000423   0.0040534   0.0000086
   60   0.0000047  -0.0001642  -0.0000414   0.0004892   0.0000318   0.0023831
   61   0.0002218   0.0011883   0.0009601  -0.1569857  -0.0012625   0.0432281
   62   0.0016777  -0.0008204  -0.0004449  -0.0028283  -0.0588273   0.0051079
   63  -0.0000496   0.0001365   0.0001035   0.1112229   0.0053180  -0.2801656
   64  -0.0000904  -0.0000883   0.0000948   0.0104947  -0.0002914   0.0137015
   65  -0.0001739  -0.0002058  -0.0000139   0.0003504   0.0032261   0.0005890
   66   0.0000256  -0.0000689  -0.0000574  -0.0150381   0.0004298  -0.0178725
           37          38          39          40          41          42
    1  -0.0224677   0.0002221  -0.0084404  -0.0019360  -0.0000598   0.0025863
    2   0.0005168   0.0034338  -0.0000012   0.0000898  -0.0023082  -0.0000256
    3  -0.0253121  -0.0000707   0.0055479  -0.0027792  -0.0000120  -0.0015107
    4  -0.0009894  -0.0001886   0.0029154   0.0002956  -0.0006479  -0.0011801
    5   0.0031665  -0.0010926  -0.0004975   0.0000331  -0.0001857   0.0005749
    6  -0.0001739   0.0026746  -0.0009705  -0.0014098  -0.0007488  -0.0009396
    7   0.0003618  -0.0015720   0.0000041  -0.0001532  -0.0000825   0.0001394
    8  -0.0011351  -0.0008870   0.0006429   0.0001217   0.0002760  -0.0000406
    9  -0.0008067  -0.0010141  -0.0002985  -0.0001127  -0.0001282   0.0003130
   10  -0.0004041   0.0001978   0.0001366   0.0004082   0.0002413   0.0001697
   11   0.0000492  -0.0001604   0.0003775   0.0002206  -0.0001289  -0.0001443
   12   0.0006953  -0.0009418  -0.0002411   0.0001357   0.0001821   0.0000241
   13  -0.0002830  -0.0001172   0.0005150   0.0000613  -0.0000339  -0.0001826
   14  -0.0002394   0.0000478   0.0003902   0.0000004  -0.0000118  -0.0001444
   15   0.0000924   0.0000483   0.0000402  -0.0000091  -0.0000097  -0.0000503
   16   0.0003716  -0.0000023  -0.0001207  -0.0000301   0.0000011  -0.0000277
   17  -0.0000092   0.0001717  -0.0000001   0.0000023   0.0001557   0.0000082
   18  -0.0002145  -0.0000252   0.0001936   0.0001472   0.0000063   0.0000479
   19  -0.0005001  -0.0000038   0.0003907  -0.0000800   0.0000043  -0.0001880
   20   0.0000018   0.0000092   0.0000000   0.0000008  -0.0000036   0.0000005
   21   0.0000575   0.0000017  -0.0000427  -0.0000104  -0.0000004  -0.0000046
   22  -0.0003935  -0.0002013   0.0001245   0.0003959  -0.0002528   0.0001475
   23  -0.0000592  -0.0001691  -0.0003790  -0.0002344  -0.0001272   0.0001306
   24   0.0006747   0.0009949  -0.0002127   0.0001324  -0.0001965   0.0000260
   25  -0.0002784   0.0001015   0.0005148   0.0000622   0.0000396  -0.0001765
   26   0.0002362   0.0000638  -0.0003878   0.0000004  -0.0000193   0.0001426
   27   0.0001004  -0.0000554   0.0000265  -0.0000085   0.0000134  -0.0000466
   28  -0.0010232   0.0000562   0.0029189   0.0003205   0.0006705  -0.0011163
   29  -0.0031227  -0.0010164   0.0004106  -0.0000309  -0.0001618  -0.0005373
   30  -0.0002461  -0.0026464  -0.0010546  -0.0013972   0.0007713  -0.0008934
   31   0.0003676   0.0016164   0.0000905  -0.0001336   0.0000782   0.0001292
   32   0.0011334  -0.0009621  -0.0006572  -0.0001357   0.0003237   0.0000221
   33  -0.0008198   0.0010073  -0.0002824  -0.0000856   0.0001005   0.0002987
   34  -0.1709832   0.0022889  -0.1186386   0.0055336  -0.0004025   0.0191267
   35   0.0010790  -0.0607862   0.0035323   0.0000913   0.0037477   0.0009558
   36  -0.0548342   0.0036394  -0.2281241  -0.0027462   0.0009023  -0.0399013
   37   0.5922769   0.0010620   0.0360120  -0.0654881  -0.0013617   0.0517249
   38   0.0010620   0.1180414  -0.0088630  -0.0013428  -0.0226659   0.0024628
   39   0.0360120  -0.0088630   0.5274202   0.0487322   0.0024076  -0.1373477
   40  -0.0654881  -0.0013428   0.0487322   0.0884746   0.0020724  -0.0754634
   41  -0.0013617  -0.0226659   0.0024076   0.0020724   0.0118396  -0.0040025
   42   0.0517249   0.0024628  -0.1373477  -0.0754634  -0.0040025   0.1975555
   43  -0.2955658  -0.0019777   0.0443106  -0.0166132  -0.0003194   0.0098760
   44  -0.0008021  -0.0594617   0.0009920  -0.0007826   0.0029343   0.0005028
   45  -0.0196836   0.0006656  -0.0969859   0.0340414   0.0006178  -0.0202420
   46  -0.0216653   0.0005745  -0.0328211  -0.0062276   0.0000261  -0.0026775
   47   0.0000822   0.0031768   0.0001886  -0.0001017  -0.0009420  -0.0000910
   48  -0.0091369   0.0003123  -0.0142572   0.0036350  -0.0000733   0.0035199
   49  -0.0171729  -0.0007164   0.0274205  -0.0042438  -0.0000550   0.0008520
   50  -0.0018814   0.0074502  -0.0002568   0.0000526   0.0037199   0.0000189
   51   0.0802135   0.0000112   0.0253932  -0.0039069  -0.0000209   0.0026067
   52   0.0007555  -0.0000739   0.0016588  -0.0000959  -0.0000028   0.0000478
   53  -0.0000151   0.0055498   0.0002254  -0.0000398   0.0001715   0.0000217
   54   0.0008379   0.0002141  -0.0037233   0.0014452   0.0000226  -0.0007184
   55  -0.0617139   0.0004246  -0.0306618   0.0009738   0.0000325  -0.0000187
   56   0.0004213  -0.0056836   0.0000950   0.0000019  -0.0002605  -0.0000106
   57  -0.0298261   0.0000744  -0.0148277   0.0000118  -0.0000040   0.0004907
   58   0.0017288  -0.0000173   0.0008202  -0.0003550  -0.0000173   0.0009565
   59  -0.0000190  -0.0002897  -0.0000097  -0.0000198  -0.0004440   0.0000286
   60   0.0008738   0.0000059   0.0002437   0.0009896   0.0000229  -0.0016290
   61   0.0638119  -0.0002593   0.0218682  -0.0013159   0.0000967  -0.0058981
   62   0.0010088   0.0090721   0.0016381  -0.0000023   0.0038608   0.0000930
   63  -0.0330700   0.0013105  -0.0587450  -0.0012090   0.0001186  -0.0003940
   64  -0.0007567  -0.0000716   0.0022417   0.0001453  -0.0000271   0.0011731
   65  -0.0001132   0.0061575   0.0001528   0.0000023   0.0002299   0.0000337
   66   0.0028419   0.0001919  -0.0017547  -0.0001328   0.0000309  -0.0012049
           43          44          45          46          47          48
    1  -0.0003657   0.0000905  -0.0028269   0.0001312  -0.0000144   0.0006319
    2   0.0000190   0.0054093   0.0001695   0.0000216   0.0001256   0.0000083
    3  -0.0018965   0.0002004  -0.0031711  -0.0014170   0.0000029  -0.0004897
    4  -0.0002818   0.0007172   0.0000353  -0.0002529   0.0000683  -0.0001670
    5  -0.0000524  -0.0001999   0.0004422   0.0005634   0.0000293   0.0003566
    6   0.0001385  -0.0011746  -0.0001787  -0.0000215  -0.0000018   0.0000695
    7   0.0003943   0.0001566   0.0002497   0.0000406  -0.0000032  -0.0000204
    8   0.0002108   0.0000314  -0.0001909  -0.0001809  -0.0000573  -0.0001246
    9   0.0003823   0.0002717  -0.0002037  -0.0000478   0.0000127  -0.0000010
   10  -0.0001462   0.0000169  -0.0001152   0.0001123  -0.0000312   0.0000604
   11  -0.0002648   0.0002179  -0.0001882   0.0002011   0.0000025   0.0001743
   12   0.0000895   0.0008335   0.0002168   0.0000816  -0.0000878   0.0000021
   13   0.0002146   0.0001214   0.0001474  -0.0001575   0.0000069  -0.0001514
   14   0.0002014   0.0000089   0.0001555  -0.0001781   0.0000083  -0.0001686
   15  -0.0000426  -0.0001100   0.0000108   0.0000087   0.0000195   0.0000071
   16  -0.0002604   0.0000080  -0.0002811   0.0002355  -0.0000034   0.0002287
   17   0.0000035  -0.0000148   0.0000005  -0.0000003  -0.0000082  -0.0000019
   18   0.0000280   0.0000090  -0.0000572  -0.0000426   0.0000022  -0.0000229
   19   0.0003317  -0.0000035   0.0001683  -0.0003074   0.0000035  -0.0002674
   20  -0.0000011   0.0000370  -0.0000002   0.0000011  -0.0000076   0.0000011
   21  -0.0000178   0.0000019   0.0000055   0.0000113  -0.0000006   0.0000079
   22  -0.0001555  -0.0000122  -0.0001097   0.0001109   0.0000289   0.0000612
   23   0.0002589   0.0002467   0.0001933  -0.0002060   0.0000038  -0.0001743
   24   0.0001095  -0.0008694   0.0001892   0.0000711   0.0000883  -0.0000021
   25   0.0002129  -0.0001263   0.0001423  -0.0001555  -0.0000031  -0.0001498
   26  -0.0002013   0.0000104  -0.0001580   0.0001792   0.0000041   0.0001697
   27  -0.0000525   0.0001155   0.0000098   0.0000153  -0.0000196   0.0000121
   28  -0.0002762  -0.0007377   0.0000043  -0.0002561  -0.0000643  -0.0001692
   29   0.0000396  -0.0002150  -0.0004480  -0.0005569   0.0000361  -0.0003501
   30   0.0001230   0.0011675  -0.0001494  -0.0000382  -0.0000014   0.0000611
   31   0.0003850  -0.0001730   0.0002503   0.0000412   0.0000064  -0.0000221
   32  -0.0002066   0.0000379   0.0001929   0.0001818  -0.0000612   0.0001190
   33   0.0003976  -0.0002484  -0.0002148  -0.0000420  -0.0000155   0.0000036
   34  -0.0305500   0.0002933  -0.0207602  -0.0030790  -0.0000247   0.0001096
   35   0.0015403   0.0058915  -0.0007073  -0.0001221   0.0037577   0.0000515
   36  -0.0777365  -0.0009869   0.0374044   0.0051512   0.0000788   0.0017259
   37  -0.2955658  -0.0008021  -0.0196836  -0.0216653   0.0000822  -0.0091369
   38  -0.0019777  -0.0594617   0.0006656   0.0005745   0.0031768   0.0003123
   39   0.0443106   0.0009920  -0.0969859  -0.0328211   0.0001886  -0.0142572
   40  -0.0166132  -0.0007826   0.0340414  -0.0062276  -0.0001017   0.0036350
   41  -0.0003194   0.0029343   0.0006178   0.0000261  -0.0009420  -0.0000733
   42   0.0098760   0.0005028  -0.0202420  -0.0026775  -0.0000910   0.0035199
   43   0.5844994   0.0038479  -0.0555873  -0.0788917   0.0008019  -0.0594951
   44   0.0038479   0.1168796  -0.0100473   0.0007558  -0.0231817   0.0018377
   45  -0.0555873  -0.0100473   0.5536185  -0.0555673   0.0018314  -0.1238822
   46  -0.0788917   0.0007558  -0.0555673   0.1050573  -0.0012827   0.0890083
   47   0.0008019  -0.0231817   0.0018314  -0.0012827   0.0116853  -0.0030615
   48  -0.0594951   0.0018377  -0.1238822   0.0890083  -0.0030615   0.1759807
   49  -0.1664845  -0.0034816   0.1263763   0.0034827   0.0005716  -0.0258903
   50  -0.0020400  -0.0589761   0.0054919   0.0000574   0.0045941   0.0008738
   51   0.0599689   0.0051197  -0.2671749  -0.0028101   0.0010126  -0.0418231
   52  -0.0093373  -0.0000358  -0.0015504   0.0013578   0.0000457  -0.0011832
   53  -0.0007153   0.0029868   0.0000513  -0.0000045  -0.0027244  -0.0000725
   54   0.0280291   0.0002260   0.0005384   0.0007931  -0.0000729   0.0005908
   55   0.0665542   0.0010858  -0.0371403   0.0002383  -0.0001485   0.0056006
   56  -0.0003068   0.0071614   0.0014278  -0.0000709   0.0046968   0.0000912
   57   0.0229558   0.0016635  -0.0629443   0.0021275   0.0000809   0.0016674
   58  -0.0017731  -0.0000101  -0.0008720   0.0001691   0.0000044  -0.0001170
   59   0.0000826   0.0042856   0.0000446   0.0000059   0.0000225   0.0000432
   60  -0.0046563   0.0000240   0.0017530  -0.0002036   0.0000418  -0.0018846
   61  -0.0512656  -0.0009105   0.0320491  -0.0001131   0.0000535  -0.0024720
   62  -0.0009470  -0.0032541   0.0004931   0.0000297  -0.0008360  -0.0000063
   63   0.0323114   0.0004923  -0.0185491  -0.0015304   0.0000016  -0.0013385
   64  -0.0006281  -0.0000174   0.0010258   0.0001283   0.0000039  -0.0000937
   65   0.0000257  -0.0008361  -0.0000378   0.0000048  -0.0003244  -0.0000057
   66   0.0007665  -0.0000221   0.0000055  -0.0000490  -0.0000091   0.0000529
           49          50          51          52          53          54
    1   0.0010342   0.0000086  -0.0007072  -0.0001143  -0.0000034   0.0000019
    2   0.0000098  -0.0013577  -0.0000009   0.0000004  -0.0001096  -0.0000038
    3  -0.0000474  -0.0000123  -0.0014486   0.0000329  -0.0000052   0.0000829
    4  -0.0002755  -0.0001640   0.0000987   0.0000285  -0.0000033   0.0000036
    5   0.0004380   0.0001959  -0.0000805   0.0000248   0.0000316   0.0000134
    6   0.0000957   0.0011107   0.0002620  -0.0000046   0.0000277  -0.0000008
    7  -0.0002213   0.0001720  -0.0000802   0.0000078  -0.0000031  -0.0000006
    8  -0.0003027   0.0000887  -0.0000294  -0.0000052  -0.0000460  -0.0000070
    9  -0.0000199  -0.0002575   0.0002859   0.0000031  -0.0000032   0.0000088
   10   0.0001301  -0.0000044   0.0000021   0.0000028   0.0000105   0.0000005
   11   0.0000167  -0.0000648  -0.0000050   0.0000062   0.0000049   0.0000083
   12  -0.0000385  -0.0007978  -0.0000091   0.0000006  -0.0000242  -0.0000056
   13  -0.0001770  -0.0000646   0.0000287   0.0000069  -0.0000081  -0.0000049
   14  -0.0001467  -0.0000077   0.0000313   0.0000023  -0.0000137  -0.0000072
   15   0.0000055   0.0000809  -0.0000240  -0.0000006   0.0000020  -0.0000012
   16   0.0001930   0.0000001  -0.0000252  -0.0000033  -0.0000001   0.0000043
   17  -0.0000013   0.0000076   0.0000062   0.0000000   0.0000020  -0.0000001
   18   0.0000181  -0.0000084   0.0000194  -0.0000025  -0.0000007  -0.0000023
   19  -0.0001862  -0.0000011   0.0000435   0.0000009   0.0000004  -0.0000099
   20   0.0000019  -0.0000417  -0.0000016   0.0000000  -0.0000014   0.0000001
   21   0.0000013  -0.0000022  -0.0000023  -0.0000003   0.0000002   0.0000006
   22   0.0001424   0.0000108  -0.0000075   0.0000029  -0.0000107   0.0000003
   23  -0.0000102  -0.0000928  -0.0000073  -0.0000063   0.0000043  -0.0000076
   24  -0.0000459   0.0008258   0.0000352   0.0000008   0.0000251  -0.0000017
   25  -0.0001774   0.0000598   0.0000303   0.0000068   0.0000086  -0.0000045
   26   0.0001502  -0.0000023  -0.0000323  -0.0000021  -0.0000146   0.0000065
   27   0.0000111  -0.0000837  -0.0000290  -0.0000007  -0.0000027  -0.0000014
   28  -0.0002952   0.0001719   0.0001219   0.0000288   0.0000051   0.0000044
   29  -0.0004523   0.0002324   0.0000905  -0.0000258   0.0000350  -0.0000111
   30   0.0000960  -0.0011142   0.0002107  -0.0000055  -0.0000253  -0.0000058
   31  -0.0002185  -0.0001837  -0.0001142   0.0000071   0.0000030  -0.0000009
   32   0.0003144   0.0000899   0.0000475   0.0000060  -0.0000480   0.0000040
   33  -0.0000132   0.0002448   0.0003149   0.0000031   0.0000012   0.0000096
   34  -0.0009303   0.0000995  -0.0039744   0.0006758   0.0000204   0.0000726
   35   0.0000397  -0.0018098   0.0013982   0.0000151  -0.0012095  -0.0000036
   36  -0.0046991   0.0014151  -0.0660796  -0.0000838  -0.0000056  -0.0011161
   37  -0.0171729  -0.0018814   0.0802135   0.0007555  -0.0000151   0.0008379
   38  -0.0007164   0.0074502   0.0000112  -0.0000739   0.0055498   0.0002141
   39   0.0274205  -0.0002568   0.0253932   0.0016588   0.0002254  -0.0037233
   40  -0.0042438   0.0000526  -0.0039069  -0.0000959  -0.0000398   0.0014452
   41  -0.0000550   0.0037199  -0.0000209  -0.0000028   0.0001715   0.0000226
   42   0.0008520   0.0000189   0.0026067   0.0000478   0.0000217  -0.0007184
   43  -0.1664845  -0.0020400   0.0599689  -0.0093373  -0.0007153   0.0280291
   44  -0.0034816  -0.0589761   0.0051197  -0.0000358   0.0029868   0.0002260
   45   0.1263763   0.0054919  -0.2671749  -0.0015504   0.0000513   0.0005384
   46   0.0034827   0.0000574  -0.0028101   0.0013578  -0.0000045   0.0007931
   47   0.0005716   0.0045941   0.0010126   0.0000457  -0.0027244  -0.0000729
   48  -0.0258903   0.0008738  -0.0418231  -0.0011832  -0.0000725   0.0005908
   49   0.7553259   0.0037125   0.0025241  -0.3461172  -0.0023184   0.0145359
   50   0.0037125   0.1235884  -0.0119404  -0.0022952  -0.0341312   0.0005649
   51   0.0025241  -0.0119404   0.6545186   0.0149038   0.0005526  -0.0548076
   52  -0.3461172  -0.0022952   0.0149038   0.3639807   0.0024963  -0.0153962
   53  -0.0023184  -0.0341312   0.0005526   0.0024963   0.0233472  -0.0008767
   54   0.0145359   0.0005649  -0.0548076  -0.0153962  -0.0008767   0.0578202
   55  -0.1937829   0.0008802  -0.0734738  -0.0119637   0.0004983  -0.0261171
   56   0.0023532  -0.0622316   0.0036952  -0.0001643   0.0031621  -0.0001953
   57  -0.1380915   0.0033990  -0.2486568   0.0034707   0.0000034   0.0046519
   58   0.0062696   0.0001237  -0.0049499   0.0008854   0.0000258  -0.0005515
   59  -0.0004358   0.0044773   0.0010039  -0.0000001  -0.0026534  -0.0000800
   60   0.0204037   0.0011146  -0.0413504   0.0006980  -0.0000818   0.0008153
   61  -0.0309380   0.0013750  -0.0695716   0.0003241   0.0000331  -0.0023532
   62   0.0003780   0.0089081  -0.0010001   0.0000211   0.0054310   0.0002102
   63  -0.0245904  -0.0007804   0.0366942  -0.0027542   0.0001862  -0.0044604
   64  -0.0053612  -0.0000893   0.0016846  -0.0004401   0.0000202  -0.0012902
   65  -0.0000628   0.0053632   0.0001472  -0.0000066   0.0002254  -0.0000049
   66   0.0010976   0.0001121   0.0010623   0.0001623   0.0000010   0.0003261
           55          56          57          58          59          60
    1   0.0012488  -0.0000369   0.0030134   0.0001224   0.0000147  -0.0005587
    2  -0.0000760   0.0064435   0.0002432  -0.0000351   0.0000759   0.0000204
    3   0.0024957   0.0002508  -0.0031422   0.0011356   0.0000186  -0.0006055
    4  -0.0004024   0.0008588  -0.0000404  -0.0002212   0.0000445   0.0002107
    5   0.0001814  -0.0002063  -0.0000280   0.0004457   0.0000051  -0.0004764
    6  -0.0001457  -0.0019218   0.0000283  -0.0000341   0.0002910   0.0000239
    7   0.0005617   0.0000782  -0.0002175   0.0000430  -0.0000167   0.0000042
    8   0.0002911  -0.0000001   0.0001248  -0.0001573  -0.0000247   0.0001616
    9  -0.0004479   0.0004067  -0.0002156   0.0000574  -0.0000566  -0.0000360
   10  -0.0002181  -0.0000126   0.0001859   0.0000851  -0.0000060  -0.0001171
   11  -0.0002453   0.0001748   0.0003102   0.0001691   0.0000138  -0.0002486
   12  -0.0000105   0.0013688   0.0001331  -0.0000536  -0.0001734   0.0000080
   13   0.0001855   0.0001800  -0.0002835  -0.0001242  -0.0000027   0.0001879
   14   0.0001685   0.0000386  -0.0002899  -0.0001446   0.0000018   0.0002111
   15   0.0000334  -0.0001105   0.0000183  -0.0000065   0.0000146   0.0000068
   16  -0.0002316  -0.0000087   0.0004260   0.0001998   0.0000075  -0.0002939
   17   0.0000025   0.0000911   0.0000023  -0.0000017  -0.0000235   0.0000019
   18  -0.0000532   0.0000297  -0.0000488   0.0000208  -0.0000075  -0.0000031
   19   0.0002721   0.0000075  -0.0003848  -0.0002490  -0.0000093   0.0003452
   20  -0.0000009   0.0000182   0.0000019   0.0000011   0.0000063  -0.0000015
   21  -0.0000003  -0.0000004   0.0000214   0.0000017   0.0000009  -0.0000075
   22  -0.0002211  -0.0000010   0.0001854   0.0000853   0.0000126  -0.0001174
   23   0.0002459   0.0002337  -0.0003049  -0.0001694  -0.0000052   0.0002491
   24   0.0000021  -0.0014327   0.0000624  -0.0000604   0.0001843   0.0000203
   25   0.0001883  -0.0001649  -0.0002904  -0.0001227  -0.0000070   0.0001865
   26  -0.0001698   0.0000221   0.0002953   0.0001465   0.0000132  -0.0002140
   27   0.0000283   0.0001191   0.0000329  -0.0000015  -0.0000166  -0.0000007
   28  -0.0004216  -0.0008660  -0.0001071  -0.0002191  -0.0000594   0.0002105
   29  -0.0001957  -0.0002867   0.0000128  -0.0004399  -0.0000115   0.0004746
   30  -0.0001829   0.0019164   0.0001002  -0.0000473  -0.0002921   0.0000353
   31   0.0006223  -0.0000550  -0.0002066   0.0000434   0.0000167   0.0000047
   32  -0.0003266   0.0000235  -0.0001359   0.0001570  -0.0000166  -0.0001642
   33  -0.0004775  -0.0004091  -0.0002423   0.0000625   0.0000601  -0.0000414
   34  -0.0227641  -0.0008033   0.0297258  -0.0032278  -0.0000423   0.0004892
   35  -0.0020278   0.0073658  -0.0003718   0.0000822   0.0040534   0.0000318
   36   0.0868987  -0.0000935   0.0259999  -0.0044345   0.0000086   0.0023831
   37  -0.0617139   0.0004213  -0.0298261   0.0017288  -0.0000190   0.0008738
   38   0.0004246  -0.0056836   0.0000744  -0.0000173  -0.0002897   0.0000059
   39  -0.0306618   0.0000950  -0.0148277   0.0008202  -0.0000097   0.0002437
   40   0.0009738   0.0000019   0.0000118  -0.0003550  -0.0000198   0.0009896
   41   0.0000325  -0.0002605  -0.0000040  -0.0000173  -0.0004440   0.0000229
   42  -0.0000187  -0.0000106   0.0004907   0.0009565   0.0000286  -0.0016290
   43   0.0665542  -0.0003068   0.0229558  -0.0017731   0.0000826  -0.0046563
   44   0.0010858   0.0071614   0.0016635  -0.0000101   0.0042856   0.0000240
   45  -0.0371403   0.0014278  -0.0629443  -0.0008720   0.0000446   0.0017530
   46   0.0002383  -0.0000709   0.0021275   0.0001691   0.0000059  -0.0002036
   47  -0.0001485   0.0046968   0.0000809   0.0000044   0.0000225   0.0000418
   48   0.0056006   0.0000912   0.0016674  -0.0001170   0.0000432  -0.0018846
   49  -0.1937829   0.0023532  -0.1380915   0.0062696  -0.0004358   0.0204037
   50   0.0008802  -0.0622316   0.0033990   0.0001237   0.0044773   0.0011146
   51  -0.0734738   0.0036952  -0.2486568  -0.0049499   0.0010039  -0.0413504
   52  -0.0119637  -0.0001643   0.0034707   0.0008854  -0.0000001   0.0006980
   53   0.0004983   0.0031621   0.0000034   0.0000258  -0.0026534  -0.0000818
   54  -0.0261171  -0.0001953   0.0046519  -0.0005515  -0.0000800   0.0008153
   55   0.6252057   0.0013033   0.0600981  -0.0645694  -0.0014324   0.0474004
   56   0.0013033   0.1217877  -0.0087936  -0.0014081  -0.0230754   0.0025789
   57   0.0600981  -0.0087936   0.5374881   0.0475079   0.0025691  -0.1329277
   58  -0.0645694  -0.0014081   0.0475079   0.0769796   0.0021884  -0.0777530
   59  -0.0014324  -0.0230754   0.0025691   0.0021884   0.0116788  -0.0042325
   60   0.0474004   0.0025789  -0.1329277  -0.0777530  -0.0042325   0.1899976
   61  -0.3274761  -0.0018859   0.0267379  -0.0167435  -0.0003530   0.0121108
   62  -0.0002647  -0.0622787   0.0013107  -0.0009426   0.0043861   0.0005586
   63  -0.0376174   0.0010103  -0.1114707   0.0377751   0.0006862  -0.0178712
   64  -0.0122788   0.0005802  -0.0269989   0.0009934   0.0000306  -0.0004155
   65  -0.0002261   0.0028040  -0.0001635  -0.0000006  -0.0024760  -0.0000784
   66   0.0037886  -0.0000213   0.0037793   0.0005435  -0.0000856   0.0010703
           61          62          63          64          65          66
    1  -0.0237592  -0.0002279   0.0086519   0.0008312   0.0000045  -0.0012715
    2  -0.0006938   0.0047036   0.0000500  -0.0000196  -0.0039065  -0.0000838
    3   0.0291656   0.0000170   0.0023654   0.0006737  -0.0000771   0.0006824
    4  -0.0006948   0.0005335  -0.0019592   0.0001970  -0.0007285   0.0003342
    5   0.0030926  -0.0013193  -0.0009629  -0.0003339   0.0005740   0.0002020
    6   0.0006877   0.0002923  -0.0004161   0.0000756   0.0002162   0.0000721
    7   0.0002760  -0.0015847  -0.0001320  -0.0000862   0.0001497   0.0000438
    8  -0.0011601  -0.0007204  -0.0001871   0.0000896  -0.0002194   0.0000612
    9   0.0008850   0.0003473   0.0001213   0.0000850   0.0000209  -0.0000492
   10  -0.0000731   0.0000775   0.0000733  -0.0001186  -0.0000647   0.0000821
   11   0.0003831   0.0000654  -0.0000142  -0.0000624  -0.0001112   0.0002049
   12  -0.0009405  -0.0009203  -0.0000796  -0.0000251  -0.0001123  -0.0000682
   13  -0.0002603  -0.0001122  -0.0001363   0.0000313  -0.0000767  -0.0000383
   14  -0.0002735   0.0000943  -0.0001082   0.0000405  -0.0000922  -0.0000695
   15  -0.0000741   0.0001225   0.0000025  -0.0000082   0.0000082   0.0000008
   16   0.0003455   0.0000055  -0.0001113  -0.0000734  -0.0000011   0.0000874
   17  -0.0000050   0.0000075  -0.0000076   0.0000012  -0.0000423  -0.0000026
   18   0.0002144  -0.0000153   0.0000389   0.0000255   0.0000001  -0.0000211
   19  -0.0006642   0.0000064  -0.0001837   0.0000685   0.0000028  -0.0001323
   20   0.0000037  -0.0000024   0.0000014  -0.0000003  -0.0000165   0.0000001
   21  -0.0000270   0.0000009  -0.0000163  -0.0000039  -0.0000007   0.0000093
   22  -0.0000729  -0.0000858   0.0000773  -0.0001221   0.0000605   0.0000853
   23  -0.0003643   0.0000336   0.0000276   0.0000648  -0.0001048  -0.0002083
   24  -0.0009282   0.0009484  -0.0000497  -0.0000295   0.0001133  -0.0000650
   25  -0.0002544   0.0001207  -0.0001303   0.0000304   0.0000768  -0.0000346
   26   0.0002749   0.0000935   0.0001149  -0.0000405  -0.0000946   0.0000654
   27  -0.0000654  -0.0001251   0.0000010  -0.0000092  -0.0000106   0.0000024
   28  -0.0006749  -0.0004409  -0.0019886   0.0001985   0.0007462   0.0003650
   29  -0.0030643  -0.0013993   0.0009265   0.0003363   0.0005966  -0.0001729
   30   0.0005889  -0.0003103  -0.0003786   0.0001031  -0.0002220   0.0000582
   31   0.0002218   0.0016777  -0.0000496  -0.0000904  -0.0001739   0.0000256
   32   0.0011883  -0.0008204   0.0001365  -0.0000883  -0.0002058  -0.0000689
   33   0.0009601  -0.0004449   0.0001035   0.0000948  -0.0000139  -0.0000574
   34  -0.1569857  -0.0028283   0.1112229   0.0104947   0.0003504  -0.0150381
   35  -0.0012625  -0.0588273   0.0053180  -0.0002914   0.0032261   0.0004298
   36   0.0432281   0.0051079  -0.2801656   0.0137015   0.0005890  -0.0178725
   37   0.0638119   0.0010088  -0.0330700  -0.0007567  -0.0001132   0.0028419
   38  -0.0002593   0.0090721   0.0013105  -0.0000716   0.0061575   0.0001919
   39   0.0218682   0.0016381  -0.0587450   0.0022417   0.0001528  -0.0017547
   40  -0.0013159  -0.0000023  -0.0012090   0.0001453   0.0000023  -0.0001328
   41   0.0000967   0.0038608   0.0001186  -0.0000271   0.0002299   0.0000309
   42  -0.0058981   0.0000930  -0.0003940   0.0011731   0.0000337  -0.0012049
   43  -0.0512656  -0.0009470   0.0323114  -0.0006281   0.0000257   0.0007665
   44  -0.0009105  -0.0032541   0.0004923  -0.0000174  -0.0008361  -0.0000221
   45   0.0320491   0.0004931  -0.0185491   0.0010258  -0.0000378   0.0000055
   46  -0.0001131   0.0000297  -0.0015304   0.0001283   0.0000048  -0.0000490
   47   0.0000535  -0.0008360   0.0000016   0.0000039  -0.0003244  -0.0000091
   48  -0.0024720  -0.0000063  -0.0013385  -0.0000937  -0.0000057   0.0000529
   49  -0.0309380   0.0003780  -0.0245904  -0.0053612  -0.0000628   0.0010976
   50   0.0013750   0.0089081  -0.0007804  -0.0000893   0.0053632   0.0001121
   51  -0.0695716  -0.0010001   0.0366942   0.0016846   0.0001472   0.0010623
   52   0.0003241   0.0000211  -0.0027542  -0.0004401  -0.0000066   0.0001623
   53   0.0000331   0.0054310   0.0001862   0.0000202   0.0002254   0.0000010
   54  -0.0023532   0.0002102  -0.0044604  -0.0012902  -0.0000049   0.0003261
   55  -0.3274761  -0.0002647  -0.0376174  -0.0122788  -0.0002261   0.0037886
   56  -0.0018859  -0.0622787   0.0010103   0.0005802   0.0028040  -0.0000213
   57   0.0267379   0.0013107  -0.1114707  -0.0269989  -0.0001635   0.0037793
   58  -0.0167435  -0.0009426   0.0377751   0.0009934  -0.0000006   0.0005435
   59  -0.0003530   0.0043861   0.0006862   0.0000306  -0.0024760  -0.0000856
   60   0.0121108   0.0005586  -0.0178712  -0.0004155  -0.0000784   0.0010703
   61   0.6880177   0.0009291   0.0468296  -0.1417068   0.0028035  -0.1329989
   62   0.0009291   0.1269498  -0.0129327   0.0026474  -0.0341476   0.0046120
   63   0.0468296  -0.0129327   0.7122930  -0.1314817   0.0046130  -0.2576836
   64  -0.1417068   0.0026474  -0.1314817   0.1485436  -0.0027730   0.1394716
   65   0.0028035  -0.0341476   0.0046130  -0.0027730   0.0234005  -0.0051673
   66  -0.1329989   0.0046120  -0.2576836   0.1394716  -0.0051673   0.2716550
 **********************************************************************
 **                                                                  **
 **                       VIBRATIONAL ANALYSIS                       **
 **                       --------------------                       **
 **                                                                  **
 **        VIBRATIONAL FREQUENCIES (CM**-1) AND NORMAL MODES         **
 **     FORCE CONSTANTS (mDYN/ANGSTROM) AND REDUCED MASSES (AMU)     **
 **                  INFRARED INTENSITIES (KM/MOL)                   **
 **                                                                  **
 **********************************************************************


 Mode:                 1                      2                      3
 Frequency:        23.25                  32.39                  41.92
 Force Cnst:      0.0088                 0.0163                 0.0215
 Red. Mass:      27.7009                26.4331                20.7498
 IR Active:          YES                    YES                    YES
 IR Intens:        0.006                  0.006                  0.001
 Raman Active:       YES                    YES                    YES
               X      Y      Z        X      Y      Z        X      Y      Z
 C         -0.001  0.011  0.010    0.011  0.003 -0.212    0.000 -0.183 -0.003
 C         -0.000  0.010  0.127    0.012  0.003 -0.162   -0.078 -0.134 -0.002
 Cl         0.002  0.009  0.250    0.009  0.004 -0.299   -0.176 -0.190 -0.002
 C          0.001  0.013  0.136    0.017 -0.000  0.021   -0.081 -0.038 -0.001
 Cl         0.002  0.011  0.316    0.019 -0.002  0.131   -0.188  0.024  0.000
 C         -0.001  0.017 -0.007    0.021 -0.002  0.141    0.001  0.009 -0.000
 Cl        -0.001  0.021 -0.023    0.030 -0.008  0.480    0.002  0.135 -0.000
 C         -0.002  0.017 -0.138    0.017  0.000  0.007    0.082 -0.039 -0.000
 Cl        -0.005  0.022 -0.328    0.020 -0.001  0.098    0.191  0.022  0.003
 C         -0.001  0.014 -0.112    0.012  0.003 -0.174    0.079 -0.135 -0.003
 Cl        -0.003  0.017 -0.221    0.010  0.006 -0.321    0.175 -0.191 -0.006
 C         -0.001  0.012  0.008    0.012  0.002 -0.151    0.000 -0.206 -0.004
 C          0.004 -0.131  0.001   -0.088 -0.005 -0.083    0.001 -0.100 -0.002
 Cl         0.012 -0.310  0.001   -0.223 -0.009 -0.152    0.002 -0.234 -0.004
 C          0.004 -0.124 -0.004   -0.083 -0.006  0.044   -0.001  0.153  0.003
 Cl         0.011 -0.327 -0.012   -0.217 -0.015  0.136   -0.002  0.432  0.009
 C         -0.001  0.050 -0.002    0.026  0.001  0.100   -0.002  0.235  0.005
 H         -0.001  0.064 -0.006    0.032  0.000  0.194   -0.003  0.438  0.008
 C         -0.006  0.206  0.004    0.128  0.009  0.032   -0.001  0.063  0.001
 Cl        -0.014  0.452  0.006    0.275  0.019  0.107   -0.003  0.177  0.003
 C         -0.006  0.179  0.009    0.120  0.009 -0.095   -0.000 -0.151 -0.003
 H         -0.010  0.300  0.014    0.203  0.016 -0.148   -0.001 -0.231 -0.004
 TransDip  -0.000  0.002  0.000    0.002  0.000 -0.001   -0.000  0.001  0.000

 Mode:                 4                      5                      6
 Frequency:        67.85                  76.61                  78.62
 Force Cnst:      0.0922                 0.1051                 0.1074
 Red. Mass:      33.9968                30.4042                29.4768
 IR Active:          YES                    YES                    YES
 IR Intens:        0.003                  0.007                  0.026
 Raman Active:       YES                    YES                    YES
               X      Y      Z        X      Y      Z        X      Y      Z
 C         -0.000 -0.031 -0.002   -0.005  0.003  0.152    0.001 -0.159  0.003
 C         -0.006 -0.027  0.104   -0.009  0.005  0.030   -0.043 -0.136 -0.025
 Cl        -0.009 -0.039  0.507   -0.012  0.005 -0.045   -0.115 -0.179 -0.109
 C         -0.011 -0.013 -0.078   -0.011  0.005 -0.057   -0.046 -0.079  0.003
 Cl        -0.034  0.001 -0.453   -0.021  0.012 -0.469   -0.118 -0.041  0.046
 C          0.000 -0.009 -0.001   -0.009  0.001  0.082    0.001 -0.052  0.002
 Cl         0.000  0.006  0.002    0.003 -0.010  0.521    0.002  0.026  0.018
 C          0.012 -0.016  0.076   -0.014  0.004 -0.056    0.048 -0.080 -0.010
 Cl         0.036 -0.014  0.451   -0.030  0.008 -0.464    0.120 -0.040 -0.082
 C          0.006 -0.024 -0.107   -0.011  0.004  0.029    0.044 -0.137  0.023
 Cl         0.010 -0.023 -0.505   -0.019  0.010 -0.051    0.115 -0.183  0.100
 C         -0.000 -0.032 -0.001   -0.003  0.002  0.175    0.001 -0.146  0.004
 C         -0.001  0.001 -0.000    0.052 -0.004  0.141    0.002  0.050  0.007
 Cl        -0.002  0.101  0.001    0.144 -0.030  0.190    0.000  0.668  0.020
 C         -0.000 -0.027 -0.001    0.052  0.003  0.066    0.003 -0.078  0.001
 Cl        -0.001 -0.087 -0.002    0.143  0.010  0.007    0.008 -0.234 -0.005
 C         -0.000 -0.006 -0.000   -0.009  0.003  0.035   -0.000 -0.072 -0.000
 H         -0.000  0.001  0.001   -0.012  0.004 -0.017   -0.001 -0.062 -0.002
 C          0.000  0.015  0.000   -0.066 -0.001  0.075   -0.003 -0.016  0.003
 Cl        -0.000  0.123  0.003   -0.172 -0.015  0.024   -0.012  0.364  0.008
 C          0.000 -0.030 -0.001   -0.058  0.002  0.148   -0.002 -0.175  0.003
 H          0.001 -0.039 -0.002   -0.103  0.003  0.177   -0.004 -0.232  0.003
 TransDip  -0.000 -0.002 -0.000   -0.002  0.000  0.001    0.000 -0.005 -0.000

 Mode:                 7                      8                      9
 Frequency:       100.30                 138.60                 163.43
 Force Cnst:      0.1633                 0.3189                 0.1502
 Red. Mass:      27.5564                28.1736                 9.5433
 IR Active:          YES                    YES                    YES
 IR Intens:        0.020                  0.028                  0.166
 Raman Active:       YES                    YES                    YES
               X      Y      Z        X      Y      Z        X      Y      Z
 C          0.008  0.002 -0.170   -0.022 -0.003 -0.044   -0.000 -0.037 -0.001
 C          0.016 -0.001 -0.038   -0.108  0.014 -0.020   -0.001 -0.040 -0.001
 Cl         0.037 -0.001  0.459   -0.270 -0.076  0.030   -0.026 -0.057  0.000
 C          0.017 -0.001 -0.059   -0.127  0.022 -0.013   -0.006 -0.024 -0.001
 Cl         0.019 -0.001 -0.137   -0.222  0.067  0.008   -0.039 -0.010  0.002
 C          0.019  0.000 -0.035   -0.145 -0.001 -0.013    0.002 -0.019 -0.000
 Cl         0.027 -0.004  0.221   -0.156  0.000  0.013    0.002  0.006  0.000
 C          0.018  0.002 -0.060   -0.125 -0.025 -0.014    0.009 -0.024  0.000
 Cl         0.021  0.005 -0.141   -0.216 -0.068  0.006    0.046 -0.007 -0.002
 C          0.017  0.001 -0.038   -0.107 -0.019 -0.020    0.003 -0.039 -0.001
 Cl         0.038 -0.016  0.461   -0.262  0.066  0.032    0.032 -0.059 -0.002
 C          0.002  0.003 -0.227    0.062  0.004 -0.054   -0.001  0.079  0.002
 C         -0.059  0.001 -0.199    0.122  0.008 -0.056   -0.003  0.173  0.004
 Cl        -0.195  0.005 -0.276    0.282  0.003  0.016   -0.005  0.005 -0.000
 C         -0.063  0.001 -0.116    0.136  0.010 -0.043   -0.004  0.324  0.007
 Cl        -0.181  0.003 -0.044    0.272 -0.002 -0.127   -0.001 -0.189 -0.004
 C          0.001  0.001 -0.084    0.145  0.015 -0.012   -0.005  0.531  0.012
 H          0.004  0.001 -0.027    0.145  0.015 -0.002   -0.006  0.615  0.013
 C          0.064  0.003 -0.128    0.173  0.011 -0.013   -0.004  0.310  0.006
 Cl         0.199  0.003 -0.068    0.510 -0.006  0.145   -0.004 -0.169 -0.005
 C          0.052  0.005 -0.206    0.148  0.007 -0.051   -0.003  0.117  0.003
 H          0.096  0.006 -0.234    0.188  0.002 -0.079   -0.003 -0.069 -0.001
 TransDip   0.005 -0.000 -0.001   -0.005  0.000 -0.003   -0.000  0.013  0.000

 Mode:                10                     11                     12
 Frequency:       197.35                 204.17                 219.27
 Force Cnst:      0.3365                 0.6279                 0.8081
 Red. Mass:      14.6619                25.5685                28.5279
 IR Active:          YES                    YES                    YES
 IR Intens:        0.005                  0.099                  0.157
 Raman Active:       YES                    YES                    YES
               X      Y      Z        X      Y      Z        X      Y      Z
 C         -0.010 -0.003  0.216   -0.058  0.001 -0.045   -0.033 -0.102 -0.005
 C          0.002 -0.005  0.324   -0.033  0.004 -0.127   -0.011 -0.126 -0.007
 Cl         0.026  0.018 -0.065    0.091  0.076  0.017    0.505  0.133 -0.012
 C          0.007 -0.010  0.428   -0.032 -0.008 -0.191   -0.058 -0.179 -0.006
 Cl         0.013 -0.012 -0.121    0.043 -0.056  0.053   -0.225 -0.122  0.003
 C          0.008 -0.008  0.465   -0.036  0.004 -0.210   -0.015 -0.115 -0.005
 Cl        -0.009  0.003 -0.120   -0.035  0.002  0.055   -0.018  0.545  0.011
 C          0.007 -0.003  0.427   -0.032  0.013 -0.191    0.013 -0.163 -0.005
 Cl         0.010  0.015 -0.120    0.046  0.054  0.055    0.061 -0.170 -0.004
 C          0.003 -0.005  0.323   -0.033  0.001 -0.126   -0.025 -0.123 -0.002
 Cl         0.029 -0.018 -0.067    0.081 -0.072  0.015   -0.281 -0.018  0.008
 C         -0.024  0.001 -0.028   -0.069 -0.006  0.088   -0.030 -0.086 -0.008
 C         -0.026 -0.001 -0.040   -0.120 -0.006  0.145   -0.023 -0.008 -0.011
 Cl        -0.153  0.002 -0.107   -0.433 -0.004  0.023    0.064 -0.004  0.034
 C         -0.034 -0.001 -0.038   -0.100 -0.004  0.095   -0.028  0.024 -0.021
 Cl         0.034  0.003 -0.102    0.497  0.011 -0.310   -0.044 -0.021 -0.022
 C         -0.063 -0.001 -0.044   -0.182 -0.004  0.067   -0.029  0.052 -0.014
 H         -0.064 -0.001 -0.054   -0.185 -0.001  0.057   -0.030  0.124 -0.013
 C         -0.051  0.002 -0.046   -0.134 -0.007  0.074   -0.027 -0.044 -0.014
 Cl         0.139 -0.000  0.045    0.046 -0.002  0.209    0.041  0.011  0.022
 C         -0.061  0.004 -0.057   -0.120 -0.009  0.071   -0.028 -0.152 -0.016
 H         -0.075  0.006 -0.049   -0.151 -0.012  0.091   -0.031 -0.252 -0.017
 TransDip  -0.001  0.000 -0.002   -0.006  0.000 -0.008   -0.004  0.012  0.000

 Mode:                13                     14                     15
 Frequency:       220.10                 222.42                 232.58
 Force Cnst:      0.9147                 0.7634                 0.2755
 Red. Mass:      32.0494                26.1910                 8.6438
 IR Active:          YES                    YES                    YES
 IR Intens:        0.205                  0.025                  0.121
 Raman Active:       YES                    YES                    YES
               X      Y      Z        X      Y      Z        X      Y      Z
 C         -0.100  0.032 -0.012   -0.137  0.004 -0.012   -0.000 -0.026  0.001
 C         -0.048  0.028 -0.016   -0.138  0.044 -0.012    0.020 -0.059  0.008
 Cl         0.293  0.247 -0.002   -0.010  0.144  0.004    0.094 -0.031 -0.002
 C         -0.050  0.025 -0.022   -0.137 -0.000 -0.027    0.007 -0.043  0.007
 Cl        -0.287  0.167  0.015    0.299 -0.278 -0.007   -0.212  0.068  0.004
 C         -0.023  0.038 -0.025   -0.210  0.005 -0.033    0.001 -0.038 -0.001
 Cl        -0.041 -0.170  0.003   -0.256 -0.024  0.016    0.001 -0.152 -0.003
 C         -0.070  0.084 -0.018   -0.140  0.013 -0.029   -0.006 -0.042 -0.009
 Cl        -0.380 -0.072  0.013    0.305  0.290  0.002    0.205  0.061 -0.002
 C         -0.041  0.052 -0.013   -0.138 -0.035 -0.015   -0.019 -0.057 -0.009
 Cl         0.533 -0.282 -0.018    0.010 -0.148 -0.001   -0.087 -0.032 -0.000
 C         -0.093  0.018 -0.016   -0.146  0.004 -0.024    0.000  0.130  0.003
 C         -0.074  0.003 -0.028   -0.122  0.001 -0.038    0.001 -0.004  0.000
 Cl         0.182  0.000  0.104    0.265 -0.001  0.165   -0.002  0.022 -0.000
 C         -0.087 -0.002 -0.063   -0.144 -0.002 -0.098    0.001 -0.085 -0.001
 Cl        -0.121  0.005 -0.071   -0.187  0.003 -0.122    0.001  0.046  0.001
 C         -0.090 -0.006 -0.042   -0.154 -0.006 -0.069    0.002 -0.175 -0.004
 H         -0.091 -0.016 -0.046   -0.156 -0.011 -0.075    0.003 -0.393 -0.008
 C         -0.084  0.009 -0.036   -0.141  0.002 -0.061   -0.000  0.134  0.003
 Cl         0.118 -0.002  0.068    0.185 -0.001  0.110   -0.001 -0.042 -0.002
 C         -0.089  0.026 -0.034   -0.150  0.009 -0.057   -0.001  0.416  0.010
 H         -0.099  0.045 -0.029   -0.171  0.016 -0.044   -0.002  0.667  0.015
 TransDip  -0.014 -0.004 -0.000   -0.005 -0.001  0.000   -0.000  0.011  0.000

 Mode:                16                     17                     18
 Frequency:       237.39                 261.34                 321.88
 Force Cnst:      0.2813                 0.7466                 1.5354
 Red. Mass:       8.4735                18.5524                25.1528
 IR Active:          YES                    YES                    YES
 IR Intens:        0.051                  0.236                  0.008
 Raman Active:       YES                    YES                    YES
               X      Y      Z        X      Y      Z        X      Y      Z
 C         -0.002 -0.010 -0.000   -0.006 -0.000  0.014    0.001  0.099  0.002
 C          0.004 -0.018  0.007    0.097 -0.069 -0.007   -0.177  0.161  0.014
 Cl        -0.094 -0.080  0.003   -0.043 -0.195 -0.002   -0.201  0.351  0.008
 C         -0.004 -0.026  0.003    0.133 -0.028 -0.038   -0.168 -0.145  0.005
 Cl         0.118 -0.105 -0.007   -0.002  0.080  0.008   -0.198 -0.306 -0.001
 C         -0.001 -0.022 -0.004    0.228 -0.000 -0.052   -0.000 -0.105 -0.002
 Cl         0.000  0.223  0.005    0.323 -0.002  0.000   -0.000 -0.063 -0.001
 C          0.003 -0.025 -0.010    0.133  0.028 -0.037    0.167 -0.147 -0.010
 Cl        -0.120 -0.102  0.005   -0.003 -0.078  0.006    0.196 -0.311 -0.009
 C         -0.005 -0.017 -0.011    0.097  0.068 -0.006    0.179  0.159 -0.010
 Cl         0.100 -0.085 -0.006   -0.043  0.196  0.004    0.203  0.349  0.003
 C         -0.002  0.125  0.003   -0.116 -0.001  0.019   -0.000 -0.117 -0.003
 C         -0.001 -0.016  0.000   -0.194 -0.002  0.043    0.001 -0.221 -0.006
 Cl         0.001  0.026  0.002    0.054 -0.003  0.223    0.001  0.040 -0.001
 C         -0.001 -0.083 -0.002   -0.237 -0.001 -0.089    0.001 -0.112 -0.002
 Cl        -0.001  0.043 -0.001   -0.181  0.005 -0.245    0.000  0.013  0.000
 C         -0.001 -0.153 -0.004   -0.285 -0.001 -0.078   -0.001  0.092  0.002
 H          0.000 -0.365 -0.008   -0.287 -0.002 -0.073   -0.001  0.195  0.004
 C         -0.002  0.154  0.003   -0.234  0.002 -0.081   -0.002  0.114  0.004
 Cl         0.001 -0.046 -0.000    0.120 -0.002  0.131   -0.001 -0.030  0.002
 C         -0.003  0.428  0.010   -0.221  0.001 -0.049   -0.001  0.067  0.002
 H         -0.005  0.688  0.016   -0.312  0.001  0.010   -0.001  0.155  0.003
 TransDip  -0.000  0.007  0.000   -0.016  0.000 -0.001   -0.000 -0.003 -0.000

 Mode:                19                     20                     21
 Frequency:       331.34                 334.69                 342.98
 Force Cnst:      1.6539                 0.6261                 0.7877
 Red. Mass:      25.5692                 9.4869                11.3649
 IR Active:          YES                    YES                    YES
 IR Intens:        0.036                  0.269                  0.159
 Raman Active:       YES                    YES                    YES
               X      Y      Z        X      Y      Z        X      Y      Z
 C         -0.058 -0.007  0.112   -0.004  0.040  0.005   -0.004  0.027 -0.007
 C         -0.010 -0.043  0.067    0.000  0.017 -0.209    0.011 -0.001  0.392
 Cl         0.025 -0.054 -0.013   -0.045 -0.000  0.033   -0.024 -0.005 -0.062
 C         -0.003 -0.039 -0.041   -0.012 -0.039 -0.213    0.006 -0.036  0.424
 Cl        -0.021 -0.065  0.006   -0.053 -0.063  0.033   -0.037 -0.045 -0.064
 C          0.049  0.007 -0.111    0.003 -0.041 -0.005    0.002 -0.022  0.006
 Cl         0.096 -0.002  0.014    0.006  0.010  0.001    0.004  0.005 -0.001
 C         -0.007  0.052 -0.072    0.011 -0.041  0.208   -0.011 -0.009 -0.419
 Cl        -0.035  0.083  0.014    0.050 -0.053 -0.035    0.024 -0.021  0.062
 C         -0.010  0.037  0.035   -0.001  0.014  0.214   -0.013  0.023 -0.399
 Cl         0.012  0.050 -0.006    0.048  0.006 -0.034    0.034  0.009  0.063
 C         -0.092 -0.029 -0.073   -0.005  0.241  0.001   -0.002  0.146  0.000
 C          0.118 -0.060 -0.251    0.002  0.514 -0.000   -0.002  0.314  0.005
 Cl         0.237  0.021 -0.481    0.010 -0.079 -0.023    0.002 -0.050 -0.003
 C          0.102 -0.034 -0.028    0.002  0.272  0.005   -0.001  0.181  0.005
 Cl         0.024  0.004  0.026    0.001 -0.030  0.000    0.003 -0.020  0.001
 C         -0.016  0.028  0.016    0.000 -0.220 -0.004    0.003 -0.129 -0.001
 H         -0.033  0.072 -0.227    0.002 -0.520 -0.022    0.004 -0.305 -0.005
 C         -0.229  0.021  0.195   -0.009 -0.200  0.004    0.002 -0.133 -0.001
 Cl        -0.210 -0.019  0.515   -0.009  0.052  0.024   -0.002  0.033  0.003
 C         -0.204  0.006 -0.040   -0.009 -0.042 -0.003    0.002 -0.047 -0.002
 H         -0.093  0.023 -0.108   -0.003 -0.157 -0.009    0.005 -0.139 -0.006
 TransDip   0.001  0.001 -0.006   -0.000 -0.017 -0.001   -0.000 -0.013 -0.000

 Mode:                22                     23                     24
 Frequency:       349.51                 360.54                 378.21
 Force Cnst:      2.0657                 0.9144                 2.7429
 Red. Mass:      28.7006                11.9401                32.5454
 IR Active:          YES                    YES                    YES
 IR Intens:        0.005                  0.297                  0.090
 Raman Active:       YES                    YES                    YES
               X      Y      Z        X      Y      Z        X      Y      Z
 C         -0.108  0.000 -0.104    0.019 -0.008  0.498   -0.070 -0.000  0.030
 C         -0.044 -0.153 -0.085    0.011 -0.012  0.311   -0.118  0.104  0.028
 Cl         0.128 -0.236  0.006    0.013 -0.023 -0.041   -0.243  0.422  0.008
 C         -0.086 -0.214  0.012   -0.009 -0.006 -0.181   -0.030 -0.053 -0.002
 Cl        -0.224 -0.469 -0.005   -0.014 -0.025  0.027   -0.064 -0.138 -0.000
 C          0.077 -0.001  0.090   -0.019  0.007 -0.442    0.194 -0.001 -0.024
 Cl         0.127 -0.001 -0.017   -0.020 -0.001  0.063    0.600 -0.003 -0.014
 C         -0.081  0.216  0.078   -0.009  0.011 -0.189   -0.029  0.053 -0.008
 Cl        -0.222  0.474  0.002   -0.012  0.022  0.029   -0.062  0.139  0.005
 C         -0.039  0.155 -0.025    0.011  0.003  0.303   -0.119 -0.103  0.019
 Cl         0.126  0.236  0.006    0.015  0.025 -0.039   -0.247 -0.420 -0.005
 C         -0.025 -0.013 -0.020    0.023 -0.001  0.138   -0.036 -0.000  0.005
 C         -0.021 -0.029  0.019    0.111  0.003  0.037    0.005 -0.000 -0.003
 Cl        -0.021  0.003  0.062   -0.065  0.000 -0.066   -0.001  0.000 -0.006
 C          0.008 -0.017  0.037    0.099  0.003 -0.039    0.020 -0.001  0.017
 Cl         0.071  0.001  0.073   -0.036 -0.002  0.074    0.045 -0.001  0.071
 C          0.058  0.011  0.033   -0.037  0.002 -0.128    0.002  0.000 -0.007
 H          0.063  0.027  0.093   -0.040  0.004 -0.231    0.002  0.001 -0.018
 C          0.099  0.012 -0.013   -0.104 -0.000 -0.119   -0.001  0.001 -0.023
 Cl         0.038  0.000 -0.140    0.140  0.004 -0.117    0.039  0.002 -0.068
 C          0.082  0.003  0.008   -0.128 -0.004  0.021   -0.014 -0.000 -0.002
 H          0.113  0.010 -0.013   -0.259 -0.009  0.103   -0.017 -0.000 -0.002
 TransDip  -0.002  0.001 -0.000   -0.004 -0.000  0.017   -0.010 -0.000 -0.001

 Mode:                25                     26                     27
 Frequency:       419.54                 512.10                 531.65
 Force Cnst:      1.1747                 1.2065                 1.0680
 Red. Mass:      11.3274                 7.8084                 6.4134
 IR Active:          YES                    YES                    YES
 IR Intens:        4.889                  3.258                  2.900
 Raman Active:       YES                    YES                    YES
               X      Y      Z        X      Y      Z        X      Y      Z
 C         -0.055  0.001 -0.114    0.076 -0.002  0.063   -0.002  0.190  0.003
 C         -0.015 -0.012 -0.122    0.030  0.020 -0.220    0.126  0.080 -0.009
 Cl         0.014 -0.023  0.010   -0.011  0.013  0.014   -0.020 -0.044  0.001
 C          0.001  0.008  0.026    0.020  0.001 -0.045    0.102 -0.040  0.004
 Cl         0.029  0.043 -0.003   -0.020 -0.024  0.005   -0.041 -0.020  0.000
 C          0.003 -0.002  0.130    0.013 -0.005  0.265   -0.001 -0.092 -0.001
 Cl        -0.000  0.000 -0.015   -0.022  0.001 -0.022    0.001  0.022  0.000
 C          0.001 -0.008  0.026    0.020 -0.000 -0.044   -0.104 -0.039 -0.006
 Cl         0.028 -0.042 -0.005   -0.020  0.024  0.005    0.042 -0.022 -0.001
 C         -0.014  0.016 -0.122    0.029 -0.013 -0.220   -0.128  0.082  0.011
 Cl         0.015  0.023  0.011   -0.011 -0.013  0.014    0.021 -0.044 -0.002
 C         -0.084 -0.001 -0.065    0.101 -0.003  0.265   -0.001  0.403  0.008
 C         -0.038  0.001 -0.029    0.249 -0.000  0.119   -0.001  0.018 -0.000
 Cl         0.049  0.000 -0.012   -0.071 -0.000 -0.009    0.000 -0.001  0.000
 C         -0.009 -0.002  0.090    0.250  0.001 -0.135    0.001 -0.386 -0.008
 Cl         0.187 -0.006  0.317   -0.090  0.000 -0.021    0.001  0.027  0.001
 C         -0.311 -0.001 -0.093    0.085  0.005 -0.235   -0.002  0.146  0.004
 H         -0.320  0.000 -0.296    0.075  0.010 -0.467   -0.005  0.589  0.015
 C         -0.310  0.003 -0.167   -0.133  0.003 -0.081    0.000 -0.034 -0.001
 Cl         0.090  0.002 -0.075    0.037 -0.001  0.051   -0.000  0.001 -0.000
 C         -0.307  0.004 -0.192   -0.116 -0.006  0.176    0.001 -0.106 -0.003
 H         -0.437  0.002 -0.111   -0.324 -0.014  0.312    0.002 -0.426 -0.011
 TransDip  -0.068 -0.000 -0.019    0.057 -0.001  0.009   -0.002  0.054  0.001

 Mode:                28                     29                     30
 Frequency:       562.31                 568.77                 601.90
 Force Cnst:      0.9364                 2.1476                 2.5779
 Red. Mass:       5.0265                11.2673                12.0773
 IR Active:          YES                    YES                    YES
 IR Intens:        5.182                 44.475                  0.018
 Raman Active:       YES                    YES                    YES
               X      Y      Z        X      Y      Z        X      Y      Z
 C          0.001 -0.068 -0.004    0.189  0.005 -0.151   -0.001  0.035 -0.000
 C         -0.044 -0.030  0.022    0.119  0.041  0.106    0.032  0.008  0.506
 Cl         0.005  0.014 -0.002   -0.028  0.031 -0.005   -0.003 -0.005 -0.034
 C         -0.039  0.016 -0.012    0.087  0.001  0.080    0.008  0.002 -0.484
 Cl         0.012  0.004  0.001   -0.045 -0.048 -0.006   -0.005 -0.002  0.031
 C          0.000  0.036 -0.004    0.035  0.002 -0.201   -0.001 -0.016 -0.001
 Cl        -0.001 -0.008  0.000   -0.064  0.000  0.016    0.001  0.003  0.000
 C          0.041  0.015  0.016    0.083 -0.007  0.078   -0.009 -0.015  0.485
 Cl        -0.013  0.005 -0.001   -0.043  0.049 -0.004    0.005 -0.002 -0.031
 C          0.046 -0.030 -0.018    0.114 -0.043  0.106   -0.034  0.025 -0.504
 Cl        -0.005  0.013  0.002   -0.028 -0.032 -0.006    0.003 -0.006  0.033
 C          0.001 -0.064 -0.004    0.180  0.008 -0.258   -0.001  0.039  0.001
 C         -0.000  0.236  0.004    0.118 -0.003 -0.125    0.000 -0.057 -0.002
 Cl        -0.001 -0.018  0.002   -0.104 -0.005  0.217   -0.000  0.001  0.000
 C          0.002 -0.220 -0.006    0.168  0.008 -0.144    0.000  0.059  0.001
 Cl         0.000  0.021  0.001    0.004 -0.002  0.064    0.000 -0.003  0.000
 C          0.002 -0.114 -0.004    0.066  0.008 -0.227    0.001 -0.017 -0.001
 H          0.004 -0.450 -0.012    0.058  0.021 -0.421    0.001 -0.036 -0.002
 C         -0.002  0.445  0.009   -0.023 -0.006 -0.167    0.000 -0.007 -0.000
 Cl        -0.001 -0.024  0.001   -0.090 -0.004  0.179   -0.000  0.002  0.000
 C          0.001 -0.150 -0.007    0.017  0.011 -0.352    0.000 -0.015 -0.000
 H          0.003 -0.660 -0.019    0.031  0.022 -0.363    0.001 -0.028 -0.001
 TransDip   0.002 -0.073 -0.003    0.157  0.004 -0.145   -0.001 -0.004 -0.000

 Mode:                31                     32                     33
 Frequency:       616.05                 643.88                 649.28
 Force Cnst:      2.5335                 2.5584                 2.1914
 Red. Mass:      11.3301                10.4740                 8.8227
 IR Active:          YES                    YES                    YES
 IR Intens:       36.638                  3.890                 16.095
 Raman Active:       YES                    YES                    YES
               X      Y      Z        X      Y      Z        X      Y      Z
 C          0.350 -0.001  0.069   -0.022 -0.003  0.306    0.001 -0.130  0.004
 C          0.265  0.068 -0.019   -0.021 -0.005  0.069   -0.215 -0.033  0.033
 Cl        -0.057  0.060  0.003    0.005 -0.005  0.003    0.057 -0.039 -0.004
 C          0.217 -0.000 -0.067   -0.029  0.003 -0.398   -0.240  0.230 -0.023
 Cl        -0.076 -0.080  0.004    0.007  0.008  0.019    0.005 -0.077  0.000
 C          0.140 -0.006  0.093   -0.003 -0.018  0.529    0.003  0.386  0.016
 Cl        -0.142  0.001 -0.002    0.014  0.001 -0.027   -0.001 -0.049 -0.001
 C          0.213 -0.004 -0.064   -0.038  0.000 -0.398    0.244  0.227  0.015
 Cl        -0.075  0.081  0.007    0.007 -0.005  0.019   -0.006 -0.076 -0.002
 C          0.260 -0.068 -0.025   -0.029  0.003  0.069    0.217 -0.035 -0.032
 Cl        -0.057 -0.060  0.002    0.007  0.007  0.003   -0.058 -0.039  0.002
 C          0.227  0.001  0.023   -0.017 -0.001 -0.191    0.001  0.140 -0.001
 C         -0.050 -0.002  0.134   -0.045  0.001 -0.146   -0.001  0.146  0.001
 Cl         0.070  0.002 -0.095   -0.024 -0.002  0.076   -0.000 -0.004  0.001
 C         -0.180 -0.005  0.215   -0.023  0.005 -0.021    0.000 -0.215 -0.004
 Cl        -0.021  0.001 -0.055    0.021 -0.000  0.016    0.000  0.007  0.000
 C         -0.322 -0.006  0.186    0.059 -0.003  0.023   -0.001  0.118  0.004
 H         -0.320 -0.011  0.321    0.063 -0.016  0.069   -0.004  0.574  0.015
 C         -0.041  0.001 -0.004    0.079  0.006 -0.007    0.002 -0.199 -0.005
 Cl        -0.002  0.001 -0.042   -0.033 -0.001  0.031   -0.001  0.006  0.001
 C          0.010  0.001 -0.054    0.054  0.003 -0.221    0.001  0.096 -0.003
 H         -0.127 -0.003  0.038    0.213  0.004 -0.328    0.003  0.099 -0.005
 TransDip   0.176 -0.003  0.082    0.014 -0.001 -0.062    0.002  0.128  0.001

 Mode:                34                     35                     36
 Frequency:       685.69                 740.58                 759.97
 Force Cnst:      2.4020                 3.4038                 1.6134
 Red. Mass:       8.6708                10.5335                 4.7412
 IR Active:          YES                    YES                    YES
 IR Intens:       41.235                  0.821                 24.837
 Raman Active:       YES                    YES                    YES
               X      Y      Z        X      Y      Z        X      Y      Z
 C          0.001  0.290  0.006    0.018 -0.013  0.617    0.000 -0.144 -0.007
 C          0.053  0.248 -0.027   -0.029  0.012 -0.365   -0.067 -0.135 -0.013
 Cl         0.045 -0.109 -0.000    0.005 -0.005  0.014   -0.008  0.034  0.002
 C          0.010  0.201  0.027   -0.020  0.004  0.214   -0.067 -0.024  0.011
 Cl        -0.055 -0.105 -0.002    0.003  0.002 -0.004    0.019  0.019 -0.001
 C          0.001  0.216  0.004   -0.035  0.003 -0.160   -0.002  0.018  0.001
 Cl         0.000 -0.016 -0.000    0.015 -0.000  0.002    0.001 -0.004 -0.000
 C         -0.008  0.202 -0.022   -0.018 -0.012  0.213    0.064 -0.026 -0.015
 Cl         0.054 -0.106 -0.002    0.002 -0.001 -0.004   -0.018  0.019  0.001
 C         -0.051  0.247  0.034   -0.028 -0.004 -0.365    0.064 -0.138  0.014
 Cl        -0.046 -0.108 -0.003    0.005  0.005  0.014    0.009  0.034 -0.001
 C          0.001  0.016  0.001    0.023  0.006 -0.118    0.003  0.377  0.009
 C          0.001 -0.241 -0.005    0.008 -0.001 -0.110    0.002 -0.277 -0.004
 Cl         0.000  0.007  0.000   -0.011 -0.001  0.039    0.000  0.011 -0.000
 C         -0.002  0.240  0.006   -0.007  0.001  0.060   -0.001  0.151  0.005
 Cl        -0.000 -0.007 -0.000   -0.003  0.000 -0.019   -0.000 -0.002 -0.000
 C          0.000 -0.115 -0.002    0.015 -0.003  0.097   -0.002 -0.063 -0.001
 H          0.003 -0.595 -0.013    0.018 -0.008  0.146   -0.001 -0.308 -0.006
 C         -0.001  0.190  0.004    0.046  0.000  0.037   -0.000  0.055 -0.001
 Cl        -0.000 -0.003 -0.000   -0.013  0.000 -0.005   -0.000  0.004  0.001
 C          0.001 -0.121 -0.003    0.007  0.004 -0.215    0.001 -0.040 -0.002
 H          0.000 -0.256 -0.005    0.148 -0.003 -0.310    0.001 -0.757 -0.016
 TransDip   0.002  0.206  0.004    0.029 -0.001 -0.004   -0.003 -0.160 -0.003

 Mode:                37                     38                     39
 Frequency:       773.91                 827.03                 870.25
 Force Cnst:      4.2279                 4.5181                 4.5706
 Red. Mass:      11.9812                11.2117                10.2432
 IR Active:          YES                    YES                    YES
 IR Intens:        9.539                 52.550                  1.675
 Raman Active:       YES                    YES                    YES
               X      Y      Z        X      Y      Z        X      Y      Z
 C         -0.187 -0.003  0.086   -0.058  0.002 -0.141    0.000  0.199  0.004
 C          0.165 -0.153 -0.044    0.007 -0.038  0.045   -0.281  0.288  0.011
 Cl        -0.051  0.056  0.003   -0.006  0.007 -0.002    0.042 -0.080 -0.002
 C          0.247 -0.141  0.007    0.023 -0.033 -0.017   -0.280 -0.278  0.002
 Cl        -0.011 -0.004  0.000    0.002  0.004 -0.000    0.044  0.082  0.000
 C          0.395 -0.001 -0.021    0.067 -0.000  0.006   -0.001 -0.228 -0.004
 Cl        -0.154  0.001  0.004   -0.020  0.000  0.001   -0.000 -0.006 -0.000
 C          0.251  0.138  0.012    0.023  0.033 -0.016    0.278 -0.281 -0.011
 Cl        -0.011  0.004  0.000    0.002 -0.004 -0.000   -0.043  0.083  0.002
 C          0.169  0.148 -0.038    0.008  0.035  0.046    0.284  0.286 -0.002
 Cl        -0.051 -0.054  0.002   -0.006 -0.007 -0.002   -0.043 -0.079 -0.001
 C         -0.379  0.007 -0.003   -0.044  0.003 -0.079    0.000 -0.000  0.000
 C         -0.194 -0.002 -0.186    0.274  0.003 -0.129    0.000 -0.009 -0.000
 Cl        -0.010 -0.000  0.021   -0.029 -0.001  0.051   -0.000  0.000  0.000
 C         -0.077  0.007 -0.224    0.329 -0.005  0.330    0.000 -0.008  0.000
 Cl         0.053 -0.001  0.060   -0.069  0.002 -0.113   -0.000  0.001 -0.000
 C          0.271  0.002 -0.071    0.138 -0.005  0.284   -0.000  0.035  0.001
 H          0.275 -0.002 -0.054    0.120  0.000 -0.124    0.001 -0.198 -0.005
 C         -0.008 -0.002  0.112   -0.226 -0.010  0.415    0.000 -0.037 -0.001
 Cl         0.026  0.001 -0.022    0.049  0.003 -0.112   -0.000  0.003  0.000
 C         -0.080 -0.005  0.169   -0.316  0.002 -0.192   -0.000  0.074  0.001
 H          0.106 -0.018  0.046   -0.119  0.011 -0.322    0.001 -0.437 -0.010
 TransDip   0.082 -0.001 -0.055    0.073 -0.005  0.220    0.001 -0.041 -0.001

 Mode:                40                     41                     42
 Frequency:       881.24                 893.04                 918.64
 Force Cnst:      0.7221                 0.6796                 5.7095
 Red. Mass:       1.5782                 1.4462                11.4830
 IR Active:          YES                    YES                    YES
 IR Intens:       15.339                  0.282                 28.121
 Raman Active:       YES                    YES                    YES
               X      Y      Z        X      Y      Z        X      Y      Z
 C         -0.000  0.006  0.000   -0.000 -0.002  0.000   -0.279  0.001  0.007
 C         -0.023  0.005 -0.002   -0.020 -0.011  0.001   -0.130 -0.230  0.001
 Cl         0.002 -0.003  0.000    0.001  0.000 -0.000   -0.016  0.026  0.000
 C         -0.024 -0.019  0.002   -0.022 -0.014  0.000   -0.052 -0.300 -0.004
 Cl         0.004  0.006 -0.000    0.004  0.005 -0.000    0.037  0.049 -0.000
 C          0.000 -0.009 -0.000    0.001 -0.001 -0.000    0.387 -0.002 -0.010
 Cl        -0.000 -0.001 -0.000   -0.000 -0.001 -0.000   -0.072  0.000  0.002
 C          0.024 -0.019 -0.003    0.022 -0.014 -0.001   -0.050  0.301  0.006
 Cl        -0.004  0.006  0.000   -0.003  0.005  0.000    0.036 -0.050 -0.002
 C          0.023  0.005  0.002    0.020 -0.011 -0.001   -0.128  0.230  0.008
 Cl        -0.002 -0.003 -0.000   -0.001 -0.000  0.000   -0.016 -0.026 -0.000
 C          0.000  0.051  0.001    0.000  0.073  0.002    0.150 -0.003  0.015
 C          0.000 -0.005 -0.000   -0.000 -0.007  0.000    0.202 -0.002  0.141
 Cl         0.000 -0.000 -0.000    0.000  0.000 -0.000    0.001  0.000 -0.013
 C         -0.000  0.055  0.001   -0.000 -0.026 -0.001    0.135 -0.004  0.196
 Cl         0.000 -0.004 -0.000    0.000  0.003  0.000   -0.035  0.001 -0.034
 C          0.001 -0.157 -0.004   -0.001  0.094  0.002   -0.268 -0.002 -0.008
 H         -0.005  0.842  0.019    0.003 -0.559 -0.013   -0.268  0.001  0.030
 C         -0.000  0.090  0.002    0.000  0.018  0.000    0.139  0.006 -0.247
 Cl        -0.000 -0.006 -0.000   -0.000 -0.001  0.000   -0.032 -0.001  0.044
 C          0.000 -0.099 -0.002    0.001 -0.149 -0.003    0.190  0.004 -0.097
 H         -0.001  0.489  0.011   -0.002  0.804  0.018    0.116 -0.002 -0.056
 TransDip  -0.001  0.125  0.003   -0.000 -0.017 -0.000    0.166  0.000 -0.036

 Mode:                43                     44                     45
 Frequency:      1052.35                1101.35                1137.37
 Force Cnst:      5.0350                 6.9384                 1.3174
 Red. Mass:       7.7167                 9.7087                 1.7285
 IR Active:          YES                    YES                    YES
 IR Intens:       37.751                 16.813                 44.402
 Raman Active:       YES                    YES                    YES
               X      Y      Z        X      Y      Z        X      Y      Z
 C          0.090 -0.000 -0.017    0.266 -0.001  0.008    0.014  0.000 -0.012
 C         -0.077  0.051  0.005   -0.139  0.312  0.006   -0.010  0.038  0.002
 Cl         0.004 -0.005 -0.000    0.016 -0.030 -0.000    0.002 -0.004 -0.000
 C         -0.084 -0.143  0.000   -0.138 -0.232 -0.001   -0.004 -0.008  0.000
 Cl         0.012  0.018 -0.000    0.011  0.021  0.000   -0.000  0.000 -0.000
 C          0.144 -0.001 -0.004    0.294 -0.002 -0.008    0.026 -0.000 -0.001
 Cl        -0.015  0.000  0.000   -0.029  0.000  0.001   -0.003  0.000  0.000
 C         -0.082  0.144  0.005   -0.135  0.233  0.007   -0.004  0.008  0.000
 Cl         0.012 -0.018 -0.001    0.011 -0.021 -0.001   -0.000 -0.000 -0.000
 C         -0.077 -0.050  0.003   -0.142 -0.310 -0.004   -0.011 -0.038  0.001
 Cl         0.004  0.005 -0.000    0.017  0.030  0.001    0.002  0.004 -0.000
 C          0.189 -0.001  0.053    0.068  0.002 -0.062   -0.015 -0.000  0.009
 C         -0.170 -0.009  0.385    0.016  0.006 -0.282    0.052  0.003 -0.125
 Cl         0.023  0.001 -0.047   -0.014 -0.001  0.034   -0.006 -0.000  0.012
 C         -0.162  0.002 -0.129   -0.051  0.002 -0.112   -0.002 -0.000  0.023
 Cl         0.010 -0.000  0.011    0.013 -0.000  0.018    0.001  0.000 -0.003
 C          0.335  0.002  0.013   -0.136 -0.000 -0.017    0.044 -0.001  0.072
 H          0.361 -0.003  0.272   -0.170  0.007 -0.350    0.082 -0.015  0.666
 C         -0.031 -0.002  0.060   -0.127 -0.005  0.203    0.071  0.003 -0.143
 Cl        -0.001 -0.000  0.000    0.017  0.001 -0.028   -0.007 -0.000  0.014
 C         -0.211  0.006 -0.277    0.096 -0.004  0.208   -0.087 -0.001  0.023
 H         -0.408  0.001 -0.165    0.214 -0.003  0.163   -0.602 -0.009  0.350
 TransDip  -0.159 -0.003  0.116   -0.131  0.001 -0.014    0.104  0.005 -0.186

 Mode:                46                     47                     48
 Frequency:      1172.88                1213.57                1253.94
 Force Cnst:      6.7271                 1.6342                11.0916
 Red. Mass:       8.2999                 1.8833                11.9727
 IR Active:          YES                    YES                    YES
 IR Intens:       23.077                  3.473                  0.134
 Raman Active:       YES                    YES                    YES
               X      Y      Z        X      Y      Z        X      Y      Z
 C         -0.127  0.001  0.007   -0.056  0.001 -0.017   -0.002  0.412  0.008
 C         -0.103  0.324  0.006   -0.028  0.035  0.004   -0.354 -0.187  0.002
 Cl         0.017 -0.033 -0.001    0.003 -0.005 -0.000   -0.001 -0.003  0.000
 C          0.113  0.144  0.000    0.031  0.054  0.001    0.356 -0.207 -0.012
 Cl        -0.015 -0.022 -0.000   -0.003 -0.006 -0.000    0.001 -0.001 -0.000
 C          0.243 -0.001 -0.007    0.052 -0.000 -0.002    0.004  0.410  0.007
 Cl        -0.030  0.000  0.001   -0.006  0.000  0.000   -0.000  0.001  0.000
 C          0.110 -0.145 -0.005    0.030 -0.054 -0.001   -0.355 -0.209  0.005
 Cl        -0.015  0.022  0.001   -0.003  0.006  0.000   -0.001 -0.000 -0.000
 C         -0.106 -0.323 -0.005   -0.028 -0.035  0.002    0.349 -0.191 -0.009
 Cl         0.018  0.033  0.000    0.003  0.005 -0.000    0.001 -0.003 -0.000
 C         -0.264 -0.001  0.019   -0.012 -0.002  0.076    0.005 -0.027 -0.004
 C         -0.104 -0.004  0.174    0.125 -0.000  0.028    0.002  0.006  0.000
 Cl         0.012  0.001 -0.024   -0.006 -0.000  0.002   -0.000 -0.000  0.000
 C          0.160 -0.005  0.261   -0.004  0.004 -0.165   -0.004  0.002 -0.001
 Cl        -0.018  0.000 -0.027    0.004 -0.000  0.012    0.000 -0.000  0.000
 C          0.065  0.001 -0.046   -0.076 -0.001  0.023   -0.000 -0.002 -0.001
 H          0.065  0.010 -0.449   -0.052 -0.017  0.747   -0.001  0.004 -0.008
 C          0.110  0.005 -0.200   -0.035 -0.001  0.038    0.001  0.002  0.004
 Cl        -0.011 -0.001  0.022    0.001  0.000 -0.005    0.000  0.000 -0.000
 C         -0.003  0.001 -0.064   -0.012  0.001 -0.044   -0.000  0.009  0.001
 H          0.275  0.007 -0.266    0.476  0.010 -0.365   -0.015 -0.046  0.010
 TransDip   0.148 -0.000  0.043   -0.020  0.001 -0.056   -0.000  0.012  0.000

 Mode:                49                     50                     51
 Frequency:      1265.90                1288.73                1352.05
 Force Cnst:      4.2849                 8.6569                12.9333
 Red. Mass:       4.5383                 8.8469                12.0082
 IR Active:          YES                    YES                    YES
 IR Intens:        7.995                 12.568                182.990
 Raman Active:       YES                    YES                    YES
               X      Y      Z        X      Y      Z        X      Y      Z
 C         -0.140 -0.002  0.018    0.056 -0.000  0.012   -0.004  0.409  0.007
 C         -0.106 -0.029  0.000    0.081  0.058 -0.005    0.347 -0.218 -0.011
 Cl         0.005 -0.004 -0.000   -0.003  0.000  0.000   -0.016  0.016  0.000
 C          0.051  0.204  0.002   -0.013 -0.146 -0.004   -0.353 -0.220  0.005
 Cl        -0.007 -0.017 -0.000    0.003  0.011  0.000    0.018  0.018 -0.000
 C          0.185 -0.004 -0.005   -0.142  0.001  0.005   -0.003  0.368  0.007
 Cl        -0.018  0.000  0.001    0.013 -0.000 -0.000    0.000 -0.012 -0.000
 C          0.054 -0.201 -0.006   -0.011  0.146  0.001    0.356 -0.217 -0.013
 Cl        -0.007  0.017  0.000    0.003 -0.011 -0.000   -0.017  0.018  0.001
 C         -0.111  0.032  0.001    0.080 -0.059 -0.007   -0.347 -0.221  0.004
 Cl         0.005  0.004 -0.000   -0.003  0.000  0.000    0.016  0.016  0.000
 C          0.191  0.003 -0.158   -0.192  0.007 -0.285    0.002 -0.078 -0.002
 C          0.123  0.000  0.013    0.344 -0.003  0.188   -0.000  0.009  0.001
 Cl        -0.002 -0.000  0.007   -0.001  0.000 -0.002   -0.000 -0.001 -0.000
 C         -0.175 -0.000 -0.042   -0.241 -0.005  0.149    0.001  0.003 -0.003
 Cl         0.006 -0.000  0.010   -0.001 -0.000  0.002    0.000 -0.000  0.000
 C         -0.026  0.001 -0.063   -0.027  0.006 -0.293   -0.001 -0.002  0.002
 H         -0.051  0.008 -0.362   -0.001 -0.005  0.225   -0.001  0.004 -0.002
 C          0.073 -0.003  0.167    0.281 -0.000  0.076   -0.001  0.003  0.002
 Cl         0.003  0.000 -0.009   -0.000 -0.000  0.005   -0.000 -0.000 -0.000
 C         -0.022 -0.001  0.044   -0.279 -0.004  0.155    0.002  0.014 -0.001
 H         -0.601 -0.013  0.432    0.390  0.004 -0.292   -0.010 -0.064  0.005
 TransDip   0.090 -0.002 -0.012   -0.103  0.001 -0.047   -0.007 -0.433 -0.007

 Mode:                52                     53                     54
 Frequency:      1376.20                1422.39                1446.95
 Force Cnst:      5.5641                 4.4988                 6.2392
 Red. Mass:       4.9863                 3.7741                 5.0579
 IR Active:          YES                    YES                    YES
 IR Intens:      135.566                 84.423                 19.544
 Raman Active:       YES                    YES                    YES
               X      Y      Z        X      Y      Z        X      Y      Z
 C          0.257  0.002 -0.002    0.113  0.001 -0.036   -0.172  0.001 -0.015
 C         -0.044 -0.161 -0.002    0.011 -0.039  0.002   -0.037  0.046  0.004
 Cl         0.001  0.008  0.000    0.000  0.002 -0.000    0.000 -0.003 -0.000
 C         -0.148  0.155  0.006   -0.070  0.038  0.004    0.111 -0.050 -0.003
 Cl         0.003 -0.006 -0.000    0.001 -0.001 -0.000   -0.002  0.001  0.000
 C          0.218  0.003 -0.006    0.067  0.001 -0.003   -0.092 -0.001  0.002
 Cl        -0.011 -0.000  0.000   -0.002 -0.000  0.000    0.003  0.000 -0.000
 C         -0.146 -0.158  0.001   -0.069 -0.039  0.003    0.112  0.051 -0.001
 Cl         0.003  0.006  0.000    0.001  0.001 -0.000   -0.002 -0.001  0.000
 C         -0.047  0.158  0.003    0.010  0.039  0.004   -0.037 -0.046  0.003
 Cl         0.001 -0.008 -0.000    0.000 -0.002 -0.000    0.000  0.003 -0.000
 C         -0.003  0.001 -0.048   -0.110 -0.006  0.250    0.263 -0.003  0.140
 C         -0.056  0.001 -0.041    0.123  0.003 -0.094    0.048  0.005 -0.192
 Cl         0.003 -0.000  0.001   -0.006 -0.000  0.004   -0.001 -0.000  0.009
 C         -0.014 -0.004  0.165   -0.144  0.001 -0.066   -0.254 -0.005  0.167
 Cl        -0.002  0.000 -0.007    0.006 -0.000  0.006    0.006  0.000 -0.003
 C          0.095  0.003 -0.105   -0.030 -0.003  0.141    0.163  0.001 -0.012
 H          0.140 -0.008  0.390   -0.084  0.018 -0.825    0.179  0.006 -0.216
 C         -0.097  0.002 -0.106    0.216  0.002 -0.030   -0.122  0.003 -0.145
 Cl         0.004 -0.000  0.005   -0.008 -0.000  0.004    0.002 -0.000  0.006
 C         -0.079 -0.003  0.132   -0.094  0.002 -0.123   -0.067 -0.002  0.067
 H          0.610  0.008 -0.308    0.036  0.005 -0.243    0.637  0.010 -0.384
 TransDip   0.372 -0.007  0.022    0.118  0.004 -0.270    0.011  0.004 -0.141

 Mode:                55                     56                     57
 Frequency:      1535.75                1566.07                1585.76
 Force Cnst:     16.6546                17.1529                10.7646
 Red. Mass:      11.9851                11.8704                 7.2656
 IR Active:          YES                    YES                    YES
 IR Intens:        0.012                  2.758                 58.362
 Raman Active:       YES                    YES                    YES
               X      Y      Z        X      Y      Z        X      Y      Z
 C         -0.001 -0.519 -0.009   -0.392 -0.004  0.010    0.025 -0.001  0.021
 C          0.127  0.306  0.002    0.448  0.152 -0.008   -0.012 -0.006 -0.002
 Cl        -0.003 -0.001  0.000   -0.005 -0.004  0.000    0.000  0.000  0.000
 C          0.108 -0.323 -0.009   -0.385  0.080  0.011    0.008 -0.001 -0.002
 Cl        -0.001  0.003  0.000    0.003 -0.001 -0.000   -0.000  0.000  0.000
 C          0.000  0.525  0.009    0.187  0.004 -0.005   -0.004  0.000  0.001
 Cl        -0.000 -0.006 -0.000    0.001 -0.000 -0.000   -0.000 -0.000 -0.000
 C         -0.101 -0.320 -0.003   -0.388 -0.082  0.008    0.008  0.001 -0.002
 Cl         0.001  0.003 -0.000    0.004  0.001 -0.000   -0.000 -0.000  0.000
 C         -0.134  0.309  0.009    0.444 -0.150 -0.013   -0.012  0.006 -0.002
 Cl         0.003 -0.001 -0.000   -0.005  0.004  0.000    0.000 -0.000  0.000
 C          0.000  0.041  0.001    0.070  0.000 -0.001   -0.067  0.007 -0.311
 C         -0.000 -0.005 -0.000    0.068  0.000  0.001    0.184 -0.004  0.192
 Cl        -0.000  0.000  0.000   -0.000 -0.000  0.000   -0.004 -0.000 -0.000
 C         -0.000 -0.003  0.001   -0.089 -0.001  0.037   -0.050  0.004 -0.196
 Cl         0.000  0.000 -0.000    0.001  0.000 -0.001    0.000  0.000 -0.000
 C          0.000  0.001 -0.001    0.053  0.001 -0.008    0.089 -0.009  0.442
 H          0.000 -0.001  0.002    0.061  0.000  0.019    0.048  0.014 -0.598
 C         -0.000 -0.003  0.000   -0.112 -0.000 -0.019   -0.195  0.005 -0.283
 Cl         0.000  0.000 -0.000    0.001  0.000  0.000    0.002 -0.000  0.002
 C          0.001 -0.007 -0.000    0.093  0.001 -0.021    0.002 -0.004  0.182
 H         -0.000  0.039  0.001   -0.045 -0.001  0.077    0.264  0.000  0.029
 TransDip  -0.002  0.003  0.001    0.053 -0.000 -0.006   -0.080  0.005 -0.231

 Mode:                58                     59                     60
 Frequency:      1608.18                3209.63                3219.53
 Force Cnst:     11.1576                 6.6306                 6.6741
 Red. Mass:       7.3224                 1.0924                 1.0928
 IR Active:          YES                    YES                    YES
 IR Intens:       34.798                  0.269                  2.093
 Raman Active:       YES                    YES                    YES
               X      Y      Z        X      Y      Z        X      Y      Z
 C          0.111  0.001 -0.005    0.000  0.000 -0.000   -0.000 -0.000  0.000
 C         -0.045 -0.018  0.001    0.000 -0.000  0.000    0.000 -0.000 -0.000
 Cl         0.001  0.000 -0.000   -0.000  0.000 -0.000    0.000  0.000  0.000
 C          0.027 -0.005 -0.001   -0.000  0.000 -0.000   -0.000  0.000 -0.000
 Cl        -0.000 -0.000  0.000    0.000 -0.000 -0.000    0.000  0.000 -0.000
 C         -0.010 -0.001  0.000    0.000 -0.000 -0.000   -0.000  0.000 -0.000
 Cl        -0.001  0.000  0.000   -0.000 -0.000 -0.000    0.000 -0.000 -0.000
 C          0.028  0.005 -0.000   -0.000 -0.000 -0.000   -0.000 -0.000 -0.000
 Cl        -0.000  0.000  0.000    0.000  0.000 -0.000    0.000 -0.000 -0.000
 C         -0.044  0.018  0.002    0.000  0.000  0.000    0.000  0.000 -0.000
 Cl         0.001 -0.000 -0.000   -0.000 -0.000 -0.000    0.000 -0.000  0.000
 C         -0.283 -0.002  0.085   -0.002 -0.000  0.003    0.000  0.000  0.000
 C          0.268  0.000  0.039    0.000 -0.000  0.001    0.001  0.000 -0.000
 Cl        -0.003  0.000 -0.003    0.000  0.000 -0.000   -0.000 -0.000  0.000
 C         -0.260 -0.004  0.139    0.000 -0.000  0.000    0.001  0.000 -0.003
 Cl         0.002  0.000 -0.002    0.000  0.000  0.000    0.000 -0.000  0.000
 C          0.130  0.003 -0.114   -0.000 -0.000  0.001   -0.088 -0.001  0.004
 H          0.160 -0.003  0.169    0.006  0.000 -0.001    0.995  0.007 -0.050
 C         -0.294 -0.002  0.019    0.004  0.000 -0.001    0.002 -0.000  0.004
 Cl         0.002  0.000  0.000   -0.000 -0.000  0.000    0.000  0.000 -0.000
 C          0.390  0.006 -0.199   -0.048  0.001 -0.073    0.001 -0.000  0.000
 H         -0.479 -0.009  0.377    0.544 -0.017  0.834   -0.003  0.000 -0.005
 TransDip  -0.177 -0.001  0.067    0.001 -0.000  0.017    0.046  0.000 -0.001

 STANDARD THERMODYNAMIC QUANTITIES AT   298.15 K  AND     1.00 ATM

   This Molecule has  0 Imaginary Frequencies
   Zero point vibrational energy:       64.618 kcal/mol

   Atom    1 Element C  Has Mass   12.00000
   Atom    2 Element C  Has Mass   12.00000
   Atom    3 Element Cl Has Mass   34.96885
   Atom    4 Element C  Has Mass   12.00000
   Atom    5 Element Cl Has Mass   34.96885
   Atom    6 Element C  Has Mass   12.00000
   Atom    7 Element Cl Has Mass   34.96885
   Atom    8 Element C  Has Mass   12.00000
   Atom    9 Element Cl Has Mass   34.96885
   Atom   10 Element C  Has Mass   12.00000
   Atom   11 Element Cl Has Mass   34.96885
   Atom   12 Element C  Has Mass   12.00000
   Atom   13 Element C  Has Mass   12.00000
   Atom   14 Element Cl Has Mass   34.96885
   Atom   15 Element C  Has Mass   12.00000
   Atom   16 Element Cl Has Mass   34.96885
   Atom   17 Element C  Has Mass   12.00000
   Atom   18 Element H  Has Mass    1.00783
   Atom   19 Element C  Has Mass   12.00000
   Atom   20 Element Cl Has Mass   34.96885
   Atom   21 Element C  Has Mass   12.00000
   Atom   22 Element H  Has Mass    1.00783
   Molecular Mass:   425.766460 amu
   Principal axes and moments of inertia in amu*Bohr^2:
                             1           2           3
    Eigenvalues --     6864.79323 16186.58709 17174.32649
          X               1.00000     0.00006    -0.00228
          Y              -0.00006     1.00000    -0.00045
          Z               0.00228     0.00045     1.00000
   Rotational Symmetry Number is   1
   The Molecule is an Asymmetric Top
   Translational Enthalpy:        0.889 kcal/mol
   Rotational Enthalpy:           0.889 kcal/mol
   Vibrational Enthalpy:         74.834 kcal/mol
   gas constant (RT):             0.592 kcal/mol
   Translational Entropy:        44.036  cal/mol.K
   Rotational Entropy:           35.899  cal/mol.K
   Vibrational Entropy:          68.903  cal/mol.K

   Total Enthalpy:               77.204 kcal/mol
   Total Entropy:               148.839  cal/mol.K

 ======================================================================

 STANDARD THERMODYNAMIC QUANTITIES FOR ANHARMONIC VIBRATION -- TOSH

   Zero point vibrational energy: ************ kcal/mol

   Vibrational Enthalpy:       Infinity kcal/mol
   Vibrational Entropy:             NaN  cal/mol.K

   Total Enthalpy:             Infinity kcal/mol
   Total Entropy:                   NaN  cal/mol.K

 ======================================================================
[truncated: 1,748 more chars]
