# Supplementary material for: Quantum Chemical Investigation of Polychlorinated Dibenzodioxins, Dibenzofurans and Biphenyls: Relative Stability and Planarity Analysis
Source: Molecules. 2020 Dec 3;25(23):5697. doi: 10.3390/molecules25235697 (PMC7730433; doi:10.3390/molecules25235697)
Supplement: Supplementary file 1 [file molecules-25-05697-s001.zip › PCB/B3LYP/ClClClClClClClHHCl.out]

                  Welcome to Q-Chem
     A Quantum Leap Into The Future Of Chemistry


 Q-Chem 5.2 (devel), Q-Chem, Inc., Pleasanton, CA (2019)

 Yihan Shao,  Zhengting Gan,  E. Epifanovsky,  A. T. B. Gilbert,  M. Wormit,  
 J. Kussmann,  A. W. Lange,  A. Behn,  Jia Deng,  Xintian Feng,  D. Ghosh,  
 M. Goldey,  P. R. Horn,  L. D. Jacobson,  I. Kaliman,  T. Kus,  A. Landau,  
 Jie Liu,  E. I. Proynov,  R. M. Richard,  R. P. Steele,  E. J. Sundstrom,  
 H. L. Woodcock III,  P. M. Zimmerman,  D. Zuev,  B. Albrecht,  E. Alguire,  
 S. A. Baeppler,  D. Barton,  Z. Benda,  Y. A. Bernard,  E. J. Berquist,  
 K. B. Bravaya,  H. Burton,  D. Casanova,  Chun-Min Chang,  Yunqing Chen,  
 A. Chien,  K. D. Closser,  M. P. Coons,  S. Coriani,  S. Dasgupta,  
 A. L. Dempwolff,  M. Diedenhofen,  Hainam Do,  R. G. Edgar,  Po-Tung Fang,  
 S. Faraji,  S. Fatehi,  Qingguo Feng,  K. D. Fenk,  J. Fosso-Tande,  
 J. Gayvert,  Qinghui Ge,  A. Ghysels,  G. Gidofalvi,  J. Gomes,  
 J. Gonthier,  A. Gunina,  D. Hait,  M. W. D. Hanson-Heine,  
 P. H. P. Harbach,  A. W. Hauser,  M. F. Herbst,  J. E. Herr,  
 E. G. Hohenstein,  Z. C. Holden,  Kerwin Hui,  B. C. Huynh,  T.-C. Jagau,  
 Hyunjun Ji,  B. Kaduk,  K. Khistyaev,  Jaehoon Kim,  P. Klunzinger,  K. Koh,  
 D. Kosenkov,  L. Koulias,  T. Kowalczyk,  C. M. Krauter,  A. Kunitsa,  
 Ka Un Lao,  A. Laurent,  K. V. Lawler,  Joonho Lee,  D. Lefrancois,  
 S. Lehtola,  D. S. Levine,  Yi-Pei Li,  You-Sheng Lin,  Fenglai Liu,  
 E. Livshits,  A. Luenser,  P. Manohar,  E. Mansoor,  S. F. Manzer,  
 Shan-Ping Mao,  Yuezhi Mao,  N. Mardirossian,  A. V. Marenich,  
 T. Markovich,  L. A. Martinez-Martinez,  S. A. Maurer,  N. J. Mayhall,  
 S. C. McKenzie,  J.-M. Mewes,  P. Morgante,  A. F. Morrison,  
 J. W. Mullinax,  K. Nanda,  T. S. Nguyen-Beck,  R. Olivares-Amaya,  
 J. A. Parkhill,  Zheng Pei,  T. M. Perrine,  F. Plasser,  P. Pokhilko,  
 S. Prager,  A. Prociuk,  E. Ramos,  D. R. Rehn,  F. Rob,  M. Scheurer,  
 M. Schneider,  N. Sergueev,  S. M. Sharada,  S. Sharma,  D. W. Small,  
 T. Stauch,  T. Stein,  Yu-Chuan Su,  A. J. W. Thom,  A. Tkatchenko,  
 T. Tsuchimochi,  N. M. Tubman,  L. Vogt,  M. L. Vidal,  O. Vydrov,  
 M. A. Watson,  J. Wenzel,  M. de Wergifosse,  T. A. Wesolowski,  A. White,  
 J. Witte,  A. Yamada,  Jun Yang,  K. Yao,  S. Yeganeh,  S. R. Yost,  
 Zhi-Qiang You,  A. Zech,  Igor Ying Zhang,  Xing Zhang,  Yan Zhao,  
 Ying Zhu,  B. R. Brooks,  G. K. L. Chan,  C. J. Cramer,  M. S. Gordon,  
 W. J. Hehre,  A. Klamt,  M. W. Schmidt,  C. D. Sherrill,  D. G. Truhlar,  
 A. Aspuru-Guzik,  R. Baer,  A. T. Bell,  N. A. Besley,  Jeng-Da Chai,  
 A. E. DePrince, III,  R. A. DiStasio Jr.,  A. Dreuw,  B. D. Dunietz,  
 T. R. Furlani,  Chao-Ping Hsu,  Yousung Jung,  Jing Kong,  D. S. Lambrecht,  
 WanZhen Liang,  C. Ochsenfeld,  V. A. Rassolov,  L. V. Slipchenko,  
 J. E. Subotnik,  T. Van Voorhis,  J. M. Herbert,  A. I. Krylov,  
 P. M. W. Gill,  M. Head-Gordon

 Contributors to earlier versions of Q-Chem not listed above: 
 R. D. Adamson,  B. Austin,  J. Baker,  G. J. O. Beran,  K. Brandhorst,  
 S. T. Brown,  E. F. C. Byrd,  A. K. Chakraborty,  C.-L. Cheng,  
 Siu Hung Chien,  D. M. Chipman,  D. L. Crittenden,  H. Dachsel,  
 R. J. Doerksen,  A. D. Dutoi,  L. Fusti-Molnar,  W. A. Goddard III,  
 A. Golubeva-Zadorozhnaya,  S. R. Gwaltney,  G. Hawkins,  A. Heyden,  
 S. Hirata,  G. Kedziora,  F. J. Keil,  C. Kelley,  Jihan Kim,  R. A. King,  
 R. Z. Khaliullin,  P. P. Korambath,  W. Kurlancheek,  A. M. Lee,  M. S. Lee,  
 S. V. Levchenko,  Ching Yeh Lin,  D. Liotard,  R. C. Lochan,  I. Lotan,  
 P. E. Maslen,  N. Nair,  D. P. O'Neill,  D. Neuhauser,  E. Neuscamman,  
 C. M. Oana,  R. Olson,  B. Peters,  R. Peverati,  P. A. Pieniazek,  
 Y. M. Rhee,  J. Ritchie,  M. A. Rohrdanz,  E. Rosta,  N. J. Russ,  
 H. F. Schaefer III,  N. E. Schultz,  N. Shenvi,  A. C. Simmonett,  A. Sodt,  
 D. Stuck,  K. S. Thanthiriwatte,  V. Vanovschi,  Tao Wang,  A. Warshel,  
 C. F. Williams,  Q. Wu,  X. Xu,  W. Zhang

 Please cite Q-Chem as follows:
 Y. Shao et al., Mol. Phys. 113, 184-215 (2015)
 DOI: 10.1080/00268976.2014.952696

 Q-Chem 5.2.1 for Intel X86 EM64T Linux

 Parts of Q-Chem use Armadillo 8.300.2 (Tropical Shenanigans).
 http://arma.sourceforge.net/

 Q-Chem begins on Wed Jan  8 08:28:01 2020  

Host: 
0

     Scratch files written to /scratch/taweetham/qchem5692//
NAlpha2: 210
NElect   210
Mult     1

 Q-Chem warning in module libgen/rem_setup.C, line 2168:

 Setting Thresh to 1e-14


Checking the input file for inconsistencies... 	...done.

--------------------------------------------------------------
User input:
--------------------------------------------------------------
$MOLECULE
0 1
C 
C  1 1.394960
Cl  2 CCl 1 119.528007
C  2 1.386606 1 120.846377 3 178.766605 0
Cl  4 CCl 2 119.698148 1 -179.612229 0
C  4 1.387279 2 120.235871 1 -0.083363 0
Cl  6 CCl 4 120.254637 2 -179.958574 0
C  6 1.387279 4 119.490737 2 0.041992 0
Cl  8 CCl 6 120.064298 4 179.568218 0
C  8 1.386606 6 120.235863 4 0.041336 0
Cl  10 CCl 8 119.614146 6 178.681836 0
C  1 1.488550 2 120.827489 3 1.275929 0
C  12 1.394960 1 120.827496 2 44.635695 0
Cl  13 CCl 12 119.528011 1 1.275194 0
C  13 1.386606 12 120.846392 1 -179.957497 0
Cl  15 CCl 13 119.698155 12 -179.612829 0
C  15 1.387278 13 120.235860 12 -0.083872 0
H  17 CH 15 120.254633 13 -179.958492 0
C  17 1.387279 15 119.490737 13 0.041666 0
H  19 CH 17 120.064293 15 179.568399 0
C  19 1.386606 17 120.235874 15 0.041790 0
Cl  21 CCl 19 119.614152 17 178.681599 0

CH=1.08273
CCl=1.75400
$END

$REM
   JOB_TYPE	OPTIMIZATION
   BASIS	6-311++G**
   METHOD	B3LYP
   SYM_IGNORE	TRUE
   SCF_GUESS_ALWAYS     TRUE
   SYM_IGNORE   TRUE
   S2THRESH     15
   THRESH       15
$END

--------------------------------------------------------------
 ----------------------------------------------------------------
             Standard Nuclear Orientation (Angstroms)
    I     Atom           X                Y                Z
 ----------------------------------------------------------------
    1      C       0.0000000000     0.0000000000     0.0000000000
    2      C       0.0000000000     0.0000000000     1.3949600000
    3      Cl      1.5261815140     0.0000000000     2.2594170471
    4      C      -1.1901880373     0.0256249026     2.1059255403
    5      Cl     -1.1548436435     0.0351778398     3.8595433764
    6      C      -2.4041742747     0.0535064326     1.4351028665
    7      Cl     -3.9099833729     0.0870232313     2.3339530118
    8      C      -2.4180259722     0.0546630380     0.0478935036
    9      Cl     -3.9445745286     0.0782926128    -0.8155919614
   10      C      -1.2274122092     0.0272853135    -0.6622934626
   11      Cl     -1.2645630159    -0.0058824468    -2.4155862839
   12      C       1.2779219872    -0.0284629571    -0.7628147595
   13      C       2.3095886281    -0.8932703637    -0.3971844912
   14      Cl      2.0841394724    -1.9836059182     0.9581225060
   15      C       3.5004827568    -0.9194878930    -1.1069450245
   16      Cl      4.7739092873    -2.0261183446    -0.6270805489
   17      C       3.6821124948    -0.0819958503    -2.1978886372
   18      H       4.6116429624    -0.1026930066    -2.7527300472
   19      C       2.6636000698     0.7822218600    -2.5724593424
   20      H       2.7980411655     1.4448431951    -3.4181323354
   21      C       1.4736782845     0.8090230106    -1.8610916159
   22      Cl      0.2100943914     1.9325319622    -2.3275671039
 ----------------------------------------------------------------
 Nuclear Repulsion Energy =        2834.56129777 hartrees
 There are      105 alpha and      105 beta electrons
 Requested basis set is 6-311++G(d,p)
 There are 186 shells and 518 basis functions

 Total QAlloc Memory Limit   2000 MB
 Mega-Array Size       188 MB
 MEM_STATIC part       192 MB
 A cutoff of  1.0D-15 yielded  12575 shell pairs
 There are    109389 function pairs (    117714 Cartesian)
 Smallest overlap matrix eigenvalue = 9.72E-08
 Linear dependence detected in AO basis
 Number of orthogonalized atomic orbitals = 512
 Maximum deviation from orthogonality = 4.785E-10

 Scale SEOQF with 1.000000e-01/1.000000e-01/1.000000e-01

 Standard Electronic Orientation quadrupole field applied
 Nucleus-field energy     =    -0.0000000218 hartrees
 Guess from superposition of atomic densities
 Warning:  Energy on first SCF cycle will be non-variational
 SAD guess density has 210.000000 electrons

 -----------------------------------------------------------------------
  General SCF calculation program by
  Eric Jon Sundstrom, Paul Horn, Yuezhi Mao, Dmitri Zuev, Alec White,
  David Stuck, Shaama M.S., Shane Yost, Joonho Lee, David Small,
  Daniel Levine, Susi Lehtola, Hugh Burton, Evgeny Epifanovsky,
  Bang C. Huynh
 -----------------------------------------------------------------------
 Exchange:     0.2000 Hartree-Fock + 0.0800 Slater + 0.7200 B88
 Correlation:  0.1900 VWN1RPA + 0.8100 LYP
 Using SG-1 standard quadrature grid
 A restricted SCF calculation will be
 performed using DIIS
 SCF converges when DIIS error is below 1.0e-08
 ---------------------------------------
  Cycle       Energy         DIIS error
 ---------------------------------------
    1   -4145.3370416712      2.71e-02  
    2   -4140.1421678466      1.73e-03  
    3   -4140.0848028270      2.07e-03  
    4   -4140.2306078962      5.10e-04  
    5   -4140.2393046480      1.64e-04  
    6   -4140.2398229864      1.03e-04  
    7   -4140.2401737999      2.22e-05  
    8   -4140.2401879673      8.99e-06  
    9   -4140.2401904159      2.61e-06  
   10   -4140.2401906151      1.03e-06  
   11   -4140.2401906508      2.18e-07  
   12   -4140.2401906522      1.26e-07  
   13   -4140.2401906528      4.24e-08  
   14   -4140.2401906529      1.53e-08  
   15   -4140.2401906529      5.43e-09  Convergence criterion met
 ---------------------------------------
 SCF time:   CPU 1037.67s  wall 1037.00s 
 SCF   energy in the final basis set =    -4140.2401906529
 Total energy in the final basis set =    -4140.2401906529

 --------------------------------------------------------------

                    Orbital Energies (a.u.)
 --------------------------------------------------------------

 Alpha MOs
 -- Occupied --
********-101.5811-101.5808-101.5759-101.5740-101.5736-101.5703-101.5702
-10.2875 -10.2846 -10.2844 -10.2838 -10.2835 -10.2777 -10.2732 -10.2728
-10.2495 -10.2447 -10.2238 -10.2207  -9.4980  -9.4955  -9.4952  -9.4910
 -9.4906  -9.4904  -9.4875  -9.4874  -7.2633  -7.2606  -7.2602  -7.2555
 -7.2554  -7.2553  -7.2529  -7.2520  -7.2520  -7.2518  -7.2504  -7.2500
 -7.2493  -7.2492  -7.2456  -7.2453  -7.2451  -7.2450  -7.2445  -7.2444
 -7.2420  -7.2419  -7.2415  -7.2413  -0.9818  -0.9550  -0.9378  -0.9183
 -0.9070  -0.8851  -0.8714  -0.8648  -0.8613  -0.8389  -0.8091  -0.7622
 -0.7546  -0.7475  -0.6808  -0.6496  -0.6319  -0.6228  -0.5711  -0.5568
 -0.5332  -0.5302  -0.5038  -0.4851  -0.4805  -0.4775  -0.4768  -0.4683
 -0.4630  -0.4488  -0.4424  -0.4314  -0.4235  -0.4188  -0.4107  -0.4041
 -0.3876  -0.3736  -0.3626  -0.3606  -0.3548  -0.3497  -0.3445  -0.3425
 -0.3370  -0.3298  -0.3178  -0.3042  -0.2961  -0.2831  -0.2742  -0.2668
 -0.2455
 -- Virtual --
 -0.0847  -0.0704  -0.0647  -0.0539  -0.0385  -0.0368  -0.0182  -0.0117
 -0.0043  -0.0013   0.0074   0.0152   0.0203   0.0211   0.0247   0.0303
  0.0319   0.0461   0.0489   0.0533   0.0542   0.0622   0.0636   0.0679
  0.0728   0.0762   0.0797   0.0823   0.0843   0.0862   0.0897   0.0947
  0.0970   0.0999   0.1019   0.1056   0.1096   0.1140   0.1151   0.1179
  0.1203   0.1251   0.1262   0.1312   0.1323   0.1340   0.1422   0.1467
  0.1472   0.1514   0.1540   0.1589   0.1598   0.1637   0.1661   0.1703
  0.1781   0.1791   0.1833   0.1885   0.1902   0.1969   0.1988   0.2062
  0.2085   0.2125   0.2142   0.2169   0.2217   0.2236   0.2285   0.2299
  0.2340   0.2406   0.2434   0.2473   0.2491   0.2541   0.2570   0.2587
  0.2621   0.2644   0.2673   0.2717   0.2765   0.2769   0.2799   0.2867
  0.2897   0.2905   0.2965   0.3029   0.3105   0.3122   0.3135   0.3174
  0.3190   0.3275   0.3361   0.3384   0.3478   0.3819   0.4041   0.4083
  0.4212   0.4265   0.4299   0.4335   0.4388   0.4447   0.4516   0.4598
  0.4617   0.4636   0.4671   0.4732   0.4774   0.4794   0.4838   0.4899
  0.4922   0.4956   0.5029   0.5047   0.5120   0.5197   0.5222   0.5309
  0.5427   0.5441   0.5540   0.5671   0.5711   0.5838   0.5878   0.5892
  0.5953   0.6005   0.6047   0.6097   0.6136   0.6165   0.6206   0.6280
  0.6315   0.6382   0.6391   0.6498   0.6555   0.6719   0.6758   0.6992
  0.7054   0.7152   0.7203   0.7283   0.7600   0.7723   0.7807   0.7906
  0.7945   0.7980   0.8037   0.8082   0.8259   0.8274   0.8335   0.8375
  0.8412   0.8428   0.8453   0.8485   0.8524   0.8548   0.8573   0.8619
  0.8629   0.8722   0.8817   0.8853   0.8866   0.8905   0.9019   0.9041
  0.9112   0.9149   0.9172   0.9297   0.9307   0.9329   0.9453   0.9475
  0.9532   0.9576   0.9630   0.9651   0.9688   0.9713   0.9791   0.9856
  0.9875   1.0085   1.0114   1.0251   1.0275   1.0424   1.0502   1.0641
  1.0743   1.0842   1.1017   1.1044   1.1284   1.1385   1.1687   1.1748
  1.1950   1.2085   1.2204   1.2301   1.2361   1.2404   1.2604   1.2699
  1.2751   1.2862   1.2903   1.2962   1.3067   1.3114   1.3279   1.3350
  1.3364   1.3547   1.3688   1.3912   1.4084   1.4407   1.4519   1.4683
  1.4995   1.5105   1.5582   1.5636   1.5682   1.5777   1.6301   1.6433
  1.6462   1.6647   1.6880   1.7211   1.7355   1.7503   1.7635   1.7790
  1.7991   1.8230   1.8438   1.8531   1.8580   1.8623   1.8662   1.8904
  1.8920   1.8991   1.9091   1.9512   1.9627   1.9974   2.0381   2.0813
  2.1082   2.1258   2.1476   2.1827   2.1880   2.2042   2.2071   2.2246
  2.2378   2.2566   2.2622   2.2714   2.2863   2.2942   2.2959   2.3118
  2.3234   2.3436   2.3629   2.3677   2.3781   2.4057   2.4077   2.4178
  2.4330   2.4577   2.4617   2.4675   2.4799   2.4830   2.4981   2.5155
  2.5334   2.5391   2.5521   2.6086   2.6213   2.6294   2.6445   2.6505
  2.6622   2.6833   2.6943   2.7120   2.7386   2.7475   2.7686   2.7859
  2.7889   2.8161   2.8223   2.8958   2.8992   2.9113   2.9547   3.0462
  3.0716   3.0796   3.0964   3.1220   3.1284   3.1501   3.1667   3.1861
  3.2301   3.2545   3.2649   3.2724   3.3746   3.4092   3.4702   3.5120
  3.6074   3.6507   3.6908   3.8489   3.8795   3.8945   3.9934   4.0470
  4.3714   4.8157   4.8287   9.7220   9.7687   9.7862   9.8007   9.8310
  9.8389   9.8520   9.8645  23.2367  23.4576  23.7916  23.8319  23.8364
 23.9000  23.9579  23.9682  24.0022  24.0145  24.0675  24.1267  25.7067
 25.7280  25.7736  25.8266  25.8375  25.8980  26.0403  26.0764  26.1122
 26.1260  26.1807  26.2174  26.2617  26.4276  26.4671  26.4928  26.5688
 26.5765  26.6270  26.7569  26.7744  26.8660  26.9786  27.1192 215.7116
215.7619 215.7826 215.7994 215.8344 215.8407 215.8704 215.8895
 --------------------------------------------------------------

          Ground-State Mulliken Net Atomic Charges

     Atom                 Charge (a.u.)
  ----------------------------------------
      1 C                    -1.461316
      2 C                    -1.261123
      3 Cl                    0.616995
      4 C                     0.627936
      5 Cl                    0.653247
      6 C                    -0.475600
      7 Cl                    0.663695
      8 C                     0.396474
      9 Cl                    0.648835
     10 C                    -1.155333
     11 Cl                    0.637687
     12 C                    -0.233802
     13 C                    -0.889821
     14 Cl                    0.521573
     15 C                     0.737517
     16 Cl                    0.477467
     17 C                    -0.914372
     18 H                     0.195475
     19 C                    -0.316117
     20 H                     0.207908
     21 C                    -0.038677
     22 Cl                    0.361349
  ----------------------------------------
  Sum of atomic charges =     0.000000

 -----------------------------------------------------------------
                    Cartesian Multipole Moments
 -----------------------------------------------------------------
    Charge (ESU x 10^10)
                -0.0000
    Dipole Moment (Debye)
         X       1.3978      Y       0.7080      Z      -1.6947
       Tot       2.3080
    Quadrupole Moments (Debye-Ang)
        XX    -165.5550     XY       2.4885     YY    -172.9784
        XZ      -6.6199     YZ      -3.2280     ZZ    -163.3805
    Octopole Moments (Debye-Ang^2)
       XXX     -56.9114    XXY      37.6287    XYY     -32.4612
       YYY      72.1975    XXZ     -38.3786    XYZ      -6.9176
       YYZ      -8.0301    XZZ       0.5518    YZZ      27.8106
       ZZZ     -58.0844
    Hexadecapole Moments (Debye-Ang^3)
      XXXX   -6778.9630   XXXY     597.4352   XXYY   -1374.9021
      XYYY     568.2511   YYYY   -1215.7302   XXXZ     602.2366
      XXYZ      36.0066   XYYZ     253.2090   YYYZ     212.4375
      XXZZ   -1693.2979   XYZZ     201.0587   YYZZ    -872.2617
      XZZZ     640.4357   YZZZ     178.1666   ZZZZ   -3865.9979
 -----------------------------------------------------------------
 Calculating analytic gradient of the SCF energy
 Gradient of SCF Energy
            1           2           3           4           5           6
    1  -0.0161021  -0.0117683   0.0317876  -0.0017631   0.0012440   0.0140261
    2   0.0008093  -0.0041511  -0.0741898   0.0003187   0.0001143  -0.0003009
    3   0.0086857  -0.0088906  -0.0424894  -0.0208190   0.0063014  -0.0081138
            7           8           9          10          11          12
    1  -0.0067615   0.0177990  -0.0050169   0.0020743   0.0548133   0.0187125
    2   0.0001700  -0.0007764  -0.0000097   0.0042398   0.0723274  -0.0022784
    3   0.0039806   0.0113278  -0.0040589   0.0144034  -0.0091730  -0.0090788
           13          14          15          16          17          18
    1  -0.0006827  -0.0217369  -0.0098280  -0.0008770  -0.0002095   0.0002720
    2   0.0143473   0.0671603   0.0067470  -0.0037740  -0.0007356   0.0005542
    3  -0.0087255   0.0570114  -0.0021737   0.0045135   0.0013218  -0.0007990
           19          20          21          22
    1  -0.0008648   0.0002331  -0.0014348  -0.0639165
    2  -0.0043740   0.0000250  -0.0077396  -0.0684838
    3   0.0058409  -0.0004356   0.0035688  -0.0021979
 Max gradient component =       7.419E-02
 RMS gradient           =       2.361E-02
 Gradient time:  CPU 359.50 s  wall 359.51 s
 Geometry Optimization Parameters
   NAtoms,    NIC,     NZ,  NCons,   NDum,   NFix, NCnnct, MaxDiis
       22     171      22       0       0       0       0       0


** GEOMETRY OPTIMIZATION IN DELOCALIZED INTERNAL COORDINATES **
   Searching for a Minimum

   Optimization Cycle:   1

                       Coordinates (Angstroms)
     ATOM                X               Y               Z
      1  C         0.0000000000    0.0000000000    0.0000000000
      2  C         0.0000000000    0.0000000000    1.3949600000
      3  Cl        1.5261815140    0.0000000000    2.2594170471
      4  C        -1.1901880373    0.0256249026    2.1059255403
      5  Cl       -1.1548436435    0.0351778398    3.8595433764
      6  C        -2.4041742747    0.0535064326    1.4351028665
      7  Cl       -3.9099833729    0.0870232313    2.3339530118
      8  C        -2.4180259722    0.0546630380    0.0478935036
      9  Cl       -3.9445745286    0.0782926128   -0.8155919614
     10  C        -1.2274122092    0.0272853135   -0.6622934626
     11  Cl       -1.2645630159   -0.0058824468   -2.4155862839
     12  C         1.2779219872   -0.0284629571   -0.7628147595
     13  C         2.3095886281   -0.8932703637   -0.3971844912
     14  Cl        2.0841394724   -1.9836059182    0.9581225060
     15  C         3.5004827568   -0.9194878930   -1.1069450245
     16  Cl        4.7739092873   -2.0261183446   -0.6270805489
     17  C         3.6821124948   -0.0819958503   -2.1978886372
     18  H         4.6116429624   -0.1026930066   -2.7527300472
     19  C         2.6636000698    0.7822218600   -2.5724593424
     20  H         2.7980411655    1.4448431951   -3.4181323354
     21  C         1.4736782845    0.8090230106   -1.8610916159
     22  Cl        0.2100943914    1.9325319622   -2.3275671039
   Point Group: c1    Number of degrees of freedom:    60


   Energy is  -4140.240190653


 Attempting to generate delocalized internal coordinates
 Initial Hessian constructed with Jon Baker's OPTIMIZE code

 60 Hessian modes will be used to form the next step
  Hessian Eigenvalues:
     0.016316    0.017505    0.019761    0.020575    0.020683    0.021678
     0.022464    0.022741    0.023495    0.024090    0.024090    0.024114
     0.024114    0.024135    0.024135    0.024143    0.024143    0.055182
     0.085106    0.101101    0.107995    0.159995    0.160000    0.216244
     0.220254    0.226319    0.227387    0.234567    0.246021    0.249977
     0.249981    0.249991    0.249991    0.249993    0.249997    0.249999
     0.250000    0.287110    0.287924    0.290322    0.292919    0.301033
     0.301033    0.301033    0.301033    0.315803    0.356665    0.356665
     0.400083    0.407483    0.419265    0.426055    0.457147    0.458622
     0.466585    0.468819    0.478201    0.478202    0.479142    0.479142

 Minimum search - taking simple RFO step
 Searching for Lamda that Minimizes Along All modes
 Value Taken    Lamda =  -0.08893926
 Calculated Step too Large.  Step scaled by  0.449605
 Step Taken.  Stepsize is  0.300000

                             Maximum     Tolerance    Cnvgd?
         Gradient           0.097635      0.000300      NO
         Displacement       0.229230      0.001200      NO
         Energy change     *********      0.000001      NO


 New Cartesian Coordinates Obtained by Inverse Iteration

 Displacement from previous Coordinates is:  0.315295
 ----------------------------------------------------------------
             Standard Nuclear Orientation (Angstroms)
    I     Atom           X                Y                Z
 ----------------------------------------------------------------
    1      C      -0.0030242417    -0.0011788099     0.0042153383
    2      C      -0.0134049225     0.0181809800     1.4059738713
    3      Cl      1.4989969033     0.0430651259     2.2786866783
    4      C      -1.2076916333     0.0436082151     2.1192266723
    5      Cl     -1.1775243667     0.0756487565     3.8688174847
    6      C      -2.4241401931     0.0556105949     1.4452852468
    7      Cl     -3.9267496891     0.0905331348     2.3400970428
    8      C      -2.4368124122     0.0396758936     0.0547883800
    9      Cl     -3.9608407936     0.0425324708    -0.8055761727
   10      C      -1.2404380775     0.0092170278    -0.6549455889
   11      Cl     -1.2886899710    -0.0497265205    -2.3999763711
   12      C       1.2807621901    -0.0310903036    -0.7610029659
   13      C       2.3166756868    -0.9115875385    -0.4131003241
   14      Cl      2.0937344407    -2.0209895647     0.9180049811
   15      C       3.5113730523    -0.9333911543    -1.1269367361
   16      Cl      4.7890528726    -2.0461157885    -0.6802758494
   17      C       3.6964741540    -0.0814874816    -2.2061039009
   18      H       4.6257093637    -0.1014604826    -2.7608075440
   19      C       2.6847154905     0.7942173426    -2.5683235802
   20      H       2.8228971617     1.4680078981    -3.4042542840
   21      C       1.4957140237     0.8199038725    -1.8543270032
   22      Cl      0.2608389211     1.9655029500    -2.3219131375
 ----------------------------------------------------------------
 Nuclear Repulsion Energy =        2821.56625109 hartrees
 There are      105 alpha and      105 beta electrons
 Applying Cartesian multipole field
    Component          Value
    ---------          -----
     (2,0,0)        1.00000E-11
     (0,2,0)        2.00000E-11
     (0,0,2)       -3.00000E-11
 Nucleus-field energy     =    -0.0000000210 hartrees
 Requested basis set is 6-311++G(d,p)
 There are 186 shells and 518 basis functions
 A cutoff of  1.0D-15 yielded  12553 shell pairs
 There are    109139 function pairs (    117449 Cartesian)
 Smallest overlap matrix eigenvalue = 1.02E-07
 Linear dependence detected in AO basis
 Number of orthogonalized atomic orbitals = 512
 Maximum deviation from orthogonality = 3.929E-10
 Guess from superposition of atomic densities
 Warning:  Energy on first SCF cycle will be non-variational
 SAD guess density has 210.000000 electrons

 -----------------------------------------------------------------------
  General SCF calculation program by
  Eric Jon Sundstrom, Paul Horn, Yuezhi Mao, Dmitri Zuev, Alec White,
  David Stuck, Shaama M.S., Shane Yost, Joonho Lee, David Small,
  Daniel Levine, Susi Lehtola, Hugh Burton, Evgeny Epifanovsky,
  Bang C. Huynh
 -----------------------------------------------------------------------
 Exchange:     0.2000 Hartree-Fock + 0.0800 Slater + 0.7200 B88
 Correlation:  0.1900 VWN1RPA + 0.8100 LYP
 Using SG-1 standard quadrature grid
 A restricted SCF calculation will be
 performed using DIIS
 SCF converges when DIIS error is below 1.0e-08
 ---------------------------------------
  Cycle       Energy         DIIS error
 ---------------------------------------
    1   -4145.2467128666      2.69e-02  
    2   -4140.1786297130      1.70e-03  
    3   -4140.1237287968      2.04e-03  
    4   -4140.2650610304      4.97e-04  
    5   -4140.2733982200      1.58e-04  
    6   -4140.2738959718      9.86e-05  
    7   -4140.2742135601      2.01e-05  
    8   -4140.2742244448      9.19e-06  
    9   -4140.2742270585      2.55e-06  
   10   -4140.2742272524      1.02e-06  
   11   -4140.2742272867      2.23e-07  
   12   -4140.2742272885      1.36e-07  
   13   -4140.2742272890      4.04e-08  
   14   -4140.2742272892      1.59e-08  
   15   -4140.2742272892      5.52e-09  Convergence criterion met
 ---------------------------------------
 SCF time:   CPU 1037.96s  wall 1038.00s 
 SCF   energy in the final basis set =    -4140.2742272892
 Total energy in the final basis set =    -4140.2742272892

 --------------------------------------------------------------

                    Orbital Energies (a.u.)
 --------------------------------------------------------------

 Alpha MOs
 -- Occupied --
********-101.5813-101.5811-101.5760-101.5746-101.5743-101.5711-101.5706
-10.2877 -10.2848 -10.2846 -10.2842 -10.2841 -10.2788 -10.2734 -10.2726
-10.2514 -10.2468 -10.2232 -10.2199  -9.4983  -9.4958  -9.4955  -9.4912
 -9.4910  -9.4905  -9.4879  -9.4874  -7.2635  -7.2609  -7.2605  -7.2558
 -7.2557  -7.2555  -7.2532  -7.2526  -7.2521  -7.2520  -7.2507  -7.2504
 -7.2496  -7.2495  -7.2459  -7.2456  -7.2453  -7.2452  -7.2447  -7.2447
 -7.2424  -7.2420  -7.2418  -7.2414  -0.9791  -0.9535  -0.9344  -0.9180
 -0.9072  -0.8854  -0.8730  -0.8656  -0.8580  -0.8398  -0.8074  -0.7601
 -0.7523  -0.7464  -0.6793  -0.6462  -0.6313  -0.6220  -0.5694  -0.5550
 -0.5326  -0.5300  -0.5037  -0.4855  -0.4782  -0.4762  -0.4758  -0.4675
 -0.4609  -0.4469  -0.4393  -0.4311  -0.4211  -0.4183  -0.4081  -0.4031
 -0.3859  -0.3720  -0.3624  -0.3602  -0.3555  -0.3499  -0.3443  -0.3415
 -0.3370  -0.3301  -0.3180  -0.3044  -0.2994  -0.2809  -0.2779  -0.2731
 -0.2517
 -- Virtual --
 -0.0854  -0.0678  -0.0644  -0.0539  -0.0396  -0.0351  -0.0154  -0.0112
 -0.0024   0.0005   0.0078   0.0160   0.0208   0.0217   0.0252   0.0306
  0.0321   0.0465   0.0490   0.0536   0.0546   0.0623   0.0630   0.0678
  0.0726   0.0768   0.0786   0.0825   0.0844   0.0859   0.0897   0.0946
  0.0972   0.0997   0.1021   0.1049   0.1094   0.1143   0.1150   0.1182
  0.1202   0.1252   0.1262   0.1309   0.1321   0.1344   0.1426   0.1466
  0.1468   0.1514   0.1535   0.1587   0.1592   0.1634   0.1653   0.1696
  0.1773   0.1782   0.1835   0.1871   0.1898   0.1959   0.1984   0.2045
  0.2069   0.2120   0.2137   0.2174   0.2207   0.2229   0.2287   0.2296
  0.2327   0.2397   0.2422   0.2467   0.2488   0.2535   0.2560   0.2575
  0.2612   0.2634   0.2666   0.2708   0.2758   0.2761   0.2795   0.2858
  0.2897   0.2901   0.2965   0.3021   0.3102   0.3108   0.3131   0.3177
  0.3187   0.3266   0.3347   0.3381   0.3477   0.3845   0.4049   0.4080
  0.4208   0.4259   0.4302   0.4331   0.4377   0.4439   0.4524   0.4598
  0.4623   0.4641   0.4675   0.4730   0.4774   0.4800   0.4856   0.4884
  0.4947   0.4994   0.5048   0.5069   0.5129   0.5182   0.5204   0.5308
  0.5388   0.5443   0.5519   0.5594   0.5726   0.5831   0.5850   0.5907
  0.5928   0.5994   0.6064   0.6101   0.6130   0.6158   0.6210   0.6256
  0.6292   0.6342   0.6395   0.6481   0.6580   0.6705   0.6758   0.6977
  0.7028   0.7136   0.7188   0.7348   0.7745   0.7770   0.7929   0.7945
  0.7979   0.8034   0.8062   0.8119   0.8254   0.8307   0.8333   0.8376
  0.8410   0.8420   0.8456   0.8471   0.8520   0.8542   0.8572   0.8610
  0.8629   0.8736   0.8801   0.8858   0.8888   0.8897   0.8996   0.9061
  0.9117   0.9162   0.9194   0.9283   0.9317   0.9357   0.9437   0.9473
  0.9521   0.9582   0.9631   0.9634   0.9687   0.9740   0.9793   0.9851
  0.9885   1.0030   1.0110   1.0154   1.0286   1.0374   1.0425   1.0624
  1.0683   1.0789   1.0889   1.1028   1.1230   1.1357   1.1656   1.1732
  1.1935   1.2069   1.2154   1.2279   1.2320   1.2402   1.2585   1.2684
  1.2757   1.2800   1.2897   1.2977   1.3057   1.3074   1.3193   1.3294
  1.3338   1.3551   1.3683   1.3864   1.4059   1.4418   1.4486   1.4647
  1.4990   1.5082   1.5522   1.5568   1.5662   1.5765   1.6292   1.6429
  1.6440   1.6661   1.6878   1.7201   1.7332   1.7479   1.7605   1.7756
  1.7949   1.8207   1.8397   1.8518   1.8560   1.8589   1.8627   1.8850
  1.8900   1.8962   1.9033   1.9476   1.9625   1.9940   2.0342   2.0814
  2.1080   2.1244   2.1476   2.1822   2.1989   2.2033   2.2241   2.2270
  2.2440   2.2571   2.2600   2.2704   2.2813   2.2911   2.2932   2.3075
  2.3221   2.3401   2.3608   2.3624   2.3750   2.4035   2.4080   2.4132
  2.4317   2.4410   2.4549   2.4576   2.4767   2.4845   2.4931   2.5089
  2.5361   2.5389   2.5512   2.6075   2.6188   2.6288   2.6398   2.6453
  2.6592   2.6806   2.6909   2.7107   2.7258   2.7449   2.7658   2.7799
  2.7859   2.8116   2.8190   2.8901   2.8928   2.9065   2.9516   3.0361
  3.0682   3.0749   3.0929   3.1172   3.1275   3.1385   3.1593   3.1804
  3.2237   3.2463   3.2572   3.2667   3.3681   3.4059   3.4658   3.5088
  3.6046   3.6473   3.6833   3.8447   3.8696   3.8897   3.9864   4.0480
  4.3699   4.8072   4.8210   9.7168   9.7662   9.7846   9.7997   9.8169
  9.8237   9.8570   9.8679  23.2396  23.4538  23.7799  23.8222  23.8264
 23.8870  23.9377  23.9512  23.9952  23.9972  24.0436  24.1256  25.7613
 25.7658  25.7906  25.8283  25.8390  25.9015  26.0383  26.0706  26.1102
 26.1200  26.1773  26.2192  26.2673  26.3863  26.4318  26.4649  26.4940
 26.5756  26.6119  26.7348  26.7727  26.8524  26.9621  27.1066 215.7061
215.7589 215.7803 215.7983 215.8178 215.8248 215.8732 215.8903
 --------------------------------------------------------------

          Ground-State Mulliken Net Atomic Charges

     Atom                 Charge (a.u.)
  ----------------------------------------
      1 C                    -1.352173
      2 C                    -1.286723
      3 Cl                    0.597994
      4 C                     0.604568
      5 Cl                    0.645896
      6 C                    -0.485752
      7 Cl                    0.665124
      8 C                     0.370446
      9 Cl                    0.641238
     10 C                    -1.151623
     11 Cl                    0.614174
     12 C                    -0.141874
     13 C                    -0.764872
     14 Cl                    0.507164
     15 C                     0.660062
     16 Cl                    0.477080
     17 C                    -0.932501
     18 H                     0.197249
     19 C                    -0.289436
     20 H                     0.209472
     21 C                    -0.128587
     22 Cl                    0.343076
  ----------------------------------------
  Sum of atomic charges =     0.000000

 -----------------------------------------------------------------
                    Cartesian Multipole Moments
 -----------------------------------------------------------------
    Charge (ESU x 10^10)
                -0.0000
    Dipole Moment (Debye)
         X       1.3635      Y       0.7132      Z      -1.6471
       Tot       2.2541
    Quadrupole Moments (Debye-Ang)
        XX    -165.3336     XY       2.6941     YY    -172.6518
        XZ      -6.7452     YZ      -3.0126     ZZ    -163.4886
    Octopole Moments (Debye-Ang^2)
       XXX     -56.0198    XXY      37.8347    XYY     -31.4151
       YYY      73.0134    XXZ     -38.6783    XYZ      -7.1808
       YYZ      -8.2750    XZZ       0.5097    YZZ      28.4814
       ZZZ     -56.0131
    Hexadecapole Moments (Debye-Ang^3)
      XXXX   -6831.6403   XXXY     595.3727   XXYY   -1388.6167
      XYYY     564.1879   YYYY   -1240.9946   XXXZ     629.7978
      XXYZ      30.7224   XYYZ     262.4877   YYYZ     189.7355
      XXZZ   -1704.1309   XYZZ     203.2907   YYZZ    -877.7393
      XZZZ     670.8709   YZZZ     161.9905   ZZZZ   -3876.6485
 -----------------------------------------------------------------
 Calculating analytic gradient of the SCF energy
 Gradient of SCF Energy
            1           2           3           4           5           6
    1  -0.0103566  -0.0084256   0.0216500  -0.0015566   0.0009330   0.0101060
    2   0.0007058  -0.0034657  -0.0539888  -0.0000708   0.0001783  -0.0002412
    3   0.0054966  -0.0040795  -0.0306826  -0.0145548   0.0050487  -0.0058091
            7           8           9          10          11          12
    1  -0.0052286   0.0123048  -0.0040339  -0.0005667   0.0390623   0.0121537
    2   0.0001423  -0.0002531  -0.0001157   0.0035055   0.0526628  -0.0018641
    3   0.0030860   0.0082320  -0.0032132   0.0092801  -0.0057240  -0.0055324
           13          14          15          16          17          18
    1   0.0009777  -0.0152930  -0.0058985  -0.0001727  -0.0001340   0.0000658
    2   0.0093516   0.0492789   0.0049040  -0.0027854  -0.0006598   0.0005090
    3  -0.0052804   0.0406939  -0.0020772   0.0029314   0.0010807  -0.0005881
           19          20          21          22
    1  -0.0008373   0.0004074  -0.0002806  -0.0448766
    2  -0.0030621   0.0000349  -0.0040148  -0.0507517
    3   0.0038635  -0.0003973  -0.0001619  -0.0016125
 Max gradient component =       5.399E-02
 RMS gradient           =       1.696E-02
 Gradient time:  CPU 355.33 s  wall 355.33 s
 Geometry Optimization Parameters
   NAtoms,    NIC,     NZ,  NCons,   NDum,   NFix, NCnnct, MaxDiis
       22     171      22       0       0       0       0       0

 Cartesian Hessian Update
 Hessian updated using BFGS update


** GEOMETRY OPTIMIZATION IN DELOCALIZED INTERNAL COORDINATES **
   Searching for a Minimum

   Optimization Cycle:   2

                       Coordinates (Angstroms)
     ATOM                X               Y               Z
      1  C        -0.0030242417   -0.0011788099    0.0042153383
      2  C        -0.0134049225    0.0181809800    1.4059738713
      3  Cl        1.4989969033    0.0430651259    2.2786866783
      4  C        -1.2076916333    0.0436082151    2.1192266723
      5  Cl       -1.1775243667    0.0756487565    3.8688174847
      6  C        -2.4241401931    0.0556105949    1.4452852468
      7  Cl       -3.9267496891    0.0905331348    2.3400970428
      8  C        -2.4368124122    0.0396758936    0.0547883800
      9  Cl       -3.9608407936    0.0425324708   -0.8055761727
     10  C        -1.2404380775    0.0092170278   -0.6549455889
     11  Cl       -1.2886899710   -0.0497265205   -2.3999763711
     12  C         1.2807621901   -0.0310903036   -0.7610029659
     13  C         2.3166756868   -0.9115875385   -0.4131003241
     14  Cl        2.0937344407   -2.0209895647    0.9180049811
     15  C         3.5113730523   -0.9333911543   -1.1269367361
     16  Cl        4.7890528726   -2.0461157885   -0.6802758494
     17  C         3.6964741540   -0.0814874816   -2.2061039009
     18  H         4.6257093637   -0.1014604826   -2.7608075440
     19  C         2.6847154905    0.7942173426   -2.5683235802
     20  H         2.8228971617    1.4680078981   -3.4042542840
     21  C         1.4957140237    0.8199038725   -1.8543270032
     22  Cl        0.2608389211    1.9655029500   -2.3219131375
   Point Group: c1    Number of degrees of freedom:    60


   Energy is  -4140.274227289

 Hessian updated using BFGS update

 58 Hessian modes will be used to form the next step
  Hessian Eigenvalues:
     0.016317    0.017505    0.019852    0.020575    0.020683    0.021678
     0.022486    0.022742    0.023495    0.024090    0.024090    0.024114
     0.024114    0.024135    0.024135    0.024143    0.024143    0.055183
     0.081301    0.101101    0.125259    0.159997    0.160027    0.216244
     0.223473    0.227252    0.228496    0.234629    0.245932    0.249709
     0.249977    0.249984    0.249993    0.249996    0.249999    0.250000
     0.250353    0.287750    0.287931    0.290423    0.292961    0.299952
     0.301037    0.316483    0.356662    0.356669    0.402034    0.407426
     0.419195    0.426024    0.457239    0.458703    0.466313    0.468805
     0.478194    0.478213    0.478481    0.479309

 Minimum search - taking simple RFO step
 Searching for Lamda that Minimizes Along All modes
 Value Taken    Lamda =  -0.05237665
 Calculated Step too Large.  Step scaled by  0.537280
 Step Taken.  Stepsize is  0.300000

                             Maximum     Tolerance    Cnvgd?
         Gradient           0.071165      0.000300      NO
         Displacement       0.230346      0.001200      NO
         Energy change     -0.034037      0.000001      NO


 New Cartesian Coordinates Obtained by Inverse Iteration

 Displacement from previous Coordinates is:  0.335233
 ----------------------------------------------------------------
             Standard Nuclear Orientation (Angstroms)
    I     Atom           X                Y                Z
 ----------------------------------------------------------------
    1      C      -0.0028893037    -0.0020277563     0.0062298238
    2      C      -0.0170135423     0.0422613814     1.4107414373
    3      Cl      1.4878306008     0.0982362459     2.2827398971
    4      C      -1.2144291010     0.0680796433     2.1267830898
    5      Cl     -1.1903039892     0.1296523907     3.8702085890
    6      C      -2.4335044252     0.0566123028     1.4494170821
    7      Cl     -3.9314617555     0.0918143208     2.3396769226
    8      C      -2.4460502418     0.0167684875     0.0555800074
    9      Cl     -3.9668104295    -0.0087914987    -0.7990048184
   10      C      -1.2440848296    -0.0148368260    -0.6529487093
   11      Cl     -1.2931655971    -0.1053678212    -2.3904813287
   12      C       1.2797260428    -0.0326839939    -0.7577755915
   13      C       2.3114488036    -0.9330429932    -0.4280168466
   14      Cl      2.0829459392    -2.0637245933     0.8760267203
   15      C       3.5084840382    -0.9520739812    -1.1445644506
   16      Cl      4.7830645531    -2.0776244419    -0.7327230728
   17      C       3.7010197279    -0.0805281239    -2.2077078924
   18      H       4.6306902079    -0.1011323120    -2.7613037423
   19      C       2.6990983026     0.8124902008    -2.5537509378
   20      H       2.8418890233     1.5011370103    -3.3761450008
   21      C       1.5103291799     0.8360071253    -1.8381242843
   22      Cl      0.3008147556     2.0074518509    -2.2973046562
 ----------------------------------------------------------------
 Nuclear Repulsion Energy =        2813.81814520 hartrees
 There are      105 alpha and      105 beta electrons
 Applying Cartesian multipole field
    Component          Value
    ---------          -----
     (2,0,0)        1.00000E-11
     (0,2,0)        2.00000E-11
     (0,0,2)       -3.00000E-11
 Nucleus-field energy     =    -0.0000000200 hartrees
 Requested basis set is 6-311++G(d,p)
 There are 186 shells and 518 basis functions
 A cutoff of  1.0D-15 yielded  12534 shell pairs
 There are    109009 function pairs (    117307 Cartesian)
 Smallest overlap matrix eigenvalue = 1.05E-07
 Linear dependence detected in AO basis
 Number of orthogonalized atomic orbitals = 512
 Maximum deviation from orthogonality = 4.037E-10
 Guess from superposition of atomic densities
 Warning:  Energy on first SCF cycle will be non-variational
 SAD guess density has 210.000000 electrons

 -----------------------------------------------------------------------
  General SCF calculation program by
  Eric Jon Sundstrom, Paul Horn, Yuezhi Mao, Dmitri Zuev, Alec White,
  David Stuck, Shaama M.S., Shane Yost, Joonho Lee, David Small,
  Daniel Levine, Susi Lehtola, Hugh Burton, Evgeny Epifanovsky,
  Bang C. Huynh
 -----------------------------------------------------------------------
 Exchange:     0.2000 Hartree-Fock + 0.0800 Slater + 0.7200 B88
 Correlation:  0.1900 VWN1RPA + 0.8100 LYP
 Using SG-1 standard quadrature grid
 A restricted SCF calculation will be
 performed using DIIS
 SCF converges when DIIS error is below 1.0e-08
 ---------------------------------------
  Cycle       Energy         DIIS error
 ---------------------------------------
    1   -4145.2012600626      2.68e-02  
    2   -4140.2035121214      1.69e-03  
    3   -4140.1485594665      2.03e-03  
    4   -4140.2892786365      4.92e-04  
    5   -4140.2973806391      1.63e-04  
    6   -4140.2979403624      9.81e-05  
    7   -4140.2982541290      1.95e-05  
    8   -4140.2982641107      9.41e-06  
    9   -4140.2982668699      2.58e-06  
   10   -4140.2982670693      1.01e-06  
   11   -4140.2982671038      2.29e-07  
   12   -4140.2982671053      1.40e-07  
   13   -4140.2982671060      3.90e-08  
   14   -4140.2982671062      1.68e-08  
   15   -4140.2982671060      5.42e-09  Convergence criterion met
 ---------------------------------------
 SCF time:   CPU 1030.64s  wall 1031.00s 
 SCF   energy in the final basis set =    -4140.2982671060
 Total energy in the final basis set =    -4140.2982671060

 --------------------------------------------------------------

                    Orbital Energies (a.u.)
 --------------------------------------------------------------

 Alpha MOs
 -- Occupied --
********-101.5816-101.5814-101.5761-101.5753-101.5752-101.5722-101.5712
-10.2877 -10.2848 -10.2846 -10.2842 -10.2840 -10.2792 -10.2732 -10.2723
-10.2514 -10.2471 -10.2227 -10.2192  -9.4986  -9.4962  -9.4959  -9.4918
 -9.4916  -9.4906  -9.4887  -9.4876  -7.2637  -7.2613  -7.2609  -7.2564
 -7.2564  -7.2556  -7.2535  -7.2534  -7.2524  -7.2522  -7.2510  -7.2508
 -7.2500  -7.2499  -7.2464  -7.2463  -7.2458  -7.2454  -7.2454  -7.2448
 -7.2432  -7.2426  -7.2422  -7.2416  -0.9776  -0.9527  -0.9326  -0.9182
 -0.9075  -0.8858  -0.8752  -0.8672  -0.8550  -0.8402  -0.8064  -0.7585
 -0.7502  -0.7456  -0.6781  -0.6441  -0.6308  -0.6214  -0.5682  -0.5538
 -0.5325  -0.5299  -0.5038  -0.4862  -0.4767  -0.4756  -0.4748  -0.4671
 -0.4594  -0.4469  -0.4359  -0.4313  -0.4198  -0.4177  -0.4061  -0.4021
 -0.3842  -0.3707  -0.3621  -0.3599  -0.3559  -0.3499  -0.3443  -0.3408
 -0.3370  -0.3302  -0.3183  -0.3077  -0.3003  -0.2878  -0.2780  -0.2720
 -0.2558
 -- Virtual --
 -0.0854  -0.0655  -0.0637  -0.0537  -0.0408  -0.0333  -0.0129  -0.0108
 -0.0013   0.0022   0.0082   0.0166   0.0215   0.0223   0.0255   0.0312
  0.0323   0.0467   0.0492   0.0537   0.0551   0.0621   0.0630   0.0677
  0.0725   0.0773   0.0777   0.0824   0.0844   0.0861   0.0897   0.0948
  0.0979   0.0997   0.1023   0.1044   0.1092   0.1145   0.1151   0.1184
  0.1204   0.1253   0.1263   0.1305   0.1321   0.1348   0.1430   0.1463
  0.1466   0.1512   0.1531   0.1580   0.1591   0.1629   0.1645   0.1686
  0.1763   0.1778   0.1834   0.1856   0.1892   0.1955   0.1986   0.2037
  0.2060   0.2120   0.2137   0.2186   0.2205   0.2226   0.2289   0.2295
  0.2320   0.2391   0.2411   0.2466   0.2489   0.2524   0.2549   0.2566
  0.2605   0.2632   0.2667   0.2709   0.2754   0.2758   0.2798   0.2849
  0.2897   0.2903   0.2966   0.3018   0.3095   0.3099   0.3123   0.3174
  0.3213   0.3268   0.3341   0.3377   0.3477   0.3853   0.4051   0.4075
  0.4207   0.4255   0.4303   0.4334   0.4374   0.4433   0.4537   0.4596
  0.4627   0.4649   0.4678   0.4733   0.4770   0.4810   0.4877   0.4893
  0.4950   0.4998   0.5066   0.5096   0.5104   0.5184   0.5201   0.5288
  0.5362   0.5451   0.5509   0.5551   0.5737   0.5820   0.5824   0.5898
  0.5942   0.6000   0.6068   0.6108   0.6129   0.6154   0.6212   0.6234
  0.6279   0.6316   0.6420   0.6478   0.6604   0.6679   0.6754   0.6966
  0.7011   0.7124   0.7184   0.7413   0.7754   0.7815   0.7924   0.7964
  0.7979   0.8084   0.8154   0.8182   0.8258   0.8320   0.8356   0.8393
  0.8418   0.8441   0.8454   0.8468   0.8505   0.8545   0.8576   0.8619
  0.8656   0.8750   0.8795   0.8848   0.8893   0.8934   0.8982   0.9076
  0.9120   0.9185   0.9220   0.9284   0.9319   0.9388   0.9434   0.9470
  0.9527   0.9587   0.9630   0.9632   0.9688   0.9773   0.9789   0.9870
  0.9915   0.9988   1.0038   1.0140   1.0209   1.0301   1.0419   1.0598
  1.0697   1.0760   1.0802   1.1011   1.1227   1.1344   1.1629   1.1722
  1.1926   1.2053   1.2126   1.2258   1.2280   1.2420   1.2545   1.2666
  1.2767   1.2774   1.2911   1.2986   1.3040   1.3059   1.3145   1.3262
  1.3337   1.3566   1.3683   1.3853   1.4036   1.4441   1.4500   1.4635
  1.4990   1.5071   1.5498   1.5551   1.5654   1.5766   1.6289   1.6433
  1.6462   1.6672   1.6870   1.7199   1.7329   1.7466   1.7588   1.7746
  1.7927   1.8182   1.8368   1.8506   1.8542   1.8560   1.8621   1.8825
  1.8886   1.8975   1.9017   1.9467   1.9619   1.9908   2.0322   2.0828
  2.1088   2.1237   2.1471   2.1807   2.2016   2.2094   2.2250   2.2425
  2.2534   2.2581   2.2643   2.2734   2.2778   2.2912   2.2927   2.3055
  2.3227   2.3380   2.3518   2.3593   2.3754   2.3979   2.4069   2.4089
  2.4278   2.4331   2.4475   2.4542   2.4764   2.4898   2.4930   2.5114
  2.5384   2.5389   2.5513   2.6072   2.6174   2.6294   2.6355   2.6422
  2.6593   2.6792   2.6887   2.7101   2.7177   2.7446   2.7646   2.7782
  2.7849   2.8095   2.8182   2.8869   2.8905   2.9077   2.9524   3.0316
  3.0673   3.0723   3.0897   3.1138   3.1292   3.1319   3.1551   3.1797
  3.2213   3.2420   3.2527   3.2642   3.3644   3.4047   3.4648   3.5088
  3.6043   3.6461   3.6782   3.8428   3.8672   3.8869   3.9844   4.0494
  4.3668   4.7997   4.8163   9.7133   9.7650   9.7844   9.7986   9.8123
  9.8195   9.8586   9.8683  23.2431  23.4553  23.7726  23.8153  23.8215
 23.8815  23.9264  23.9376  23.9811  23.9927  24.0319  24.1245  25.7696
 25.8070  25.8245  25.8545  25.8635  25.9214  26.0391  26.0631  26.1067
 26.1117  26.1718  26.2175  26.2664  26.3093  26.3962  26.4526  26.4639
 26.5790  26.6011  26.7286  26.7727  26.8440  26.9563  27.1047 215.7026
215.7577 215.7802 215.7975 215.8132 215.8215 215.8720 215.8875
 --------------------------------------------------------------

          Ground-State Mulliken Net Atomic Charges

     Atom                 Charge (a.u.)
  ----------------------------------------
      1 C                    -1.235405
      2 C                    -1.290091
      3 Cl                    0.560203
      4 C                     0.596359
      5 Cl                    0.641458
      6 C                    -0.522581
      7 Cl                    0.666423
      8 C                     0.359723
      9 Cl                    0.636679
     10 C                    -1.135955
     11 Cl                    0.573315
     12 C                    -0.064797
     13 C                    -0.681421
     14 Cl                    0.474996
     15 C                     0.613170
     16 Cl                    0.479445
     17 C                    -0.935210
     18 H                     0.199149
     19 C                    -0.273387
     20 H                     0.210657
     21 C                    -0.184684
     22 Cl                    0.311952
  ----------------------------------------
  Sum of atomic charges =     0.000000

 -----------------------------------------------------------------
                    Cartesian Multipole Moments
 -----------------------------------------------------------------
    Charge (ESU x 10^10)
                 0.0000
    Dipole Moment (Debye)
         X       1.3276      Y       0.7159      Z      -1.5893
       Tot       2.1911
    Quadrupole Moments (Debye-Ang)
        XX    -165.0461     XY       2.8613     YY    -172.3582
        XZ      -6.8316     YZ      -2.8487     ZZ    -163.5982
    Octopole Moments (Debye-Ang^2)
       XXX     -55.7465    XXY      38.1140    XYY     -30.6043
       YYY      74.1478    XXZ     -38.3552    XYZ      -7.4505
       YYZ      -8.2006    XZZ       0.0277    YZZ      29.2638
       ZZZ     -52.9891
    Hexadecapole Moments (Debye-Ang^3)
      XXXX   -6832.3611   XXXY     589.2439   XXYY   -1395.2391
      XYYY     555.6956   YYYY   -1278.2434   XXXZ     650.5941
      XXYZ      23.6527   XYYZ     268.8393   YYYZ     161.3044
      XXZZ   -1704.2101   XYZZ     203.9091   YYZZ    -881.3702
      XZZZ     693.5002   YZZZ     140.4556   ZZZZ   -3866.4469
 -----------------------------------------------------------------
 Calculating analytic gradient of the SCF energy
 Gradient of SCF Energy
            1           2           3           4           5           6
    1  -0.0050932  -0.0043890   0.0135588  -0.0010120   0.0003777   0.0055660
    2   0.0005730  -0.0030407  -0.0395808  -0.0002560   0.0001733  -0.0001501
    3   0.0025608  -0.0016460  -0.0225786  -0.0083228   0.0031129  -0.0031803
            7           8           9          10          11          12
    1  -0.0030303   0.0069931  -0.0025804  -0.0007086   0.0276242   0.0061673
    2   0.0000880   0.0000666  -0.0001597   0.0029784   0.0387005  -0.0013943
    3   0.0017885   0.0048110  -0.0017938   0.0046541  -0.0022863  -0.0024424
           13          14          15          16          17          18
    1   0.0012420  -0.0099499  -0.0031709  -0.0000544   0.0001861  -0.0000018
    2   0.0055763   0.0369526   0.0029552  -0.0016311  -0.0006480   0.0003654
    3  -0.0020342   0.0281164  -0.0012823   0.0015861   0.0007388  -0.0003679
           19          20          21          22
    1  -0.0008990   0.0002347  -0.0003818  -0.0306786
    2  -0.0017397   0.0000218  -0.0019777  -0.0378730
    3   0.0022116  -0.0001951  -0.0016675  -0.0017832
 Max gradient component =       3.958E-02
 RMS gradient           =       1.206E-02
 Gradient time:  CPU 355.55 s  wall 355.56 s
 Geometry Optimization Parameters
   NAtoms,    NIC,     NZ,  NCons,   NDum,   NFix, NCnnct, MaxDiis
       22     171      22       0       0       0       0       0

 Cartesian Hessian Update
 Hessian updated using BFGS update


** GEOMETRY OPTIMIZATION IN DELOCALIZED INTERNAL COORDINATES **
   Searching for a Minimum

   Optimization Cycle:   3

                       Coordinates (Angstroms)
     ATOM                X               Y               Z
      1  C        -0.0028893037   -0.0020277563    0.0062298238
      2  C        -0.0170135423    0.0422613814    1.4107414373
      3  Cl        1.4878306008    0.0982362459    2.2827398971
      4  C        -1.2144291010    0.0680796433    2.1267830898
      5  Cl       -1.1903039892    0.1296523907    3.8702085890
      6  C        -2.4335044252    0.0566123028    1.4494170821
      7  Cl       -3.9314617555    0.0918143208    2.3396769226
      8  C        -2.4460502418    0.0167684875    0.0555800074
      9  Cl       -3.9668104295   -0.0087914987   -0.7990048184
     10  C        -1.2440848296   -0.0148368260   -0.6529487093
     11  Cl       -1.2931655971   -0.1053678212   -2.3904813287
     12  C         1.2797260428   -0.0326839939   -0.7577755915
     13  C         2.3114488036   -0.9330429932   -0.4280168466
     14  Cl        2.0829459392   -2.0637245933    0.8760267203
     15  C         3.5084840382   -0.9520739812   -1.1445644506
     16  Cl        4.7830645531   -2.0776244419   -0.7327230728
     17  C         3.7010197279   -0.0805281239   -2.2077078924
     18  H         4.6306902079   -0.1011323120   -2.7613037423
     19  C         2.6990983026    0.8124902008   -2.5537509378
     20  H         2.8418890233    1.5011370103   -3.3761450008
     21  C         1.5103291799    0.8360071253   -1.8381242843
     22  Cl        0.3008147556    2.0074518509   -2.2973046562
   Point Group: c1    Number of degrees of freedom:    60


   Energy is  -4140.298267106

 Hessian updated using BFGS update

 59 Hessian modes will be used to form the next step
  Hessian Eigenvalues:
     0.016317    0.017505    0.019828    0.020575    0.020683    0.021678
     0.022477    0.022742    0.023496    0.024090    0.024090    0.024114
     0.024114    0.024135    0.024135    0.024143    0.024143    0.055183
     0.069682    0.101100    0.107961    0.159997    0.160014    0.216266
     0.223768    0.227292    0.229250    0.234715    0.245973    0.249920
     0.249977    0.249987    0.249993    0.249998    0.250000    0.250076
     0.250806    0.287895    0.288860    0.290483    0.292966    0.300218
     0.301033    0.301051    0.316593    0.356665    0.356669    0.402879
     0.407420    0.419221    0.426040    0.457268    0.458727    0.466425
     0.470166    0.478187    0.478204    0.479195    0.479830

 Minimum search - taking simple RFO step
 Searching for Lamda that Minimizes Along All modes
 Value Taken    Lamda =  -0.03745057
 Calculated Step too Large.  Step scaled by  0.532092
 Step Taken.  Stepsize is  0.300000

                             Maximum     Tolerance    Cnvgd?
         Gradient           0.051620      0.000300      NO
         Displacement       0.228830      0.001200      NO
         Energy change     -0.024040      0.000001      NO


 New Cartesian Coordinates Obtained by Inverse Iteration

 Displacement from previous Coordinates is:  0.368842
 ----------------------------------------------------------------
             Standard Nuclear Orientation (Angstroms)
    I     Atom           X                Y                Z
 ----------------------------------------------------------------
    1      C      -0.0025346588    -0.0023181052     0.0074790750
    2      C      -0.0172680535     0.0700731950     1.4117787414
    3      Cl      1.4847459608     0.1593845088     2.2798422900
    4      C      -1.2160306363     0.0960798790     2.1298485182
    5      Cl     -1.1938124782     0.1909516701     3.8674098455
    6      C      -2.4369021359     0.0565953225     1.4505158824
    7      Cl     -3.9314481792     0.0912365000     2.3376202376
    8      C      -2.4494996588    -0.0110667604     0.0548316441
    9      Cl     -3.9659511822    -0.0695761905    -0.7968030480
   10      C      -1.2439233527    -0.0425660255    -0.6520553596
   11      Cl     -1.2893251167    -0.1666826743    -2.3843601743
   12      C       1.2781569791    -0.0328487156    -0.7553993397
   13      C       2.3000860090    -0.9546995732    -0.4442374450
   14      Cl      2.0586342157    -2.1081053408     0.8335131873
   15      C       3.4984355340    -0.9724502565    -1.1621132698
   16      Cl      4.7635030450    -2.1169202744    -0.7823493979
   17      C       3.7013702511    -0.0790112398    -2.2063692338
   18      H       4.6317029503    -0.1006502713    -2.7586649026
   19      C       2.7115824341     0.8339834814    -2.5340343980
   20      H       2.8616707784     1.5386946676    -3.3410386351
   21      C       1.5221870712     0.8553259215    -1.8177722659
   22      Cl      0.3322481834     2.0532469001    -2.2600897138
 ----------------------------------------------------------------
 Nuclear Repulsion Energy =        2808.50909045 hartrees
 There are      105 alpha and      105 beta electrons
 Applying Cartesian multipole field
    Component          Value
    ---------          -----
     (2,0,0)        1.00000E-11
     (0,2,0)        2.00000E-11
     (0,0,2)       -3.00000E-11
 Nucleus-field energy     =    -0.0000000188 hartrees
 Requested basis set is 6-311++G(d,p)
 There are 186 shells and 518 basis functions
 A cutoff of  1.0D-15 yielded  12536 shell pairs
 There are    109048 function pairs (    117366 Cartesian)
 Smallest overlap matrix eigenvalue = 1.07E-07
 Linear dependence detected in AO basis
 Number of orthogonalized atomic orbitals = 512
 Maximum deviation from orthogonality = 4.142E-10
 Guess from superposition of atomic densities
 Warning:  Energy on first SCF cycle will be non-variational
 SAD guess density has 210.000000 electrons

 -----------------------------------------------------------------------
  General SCF calculation program by
  Eric Jon Sundstrom, Paul Horn, Yuezhi Mao, Dmitri Zuev, Alec White,
  David Stuck, Shaama M.S., Shane Yost, Joonho Lee, David Small,
  Daniel Levine, Susi Lehtola, Hugh Burton, Evgeny Epifanovsky,
  Bang C. Huynh
 -----------------------------------------------------------------------
 Exchange:     0.2000 Hartree-Fock + 0.0800 Slater + 0.7200 B88
 Correlation:  0.1900 VWN1RPA + 0.8100 LYP
 Using SG-1 standard quadrature grid
 A restricted SCF calculation will be
 performed using DIIS
 SCF converges when DIIS error is below 1.0e-08
 ---------------------------------------
  Cycle       Energy         DIIS error
 ---------------------------------------
    1   -4145.1716048982      2.67e-02  
    2   -4140.2209360134      1.69e-03  
    3   -4140.1656159997      2.03e-03  
    4   -4140.3064633950      4.91e-04  
    5   -4140.3144101815      1.69e-04  
    6   -4140.3150447730      9.83e-05  
    7   -4140.3153598485      2.00e-05  
    8   -4140.3153703037      9.70e-06  
    9   -4140.3153732458      2.64e-06  
   10   -4140.3153734592      9.95e-07  
   11   -4140.3153734925      2.34e-07  
   12   -4140.3153734936      1.41e-07  
   13   -4140.3153734947      3.80e-08  
   14   -4140.3153734943      1.75e-08  
   15   -4140.3153734949      5.28e-09  Convergence criterion met
 ---------------------------------------
 SCF time:   CPU 1031.25s  wall 1031.00s 
 SCF   energy in the final basis set =    -4140.3153734949
 Total energy in the final basis set =    -4140.3153734949

 --------------------------------------------------------------

                    Orbital Energies (a.u.)
 --------------------------------------------------------------

 Alpha MOs
 -- Occupied --
********-101.5819-101.5816-101.5762-101.5762-101.5762-101.5733-101.5719
-10.2877 -10.2846 -10.2845 -10.2841 -10.2840 -10.2794 -10.2731 -10.2722
-10.2509 -10.2469 -10.2224 -10.2189  -9.4988  -9.4965  -9.4963  -9.4924
 -9.4923  -9.4908  -9.4895  -9.4880  -7.2639  -7.2616  -7.2612  -7.2572
 -7.2570  -7.2557  -7.2543  -7.2537  -7.2527  -7.2526  -7.2514  -7.2511
 -7.2503  -7.2503  -7.2470  -7.2470  -7.2464  -7.2462  -7.2455  -7.2449
 -7.2441  -7.2434  -7.2426  -7.2420  -0.9768  -0.9522  -0.9316  -0.9184
 -0.9075  -0.8860  -0.8769  -0.8684  -0.8527  -0.8406  -0.8057  -0.7576
 -0.7489  -0.7452  -0.6772  -0.6426  -0.6307  -0.6211  -0.5675  -0.5531
 -0.5328  -0.5299  -0.5037  -0.4867  -0.4760  -0.4753  -0.4741  -0.4669
 -0.4582  -0.4471  -0.4334  -0.4309  -0.4191  -0.4171  -0.4043  -0.4012
 -0.3824  -0.3695  -0.3619  -0.3597  -0.3562  -0.3497  -0.3445  -0.3405
 -0.3369  -0.3302  -0.3188  -0.3123  -0.3015  -0.2936  -0.2764  -0.2712
 -0.2586
 -- Virtual --
 -0.0849  -0.0647  -0.0625  -0.0536  -0.0421  -0.0322  -0.0114  -0.0105
 -0.0009   0.0033   0.0083   0.0169   0.0220   0.0228   0.0257   0.0317
  0.0324   0.0468   0.0492   0.0537   0.0555   0.0618   0.0632   0.0673
  0.0723   0.0770   0.0777   0.0822   0.0842   0.0864   0.0897   0.0951
  0.0985   0.0997   0.1025   0.1040   0.1090   0.1145   0.1153   0.1185
  0.1205   0.1254   0.1264   0.1301   0.1321   0.1351   0.1432   0.1458
  0.1466   0.1508   0.1527   0.1573   0.1590   0.1622   0.1640   0.1674
  0.1755   0.1775   0.1827   0.1847   0.1884   0.1957   0.1990   0.2027
  0.2059   0.2122   0.2140   0.2202   0.2205   0.2227   0.2291   0.2294
  0.2316   0.2388   0.2403   0.2467   0.2489   0.2515   0.2537   0.2562
  0.2599   0.2632   0.2674   0.2714   0.2748   0.2762   0.2801   0.2839
  0.2894   0.2906   0.2968   0.3016   0.3084   0.3089   0.3111   0.3172
  0.3242   0.3278   0.3350   0.3373   0.3476   0.3857   0.4050   0.4070
  0.4206   0.4250   0.4301   0.4329   0.4387   0.4424   0.4550   0.4594
  0.4628   0.4656   0.4683   0.4739   0.4770   0.4820   0.4882   0.4931
  0.4954   0.4993   0.5066   0.5077   0.5108   0.5166   0.5211   0.5260
  0.5352   0.5462   0.5498   0.5564   0.5748   0.5806   0.5818   0.5900
  0.5960   0.6008   0.6066   0.6113   0.6133   0.6150   0.6206   0.6218
  0.6276   0.6307   0.6456   0.6487   0.6629   0.6657   0.6741   0.6950
  0.7002   0.7117   0.7188   0.7476   0.7756   0.7818   0.7915   0.7973
  0.7983   0.8083   0.8191   0.8233   0.8287   0.8313   0.8360   0.8395
  0.8415   0.8444   0.8462   0.8487   0.8497   0.8551   0.8577   0.8632
  0.8710   0.8760   0.8795   0.8835   0.8914   0.8954   0.8987   0.9081
  0.9127   0.9208   0.9244   0.9297   0.9321   0.9401   0.9439   0.9477
  0.9530   0.9586   0.9621   0.9634   0.9688   0.9749   0.9805   0.9901
  0.9918   0.9957   0.9993   1.0051   1.0167   1.0294   1.0429   1.0580
  1.0682   1.0705   1.0817   1.0991   1.1248   1.1334   1.1608   1.1717
  1.1926   1.2038   1.2110   1.2217   1.2269   1.2419   1.2517   1.2667
  1.2760   1.2787   1.2920   1.2985   1.3021   1.3051   1.3121   1.3241
  1.3347   1.3582   1.3687   1.3859   1.4020   1.4473   1.4535   1.4636
  1.4989   1.5069   1.5497   1.5550   1.5644   1.5778   1.6287   1.6434
  1.6492   1.6678   1.6863   1.7196   1.7335   1.7461   1.7579   1.7746
  1.7916   1.8164   1.8349   1.8486   1.8520   1.8552   1.8627   1.8814
  1.8879   1.9007   1.9025   1.9469   1.9607   1.9876   2.0310   2.0840
  2.1096   2.1231   2.1464   2.1793   2.2013   2.2160   2.2255   2.2465
  2.2548   2.2587   2.2691   2.2735   2.2881   2.2926   2.2981   2.3037
  2.3211   2.3296   2.3450   2.3514   2.3766   2.3940   2.4034   2.4086
  2.4274   2.4345   2.4437   2.4529   2.4765   2.4949   2.4961   2.5152
  2.5377   2.5396   2.5523   2.6066   2.6164   2.6305   2.6316   2.6408
  2.6609   2.6789   2.6877   2.7101   2.7122   2.7447   2.7640   2.7781
  2.7842   2.8086   2.8182   2.8845   2.8897   2.9112   2.9543   3.0304
  3.0674   3.0712   3.0866   3.1105   3.1282   3.1314   3.1529   3.1802
  3.2196   3.2401   3.2502   3.2627   3.3623   3.4045   3.4654   3.5095
  3.6048   3.6455   3.6753   3.8420   3.8677   3.8860   3.9843   4.0502
  4.3615   4.7944   4.8147   9.7118   9.7651   9.7861   9.7981   9.8123
  9.8248   9.8564   9.8651  23.2458  23.4574  23.7688  23.8119  23.8197
 23.8801  23.9210  23.9305  23.9723  23.9894  24.0298  24.1235  25.7702
 25.8148  25.8250  25.8724  25.9175  25.9671  26.0354  26.0470  26.0829
 26.1016  26.1554  26.1995  26.2114  26.3369  26.3477  26.4600  26.4685
 26.5814  26.5931  26.7288  26.7729  26.8387  26.9555  27.1075 215.7015
215.7580 215.7828 215.7975 215.8136 215.8298 215.8667 215.8808
 --------------------------------------------------------------

          Ground-State Mulliken Net Atomic Charges

     Atom                 Charge (a.u.)
  ----------------------------------------
      1 C                    -1.143185
      2 C                    -1.278755
      3 Cl                    0.511802
      4 C                     0.596744
      5 Cl                    0.641012
      6 C                    -0.559412
      7 Cl                    0.667247
      8 C                     0.360096
      9 Cl                    0.636362
     10 C                    -1.119252
     11 Cl                    0.522470
     12 C                     0.004292
     13 C                    -0.651887
     14 Cl                    0.434269
     15 C                     0.606831
     16 Cl                    0.483909
     17 C                    -0.922522
     18 H                     0.200889
     19 C                    -0.252332
     20 H                     0.211392
     21 C                    -0.226779
     22 Cl                    0.276809
  ----------------------------------------
  Sum of atomic charges =     0.000000

 -----------------------------------------------------------------
                    Cartesian Multipole Moments
 -----------------------------------------------------------------
    Charge (ESU x 10^10)
                 0.0000
    Dipole Moment (Debye)
         X       1.3058      Y       0.7223      Z      -1.5408
       Tot       2.1449
    Quadrupole Moments (Debye-Ang)
        XX    -164.7721     XY       3.0233     YY    -172.1124
        XZ      -6.8998     YZ      -2.7199     ZZ    -163.7236
    Octopole Moments (Debye-Ang^2)
       XXX     -55.2206    XXY      38.5641    XYY     -29.8985
       YYY      75.5284    XXZ     -37.9556    XYZ      -7.7350
       YYZ      -7.9673    XZZ      -0.4108    YZZ      30.0783
       ZZZ     -49.8367
    Hexadecapole Moments (Debye-Ang^3)
      XXXX   -6805.5612   XXXY     580.9576   XXYY   -1398.2748
      XYYY     544.3310   YYYY   -1324.0407   XXXZ     666.4740
      XXYZ      15.2651   XYYZ     273.3516   YYYZ     129.7195
      XXZZ   -1698.0557   XYZZ     203.4084   YYZZ    -884.7133
      XZZZ     711.2283   YZZZ     115.7956   ZZZZ   -3846.4807
 -----------------------------------------------------------------
 Calculating analytic gradient of the SCF energy
 Gradient of SCF Energy
            1           2           3           4           5           6
    1  -0.0018749  -0.0019106   0.0080519  -0.0003674   0.0002552   0.0023702
    2   0.0004268  -0.0026478  -0.0291142  -0.0002948   0.0001201  -0.0000808
    3   0.0007997  -0.0003507  -0.0165328  -0.0040666   0.0014747  -0.0013393
            7           8           9          10          11          12
    1  -0.0013978   0.0034934  -0.0011826  -0.0005772   0.0193906   0.0023463
    2   0.0000432   0.0001889  -0.0001565   0.0025255   0.0285730  -0.0008961
    3   0.0008343   0.0022295  -0.0009031   0.0018529  -0.0000443  -0.0006809
           13          14          15          16          17          18
    1   0.0011519  -0.0061543  -0.0015520  -0.0000960   0.0003165  -0.0000134
    2   0.0031801   0.0276918   0.0015841  -0.0008310  -0.0004425   0.0002284
    3  -0.0000261   0.0194195  -0.0006257   0.0007709   0.0003355  -0.0002095
           19          20          21          22
    1  -0.0005934   0.0000789  -0.0006389  -0.0210965
    2  -0.0009548   0.0000307  -0.0012032  -0.0279711
    3   0.0011196  -0.0000641  -0.0019312  -0.0020621
 Max gradient component =       2.911E-02
 RMS gradient           =       8.616E-03
 Gradient time:  CPU 359.13 s  wall 359.17 s
 Geometry Optimization Parameters
   NAtoms,    NIC,     NZ,  NCons,   NDum,   NFix, NCnnct, MaxDiis
       22     171      22       0       0       0       0       0

 Cartesian Hessian Update
 Hessian updated using BFGS update


** GEOMETRY OPTIMIZATION IN DELOCALIZED INTERNAL COORDINATES **
   Searching for a Minimum

   Optimization Cycle:   4

                       Coordinates (Angstroms)
     ATOM                X               Y               Z
      1  C        -0.0025346588   -0.0023181052    0.0074790750
      2  C        -0.0172680535    0.0700731950    1.4117787414
      3  Cl        1.4847459608    0.1593845088    2.2798422900
      4  C        -1.2160306363    0.0960798790    2.1298485182
      5  Cl       -1.1938124782    0.1909516701    3.8674098455
      6  C        -2.4369021359    0.0565953225    1.4505158824
      7  Cl       -3.9314481792    0.0912365000    2.3376202376
      8  C        -2.4494996588   -0.0110667604    0.0548316441
      9  Cl       -3.9659511822   -0.0695761905   -0.7968030480
     10  C        -1.2439233527   -0.0425660255   -0.6520553596
     11  Cl       -1.2893251167   -0.1666826743   -2.3843601743
     12  C         1.2781569791   -0.0328487156   -0.7553993397
     13  C         2.3000860090   -0.9546995732   -0.4442374450
     14  Cl        2.0586342157   -2.1081053408    0.8335131873
     15  C         3.4984355340   -0.9724502565   -1.1621132698
     16  Cl        4.7635030450   -2.1169202744   -0.7823493979
     17  C         3.7013702511   -0.0790112398   -2.2063692338
     18  H         4.6317029503   -0.1006502713   -2.7586649026
     19  C         2.7115824341    0.8339834814   -2.5340343980
     20  H         2.8616707784    1.5386946676   -3.3410386351
     21  C         1.5221870712    0.8553259215   -1.8177722659
     22  Cl        0.3322481834    2.0532469001   -2.2600897138
   Point Group: c1    Number of degrees of freedom:    60


   Energy is  -4140.315373495

 Hessian updated using BFGS update

 60 Hessian modes will be used to form the next step
  Hessian Eigenvalues:
     0.016317    0.017505    0.019780    0.020575    0.020683    0.021678
     0.022458    0.022742    0.023496    0.024090    0.024090    0.024114
     0.024114    0.024135    0.024135    0.024143    0.024143    0.054527
     0.055185    0.101083    0.102016    0.159997    0.160018    0.216282
     0.223751    0.227338    0.229282    0.234776    0.246013    0.249963
     0.249977    0.249988    0.249993    0.250000    0.250000    0.250087
     0.250987    0.287934    0.289303    0.290474    0.292962    0.300968
     0.301033    0.301033    0.301110    0.316966    0.356667    0.356668
     0.403169    0.407479    0.419251    0.426065    0.457268    0.458726
     0.466543    0.471506    0.478193    0.478205    0.479195    0.480658

 Minimum search - taking simple RFO step
 Searching for Lamda that Minimizes Along All modes
 Value Taken    Lamda =  -0.02722768
 Calculated Step too Large.  Step scaled by  0.526895
 Step Taken.  Stepsize is  0.300000

                             Maximum     Tolerance    Cnvgd?
         Gradient           0.037424      0.000300      NO
         Displacement       0.226285      0.001200      NO
         Energy change     -0.017106      0.000001      NO


 New Cartesian Coordinates Obtained by Inverse Iteration

 Displacement from previous Coordinates is:  0.399772
 ----------------------------------------------------------------
             Standard Nuclear Orientation (Angstroms)
    I     Atom           X                Y                Z
 ----------------------------------------------------------------
    1      C      -0.0023063500    -0.0024579034     0.0079969339
    2      C      -0.0158512104     0.1003980743     1.4099101354
    3      Cl      1.4875478195     0.2243732247     2.2703861316
    4      C      -1.2151226450     0.1266891550     2.1295267580
    5      Cl     -1.1952688701     0.2577369528     3.8621202172
    6      C      -2.4364467911     0.0559817260     1.4497039824
    7      Cl     -3.9290679479     0.0897788424     2.3351241116
    8      C      -2.4494927340    -0.0423671709     0.0540773237
    9      Cl     -3.9633943409    -0.1366995606    -0.7934913094
   10      C      -1.2416643848    -0.0730206387    -0.6515901240
   11      Cl     -1.2792159461    -0.2316727184    -2.3805701486
   12      C       1.2771668531    -0.0323126233    -0.7541295080
   13      C       2.2853438385    -0.9762363459    -0.4625866960
   14      Cl      2.0241841854    -2.1524871683     0.7894821408
   15      C       3.4845751177    -0.9936664861    -1.1804950396
   16      Cl      4.7360643198    -2.1608101219    -0.8310003458
   17      C       3.6999513504    -0.0770738028    -2.2033252636
   18      H       4.6310006123    -0.0995014295    -2.7543427082
   19      C       2.7238263003     0.8573500818    -2.5108497833
   20      H       2.8834534582     1.5786627960    -3.3010068271
   21      C       1.5335991191     0.8764306706    -1.7946519080
   22      Cl      0.3587462058     2.0995810644    -2.2127358352
 ----------------------------------------------------------------
 Nuclear Repulsion Energy =        2804.54236502 hartrees
 There are      105 alpha and      105 beta electrons
 Applying Cartesian multipole field
    Component          Value
    ---------          -----
     (2,0,0)        1.00000E-11
     (0,2,0)        2.00000E-11
     (0,0,2)       -3.00000E-11
 Nucleus-field energy     =    -0.0000000175 hartrees
 Requested basis set is 6-311++G(d,p)
 There are 186 shells and 518 basis functions
 A cutoff of  1.0D-15 yielded  12531 shell pairs
 There are    109049 function pairs (    117364 Cartesian)
 Smallest overlap matrix eigenvalue = 1.08E-07
 Linear dependence detected in AO basis
 Number of orthogonalized atomic orbitals = 512
 Maximum deviation from orthogonality = 3.829E-10
 Guess from superposition of atomic densities
 Warning:  Energy on first SCF cycle will be non-variational
 SAD guess density has 210.000000 electrons

 -----------------------------------------------------------------------
  General SCF calculation program by
  Eric Jon Sundstrom, Paul Horn, Yuezhi Mao, Dmitri Zuev, Alec White,
  David Stuck, Shaama M.S., Shane Yost, Joonho Lee, David Small,
  Daniel Levine, Susi Lehtola, Hugh Burton, Evgeny Epifanovsky,
  Bang C. Huynh
 -----------------------------------------------------------------------
 Exchange:     0.2000 Hartree-Fock + 0.0800 Slater + 0.7200 B88
 Correlation:  0.1900 VWN1RPA + 0.8100 LYP
 Using SG-1 standard quadrature grid
 A restricted SCF calculation will be
 performed using DIIS
 SCF converges when DIIS error is below 1.0e-08
 ---------------------------------------
  Cycle       Energy         DIIS error
 ---------------------------------------
    1   -4145.1483027149      2.67e-02  
    2   -4140.2333429786      1.69e-03  
    3   -4140.1777042438      2.03e-03  
    4   -4140.3187967307      4.91e-04  
    5   -4140.3266427109      1.76e-04  
    6   -4140.3273597719      9.87e-05  
    7   -4140.3276779125      2.09e-05  
    8   -4140.3276895217      9.90e-06  
    9   -4140.3276925919      2.70e-06  
   10   -4140.3276928161      9.83e-07  
   11   -4140.3276928485      2.35e-07  
   12   -4140.3276928504      1.40e-07  
   13   -4140.3276928510      3.74e-08  
   14   -4140.3276928507      1.79e-08  
   15   -4140.3276928510      5.15e-09  Convergence criterion met
 ---------------------------------------
 SCF time:   CPU 1031.50s  wall 1032.00s 
 SCF   energy in the final basis set =    -4140.3276928510
 Total energy in the final basis set =    -4140.3276928510

 --------------------------------------------------------------

                    Orbital Energies (a.u.)
 --------------------------------------------------------------

 Alpha MOs
 -- Occupied --
********-101.5821-101.5819-101.5772-101.5772-101.5763-101.5743-101.5727
-10.2878 -10.2846 -10.2845 -10.2841 -10.2840 -10.2794 -10.2730 -10.2722
-10.2502 -10.2463 -10.2224 -10.2188  -9.4989  -9.4968  -9.4966  -9.4930
 -9.4930  -9.4909  -9.4902  -9.4885  -7.2639  -7.2618  -7.2615  -7.2579
 -7.2577  -7.2558  -7.2550  -7.2538  -7.2532  -7.2527  -7.2516  -7.2514
 -7.2506  -7.2506  -7.2477  -7.2477  -7.2471  -7.2469  -7.2457  -7.2451
 -7.2448  -7.2442  -7.2431  -7.2426  -0.9763  -0.9518  -0.9307  -0.9184
 -0.9072  -0.8860  -0.8782  -0.8693  -0.8510  -0.8410  -0.8054  -0.7572
 -0.7482  -0.7452  -0.6766  -0.6417  -0.6308  -0.6211  -0.5670  -0.5528
 -0.5333  -0.5299  -0.5034  -0.4870  -0.4756  -0.4752  -0.4734  -0.4669
 -0.4574  -0.4472  -0.4327  -0.4292  -0.4188  -0.4164  -0.4027  -0.4003
 -0.3808  -0.3684  -0.3617  -0.3594  -0.3564  -0.3494  -0.3447  -0.3403
 -0.3369  -0.3301  -0.3197  -0.3166  -0.3056  -0.2948  -0.2752  -0.2709
 -0.2609
 -- Virtual --
 -0.0840  -0.0645  -0.0616  -0.0537  -0.0435  -0.0318  -0.0107  -0.0103
 -0.0009   0.0038   0.0083   0.0170   0.0222   0.0229   0.0256   0.0321
  0.0323   0.0467   0.0493   0.0536   0.0555   0.0616   0.0632   0.0669
  0.0720   0.0766   0.0779   0.0818   0.0840   0.0867   0.0898   0.0955
  0.0989   0.0996   0.1026   0.1036   0.1089   0.1142   0.1156   0.1184
  0.1206   0.1254   0.1264   0.1296   0.1319   0.1352   0.1428   0.1452
  0.1468   0.1503   0.1523   0.1567   0.1589   0.1617   0.1636   0.1661
  0.1748   0.1770   0.1815   0.1846   0.1877   0.1959   0.1994   0.2016
  0.2064   0.2123   0.2146   0.2202   0.2224   0.2234   0.2288   0.2295
  0.2319   0.2386   0.2397   0.2468   0.2485   0.2509   0.2527   0.2558
  0.2593   0.2632   0.2683   0.2716   0.2740   0.2772   0.2802   0.2832
  0.2890   0.2909   0.2969   0.3012   0.3071   0.3072   0.3095   0.3170
  0.3255   0.3288   0.3355   0.3399   0.3474   0.3858   0.4049   0.4069
  0.4204   0.4240   0.4299   0.4317   0.4409   0.4418   0.4562   0.4594
  0.4628   0.4661   0.4690   0.4751   0.4774   0.4831   0.4893   0.4959
  0.4963   0.4988   0.5047   0.5071   0.5101   0.5121   0.5215   0.5257
  0.5348   0.5480   0.5499   0.5593   0.5759   0.5799   0.5845   0.5914
  0.5974   0.6015   0.6065   0.6109   0.6139   0.6147   0.6197   0.6201
  0.6263   0.6327   0.6475   0.6528   0.6635   0.6668   0.6721   0.6926
  0.6999   0.7111   0.7198   0.7533   0.7755   0.7811   0.7907   0.7978
  0.7989   0.8073   0.8217   0.8240   0.8305   0.8317   0.8363   0.8394
  0.8412   0.8438   0.8454   0.8484   0.8511   0.8552   0.8581   0.8643
  0.8730   0.8760   0.8799   0.8829   0.8937   0.8940   0.9013   0.9074
  0.9140   0.9230   0.9258   0.9320   0.9333   0.9399   0.9436   0.9487
  0.9520   0.9560   0.9590   0.9638   0.9676   0.9724   0.9775   0.9843
  0.9907   0.9955   0.9997   1.0042   1.0186   1.0280   1.0439   1.0574
  1.0648   1.0674   1.0852   1.0970   1.1279   1.1325   1.1592   1.1711
  1.1935   1.2022   1.2096   1.2185   1.2276   1.2403   1.2516   1.2680
  1.2755   1.2803   1.2925   1.2973   1.2996   1.3059   1.3107   1.3225
  1.3369   1.3595   1.3692   1.3879   1.4006   1.4518   1.4581   1.4640
  1.4987   1.5075   1.5509   1.5558   1.5634   1.5796   1.6284   1.6436
  1.6514   1.6678   1.6857   1.7194   1.7344   1.7460   1.7570   1.7753
  1.7914   1.8149   1.8334   1.8458   1.8504   1.8549   1.8640   1.8808
  1.8878   1.9033   1.9067   1.9474   1.9590   1.9844   2.0301   2.0850
  2.1100   2.1224   2.1454   2.1783   2.2022   2.2201   2.2266   2.2458
  2.2541   2.2574   2.2658   2.2773   2.2930   2.2935   2.3017   2.3104
  2.3139   2.3167   2.3431   2.3455   2.3784   2.3949   2.4027   2.4087
  2.4313   2.4371   2.4427   2.4517   2.4762   2.4969   2.4990   2.5173
  2.5370   2.5398   2.5536   2.6063   2.6156   2.6279   2.6333   2.6403
  2.6618   2.6795   2.6872   2.7077   2.7103   2.7449   2.7636   2.7783
  2.7835   2.8079   2.8184   2.8818   2.8898   2.9157   2.9569   3.0310
  3.0679   3.0711   3.0836   3.1075   3.1260   3.1331   3.1520   3.1808
  3.2182   3.2396   3.2491   3.2622   3.3613   3.4050   3.4666   3.5103
  3.6058   3.6454   3.6737   3.8420   3.8699   3.8855   3.9852   4.0505
  4.3545   4.7913   4.8151   9.7121   9.7660   9.7889   9.7988   9.8127
  9.8410   9.8514   9.8591  23.2477  23.4590  23.7679  23.8104  23.8201
 23.8809  23.9195  23.9272  23.9681  23.9872  24.0340  24.1226  25.7701
 25.8153  25.8228  25.8740  25.9548  25.9944  26.0037  26.0153  26.0604
 26.0963  26.1426  26.1765  26.2075  26.3359  26.3675  26.4624  26.4707
 26.5824  26.5893  26.7331  26.7719  26.8351  26.9571  27.1100 215.7023
215.7593 215.7859 215.7988 215.8144 215.8507 215.8591 215.8716
 --------------------------------------------------------------

          Ground-State Mulliken Net Atomic Charges

     Atom                 Charge (a.u.)
  ----------------------------------------
      1 C                    -1.089143
      2 C                    -1.249182
      3 Cl                    0.455841
      4 C                     0.604279
      5 Cl                    0.644150
      6 C                    -0.601272
      7 Cl                    0.668577
      8 C                     0.370465
      9 Cl                    0.640106
     10 C                    -1.094360
     11 Cl                    0.464242
     12 C                     0.071672
     13 C                    -0.668064
     14 Cl                    0.387084
     15 C                     0.636180
     16 Cl                    0.490281
     17 C                    -0.894307
     18 H                     0.202538
     19 C                    -0.222744
     20 H                     0.211685
     21 C                    -0.267947
     22 Cl                    0.239920
  ----------------------------------------
  Sum of atomic charges =     0.000000

 -----------------------------------------------------------------
                    Cartesian Multipole Moments
 -----------------------------------------------------------------
    Charge (ESU x 10^10)
                 0.0000
    Dipole Moment (Debye)
         X       1.2983      Y       0.7341      Z      -1.5035
       Tot       2.1178
    Quadrupole Moments (Debye-Ang)
        XX    -164.5210     XY       3.1858     YY    -171.9091
        XZ      -6.9666     YZ      -2.6232     ZZ    -163.8761
    Octopole Moments (Debye-Ang^2)
       XXX     -54.2799    XXY      39.1713    XYY     -29.2278
       YYY      77.0947    XXZ     -37.5096    XYZ      -8.0227
       YYZ      -7.6516    XZZ      -0.7353    YZZ      30.9007
       ZZZ     -46.7778
    Hexadecapole Moments (Debye-Ang^3)
      XXXX   -6765.0151   XXXY     571.0915   XXYY   -1399.9403
      XYYY     530.9147   YYYY   -1376.2838   XXXZ     680.8207
      XXYZ       5.6625   XYYZ     277.2893   YYYZ      95.3083
      XXZZ   -1688.5107   XYZZ     201.9906   YYZZ    -887.9091
      XZZZ     727.2474   YZZZ      88.1774   ZZZZ   -3819.4560
 -----------------------------------------------------------------
 Calculating analytic gradient of the SCF energy
 Gradient of SCF Energy
            1           2           3           4           5           6
    1  -0.0002345  -0.0005791   0.0048770  -0.0000903   0.0000255   0.0006067
    2   0.0002893  -0.0023231  -0.0212660  -0.0002464   0.0000567  -0.0000445
    3  -0.0000297   0.0000118  -0.0119939  -0.0016074   0.0005199  -0.0003510
            7           8           9          10          11          12
    1  -0.0004265   0.0013986  -0.0004425  -0.0002354   0.0136796   0.0003973
    2   0.0000157   0.0001916  -0.0001145   0.0021710   0.0209632  -0.0003918
    3   0.0002630   0.0008557  -0.0002438   0.0004598   0.0008706   0.0000205
           13          14          15          16          17          18
    1   0.0009765  -0.0037537  -0.0007156  -0.0000802   0.0003135  -0.0000095
    2   0.0019400   0.0204477   0.0007379  -0.0003804  -0.0001923   0.0001260
    3   0.0008889   0.0135177  -0.0001888   0.0003174   0.0000227  -0.0001086
           19          20          21          22
    1  -0.0002892  -0.0000249  -0.0007709  -0.0146224
    2  -0.0005094   0.0000436  -0.0012155  -0.0202987
    3   0.0004872   0.0000030  -0.0016027  -0.0021123
 Max gradient component =       2.127E-02
 RMS gradient           =       6.182E-03
 Gradient time:  CPU 357.19 s  wall 357.23 s
 Geometry Optimization Parameters
   NAtoms,    NIC,     NZ,  NCons,   NDum,   NFix, NCnnct, MaxDiis
       22     171      22       0       0       0       0       0

 Cartesian Hessian Update
 Hessian updated using BFGS update


** GEOMETRY OPTIMIZATION IN DELOCALIZED INTERNAL COORDINATES **
   Searching for a Minimum

   Optimization Cycle:   5

                       Coordinates (Angstroms)
     ATOM                X               Y               Z
      1  C        -0.0023063500   -0.0024579034    0.0079969339
      2  C        -0.0158512104    0.1003980743    1.4099101354
      3  Cl        1.4875478195    0.2243732247    2.2703861316
      4  C        -1.2151226450    0.1266891550    2.1295267580
      5  Cl       -1.1952688701    0.2577369528    3.8621202172
      6  C        -2.4364467911    0.0559817260    1.4497039824
      7  Cl       -3.9290679479    0.0897788424    2.3351241116
      8  C        -2.4494927340   -0.0423671709    0.0540773237
      9  Cl       -3.9633943409   -0.1366995606   -0.7934913094
     10  C        -1.2416643848   -0.0730206387   -0.6515901240
     11  Cl       -1.2792159461   -0.2316727184   -2.3805701486
     12  C         1.2771668531   -0.0323126233   -0.7541295080
     13  C         2.2853438385   -0.9762363459   -0.4625866960
     14  Cl        2.0241841854   -2.1524871683    0.7894821408
     15  C         3.4845751177   -0.9936664861   -1.1804950396
     16  Cl        4.7360643198   -2.1608101219   -0.8310003458
     17  C         3.6999513504   -0.0770738028   -2.2033252636
     18  H         4.6310006123   -0.0995014295   -2.7543427082
     19  C         2.7238263003    0.8573500818   -2.5108497833
     20  H         2.8834534582    1.5786627960   -3.3010068271
     21  C         1.5335991191    0.8764306706   -1.7946519080
     22  Cl        0.3587462058    2.0995810644   -2.2127358352
   Point Group: c1    Number of degrees of freedom:    60


   Energy is  -4140.327692851

 Hessian updated using BFGS update

 60 Hessian modes will be used to form the next step
  Hessian Eigenvalues:
     0.016317    0.017505    0.019708    0.020576    0.020683    0.021679
     0.022422    0.022742    0.023495    0.024090    0.024090    0.024114
     0.024114    0.024135    0.024135    0.024143    0.024143    0.042841
     0.055184    0.098578    0.101110    0.159997    0.160026    0.216294
     0.223700    0.227382    0.229151    0.234807    0.246059    0.249974
     0.249977    0.249988    0.249993    0.250000    0.250007    0.250119
     0.251231    0.287938    0.289292    0.290449    0.292960    0.301031
     0.301033    0.301036    0.301545    0.317134    0.356667    0.356668
     0.403259    0.407490    0.419304    0.426097    0.457265    0.458724
     0.466572    0.471892    0.478202    0.478230    0.479199    0.481465

 Minimum search - taking simple RFO step
 Searching for Lamda that Minimizes Along All modes
 Value Taken    Lamda =  -0.01952800
 Calculated Step too Large.  Step scaled by  0.533338
 Step Taken.  Stepsize is  0.300000

                             Maximum     Tolerance    Cnvgd?
         Gradient           0.027052      0.000300      NO
         Displacement       0.225679      0.001200      NO
         Energy change     -0.012319      0.000001      NO


 New Cartesian Coordinates Obtained by Inverse Iteration

 Displacement from previous Coordinates is:  0.415812
 ----------------------------------------------------------------
             Standard Nuclear Orientation (Angstroms)
    I     Atom           X                Y                Z
 ----------------------------------------------------------------
    1      C      -0.0023886119    -0.0027391247     0.0080075318
    2      C      -0.0141904627     0.1318788392     1.4059452892
    3      Cl      1.4917857652     0.2903634290     2.2576485805
    4      C      -1.2130660505     0.1586618569     2.1267312811
    5      Cl     -1.1933777320     0.3275279327     3.8546917883
    6      C      -2.4340178012     0.0551973313     1.4479729266
    7      Cl     -3.9258346566     0.0883163087     2.3328685943
    8      C      -2.4472837086    -0.0754726322     0.0538190454
    9      Cl     -3.9584655360    -0.2069655037    -0.7909116062
   10      C      -1.2384164255    -0.1051481694    -0.6507637207
   11      Cl     -1.2674511770    -0.2981280735    -2.3770043588
   12      C       1.2766279187    -0.0315868009    -0.7536157710
   13      C       2.2687608645    -0.9972543255    -0.4826390619
   14      Cl      1.9846047954    -2.1956435766     0.7440100911
   15      C       3.4686517394    -1.0147263969    -1.1996347711
   16      Cl      4.7039622471    -2.2061561033    -0.8789112809
   17      C       3.6977289226    -0.0748685899    -2.1992373964
   18      H       4.6295047840    -0.0977253788    -2.7490297898
   19      C       2.7361377025     0.8813515819    -2.4854848230
   20      H       2.9069334177     1.6190642770    -3.2578920626
   21      C       1.5450192925     0.8982833316    -1.7698558540
   22      Cl      0.3824026723     2.1444464052    -2.1591623943
 ----------------------------------------------------------------
 Nuclear Repulsion Energy =        2801.50638402 hartrees
 There are      105 alpha and      105 beta electrons
 Applying Cartesian multipole field
    Component          Value
    ---------          -----
     (2,0,0)        1.00000E-11
     (0,2,0)        2.00000E-11
     (0,0,2)       -3.00000E-11
 Nucleus-field energy     =    -0.0000000160 hartrees
 Requested basis set is 6-311++G(d,p)
 There are 186 shells and 518 basis functions
 A cutoff of  1.0D-15 yielded  12529 shell pairs
 There are    109000 function pairs (    117294 Cartesian)
 Smallest overlap matrix eigenvalue = 1.08E-07
 Linear dependence detected in AO basis
 Number of orthogonalized atomic orbitals = 512
 Maximum deviation from orthogonality = 4.936E-10
 Guess from superposition of atomic densities
 Warning:  Energy on first SCF cycle will be non-variational
 SAD guess density has 210.000000 electrons

 -----------------------------------------------------------------------
  General SCF calculation program by
  Eric Jon Sundstrom, Paul Horn, Yuezhi Mao, Dmitri Zuev, Alec White,
  David Stuck, Shaama M.S., Shane Yost, Joonho Lee, David Small,
  Daniel Levine, Susi Lehtola, Hugh Burton, Evgeny Epifanovsky,
  Bang C. Huynh
 -----------------------------------------------------------------------
 Exchange:     0.2000 Hartree-Fock + 0.0800 Slater + 0.7200 B88
 Correlation:  0.1900 VWN1RPA + 0.8100 LYP
 Using SG-1 standard quadrature grid
 A restricted SCF calculation will be
 performed using DIIS
 SCF converges when DIIS error is below 1.0e-08
 ---------------------------------------
  Cycle       Energy         DIIS error
 ---------------------------------------
    1   -4145.1306615845      2.67e-02  
    2   -4140.2421769763      1.69e-03  
    3   -4140.1861743757      2.04e-03  
    4   -4140.3276619791      4.93e-04  
    5   -4140.3354566194      1.84e-04  
    6   -4140.3362641336      9.93e-05  
    7   -4140.3365862048      2.19e-05  
    8   -4140.3365992859      9.98e-06  
    9   -4140.3366023951      2.74e-06  
   10   -4140.3366026263      9.71e-07  
   11   -4140.3366026582      2.34e-07  
   12   -4140.3366026603      1.39e-07  
   13   -4140.3366026607      3.69e-08  
   14   -4140.3366026605      1.82e-08  
   15   -4140.3366026607      5.05e-09  Convergence criterion met
 ---------------------------------------
 SCF time:   CPU 1023.55s  wall 1023.00s 
 SCF   energy in the final basis set =    -4140.3366026607
 Total energy in the final basis set =    -4140.3366026607

 --------------------------------------------------------------

                    Orbital Energies (a.u.)
 --------------------------------------------------------------

 Alpha MOs
 -- Occupied --
********-101.5823-101.5821-101.5781-101.5781-101.5764-101.5753-101.5735
-10.2879 -10.2846 -10.2845 -10.2840 -10.2839 -10.2794 -10.2729 -10.2722
-10.2494 -10.2456 -10.2224 -10.2188  -9.4989  -9.4970  -9.4968  -9.4937
 -9.4937  -9.4910  -9.4909  -9.4890  -7.2640  -7.2621  -7.2617  -7.2587
 -7.2584  -7.2559  -7.2558  -7.2538  -7.2538  -7.2527  -7.2519  -7.2516
 -7.2508  -7.2508  -7.2484  -7.2484  -7.2478  -7.2477  -7.2458  -7.2455
 -7.2452  -7.2450  -7.2437  -7.2432  -0.9760  -0.9516  -0.9300  -0.9184
 -0.9070  -0.8859  -0.8790  -0.8699  -0.8498  -0.8415  -0.8051  -0.7572
 -0.7480  -0.7454  -0.6762  -0.6411  -0.6311  -0.6212  -0.5667  -0.5526
 -0.5340  -0.5300  -0.5030  -0.4872  -0.4755  -0.4750  -0.4730  -0.4669
 -0.4567  -0.4472  -0.4327  -0.4271  -0.4187  -0.4158  -0.4014  -0.3994
 -0.3792  -0.3674  -0.3616  -0.3591  -0.3566  -0.3493  -0.3449  -0.3402
 -0.3370  -0.3302  -0.3214  -0.3198  -0.3100  -0.2942  -0.2746  -0.2707
 -0.2627
 -- Virtual --
 -0.0828  -0.0644  -0.0613  -0.0538  -0.0450  -0.0317  -0.0104  -0.0102
 -0.0011   0.0040   0.0082   0.0169   0.0223   0.0229   0.0255   0.0320
  0.0325   0.0465   0.0493   0.0536   0.0555   0.0614   0.0632   0.0663
  0.0717   0.0764   0.0781   0.0814   0.0838   0.0870   0.0898   0.0957
  0.0990   0.0997   0.1026   0.1034   0.1087   0.1138   0.1159   0.1184
  0.1205   0.1254   0.1263   0.1290   0.1318   0.1352   0.1422   0.1447
  0.1473   0.1497   0.1519   0.1561   0.1588   0.1613   0.1633   0.1652
  0.1741   0.1762   0.1807   0.1847   0.1871   0.1961   0.1992   0.2012
  0.2069   0.2123   0.2152   0.2201   0.2241   0.2249   0.2279   0.2301
  0.2328   0.2383   0.2393   0.2471   0.2477   0.2503   0.2520   0.2559
  0.2583   0.2629   0.2687   0.2717   0.2729   0.2786   0.2800   0.2830
  0.2884   0.2909   0.2972   0.3007   0.3052   0.3057   0.3080   0.3168
  0.3258   0.3291   0.3347   0.3434   0.3474   0.3858   0.4048   0.4071
  0.4200   0.4227   0.4297   0.4308   0.4401   0.4437   0.4571   0.4593
  0.4628   0.4660   0.4698   0.4774   0.4784   0.4843   0.4910   0.4959
  0.4972   0.4993   0.5021   0.5057   0.5081   0.5116   0.5216   0.5262
  0.5349   0.5487   0.5523   0.5619   0.5766   0.5796   0.5890   0.5951
  0.5987   0.6019   0.6069   0.6098   0.6142   0.6151   0.6173   0.6197
  0.6247   0.6362   0.6489   0.6581   0.6628   0.6676   0.6727   0.6899
  0.6998   0.7105   0.7209   0.7580   0.7747   0.7801   0.7907   0.7975
  0.8003   0.8071   0.8226   0.8249   0.8312   0.8329   0.8366   0.8394
  0.8409   0.8432   0.8449   0.8478   0.8522   0.8547   0.8587   0.8650
  0.8719   0.8738   0.8801   0.8835   0.8917   0.8955   0.9031   0.9057
  0.9156   0.9240   0.9266   0.9349   0.9353   0.9393   0.9421   0.9459
  0.9475   0.9520   0.9547   0.9641   0.9659   0.9724   0.9727   0.9821
  0.9876   0.9968   1.0023   1.0087   1.0193   1.0267   1.0442   1.0578
  1.0615   1.0679   1.0871   1.0956   1.1303   1.1325   1.1579   1.1708
  1.1949   1.2010   1.2085   1.2170   1.2295   1.2391   1.2523   1.2698
  1.2750   1.2820   1.2927   1.2949   1.2980   1.3070   1.3115   1.3208
  1.3399   1.3603   1.3692   1.3912   1.3995   1.4572   1.4630   1.4644
  1.4986   1.5090   1.5529   1.5574   1.5626   1.5816   1.6280   1.6438
  1.6526   1.6674   1.6852   1.7191   1.7354   1.7464   1.7563   1.7762
  1.7919   1.8138   1.8323   1.8424   1.8494   1.8546   1.8657   1.8803
  1.8882   1.9056   1.9130   1.9481   1.9572   1.9815   2.0294   2.0859
  2.1100   2.1218   2.1444   2.1778   2.2041   2.2221   2.2287   2.2436
  2.2524   2.2559   2.2615   2.2770   2.2937   2.2955   2.3017   2.3039
  2.3105   2.3189   2.3405   2.3445   2.3804   2.3971   2.4039   2.4088
  2.4361   2.4389   2.4437   2.4502   2.4756   2.4972   2.4986   2.5174
  2.5372   2.5397   2.5545   2.6066   2.6144   2.6262   2.6369   2.6401
  2.6612   2.6803   2.6870   2.7038   2.7104   2.7452   2.7631   2.7783
  2.7824   2.8073   2.8188   2.8783   2.8901   2.9207   2.9597   3.0329
  3.0684   3.0716   3.0811   3.1052   3.1248   3.1346   3.1519   3.1817
  3.2176   3.2401   3.2494   3.2624   3.3610   3.4060   3.4681   3.5109
  3.6071   3.6456   3.6733   3.8424   3.8728   3.8855   3.9866   4.0507
  4.3466   4.7899   4.8165   9.7140   9.7674   9.7905   9.7999   9.8129
  9.8432   9.8518   9.8680  23.2491  23.4603  23.7685  23.8104  23.8217
 23.8827  23.9200  23.9270  23.9668  23.9860  24.0418  24.1219  25.7694
 25.8136  25.8194  25.8704  25.9482  25.9632  25.9744  26.0258  26.0625
 26.0964  26.1396  26.1714  26.2086  26.3435  26.3811  26.4572  26.4666
 26.5831  26.5890  26.7397  26.7703  26.8314  26.9580  27.1087 215.7046
215.7610 215.7876 215.8001 215.8151 215.8475 215.8613 215.8847
 --------------------------------------------------------------

          Ground-State Mulliken Net Atomic Charges

     Atom                 Charge (a.u.)
  ----------------------------------------
      1 C                    -1.067420
      2 C                    -1.209011
      3 Cl                    0.404007
      4 C                     0.598955
      5 Cl                    0.649737
      6 C                    -0.630134
      7 Cl                    0.669338
      8 C                     0.380482
      9 Cl                    0.646727
     10 C                    -1.065273
     11 Cl                    0.410284
     12 C                     0.130330
     13 C                    -0.723496
     14 Cl                    0.342635
     15 C                     0.693749
     16 Cl                    0.498045
     17 C                    -0.852692
     18 H                     0.204120
     19 C                    -0.188982
     20 H                     0.211579
     21 C                    -0.312923
     22 Cl                    0.209944
  ----------------------------------------
  Sum of atomic charges =     0.000000

 -----------------------------------------------------------------
                    Cartesian Multipole Moments
 -----------------------------------------------------------------
    Charge (ESU x 10^10)
                -0.0000
    Dipole Moment (Debye)
         X       1.3022      Y       0.7499      Z      -1.4749
       Tot       2.1056
    Quadrupole Moments (Debye-Ang)
        XX    -164.3110     XY       3.3446     YY    -171.7322
        XZ      -6.9999     YZ      -2.5529     ZZ    -164.0354
    Octopole Moments (Debye-Ang^2)
       XXX     -52.9887    XXY      39.8755    XYY     -28.5827
       YYY      78.7441    XXZ     -37.0597    XYZ      -8.3054
       YYZ      -7.2759    XZZ      -0.9587    YZZ      31.7010
       ZZZ     -43.8230
    Hexadecapole Moments (Debye-Ang^3)
      XXXX   -6717.1934   XXXY     560.1760   XXYY   -1400.8893
      XYYY     516.2197   YYYY   -1432.7899   XXXZ     693.9944
      XXYZ      -4.8056   XYYZ     280.7950   YYYZ      59.1347
      XXZZ   -1676.9362   XYZZ     199.8588   YYZZ    -891.1191
      XZZZ     742.3475   YZZZ      58.4959   ZZZZ   -3788.3757
 -----------------------------------------------------------------
 Calculating analytic gradient of the SCF energy
 Gradient of SCF Energy
            1           2           3           4           5           6
    1   0.0002736  -0.0001127   0.0030413   0.0002073   0.0000637  -0.0001634
    2   0.0001799  -0.0020086  -0.0153563  -0.0001624   0.0000098  -0.0000270
    3  -0.0002277  -0.0000153  -0.0084951  -0.0004173   0.0000676   0.0000704
            7           8           9          10          11          12
    1  -0.0000303   0.0004461  -0.0000154  -0.0000107   0.0095748  -0.0002826
    2   0.0000051   0.0001224  -0.0000771   0.0018675   0.0152258   0.0000105
    3   0.0000309   0.0000797  -0.0000666   0.0000184   0.0010208   0.0001127
           13          14          15          16          17          18
    1   0.0008119  -0.0023336  -0.0003909  -0.0000707   0.0002394  -0.0000017
    2   0.0014056   0.0147966   0.0002529  -0.0001614   0.0000095   0.0000563
    3   0.0011308   0.0094863   0.0000968   0.0001126  -0.0001466  -0.0000489
           19          20          21          22
    1  -0.0000830  -0.0000751  -0.0008373  -0.0102509
    2  -0.0002432   0.0000454  -0.0014643  -0.0144871
    3   0.0001387   0.0000289  -0.0010960  -0.0018812
 Max gradient component =       1.536E-02
 RMS gradient           =       4.423E-03
 Gradient time:  CPU 352.53 s  wall 352.56 s
 Geometry Optimization Parameters
   NAtoms,    NIC,     NZ,  NCons,   NDum,   NFix, NCnnct, MaxDiis
       22     171      22       0       0       0       0       0

 Cartesian Hessian Update
 Hessian updated using BFGS update


** GEOMETRY OPTIMIZATION IN DELOCALIZED INTERNAL COORDINATES **
   Searching for a Minimum

   Optimization Cycle:   6

                       Coordinates (Angstroms)
     ATOM                X               Y               Z
      1  C        -0.0023886119   -0.0027391247    0.0080075318
      2  C        -0.0141904627    0.1318788392    1.4059452892
      3  Cl        1.4917857652    0.2903634290    2.2576485805
      4  C        -1.2130660505    0.1586618569    2.1267312811
      5  Cl       -1.1933777320    0.3275279327    3.8546917883
      6  C        -2.4340178012    0.0551973313    1.4479729266
      7  Cl       -3.9258346566    0.0883163087    2.3328685943
      8  C        -2.4472837086   -0.0754726322    0.0538190454
      9  Cl       -3.9584655360   -0.2069655037   -0.7909116062
     10  C        -1.2384164255   -0.1051481694   -0.6507637207
     11  Cl       -1.2674511770   -0.2981280735   -2.3770043588
     12  C         1.2766279187   -0.0315868009   -0.7536157710
     13  C         2.2687608645   -0.9972543255   -0.4826390619
     14  Cl        1.9846047954   -2.1956435766    0.7440100911
     15  C         3.4686517394   -1.0147263969   -1.1996347711
     16  Cl        4.7039622471   -2.2061561033   -0.8789112809
     17  C         3.6977289226   -0.0748685899   -2.1992373964
     18  H         4.6295047840   -0.0977253788   -2.7490297898
     19  C         2.7361377025    0.8813515819   -2.4854848230
     20  H         2.9069334177    1.6190642770   -3.2578920626
     21  C         1.5450192925    0.8982833316   -1.7698558540
     22  Cl        0.3824026723    2.1444464052   -2.1591623943
   Point Group: c1    Number of degrees of freedom:    60


   Energy is  -4140.336602661

 Hessian updated using BFGS update

 60 Hessian modes will be used to form the next step
  Hessian Eigenvalues:
     0.016317    0.017505    0.019522    0.020576    0.020683    0.021679
     0.022344    0.022742    0.023497    0.024089    0.024090    0.024114
     0.024114    0.024135    0.024135    0.024143    0.024143    0.033503
     0.055184    0.096541    0.101109    0.159997    0.160031    0.216297
     0.223660    0.227378    0.228996    0.234811    0.246077    0.249977
     0.249982    0.249990    0.249993    0.250000    0.250017    0.250144
     0.251217    0.287945    0.289202    0.290432    0.292959    0.301033
     0.301033    0.301039    0.301691    0.317184    0.356668    0.356668
     0.403161    0.407506    0.419334    0.426111    0.457263    0.458722
     0.466607    0.472067    0.478202    0.478242    0.479200    0.481546

 Minimum search - taking simple RFO step
 Searching for Lamda that Minimizes Along All modes
 Value Taken    Lamda =  -0.01385878
 Calculated Step too Large.  Step scaled by  0.544453
 Step Taken.  Stepsize is  0.300000

                             Maximum     Tolerance    Cnvgd?
         Gradient           0.019481      0.000300      NO
         Displacement       0.225861      0.001200      NO
         Energy change     -0.008910      0.000001      NO


 New Cartesian Coordinates Obtained by Inverse Iteration

 Displacement from previous Coordinates is:  0.421162
 ----------------------------------------------------------------
             Standard Nuclear Orientation (Angstroms)
    I     Atom           X                Y                Z
 ----------------------------------------------------------------
    1      C      -0.0027443746    -0.0032867007     0.0077012172
    2      C      -0.0130806193     0.1635936193     1.4007464535
    3      Cl      1.4957151506     0.3563891366     2.2425483023
    4      C      -1.2114993388     0.1910043529     2.1224290785
    5      Cl     -1.1933005748     0.3983044982     3.8456266406
    6      C      -2.4310775856     0.0545132621     1.4460669313
    7      Cl     -3.9226347887     0.0872215468     2.3310386657
    8      C      -2.4443182855    -0.1089598195     0.0548490645
    9      Cl     -3.9537603651    -0.2777366003    -0.7852165803
   10      C      -1.2349818800    -0.1380029256    -0.6491706359
   11      Cl     -1.2552559596    -0.3653197553    -2.3724074589
   12      C       1.2765618504    -0.0310604483    -0.7537068694
   13      C       2.2517188488    -1.0178188571    -0.5044569731
   14      Cl      1.9441395430    -2.2371594449     0.6969793636
   15      C       3.4523629849    -1.0352096865    -1.2200012778
   16      Cl      4.6702946939    -2.2509678144    -0.9274704132
   17      C       3.6959766336    -0.0725558761    -2.1949260646
   18      H       4.6284897426    -0.0953724468    -2.7435204288
   19      C       2.7493994517     0.9051232735    -2.4588884930
   20      H       2.9324694104     1.6587722254    -3.2128662178
   21      C       1.5573165245     0.9201586822    -1.7442916254
   22      Cl      0.4058368973     2.1870463965    -2.1035104414
 ----------------------------------------------------------------
 Nuclear Repulsion Energy =        2798.84060119 hartrees
 There are      105 alpha and      105 beta electrons
 Applying Cartesian multipole field
    Component          Value
    ---------          -----
     (2,0,0)        1.00000E-11
     (0,2,0)        2.00000E-11
     (0,0,2)       -3.00000E-11
 Nucleus-field energy     =    -0.0000000145 hartrees
 Requested basis set is 6-311++G(d,p)
 There are 186 shells and 518 basis functions
 A cutoff of  1.0D-15 yielded  12535 shell pairs
 There are    109122 function pairs (    117426 Cartesian)
 Smallest overlap matrix eigenvalue = 1.07E-07
 Linear dependence detected in AO basis
 Number of orthogonalized atomic orbitals = 512
 Maximum deviation from orthogonality = 3.871E-10
 Guess from superposition of atomic densities
 Warning:  Energy on first SCF cycle will be non-variational
 SAD guess density has 210.000000 electrons

 -----------------------------------------------------------------------
  General SCF calculation program by
  Eric Jon Sundstrom, Paul Horn, Yuezhi Mao, Dmitri Zuev, Alec White,
  David Stuck, Shaama M.S., Shane Yost, Joonho Lee, David Small,
  Daniel Levine, Susi Lehtola, Hugh Burton, Evgeny Epifanovsky,
  Bang C. Huynh
 -----------------------------------------------------------------------
 Exchange:     0.2000 Hartree-Fock + 0.0800 Slater + 0.7200 B88
 Correlation:  0.1900 VWN1RPA + 0.8100 LYP
 Using SG-1 standard quadrature grid
 A restricted SCF calculation will be
 performed using DIIS
 SCF converges when DIIS error is below 1.0e-08
 ---------------------------------------
  Cycle       Energy         DIIS error
 ---------------------------------------
    1   -4145.1165340270      2.66e-02  
    2   -4140.2484613316      1.69e-03  
    3   -4140.1920763885      2.04e-03  
    4   -4140.3340400028      4.95e-04  
    5   -4140.3418058260      1.91e-04  
    6   -4140.3426988391      9.96e-05  
    7   -4140.3430234880      2.27e-05  
    8   -4140.3430377815      9.97e-06  
    9   -4140.3430408765      2.76e-06  
   10   -4140.3430411120      9.62e-07  
   11   -4140.3430411433      2.31e-07  
   12   -4140.3430411445      1.36e-07  
   13   -4140.3430411454      3.65e-08  
   14   -4140.3430411453      1.82e-08  
   15   -4140.3430411454      5.00e-09  Convergence criterion met
 ---------------------------------------
 SCF time:   CPU 1024.50s  wall 1025.00s 
 SCF   energy in the final basis set =    -4140.3430411454
 Total energy in the final basis set =    -4140.3430411454

 --------------------------------------------------------------

                    Orbital Energies (a.u.)
 --------------------------------------------------------------

 Alpha MOs
 -- Occupied --
********-101.5825-101.5823-101.5790-101.5790-101.5766-101.5761-101.5742
-10.2880 -10.2846 -10.2845 -10.2840 -10.2839 -10.2793 -10.2728 -10.2723
-10.2488 -10.2450 -10.2225 -10.2189  -9.4989  -9.4972  -9.4970  -9.4944
 -9.4944  -9.4915  -9.4911  -9.4896  -7.2639  -7.2622  -7.2619  -7.2594
 -7.2591  -7.2564  -7.2561  -7.2543  -7.2538  -7.2527  -7.2520  -7.2518
 -7.2510  -7.2510  -7.2491  -7.2491  -7.2485  -7.2484  -7.2462  -7.2459
 -7.2456  -7.2453  -7.2443  -7.2438  -0.9758  -0.9514  -0.9294  -0.9183
 -0.9067  -0.8856  -0.8798  -0.8702  -0.8490  -0.8419  -0.8050  -0.7572
 -0.7481  -0.7457  -0.6759  -0.6406  -0.6315  -0.6214  -0.5665  -0.5525
 -0.5347  -0.5300  -0.5027  -0.4873  -0.4755  -0.4748  -0.4727  -0.4671
 -0.4562  -0.4472  -0.4328  -0.4252  -0.4188  -0.4153  -0.4003  -0.3987
 -0.3778  -0.3666  -0.3616  -0.3589  -0.3569  -0.3493  -0.3451  -0.3401
 -0.3372  -0.3304  -0.3238  -0.3218  -0.3133  -0.2933  -0.2743  -0.2706
 -0.2642
 -- Virtual --
 -0.0813  -0.0643  -0.0613  -0.0539  -0.0467  -0.0318  -0.0104  -0.0102
 -0.0014   0.0041   0.0081   0.0169   0.0223   0.0229   0.0254   0.0317
  0.0327   0.0461   0.0494   0.0535   0.0554   0.0614   0.0630   0.0658
  0.0713   0.0762   0.0784   0.0810   0.0836   0.0871   0.0899   0.0960
  0.0989   0.0998   0.1025   0.1035   0.1085   0.1132   0.1163   0.1183
  0.1203   0.1254   0.1261   0.1283   0.1316   0.1351   0.1413   0.1443
  0.1477   0.1491   0.1516   0.1556   0.1588   0.1610   0.1627   0.1652
  0.1734   0.1752   0.1801   0.1851   0.1867   0.1961   0.1981   0.2017
  0.2074   0.2122   0.2155   0.2203   0.2253   0.2263   0.2271   0.2312
  0.2339   0.2375   0.2396   0.2469   0.2473   0.2497   0.2511   0.2563
  0.2570   0.2622   0.2686   0.2708   0.2728   0.2795   0.2808   0.2829
  0.2879   0.2905   0.2976   0.3000   0.3030   0.3044   0.3070   0.3165
  0.3255   0.3289   0.3342   0.3442   0.3472   0.3857   0.4047   0.4079
  0.4195   0.4219   0.4293   0.4307   0.4391   0.4453   0.4575   0.4588
  0.4630   0.4651   0.4705   0.4786   0.4818   0.4858   0.4922   0.4944
  0.4958   0.4982   0.5018   0.5042   0.5083   0.5141   0.5218   0.5265
  0.5355   0.5493   0.5554   0.5642   0.5770   0.5796   0.5916   0.5993
  0.6017   0.6026   0.6077   0.6086   0.6123   0.6149   0.6175   0.6195
  0.6231   0.6395   0.6514   0.6611   0.6637   0.6655   0.6771   0.6871
  0.6995   0.7094   0.7205   0.7619   0.7735   0.7789   0.7913   0.7972
  0.8024   0.8078   0.8233   0.8266   0.8318   0.8339   0.8372   0.8396
  0.8407   0.8429   0.8445   0.8470   0.8526   0.8543   0.8593   0.8647
  0.8678   0.8716   0.8804   0.8841   0.8897   0.8970   0.9013   0.9053
  0.9167   0.9231   0.9278   0.9339   0.9350   0.9380   0.9387   0.9412
  0.9446   0.9510   0.9524   0.9638   0.9648   0.9709   0.9751   0.9826
  0.9865   0.9963   1.0055   1.0104   1.0189   1.0262   1.0442   1.0553
  1.0634   1.0687   1.0883   1.0954   1.1297   1.1353   1.1569   1.1712
  1.1962   1.2003   1.2076   1.2168   1.2316   1.2384   1.2530   1.2710
  1.2749   1.2836   1.2912   1.2936   1.2971   1.3062   1.3158   1.3190
  1.3432   1.3607   1.3682   1.3956   1.3985   1.4628   1.4635   1.4672
  1.4987   1.5103   1.5549   1.5593   1.5621   1.5834   1.6273   1.6438
  1.6534   1.6670   1.6847   1.7185   1.7364   1.7471   1.7553   1.7774
  1.7925   1.8127   1.8309   1.8386   1.8485   1.8541   1.8677   1.8795
  1.8889   1.9079   1.9200   1.9485   1.9555   1.9793   2.0289   2.0866
  2.1098   2.1212   2.1431   2.1777   2.2067   2.2228   2.2317   2.2408
  2.2495   2.2547   2.2583   2.2746   2.2900   2.2931   2.3030   2.3051
  2.3089   2.3229   2.3389   2.3436   2.3818   2.3999   2.4040   2.4095
  2.4376   2.4408   2.4463   2.4495   2.4749   2.4936   2.4991   2.5148
  2.5374   2.5399   2.5553   2.6069   2.6118   2.6264   2.6395   2.6418
  2.6589   2.6813   2.6867   2.6999   2.7102   2.7453   2.7623   2.7783
  2.7806   2.8066   2.8190   2.8737   2.8903   2.9255   2.9622   3.0350
  3.0681   3.0725   3.0795   3.1041   3.1243   3.1360   3.1519   3.1827
  3.2177   3.2414   3.2501   3.2631   3.3611   3.4072   3.4697   3.5113
  3.6085   3.6457   3.6739   3.8429   3.8758   3.8854   3.9879   4.0506
  4.3388   4.7897   4.8181   9.7169   9.7691   9.7912   9.8013   9.8131
  9.8350   9.8443   9.8950  23.2505  23.4613  23.7698  23.8109  23.8235
 23.8843  23.9212  23.9276  23.9672  23.9855  24.0502  24.1213  25.7683
 25.8103  25.8157  25.8641  25.9178  25.9389  25.9779  26.0267  26.0699
 26.0976  26.1401  26.1721  26.2112  26.3562  26.3784  26.4388  26.4667
 26.5829  26.5901  26.7467  26.7681  26.8265  26.9556  27.1036 215.7078
215.7629 215.7881 215.8016 215.8157 215.8367 215.8518 215.9172
 --------------------------------------------------------------

          Ground-State Mulliken Net Atomic Charges

     Atom                 Charge (a.u.)
  ----------------------------------------
      1 C                    -1.067825
      2 C                    -1.172032
      3 Cl                    0.371920
      4 C                     0.571802
      5 Cl                    0.655493
      6 C                    -0.637017
      7 Cl                    0.669945
      8 C                     0.383354
      9 Cl                    0.653645
     10 C                    -1.041560
     11 Cl                    0.377102
     12 C                     0.167853
     13 C                    -0.801981
     14 Cl                    0.314552
     15 C                     0.758939
     16 Cl                    0.506350
     17 C                    -0.803148
     18 H                     0.205727
     19 C                    -0.166574
     20 H                     0.211146
     21 C                    -0.356042
     22 Cl                    0.198350
  ----------------------------------------
  Sum of atomic charges =     0.000000

 -----------------------------------------------------------------
                    Cartesian Multipole Moments
 -----------------------------------------------------------------
    Charge (ESU x 10^10)
                 0.0000
    Dipole Moment (Debye)
         X       1.3125      Y       0.7682      Z      -1.4510
       Tot       2.1020
    Quadrupole Moments (Debye-Ang)
        XX    -164.1224     XY       3.4954     YY    -171.5767
        XZ      -7.0152     YZ      -2.5054     ZZ    -164.2025
    Octopole Moments (Debye-Ang^2)
       XXX     -51.4227    XXY      40.6383    XYY     -27.9377
       YYY      80.4091    XXZ     -36.5627    XYZ      -8.5778
       YYZ      -6.8609    XZZ      -1.1097    YZZ      32.4564
       ZZZ     -40.9811
    Hexadecapole Moments (Debye-Ang^3)
      XXXX   -6669.4403   XXXY     548.7386   XXYY   -1402.3049
      XYYY     500.9425   YYYY   -1492.2381   XXXZ     708.0288
      XXYZ     -15.8712   XYYZ     284.6862   YYYZ      21.9741
      XXZZ   -1664.9974   XYZZ     197.1658   YYZZ    -894.4449
      XZZZ     758.4420   YZZZ      27.4056   ZZZZ   -3755.3404
 -----------------------------------------------------------------
 Calculating analytic gradient of the SCF energy
 Gradient of SCF Energy
            1           2           3           4           5           6
    1   0.0002253   0.0000586   0.0020836   0.0002197  -0.0000294  -0.0003020
    2   0.0000927  -0.0017005  -0.0110913  -0.0000888  -0.0000260  -0.0000188
    3  -0.0001530  -0.0002293  -0.0060410   0.0000312  -0.0000864   0.0001426
            7           8           9          10          11          12
    1   0.0001102   0.0000452   0.0000763   0.0002200   0.0068251  -0.0002831
    2   0.0000017   0.0000422  -0.0000193   0.0015929   0.0109829   0.0002397
    3  -0.0000561  -0.0001136   0.0000756  -0.0000301   0.0008035  -0.0000157
           13          14          15          16          17          18
    1   0.0006485  -0.0015269  -0.0002732  -0.0000655   0.0001366   0.0000067
    2   0.0011663   0.0106349   0.0000055  -0.0000581   0.0001368   0.0000151
    3   0.0010606   0.0067627   0.0002253   0.0000283  -0.0001900  -0.0000183
           19          20          21          22
    1   0.0000328  -0.0000748  -0.0008501  -0.0072839
    2  -0.0001004   0.0000340  -0.0015608  -0.0102806
    3  -0.0000343   0.0000300  -0.0006650  -0.0015269
 Max gradient component =       1.109E-02
 RMS gradient           =       3.178E-03
 Gradient time:  CPU 354.44 s  wall 354.50 s
 Geometry Optimization Parameters
   NAtoms,    NIC,     NZ,  NCons,   NDum,   NFix, NCnnct, MaxDiis
       22     171      22       0       0       0       0       0

 Cartesian Hessian Update
 Hessian updated using BFGS update


** GEOMETRY OPTIMIZATION IN DELOCALIZED INTERNAL COORDINATES **
   Searching for a Minimum

   Optimization Cycle:   7

                       Coordinates (Angstroms)
     ATOM                X               Y               Z
      1  C        -0.0027443746   -0.0032867007    0.0077012172
      2  C        -0.0130806193    0.1635936193    1.4007464535
      3  Cl        1.4957151506    0.3563891366    2.2425483023
      4  C        -1.2114993388    0.1910043529    2.1224290785
      5  Cl       -1.1933005748    0.3983044982    3.8456266406
      6  C        -2.4310775856    0.0545132621    1.4460669313
      7  Cl       -3.9226347887    0.0872215468    2.3310386657
      8  C        -2.4443182855   -0.1089598195    0.0548490645
      9  Cl       -3.9537603651   -0.2777366003   -0.7852165803
     10  C        -1.2349818800   -0.1380029256   -0.6491706359
     11  Cl       -1.2552559596   -0.3653197553   -2.3724074589
     12  C         1.2765618504   -0.0310604483   -0.7537068694
     13  C         2.2517188488   -1.0178188571   -0.5044569731
     14  Cl        1.9441395430   -2.2371594449    0.6969793636
     15  C         3.4523629849   -1.0352096865   -1.2200012778
     16  Cl        4.6702946939   -2.2509678144   -0.9274704132
     17  C         3.6959766336   -0.0725558761   -2.1949260646
     18  H         4.6284897426   -0.0953724468   -2.7435204288
     19  C         2.7493994517    0.9051232735   -2.4588884930
     20  H         2.9324694104    1.6587722254   -3.2128662178
     21  C         1.5573165245    0.9201586822   -1.7442916254
     22  Cl        0.4058368973    2.1870463965   -2.1035104414
   Point Group: c1    Number of degrees of freedom:    60


   Energy is  -4140.343041145

 Hessian updated using BFGS update

 60 Hessian modes will be used to form the next step
  Hessian Eigenvalues:
     0.016316    0.017504    0.018801    0.020576    0.020683    0.021679
     0.022050    0.022742    0.023498    0.024088    0.024090    0.024113
     0.024114    0.024135    0.024137    0.024143    0.024143    0.026201
     0.055184    0.095164    0.101106    0.159998    0.160032    0.216297
     0.223627    0.227372    0.228877    0.234807    0.246085    0.249977
     0.249985    0.249990    0.249993    0.250000    0.250017    0.250161
     0.251239    0.287945    0.289125    0.290419    0.292957    0.301033
     0.301033    0.301039    0.301723    0.317140    0.356668    0.356668
     0.403074    0.407506    0.419343    0.426115    0.457260    0.458718
     0.466607    0.472056    0.478202    0.478251    0.479201    0.481553

 Minimum search - taking simple RFO step
 Searching for Lamda that Minimizes Along All modes
 Value Taken    Lamda =  -0.00997603
 Calculated Step too Large.  Step scaled by  0.548708
 Step Taken.  Stepsize is  0.300000

                             Maximum     Tolerance    Cnvgd?
         Gradient           0.014088      0.000300      NO
         Displacement       0.226932      0.001200      NO
         Energy change     -0.006438      0.000001      NO


 New Cartesian Coordinates Obtained by Inverse Iteration

 Displacement from previous Coordinates is:  0.416862
 ----------------------------------------------------------------
             Standard Nuclear Orientation (Angstroms)
    I     Atom           X                Y                Z
 ----------------------------------------------------------------
    1      C      -0.0035206612    -0.0036136564     0.0070565507
    2      C      -0.0131439534     0.1951671060     1.3947362399
    3      Cl      1.4971792910     0.4222042944     2.2271608464
    4      C      -1.2108695145     0.2228799501     2.1172717622
    5      Cl     -1.1930207587     0.4682409311     3.8352564710
    6      C      -2.4287097669     0.0537144047     1.4446880551
    7      Cl     -3.9201460508     0.0853435250     2.3303427309
    8      C      -2.4414330939    -0.1417351239     0.0572593857
    9      Cl     -3.9485754047    -0.3483923866    -0.7780953324
   10      C      -1.2321486652    -0.1701010317    -0.6466039582
   11      Cl     -1.2460363563    -0.4308694986    -2.3661045177
   12      C       1.2765750839    -0.0307077321    -0.7543489567
   13      C       2.2347487628    -1.0375379097    -0.5274692807
   14      Cl      1.9050609544    -2.2767534262     0.6488128703
   15      C       3.4364233208    -1.0547264580    -1.2411426980
   16      Cl      4.6365164707    -2.2939499228    -0.9760771415
   17      C       3.6951928333    -0.0705269444    -2.1906912772
   18      H       4.6285470003    -0.0929707177    -2.7379220328
   19      C       2.7637752168     0.9276452153    -2.4319514720
   20      H       2.9597555941     1.6965447300    -3.1670727480
   21      C       1.5705523879     0.9412159629    -1.7189639814
   22      Cl      0.4309052693     2.2276053070    -2.0485892779
 ----------------------------------------------------------------
 Nuclear Repulsion Energy =        2796.26014042 hartrees
 There are      105 alpha and      105 beta electrons
 Applying Cartesian multipole field
    Component          Value
    ---------          -----
     (2,0,0)        1.00000E-11
     (0,2,0)        2.00000E-11
     (0,0,2)       -3.00000E-11
 Nucleus-field energy     =    -0.0000000129 hartrees
 Requested basis set is 6-311++G(d,p)
 There are 186 shells and 518 basis functions
 A cutoff of  1.0D-15 yielded  12543 shell pairs
 There are    109234 function pairs (    117542 Cartesian)
 Smallest overlap matrix eigenvalue = 1.06E-07
 Linear dependence detected in AO basis
 Number of orthogonalized atomic orbitals = 512
 Maximum deviation from orthogonality = 4.776E-10
 Guess from superposition of atomic densities
 Warning:  Energy on first SCF cycle will be non-variational
 SAD guess density has 210.000000 electrons

 -----------------------------------------------------------------------
  General SCF calculation program by
  Eric Jon Sundstrom, Paul Horn, Yuezhi Mao, Dmitri Zuev, Alec White,
  David Stuck, Shaama M.S., Shane Yost, Joonho Lee, David Small,
  Daniel Levine, Susi Lehtola, Hugh Burton, Evgeny Epifanovsky,
  Bang C. Huynh
 -----------------------------------------------------------------------
 Exchange:     0.2000 Hartree-Fock + 0.0800 Slater + 0.7200 B88
 Correlation:  0.1900 VWN1RPA + 0.8100 LYP
 Using SG-1 standard quadrature grid
 A restricted SCF calculation will be
 performed using DIIS
 SCF converges when DIIS error is below 1.0e-08
 ---------------------------------------
  Cycle       Energy         DIIS error
 ---------------------------------------
    1   -4145.1049845155      2.66e-02  
    2   -4140.2529599751      1.70e-03  
    3   -4140.1961642109      2.04e-03  
    4   -4140.3386519974      4.98e-04  
    5   -4140.3464066540      1.96e-04  
    6   -4140.3473739824      9.98e-05  
    7   -4140.3476998663      2.33e-05  
    8   -4140.3477150849      9.94e-06  
    9   -4140.3477181514      2.77e-06  
   10   -4140.3477183889      9.55e-07  
   11   -4140.3477184196      2.28e-07  
   12   -4140.3477184212      1.33e-07  
   13   -4140.3477184216      3.60e-08  
   14   -4140.3477184215      1.80e-08  
   15   -4140.3477184217      4.98e-09  Convergence criterion met
 ---------------------------------------
 SCF time:   CPU 1027.41s  wall 1027.00s 
 SCF   energy in the final basis set =    -4140.3477184217
 Total energy in the final basis set =    -4140.3477184217

 --------------------------------------------------------------

                    Orbital Energies (a.u.)
 --------------------------------------------------------------

 Alpha MOs
 -- Occupied --
********-101.5826-101.5824-101.5798-101.5797-101.5768-101.5766-101.5749
-10.2881 -10.2847 -10.2846 -10.2840 -10.2839 -10.2792 -10.2727 -10.2723
-10.2484 -10.2445 -10.2225 -10.2190  -9.4989  -9.4973  -9.4971  -9.4950
 -9.4950  -9.4921  -9.4912  -9.4901  -7.2639  -7.2624  -7.2620  -7.2599
 -7.2597  -7.2570  -7.2561  -7.2549  -7.2538  -7.2527  -7.2521  -7.2519
 -7.2511  -7.2511  -7.2497  -7.2497  -7.2491  -7.2490  -7.2467  -7.2462
 -7.2460  -7.2454  -7.2448  -7.2443  -0.9757  -0.9513  -0.9290  -0.9182
 -0.9066  -0.8854  -0.8803  -0.8705  -0.8483  -0.8423  -0.8048  -0.7573
 -0.7482  -0.7458  -0.6757  -0.6401  -0.6320  -0.6216  -0.5663  -0.5525
 -0.5353  -0.5300  -0.5024  -0.4874  -0.4756  -0.4746  -0.4724  -0.4672
 -0.4557  -0.4472  -0.4329  -0.4236  -0.4189  -0.4150  -0.3993  -0.3980
 -0.3766  -0.3659  -0.3616  -0.3587  -0.3573  -0.3495  -0.3454  -0.3399
 -0.3373  -0.3310  -0.3257  -0.3239  -0.3152  -0.2923  -0.2743  -0.2703
 -0.2654
 -- Virtual --
 -0.0798  -0.0643  -0.0614  -0.0540  -0.0483  -0.0318  -0.0104  -0.0102
 -0.0016   0.0040   0.0080   0.0168   0.0223   0.0228   0.0252   0.0314
  0.0328   0.0458   0.0495   0.0534   0.0554   0.0613   0.0628   0.0651
  0.0710   0.0761   0.0786   0.0807   0.0835   0.0872   0.0900   0.0961
  0.0987   0.0998   0.1023   0.1037   0.1082   0.1126   0.1167   0.1181
  0.1200   0.1254   0.1258   0.1277   0.1314   0.1351   0.1405   0.1440
  0.1479   0.1488   0.1517   0.1554   0.1588   0.1607   0.1618   0.1660
  0.1725   0.1744   0.1798   0.1855   0.1865   0.1959   0.1970   0.2023
  0.2077   0.2121   0.2153   0.2208   0.2258   0.2263   0.2274   0.2321
  0.2347   0.2360   0.2403   0.2463   0.2469   0.2495   0.2499   0.2552
  0.2574   0.2614   0.2687   0.2691   0.2734   0.2799   0.2823   0.2826
  0.2876   0.2899   0.2976   0.2991   0.3013   0.3037   0.3067   0.3164
  0.3249   0.3278   0.3343   0.3413   0.3471   0.3854   0.4047   0.4091
  0.4192   0.4216   0.4293   0.4307   0.4383   0.4461   0.4574   0.4578
  0.4625   0.4639   0.4709   0.4790   0.4847   0.4876   0.4902   0.4923
  0.4945   0.4976   0.5032   0.5052   0.5101   0.5167   0.5218   0.5268
  0.5362   0.5506   0.5584   0.5663   0.5767   0.5796   0.5928   0.6002
  0.6029   0.6056   0.6075   0.6091   0.6101   0.6152   0.6189   0.6199
  0.6217   0.6418   0.6549   0.6612   0.6614   0.6697   0.6791   0.6857
  0.6990   0.7073   0.7178   0.7652   0.7728   0.7778   0.7919   0.7970
  0.8048   0.8088   0.8242   0.8285   0.8323   0.8345   0.8379   0.8395
  0.8418   0.8431   0.8444   0.8461   0.8513   0.8546   0.8599   0.8608
  0.8665   0.8703   0.8812   0.8844   0.8880   0.8962   0.8986   0.9056
  0.9159   0.9210   0.9253   0.9271   0.9316   0.9375   0.9402   0.9422
  0.9445   0.9503   0.9524   0.9628   0.9650   0.9707   0.9781   0.9835
  0.9878   0.9948   1.0077   1.0096   1.0184   1.0266   1.0444   1.0527
  1.0630   1.0727   1.0895   1.0962   1.1288   1.1383   1.1562   1.1727
  1.1968   1.2003   1.2069   1.2177   1.2331   1.2385   1.2535   1.2714
  1.2748   1.2843   1.2882   1.2945   1.2965   1.3049   1.3169   1.3207
  1.3455   1.3607   1.3666   1.3975   1.3996   1.4604   1.4686   1.4695
  1.4984   1.5092   1.5567   1.5589   1.5636   1.5847   1.6264   1.6434
  1.6538   1.6668   1.6838   1.7178   1.7373   1.7481   1.7541   1.7783
  1.7930   1.8117   1.8290   1.8352   1.8477   1.8533   1.8696   1.8784
  1.8897   1.9098   1.9271   1.9486   1.9544   1.9781   2.0285   2.0869
  2.1092   2.1208   2.1411   2.1778   2.2094   2.2231   2.2345   2.2387
  2.2467   2.2524   2.2582   2.2726   2.2861   2.2908   2.3048   2.3081
  2.3115   2.3233   2.3377   2.3427   2.3819   2.4023   2.4032   2.4110
  2.4331   2.4434   2.4481   2.4516   2.4745   2.4911   2.4971   2.5112
  2.5380   2.5391   2.5559   2.6050   2.6094   2.6273   2.6395   2.6470
  2.6565   2.6821   2.6863   2.6963   2.7099   2.7453   2.7613   2.7780
  2.7784   2.8061   2.8188   2.8681   2.8900   2.9298   2.9642   3.0368
  3.0672   3.0738   3.0792   3.1039   3.1241   3.1374   3.1517   3.1838
  3.2185   3.2432   3.2503   3.2639   3.3614   3.4084   3.4713   3.5113
  3.6098   3.6457   3.6755   3.8433   3.8784   3.8853   3.9890   4.0505
  4.3317   4.7900   4.8194   9.7205   9.7709   9.7912   9.8027   9.8135
  9.8264   9.8378   9.9123  23.2521  23.4619  23.7707  23.8117  23.8248
 23.8853  23.9223  23.9285  23.9680  23.9853  24.0576  24.1211  25.7672
 25.8072  25.8127  25.8594  25.9095  25.9306  25.9724  26.0190  26.0784
 26.0984  26.1422  26.1759  26.2131  26.3530  26.3777  26.4162  26.4680
 26.5810  26.5913  26.7501  26.7671  26.8217  26.9481  27.0988 215.7116
215.7649 215.7880 215.8027 215.8165 215.8263 215.8441 215.9372
 --------------------------------------------------------------

          Ground-State Mulliken Net Atomic Charges

     Atom                 Charge (a.u.)
  ----------------------------------------
      1 C                    -1.062354
      2 C                    -1.172230
      3 Cl                    0.373069
      4 C                     0.523818
      5 Cl                    0.659390
      6 C                    -0.595350
      7 Cl                    0.669962
      8 C                     0.373931
      9 Cl                    0.658213
     10 C                    -1.051660
     11 Cl                    0.377640
     12 C                     0.171641
     13 C                    -0.897226
     14 Cl                    0.315614
     15 C                     0.820986
     16 Cl                    0.513715
     17 C                    -0.754526
     18 H                     0.207360
     19 C                    -0.162792
     20 H                     0.210528
     21 C                    -0.392895
     22 Cl                    0.213163
  ----------------------------------------
  Sum of atomic charges =     0.000000

 -----------------------------------------------------------------
                    Cartesian Multipole Moments
 -----------------------------------------------------------------
    Charge (ESU x 10^10)
                -0.0000
    Dipole Moment (Debye)
         X       1.3260      Y       0.7870      Z      -1.4295
       Tot       2.1027
    Quadrupole Moments (Debye-Ang)
        XX    -163.9534     XY       3.6356     YY    -171.4414
        XZ      -7.0027     YZ      -2.4733     ZZ    -164.3656
    Octopole Moments (Debye-Ang^2)
       XXX     -49.6485    XXY      41.4019    XYY     -27.3044
       YYY      82.0219    XXZ     -36.0592    XYZ      -8.8309
       YYZ      -6.4136    XZZ      -1.2110    YZZ      33.1465
       ZZZ     -38.2261
    Hexadecapole Moments (Debye-Ang^3)
      XXXX   -6624.1830   XXXY     536.7159   XXYY   -1404.4073
      XYYY     485.0607   YYYY   -1553.5309   XXXZ     722.5294
      XXYZ     -27.1355   XYYZ     288.8914   YYYZ     -15.1097
      XXZZ   -1653.3545   XYZZ     193.9352   YYZZ    -898.1178
      XZZZ     775.4712   YZZZ      -4.1121   ZZZZ   -3722.5999
 -----------------------------------------------------------------
 Calculating analytic gradient of the SCF energy
 Gradient of SCF Energy
            1           2           3           4           5           6
    1  -0.0000528   0.0000455   0.0014305   0.0002414   0.0000487  -0.0001979
    2   0.0000271  -0.0013682  -0.0080276  -0.0000327  -0.0000449  -0.0000144
    3   0.0000237  -0.0003274  -0.0042373   0.0001226  -0.0001118   0.0000959
            7           8           9          10          11          12
    1   0.0000689  -0.0000116   0.0001326   0.0002813   0.0047909  -0.0000009
    2  -0.0000020  -0.0000213   0.0000231   0.0013147   0.0079087   0.0003153
    3  -0.0000414  -0.0001920   0.0000085   0.0000535   0.0005901  -0.0001673
           13          14          15          16          17          18
    1   0.0004800  -0.0010097  -0.0002145  -0.0000697   0.0000364   0.0000134
    2   0.0010028   0.0076199  -0.0000929  -0.0000095   0.0001864  -0.0000028
    3   0.0008770   0.0048806   0.0002322   0.0000091  -0.0001505  -0.0000047
           19          20          21          22
    1   0.0000671  -0.0000447  -0.0008314  -0.0052036
    2  -0.0000370   0.0000203  -0.0014333  -0.0073319
    3  -0.0000879   0.0000241  -0.0003913  -0.0012058
 Max gradient component =       8.028E-03
 RMS gradient           =       2.285E-03
 Gradient time:  CPU 354.27 s  wall 354.31 s
 Geometry Optimization Parameters
   NAtoms,    NIC,     NZ,  NCons,   NDum,   NFix, NCnnct, MaxDiis
       22     171      22       0       0       0       0       0

 Cartesian Hessian Update
 Hessian updated using BFGS update


** GEOMETRY OPTIMIZATION IN DELOCALIZED INTERNAL COORDINATES **
   Searching for a Minimum

   Optimization Cycle:   8

                       Coordinates (Angstroms)
     ATOM                X               Y               Z
      1  C        -0.0035206612   -0.0036136564    0.0070565507
      2  C        -0.0131439534    0.1951671060    1.3947362399
      3  Cl        1.4971792910    0.4222042944    2.2271608464
      4  C        -1.2108695145    0.2228799501    2.1172717622
      5  Cl       -1.1930207587    0.4682409311    3.8352564710
      6  C        -2.4287097669    0.0537144047    1.4446880551
      7  Cl       -3.9201460508    0.0853435250    2.3303427309
      8  C        -2.4414330939   -0.1417351239    0.0572593857
      9  Cl       -3.9485754047   -0.3483923866   -0.7780953324
     10  C        -1.2321486652   -0.1701010317   -0.6466039582
     11  Cl       -1.2460363563   -0.4308694986   -2.3661045177
     12  C         1.2765750839   -0.0307077321   -0.7543489567
     13  C         2.2347487628   -1.0375379097   -0.5274692807
     14  Cl        1.9050609544   -2.2767534262    0.6488128703
     15  C         3.4364233208   -1.0547264580   -1.2411426980
     16  Cl        4.6365164707   -2.2939499228   -0.9760771415
     17  C         3.6951928333   -0.0705269444   -2.1906912772
     18  H         4.6285470003   -0.0929707177   -2.7379220328
     19  C         2.7637752168    0.9276452153   -2.4319514720
     20  H         2.9597555941    1.6965447300   -3.1670727480
     21  C         1.5705523879    0.9412159629   -1.7189639814
     22  Cl        0.4309052693    2.2276053070   -2.0485892779
   Point Group: c1    Number of degrees of freedom:    60


   Energy is  -4140.347718422

 Hessian updated using BFGS update

 60 Hessian modes will be used to form the next step
  Hessian Eigenvalues:
     0.015818    0.016317    0.017510    0.020576    0.020682    0.021209
     0.021684    0.022743    0.023360    0.023504    0.024090    0.024091
     0.024114    0.024114    0.024135    0.024141    0.024143    0.024150
     0.055184    0.094494    0.101106    0.159999    0.160032    0.216297
     0.223578    0.227356    0.228778    0.234803    0.246084    0.249977
     0.249987    0.249991    0.249993    0.250000    0.250015    0.250207
     0.251221    0.287945    0.289043    0.290410    0.292954    0.301033
     0.301034    0.301039    0.301721    0.317102    0.356668    0.356668
     0.402988    0.407511    0.419343    0.426116    0.457254    0.458711
     0.466610    0.472048    0.478202    0.478245    0.479205    0.481537

 Minimum search - taking simple RFO step
 Searching for Lamda that Minimizes Along All modes
 Value Taken    Lamda =  -0.00728390
 Calculated Step too Large.  Step scaled by  0.545925
 Step Taken.  Stepsize is  0.300000

                             Maximum     Tolerance    Cnvgd?
         Gradient           0.010219      0.000300      NO
         Displacement       0.226697      0.001200      NO
         Energy change     -0.004677      0.000001      NO


 New Cartesian Coordinates Obtained by Inverse Iteration

 Displacement from previous Coordinates is:  0.418041
 ----------------------------------------------------------------
             Standard Nuclear Orientation (Angstroms)
    I     Atom           X                Y                Z
 ----------------------------------------------------------------
    1      C      -0.0043307489    -0.0034559306     0.0062058953
    2      C      -0.0140310877     0.2266882974     1.3881418411
    3      Cl      1.4971298691     0.4885079004     2.2104968630
    4      C      -1.2113115202     0.2544540855     2.1114491612
    5      Cl     -1.1956030153     0.5381882084     3.8234941777
    6      C      -2.4268127383     0.0527057087     1.4435848976
    7      Cl     -3.9179940251     0.0826211436     2.3301854364
    8      C      -2.4385630503    -0.1741306323     0.0607845450
    9      Cl     -3.9436079349    -0.4203072354    -0.7675809956
   10      C      -1.2293689320    -0.2013411262    -0.6433917441
   11      Cl     -1.2369538358    -0.4950721788    -2.3584708567
   12      C       1.2766591830    -0.0302550054    -0.7550964723
   13      C       2.2178131947    -1.0564025220    -0.5513678732
   14      Cl      1.8666296850    -2.3146201425     0.5993888646
   15      C       3.4206845181    -1.0735110579    -1.2631408862
   16      Cl      4.6024254786    -2.3356369204    -1.0260199865
   17      C       3.6951159469    -0.0690154733    -2.1868764947
   18      H       4.6291941749    -0.0911904387    -2.7329174402
   19      C       2.7791992348     0.9490218632    -2.4046256120
   20      H       2.9883254347     1.7325369667    -3.1204800322
   21      C       1.5849334173     0.9617353243    -1.6932521853
   22      Cl      0.4580947112     2.2671557835    -1.9929588654
 ----------------------------------------------------------------
 Nuclear Repulsion Energy =        2793.80968191 hartrees
 There are      105 alpha and      105 beta electrons
 Applying Cartesian multipole field
    Component          Value
    ---------          -----
     (2,0,0)        1.00000E-11
     (0,2,0)        2.00000E-11
     (0,0,2)       -3.00000E-11
 Nucleus-field energy     =    -0.0000000113 hartrees
 Requested basis set is 6-311++G(d,p)
 There are 186 shells and 518 basis functions
 A cutoff of  1.0D-15 yielded  12523 shell pairs
 There are    109065 function pairs (    117356 Cartesian)
 Smallest overlap matrix eigenvalue = 1.06E-07
 Linear dependence detected in AO basis
 Number of orthogonalized atomic orbitals = 512
 Maximum deviation from orthogonality = 3.283E-10
 Guess from superposition of atomic densities
 Warning:  Energy on first SCF cycle will be non-variational
 SAD guess density has 210.000000 electrons

 -----------------------------------------------------------------------
  General SCF calculation program by
  Eric Jon Sundstrom, Paul Horn, Yuezhi Mao, Dmitri Zuev, Alec White,
  David Stuck, Shaama M.S., Shane Yost, Joonho Lee, David Small,
  Daniel Levine, Susi Lehtola, Hugh Burton, Evgeny Epifanovsky,
  Bang C. Huynh
 -----------------------------------------------------------------------
 Exchange:     0.2000 Hartree-Fock + 0.0800 Slater + 0.7200 B88
 Correlation:  0.1900 VWN1RPA + 0.8100 LYP
 Using SG-1 standard quadrature grid
 A restricted SCF calculation will be
 performed using DIIS
 SCF converges when DIIS error is below 1.0e-08
 ---------------------------------------
  Cycle       Energy         DIIS error
 ---------------------------------------
    1   -4145.0949195461      2.66e-02  
    2   -4140.2561787867      1.70e-03  
    3   -4140.1989927018      2.05e-03  
    4   -4140.3419770048      5.00e-04  
    5   -4140.3497269025      2.01e-04  
    6   -4140.3507570671      9.98e-05  
    7   -4140.3510832758      2.37e-05  
    8   -4140.3510991813      9.91e-06  
    9   -4140.3511022229      2.77e-06  
   10   -4140.3511024623      9.50e-07  
   11   -4140.3511024921      2.24e-07  
   12   -4140.3511024938      1.31e-07  
   13   -4140.3511024942      3.55e-08  
   14   -4140.3511024948      1.78e-08  
   15   -4140.3511024944      4.99e-09  Convergence criterion met
 ---------------------------------------
 SCF time:   CPU 1020.02s  wall 1020.00s 
 SCF   energy in the final basis set =    -4140.3511024944
 Total energy in the final basis set =    -4140.3511024944

 --------------------------------------------------------------

                    Orbital Energies (a.u.)
 --------------------------------------------------------------

 Alpha MOs
 -- Occupied --
********-101.5827-101.5825-101.5804-101.5804-101.5774-101.5767-101.5755
-10.2881 -10.2847 -10.2846 -10.2840 -10.2839 -10.2791 -10.2726 -10.2723
-10.2481 -10.2441 -10.2225 -10.2191  -9.4988  -9.4974  -9.4972  -9.4955
 -9.4955  -9.4925  -9.4913  -9.4906  -7.2639  -7.2625  -7.2621  -7.2605
 -7.2602  -7.2574  -7.2562  -7.2553  -7.2537  -7.2526  -7.2522  -7.2520
 -7.2512  -7.2512  -7.2502  -7.2502  -7.2496  -7.2495  -7.2472  -7.2467
 -7.2461  -7.2455  -7.2453  -7.2448  -0.9756  -0.9513  -0.9287  -0.9181
 -0.9066  -0.8852  -0.8809  -0.8706  -0.8479  -0.8426  -0.8047  -0.7574
 -0.7484  -0.7460  -0.6755  -0.6396  -0.6324  -0.6218  -0.5662  -0.5525
 -0.5359  -0.5300  -0.5022  -0.4874  -0.4757  -0.4745  -0.4722  -0.4673
 -0.4554  -0.4471  -0.4330  -0.4222  -0.4190  -0.4148  -0.3985  -0.3975
 -0.3755  -0.3653  -0.3616  -0.3585  -0.3576  -0.3499  -0.3456  -0.3397
 -0.3376  -0.3320  -0.3271  -0.3256  -0.3164  -0.2912  -0.2746  -0.2700
 -0.2663
 -- Virtual --
 -0.0782  -0.0643  -0.0615  -0.0542  -0.0501  -0.0319  -0.0105  -0.0103
 -0.0018   0.0040   0.0079   0.0168   0.0223   0.0228   0.0251   0.0311
  0.0329   0.0455   0.0496   0.0534   0.0554   0.0613   0.0625   0.0645
  0.0707   0.0759   0.0789   0.0804   0.0833   0.0872   0.0902   0.0962
  0.0986   0.0997   0.1022   0.1040   0.1079   0.1119   0.1172   0.1180
  0.1196   0.1252   0.1254   0.1272   0.1314   0.1350   0.1398   0.1437
  0.1475   0.1489   0.1518   0.1554   0.1589   0.1602   0.1615   0.1671
  0.1715   0.1738   0.1799   0.1859   0.1865   0.1955   0.1959   0.2026
  0.2078   0.2118   0.2147   0.2215   0.2250   0.2266   0.2278   0.2325
  0.2341   0.2351   0.2409   0.2455   0.2460   0.2485   0.2514   0.2540
  0.2584   0.2610   0.2677   0.2692   0.2739   0.2805   0.2818   0.2840
  0.2876   0.2890   0.2959   0.2991   0.3006   0.3035   0.3072   0.3165
  0.3237   0.3247   0.3347   0.3369   0.3477   0.3850   0.4046   0.4104
  0.4192   0.4218   0.4299   0.4307   0.4380   0.4466   0.4560   0.4575
  0.4612   0.4635   0.4712   0.4787   0.4851   0.4873   0.4886   0.4906
  0.4956   0.4966   0.5050   0.5071   0.5137   0.5188   0.5216   0.5273
  0.5365   0.5528   0.5609   0.5680   0.5759   0.5796   0.5933   0.6001
  0.6044   0.6044   0.6061   0.6095   0.6128   0.6152   0.6191   0.6203
  0.6223   0.6433   0.6559   0.6613   0.6617   0.6736   0.6767   0.6862
  0.6986   0.7030   0.7154   0.7684   0.7726   0.7769   0.7922   0.7959
  0.8075   0.8098   0.8244   0.8285   0.8332   0.8351   0.8373   0.8389
  0.8423   0.8440   0.8451   0.8476   0.8509   0.8538   0.8594   0.8615
  0.8664   0.8699   0.8814   0.8838   0.8870   0.8920   0.8994   0.9053
  0.9101   0.9180   0.9225   0.9244   0.9318   0.9366   0.9408   0.9436
  0.9456   0.9498   0.9531   0.9618   0.9660   0.9706   0.9806   0.9830
  0.9925   0.9935   1.0072   1.0087   1.0196   1.0275   1.0451   1.0513
  1.0601   1.0792   1.0898   1.0979   1.1281   1.1419   1.1557   1.1750
  1.1963   1.2007   1.2069   1.2198   1.2340   1.2393   1.2538   1.2712
  1.2747   1.2843   1.2856   1.2957   1.2960   1.3039   1.3145   1.3248
  1.3460   1.3606   1.3655   1.3967   1.4012   1.4548   1.4707   1.4737
  1.4957   1.5064   1.5552   1.5586   1.5672   1.5858   1.6253   1.6427
  1.6541   1.6666   1.6822   1.7171   1.7381   1.7492   1.7525   1.7792
  1.7934   1.8106   1.8264   1.8327   1.8470   1.8525   1.8712   1.8772
  1.8905   1.9113   1.9340   1.9484   1.9539   1.9776   2.0283   2.0867
  2.1086   2.1205   2.1385   2.1779   2.2107   2.2234   2.2360   2.2387
  2.2441   2.2511   2.2597   2.2712   2.2829   2.2915   2.3066   2.3114
  2.3156   2.3207   2.3369   2.3422   2.3804   2.4001   2.4058   2.4128
  2.4268   2.4450   2.4503   2.4536   2.4750   2.4889   2.4918   2.5099
  2.5375   2.5388   2.5561   2.5998   2.6070   2.6291   2.6412   2.6520
  2.6554   2.6819   2.6865   2.6935   2.7096   2.7452   2.7601   2.7751
  2.7786   2.8058   2.8180   2.8619   2.8893   2.9336   2.9656   3.0384
  3.0665   3.0754   3.0799   3.1042   3.1241   3.1386   3.1508   3.1849
  3.2197   3.2455   3.2494   3.2642   3.3621   3.4096   3.4730   3.5110
  3.6109   3.6454   3.6782   3.8435   3.8809   3.8848   3.9900   4.0503
  4.3254   4.7906   4.8201   9.7245   9.7727   9.7908   9.8042   9.8141
  9.8191   9.8332   9.9141  23.2538  23.4626  23.7711  23.8125  23.8254
 23.8860  23.9231  23.9283  23.9687  23.9849  24.0638  24.1210  25.7665
 25.8055  25.8108  25.8581  25.9179  25.9324  25.9605  26.0091  26.0876
 26.0979  26.1454  26.1831  26.2136  26.3253  26.3834  26.3993  26.4705
 26.5778  26.5917  26.7465  26.7665  26.8222  26.9365  27.0993 215.7158
215.7669 215.7874 215.8039 215.8147 215.8205 215.8394 215.9385
 --------------------------------------------------------------

          Ground-State Mulliken Net Atomic Charges

     Atom                 Charge (a.u.)
  ----------------------------------------
      1 C                    -1.039315
      2 C                    -1.218667
      3 Cl                    0.404821
      4 C                     0.468922
      5 Cl                    0.660086
      6 C                    -0.501472
      7 Cl                    0.670260
      8 C                     0.358335
      9 Cl                    0.659073
     10 C                    -1.106513
     11 Cl                    0.408838
     12 C                     0.143620
     13 C                    -1.005809
     14 Cl                    0.345009
     15 C                     0.876273
     16 Cl                    0.519376
     17 C                    -0.710112
     18 H                     0.209077
     19 C                    -0.178625
     20 H                     0.209919
     21 C                    -0.424803
     22 Cl                    0.251706
  ----------------------------------------
  Sum of atomic charges =     0.000000

 -----------------------------------------------------------------
                    Cartesian Multipole Moments
 -----------------------------------------------------------------
    Charge (ESU x 10^10)
                 0.0000
    Dipole Moment (Debye)
         X       1.3396      Y       0.8049      Z      -1.4085
       Tot       2.1039
    Quadrupole Moments (Debye-Ang)
        XX    -163.7855     XY       3.7618     YY    -171.3321
        XZ      -6.9873     YZ      -2.4534     ZZ    -164.5283
    Octopole Moments (Debye-Ang^2)
       XXX     -47.7734    XXY      42.1426    XYY     -26.6968
       YYY      83.5652    XXZ     -35.5065    XYZ      -9.0594
       YYZ      -5.9316    XZZ      -1.2901    YZZ      33.7729
       ZZZ     -35.5521
    Hexadecapole Moments (Debye-Ang^3)
      XXXX   -6580.7049   XXXY     523.9021   XXYY   -1407.2607
      XYYY     468.4024   YYYY   -1617.3700   XXXZ     738.2928
      XXYZ     -38.6123   XYYZ     293.6950   YYYZ     -52.4017
      XXZZ   -1641.8810   XYZZ     190.0719   YYZZ    -902.1107
      XZZZ     793.8615   YZZZ     -36.3585   ZZZZ   -3689.2486
 -----------------------------------------------------------------
 Calculating analytic gradient of the SCF energy
 Gradient of SCF Energy
            1           2           3           4           5           6
    1  -0.0002378   0.0000722   0.0010656   0.0001023  -0.0000216  -0.0000541
    2  -0.0000151  -0.0010573  -0.0057285  -0.0000085  -0.0000603  -0.0000081
    3   0.0001283  -0.0003947  -0.0029589   0.0000987  -0.0000720   0.0000385
            7           8           9          10          11          12
    1   0.0000361  -0.0000477   0.0000557   0.0003780   0.0033544   0.0002170
    2  -0.0000061  -0.0000439   0.0000700   0.0010528   0.0055959   0.0002841
    3  -0.0000231  -0.0001019   0.0000517   0.0000816   0.0003218  -0.0002313
           13          14          15          16          17          18
    1   0.0002961  -0.0006650  -0.0001345  -0.0000521   0.0000012   0.0000157
    2   0.0008271   0.0053651  -0.0001214   0.0000156   0.0001731  -0.0000050
    3   0.0006776   0.0035187   0.0001913   0.0000007  -0.0001071  -0.0000010
           19          20          21          22
    1   0.0000576  -0.0000126  -0.0007500  -0.0036766
    2  -0.0000141   0.0000082  -0.0011477  -0.0051758
    3  -0.0001022   0.0000183  -0.0002266  -0.0009086
 Max gradient component =       5.729E-03
 RMS gradient           =       1.625E-03
 Gradient time:  CPU 352.96 s  wall 353.00 s
 Geometry Optimization Parameters
   NAtoms,    NIC,     NZ,  NCons,   NDum,   NFix, NCnnct, MaxDiis
       22     171      22       0       0       0       0       0

 Cartesian Hessian Update
 Hessian updated using BFGS update


** GEOMETRY OPTIMIZATION IN DELOCALIZED INTERNAL COORDINATES **
   Searching for a Minimum

   Optimization Cycle:   9

                       Coordinates (Angstroms)
     ATOM                X               Y               Z
      1  C        -0.0043307489   -0.0034559306    0.0062058953
      2  C        -0.0140310877    0.2266882974    1.3881418411
      3  Cl        1.4971298691    0.4885079004    2.2104968630
      4  C        -1.2113115202    0.2544540855    2.1114491612
      5  Cl       -1.1956030153    0.5381882084    3.8234941777
      6  C        -2.4268127383    0.0527057087    1.4435848976
      7  Cl       -3.9179940251    0.0826211436    2.3301854364
      8  C        -2.4385630503   -0.1741306323    0.0607845450
      9  Cl       -3.9436079349   -0.4203072354   -0.7675809956
     10  C        -1.2293689320   -0.2013411262   -0.6433917441
     11  Cl       -1.2369538358   -0.4950721788   -2.3584708567
     12  C         1.2766591830   -0.0302550054   -0.7550964723
     13  C         2.2178131947   -1.0564025220   -0.5513678732
     14  Cl        1.8666296850   -2.3146201425    0.5993888646
     15  C         3.4206845181   -1.0735110579   -1.2631408862
     16  Cl        4.6024254786   -2.3356369204   -1.0260199865
     17  C         3.6951159469   -0.0690154733   -2.1868764947
     18  H         4.6291941749   -0.0911904387   -2.7329174402
     19  C         2.7791992348    0.9490218632   -2.4046256120
     20  H         2.9883254347    1.7325369667   -3.1204800322
     21  C         1.5849334173    0.9617353243   -1.6932521853
     22  Cl        0.4580947112    2.2671557835   -1.9929588654
   Point Group: c1    Number of degrees of freedom:    60


   Energy is  -4140.351102494

 Hessian updated using BFGS update

 60 Hessian modes will be used to form the next step
  Hessian Eigenvalues:
     0.012341    0.016319    0.017508    0.020576    0.020682    0.020783
     0.021682    0.022743    0.023001    0.023499    0.024090    0.024090
     0.024114    0.024114    0.024135    0.024142    0.024143    0.024160
     0.055184    0.094052    0.101105    0.159999    0.160032    0.216297
     0.223489    0.227340    0.228685    0.234800    0.246084    0.249977
     0.249987    0.249991    0.249993    0.250000    0.250023    0.250239
     0.251233    0.287950    0.288958    0.290407    0.292954    0.301033
     0.301034    0.301038    0.301721    0.317119    0.356668    0.356668
     0.402877    0.407512    0.419343    0.426116    0.457248    0.458705
     0.466615    0.472051    0.478202    0.478237    0.479206    0.481524

 Minimum search - taking simple RFO step
 Searching for Lamda that Minimizes Along All modes
 Value Taken    Lamda =  -0.00508969
 Calculated Step too Large.  Step scaled by  0.560150
 Step Taken.  Stepsize is  0.300000

                             Maximum     Tolerance    Cnvgd?
         Gradient           0.007307      0.000300      NO
         Displacement       0.226318      0.001200      NO
         Energy change     -0.003384      0.000001      NO


 New Cartesian Coordinates Obtained by Inverse Iteration

 Displacement from previous Coordinates is:  0.421011
 ----------------------------------------------------------------
             Standard Nuclear Orientation (Angstroms)
    I     Atom           X                Y                Z
 ----------------------------------------------------------------
    1      C      -0.0050072192    -0.0023063982     0.0054942330
    2      C      -0.0157488732     0.2583713628     1.3812895225
    3      Cl      1.4949061512     0.5548169053     2.1939924385
    4      C      -1.2125981721     0.2858961418     2.1051344570
    5      Cl     -1.1987851425     0.6083750400     3.8103038372
    6      C      -2.4253835417     0.0514757952     1.4427514625
    7      Cl     -3.9163145630     0.0788765722     2.3302789916
    8      C      -2.4352634928    -0.2064081557     0.0651740899
    9      Cl     -3.9366736627    -0.4948373840    -0.7561327134
   10      C      -1.2262504765    -0.2315371263    -0.6392293546
   11      Cl     -1.2278547329    -0.5581123103    -2.3489353833
   12      C       1.2767603979    -0.0290563819    -0.7555711886
   13      C       2.2006721561    -1.0738273079    -0.5756416075
   14      Cl      1.8279363191    -2.3506035742     0.5484703734
   15      C       3.4045670168    -1.0914783715    -1.2858107355
   16      Cl      4.5667262930    -2.3765918354    -1.0776791909
   17      C       3.6952867049    -0.0679852796    -2.1833970645
   18      H       4.6298648782    -0.0904387142    -2.7285855319
   19      C       2.7954392902     0.9693958730    -2.3769008556
   20      H       3.0178396004     1.7667313868    -3.0732797938
   21      C       1.6002192806     0.9818917620    -1.6671306622
   22      Cl      0.4872897482     2.3060286185    -1.9370430860
 ----------------------------------------------------------------
 Nuclear Repulsion Energy =        2791.66021010 hartrees
 There are      105 alpha and      105 beta electrons
 Applying Cartesian multipole field
    Component          Value
    ---------          -----
     (2,0,0)        1.00000E-11
     (0,2,0)        2.00000E-11
     (0,0,2)       -3.00000E-11
 Nucleus-field energy     =    -0.0000000096 hartrees
 Requested basis set is 6-311++G(d,p)
 There are 186 shells and 518 basis functions
 A cutoff of  1.0D-15 yielded  12516 shell pairs
 There are    108995 function pairs (    117286 Cartesian)
 Smallest overlap matrix eigenvalue = 1.06E-07
 Linear dependence detected in AO basis
 Number of orthogonalized atomic orbitals = 512
 Maximum deviation from orthogonality = 5.347E-10
 Guess from superposition of atomic densities
 Warning:  Energy on first SCF cycle will be non-variational
 SAD guess density has 210.000000 electrons

 -----------------------------------------------------------------------
  General SCF calculation program by
  Eric Jon Sundstrom, Paul Horn, Yuezhi Mao, Dmitri Zuev, Alec White,
  David Stuck, Shaama M.S., Shane Yost, Joonho Lee, David Small,
  Daniel Levine, Susi Lehtola, Hugh Burton, Evgeny Epifanovsky,
  Bang C. Huynh
 -----------------------------------------------------------------------
 Exchange:     0.2000 Hartree-Fock + 0.0800 Slater + 0.7200 B88
 Correlation:  0.1900 VWN1RPA + 0.8100 LYP
 Using SG-1 standard quadrature grid
 A restricted SCF calculation will be
 performed using DIIS
 SCF converges when DIIS error is below 1.0e-08
 ---------------------------------------
  Cycle       Energy         DIIS error
 ---------------------------------------
    1   -4145.0874528068      2.66e-02  
    2   -4140.2583991856      1.70e-03  
    3   -4140.2008087354      2.05e-03  
    4   -4140.3443045984      5.02e-04  
    5   -4140.3520632054      2.05e-04  
    6   -4140.3531499342      9.98e-05  
    7   -4140.3534763038      2.41e-05  
    8   -4140.3534928028      9.87e-06  
    9   -4140.3534958182      2.78e-06  
   10   -4140.3534960585      9.46e-07  
   11   -4140.3534960888      2.21e-07  
   12   -4140.3534960896      1.28e-07  
   13   -4140.3534960905      3.48e-08  
   14   -4140.3534960905      1.73e-08  
   15   -4140.3534960904      5.02e-09  Convergence criterion met
 ---------------------------------------
 SCF time:   CPU 1018.74s  wall 1018.00s 
 SCF   energy in the final basis set =    -4140.3534960904
 Total energy in the final basis set =    -4140.3534960904

 --------------------------------------------------------------

                    Orbital Energies (a.u.)
 --------------------------------------------------------------

 Alpha MOs
 -- Occupied --
********-101.5828-101.5826-101.5809-101.5809-101.5779-101.5768-101.5760
-10.2882 -10.2848 -10.2847 -10.2840 -10.2839 -10.2790 -10.2725 -10.2724
-10.2478 -10.2438 -10.2226 -10.2191  -9.4988  -9.4974  -9.4973  -9.4959
 -9.4959  -9.4929  -9.4914  -9.4910  -7.2639  -7.2626  -7.2622  -7.2609
 -7.2607  -7.2578  -7.2563  -7.2557  -7.2537  -7.2526  -7.2523  -7.2521
 -7.2513  -7.2513  -7.2507  -7.2507  -7.2501  -7.2499  -7.2476  -7.2471
 -7.2462  -7.2457  -7.2456  -7.2452  -0.9755  -0.9512  -0.9285  -0.9180
 -0.9065  -0.8849  -0.8813  -0.8707  -0.8476  -0.8428  -0.8046  -0.7574
 -0.7485  -0.7461  -0.6754  -0.6391  -0.6329  -0.6219  -0.5660  -0.5525
 -0.5364  -0.5300  -0.5020  -0.4874  -0.4758  -0.4744  -0.4720  -0.4674
 -0.4551  -0.4472  -0.4331  -0.4211  -0.4191  -0.4148  -0.3979  -0.3970
 -0.3746  -0.3648  -0.3616  -0.3586  -0.3579  -0.3504  -0.3459  -0.3395
 -0.3378  -0.3330  -0.3286  -0.3264  -0.3171  -0.2902  -0.2750  -0.2698
 -0.2669
 -- Virtual --
 -0.0765  -0.0643  -0.0616  -0.0543  -0.0518  -0.0320  -0.0105  -0.0103
 -0.0019   0.0039   0.0079   0.0168   0.0222   0.0227   0.0250   0.0309
  0.0330   0.0452   0.0497   0.0536   0.0555   0.0613   0.0621   0.0640
  0.0703   0.0757   0.0791   0.0804   0.0832   0.0871   0.0903   0.0963
  0.0984   0.0998   0.1020   0.1043   0.1075   0.1111   0.1173   0.1182
  0.1194   0.1246   0.1252   0.1269   0.1314   0.1350   0.1392   0.1433
  0.1467   0.1493   0.1519   0.1556   0.1590   0.1594   0.1618   0.1682
  0.1705   0.1733   0.1801   0.1857   0.1870   0.1946   0.1952   0.2027
  0.2077   0.2114   0.2140   0.2218   0.2239   0.2263   0.2268   0.2314
  0.2339   0.2346   0.2407   0.2448   0.2449   0.2482   0.2534   0.2546
  0.2593   0.2614   0.2666   0.2701   0.2744   0.2808   0.2816   0.2849
  0.2878   0.2881   0.2940   0.2989   0.3004   0.3040   0.3084   0.3152
  0.3193   0.3229   0.3345   0.3359   0.3487   0.3845   0.4043   0.4116
  0.4199   0.4225   0.4302   0.4319   0.4381   0.4469   0.4540   0.4574
  0.4600   0.4631   0.4714   0.4777   0.4829   0.4870   0.4872   0.4908
  0.4953   0.4968   0.5062   0.5091   0.5169   0.5205   0.5212   0.5281
  0.5366   0.5555   0.5627   0.5692   0.5746   0.5796   0.5931   0.5998
  0.6019   0.6057   0.6068   0.6109   0.6126   0.6151   0.6195   0.6205
  0.6245   0.6445   0.6548   0.6608   0.6637   0.6732   0.6756   0.6869
  0.6964   0.6999   0.7150   0.7712   0.7725   0.7765   0.7922   0.7945
  0.8098   0.8113   0.8231   0.8286   0.8333   0.8357   0.8368   0.8383
  0.8417   0.8437   0.8455   0.8486   0.8526   0.8532   0.8596   0.8641
  0.8669   0.8718   0.8786   0.8844   0.8876   0.8895   0.9000   0.9030
  0.9046   0.9159   0.9215   0.9236   0.9319   0.9355   0.9411   0.9449
  0.9466   0.9497   0.9539   0.9613   0.9673   0.9702   0.9805   0.9843
  0.9924   0.9977   1.0047   1.0089   1.0225   1.0286   1.0460   1.0514
  1.0573   1.0839   1.0906   1.0997   1.1277   1.1463   1.1557   1.1782
  1.1946   1.2015   1.2078   1.2231   1.2350   1.2411   1.2540   1.2702
  1.2747   1.2837   1.2843   1.2956   1.2965   1.3037   1.3120   1.3278
  1.3441   1.3602   1.3653   1.3958   1.3992   1.4476   1.4716   1.4780
  1.4898   1.5055   1.5503   1.5601   1.5719   1.5868   1.6244   1.6419
  1.6543   1.6666   1.6803   1.7166   1.7390   1.7502   1.7509   1.7800
  1.7936   1.8095   1.8238   1.8312   1.8464   1.8517   1.8724   1.8761
  1.8911   1.9124   1.9401   1.9484   1.9538   1.9773   2.0282   2.0862
  2.1079   2.1201   2.1353   2.1782   2.2099   2.2236   2.2367   2.2402
  2.2419   2.2510   2.2622   2.2705   2.2808   2.2955   2.3080   2.3139
  2.3173   2.3197   2.3365   2.3423   2.3773   2.3979   2.4077   2.4150
  2.4218   2.4470   2.4515   2.4549   2.4762   2.4817   2.4913   2.5106
  2.5355   2.5396   2.5559   2.5935   2.6030   2.6333   2.6440   2.6548
  2.6570   2.6804   2.6873   2.6918   2.7093   2.7449   2.7586   2.7720
  2.7793   2.8062   2.8169   2.8555   2.8884   2.9370   2.9663   3.0399
  3.0662   3.0772   3.0817   3.1046   3.1241   3.1399   3.1493   3.1863
  3.2208   3.2477   3.2489   3.2639   3.3632   3.4108   3.4750   3.5105
  3.6120   3.6451   3.6820   3.8437   3.8832   3.8844   3.9910   4.0500
  4.3200   4.7915   4.8200   9.7287   9.7745   9.7901   9.8054   9.8106
  9.8190   9.8315   9.9028  23.2559  23.4634  23.7708  23.8136  23.8257
 23.8864  23.9238  23.9281  23.9694  23.9847  24.0690  24.1210  25.7661
 25.8046  25.8098  25.8586  25.9336  25.9401  25.9462  26.0014  26.0938
 26.0971  26.1488  26.1976  26.2128  26.2940  26.3647  26.4054  26.4739
 26.5740  26.5919  26.7387  26.7642  26.8287  26.9246  27.1075 215.7201
215.7688 215.7863 215.8047 215.8085 215.8234 215.8385 215.9244
 --------------------------------------------------------------

          Ground-State Mulliken Net Atomic Charges

     Atom                 Charge (a.u.)
  ----------------------------------------
      1 C                    -0.999827
      2 C                    -1.298863
      3 Cl                    0.454121
      4 C                     0.414961
      5 Cl                    0.657767
      6 C                    -0.363458
      7 Cl                    0.670839
      8 C                     0.338074
      9 Cl                    0.656517
     10 C                    -1.197857
     11 Cl                    0.457983
     12 C                     0.094919
     13 C                    -1.127534
     14 Cl                    0.391720
     15 C                     0.932510
     16 Cl                    0.523181
     17 C                    -0.669127
     18 H                     0.210860
     19 C                    -0.207376
     20 H                     0.209428
     21 C                    -0.451968
     22 Cl                    0.303131
  ----------------------------------------
  Sum of atomic charges =     0.000000

 -----------------------------------------------------------------
                    Cartesian Multipole Moments
 -----------------------------------------------------------------
    Charge (ESU x 10^10)
                -0.0000
    Dipole Moment (Debye)
         X       1.3528      Y       0.8215      Z      -1.3874
       Tot       2.1047
    Quadrupole Moments (Debye-Ang)
        XX    -163.6233     XY       3.8750     YY    -171.2464
        XZ      -6.9584     YZ      -2.4403     ZZ    -164.6836
    Octopole Moments (Debye-Ang^2)
       XXX     -45.8307    XXY      42.8491    XYY     -26.1291
       YYY      85.0600    XXZ     -34.9298    XYZ      -9.2632
       YYZ      -5.4066    XZZ      -1.3475    YZZ      34.3527
       ZZZ     -32.9096
    Hexadecapole Moments (Debye-Ang^3)
      XXXX   -6536.1053   XXXY     509.9606   XXYY   -1410.3026
      XYYY     450.6251   YYYY   -1683.9643   XXXZ     754.7206
      XXYZ     -50.2554   XYYZ     298.8471   YYYZ     -89.8850
      XXZZ   -1630.0947   XYZZ     185.5276   YYZZ    -906.5737
      XZZZ     813.1544   YZZZ     -69.3115   ZZZZ   -3655.9011
 -----------------------------------------------------------------
 Calculating analytic gradient of the SCF energy
 Gradient of SCF Energy
            1           2           3           4           5           6
    1  -0.0003673   0.0000106   0.0007578   0.0000810   0.0000481   0.0000244
    2  -0.0000532  -0.0007478  -0.0039595   0.0000022  -0.0000569   0.0000045
    3   0.0001686  -0.0003422  -0.0019386   0.0000595  -0.0000391   0.0000135
            7           8           9          10          11          12
    1  -0.0000216  -0.0000025   0.0000480   0.0003675   0.0021837   0.0003353
    2  -0.0000137  -0.0000418   0.0000795   0.0007952   0.0038335   0.0001769
    3   0.0000105  -0.0001254  -0.0000075   0.0001263   0.0001381  -0.0002284
           13          14          15          16          17          18
    1   0.0001249  -0.0003959  -0.0000768  -0.0000421  -0.0000140   0.0000116
    2   0.0006590   0.0036439  -0.0001074   0.0000215   0.0001333  -0.0000038
    3   0.0004689   0.0024694   0.0001440   0.0000056  -0.0000619  -0.0000021
           19          20          21          22
    1   0.0000299   0.0000109  -0.0005893  -0.0025242
    2  -0.0000083   0.0000004  -0.0008115  -0.0035460
    3  -0.0000874   0.0000127  -0.0001207  -0.0006639
 Max gradient component =       3.959E-03
 RMS gradient           =       1.115E-03
 Gradient time:  CPU 353.71 s  wall 353.77 s
 Geometry Optimization Parameters
   NAtoms,    NIC,     NZ,  NCons,   NDum,   NFix, NCnnct, MaxDiis
       22     171      22       0       0       0       0       0

 Cartesian Hessian Update
 Hessian updated using BFGS update


** GEOMETRY OPTIMIZATION IN DELOCALIZED INTERNAL COORDINATES **
   Searching for a Minimum

   Optimization Cycle:  10

                       Coordinates (Angstroms)
     ATOM                X               Y               Z
      1  C        -0.0050072192   -0.0023063982    0.0054942330
      2  C        -0.0157488732    0.2583713628    1.3812895225
      3  Cl        1.4949061512    0.5548169053    2.1939924385
      4  C        -1.2125981721    0.2858961418    2.1051344570
      5  Cl       -1.1987851425    0.6083750400    3.8103038372
      6  C        -2.4253835417    0.0514757952    1.4427514625
      7  Cl       -3.9163145630    0.0788765722    2.3302789916
      8  C        -2.4352634928   -0.2064081557    0.0651740899
      9  Cl       -3.9366736627   -0.4948373840   -0.7561327134
     10  C        -1.2262504765   -0.2315371263   -0.6392293546
     11  Cl       -1.2278547329   -0.5581123103   -2.3489353833
     12  C         1.2767603979   -0.0290563819   -0.7555711886
     13  C         2.2006721561   -1.0738273079   -0.5756416075
     14  Cl        1.8279363191   -2.3506035742    0.5484703734
     15  C         3.4045670168   -1.0914783715   -1.2858107355
     16  Cl        4.5667262930   -2.3765918354   -1.0776791909
     17  C         3.6952867049   -0.0679852796   -2.1833970645
     18  H         4.6298648782   -0.0904387142   -2.7285855319
     19  C         2.7954392902    0.9693958730   -2.3769008556
     20  H         3.0178396004    1.7667313868   -3.0732797938
     21  C         1.6002192806    0.9818917620   -1.6671306622
     22  Cl        0.4872897482    2.3060286185   -1.9370430860
   Point Group: c1    Number of degrees of freedom:    60


   Energy is  -4140.353496090

 Hessian updated using BFGS update

 60 Hessian modes will be used to form the next step
  Hessian Eigenvalues:
     0.009604    0.016322    0.017507    0.020573    0.020632    0.020683
     0.021682    0.022743    0.022910    0.023498    0.024090    0.024090
     0.024114    0.024114    0.024135    0.024142    0.024144    0.024166
     0.055184    0.093866    0.101105    0.159999    0.160033    0.216297
     0.223368    0.227341    0.228592    0.234797    0.246087    0.249977
     0.249987    0.249992    0.249994    0.250000    0.250034    0.250275
     0.251231    0.287950    0.288869    0.290403    0.292954    0.301033
     0.301034    0.301038    0.301725    0.317134    0.356667    0.356668
     0.402767    0.407514    0.419344    0.426116    0.457242    0.458704
     0.466616    0.472041    0.478203    0.478232    0.479211    0.481505

 Minimum search - taking simple RFO step
 Searching for Lamda that Minimizes Along All modes
 Value Taken    Lamda =  -0.00333744
 Calculated Step too Large.  Step scaled by  0.593616
 Step Taken.  Stepsize is  0.300000

                             Maximum     Tolerance    Cnvgd?
         Gradient           0.005042      0.000300      NO
         Displacement       0.225170      0.001200      NO
         Energy change     -0.002394      0.000001      NO


 New Cartesian Coordinates Obtained by Inverse Iteration

 Displacement from previous Coordinates is:  0.429737
 ----------------------------------------------------------------
             Standard Nuclear Orientation (Angstroms)
    I     Atom           X                Y                Z
 ----------------------------------------------------------------
    1      C      -0.0052291130    -0.0001653416     0.0050887305
    2      C      -0.0178390454     0.2903726680     1.3742196169
    3      Cl      1.4916708373     0.6217758557     2.1764064103
    4      C      -1.2146389498     0.3174290069     2.0982561813
    5      Cl     -1.2050323644     0.6793241110     3.7955042352
    6      C      -2.4239595068     0.0499653682     1.4418475474
    7      Cl     -3.9146738197     0.0747044063     2.3299744884
    8      C      -2.4311148346    -0.2391410826     0.0703306988
    9      Cl     -3.9280505659    -0.5721350952    -0.7422490844
   10      C      -1.2221012753    -0.2612180988    -0.6342441775
   11      Cl     -1.2157936410    -0.6213485200    -2.3375811121
   12      C       1.2770403319    -0.0269334820    -0.7554669235
   13      C       2.1831002864    -1.0899318957    -0.6001841300
   14      Cl      1.7875476648    -2.3847983119     0.4958792995
   15      C       3.3876645030    -1.1088880133    -1.3093858341
   16      Cl      4.5287549323    -2.4172819259    -1.1322974420
   17      C       3.6953208853    -0.0673707988    -2.1802678178
   18      H       4.6300976344    -0.0907013927    -2.7250846919
   19      C       2.8123183159     0.9890706387    -2.3484632564
   20      H       3.0481553243     1.7995541839    -3.0250136330
   21      C       1.6163017881     1.0019097044    -1.6400981050
   22      Cl      0.5180885718     2.3444846336    -1.8796187628
 ----------------------------------------------------------------
 Nuclear Repulsion Energy =        2789.95640375 hartrees
 There are      105 alpha and      105 beta electrons
 Applying Cartesian multipole field
    Component          Value
    ---------          -----
     (2,0,0)        1.00000E-11
     (0,2,0)        2.00000E-11
     (0,0,2)       -3.00000E-11
 Nucleus-field energy     =    -0.0000000079 hartrees
 Requested basis set is 6-311++G(d,p)
 There are 186 shells and 518 basis functions
 A cutoff of  1.0D-15 yielded  12511 shell pairs
 There are    108943 function pairs (    117229 Cartesian)
 Smallest overlap matrix eigenvalue = 1.06E-07
 Linear dependence detected in AO basis
 Number of orthogonalized atomic orbitals = 512
 Maximum deviation from orthogonality = 3.216E-10
 Guess from superposition of atomic densities
 Warning:  Energy on first SCF cycle will be non-variational
 SAD guess density has 210.000000 electrons

 -----------------------------------------------------------------------
  General SCF calculation program by
  Eric Jon Sundstrom, Paul Horn, Yuezhi Mao, Dmitri Zuev, Alec White,
  David Stuck, Shaama M.S., Shane Yost, Joonho Lee, David Small,
  Daniel Levine, Susi Lehtola, Hugh Burton, Evgeny Epifanovsky,
  Bang C. Huynh
 -----------------------------------------------------------------------
 Exchange:     0.2000 Hartree-Fock + 0.0800 Slater + 0.7200 B88
 Correlation:  0.1900 VWN1RPA + 0.8100 LYP
 Using SG-1 standard quadrature grid
 A restricted SCF calculation will be
 performed using DIIS
 SCF converges when DIIS error is below 1.0e-08
 ---------------------------------------
  Cycle       Energy         DIIS error
 ---------------------------------------
    1   -4145.0820731354      2.66e-02  
    2   -4140.2598597893      1.70e-03  
    3   -4140.2018460248      2.06e-03  
    4   -4140.3458760800      5.05e-04  
    5   -4140.3536525079      2.08e-04  
    6   -4140.3547932754      9.98e-05  
    7   -4140.3551195877      2.44e-05  
    8   -4140.3551365880      9.84e-06  
    9   -4140.3551395783      2.79e-06  
   10   -4140.3551398197      9.43e-07  
   11   -4140.3551398494      2.18e-07  
   12   -4140.3551398509      1.25e-07  
   13   -4140.3551398514      3.41e-08  
   14   -4140.3551398514      1.67e-08  
   15   -4140.3551398515      5.05e-09  Convergence criterion met
 ---------------------------------------
 SCF time:   CPU 1022.36s  wall 1022.00s 
 SCF   energy in the final basis set =    -4140.3551398515
 Total energy in the final basis set =    -4140.3551398515

 --------------------------------------------------------------

                    Orbital Energies (a.u.)
 --------------------------------------------------------------

 Alpha MOs
 -- Occupied --
********-101.5829-101.5827-101.5814-101.5814-101.5783-101.5769-101.5764
-10.2882 -10.2849 -10.2848 -10.2839 -10.2839 -10.2790 -10.2725 -10.2724
-10.2475 -10.2435 -10.2226 -10.2192  -9.4988  -9.4975  -9.4974  -9.4963
 -9.4963  -9.4932  -9.4914  -9.4913  -7.2639  -7.2626  -7.2623  -7.2612
 -7.2611  -7.2582  -7.2564  -7.2560  -7.2537  -7.2526  -7.2524  -7.2522
 -7.2514  -7.2514  -7.2511  -7.2511  -7.2504  -7.2503  -7.2479  -7.2474
 -7.2462  -7.2460  -7.2456  -7.2456  -0.9754  -0.9512  -0.9283  -0.9180
 -0.9065  -0.8848  -0.8818  -0.8709  -0.8474  -0.8430  -0.8045  -0.7575
 -0.7486  -0.7461  -0.6753  -0.6386  -0.6333  -0.6220  -0.5659  -0.5525
 -0.5369  -0.5301  -0.5019  -0.4874  -0.4759  -0.4743  -0.4719  -0.4675
 -0.4549  -0.4472  -0.4332  -0.4201  -0.4192  -0.4148  -0.3974  -0.3966
 -0.3738  -0.3643  -0.3616  -0.3591  -0.3580  -0.3508  -0.3462  -0.3395
 -0.3379  -0.3340  -0.3300  -0.3266  -0.3175  -0.2893  -0.2755  -0.2697
 -0.2674
 -- Virtual --
 -0.0748  -0.0644  -0.0616  -0.0546  -0.0534  -0.0321  -0.0106  -0.0104
 -0.0021   0.0038   0.0078   0.0167   0.0222   0.0227   0.0248   0.0307
  0.0330   0.0450   0.0498   0.0538   0.0556   0.0613   0.0616   0.0635
  0.0700   0.0756   0.0794   0.0804   0.0831   0.0869   0.0904   0.0962
  0.0981   0.1000   0.1019   0.1045   0.1071   0.1103   0.1171   0.1186
  0.1194   0.1238   0.1251   0.1267   0.1317   0.1349   0.1388   0.1429
  0.1458   0.1498   0.1520   0.1558   0.1585   0.1592   0.1624   0.1686
  0.1702   0.1729   0.1806   0.1853   0.1878   0.1934   0.1947   0.2025
  0.2075   0.2110   0.2135   0.2216   0.2218   0.2249   0.2254   0.2307
  0.2332   0.2351   0.2402   0.2436   0.2443   0.2483   0.2531   0.2586
  0.2600   0.2624   0.2658   0.2714   0.2749   0.2799   0.2823   0.2848
  0.2865   0.2893   0.2928   0.2977   0.3003   0.3047   0.3097   0.3106
  0.3185   0.3218   0.3342   0.3371   0.3499   0.3840   0.4041   0.4123
  0.4212   0.4237   0.4302   0.4344   0.4386   0.4470   0.4518   0.4572
  0.4593   0.4628   0.4716   0.4761   0.4812   0.4858   0.4869   0.4909
  0.4939   0.4981   0.5068   0.5111   0.5184   0.5205   0.5217   0.5294
  0.5369   0.5586   0.5640   0.5703   0.5732   0.5792   0.5925   0.5994
  0.6003   0.6062   0.6084   0.6104   0.6132   0.6148   0.6197   0.6223
  0.6263   0.6454   0.6538   0.6596   0.6631   0.6719   0.6754   0.6870
  0.6916   0.7007   0.7162   0.7719   0.7737   0.7772   0.7919   0.7936
  0.8114   0.8136   0.8215   0.8294   0.8334   0.8358   0.8366   0.8380
  0.8413   0.8427   0.8462   0.8490   0.8522   0.8546   0.8596   0.8642
  0.8669   0.8735   0.8802   0.8848   0.8873   0.8895   0.8977   0.9008
  0.9038   0.9140   0.9211   0.9234   0.9316   0.9343   0.9415   0.9458
  0.9474   0.9501   0.9543   0.9614   0.9682   0.9703   0.9783   0.9862
  0.9929   0.9989   1.0051   1.0104   1.0258   1.0296   1.0462   1.0526
  1.0563   1.0837   1.0940   1.1011   1.1273   1.1514   1.1564   1.1820
  1.1926   1.2025   1.2094   1.2255   1.2374   1.2447   1.2541   1.2685
  1.2752   1.2831   1.2838   1.2953   1.2965   1.3041   1.3092   1.3294
  1.3403   1.3596   1.3657   1.3931   1.3969   1.4416   1.4721   1.4804
  1.4856   1.5060   1.5446   1.5618   1.5775   1.5884   1.6238   1.6409
  1.6547   1.6666   1.6782   1.7164   1.7400   1.7485   1.7513   1.7809
  1.7938   1.8083   1.8215   1.8301   1.8461   1.8510   1.8729   1.8758
  1.8918   1.9132   1.9436   1.9506   1.9539   1.9768   2.0282   2.0856
  2.1074   2.1197   2.1320   2.1787   2.2075   2.2237   2.2360   2.2398
  2.2423   2.2510   2.2649   2.2701   2.2799   2.3015   2.3052   2.3120
  2.3206   2.3234   2.3374   2.3428   2.3733   2.3961   2.4086   2.4150
  2.4216   2.4493   2.4523   2.4552   2.4748   2.4785   2.4925   2.5125
  2.5337   2.5406   2.5556   2.5866   2.5985   2.6387   2.6484   2.6565
  2.6593   2.6783   2.6880   2.6918   2.7088   2.7443   2.7570   2.7691
  2.7804   2.8072   2.8156   2.8493   2.8873   2.9404   2.9663   3.0416
  3.0662   3.0790   3.0846   3.1050   3.1241   3.1411   3.1472   3.1879
  3.2216   3.2454   3.2531   3.2635   3.3648   3.4122   3.4773   3.5101
  3.6133   3.6448   3.6870   3.8441   3.8838   3.8858   3.9922   4.0498
  4.3154   4.7927   4.8191   9.7327   9.7761   9.7890   9.8060   9.8065
  9.8243   9.8328   9.8848  23.2583  23.4644  23.7707  23.8147  23.8256
 23.8871  23.9245  23.9274  23.9700  23.9845  24.0737  24.1210  25.7659
 25.8032  25.8089  25.8589  25.9216  25.9473  25.9600  25.9969  26.0952
 26.0964  26.1511  26.2103  26.2212  26.2692  26.3451  26.4117  26.4781
 26.5703  26.5927  26.7300  26.7611  26.8357  26.9158  27.1239 215.7244
215.7704 215.7848 215.8040 215.8054 215.8297 215.8418 215.9023
 --------------------------------------------------------------

          Ground-State Mulliken Net Atomic Charges

     Atom                 Charge (a.u.)
  ----------------------------------------
      1 C                    -0.960236
      2 C                    -1.381872
      3 Cl                    0.504671
      4 C                     0.365376
      5 Cl                    0.653564
      6 C                    -0.204094
      7 Cl                    0.672161
      8 C                     0.313958
      9 Cl                    0.651829
     10 C                    -1.297252
     11 Cl                    0.510120
     12 C                     0.033965
     13 C                    -1.254391
     14 Cl                    0.442324
     15 C                     0.991039
     16 Cl                    0.525731
     17 C                    -0.628894
     18 H                     0.212720
     19 C                    -0.242730
     20 H                     0.209018
     21 C                    -0.472064
     22 Cl                    0.355057
  ----------------------------------------
  Sum of atomic charges =     0.000000

 -----------------------------------------------------------------
                    Cartesian Multipole Moments
 -----------------------------------------------------------------
    Charge (ESU x 10^10)
                 0.0000
    Dipole Moment (Debye)
         X       1.3657      Y       0.8369      Z      -1.3657
       Tot       2.1049
    Quadrupole Moments (Debye-Ang)
        XX    -163.4574     XY       3.9754     YY    -171.1820
        XZ      -6.9302     YZ      -2.4342     ZZ    -164.8387
    Octopole Moments (Debye-Ang^2)
       XXX     -43.8440    XXY      43.5295    XYY     -25.5975
       YYY      86.5169    XXZ     -34.2892    XYZ      -9.4425
       YYZ      -4.8382    XZZ      -1.3974    YZZ      34.8955
       ZZZ     -30.2728
    Hexadecapole Moments (Debye-Ang^3)
      XXXX   -6488.8678   XXXY     494.8436   XXYY   -1413.4049
      XYYY     431.7595   YYYY   -1753.9282   XXXZ     772.4299
      XXYZ     -62.1870   XYYZ     304.5119   YYYZ    -127.9818
      XXZZ   -1617.7114   XYZZ     180.2598   YYZZ    -911.4230
      XZZZ     833.6772   YZZZ    -103.4128   ZZZZ   -3621.6454
 -----------------------------------------------------------------
 Calculating analytic gradient of the SCF energy
 Gradient of SCF Energy
            1           2           3           4           5           6
    1  -0.0003707   0.0000096   0.0006394  -0.0000064  -0.0000185   0.0000502
    2  -0.0000718  -0.0005144  -0.0026911  -0.0000174  -0.0000438   0.0000146
    3   0.0001254  -0.0003240  -0.0013151   0.0000537  -0.0000129   0.0000092
            7           8           9          10          11          12
    1  -0.0000145  -0.0000191  -0.0000204   0.0004172   0.0014813   0.0003225
    2  -0.0000152   0.0000058   0.0000618   0.0005769   0.0025912   0.0000571
    3   0.0000184  -0.0000904   0.0000491   0.0001354  -0.0000049  -0.0001788
           13          14          15          16          17          18
    1  -0.0000529  -0.0002609  -0.0000151  -0.0000208   0.0000065   0.0000058
    2   0.0005074   0.0024211  -0.0000837   0.0000124   0.0000782  -0.0000021
    3   0.0002833   0.0017487   0.0000935   0.0000010  -0.0000388  -0.0000058
           19          20          21          22
    1  -0.0000021   0.0000194  -0.0003803  -0.0017703
    2   0.0000068  -0.0000016  -0.0004974  -0.0023949
    3  -0.0000640   0.0000099  -0.0000153  -0.0004775
 Max gradient component =       2.691E-03
 RMS gradient           =       7.623E-04
 Gradient time:  CPU 353.82 s  wall 353.87 s
 Geometry Optimization Parameters
   NAtoms,    NIC,     NZ,  NCons,   NDum,   NFix, NCnnct, MaxDiis
       22     171      22       0       0       0       0       0

 Cartesian Hessian Update
 Hessian updated using BFGS update


** GEOMETRY OPTIMIZATION IN DELOCALIZED INTERNAL COORDINATES **
   Searching for a Minimum

   Optimization Cycle:  11

                       Coordinates (Angstroms)
     ATOM                X               Y               Z
      1  C        -0.0052291130   -0.0001653416    0.0050887305
      2  C        -0.0178390454    0.2903726680    1.3742196169
      3  Cl        1.4916708373    0.6217758557    2.1764064103
      4  C        -1.2146389498    0.3174290069    2.0982561813
      5  Cl       -1.2050323644    0.6793241110    3.7955042352
      6  C        -2.4239595068    0.0499653682    1.4418475474
      7  Cl       -3.9146738197    0.0747044063    2.3299744884
      8  C        -2.4311148346   -0.2391410826    0.0703306988
      9  Cl       -3.9280505659   -0.5721350952   -0.7422490844
     10  C        -1.2221012753   -0.2612180988   -0.6342441775
     11  Cl       -1.2157936410   -0.6213485200   -2.3375811121
     12  C         1.2770403319   -0.0269334820   -0.7554669235
     13  C         2.1831002864   -1.0899318957   -0.6001841300
     14  Cl        1.7875476648   -2.3847983119    0.4958792995
     15  C         3.3876645030   -1.1088880133   -1.3093858341
     16  Cl        4.5287549323   -2.4172819259   -1.1322974420
     17  C         3.6953208853   -0.0673707988   -2.1802678178
     18  H         4.6300976344   -0.0907013927   -2.7250846919
     19  C         2.8123183159    0.9890706387   -2.3484632564
     20  H         3.0481553243    1.7995541839   -3.0250136330
     21  C         1.6163017881    1.0019097044   -1.6400981050
     22  Cl        0.5180885718    2.3444846336   -1.8796187628
   Point Group: c1    Number of degrees of freedom:    60


   Energy is  -4140.355139851

 Hessian updated using BFGS update

 60 Hessian modes will be used to form the next step
  Hessian Eigenvalues:
     0.007072    0.016326    0.017507    0.020539    0.020581    0.020683
     0.021682    0.022743    0.022852    0.023501    0.024090    0.024090
     0.024114    0.024114    0.024135    0.024142    0.024144    0.024163
     0.055186    0.093654    0.101104    0.159998    0.160033    0.216297
     0.223216    0.227334    0.228492    0.234787    0.246087    0.249977
     0.249986    0.249991    0.249994    0.250000    0.250041    0.250338
     0.251256    0.287955    0.288770    0.290400    0.292954    0.301033
     0.301034    0.301038    0.301726    0.317145    0.356667    0.356668
     0.402673    0.407514    0.419346    0.426116    0.457239    0.458713
     0.466623    0.472031    0.478203    0.478228    0.479213    0.481528

 Minimum search - taking simple RFO step
 Searching for Lamda that Minimizes Along All modes
 Value Taken    Lamda =  -0.00217538
 Calculated Step too Large.  Step scaled by  0.620656
 Step Taken.  Stepsize is  0.300000

                             Maximum     Tolerance    Cnvgd?
         Gradient           0.003443      0.000300      NO
         Displacement       0.226238      0.001200      NO
         Energy change     -0.001644      0.000001      NO


 New Cartesian Coordinates Obtained by Inverse Iteration

 Displacement from previous Coordinates is:  0.425092
 ----------------------------------------------------------------
             Standard Nuclear Orientation (Angstroms)
    I     Atom           X                Y                Z
 ----------------------------------------------------------------
    1      C      -0.0050645593     0.0026910090     0.0053917241
    2      C      -0.0209229514     0.3219182885     1.3676233978
    3      Cl      1.4851819588     0.6883692045     2.1612294538
    4      C      -1.2179100900     0.3481830115     2.0912027216
    5      Cl     -1.2127261912     0.7485601769     3.7797658610
    6      C      -2.4231807522     0.0482007920     1.4411270145
    7      Cl     -3.9140659425     0.0704649516     2.3291639675
    8      C      -2.4263632475    -0.2715244537     0.0763205226
    9      Cl     -3.9170437255    -0.6485321690    -0.7284158038
   10      C      -1.2173313058    -0.2899586559    -0.6280574757
   11      Cl     -1.2038137532    -0.6839477689    -2.3240075214
   12      C       1.2778335014    -0.0240705276    -0.7545890990
   13      C       2.1664850610    -1.1040207103    -0.6240575863
   14      Cl      1.7485226783    -2.4170049058     0.4421855776
   15      C       3.3710019108    -1.1249348270    -1.3333351369
   16      Cl      4.4901630218    -2.4559674502    -1.1883147690
   17      C       3.6953433085    -0.0672387352    -2.1781911958
   18      H       4.6298981614    -0.0919772029    -2.7233293982
   19      C       2.8292703539     1.0070123131    -2.3208759223
   20      H       3.0781790819     1.8295470818    -2.9779728551
   21      C       1.6328078311     1.0207252546    -1.6133682881
   22      Cl      0.5513636095     2.3821819414    -1.8219429512
 ----------------------------------------------------------------
 Nuclear Repulsion Energy =        2788.46748070 hartrees
 There are      105 alpha and      105 beta electrons
 Applying Cartesian multipole field
    Component          Value
    ---------          -----
     (2,0,0)        1.00000E-11
     (0,2,0)        2.00000E-11
     (0,0,2)       -3.00000E-11
 Nucleus-field energy     =    -0.0000000062 hartrees
 Requested basis set is 6-311++G(d,p)
 There are 186 shells and 518 basis functions
 A cutoff of  1.0D-15 yielded  12519 shell pairs
 There are    109108 function pairs (    117423 Cartesian)
 Smallest overlap matrix eigenvalue = 1.06E-07
 Linear dependence detected in AO basis
 Number of orthogonalized atomic orbitals = 512
 Maximum deviation from orthogonality = 4.457E-10
 Guess from superposition of atomic densities
 Warning:  Energy on first SCF cycle will be non-variational
 SAD guess density has 210.000000 electrons

 -----------------------------------------------------------------------
  General SCF calculation program by
  Eric Jon Sundstrom, Paul Horn, Yuezhi Mao, Dmitri Zuev, Alec White,
  David Stuck, Shaama M.S., Shane Yost, Joonho Lee, David Small,
  Daniel Levine, Susi Lehtola, Hugh Burton, Evgeny Epifanovsky,
  Bang C. Huynh
 -----------------------------------------------------------------------
 Exchange:     0.2000 Hartree-Fock + 0.0800 Slater + 0.7200 B88
 Correlation:  0.1900 VWN1RPA + 0.8100 LYP
 Using SG-1 standard quadrature grid
 A restricted SCF calculation will be
 performed using DIIS
 SCF converges when DIIS error is below 1.0e-08
 ---------------------------------------
  Cycle       Energy         DIIS error
 ---------------------------------------
    1   -4145.0788976397      2.66e-02  
    2   -4140.2608185182      1.70e-03  
    3   -4140.2024918298      2.06e-03  
    4   -4140.3469349442      5.06e-04  
    5   -4140.3547288539      2.11e-04  
    6   -4140.3559093518      9.98e-05  
    7   -4140.3562356318      2.46e-05  
    8   -4140.3562529912      9.81e-06  
    9   -4140.3562559597      2.79e-06  
   10   -4140.3562562021      9.40e-07  
   11   -4140.3562562322      2.15e-07  
   12   -4140.3562562333      1.23e-07  
   13   -4140.3562562334      3.33e-08  
   14   -4140.3562562342      1.59e-08  
   15   -4140.3562562338      5.06e-09  Convergence criterion met
 ---------------------------------------
 SCF time:   CPU 1020.62s  wall 1021.00s 
 SCF   energy in the final basis set =    -4140.3562562338
 Total energy in the final basis set =    -4140.3562562338

 --------------------------------------------------------------

                    Orbital Energies (a.u.)
 --------------------------------------------------------------

 Alpha MOs
 -- Occupied --
********-101.5829-101.5828-101.5817-101.5817-101.5786-101.5769-101.5767
-10.2883 -10.2849 -10.2848 -10.2839 -10.2838 -10.2789 -10.2725 -10.2724
-10.2473 -10.2433 -10.2226 -10.2193  -9.4988  -9.4976  -9.4974  -9.4966
 -9.4965  -9.4935  -9.4915  -9.4915  -7.2639  -7.2627  -7.2624  -7.2615
 -7.2613  -7.2584  -7.2564  -7.2563  -7.2537  -7.2526  -7.2524  -7.2523
 -7.2515  -7.2514  -7.2514  -7.2513  -7.2507  -7.2506  -7.2482  -7.2476
 -7.2463  -7.2463  -7.2458  -7.2457  -0.9754  -0.9512  -0.9283  -0.9180
 -0.9066  -0.8846  -0.8821  -0.8710  -0.8473  -0.8431  -0.8044  -0.7575
 -0.7487  -0.7462  -0.6753  -0.6381  -0.6338  -0.6221  -0.5658  -0.5526
 -0.5372  -0.5301  -0.5019  -0.4874  -0.4760  -0.4743  -0.4718  -0.4675
 -0.4548  -0.4472  -0.4333  -0.4195  -0.4190  -0.4149  -0.3971  -0.3963
 -0.3732  -0.3639  -0.3615  -0.3597  -0.3580  -0.3511  -0.3465  -0.3396
 -0.3378  -0.3348  -0.3311  -0.3265  -0.3179  -0.2884  -0.2760  -0.2697
 -0.2675
 -- Virtual --
 -0.0731  -0.0644  -0.0616  -0.0558  -0.0540  -0.0321  -0.0106  -0.0104
 -0.0021   0.0038   0.0078   0.0167   0.0221   0.0227   0.0247   0.0306
  0.0330   0.0448   0.0498   0.0541   0.0558   0.0611   0.0613   0.0631
  0.0698   0.0755   0.0796   0.0805   0.0831   0.0868   0.0906   0.0960
  0.0978   0.1004   0.1019   0.1046   0.1067   0.1095   0.1167   0.1190
  0.1198   0.1230   0.1249   0.1265   0.1320   0.1349   0.1386   0.1425
  0.1448   0.1503   0.1521   0.1558   0.1578   0.1594   0.1630   0.1678
  0.1709   0.1730   0.1812   0.1849   0.1888   0.1921   0.1941   0.2021
  0.2071   0.2102   0.2131   0.2186   0.2209   0.2237   0.2242   0.2305
  0.2326   0.2358   0.2398   0.2426   0.2438   0.2485   0.2531   0.2604
  0.2613   0.2634   0.2656   0.2733   0.2754   0.2785   0.2829   0.2838
  0.2865   0.2908   0.2920   0.2959   0.3003   0.3050   0.3079   0.3119
  0.3181   0.3218   0.3347   0.3386   0.3514   0.3836   0.4038   0.4126
  0.4229   0.4250   0.4304   0.4373   0.4401   0.4468   0.4502   0.4571
  0.4591   0.4626   0.4717   0.4744   0.4803   0.4848   0.4864   0.4906
  0.4928   0.4993   0.5066   0.5130   0.5196   0.5211   0.5217   0.5303
  0.5375   0.5616   0.5648   0.5711   0.5720   0.5785   0.5916   0.5989
  0.5999   0.6061   0.6086   0.6103   0.6139   0.6166   0.6200   0.6243
  0.6280   0.6462   0.6526   0.6580   0.6610   0.6724   0.6743   0.6860
  0.6882   0.7022   0.7188   0.7716   0.7747   0.7793   0.7913   0.7935
  0.8125   0.8161   0.8206   0.8303   0.8333   0.8356   0.8364   0.8378
  0.8408   0.8421   0.8463   0.8491   0.8525   0.8557   0.8594   0.8633
  0.8669   0.8722   0.8828   0.8854   0.8880   0.8901   0.8958   0.9003
  0.9037   0.9127   0.9209   0.9233   0.9309   0.9336   0.9418   0.9461
  0.9483   0.9506   0.9542   0.9617   0.9685   0.9713   0.9755   0.9850
  0.9938   0.9985   1.0082   1.0131   1.0290   1.0299   1.0447   1.0544
  1.0582   1.0812   1.0973   1.1022   1.1272   1.1547   1.1593   1.1848
  1.1920   1.2036   1.2111   1.2257   1.2404   1.2505   1.2558   1.2665
  1.2759   1.2832   1.2839   1.2953   1.2963   1.3037   1.3069   1.3282
  1.3370   1.3583   1.3669   1.3905   1.3965   1.4381   1.4715   1.4791
  1.4872   1.5069   1.5387   1.5632   1.5817   1.5924   1.6234   1.6400
  1.6550   1.6667   1.6764   1.7165   1.7411   1.7465   1.7517   1.7815
  1.7942   1.8072   1.8199   1.8294   1.8459   1.8505   1.8730   1.8763
  1.8924   1.9136   1.9442   1.9541   1.9552   1.9762   2.0283   2.0849
  2.1070   2.1193   2.1290   2.1793   2.2051   2.2237   2.2340   2.2392
  2.2435   2.2506   2.2665   2.2704   2.2798   2.2977   2.3075   2.3121
  2.3239   2.3266   2.3399   2.3435   2.3698   2.3952   2.4090   2.4136
  2.4245   2.4499   2.4522   2.4561   2.4720   2.4807   2.4942   2.5148
  2.5324   2.5416   2.5552   2.5793   2.5947   2.6424   2.6537   2.6598
  2.6611   2.6765   2.6883   2.6938   2.7081   2.7432   2.7558   2.7664
  2.7820   2.8086   2.8145   2.8434   2.8859   2.9435   2.9656   3.0435
  3.0665   3.0805   3.0883   3.1057   3.1237   3.1424   3.1442   3.1896
  3.2218   3.2431   3.2572   3.2639   3.3667   3.4137   3.4800   3.5097
  3.6146   3.6448   3.6929   3.8446   3.8836   3.8880   3.9933   4.0496
  4.3119   4.7942   4.8173   9.7363   9.7774   9.7877   9.8039   9.8064
  9.8328   9.8369   9.8661  23.2611  23.4655  23.7705  23.8161  23.8253
 23.8877  23.9253  23.9271  23.9707  23.9845  24.0774  24.1213  25.7657
 25.8010  25.8077  25.8588  25.8986  25.9539  25.9781  25.9944  26.0932
 26.0946  26.1519  26.2074  26.2336  26.2718  26.3316  26.4138  26.4823
 26.5675  26.5947  26.7228  26.7585  26.8386  26.9120  27.1470 215.7280
215.7718 215.7833 215.8020 215.8056 215.8391 215.8484 215.8794
 --------------------------------------------------------------

          Ground-State Mulliken Net Atomic Charges

     Atom                 Charge (a.u.)
  ----------------------------------------
      1 C                    -0.930282
      2 C                    -1.452306
      3 Cl                    0.544877
      4 C                     0.320460
      5 Cl                    0.649313
      6 C                    -0.042978
      7 Cl                    0.673583
      8 C                     0.286267
      9 Cl                    0.647114
     10 C                    -1.386664
     11 Cl                    0.552990
     12 C                    -0.029426
     13 C                    -1.373574
     14 Cl                    0.484507
     15 C                     1.053948
     16 Cl                    0.527793
     17 C                    -0.589298
     18 H                     0.214552
     19 C                    -0.275863
     20 H                     0.208642
     21 C                    -0.479840
     22 Cl                    0.396184
  ----------------------------------------
  Sum of atomic charges =     0.000000

 -----------------------------------------------------------------
                    Cartesian Multipole Moments
 -----------------------------------------------------------------
    Charge (ESU x 10^10)
                 0.0000
    Dipole Moment (Debye)
         X       1.3784      Y       0.8506      Z      -1.3448
       Tot       2.1052
    Quadrupole Moments (Debye-Ang)
        XX    -163.3057     XY       4.0628     YY    -171.1312
        XZ      -6.8888     YZ      -2.4302     ZZ    -164.9801
    Octopole Moments (Debye-Ang^2)
       XXX     -41.8786    XXY      44.1504    XYY     -25.1055
       YYY      87.8436    XXZ     -33.6682    XYZ      -9.5978
       YYZ      -4.2645    XZZ      -1.4079    YZZ      35.3838
       ZZZ     -27.7721
    Hexadecapole Moments (Debye-Ang^3)
      XXXX   -6442.2013   XXXY     479.1282   XXYY   -1416.7657
      XYYY     412.5418   YYYY   -1825.1967   XXXZ     790.7508
      XXYZ     -74.1276   XYYZ     310.4686   YYYZ    -165.7971
      XXZZ   -1605.4009   XYZZ     174.6225   YYZZ    -916.7516
      XZZZ     854.9079   YZZZ    -137.8146   ZZZZ   -3588.6652
 -----------------------------------------------------------------
 Calculating analytic gradient of the SCF energy
 Gradient of SCF Energy
            1           2           3           4           5           6
    1  -0.0003827  -0.0000419   0.0004376   0.0000443   0.0000741   0.0000708
    2  -0.0000437  -0.0003464  -0.0018136  -0.0000329  -0.0000044   0.0000145
    3   0.0001037  -0.0001880  -0.0008130   0.0000391  -0.0000328  -0.0000173
            7           8           9          10          11          12
    1  -0.0000279   0.0000221   0.0000274   0.0002990   0.0009001   0.0003472
    2  -0.0000111   0.0000575  -0.0000068   0.0003831   0.0017713  -0.0000495
    3   0.0000297  -0.0001098  -0.0000063   0.0001373  -0.0000175  -0.0001813
           13          14          15          16          17          18
    1  -0.0001487  -0.0001346   0.0000091  -0.0000418  -0.0000343   0.0000007
    2   0.0004222   0.0016171  -0.0000272  -0.0000054   0.0000311  -0.0000024
    3   0.0001666   0.0011915   0.0000287   0.0000123   0.0000022  -0.0000088
           19          20          21          22
    1  -0.0000175   0.0000295  -0.0001941  -0.0012384
    2   0.0000055  -0.0000002  -0.0002806  -0.0016782
    3  -0.0000126   0.0000052   0.0000299  -0.0003590
 Max gradient component =       1.814E-03
 RMS gradient           =       5.184E-04
 Gradient time:  CPU 351.27 s  wall 351.28 s
 Geometry Optimization Parameters
   NAtoms,    NIC,     NZ,  NCons,   NDum,   NFix, NCnnct, MaxDiis
       22     171      22       0       0       0       0       0

 Cartesian Hessian Update
 Hessian updated using BFGS update


** GEOMETRY OPTIMIZATION IN DELOCALIZED INTERNAL COORDINATES **
   Searching for a Minimum

   Optimization Cycle:  12

                       Coordinates (Angstroms)
     ATOM                X               Y               Z
      1  C        -0.0050645593    0.0026910090    0.0053917241
      2  C        -0.0209229514    0.3219182885    1.3676233978
      3  Cl        1.4851819588    0.6883692045    2.1612294538
      4  C        -1.2179100900    0.3481830115    2.0912027216
      5  Cl       -1.2127261912    0.7485601769    3.7797658610
      6  C        -2.4231807522    0.0482007920    1.4411270145
      7  Cl       -3.9140659425    0.0704649516    2.3291639675
      8  C        -2.4263632475   -0.2715244537    0.0763205226
      9  Cl       -3.9170437255   -0.6485321690   -0.7284158038
     10  C        -1.2173313058   -0.2899586559   -0.6280574757
     11  Cl       -1.2038137532   -0.6839477689   -2.3240075214
     12  C         1.2778335014   -0.0240705276   -0.7545890990
     13  C         2.1664850610   -1.1040207103   -0.6240575863
     14  Cl        1.7485226783   -2.4170049058    0.4421855776
     15  C         3.3710019108   -1.1249348270   -1.3333351369
     16  Cl        4.4901630218   -2.4559674502   -1.1883147690
     17  C         3.6953433085   -0.0672387352   -2.1781911958
     18  H         4.6298981614   -0.0919772029   -2.7233293982
     19  C         2.8292703539    1.0070123131   -2.3208759223
     20  H         3.0781790819    1.8295470818   -2.9779728551
     21  C         1.6328078311    1.0207252546   -1.6133682881
     22  Cl        0.5513636095    2.3821819414   -1.8219429512
   Point Group: c1    Number of degrees of freedom:    60


   Energy is  -4140.356256234

 Hessian updated using BFGS update

 60 Hessian modes will be used to form the next step
  Hessian Eigenvalues:
     0.004857    0.016327    0.017509    0.020504    0.020579    0.020683
     0.021681    0.022744    0.022815    0.023502    0.024090    0.024090
     0.024114    0.024114    0.024135    0.024142    0.024145    0.024169
     0.055189    0.093527    0.101104    0.159998    0.160033    0.216306
     0.223047    0.227378    0.228387    0.234762    0.246093    0.249977
     0.249984    0.249990    0.249994    0.250000    0.250031    0.250437
     0.251350    0.287957    0.288675    0.290396    0.292954    0.301033
     0.301033    0.301038    0.301726    0.317145    0.356668    0.356668
     0.402573    0.407513    0.419355    0.426118    0.457237    0.458718
     0.466642    0.472027    0.478203    0.478238    0.479222    0.481572

 Minimum search - taking simple RFO step
 Searching for Lamda that Minimizes Along All modes
 Value Taken    Lamda =  -0.00146447
 Calculated Step too Large.  Step scaled by  0.624878
 Step Taken.  Stepsize is  0.300000

                             Maximum     Tolerance    Cnvgd?
         Gradient           0.002359      0.000300      NO
         Displacement       0.227858      0.001200      NO
         Energy change     -0.001116      0.000001      NO


 New Cartesian Coordinates Obtained by Inverse Iteration

 Displacement from previous Coordinates is:  0.421929
 ----------------------------------------------------------------
             Standard Nuclear Orientation (Angstroms)
    I     Atom           X                Y                Z
 ----------------------------------------------------------------
    1      C      -0.0042182132     0.0051238092     0.0065305661
    2      C      -0.0243415761     0.3529792140     1.3611853901
    3      Cl      1.4775219360     0.7558741538     2.1454373876
    4      C      -1.2221019490     0.3781883794     2.0838211765
    5      Cl     -1.2241935815     0.8156312008     3.7631926056
    6      C      -2.4225370033     0.0464261628     1.4400753759
    7      Cl     -3.9140350187     0.0672149102     2.3271099986
    8      C      -2.4207473426    -0.3034431318     0.0826591574
    9      Cl     -3.9051548888    -0.7207061477    -0.7137236840
   10      C      -1.2111852687    -0.3188613818    -0.6210120789
   11      Cl     -1.1882956932    -0.7478471553    -2.3086231025
   12      C       1.2790727675    -0.0213521168    -0.7525902317
   13      C       2.1505679675    -1.1173134347    -0.6473230274
   14      Cl      1.7101757343    -2.4480069364     0.3881629091
   15      C       3.3545827227    -1.1399951343    -1.3575932287
   16      Cl      4.4523949871    -2.4918216142    -1.2457778426
   17      C       3.6946994286    -0.0674657575    -2.1772294800
   18      H       4.6285193314    -0.0936448868    -2.7235615809
   19      C       2.8452575477     1.0232926623    -2.2939829110
   20      H       3.1064769439     1.8569926527    -2.9319880447
   21      C       1.6491580386     1.0382834989    -1.5859216580
   22      Cl      0.5860110895     2.4191276714    -1.7612954589
 ----------------------------------------------------------------
 Nuclear Repulsion Energy =        2787.28295825 hartrees
 There are      105 alpha and      105 beta electrons
 Applying Cartesian multipole field
    Component          Value
    ---------          -----
     (2,0,0)        1.00000E-11
     (0,2,0)        2.00000E-11
     (0,0,2)       -3.00000E-11
 Nucleus-field energy     =    -0.0000000045 hartrees
 Requested basis set is 6-311++G(d,p)
 There are 186 shells and 518 basis functions
 A cutoff of  1.0D-15 yielded  12532 shell pairs
 There are    109216 function pairs (    117544 Cartesian)
 Smallest overlap matrix eigenvalue = 1.06E-07
 Linear dependence detected in AO basis
 Number of orthogonalized atomic orbitals = 512
 Maximum deviation from orthogonality = 2.404E-10
 Guess from superposition of atomic densities
 Warning:  Energy on first SCF cycle will be non-variational
 SAD guess density has 210.000000 electrons

 -----------------------------------------------------------------------
  General SCF calculation program by
  Eric Jon Sundstrom, Paul Horn, Yuezhi Mao, Dmitri Zuev, Alec White,
  David Stuck, Shaama M.S., Shane Yost, Joonho Lee, David Small,
  Daniel Levine, Susi Lehtola, Hugh Burton, Evgeny Epifanovsky,
  Bang C. Huynh
 -----------------------------------------------------------------------
 Exchange:     0.2000 Hartree-Fock + 0.0800 Slater + 0.7200 B88
 Correlation:  0.1900 VWN1RPA + 0.8100 LYP
 Using SG-1 standard quadrature grid
 A restricted SCF calculation will be
 performed using DIIS
 SCF converges when DIIS error is below 1.0e-08
 ---------------------------------------
  Cycle       Energy         DIIS error
 ---------------------------------------
    1   -4145.0756880153      2.66e-02  
    2   -4140.2614419622      1.70e-03  
    3   -4140.2028102403      2.07e-03  
    4   -4140.3476392939      5.08e-04  
    5   -4140.3554516689      2.13e-04  
    6   -4140.3566678688      9.98e-05  
    7   -4140.3569937094      2.48e-05  
    8   -4140.3570113512      9.79e-06  
    9   -4140.3570143042      2.79e-06  
   10   -4140.3570145474      9.38e-07  
   11   -4140.3570145768      2.13e-07  
   12   -4140.3570145782      1.21e-07  
   13   -4140.3570145787      3.25e-08  
   14   -4140.3570145786      1.50e-08  
   15   -4140.3570145791      5.03e-09  Convergence criterion met
 ---------------------------------------
 SCF time:   CPU 1016.96s  wall 1017.00s 
 SCF   energy in the final basis set =    -4140.3570145791
 Total energy in the final basis set =    -4140.3570145791

 --------------------------------------------------------------

                    Orbital Energies (a.u.)
 --------------------------------------------------------------

 Alpha MOs
 -- Occupied --
********-101.5830-101.5828-101.5820-101.5820-101.5789-101.5769-101.5769
-10.2883 -10.2849 -10.2848 -10.2839 -10.2838 -10.2789 -10.2725 -10.2724
-10.2471 -10.2431 -10.2226 -10.2193  -9.4988  -9.4976  -9.4975  -9.4968
 -9.4968  -9.4937  -9.4917  -9.4915  -7.2639  -7.2627  -7.2624  -7.2617
 -7.2616  -7.2586  -7.2565  -7.2564  -7.2537  -7.2526  -7.2525  -7.2523
 -7.2516  -7.2516  -7.2515  -7.2515  -7.2509  -7.2508  -7.2484  -7.2478
 -7.2465  -7.2463  -7.2460  -7.2457  -0.9754  -0.9512  -0.9282  -0.9180
 -0.9065  -0.8845  -0.8825  -0.8711  -0.8472  -0.8432  -0.8044  -0.7575
 -0.7488  -0.7462  -0.6753  -0.6376  -0.6343  -0.6222  -0.5658  -0.5526
 -0.5375  -0.5301  -0.5019  -0.4875  -0.4761  -0.4742  -0.4717  -0.4676
 -0.4547  -0.4473  -0.4333  -0.4195  -0.4184  -0.4151  -0.3969  -0.3961
 -0.3727  -0.3635  -0.3615  -0.3603  -0.3579  -0.3514  -0.3467  -0.3398
 -0.3377  -0.3355  -0.3319  -0.3265  -0.3181  -0.2877  -0.2765  -0.2698
 -0.2676
 -- Virtual --
 -0.0714  -0.0645  -0.0616  -0.0575  -0.0542  -0.0322  -0.0107  -0.0105
 -0.0022   0.0037   0.0078   0.0167   0.0221   0.0226   0.0246   0.0305
  0.0330   0.0447   0.0498   0.0546   0.0560   0.0604   0.0613   0.0629
  0.0696   0.0754   0.0799   0.0806   0.0830   0.0867   0.0908   0.0958
  0.0976   0.1008   0.1019   0.1046   0.1064   0.1088   0.1162   0.1192
  0.1204   0.1224   0.1245   0.1264   0.1326   0.1348   0.1384   0.1421
  0.1439   0.1508   0.1523   0.1556   0.1574   0.1595   0.1634   0.1670
  0.1710   0.1741   0.1816   0.1844   0.1896   0.1909   0.1937   0.2014
  0.2066   0.2088   0.2126   0.2163   0.2194   0.2228   0.2237   0.2304
  0.2322   0.2363   0.2396   0.2417   0.2430   0.2485   0.2530   0.2607
  0.2620   0.2630   0.2663   0.2749   0.2761   0.2777   0.2834   0.2836
  0.2874   0.2917   0.2923   0.2947   0.3002   0.3047   0.3083   0.3136
  0.3169   0.3227   0.3358   0.3402   0.3532   0.3832   0.4036   0.4127
  0.4244   0.4260   0.4309   0.4385   0.4432   0.4462   0.4504   0.4571
  0.4593   0.4628   0.4714   0.4732   0.4796   0.4840   0.4859   0.4894
  0.4928   0.4999   0.5061   0.5133   0.5186   0.5212   0.5266   0.5311
  0.5383   0.5636   0.5662   0.5702   0.5726   0.5776   0.5904   0.5985
  0.6000   0.6050   0.6082   0.6117   0.6137   0.6184   0.6221   0.6264
  0.6297   0.6464   0.6505   0.6569   0.6594   0.6730   0.6741   0.6845
  0.6859   0.7038   0.7218   0.7709   0.7757   0.7819   0.7907   0.7936
  0.8133   0.8183   0.8205   0.8308   0.8332   0.8355   0.8361   0.8377
  0.8400   0.8425   0.8465   0.8492   0.8528   0.8566   0.8589   0.8622
  0.8669   0.8713   0.8813   0.8862   0.8904   0.8910   0.8956   0.8992
  0.9033   0.9120   0.9210   0.9235   0.9296   0.9334   0.9418   0.9457
  0.9488   0.9506   0.9546   0.9621   0.9689   0.9724   0.9733   0.9825
  0.9917   1.0015   1.0108   1.0162   1.0292   1.0318   1.0424   1.0569
  1.0616   1.0781   1.0996   1.1029   1.1271   1.1560   1.1637   1.1843
  1.1951   1.2047   1.2129   1.2247   1.2427   1.2521   1.2632   1.2648
  1.2767   1.2835   1.2850   1.2953   1.2962   1.3019   1.3049   1.3242
  1.3370   1.3569   1.3702   1.3906   1.3965   1.4358   1.4694   1.4790
  1.4901   1.5079   1.5329   1.5646   1.5830   1.6010   1.6230   1.6389
  1.6557   1.6668   1.6749   1.7167   1.7422   1.7446   1.7516   1.7822
  1.7950   1.8062   1.8187   1.8288   1.8461   1.8501   1.8730   1.8770
  1.8927   1.9139   1.9440   1.9544   1.9596   1.9756   2.0286   2.0842
  2.1069   2.1186   2.1265   2.1799   2.2035   2.2237   2.2320   2.2380
  2.2443   2.2497   2.2668   2.2710   2.2790   2.2909   2.3085   2.3155
  2.3260   2.3291   2.3433   2.3446   2.3680   2.3946   2.4097   2.4130
  2.4273   2.4475   2.4526   2.4571   2.4711   2.4838   2.4962   2.5176
  2.5315   2.5426   2.5547   2.5722   2.5917   2.6447   2.6559   2.6599
  2.6682   2.6759   2.6886   2.6977   2.7070   2.7416   2.7551   2.7641
  2.7843   2.8100   2.8136   2.8378   2.8845   2.9466   2.9643   3.0454
  3.0668   3.0819   3.0923   3.1068   3.1233   3.1403   3.1436   3.1916
  3.2218   3.2409   3.2586   3.2674   3.3688   3.4153   3.4828   3.5094
  3.6158   3.6448   3.6994   3.8451   3.8831   3.8905   3.9946   4.0495
  4.3091   4.7960   4.8147   9.7391   9.7784   9.7869   9.8032   9.8065
  9.8425   9.8443   9.8494  23.2645  23.4667  23.7706  23.8174  23.8249
 23.8885  23.9260  23.9264  23.9711  23.9844  24.0804  24.1214  25.7656
 25.7970  25.8061  25.8582  25.8748  25.9563  25.9920  25.9930  26.0902
 26.0927  26.1516  26.2041  26.2287  26.3010  26.3277  26.4111  26.4864
 26.5655  26.5978  26.7179  26.7565  26.8355  26.9130  27.1751 215.7309
215.7728 215.7825 215.8017 215.8057 215.8513 215.8572 215.8588
 --------------------------------------------------------------

          Ground-State Mulliken Net Atomic Charges

     Atom                 Charge (a.u.)
  ----------------------------------------
      1 C                    -0.905898
      2 C                    -1.504012
      3 Cl                    0.568674
      4 C                     0.280988
      5 Cl                    0.646371
      6 C                     0.107377
      7 Cl                    0.675202
      8 C                     0.257870
      9 Cl                    0.644060
     10 C                    -1.455969
     11 Cl                    0.579004
     12 C                    -0.082234
     13 C                    -1.480870
     14 Cl                    0.511134
     15 C                     1.114594
     16 Cl                    0.530619
     17 C                    -0.548210
     18 H                     0.216320
     19 C                    -0.305954
     20 H                     0.208210
     21 C                    -0.479995
     22 Cl                    0.422720
  ----------------------------------------
  Sum of atomic charges =     0.000000

 -----------------------------------------------------------------
                    Cartesian Multipole Moments
 -----------------------------------------------------------------
    Charge (ESU x 10^10)
                -0.0000
    Dipole Moment (Debye)
         X       1.3896      Y       0.8624      Z      -1.3248
       Tot       2.1048
    Quadrupole Moments (Debye-Ang)
        XX    -163.1626     XY       4.1358     YY    -171.0954
        XZ      -6.8533     YZ      -2.4322     ZZ    -165.1148
    Octopole Moments (Debye-Ang^2)
       XXX     -40.0857    XXY      44.7088    XYY     -24.6695
       YYY      89.0041    XXZ     -33.0211    XYZ      -9.7261
       YYZ      -3.6932    XZZ      -1.4292    YZZ      35.8008
       ZZZ     -25.4200
    Hexadecapole Moments (Debye-Ang^3)
      XXXX   -6396.4743   XXXY     463.3976   XXYY   -1420.5600
      XYYY     393.8129   YYYY   -1897.6909   XXXZ     809.9512
      XXYZ     -86.1751   XYYZ     316.7277   YYYZ    -203.6215
      XXZZ   -1593.0966   XYZZ     168.8082   YYZZ    -922.2014
      XZZZ     876.6252   YZZZ    -172.8628   ZZZZ   -3555.0877
 -----------------------------------------------------------------
 Calculating analytic gradient of the SCF energy
 Gradient of SCF Energy
            1           2           3           4           5           6
    1  -0.0003060   0.0000566   0.0004162  -0.0000155  -0.0000163   0.0000512
    2  -0.0000007  -0.0003012  -0.0012121  -0.0000500   0.0000256   0.0000044
    3   0.0000603  -0.0002188  -0.0006142   0.0000616  -0.0000229  -0.0000182
            7           8           9          10          11          12
    1   0.0000021  -0.0000352  -0.0000171   0.0003423   0.0006985   0.0002751
    2   0.0000053   0.0000875  -0.0000510   0.0002744   0.0012353  -0.0000948
    3   0.0000254  -0.0000102   0.0000563   0.0000894  -0.0000605  -0.0001426
           13          14          15          16          17          18
    1  -0.0002507  -0.0001583   0.0000721  -0.0000315  -0.0000166  -0.0000005
    2   0.0003266   0.0010698  -0.0000027  -0.0000152  -0.0000137   0.0000004
    3   0.0001232   0.0008883  -0.0000182  -0.0000026   0.0000032  -0.0000110
           19          20          21          22
    1  -0.0000382   0.0000214  -0.0000791  -0.0009704
    2   0.0000159   0.0000027  -0.0001313  -0.0011750
    3  -0.0000037   0.0000025   0.0000894  -0.0002769
 Max gradient component =       1.235E-03
 RMS gradient           =       3.732E-04
 Gradient time:  CPU 349.07 s  wall 349.09 s
 Geometry Optimization Parameters
   NAtoms,    NIC,     NZ,  NCons,   NDum,   NFix, NCnnct, MaxDiis
       22     171      22       0       0       0       0       0

 Cartesian Hessian Update
 Hessian updated using BFGS update


** GEOMETRY OPTIMIZATION IN DELOCALIZED INTERNAL COORDINATES **
   Searching for a Minimum

   Optimization Cycle:  13

                       Coordinates (Angstroms)
     ATOM                X               Y               Z
      1  C        -0.0042182132    0.0051238092    0.0065305661
      2  C        -0.0243415761    0.3529792140    1.3611853901
      3  Cl        1.4775219360    0.7558741538    2.1454373876
      4  C        -1.2221019490    0.3781883794    2.0838211765
      5  Cl       -1.2241935815    0.8156312008    3.7631926056
      6  C        -2.4225370033    0.0464261628    1.4400753759
      7  Cl       -3.9140350187    0.0672149102    2.3271099986
      8  C        -2.4207473426   -0.3034431318    0.0826591574
      9  Cl       -3.9051548888   -0.7207061477   -0.7137236840
     10  C        -1.2111852687   -0.3188613818   -0.6210120789
     11  Cl       -1.1882956932   -0.7478471553   -2.3086231025
     12  C         1.2790727675   -0.0213521168   -0.7525902317
     13  C         2.1505679675   -1.1173134347   -0.6473230274
     14  Cl        1.7101757343   -2.4480069364    0.3881629091
     15  C         3.3545827227   -1.1399951343   -1.3575932287
     16  Cl        4.4523949871   -2.4918216142   -1.2457778426
     17  C         3.6946994286   -0.0674657575   -2.1772294800
     18  H         4.6285193314   -0.0936448868   -2.7235615809
     19  C         2.8452575477    1.0232926623   -2.2939829110
     20  H         3.1064769439    1.8569926527   -2.9319880447
     21  C         1.6491580386    1.0382834989   -1.5859216580
     22  Cl        0.5860110895    2.4191276714   -1.7612954589
   Point Group: c1    Number of degrees of freedom:    60


   Energy is  -4140.357014579

 Hessian updated using BFGS update

 60 Hessian modes will be used to form the next step
  Hessian Eigenvalues:
     0.003270    0.016327    0.017513    0.020480    0.020579    0.020683
     0.021686    0.022746    0.022793    0.023512    0.024090    0.024091
     0.024114    0.024114    0.024136    0.024143    0.024145    0.024182
     0.055205    0.093777    0.101104    0.159997    0.160032    0.216302
     0.222853    0.227411    0.228268    0.234727    0.246090    0.249977
     0.249978    0.249990    0.249997    0.250002    0.250018    0.250556
     0.251416    0.287957    0.288576    0.290390    0.292954    0.301032
     0.301035    0.301039    0.301725    0.317148    0.356668    0.356668
     0.402464    0.407516    0.419350    0.426118    0.457243    0.458720
     0.466661    0.472042    0.478203    0.478239    0.479231    0.481673

 Minimum search - taking simple RFO step
 Searching for Lamda that Minimizes Along All modes
 Value Taken    Lamda =  -0.00101592
 Calculated Step too Large.  Step scaled by  0.619281
 Step Taken.  Stepsize is  0.300000

                             Maximum     Tolerance    Cnvgd?
         Gradient           0.001680      0.000300      NO
         Displacement       0.231369      0.001200      NO
         Energy change     -0.000758      0.000001      NO


 New Cartesian Coordinates Obtained by Inverse Iteration

 Displacement from previous Coordinates is:  0.401216
 ----------------------------------------------------------------
             Standard Nuclear Orientation (Angstroms)
    I     Atom           X                Y                Z
 ----------------------------------------------------------------
    1      C      -0.0031249965     0.0068147297     0.0088149474
    2      C      -0.0293759619     0.3826680943     1.3557926332
    3      Cl      1.4651540557     0.8218067625     2.1343500245
    4      C      -1.2281692839     0.4066720400     2.0766756652
    5      Cl     -1.2371176883     0.8780014480     3.7468546739
    6      C      -2.4233420926     0.0451847037     1.4392517937
    7      Cl     -3.9160432702     0.0649657180     2.3243635715
    8      C      -2.4154057571    -0.3331859598     0.0896340747
    9      Cl     -3.8928199968    -0.7854021190    -0.7005167358
   10      C      -1.2051146875    -0.3469506154    -0.6125153035
   11      Cl     -1.1756045088    -0.8109567502    -2.2908811122
   12      C       1.2810818273    -0.0193110746    -0.7497942166
   13      C       2.1374403440    -1.1291128765    -0.6695202044
   14      Cl      1.6783976605    -2.4778203920     0.3341804968
   15      C       3.3401933574    -1.1531296610    -1.3818123531
   16      Cl      4.4181085615    -2.5230707208    -1.3019986571
   17      C       3.6943303149    -0.0680136261    -2.1783485529
   18      H       4.6268472481    -0.0955280610    -2.7268337974
   19      C       2.8603867770     1.0369158805    -2.2697032912
   20      H       3.1325591177     1.8805663507    -2.8898238140
   21      C       1.6654697820     1.0532436241    -1.5596942609
   22      Cl      0.6237771573     2.4543191229    -1.7009233440
 ----------------------------------------------------------------
 Nuclear Repulsion Energy =        2785.90567953 hartrees
 There are      105 alpha and      105 beta electrons
 Applying Cartesian multipole field
    Component          Value
    ---------          -----
     (2,0,0)        1.00000E-11
     (0,2,0)        2.00000E-11
     (0,0,2)       -3.00000E-11
 Nucleus-field energy     =    -0.0000000028 hartrees
 Requested basis set is 6-311++G(d,p)
 There are 186 shells and 518 basis functions
 A cutoff of  1.0D-15 yielded  12526 shell pairs
 There are    109066 function pairs (    117367 Cartesian)
 Smallest overlap matrix eigenvalue = 1.05E-07
 Linear dependence detected in AO basis
 Number of orthogonalized atomic orbitals = 512
 Maximum deviation from orthogonality = 3.247E-10
 Guess from superposition of atomic densities
 Warning:  Energy on first SCF cycle will be non-variational
 SAD guess density has 210.000000 electrons

 -----------------------------------------------------------------------
  General SCF calculation program by
  Eric Jon Sundstrom, Paul Horn, Yuezhi Mao, Dmitri Zuev, Alec White,
  David Stuck, Shaama M.S., Shane Yost, Joonho Lee, David Small,
  Daniel Levine, Susi Lehtola, Hugh Burton, Evgeny Epifanovsky,
  Bang C. Huynh
 -----------------------------------------------------------------------
 Exchange:     0.2000 Hartree-Fock + 0.0800 Slater + 0.7200 B88
 Correlation:  0.1900 VWN1RPA + 0.8100 LYP
 Using SG-1 standard quadrature grid
 A restricted SCF calculation will be
 performed using DIIS
 SCF converges when DIIS error is below 1.0e-08
 ---------------------------------------
  Cycle       Energy         DIIS error
 ---------------------------------------
    1   -4145.0733745584      2.66e-02  
    2   -4140.2619227179      1.70e-03  
    3   -4140.2033233008      2.07e-03  
    4   -4140.3481560099      5.08e-04  
    5   -4140.3559618272      2.14e-04  
    6   -4140.3571812990      9.98e-05  
    7   -4140.3575071917      2.48e-05  
    8   -4140.3575249138      9.79e-06  
    9   -4140.3575278630      2.79e-06  
   10   -4140.3575281066      9.37e-07  
   11   -4140.3575281362      2.12e-07  
   12   -4140.3575281375      1.20e-07  
   13   -4140.3575281376      3.18e-08  
   14   -4140.3575281380      1.41e-08  
   15   -4140.3575281377      4.93e-09  Convergence criterion met
 ---------------------------------------
 SCF time:   CPU 1012.29s  wall 1012.00s 
 SCF   energy in the final basis set =    -4140.3575281377
 Total energy in the final basis set =    -4140.3575281377

 --------------------------------------------------------------

                    Orbital Energies (a.u.)
 --------------------------------------------------------------

 Alpha MOs
 -- Occupied --
********-101.5830-101.5828-101.5821-101.5821-101.5790-101.5771-101.5769
-10.2883 -10.2849 -10.2848 -10.2839 -10.2839 -10.2789 -10.2725 -10.2724
-10.2472 -10.2431 -10.2226 -10.2193  -9.4988  -9.4976  -9.4975  -9.4969
 -9.4969  -9.4938  -9.4918  -9.4915  -7.2639  -7.2627  -7.2625  -7.2619
 -7.2617  -7.2587  -7.2566  -7.2564  -7.2537  -7.2526  -7.2525  -7.2523
 -7.2518  -7.2517  -7.2515  -7.2515  -7.2511  -7.2509  -7.2486  -7.2479
 -7.2466  -7.2463  -7.2462  -7.2457  -0.9754  -0.9511  -0.9282  -0.9180
 -0.9066  -0.8843  -0.8827  -0.8711  -0.8472  -0.8433  -0.8044  -0.7575
 -0.7488  -0.7463  -0.6752  -0.6371  -0.6347  -0.6223  -0.5657  -0.5527
 -0.5378  -0.5301  -0.5019  -0.4875  -0.4761  -0.4742  -0.4716  -0.4676
 -0.4546  -0.4473  -0.4333  -0.4195  -0.4178  -0.4154  -0.3967  -0.3959
 -0.3723  -0.3631  -0.3616  -0.3609  -0.3579  -0.3517  -0.3470  -0.3401
 -0.3375  -0.3358  -0.3323  -0.3264  -0.3182  -0.2871  -0.2769  -0.2700
 -0.2675
 -- Virtual --
 -0.0699  -0.0645  -0.0617  -0.0590  -0.0541  -0.0323  -0.0107  -0.0105
 -0.0023   0.0036   0.0078   0.0168   0.0221   0.0226   0.0245   0.0304
  0.0329   0.0446   0.0498   0.0550   0.0561   0.0598   0.0613   0.0627
  0.0694   0.0754   0.0801   0.0807   0.0831   0.0866   0.0909   0.0955
  0.0974   0.1011   0.1021   0.1044   0.1060   0.1083   0.1158   0.1195
  0.1207   0.1221   0.1241   0.1264   0.1331   0.1347   0.1384   0.1417
  0.1431   0.1512   0.1525   0.1553   0.1573   0.1596   0.1636   0.1664
  0.1709   0.1757   0.1816   0.1840   0.1894   0.1906   0.1938   0.2006
  0.2059   0.2070   0.2121   0.2153   0.2180   0.2222   0.2234   0.2303
  0.2319   0.2366   0.2395   0.2410   0.2421   0.2486   0.2528   0.2608
  0.2619   0.2623   0.2667   0.2753   0.2762   0.2782   0.2837   0.2845
  0.2881   0.2915   0.2936   0.2946   0.3001   0.3049   0.3089   0.3140
  0.3166   0.3238   0.3369   0.3418   0.3551   0.3830   0.4034   0.4126
  0.4255   0.4266   0.4316   0.4389   0.4443   0.4462   0.4531   0.4574
  0.4597   0.4634   0.4701   0.4729   0.4792   0.4835   0.4852   0.4881
  0.4936   0.4995   0.5060   0.5130   0.5176   0.5203   0.5284   0.5366
  0.5404   0.5638   0.5679   0.5695   0.5731   0.5768   0.5885   0.5983
  0.6004   0.6037   0.6083   0.6115   0.6147   0.6182   0.6247   0.6288
  0.6320   0.6454   0.6492   0.6565   0.6590   0.6733   0.6755   0.6833
  0.6842   0.7059   0.7244   0.7701   0.7769   0.7845   0.7902   0.7937
  0.8137   0.8202   0.8211   0.8301   0.8333   0.8353   0.8359   0.8377
  0.8393   0.8434   0.8471   0.8495   0.8530   0.8571   0.8584   0.8611
  0.8665   0.8706   0.8800   0.8870   0.8916   0.8931   0.8956   0.8981
  0.9023   0.9118   0.9210   0.9235   0.9281   0.9336   0.9416   0.9449
  0.9473   0.9510   0.9555   0.9624   0.9692   0.9720   0.9737   0.9800
  0.9888   1.0044   1.0126   1.0185   1.0279   1.0342   1.0404   1.0594
  1.0647   1.0746   1.1008   1.1035   1.1272   1.1570   1.1676   1.1825
  1.1990   1.2055   1.2143   1.2237   1.2443   1.2522   1.2634   1.2700
  1.2777   1.2841   1.2876   1.2954   1.2964   1.3002   1.3029   1.3209
  1.3382   1.3561   1.3749   1.3917   1.3966   1.4342   1.4671   1.4799
  1.4928   1.5088   1.5276   1.5654   1.5829   1.6109   1.6232   1.6381
  1.6564   1.6671   1.6739   1.7170   1.7428   1.7434   1.7514   1.7822
  1.7962   1.8054   1.8179   1.8285   1.8463   1.8497   1.8733   1.8778
  1.8930   1.9138   1.9438   1.9546   1.9631   1.9754   2.0289   2.0837
  2.1070   2.1181   2.1246   2.1805   2.2034   2.2236   2.2305   2.2360
  2.2448   2.2487   2.2667   2.2712   2.2752   2.2882   2.3065   2.3197
  2.3272   2.3306   2.3445   2.3466   2.3690   2.3946   2.4112   2.4133
  2.4295   2.4444   2.4530   2.4565   2.4704   2.4870   2.4977   2.5202
  2.5311   2.5434   2.5542   2.5656   2.5898   2.6460   2.6554   2.6612
  2.6717   2.6779   2.6888   2.7035   2.7060   2.7396   2.7552   2.7621
  2.7866   2.8112   2.8130   2.8327   2.8830   2.9494   2.9623   3.0470
  3.0672   3.0829   3.0958   3.1083   3.1225   3.1356   3.1447   3.1933
  3.2215   3.2392   3.2583   3.2725   3.3708   3.4168   3.4853   3.5090
  3.6168   3.6450   3.7052   3.8457   3.8829   3.8917   3.9955   4.0494
  4.3075   4.7980   4.8118   9.7411   9.7789   9.7862   9.8042   9.8064
  9.8357   9.8491   9.8560  23.2680  23.4675  23.7705  23.8189  23.8243
 23.8891  23.9260  23.9266  23.9715  23.9846  24.0817  24.1219  25.7653
 25.7903  25.8048  25.8548  25.8578  25.9554  25.9914  26.0016  26.0871
 26.0919  26.1514  26.2012  26.2270  26.3224  26.3364  26.4038  26.4894
 26.5644  26.6011  26.7151  26.7559  26.8280  26.9177  27.2020 215.7329
215.7735 215.7820 215.8032 215.8056 215.8420 215.8639 215.8664
 --------------------------------------------------------------

          Ground-State Mulliken Net Atomic Charges

     Atom                 Charge (a.u.)
  ----------------------------------------
      1 C                    -0.883679
      2 C                    -1.538982
      3 Cl                    0.578925
      4 C                     0.245887
      5 Cl                    0.645101
      6 C                     0.227409
      7 Cl                    0.676219
      8 C                     0.229188
      9 Cl                    0.643067
     10 C                    -1.508497
     11 Cl                    0.589380
     12 C                    -0.112934
     13 C                    -1.562393
     14 Cl                    0.522477
     15 C                     1.166314
     16 Cl                    0.534186
     17 C                    -0.511782
     18 H                     0.217800
     19 C                    -0.330168
     20 H                     0.207818
     21 C                    -0.470674
     22 Cl                    0.435338
  ----------------------------------------
  Sum of atomic charges =     0.000000

 -----------------------------------------------------------------
                    Cartesian Multipole Moments
 -----------------------------------------------------------------
    Charge (ESU x 10^10)
                -0.0000
    Dipole Moment (Debye)
         X       1.3989      Y       0.8718      Z      -1.3071
       Tot       2.1036
    Quadrupole Moments (Debye-Ang)
        XX    -163.0504     XY       4.1981     YY    -171.0662
        XZ      -6.8052     YZ      -2.4338     ZZ    -165.2258
    Octopole Moments (Debye-Ang^2)
       XXX     -38.4969    XXY      45.1816    XYY     -24.2770
       YYY      89.9416    XXZ     -32.4673    XYZ      -9.8416
       YYZ      -3.1751    XZZ      -1.4034    YZZ      36.1442
       ZZZ     -23.3870
    Hexadecapole Moments (Debye-Ang^3)
      XXXX   -6358.3927   XXXY     448.7050   XXYY   -1425.4296
      XYYY     376.5743   YYYY   -1968.2485   XXXZ     829.3602
      XXYZ     -97.9791   XYYZ     323.1556   YYYZ    -240.2248
      XXZZ   -1582.1852   XYZZ     163.3752   YYZZ    -927.9260
      XZZZ     898.4857   YZZZ    -207.2858   ZZZZ   -3524.3819
 -----------------------------------------------------------------
 Calculating analytic gradient of the SCF energy
 Gradient of SCF Energy
            1           2           3           4           5           6
    1  -0.0003010   0.0000370   0.0001357   0.0000540   0.0001103   0.0001050
    2   0.0000690  -0.0002109  -0.0007354  -0.0000362   0.0000482  -0.0000052
    3   0.0001022  -0.0000760  -0.0002531   0.0000064  -0.0000465  -0.0000747
            7           8           9          10          11          12
    1  -0.0000151   0.0000102   0.0000764   0.0001437   0.0002845   0.0003221
    2   0.0000109   0.0000636  -0.0000659   0.0001505   0.0008068  -0.0001390
    3   0.0000279   0.0000399  -0.0000267   0.0000610  -0.0000132  -0.0001964
           13          14          15          16          17          18
    1  -0.0001811  -0.0000100   0.0000704  -0.0000845  -0.0001114  -0.0000023
    2   0.0002813   0.0006806   0.0000703  -0.0000214  -0.0000296  -0.0000017
    3   0.0001273   0.0005030  -0.0000424   0.0000060   0.0000511  -0.0000116
           19          20          21          22
    1  -0.0000301   0.0000272  -0.0000359  -0.0006053
    2  -0.0000233  -0.0000036  -0.0000944  -0.0008145
    3   0.0000244  -0.0000139   0.0000350  -0.0002298
 Max gradient component =       8.145E-04
 RMS gradient           =       2.385E-04
 Gradient time:  CPU 348.97 s  wall 348.99 s
 Geometry Optimization Parameters
   NAtoms,    NIC,     NZ,  NCons,   NDum,   NFix, NCnnct, MaxDiis
       22     171      22       0       0       0       0       0

 Cartesian Hessian Update
 Hessian updated using BFGS update


** GEOMETRY OPTIMIZATION IN DELOCALIZED INTERNAL COORDINATES **
   Searching for a Minimum

   Optimization Cycle:  14

                       Coordinates (Angstroms)
     ATOM                X               Y               Z
      1  C        -0.0031249965    0.0068147297    0.0088149474
      2  C        -0.0293759619    0.3826680943    1.3557926332
      3  Cl        1.4651540557    0.8218067625    2.1343500245
      4  C        -1.2281692839    0.4066720400    2.0766756652
      5  Cl       -1.2371176883    0.8780014480    3.7468546739
      6  C        -2.4233420926    0.0451847037    1.4392517937
      7  Cl       -3.9160432702    0.0649657180    2.3243635715
      8  C        -2.4154057571   -0.3331859598    0.0896340747
      9  Cl       -3.8928199968   -0.7854021190   -0.7005167358
     10  C        -1.2051146875   -0.3469506154   -0.6125153035
     11  Cl       -1.1756045088   -0.8109567502   -2.2908811122
     12  C         1.2810818273   -0.0193110746   -0.7497942166
     13  C         2.1374403440   -1.1291128765   -0.6695202044
     14  Cl        1.6783976605   -2.4778203920    0.3341804968
     15  C         3.3401933574   -1.1531296610   -1.3818123531
     16  Cl        4.4181085615   -2.5230707208   -1.3019986571
     17  C         3.6943303149   -0.0680136261   -2.1783485529
     18  H         4.6268472481   -0.0955280610   -2.7268337974
     19  C         2.8603867770    1.0369158805   -2.2697032912
     20  H         3.1325591177    1.8805663507   -2.8898238140
     21  C         1.6654697820    1.0532436241   -1.5596942609
     22  Cl        0.6237771573    2.4543191229   -1.7009233440
   Point Group: c1    Number of degrees of freedom:    60


   Energy is  -4140.357528138

 Hessian updated using BFGS update

 60 Hessian modes will be used to form the next step
  Hessian Eigenvalues:
     0.002402    0.016327    0.017514    0.020503    0.020582    0.020684
     0.021690    0.022747    0.022767    0.023520    0.024090    0.024091
     0.024114    0.024114    0.024138    0.024143    0.024149    0.024172
     0.055193    0.095213    0.101115    0.159998    0.160032    0.216301
     0.222663    0.227660    0.228131    0.234699    0.246097    0.249965
     0.249977    0.249992    0.250000    0.250002    0.250013    0.250706
     0.252109    0.287970    0.288636    0.290385    0.292965    0.301032
     0.301037    0.301047    0.301730    0.317150    0.356668    0.356668
     0.402361    0.407522    0.419348    0.426130    0.457243    0.458716
     0.466728    0.472019    0.478208    0.478250    0.479243    0.482024

 Minimum search - taking simple RFO step
 Searching for Lamda that Minimizes Along All modes
 Value Taken    Lamda =  -0.00061214
 Calculated Step too Large.  Step scaled by  0.667752
 Step Taken.  Stepsize is  0.300000

                             Maximum     Tolerance    Cnvgd?
         Gradient           0.001062      0.000300      NO
         Displacement       0.231189      0.001200      NO
         Energy change     -0.000514      0.000001      NO


 New Cartesian Coordinates Obtained by Inverse Iteration

 Displacement from previous Coordinates is:  0.414668
 ----------------------------------------------------------------
             Standard Nuclear Orientation (Angstroms)
    I     Atom           X                Y                Z
 ----------------------------------------------------------------
    1      C      -0.0013423362     0.0072336050     0.0114008082
    2      C      -0.0336081062     0.4127985040     1.3491370799
    3      Cl      1.4552442885     0.8896662891     2.1171549138
    4      C      -1.2337987612     0.4359035676     2.0683661289
    5      Cl     -1.2525907586     0.9414707464     3.7285235199
    6      C      -2.4231864676     0.0445809342     1.4374465543
    7      Cl     -3.9172025499     0.0641161119     2.3202993518
    8      C      -2.4087230675    -0.3629530889     0.0962352854
    9      Cl     -3.8798889722    -0.8487130099    -0.6856842220
   10      C      -1.1970003594    -0.3765211712    -0.6037696053
   11      Cl     -1.1556548558    -0.8774068332    -2.2717956022
   12      C       1.2827326378    -0.0182111484    -0.7461187793
   13      C       2.1226309869    -1.1420367205    -0.6925684980
   14      Cl      1.6427072904    -2.5075839563     0.2792711279
   15      C       3.3243843462    -1.1665051204    -1.4068425722
   16      Cl      4.3839297747    -2.5522692747    -1.3598885118
   17      C       3.6924226139    -0.0684692444    -2.1793871453
   18      H       4.6234614456    -0.0967359186    -2.7303308734
   19      C       2.8741868312     1.0502718502    -2.2438832098
   20      H       3.1571559024     1.9038558978    -2.8452863878
   21      C       1.6811327731     1.0677595451    -1.5306873381
   22      Cl      0.6606353035     2.4884250533    -1.6340397871
 ----------------------------------------------------------------
 Nuclear Repulsion Energy =        2785.28234142 hartrees
 There are      105 alpha and      105 beta electrons
 Applying Cartesian multipole field
    Component          Value
    ---------          -----
     (2,0,0)        1.00000E-11
     (0,2,0)        2.00000E-11
     (0,0,2)       -3.00000E-11
 Nucleus-field energy     =    -0.0000000009 hartrees
 Requested basis set is 6-311++G(d,p)
 There are 186 shells and 518 basis functions
 A cutoff of  1.0D-15 yielded  12537 shell pairs
 There are    109107 function pairs (    117401 Cartesian)
 Smallest overlap matrix eigenvalue = 1.01E-07
 Linear dependence detected in AO basis
 Number of orthogonalized atomic orbitals = 512
 Maximum deviation from orthogonality = 1.072E-09
 Guess from superposition of atomic densities
 Warning:  Energy on first SCF cycle will be non-variational
 SAD guess density has 210.000000 electrons

 -----------------------------------------------------------------------
  General SCF calculation program by
  Eric Jon Sundstrom, Paul Horn, Yuezhi Mao, Dmitri Zuev, Alec White,
  David Stuck, Shaama M.S., Shane Yost, Joonho Lee, David Small,
  Daniel Levine, Susi Lehtola, Hugh Burton, Evgeny Epifanovsky,
  Bang C. Huynh
 -----------------------------------------------------------------------
 Exchange:     0.2000 Hartree-Fock + 0.0800 Slater + 0.7200 B88
 Correlation:  0.1900 VWN1RPA + 0.8100 LYP
 Using SG-1 standard quadrature grid
 A restricted SCF calculation will be
 performed using DIIS
 SCF converges when DIIS error is below 1.0e-08
 ---------------------------------------
  Cycle       Energy         DIIS error
 ---------------------------------------
    1   -4145.0694135018      2.66e-02  
    2   -4140.2621600857      1.70e-03  
    3   -4140.2032942970      2.07e-03  
    4   -4140.3484131745      5.10e-04  
    5   -4140.3562401960      2.15e-04  
    6   -4140.3574884851      9.96e-05  
    7   -4140.3578134410      2.49e-05  
    8   -4140.3578313730      9.78e-06  
    9   -4140.3578343136      2.80e-06  
   10   -4140.3578345584      9.37e-07  
   11   -4140.3578345880      2.11e-07  
   12   -4140.3578345895      1.19e-07  
   13   -4140.3578345897      3.14e-08  
   14   -4140.3578345899      1.34e-08  
   15   -4140.3578345898      4.78e-09  Convergence criterion met
 ---------------------------------------
 SCF time:   CPU 1013.67s  wall 1013.00s 
 SCF   energy in the final basis set =    -4140.3578345898
 Total energy in the final basis set =    -4140.3578345898

 --------------------------------------------------------------

                    Orbital Energies (a.u.)
 --------------------------------------------------------------

 Alpha MOs
 -- Occupied --
********-101.5830-101.5829-101.5823-101.5823-101.5791-101.5772-101.5770
-10.2883 -10.2850 -10.2849 -10.2839 -10.2839 -10.2789 -10.2726 -10.2724
-10.2470 -10.2430 -10.2227 -10.2194  -9.4988  -9.4977  -9.4975  -9.4971
 -9.4970  -9.4939  -9.4919  -9.4915  -7.2639  -7.2628  -7.2625  -7.2620
 -7.2619  -7.2588  -7.2566  -7.2564  -7.2537  -7.2526  -7.2525  -7.2523
 -7.2519  -7.2518  -7.2516  -7.2516  -7.2512  -7.2511  -7.2487  -7.2480
 -7.2467  -7.2464  -7.2462  -7.2457  -0.9753  -0.9511  -0.9280  -0.9180
 -0.9065  -0.8842  -0.8829  -0.8711  -0.8471  -0.8433  -0.8044  -0.7575
 -0.7489  -0.7463  -0.6752  -0.6366  -0.6353  -0.6223  -0.5657  -0.5527
 -0.5379  -0.5301  -0.5019  -0.4875  -0.4762  -0.4742  -0.4715  -0.4676
 -0.4545  -0.4473  -0.4333  -0.4196  -0.4172  -0.4156  -0.3966  -0.3958
 -0.3721  -0.3627  -0.3616  -0.3614  -0.3579  -0.3517  -0.3471  -0.3402
 -0.3373  -0.3363  -0.3327  -0.3264  -0.3183  -0.2866  -0.2772  -0.2701
 -0.2675
 -- Virtual --
 -0.0685  -0.0646  -0.0618  -0.0605  -0.0542  -0.0324  -0.0108  -0.0106
 -0.0024   0.0035   0.0077   0.0167   0.0221   0.0226   0.0244   0.0304
  0.0329   0.0445   0.0498   0.0553   0.0563   0.0592   0.0613   0.0626
  0.0693   0.0754   0.0802   0.0807   0.0831   0.0865   0.0911   0.0953
  0.0973   0.1012   0.1026   0.1041   0.1058   0.1079   0.1155   0.1197
  0.1209   0.1222   0.1237   0.1263   0.1337   0.1345   0.1384   0.1415
  0.1425   0.1513   0.1528   0.1548   0.1572   0.1598   0.1636   0.1661
  0.1707   0.1774   0.1812   0.1837   0.1887   0.1904   0.1949   0.1996
  0.2046   0.2060   0.2119   0.2149   0.2170   0.2219   0.2234   0.2304
  0.2316   0.2366   0.2394   0.2406   0.2415   0.2486   0.2526   0.2607
  0.2616   0.2617   0.2668   0.2753   0.2762   0.2791   0.2840   0.2855
  0.2881   0.2913   0.2948   0.2953   0.3003   0.3055   0.3091   0.3132
  0.3173   0.3246   0.3380   0.3429   0.3567   0.3828   0.4033   0.4126
  0.4263   0.4270   0.4321   0.4389   0.4444   0.4464   0.4563   0.4578
  0.4606   0.4646   0.4680   0.4731   0.4791   0.4828   0.4845   0.4872
  0.4945   0.4984   0.5064   0.5127   0.5167   0.5192   0.5280   0.5378
  0.5494   0.5632   0.5683   0.5705   0.5725   0.5777   0.5862   0.5984
  0.6010   0.6026   0.6085   0.6106   0.6162   0.6177   0.6258   0.6309
  0.6338   0.6441   0.6497   0.6565   0.6587   0.6742   0.6778   0.6821
  0.6832   0.7089   0.7270   0.7698   0.7778   0.7867   0.7898   0.7933
  0.8142   0.8216   0.8219   0.8291   0.8336   0.8352   0.8356   0.8378
  0.8385   0.8440   0.8481   0.8504   0.8529   0.8565   0.8579   0.8606
  0.8656   0.8691   0.8795   0.8877   0.8930   0.8943   0.8960   0.8971
  0.9002   0.9112   0.9212   0.9235   0.9269   0.9341   0.9413   0.9430
  0.9454   0.9516   0.9565   0.9627   0.9697   0.9717   0.9745   0.9790
  0.9862   1.0069   1.0137   1.0195   1.0267   1.0359   1.0393   1.0617
  1.0674   1.0719   1.1017   1.1039   1.1271   1.1579   1.1705   1.1811
  1.2023   1.2066   1.2153   1.2230   1.2453   1.2521   1.2627   1.2724
  1.2789   1.2848   1.2903   1.2953   1.2965   1.2980   1.3025   1.3190
  1.3403   1.3561   1.3804   1.3934   1.3971   1.4328   1.4654   1.4810
  1.4951   1.5098   1.5231   1.5664   1.5825   1.6193   1.6261   1.6373
  1.6579   1.6671   1.6730   1.7174   1.7418   1.7440   1.7510   1.7825
  1.7979   1.8047   1.8172   1.8280   1.8473   1.8493   1.8743   1.8782
  1.8932   1.9140   1.9434   1.9549   1.9655   1.9749   2.0294   2.0832
  2.1073   2.1173   2.1234   2.1810   2.2041   2.2236   2.2292   2.2336
  2.2449   2.2477   2.2662   2.2693   2.2725   2.2882   2.3048   2.3227
  2.3277   2.3317   2.3445   2.3479   2.3715   2.3943   2.4125   2.4160
  2.4315   2.4401   2.4531   2.4550   2.4701   2.4894   2.4989   2.5228
  2.5302   2.5441   2.5539   2.5611   2.5886   2.6472   2.6532   2.6630
  2.6721   2.6804   2.6892   2.7049   2.7100   2.7380   2.7559   2.7605
  2.7890   2.8117   2.8131   2.8284   2.8821   2.9526   2.9600   3.0485
  3.0671   3.0835   3.0984   3.1105   3.1226   3.1307   3.1455   3.1952
  3.2216   3.2377   3.2579   3.2774   3.3722   3.4181   3.4875   3.5089
  3.6175   3.6449   3.7104   3.8462   3.8825   3.8940   3.9968   4.0493
  4.3059   4.8002   4.8085   9.7425   9.7793   9.7865   9.8064   9.8068
  9.8244   9.8544   9.8683  23.2716  23.4688  23.7707  23.8198  23.8238
 23.8901  23.9252  23.9272  23.9714  23.9843  24.0835  24.1217  25.7652
 25.7810  25.8038  25.8420  25.8571  25.9531  25.9903  26.0075  26.0867
 26.0905  26.1507  26.1991  26.2283  26.3353  26.3539  26.3916  26.4924
 26.5636  26.6037  26.7141  26.7567  26.8175  26.9243  27.2250 215.7343
215.7739 215.7825 215.8055 215.8065 215.8281 215.8736 215.8772
 --------------------------------------------------------------

          Ground-State Mulliken Net Atomic Charges

     Atom                 Charge (a.u.)
  ----------------------------------------
      1 C                    -0.855289
      2 C                    -1.557819
      3 Cl                    0.577351
      4 C                     0.221613
      5 Cl                    0.645217
      6 C                     0.318597
      7 Cl                    0.677193
      8 C                     0.205329
      9 Cl                    0.643679
     10 C                    -1.545158
     11 Cl                    0.586646
     12 C                    -0.123489
     13 C                    -1.629580
     14 Cl                    0.521044
     15 C                     1.204575
     16 Cl                    0.538546
     17 C                    -0.476022
     18 H                     0.218994
     19 C                    -0.351541
     20 H                     0.207332
     21 C                    -0.465333
     22 Cl                    0.438114
  ----------------------------------------
  Sum of atomic charges =     0.000000

 -----------------------------------------------------------------
                    Cartesian Multipole Moments
 -----------------------------------------------------------------
    Charge (ESU x 10^10)
                 0.0000
    Dipole Moment (Debye)
         X       1.4069      Y       0.8811      Z      -1.2888
       Tot       2.1017
    Quadrupole Moments (Debye-Ang)
        XX    -162.9333     XY       4.2541     YY    -171.0495
        XZ      -6.7719     YZ      -2.4440     ZZ    -165.3481
    Octopole Moments (Debye-Ang^2)
       XXX     -37.0977    XXY      45.6318    XYY     -23.9446
       YYY      90.8467    XXZ     -31.8025    XYZ      -9.9433
       YYZ      -2.6204    XZZ      -1.4645    YZZ      36.4479
       ZZZ     -21.2812
    Hexadecapole Moments (Debye-Ang^3)
      XXXX   -6316.6537   XXXY     433.7554   XXYY   -1430.2127
      XYYY     359.5933   YYYY   -2041.8496   XXXZ     849.1361
      XXYZ    -110.3042   XYYZ     329.5940   YYYZ    -278.0115
      XXZZ   -1570.2342   XYZZ     157.6119   YYZZ    -933.3406
      XZZZ     920.1873   YZZZ    -243.4445   ZZZZ   -3489.4877
 -----------------------------------------------------------------
 Calculating analytic gradient of the SCF energy
 Gradient of SCF Energy
            1           2           3           4           5           6
    1  -0.0001355   0.0002126   0.0003370  -0.0000392  -0.0000702  -0.0000075
    2   0.0000417  -0.0001966  -0.0003270  -0.0000206   0.0000333  -0.0000042
    3   0.0000482  -0.0003240  -0.0002746   0.0000586   0.0000360   0.0000070
            7           8           9          10          11          12
    1   0.0000152  -0.0000984  -0.0000518   0.0003908   0.0004173   0.0001112
    2   0.0000191   0.0000457  -0.0000458   0.0001220   0.0004438  -0.0000960
    3   0.0000285   0.0000826   0.0000859   0.0000530  -0.0001696  -0.0000673
           13          14          15          16          17          18
    1  -0.0003187  -0.0002075   0.0001306  -0.0000069   0.0000291  -0.0000029
    2   0.0001988   0.0002429   0.0000084  -0.0000206  -0.0000511   0.0000020
    3   0.0000962   0.0004512  -0.0000241  -0.0000353  -0.0000210  -0.0000142
           19          20          21          22
    1  -0.0000590  -0.0000130  -0.0000714  -0.0005619
    2   0.0000234  -0.0000036  -0.0000940  -0.0003215
    3  -0.0000367  -0.0000180   0.0001435  -0.0001060
 Max gradient component =       5.619E-04
 RMS gradient           =       1.783E-04
 Gradient time:  CPU 349.13 s  wall 349.14 s
 Geometry Optimization Parameters
   NAtoms,    NIC,     NZ,  NCons,   NDum,   NFix, NCnnct, MaxDiis
       22     171      22       0       0       0       0       0

 Cartesian Hessian Update
 Hessian updated using BFGS update


** GEOMETRY OPTIMIZATION IN DELOCALIZED INTERNAL COORDINATES **
   Searching for a Minimum

   Optimization Cycle:  15

                       Coordinates (Angstroms)
     ATOM                X               Y               Z
      1  C        -0.0013423362    0.0072336050    0.0114008082
      2  C        -0.0336081062    0.4127985040    1.3491370799
      3  Cl        1.4552442885    0.8896662891    2.1171549138
      4  C        -1.2337987612    0.4359035676    2.0683661289
      5  Cl       -1.2525907586    0.9414707464    3.7285235199
      6  C        -2.4231864676    0.0445809342    1.4374465543
      7  Cl       -3.9172025499    0.0641161119    2.3202993518
      8  C        -2.4087230675   -0.3629530889    0.0962352854
      9  Cl       -3.8798889722   -0.8487130099   -0.6856842220
     10  C        -1.1970003594   -0.3765211712   -0.6037696053
     11  Cl       -1.1556548558   -0.8774068332   -2.2717956022
     12  C         1.2827326378   -0.0182111484   -0.7461187793
     13  C         2.1226309869   -1.1420367205   -0.6925684980
     14  Cl        1.6427072904   -2.5075839563    0.2792711279
     15  C         3.3243843462   -1.1665051204   -1.4068425722
     16  Cl        4.3839297747   -2.5522692747   -1.3598885118
     17  C         3.6924226139   -0.0684692444   -2.1793871453
     18  H         4.6234614456   -0.0967359186   -2.7303308734
     19  C         2.8741868312    1.0502718502   -2.2438832098
     20  H         3.1571559024    1.9038558978   -2.8452863878
     21  C         1.6811327731    1.0677595451   -1.5306873381
     22  Cl        0.6606353035    2.4884250533   -1.6340397871
   Point Group: c1    Number of degrees of freedom:    60


   Energy is  -4140.357834590

 Hessian updated using BFGS update

 60 Hessian modes will be used to form the next step
  Hessian Eigenvalues:
     0.002066    0.016326    0.017512    0.020536    0.020587    0.020684
     0.021699    0.022744    0.022748    0.023536    0.024090    0.024091
     0.024114    0.024115    0.024137    0.024143    0.024148    0.024160
     0.055180    0.101084    0.101150    0.160001    0.160036    0.216303
     0.222653    0.227886    0.228706    0.234687    0.246127    0.249974
     0.249977    0.249993    0.250001    0.250003    0.250024    0.250773
     0.253796    0.287966    0.289100    0.290385    0.292963    0.301034
     0.301037    0.301086    0.301776    0.317277    0.356668    0.356668
     0.402239    0.407549    0.419363    0.426147    0.457254    0.458711
     0.466883    0.472019    0.478208    0.478248    0.479259    0.483271

 Minimum search - taking simple RFO step
 Searching for Lamda that Minimizes Along All modes
 Value Taken    Lamda =  -0.00025384
 Calculated Step too Large.  Step scaled by  0.939764
 Step Taken.  Stepsize is  0.300000

                             Maximum     Tolerance    Cnvgd?
         Gradient           0.000668      0.000300      NO
         Displacement       0.234086      0.001200      NO
         Energy change     -0.000306      0.000001      NO


 New Cartesian Coordinates Obtained by Inverse Iteration

 Displacement from previous Coordinates is:  0.377268
 ----------------------------------------------------------------
             Standard Nuclear Orientation (Angstroms)
    I     Atom           X                Y                Z
 ----------------------------------------------------------------
    1      C      -0.0004949572     0.0071214601     0.0150760212
    2      C      -0.0417666518     0.4394607807     1.3450165590
    3      Cl      1.4353299294     0.9513212703     2.1120056381
    4      C      -1.2433535832     0.4622590956     2.0614998138
    5      Cl     -1.2692622291     0.9989189885     3.7117198705
    6      C      -2.4269069106     0.0447472570     1.4375603629
    7      Cl     -3.9225809463     0.0644900312     2.3176698050
    8      C      -2.4050322537    -0.3889759398     0.1052002876
    9      Cl     -3.8690889241    -0.9036364294    -0.6713794015
   10      C      -1.1924339911    -0.4031541431    -0.5925426611
   11      Cl     -1.1498311031    -0.9395378278    -2.2490914393
   12      C       1.2857465453    -0.0177402033    -0.7429191691
   13      C       2.1137949699    -1.1521617438    -0.7150329326
   14      Cl      1.6221385955    -2.5362363603     0.2229653285
   15      C       3.3135277734    -1.1767353579    -1.4322080013
   16      Cl      4.3562987251    -2.5758021875    -1.4140500731
   17      C       3.6938032651    -0.0688854296    -2.1835145207
   18      H       4.6230754791    -0.0977679337    -2.7373873046
   19      C       2.8896185768     1.0603974621    -2.2227558208
   20      H       3.1820066484     1.9225623392    -2.8071771164
   21      C       1.6984191957     1.0786268421    -1.5064582051
   22      Cl      0.7046198064     2.5194046474    -1.5766448033
 ----------------------------------------------------------------
 Nuclear Repulsion Energy =        2783.43357312 hartrees
 There are      105 alpha and      105 beta electrons
 Applying Cartesian multipole field
    Component          Value
    ---------          -----
     (2,0,0)        1.00000E-11
     (0,2,0)        2.00000E-11
     (0,0,2)       -3.00000E-11
 Nucleus-field energy     =     0.0000000007 hartrees
 Requested basis set is 6-311++G(d,p)
 There are 186 shells and 518 basis functions
 A cutoff of  1.0D-15 yielded  12538 shell pairs
 There are    109091 function pairs (    117380 Cartesian)
 Smallest overlap matrix eigenvalue = 9.71E-08
 Linear dependence detected in AO basis
 Number of orthogonalized atomic orbitals = 512
 Maximum deviation from orthogonality = 6.554E-10
 Guess from superposition of atomic densities
 Warning:  Energy on first SCF cycle will be non-variational
 SAD guess density has 210.000000 electrons

 -----------------------------------------------------------------------
  General SCF calculation program by
  Eric Jon Sundstrom, Paul Horn, Yuezhi Mao, Dmitri Zuev, Alec White,
  David Stuck, Shaama M.S., Shane Yost, Joonho Lee, David Small,
  Daniel Levine, Susi Lehtola, Hugh Burton, Evgeny Epifanovsky,
  Bang C. Huynh
 -----------------------------------------------------------------------
 Exchange:     0.2000 Hartree-Fock + 0.0800 Slater + 0.7200 B88
 Correlation:  0.1900 VWN1RPA + 0.8100 LYP
 Using SG-1 standard quadrature grid
 A restricted SCF calculation will be
 performed using DIIS
 SCF converges when DIIS error is below 1.0e-08
 ---------------------------------------
  Cycle       Energy         DIIS error
 ---------------------------------------
    1   -4145.0681361916      2.66e-02  
    2   -4140.2624869732      1.70e-03  
    3   -4140.2043847103      2.06e-03  
    4   -4140.3486768272      5.05e-04  
    5   -4140.3564321188      2.11e-04  
    6   -4140.3576128726      9.98e-05  
    7   -4140.3579389448      2.47e-05  
    8   -4140.3579565330      9.81e-06  
    9   -4140.3579594995      2.79e-06  
   10   -4140.3579597430      9.38e-07  
   11   -4140.3579597731      2.10e-07  
   12   -4140.3579597744      1.19e-07  
   13   -4140.3579597746      3.11e-08  
   14   -4140.3579597747      1.30e-08  
   15   -4140.3579597744      4.66e-09  Convergence criterion met
 ---------------------------------------
 SCF time:   CPU 1039.82s  wall 1040.00s 
 SCF   energy in the final basis set =    -4140.3579597744
 Total energy in the final basis set =    -4140.3579597744

 --------------------------------------------------------------

                    Orbital Energies (a.u.)
 --------------------------------------------------------------

 Alpha MOs
 -- Occupied --
********-101.5830-101.5828-101.5823-101.5823-101.5791-101.5772-101.5769
-10.2883 -10.2849 -10.2848 -10.2840 -10.2840 -10.2790 -10.2725 -10.2724
-10.2476 -10.2435 -10.2225 -10.2192  -9.4988  -9.4977  -9.4975  -9.4971
 -9.4970  -9.4939  -9.4919  -9.4915  -7.2639  -7.2627  -7.2625  -7.2620
 -7.2619  -7.2588  -7.2566  -7.2564  -7.2537  -7.2526  -7.2525  -7.2523
 -7.2519  -7.2518  -7.2515  -7.2515  -7.2512  -7.2511  -7.2486  -7.2480
 -7.2467  -7.2463  -7.2462  -7.2456  -0.9753  -0.9511  -0.9283  -0.9180
 -0.9066  -0.8841  -0.8828  -0.8711  -0.8471  -0.8433  -0.8043  -0.7576
 -0.7488  -0.7462  -0.6752  -0.6360  -0.6356  -0.6224  -0.5656  -0.5527
 -0.5379  -0.5302  -0.5019  -0.4875  -0.4761  -0.4743  -0.4716  -0.4675
 -0.4544  -0.4474  -0.4334  -0.4195  -0.4170  -0.4159  -0.3965  -0.3958
 -0.3719  -0.3625  -0.3620  -0.3616  -0.3578  -0.3519  -0.3473  -0.3403
 -0.3372  -0.3360  -0.3326  -0.3263  -0.3181  -0.2866  -0.2775  -0.2701
 -0.2674
 -- Virtual --
 -0.0678  -0.0645  -0.0618  -0.0614  -0.0541  -0.0324  -0.0108  -0.0104
 -0.0023   0.0035   0.0077   0.0168   0.0222   0.0227   0.0245   0.0304
  0.0328   0.0444   0.0498   0.0554   0.0564   0.0588   0.0613   0.0626
  0.0692   0.0754   0.0803   0.0808   0.0832   0.0865   0.0911   0.0952
  0.0973   0.1012   0.1029   0.1038   0.1055   0.1077   0.1153   0.1200
  0.1205   0.1226   0.1231   0.1263   0.1341   0.1344   0.1384   0.1415
  0.1421   0.1515   0.1532   0.1547   0.1572   0.1599   0.1635   0.1659
  0.1707   0.1789   0.1801   0.1834   0.1887   0.1901   0.1964   0.1985
  0.2038   0.2055   0.2116   0.2147   0.2164   0.2218   0.2233   0.2304
  0.2313   0.2366   0.2393   0.2403   0.2410   0.2487   0.2525   0.2607
  0.2614   0.2615   0.2669   0.2752   0.2761   0.2793   0.2841   0.2861
  0.2871   0.2912   0.2952   0.2957   0.3000   0.3060   0.3088   0.3128
  0.3179   0.3251   0.3384   0.3438   0.3575   0.3828   0.4032   0.4124
  0.4265   0.4270   0.4325   0.4386   0.4443   0.4463   0.4578   0.4580
  0.4619   0.4653   0.4659   0.4733   0.4793   0.4820   0.4841   0.4870
  0.4957   0.4973   0.5068   0.5123   0.5162   0.5181   0.5278   0.5377
  0.5568   0.5613   0.5677   0.5708   0.5714   0.5795   0.5832   0.5983
  0.6012   0.6020   0.6089   0.6099   0.6165   0.6172   0.6258   0.6327
  0.6338   0.6438   0.6500   0.6570   0.6585   0.6749   0.6797   0.6814
  0.6829   0.7112   0.7281   0.7695   0.7784   0.7883   0.7896   0.7932
  0.8140   0.8220   0.8231   0.8282   0.8340   0.8351   0.8358   0.8375
  0.8380   0.8443   0.8488   0.8514   0.8527   0.8556   0.8572   0.8605
  0.8650   0.8684   0.8794   0.8895   0.8931   0.8946   0.8957   0.8976
  0.8997   0.9111   0.9209   0.9230   0.9258   0.9343   0.9412   0.9419
  0.9449   0.9521   0.9566   0.9626   0.9697   0.9715   0.9735   0.9802
  0.9833   1.0080   1.0140   1.0191   1.0265   1.0366   1.0386   1.0620
  1.0679   1.0695   1.1014   1.1041   1.1273   1.1585   1.1721   1.1801
  1.2032   1.2065   1.2155   1.2230   1.2453   1.2522   1.2624   1.2731
  1.2799   1.2862   1.2916   1.2955   1.2961   1.2977   1.3023   1.3179
  1.3413   1.3553   1.3836   1.3935   1.3967   1.4325   1.4643   1.4817
  1.4964   1.5102   1.5206   1.5654   1.5824   1.6208   1.6284   1.6371
  1.6582   1.6677   1.6731   1.7176   1.7411   1.7441   1.7509   1.7814
  1.7991   1.8037   1.8173   1.8280   1.8470   1.8490   1.8742   1.8784
  1.8932   1.9132   1.9437   1.9545   1.9670   1.9753   2.0298   2.0828
  2.1076   2.1173   2.1228   2.1808   2.2057   2.2235   2.2284   2.2322
  2.2451   2.2472   2.2652   2.2676   2.2723   2.2884   2.3035   2.3236
  2.3275   2.3322   2.3445   2.3479   2.3734   2.3950   2.4131   2.4194
  2.4333   2.4353   2.4524   2.4544   2.4690   2.4904   2.4989   2.5234
  2.5301   2.5442   2.5537   2.5567   2.5880   2.6482   2.6519   2.6640
  2.6718   2.6813   2.6887   2.7047   2.7124   2.7367   2.7564   2.7593
  2.7895   2.8115   2.8130   2.8263   2.8810   2.9542   2.9569   3.0483
  3.0676   3.0838   3.0996   3.1111   3.1228   3.1262   3.1459   3.1950
  3.2208   3.2372   3.2571   3.2803   3.3730   3.4187   3.4883   3.5083
  3.6177   3.6452   3.7120   3.8463   3.8825   3.8922   3.9962   4.0495
  4.3065   4.8024   4.8057   9.7428   9.7793   9.7860   9.8064   9.8106
  9.8169   9.8580   9.8726  23.2732  23.4680  23.7701  23.8207  23.8229
 23.8893  23.9253  23.9269  23.9719  23.9849  24.0815  24.1226  25.7650
 25.7744  25.8034  25.8369  25.8566  25.9509  25.9891  26.0092  26.0851
 26.0911  26.1514  26.1983  26.2312  26.3436  26.3620  26.3793  26.4922
 26.5634  26.6047  26.7137  26.7581  26.8105  26.9281  27.2328 215.7346
215.7741 215.7821 215.8056 215.8113 215.8189 215.8782 215.8813
 --------------------------------------------------------------

          Ground-State Mulliken Net Atomic Charges

     Atom                 Charge (a.u.)
  ----------------------------------------
      1 C                    -0.843866
      2 C                    -1.559749
      3 Cl                    0.578312
      4 C                     0.208816
      5 Cl                    0.644951
      6 C                     0.350017
      7 Cl                    0.677385
      8 C                     0.187197
      9 Cl                    0.643819
     10 C                    -1.565033
     11 Cl                    0.586159
     12 C                    -0.115417
     13 C                    -1.642251
     14 Cl                    0.521960
     15 C                     1.212475
     16 Cl                    0.540291
     17 C                    -0.471540
     18 H                     0.219386
     19 C                    -0.361392
     20 H                     0.207493
     21 C                    -0.459694
     22 Cl                    0.440681
  ----------------------------------------
  Sum of atomic charges =     0.000000

 -----------------------------------------------------------------
                    Cartesian Multipole Moments
 -----------------------------------------------------------------
    Charge (ESU x 10^10)
                -0.0000
    Dipole Moment (Debye)
         X       1.4135      Y       0.8878      Z      -1.2727
       Tot       2.0991
    Quadrupole Moments (Debye-Ang)
        XX    -162.8596     XY       4.3077     YY    -171.0249
        XZ      -6.7105     YZ      -2.4446     ZZ    -165.4382
    Octopole Moments (Debye-Ang^2)
       XXX     -35.6560    XXY      46.0222    XYY     -23.5670
       YYY      91.5176    XXZ     -31.3558    XYZ     -10.0695
       YYZ      -2.1661    XZZ      -1.3774    YZZ      36.7156
       ZZZ     -19.6230
    Hexadecapole Moments (Debye-Ang^3)
      XXXX   -6294.6247   XXXY     421.0447   XXYY   -1437.5552
      XYYY     344.9570   YYYY   -2109.5333   XXXZ     869.8970
      XXYZ    -121.9096   XYYZ     336.7389   YYYZ    -312.8564
      XXZZ   -1562.3601   XYZZ     152.8139   YYZZ    -939.4608
      XZZZ     943.4595   YZZZ    -277.0350   ZZZZ   -3463.6062
 -----------------------------------------------------------------
 Calculating analytic gradient of the SCF energy
 Gradient of SCF Energy
            1           2           3           4           5           6
    1  -0.0002315  -0.0000524  -0.0003816   0.0000430   0.0002170   0.0002467
    2   0.0000808   0.0000196   0.0000228   0.0000021   0.0000151  -0.0000031
    3   0.0001934   0.0001646   0.0003264  -0.0001353  -0.0000501  -0.0001413
            7           8           9          10          11          12
    1  -0.0000165   0.0000847   0.0001774  -0.0002230  -0.0003812   0.0003293
    2   0.0000109   0.0000069  -0.0000171  -0.0000453   0.0001105  -0.0001142
    3   0.0000352   0.0001005  -0.0000846   0.0000627   0.0001171  -0.0001883
           13          14          15          16          17          18
    1   0.0001055   0.0003260  -0.0000085  -0.0001335  -0.0002587  -0.0000100
    2   0.0001138   0.0000383   0.0001526  -0.0000021  -0.0000179  -0.0000116
    3   0.0000564  -0.0002077  -0.0000772   0.0000479   0.0001246  -0.0000197
           19          20          21          22
    1   0.0000059   0.0000269  -0.0000255   0.0001600
    2  -0.0000846  -0.0000278  -0.0000801  -0.0001695
    3   0.0000421  -0.0000569  -0.0001649  -0.0001449
 Max gradient component =       3.816E-04
 RMS gradient           =       1.460E-04
 Gradient time:  CPU 361.28 s  wall 361.29 s
 Geometry Optimization Parameters
   NAtoms,    NIC,     NZ,  NCons,   NDum,   NFix, NCnnct, MaxDiis
       22     171      22       0       0       0       0       0

 Cartesian Hessian Update
 Hessian updated using BFGS update


** GEOMETRY OPTIMIZATION IN DELOCALIZED INTERNAL COORDINATES **
   Searching for a Minimum

   Optimization Cycle:  16

                       Coordinates (Angstroms)
     ATOM                X               Y               Z
      1  C        -0.0004949572    0.0071214601    0.0150760212
      2  C        -0.0417666518    0.4394607807    1.3450165590
      3  Cl        1.4353299294    0.9513212703    2.1120056381
      4  C        -1.2433535832    0.4622590956    2.0614998138
      5  Cl       -1.2692622291    0.9989189885    3.7117198705
      6  C        -2.4269069106    0.0447472570    1.4375603629
      7  Cl       -3.9225809463    0.0644900312    2.3176698050
      8  C        -2.4050322537   -0.3889759398    0.1052002876
      9  Cl       -3.8690889241   -0.9036364294   -0.6713794015
     10  C        -1.1924339911   -0.4031541431   -0.5925426611
     11  Cl       -1.1498311031   -0.9395378278   -2.2490914393
     12  C         1.2857465453   -0.0177402033   -0.7429191691
     13  C         2.1137949699   -1.1521617438   -0.7150329326
     14  Cl        1.6221385955   -2.5362363603    0.2229653285
     15  C         3.3135277734   -1.1767353579   -1.4322080013
     16  Cl        4.3562987251   -2.5758021875   -1.4140500731
     17  C         3.6938032651   -0.0688854296   -2.1835145207
     18  H         4.6230754791   -0.0977679337   -2.7373873046
     19  C         2.8896185768    1.0603974621   -2.2227558208
     20  H         3.1820066484    1.9225623392   -2.8071771164
     21  C         1.6984191957    1.0786268421   -1.5064582051
     22  Cl        0.7046198064    2.5194046474   -1.5766448033
   Point Group: c1    Number of degrees of freedom:    60


   Energy is  -4140.357959774

 Hessian updated using BFGS update

 60 Hessian modes will be used to form the next step
  Hessian Eigenvalues:
     0.001653    0.016326    0.017512    0.020575    0.020681    0.020769
     0.021736    0.022748    0.022773    0.023620    0.024090    0.024091
     0.024114    0.024115    0.024135    0.024142    0.024146    0.024173
     0.055226    0.101076    0.128165    0.160011    0.160085    0.216282
     0.223138    0.227748    0.231828    0.234712    0.246172    0.249970
     0.249978    0.249993    0.249999    0.250001    0.250056    0.250745
     0.259825    0.287955    0.290385    0.292073    0.293295    0.301034
     0.301037    0.301225    0.302203    0.318074    0.356668    0.356669
     0.402444    0.407665    0.419449    0.426252    0.457257    0.458731
     0.467182    0.471891    0.478207    0.478249    0.479261    0.487577

 Minimum search - taking simple RFO step
 Searching for Lamda that Minimizes Along All modes
 Value Taken    Lamda =  -0.00005096
 Step Taken.  Stepsize is  0.118785

                             Maximum     Tolerance    Cnvgd?
         Gradient           0.001196      0.000300      NO
         Displacement       0.088151      0.001200      NO
         Energy change     -0.000125      0.000001      NO


 New Cartesian Coordinates Obtained by Inverse Iteration

 Displacement from previous Coordinates is:  0.196802
 ----------------------------------------------------------------
             Standard Nuclear Orientation (Angstroms)
    I     Atom           X                Y                Z
 ----------------------------------------------------------------
    1      C       0.0006607461     0.0059842951     0.0154068527
    2      C      -0.0416429197     0.4524261576     1.3398541622
    3      Cl      1.4366638198     0.9805518853     2.0953878699
    4      C      -1.2436322798     0.4755951861     2.0563846103
    5      Cl     -1.2748895157     1.0293447611     3.7009264972
    6      C      -2.4248655008     0.0449157577     1.4356864316
    7      Cl     -3.9208893327     0.0654438313     2.3150731949
    8      C      -2.4006434438    -0.4023250419     0.1071708618
    9      Cl     -3.8627123515    -0.9315198087    -0.6636475487
   10      C      -1.1871362600    -0.4173923295    -0.5896056206
   11      Cl     -1.1333237880    -0.9705261364    -2.2410040599
   12      C       1.2852824165    -0.0181846071    -0.7412031219
   13      C       2.1043401820    -1.1590156806    -0.7257221057
   14      Cl      1.5991336426    -2.5481066974     0.1995994098
   15      C       3.3044160005    -1.1830029444    -1.4428979438
   16      Cl      4.3403805737    -2.5873741443    -1.4401056912
   17      C       3.6912670532    -0.0684515904    -2.1820833677
   18      H       4.6201769973    -0.0969089220    -2.7365694310
   19      C       2.8941857325     1.0669442181    -2.2085383484
   20      H       3.1916311253     1.9338085283    -2.7833423701
   21      C       1.7036569489     1.0849061051    -1.4909930024
   22      Cl      0.7155681134     2.5315637952    -1.5422250413
 ----------------------------------------------------------------
 Nuclear Repulsion Energy =        2784.34766935 hartrees
 There are      105 alpha and      105 beta electrons
 Applying Cartesian multipole field
    Component          Value
    ---------          -----
     (2,0,0)        1.00000E-11
     (0,2,0)        2.00000E-11
     (0,0,2)       -3.00000E-11
 Nucleus-field energy     =     0.0000000016 hartrees
 Requested basis set is 6-311++G(d,p)
 There are 186 shells and 518 basis functions
 A cutoff of  1.0D-15 yielded  12545 shell pairs
 There are    109134 function pairs (    117426 Cartesian)
 Smallest overlap matrix eigenvalue = 9.60E-08
 Linear dependence detected in AO basis
 Number of orthogonalized atomic orbitals = 512
 Maximum deviation from orthogonality = 5.332E-10
 Guess from superposition of atomic densities
 Warning:  Energy on first SCF cycle will be non-variational
 SAD guess density has 210.000000 electrons

 -----------------------------------------------------------------------
  General SCF calculation program by
  Eric Jon Sundstrom, Paul Horn, Yuezhi Mao, Dmitri Zuev, Alec White,
  David Stuck, Shaama M.S., Shane Yost, Joonho Lee, David Small,
  Daniel Levine, Susi Lehtola, Hugh Burton, Evgeny Epifanovsky,
  Bang C. Huynh
 -----------------------------------------------------------------------
 Exchange:     0.2000 Hartree-Fock + 0.0800 Slater + 0.7200 B88
 Correlation:  0.1900 VWN1RPA + 0.8100 LYP
 Using SG-1 standard quadrature grid
 A restricted SCF calculation will be
 performed using DIIS
 SCF converges when DIIS error is below 1.0e-08
 ---------------------------------------
  Cycle       Energy         DIIS error
 ---------------------------------------
    1   -4145.0648651498      2.66e-02  
    2   -4140.2623643031      1.70e-03  
    3   -4140.2035854111      2.07e-03  
    4   -4140.3485571558      5.09e-04  
    5   -4140.3563764429      2.15e-04  
    6   -4140.3576216976      9.96e-05  
    7   -4140.3579461914      2.50e-05  
    8   -4140.3579641890      9.78e-06  
    9   -4140.3579671340      2.80e-06  
   10   -4140.3579673787      9.37e-07  
   11   -4140.3579674085      2.10e-07  
   12   -4140.3579674097      1.19e-07  
   13   -4140.3579674102      3.11e-08  
   14   -4140.3579674105      1.30e-08  
   15   -4140.3579674105      4.65e-09  Convergence criterion met
 ---------------------------------------
 SCF time:   CPU 1014.15s  wall 1014.00s 
 SCF   energy in the final basis set =    -4140.3579674105
 Total energy in the final basis set =    -4140.3579674105

 --------------------------------------------------------------

                    Orbital Energies (a.u.)
 --------------------------------------------------------------

 Alpha MOs
 -- Occupied --
********-101.5831-101.5829-101.5824-101.5823-101.5792-101.5772-101.5770
-10.2884 -10.2851 -10.2850 -10.2840 -10.2840 -10.2790 -10.2726 -10.2725
-10.2471 -10.2432 -10.2227 -10.2194  -9.4988  -9.4977  -9.4976  -9.4971
 -9.4971  -9.4939  -9.4919  -9.4915  -7.2639  -7.2628  -7.2626  -7.2621
 -7.2619  -7.2588  -7.2566  -7.2564  -7.2537  -7.2527  -7.2526  -7.2523
 -7.2519  -7.2519  -7.2516  -7.2516  -7.2512  -7.2511  -7.2487  -7.2480
 -7.2468  -7.2464  -7.2462  -7.2457  -0.9753  -0.9510  -0.9280  -0.9180
 -0.9064  -0.8841  -0.8829  -0.8712  -0.8470  -0.8433  -0.8044  -0.7575
 -0.7489  -0.7463  -0.6752  -0.6360  -0.6358  -0.6223  -0.5656  -0.5527
 -0.5379  -0.5301  -0.5019  -0.4875  -0.4762  -0.4742  -0.4715  -0.4676
 -0.4544  -0.4473  -0.4333  -0.4195  -0.4169  -0.4158  -0.3965  -0.3957
 -0.3720  -0.3623  -0.3619  -0.3616  -0.3579  -0.3518  -0.3472  -0.3403
 -0.3372  -0.3364  -0.3328  -0.3264  -0.3184  -0.2864  -0.2774  -0.2702
 -0.2674
 -- Virtual --
 -0.0676  -0.0646  -0.0618  -0.0615  -0.0542  -0.0325  -0.0108  -0.0106
 -0.0024   0.0034   0.0077   0.0167   0.0221   0.0225   0.0244   0.0303
  0.0329   0.0444   0.0498   0.0554   0.0565   0.0587   0.0613   0.0625
  0.0693   0.0753   0.0803   0.0807   0.0831   0.0864   0.0911   0.0952
  0.0972   0.1013   0.1031   0.1037   0.1055   0.1078   0.1153   0.1199
  0.1208   0.1227   0.1231   0.1263   0.1341   0.1343   0.1383   0.1415
  0.1421   0.1514   0.1531   0.1545   0.1571   0.1598   0.1635   0.1660
  0.1706   0.1795   0.1796   0.1835   0.1884   0.1902   0.1965   0.1983
  0.2036   0.2057   0.2117   0.2147   0.2165   0.2218   0.2233   0.2304
  0.2314   0.2366   0.2392   0.2404   0.2411   0.2486   0.2524   0.2607
  0.2614   0.2616   0.2669   0.2752   0.2762   0.2796   0.2842   0.2868
  0.2870   0.2911   0.2953   0.2958   0.3003   0.3061   0.3087   0.3127
  0.3179   0.3249   0.3386   0.3436   0.3576   0.3827   0.4032   0.4124
  0.4266   0.4271   0.4324   0.4387   0.4444   0.4463   0.4579   0.4580
  0.4625   0.4652   0.4656   0.4732   0.4794   0.4819   0.4840   0.4869
  0.4955   0.4971   0.5068   0.5124   0.5161   0.5183   0.5276   0.5378
  0.5579   0.5606   0.5681   0.5711   0.5716   0.5799   0.5834   0.5984
  0.6011   0.6022   0.6090   0.6095   0.6168   0.6172   0.6260   0.6326
  0.6337   0.6435   0.6504   0.6569   0.6583   0.6748   0.6803   0.6810
  0.6827   0.7114   0.7287   0.7698   0.7785   0.7880   0.7896   0.7929
  0.8143   0.8221   0.8227   0.8282   0.8343   0.8346   0.8358   0.8374
  0.8379   0.8443   0.8487   0.8519   0.8526   0.8556   0.8571   0.8606
  0.8649   0.8682   0.8794   0.8887   0.8940   0.8947   0.8961   0.8970
  0.8985   0.9108   0.9212   0.9234   0.9260   0.9344   0.9408   0.9419
  0.9446   0.9520   0.9568   0.9628   0.9702   0.9716   0.9735   0.9816
  0.9825   1.0081   1.0142   1.0191   1.0265   1.0365   1.0390   1.0631
  1.0687   1.0696   1.1018   1.1041   1.1270   1.1585   1.1720   1.1802
  1.2039   1.2069   1.2155   1.2228   1.2455   1.2520   1.2624   1.2727
  1.2797   1.2855   1.2914   1.2951   1.2961   1.2969   1.3029   1.3181
  1.3419   1.3560   1.3838   1.3944   1.3974   1.4320   1.4644   1.4816
  1.4964   1.5104   1.5205   1.5664   1.5821   1.6204   1.6309   1.6369
  1.6591   1.6671   1.6726   1.7176   1.7410   1.7441   1.7506   1.7822
  1.7993   1.8037   1.8168   1.8277   1.8478   1.8488   1.8749   1.8785
  1.8932   1.9137   1.9432   1.9549   1.9669   1.9746   2.0298   2.0828
  2.1076   2.1170   2.1227   2.1811   2.2051   2.2235   2.2283   2.2319
  2.2448   2.2472   2.2651   2.2673   2.2722   2.2885   2.3036   2.3240
  2.3276   2.3323   2.3443   2.3481   2.3734   2.3942   2.4126   2.4209
  2.4328   2.4349   2.4522   2.4545   2.4698   2.4904   2.4992   2.5241
  2.5294   2.5442   2.5537   2.5580   2.5880   2.6479   2.6515   2.6640
  2.6719   2.6812   2.6892   2.7044   2.7134   2.7369   2.7567   2.7592
  2.7902   2.8114   2.8134   2.8259   2.8813   2.9555   2.9570   3.0490
  3.0669   3.0835   3.0993   3.1124   3.1235   3.1260   3.1458   3.1959
  3.2213   3.2368   3.2573   3.2803   3.3729   3.4185   3.4886   3.5086
  3.6177   3.6448   3.7128   3.8464   3.8822   3.8944   3.9971   4.0493
  4.3054   4.8027   4.8049   9.7430   9.7794   9.7865   9.8065   9.8115
  9.8150   9.8575   9.8751  23.2737  23.4692  23.7703  23.8204  23.8230
 23.8903  23.9246  23.9271  23.9710  23.9841  24.0833  24.1215  25.7651
 25.7739  25.8033  25.8363  25.8566  25.9511  25.9895  26.0099  26.0864
 26.0900  26.1503  26.1980  26.2304  26.3461  26.3645  26.3780  26.4937
 26.5631  26.6046  26.7135  26.7583  26.8098  26.9286  27.2360 215.7348
215.7741 215.7827 215.8056 215.8126 215.8166 215.8778 215.8842
 --------------------------------------------------------------

          Ground-State Mulliken Net Atomic Charges

     Atom                 Charge (a.u.)
  ----------------------------------------
      1 C                    -0.838102
      2 C                    -1.557209
      3 Cl                    0.575717
      4 C                     0.210125
      5 Cl                    0.645147
      6 C                     0.362599
      7 Cl                    0.677725
      8 C                     0.189134
      9 Cl                    0.644210
     10 C                    -1.569945
     11 Cl                    0.582571
     12 C                    -0.119867
     13 C                    -1.656716
     14 Cl                    0.517842
     15 C                     1.216869
     16 Cl                    0.541450
     17 C                    -0.459676
     18 H                     0.219585
     19 C                    -0.362250
     20 H                     0.207185
     21 C                    -0.465252
     22 Cl                    0.438858
  ----------------------------------------
  Sum of atomic charges =     0.000000

 -----------------------------------------------------------------
                    Cartesian Multipole Moments
 -----------------------------------------------------------------
    Charge (ESU x 10^10)
                 0.0000
    Dipole Moment (Debye)
         X       1.4173      Y       0.8930      Z      -1.2635
       Tot       2.0982
    Quadrupole Moments (Debye-Ang)
        XX    -162.7936     XY       4.3317     YY    -171.0258
        XZ      -6.7081     YZ      -2.4555     ZZ    -165.5144
    Octopole Moments (Debye-Ang^2)
       XXX     -35.1524    XXY      46.2386    XYY     -23.4711
       YYY      91.9737    XXZ     -30.9084    XYZ     -10.0986
       YYZ      -1.8458    XZZ      -1.5225    YZZ      36.8318
       ZZZ     -18.4312
    Hexadecapole Moments (Debye-Ang^3)
      XXXX   -6268.5900   XXXY     414.1251   XXYY   -1438.5228
      XYYY     337.5786   YYYY   -2143.4457   XXXZ     877.2972
      XXYZ    -127.6344   XYYZ     338.9151   YYYZ    -330.0567
      XXZZ   -1555.4242   XYZZ     149.8662   YYZZ    -941.0141
      XZZZ     951.3773   YZZZ    -293.9379   ZZZZ   -3443.0748
 -----------------------------------------------------------------
 Calculating analytic gradient of the SCF energy
 Gradient of SCF Energy
            1           2           3           4           5           6
    1   0.0000514   0.0001678   0.0003412  -0.0000099  -0.0000710  -0.0001029
    2  -0.0000325  -0.0000413   0.0001282   0.0000197   0.0000106   0.0000070
    3  -0.0000009  -0.0003044  -0.0001357   0.0000787   0.0000789   0.0000941
            7           8           9          10          11          12
    1   0.0000057  -0.0001060  -0.0000898   0.0003114   0.0003453  -0.0000887
    2   0.0000129  -0.0000172  -0.0000069   0.0000042   0.0000171   0.0000250
    3   0.0000300  -0.0000205   0.0000949   0.0000658  -0.0001861   0.0000735
           13          14          15          16          17          18
    1  -0.0002377  -0.0003064   0.0000844   0.0000675   0.0001338  -0.0000129
    2   0.0000714  -0.0001825  -0.0000695  -0.0000027  -0.0000463  -0.0000008
    3  -0.0000086   0.0001896   0.0000007  -0.0000466  -0.0000957  -0.0000261
           19          20          21          22
    1  -0.0000580  -0.0000489  -0.0000997  -0.0002766
    2   0.0000671  -0.0000062  -0.0001120   0.0001545
    3  -0.0000644  -0.0000253   0.0001497   0.0000584
 Max gradient component =       3.453E-04
 RMS gradient           =       1.263E-04
 Gradient time:  CPU 348.17 s  wall 348.18 s
 Geometry Optimization Parameters
   NAtoms,    NIC,     NZ,  NCons,   NDum,   NFix, NCnnct, MaxDiis
       22     171      22       0       0       0       0       0

 Cartesian Hessian Update
 Hessian updated using BFGS update


** GEOMETRY OPTIMIZATION IN DELOCALIZED INTERNAL COORDINATES **
   Searching for a Minimum

   Optimization Cycle:  17

                       Coordinates (Angstroms)
     ATOM                X               Y               Z
      1  C         0.0006607461    0.0059842951    0.0154068527
      2  C        -0.0416429197    0.4524261576    1.3398541622
      3  Cl        1.4366638198    0.9805518853    2.0953878699
      4  C        -1.2436322798    0.4755951861    2.0563846103
      5  Cl       -1.2748895157    1.0293447611    3.7009264972
      6  C        -2.4248655008    0.0449157577    1.4356864316
      7  Cl       -3.9208893327    0.0654438313    2.3150731949
      8  C        -2.4006434438   -0.4023250419    0.1071708618
      9  Cl       -3.8627123515   -0.9315198087   -0.6636475487
     10  C        -1.1871362600   -0.4173923295   -0.5896056206
     11  Cl       -1.1333237880   -0.9705261364   -2.2410040599
     12  C         1.2852824165   -0.0181846071   -0.7412031219
     13  C         2.1043401820   -1.1590156806   -0.7257221057
     14  Cl        1.5991336426   -2.5481066974    0.1995994098
     15  C         3.3044160005   -1.1830029444   -1.4428979438
     16  Cl        4.3403805737   -2.5873741443   -1.4401056912
     17  C         3.6912670532   -0.0684515904   -2.1820833677
     18  H         4.6201769973   -0.0969089220   -2.7365694310
     19  C         2.8941857325    1.0669442181   -2.2085383484
     20  H         3.1916311253    1.9338085283   -2.7833423701
     21  C         1.7036569489    1.0849061051   -1.4909930024
     22  Cl        0.7155681134    2.5315637952   -1.5422250413
   Point Group: c1    Number of degrees of freedom:    60


   Energy is  -4140.357967411

 Hessian updated using BFGS update

 60 Hessian modes will be used to form the next step
  Hessian Eigenvalues:
     0.001877    0.016308    0.017513    0.020575    0.020681    0.020949
     0.021741    0.022748    0.022766    0.023554    0.024087    0.024090
     0.024111    0.024115    0.024129    0.024138    0.024149    0.024166
     0.055224    0.100832    0.159060    0.160015    0.163188    0.216243
     0.223625    0.227465    0.234651    0.238427    0.246351    0.249680
     0.249979    0.249989    0.249999    0.250004    0.250022    0.250732
     0.269917    0.287918    0.290381    0.292829    0.299752    0.301022
     0.301037    0.301309    0.310440    0.330234    0.356667    0.356678
     0.403935    0.408619    0.419756    0.426598    0.457282    0.458753
     0.467471    0.471754    0.478198    0.478218    0.479260    0.499069

 Minimum search - taking simple RFO step
 Searching for Lamda that Minimizes Along All modes
 Value Taken    Lamda =  -0.00001587
 Step Taken.  Stepsize is  0.036219

                             Maximum     Tolerance    Cnvgd?
         Gradient           0.001027      0.000300      NO
         Displacement       0.026766      0.001200      NO
         Energy change     -0.000008      0.000001      NO


 New Cartesian Coordinates Obtained by Inverse Iteration

 Displacement from previous Coordinates is:  0.065948
 ----------------------------------------------------------------
             Standard Nuclear Orientation (Angstroms)
    I     Atom           X                Y                Z
 ----------------------------------------------------------------
    1      C      -0.0000944153     0.0058487210     0.0151262728
    2      C      -0.0422513115     0.4476887639     1.3415496035
    3      Cl      1.4353592626     0.9706866319     2.1009556523
    4      C      -1.2440452461     0.4712284696     2.0581676285
    5      Cl     -1.2735228134     1.0202420077     3.7042809203
    6      C      -2.4261568158     0.0450593650     1.4367248471
    7      Cl     -3.9218886716     0.0656851444     2.3165857565
    8      C      -2.4028792739    -0.3978015443     0.1070421336
    9      Cl     -3.8659582278    -0.9219230900    -0.6652788555
   10      C      -1.1898143623    -0.4128374083    -0.5903192262
   11      Cl     -1.1408765251    -0.9610393610    -2.2430378826
   12      C       1.2854154354    -0.0184514123    -0.7421672826
   13      C       2.1080432240    -1.1570269633    -0.7228901440
   14      Cl      1.6085671827    -2.5449006739     0.2063206029
   15      C       3.3080563704    -1.1808811723    -1.4399336874
   16      Cl      4.3465971344    -2.5832944481    -1.4319871731
   17      C       3.6929258092    -0.0683377125    -2.1826379411
   18      H       4.6221034342    -0.0966717998    -2.7366825340
   19      C       2.8934174980     1.0648899142    -2.2130200897
   20      H       3.1892727990     1.9305236733    -2.7905004077
   21      C       1.7023997598     1.0825872114    -1.4963148312
   22      Cl      0.7129577129     2.5274023016    -1.5544311247
 ----------------------------------------------------------------
 Nuclear Repulsion Energy =        2783.79283230 hartrees
 There are      105 alpha and      105 beta electrons
 Applying Cartesian multipole field
    Component          Value
    ---------          -----
     (2,0,0)        1.00000E-11
     (0,2,0)        2.00000E-11
     (0,0,2)       -3.00000E-11
 Nucleus-field energy     =     0.0000000013 hartrees
 Requested basis set is 6-311++G(d,p)
 There are 186 shells and 518 basis functions
 A cutoff of  1.0D-15 yielded  12543 shell pairs
 There are    109115 function pairs (    117404 Cartesian)
 Smallest overlap matrix eigenvalue = 9.63E-08
 Linear dependence detected in AO basis
 Number of orthogonalized atomic orbitals = 512
 Maximum deviation from orthogonality = 2.832E-10
 Guess from superposition of atomic densities
 Warning:  Energy on first SCF cycle will be non-variational
 SAD guess density has 210.000000 electrons

 -----------------------------------------------------------------------
  General SCF calculation program by
  Eric Jon Sundstrom, Paul Horn, Yuezhi Mao, Dmitri Zuev, Alec White,
  David Stuck, Shaama M.S., Shane Yost, Joonho Lee, David Small,
  Daniel Levine, Susi Lehtola, Hugh Burton, Evgeny Epifanovsky,
  Bang C. Huynh
 -----------------------------------------------------------------------
 Exchange:     0.2000 Hartree-Fock + 0.0800 Slater + 0.7200 B88
 Correlation:  0.1900 VWN1RPA + 0.8100 LYP
 Using SG-1 standard quadrature grid
 A restricted SCF calculation will be
 performed using DIIS
 SCF converges when DIIS error is below 1.0e-08
 ---------------------------------------
  Cycle       Energy         DIIS error
 ---------------------------------------
    1   -4145.0658824092      2.66e-02  
    2   -4140.2624599466      1.70e-03  
    3   -4140.2040396577      2.06e-03  
    4   -4140.3486338659      5.07e-04  
    5   -4140.3564177808      2.13e-04  
    6   -4140.3576290820      9.97e-05  
    7   -4140.3579542942      2.48e-05  
    8   -4140.3579720971      9.80e-06  
    9   -4140.3579750544      2.80e-06  
   10   -4140.3579752990      9.37e-07  
   11   -4140.3579753284      2.10e-07  
   12   -4140.3579753298      1.19e-07  
   13   -4140.3579753299      3.11e-08  
   14   -4140.3579753302      1.30e-08  
   15   -4140.3579753302      4.65e-09  Convergence criterion met
 ---------------------------------------
 SCF time:   CPU 1014.86s  wall 1015.00s 
 SCF   energy in the final basis set =    -4140.3579753302
 Total energy in the final basis set =    -4140.3579753302

 --------------------------------------------------------------

                    Orbital Energies (a.u.)
 --------------------------------------------------------------

 Alpha MOs
 -- Occupied --
********-101.5830-101.5829-101.5823-101.5823-101.5791-101.5772-101.5769
-10.2883 -10.2850 -10.2849 -10.2840 -10.2840 -10.2790 -10.2725 -10.2725
-10.2474 -10.2434 -10.2226 -10.2193  -9.4988  -9.4977  -9.4975  -9.4971
 -9.4971  -9.4939  -9.4919  -9.4915  -7.2639  -7.2628  -7.2625  -7.2621
 -7.2619  -7.2588  -7.2566  -7.2564  -7.2537  -7.2527  -7.2525  -7.2523
 -7.2519  -7.2518  -7.2516  -7.2516  -7.2512  -7.2511  -7.2487  -7.2480
 -7.2467  -7.2463  -7.2462  -7.2457  -0.9753  -0.9510  -0.9281  -0.9180
 -0.9065  -0.8841  -0.8829  -0.8711  -0.8471  -0.8433  -0.8044  -0.7575
 -0.7488  -0.7463  -0.6752  -0.6359  -0.6357  -0.6223  -0.5656  -0.5527
 -0.5379  -0.5301  -0.5019  -0.4875  -0.4761  -0.4743  -0.4715  -0.4675
 -0.4544  -0.4474  -0.4334  -0.4195  -0.4169  -0.4158  -0.3965  -0.3957
 -0.3719  -0.3624  -0.3620  -0.3616  -0.3579  -0.3519  -0.3472  -0.3403
 -0.3372  -0.3362  -0.3327  -0.3263  -0.3183  -0.2865  -0.2775  -0.2702
 -0.2674
 -- Virtual --
 -0.0677  -0.0645  -0.0618  -0.0615  -0.0542  -0.0324  -0.0108  -0.0105
 -0.0023   0.0035   0.0077   0.0168   0.0221   0.0226   0.0244   0.0304
  0.0328   0.0444   0.0498   0.0554   0.0565   0.0587   0.0613   0.0625
  0.0692   0.0753   0.0803   0.0807   0.0831   0.0865   0.0911   0.0952
  0.0972   0.1012   0.1031   0.1037   0.1055   0.1077   0.1153   0.1199
  0.1207   0.1227   0.1230   0.1263   0.1342   0.1343   0.1383   0.1415
  0.1421   0.1515   0.1531   0.1545   0.1572   0.1598   0.1635   0.1660
  0.1707   0.1794   0.1797   0.1834   0.1885   0.1901   0.1966   0.1983
  0.2036   0.2055   0.2116   0.2147   0.2164   0.2218   0.2233   0.2304
  0.2314   0.2366   0.2392   0.2403   0.2411   0.2487   0.2525   0.2607
  0.2614   0.2615   0.2669   0.2752   0.2761   0.2795   0.2842   0.2865
  0.2870   0.2911   0.2953   0.2958   0.3002   0.3061   0.3087   0.3128
  0.3179   0.3250   0.3385   0.3437   0.3576   0.3828   0.4032   0.4124
  0.4265   0.4271   0.4324   0.4387   0.4444   0.4463   0.4579   0.4580
  0.4623   0.4653   0.4656   0.4733   0.4794   0.4819   0.4840   0.4869
  0.4957   0.4971   0.5069   0.5123   0.5161   0.5182   0.5277   0.5377
  0.5579   0.5606   0.5679   0.5712   0.5713   0.5799   0.5830   0.5984
  0.6011   0.6021   0.6091   0.6096   0.6166   0.6171   0.6259   0.6327
  0.6336   0.6437   0.6501   0.6570   0.6583   0.6749   0.6802   0.6811
  0.6828   0.7114   0.7285   0.7696   0.7785   0.7881   0.7897   0.7930
  0.8142   0.8221   0.8229   0.8282   0.8342   0.8348   0.8358   0.8374
  0.8379   0.8443   0.8488   0.8518   0.8526   0.8555   0.8571   0.8605
  0.8648   0.8682   0.8794   0.8892   0.8937   0.8948   0.8958   0.8972
  0.8989   0.9109   0.9211   0.9232   0.9259   0.9343   0.9409   0.9419
  0.9447   0.9520   0.9567   0.9627   0.9701   0.9716   0.9734   0.9811
  0.9826   1.0081   1.0142   1.0190   1.0266   1.0366   1.0388   1.0626
  1.0684   1.0694   1.1016   1.1041   1.1271   1.1585   1.1720   1.1802
  1.2037   1.2067   1.2155   1.2229   1.2454   1.2521   1.2624   1.2729
  1.2799   1.2859   1.2915   1.2953   1.2961   1.2972   1.3026   1.3179
  1.3417   1.3556   1.3839   1.3940   1.3970   1.4322   1.4643   1.4817
  1.4966   1.5103   1.5205   1.5658   1.5822   1.6206   1.6298   1.6370
  1.6586   1.6674   1.6728   1.7176   1.7410   1.7441   1.7507   1.7818
  1.7993   1.8036   1.8170   1.8278   1.8474   1.8488   1.8745   1.8784
  1.8932   1.9133   1.9434   1.9546   1.9670   1.9749   2.0298   2.0828
  2.1076   2.1171   2.1227   2.1808   2.2054   2.2235   2.2283   2.2319
  2.2449   2.2472   2.2651   2.2674   2.2722   2.2885   2.3035   2.3239
  2.3275   2.3322   2.3444   2.3480   2.3735   2.3946   2.4128   2.4205
  2.4334   2.4344   2.4522   2.4544   2.4694   2.4904   2.4990   2.5238
  2.5297   2.5442   2.5537   2.5571   2.5879   2.6481   2.6516   2.6640
  2.6718   2.6813   2.6889   2.7045   2.7131   2.7367   2.7566   2.7592
  2.7899   2.8114   2.8132   2.8259   2.8811   2.9551   2.9566   3.0486
  3.0672   3.0836   3.0995   3.1117   3.1234   3.1256   3.1458   3.1954
  3.2209   3.2369   3.2572   3.2805   3.3729   3.4186   3.4885   3.5084
  3.6176   3.6449   3.7125   3.8463   3.8823   3.8933   3.9965   4.0494
  4.3060   4.8027   4.8050   9.7429   9.7793   9.7863   9.8065   9.8116
  9.8152   9.8579   9.8742  23.2736  23.4685  23.7702  23.8204  23.8227
 23.8898  23.9248  23.9269  23.9713  23.9844  24.0821  24.1219  25.7650
 25.7737  25.8033  25.8363  25.8566  25.9509  25.9893  26.0097  26.0860
 26.0904  26.1508  26.1981  26.2308  26.3456  26.3640  26.3776  26.4930
 26.5632  26.6046  26.7135  26.7582  26.8098  26.9285  27.2350 215.7346
215.7740 215.7825 215.8056 215.8126 215.8169 215.8782 215.8831
 --------------------------------------------------------------

          Ground-State Mulliken Net Atomic Charges

     Atom                 Charge (a.u.)
  ----------------------------------------
      1 C                    -0.840272
      2 C                    -1.558138
      3 Cl                    0.576983
      4 C                     0.209600
      5 Cl                    0.644915
      6 C                     0.357834
      7 Cl                    0.677708
      8 C                     0.187954
      9 Cl                    0.644003
     10 C                    -1.567662
     11 Cl                    0.583786
     12 C                    -0.116610
     13 C                    -1.650364
     14 Cl                    0.519564
     15 C                     1.213800
     16 Cl                    0.541095
     17 C                    -0.465062
     18 H                     0.219510
     19 C                    -0.362509
     20 H                     0.207341
     21 C                    -0.463397
     22 Cl                    0.439921
  ----------------------------------------
  Sum of atomic charges =     0.000000

 -----------------------------------------------------------------
                    Cartesian Multipole Moments
 -----------------------------------------------------------------
    Charge (ESU x 10^10)
                 0.0000
    Dipole Moment (Debye)
         X       1.4157      Y       0.8917      Z      -1.2657
       Tot       2.0980
    Quadrupole Moments (Debye-Ang)
        XX    -162.8137     XY       4.3268     YY    -171.0235
        XZ      -6.7079     YZ      -2.4527     ZZ    -165.4926
    Octopole Moments (Debye-Ang^2)
       XXX     -35.2533    XXY      46.1922    XYY     -23.4791
       YYY      91.8338    XXZ     -31.0464    XYZ     -10.1014
       YYZ      -1.9432    XZZ      -1.4761    YZZ      36.7995
       ZZZ     -18.7894
    Hexadecapole Moments (Debye-Ang^3)
      XXXX   -6280.3500   XXXY     416.7719   XXYY   -1438.8051
      XYYY     340.2999   YYYY   -2132.4063   XXXZ     875.4713
      XXYZ    -125.8651   XYYZ     338.4560   YYYZ    -324.6320
      XXZZ   -1558.2802   XYZZ     150.9405   YYZZ    -940.5396
      XZZZ     949.5312   YZZZ    -288.5314   ZZZZ   -3450.1446
 -----------------------------------------------------------------
 Calculating analytic gradient of the SCF energy
 Gradient of SCF Energy
            1           2           3           4           5           6
    1  -0.0000286   0.0000512   0.0000057  -0.0000205  -0.0000006   0.0000404
    2  -0.0000018  -0.0000302   0.0000843  -0.0000004   0.0000149   0.0000068
    3   0.0000547  -0.0000519   0.0000048   0.0000022   0.0000156   0.0000130
            7           8           9          10          11          12
    1   0.0000117  -0.0000232  -0.0000079   0.0000266   0.0000289   0.0000321
    2   0.0000130  -0.0000069  -0.0000046   0.0000037   0.0000569   0.0000091
    3   0.0000324   0.0000344   0.0000500   0.0000249   0.0000234  -0.0000017
           13          14          15          16          17          18
    1  -0.0000268   0.0000141   0.0000206  -0.0000039  -0.0000210  -0.0000130
    2   0.0000026  -0.0000751  -0.0000003   0.0000048  -0.0000208  -0.0000053
    3  -0.0000097  -0.0000069  -0.0000346  -0.0000047  -0.0000114  -0.0000251
           19          20          21          22
    1  -0.0000232  -0.0000161  -0.0000166  -0.0000300
    2   0.0000063  -0.0000142  -0.0000204  -0.0000225
    3  -0.0000188  -0.0000326  -0.0000097  -0.0000484
 Max gradient component =       8.434E-05
 RMS gradient           =       2.751E-05
 Gradient time:  CPU 348.43 s  wall 348.45 s
 Geometry Optimization Parameters
   NAtoms,    NIC,     NZ,  NCons,   NDum,   NFix, NCnnct, MaxDiis
       22     171      22       0       0       0       0       0

 Cartesian Hessian Update
 Hessian updated using BFGS update


** GEOMETRY OPTIMIZATION IN DELOCALIZED INTERNAL COORDINATES **
   Searching for a Minimum

   Optimization Cycle:  18

                       Coordinates (Angstroms)
     ATOM                X               Y               Z
      1  C        -0.0000944153    0.0058487210    0.0151262728
      2  C        -0.0422513115    0.4476887639    1.3415496035
      3  Cl        1.4353592626    0.9706866319    2.1009556523
      4  C        -1.2440452461    0.4712284696    2.0581676285
      5  Cl       -1.2735228134    1.0202420077    3.7042809203
      6  C        -2.4261568158    0.0450593650    1.4367248471
      7  Cl       -3.9218886716    0.0656851444    2.3165857565
      8  C        -2.4028792739   -0.3978015443    0.1070421336
      9  Cl       -3.8659582278   -0.9219230900   -0.6652788555
     10  C        -1.1898143623   -0.4128374083   -0.5903192262
     11  Cl       -1.1408765251   -0.9610393610   -2.2430378826
     12  C         1.2854154354   -0.0184514123   -0.7421672826
     13  C         2.1080432240   -1.1570269633   -0.7228901440
     14  Cl        1.6085671827   -2.5449006739    0.2063206029
     15  C         3.3080563704   -1.1808811723   -1.4399336874
     16  Cl        4.3465971344   -2.5832944481   -1.4319871731
     17  C         3.6929258092   -0.0683377125   -2.1826379411
     18  H         4.6221034342   -0.0966717998   -2.7366825340
     19  C         2.8934174980    1.0648899142   -2.2130200897
     20  H         3.1892727990    1.9305236733   -2.7905004077
     21  C         1.7023997598    1.0825872114   -1.4963148312
     22  Cl        0.7129577129    2.5274023016   -1.5544311247
   Point Group: c1    Number of degrees of freedom:    60


   Energy is  -4140.357975330

 Hessian updated using BFGS update

 60 Hessian modes will be used to form the next step
  Hessian Eigenvalues:
     0.001922    0.016296    0.017509    0.020573    0.020677    0.020990
     0.021721    0.022757    0.022762    0.023563    0.024076    0.024090
     0.024110    0.024114    0.024131    0.024135    0.024144    0.024166
     0.055211    0.100047    0.159468    0.160013    0.169099    0.216239
     0.224427    0.227720    0.234423    0.239058    0.246378    0.249299
     0.249975    0.249981    0.249998    0.250000    0.250126    0.250774
     0.265448    0.287889    0.290345    0.292833    0.299037    0.301015
     0.301039    0.301318    0.307301    0.330804    0.356667    0.356675
     0.404626    0.407983    0.419614    0.426636    0.457210    0.458792
     0.467168    0.471830    0.478200    0.478213    0.479296    0.493904

 Minimum search - taking simple RFO step
 Searching for Lamda that Minimizes Along All modes
 Value Taken    Lamda =   0.00000000
 Step Taken.  Stepsize is  0.003234

                             Maximum     Tolerance    Cnvgd?
         Gradient           0.000074      0.000300     YES
         Displacement       0.001974      0.001200      NO
         Energy change     -0.000008      0.000001      NO


 New Cartesian Coordinates Obtained by Inverse Iteration

 Displacement from previous Coordinates is:  0.005594
 ----------------------------------------------------------------
             Standard Nuclear Orientation (Angstroms)
    I     Atom           X                Y                Z
 ----------------------------------------------------------------
    1      C      -0.0001017601     0.0057706360     0.0149949991
    2      C      -0.0422597668     0.4480486242     1.3413437749
    3      Cl      1.4354174357     0.9707016384     2.1009423338
    4      C      -1.2440021156     0.4717842082     2.0579450825
    5      Cl     -1.2731762992     1.0212985291     3.7038809834
    6      C      -2.4261305674     0.0453025599     1.4366553460
    7      Cl     -3.9218197411     0.0659124108     2.3165651668
    8      C      -2.4028099832    -0.3980754249     0.1071103593
    9      Cl     -3.8657580666    -0.9226776153    -0.6651402435
   10      C      -1.1898016085    -0.4133345214    -0.5902732711
   11      Cl     -1.1409673785    -0.9622447864    -2.2427849490
   12      C       1.2853392500    -0.0185790186    -0.7422972588
   13      C       2.1079158017    -1.1571188766    -0.7231532461
   14      Cl      1.6078592918    -2.5451001197     0.2054343151
   15      C       3.3079605076    -1.1809127646    -1.4400981094
   16      Cl      4.3462404123    -2.5835312815    -1.4326735162
   17      C       3.6930126189    -0.0681718551    -2.1824567580
   18      H       4.6222169710    -0.0964460728    -2.7364542345
   19      C       2.8935757943     1.0651171929    -2.2125969300
   20      H       3.1895414963     1.9309551357    -2.7897151630
   21      C       1.7024497077     1.0826203125    -1.4960584588
   22      Cl      0.7129259596     2.5273577076    -1.5536179848
 ----------------------------------------------------------------
 Nuclear Repulsion Energy =        2783.83495796 hartrees
 There are      105 alpha and      105 beta electrons
 Applying Cartesian multipole field
    Component          Value
    ---------          -----
     (2,0,0)        1.00000E-11
     (0,2,0)        2.00000E-11
     (0,0,2)       -3.00000E-11
 Nucleus-field energy     =     0.0000000014 hartrees
 Requested basis set is 6-311++G(d,p)
 There are 186 shells and 518 basis functions
 A cutoff of  1.0D-15 yielded  12543 shell pairs
 There are    109115 function pairs (    117404 Cartesian)
 Smallest overlap matrix eigenvalue = 9.62E-08
 Linear dependence detected in AO basis
 Number of orthogonalized atomic orbitals = 512
 Maximum deviation from orthogonality = 2.842E-10
 Guess from superposition of atomic densities
 Warning:  Energy on first SCF cycle will be non-variational
 SAD guess density has 210.000000 electrons

 -----------------------------------------------------------------------
  General SCF calculation program by
  Eric Jon Sundstrom, Paul Horn, Yuezhi Mao, Dmitri Zuev, Alec White,
  David Stuck, Shaama M.S., Shane Yost, Joonho Lee, David Small,
  Daniel Levine, Susi Lehtola, Hugh Burton, Evgeny Epifanovsky,
  Bang C. Huynh
 -----------------------------------------------------------------------
 Exchange:     0.2000 Hartree-Fock + 0.0800 Slater + 0.7200 B88
 Correlation:  0.1900 VWN1RPA + 0.8100 LYP
 Using SG-1 standard quadrature grid
 A restricted SCF calculation will be
 performed using DIIS
 SCF converges when DIIS error is below 1.0e-08
 ---------------------------------------
  Cycle       Energy         DIIS error
 ---------------------------------------
    1   -4145.0660489429      2.66e-02  
    2   -4140.2624607391      1.70e-03  
    3   -4140.2040416985      2.06e-03  
    4   -4140.3486304115      5.07e-04  
    5   -4140.3564160012      2.13e-04  
    6   -4140.3576291939      9.97e-05  
    7   -4140.3579544247      2.49e-05  
    8   -4140.3579722401      9.80e-06  
    9   -4140.3579751960      2.80e-06  
   10   -4140.3579754402      9.37e-07  
   11   -4140.3579754699      2.10e-07  
   12   -4140.3579754712      1.19e-07  
   13   -4140.3579754715      3.11e-08  
   14   -4140.3579754715      1.30e-08  
   15   -4140.3579754718      4.64e-09  Convergence criterion met
 ---------------------------------------
 SCF time:   CPU 1013.13s  wall 1013.00s 
 SCF   energy in the final basis set =    -4140.3579754718
 Total energy in the final basis set =    -4140.3579754718

 --------------------------------------------------------------

                    Orbital Energies (a.u.)
 --------------------------------------------------------------

 Alpha MOs
 -- Occupied --
********-101.5830-101.5829-101.5823-101.5823-101.5791-101.5772-101.5769
-10.2884 -10.2850 -10.2849 -10.2840 -10.2840 -10.2790 -10.2725 -10.2725
-10.2474 -10.2433 -10.2226 -10.2193  -9.4988  -9.4977  -9.4975  -9.4971
 -9.4971  -9.4939  -9.4919  -9.4915  -7.2639  -7.2628  -7.2625  -7.2621
 -7.2619  -7.2588  -7.2566  -7.2564  -7.2537  -7.2527  -7.2525  -7.2523
 -7.2519  -7.2518  -7.2516  -7.2516  -7.2512  -7.2511  -7.2487  -7.2480
 -7.2467  -7.2463  -7.2462  -7.2457  -0.9753  -0.9510  -0.9281  -0.9180
 -0.9065  -0.8841  -0.8829  -0.8711  -0.8471  -0.8433  -0.8044  -0.7575
 -0.7489  -0.7462  -0.6752  -0.6359  -0.6357  -0.6223  -0.5656  -0.5527
 -0.5379  -0.5301  -0.5019  -0.4875  -0.4761  -0.4743  -0.4715  -0.4675
 -0.4544  -0.4474  -0.4334  -0.4195  -0.4169  -0.4158  -0.3965  -0.3957
 -0.3719  -0.3624  -0.3620  -0.3616  -0.3579  -0.3519  -0.3472  -0.3403
 -0.3372  -0.3362  -0.3327  -0.3263  -0.3183  -0.2865  -0.2774  -0.2702
 -0.2674
 -- Virtual --
 -0.0677  -0.0645  -0.0618  -0.0615  -0.0542  -0.0324  -0.0108  -0.0105
 -0.0023   0.0035   0.0077   0.0168   0.0221   0.0226   0.0244   0.0304
  0.0328   0.0444   0.0498   0.0554   0.0565   0.0587   0.0613   0.0625
  0.0692   0.0753   0.0803   0.0807   0.0831   0.0865   0.0911   0.0952
  0.0972   0.1012   0.1031   0.1037   0.1055   0.1077   0.1153   0.1199
  0.1207   0.1227   0.1230   0.1263   0.1342   0.1343   0.1383   0.1415
  0.1421   0.1515   0.1531   0.1545   0.1572   0.1598   0.1635   0.1660
  0.1707   0.1794   0.1797   0.1834   0.1885   0.1901   0.1966   0.1983
  0.2036   0.2055   0.2116   0.2147   0.2164   0.2218   0.2233   0.2304
  0.2314   0.2366   0.2392   0.2403   0.2411   0.2487   0.2525   0.2607
  0.2614   0.2615   0.2669   0.2752   0.2761   0.2795   0.2842   0.2865
  0.2870   0.2911   0.2953   0.2958   0.3002   0.3061   0.3087   0.3128
  0.3179   0.3250   0.3385   0.3437   0.3576   0.3828   0.4032   0.4124
  0.4266   0.4270   0.4324   0.4387   0.4444   0.4463   0.4579   0.4580
  0.4624   0.4653   0.4656   0.4733   0.4793   0.4819   0.4840   0.4869
  0.4957   0.4971   0.5069   0.5123   0.5161   0.5182   0.5277   0.5377
  0.5579   0.5606   0.5679   0.5712   0.5713   0.5799   0.5831   0.5984
  0.6011   0.6021   0.6091   0.6096   0.6167   0.6171   0.6259   0.6328
  0.6336   0.6437   0.6502   0.6570   0.6583   0.6749   0.6802   0.6811
  0.6828   0.7115   0.7285   0.7696   0.7785   0.7882   0.7897   0.7930
  0.8142   0.8221   0.8229   0.8282   0.8342   0.8348   0.8358   0.8374
  0.8379   0.8443   0.8488   0.8518   0.8526   0.8555   0.8571   0.8605
  0.8649   0.8682   0.8794   0.8892   0.8936   0.8948   0.8958   0.8972
  0.8989   0.9109   0.9211   0.9232   0.9259   0.9343   0.9409   0.9419
  0.9447   0.9520   0.9567   0.9628   0.9701   0.9716   0.9734   0.9811
  0.9826   1.0081   1.0142   1.0190   1.0265   1.0366   1.0387   1.0627
  1.0684   1.0694   1.1016   1.1041   1.1271   1.1585   1.1720   1.1802
  1.2037   1.2067   1.2155   1.2229   1.2454   1.2521   1.2624   1.2729
  1.2799   1.2859   1.2915   1.2953   1.2961   1.2972   1.3026   1.3179
  1.3417   1.3556   1.3839   1.3940   1.3970   1.4322   1.4643   1.4817
  1.4966   1.5104   1.5204   1.5659   1.5822   1.6207   1.6298   1.6370
  1.6587   1.6674   1.6728   1.7176   1.7410   1.7441   1.7507   1.7818
  1.7993   1.8036   1.8170   1.8278   1.8475   1.8488   1.8745   1.8784
  1.8932   1.9133   1.9434   1.9546   1.9670   1.9749   2.0298   2.0828
  2.1076   2.1171   2.1227   2.1809   2.2054   2.2235   2.2283   2.2319
  2.2450   2.2472   2.2651   2.2674   2.2722   2.2885   2.3035   2.3239
  2.3276   2.3322   2.3443   2.3480   2.3735   2.3946   2.4128   2.4205
  2.4334   2.4344   2.4523   2.4544   2.4694   2.4904   2.4990   2.5238
  2.5297   2.5442   2.5537   2.5571   2.5879   2.6481   2.6516   2.6640
  2.6718   2.6813   2.6889   2.7045   2.7131   2.7367   2.7566   2.7592
  2.7899   2.8114   2.8132   2.8259   2.8811   2.9551   2.9566   3.0486
  3.0672   3.0836   3.0995   3.1117   3.1234   3.1256   3.1458   3.1955
  3.2210   3.2369   3.2572   3.2805   3.3729   3.4186   3.4885   3.5084
  3.6177   3.6449   3.7125   3.8463   3.8823   3.8932   3.9966   4.0494
  4.3060   4.8027   4.8050   9.7429   9.7793   9.7863   9.8065   9.8116
  9.8152   9.8579   9.8742  23.2736  23.4686  23.7700  23.8205  23.8228
 23.8898  23.9249  23.9269  23.9713  23.9843  24.0821  24.1219  25.7650
 25.7737  25.8033  25.8363  25.8566  25.9509  25.9893  26.0097  26.0859
 26.0905  26.1507  26.1981  26.2309  26.3457  26.3641  26.3776  26.4930
 26.5632  26.6046  26.7136  26.7583  26.8098  26.9285  27.2351 215.7347
215.7741 215.7824 215.8056 215.8127 215.8168 215.8782 215.8832
 --------------------------------------------------------------

          Ground-State Mulliken Net Atomic Charges

     Atom                 Charge (a.u.)
  ----------------------------------------
      1 C                    -0.840117
      2 C                    -1.558602
      3 Cl                    0.577030
      4 C                     0.208683
      5 Cl                    0.644952
      6 C                     0.358259
      7 Cl                    0.677661
      8 C                     0.188329
      9 Cl                    0.644038
     10 C                    -1.567826
     11 Cl                    0.583776
     12 C                    -0.116566
     13 C                    -1.650823
     14 Cl                    0.519606
     15 C                     1.214310
     16 Cl                    0.541080
     17 C                    -0.464667
     18 H                     0.219512
     19 C                    -0.362456
     20 H                     0.207338
     21 C                    -0.463255
     22 Cl                    0.439737
  ----------------------------------------
  Sum of atomic charges =     0.000000

 -----------------------------------------------------------------
                    Cartesian Multipole Moments
 -----------------------------------------------------------------
    Charge (ESU x 10^10)
                -0.0000
    Dipole Moment (Debye)
         X       1.4159      Y       0.8920      Z      -1.2653
       Tot       2.0980
    Quadrupole Moments (Debye-Ang)
        XX    -162.8126     XY       4.3285     YY    -171.0228
        XZ      -6.7057     YZ      -2.4523     ZZ    -165.4942
    Octopole Moments (Debye-Ang^2)
       XXX     -35.2193    XXY      46.2080    XYY     -23.4750
       YYY      91.8669    XXZ     -31.0354    XYZ     -10.1038
       YYZ      -1.9357    XZZ      -1.4760    YZZ      36.8099
       ZZZ     -18.7437
    Hexadecapole Moments (Debye-Ang^3)
      XXXX   -6279.7471   XXXY     416.6506   XXYY   -1438.8050
      XYYY     340.1557   YYYY   -2133.0739   XXXZ     875.5204
      XXYZ    -126.0524   XYYZ     338.4571   YYYZ    -325.1472
      XXZZ   -1558.1152   XYZZ     150.8953   YYZZ    -940.5460
      XZZZ     949.6622   YZZZ    -289.0316   ZZZZ   -3449.6584
 -----------------------------------------------------------------
 Calculating analytic gradient of the SCF energy
 Gradient of SCF Energy
            1           2           3           4           5           6
    1   0.0000069   0.0000178   0.0000099   0.0000152   0.0000378   0.0000198
    2   0.0000033   0.0000107   0.0000795   0.0000096   0.0000183   0.0000107
    3   0.0000174   0.0000011   0.0000390   0.0000088   0.0000088   0.0000204
            7           8           9          10          11          12
    1   0.0000104  -0.0000023   0.0000080  -0.0000155   0.0000094   0.0000177
    2   0.0000059  -0.0000067  -0.0000093  -0.0000265   0.0000456  -0.0000176
    3   0.0000297   0.0000090   0.0000290   0.0000166   0.0000110  -0.0000130
           13          14          15          16          17          18
    1  -0.0000121  -0.0000049   0.0000027  -0.0000018  -0.0000110  -0.0000153
    2   0.0000256  -0.0000306  -0.0000058   0.0000010  -0.0000120  -0.0000063
    3   0.0000077  -0.0000298  -0.0000132  -0.0000121  -0.0000212  -0.0000262
           19          20          21          22
    1  -0.0000167  -0.0000180  -0.0000220  -0.0000359
    2  -0.0000006  -0.0000110  -0.0000342  -0.0000493
    3  -0.0000187  -0.0000285  -0.0000084  -0.0000273
 Max gradient component =       7.949E-05
 RMS gradient           =       2.173E-05
 Gradient time:  CPU 348.78 s  wall 348.96 s
 Geometry Optimization Parameters
   NAtoms,    NIC,     NZ,  NCons,   NDum,   NFix, NCnnct, MaxDiis
       22     171      22       0       0       0       0       0

 Cartesian Hessian Update
 Hessian updated using BFGS update


** GEOMETRY OPTIMIZATION IN DELOCALIZED INTERNAL COORDINATES **
   Searching for a Minimum

   Optimization Cycle:  19

                       Coordinates (Angstroms)
     ATOM                X               Y               Z
      1  C        -0.0001017601    0.0057706360    0.0149949991
      2  C        -0.0422597668    0.4480486242    1.3413437749
      3  Cl        1.4354174357    0.9707016384    2.1009423338
      4  C        -1.2440021156    0.4717842082    2.0579450825
      5  Cl       -1.2731762992    1.0212985291    3.7038809834
      6  C        -2.4261305674    0.0453025599    1.4366553460
      7  Cl       -3.9218197411    0.0659124108    2.3165651668
      8  C        -2.4028099832   -0.3980754249    0.1071103593
      9  Cl       -3.8657580666   -0.9226776153   -0.6651402435
     10  C        -1.1898016085   -0.4133345214   -0.5902732711
     11  Cl       -1.1409673785   -0.9622447864   -2.2427849490
     12  C         1.2853392500   -0.0185790186   -0.7422972588
     13  C         2.1079158017   -1.1571188766   -0.7231532461
     14  Cl        1.6078592918   -2.5451001197    0.2054343151
     15  C         3.3079605076   -1.1809127646   -1.4400981094
     16  Cl        4.3462404123   -2.5835312815   -1.4326735162
     17  C         3.6930126189   -0.0681718551   -2.1824567580
     18  H         4.6222169710   -0.0964460728   -2.7364542345
     19  C         2.8935757943    1.0651171929   -2.2125969300
     20  H         3.1895414963    1.9309551357   -2.7897151630
     21  C         1.7024497077    1.0826203125   -1.4960584588
     22  Cl        0.7129259596    2.5273577076   -1.5536179848
   Point Group: c1    Number of degrees of freedom:    60


   Energy is  -4140.357975472

 Hessian updated using BFGS update

 60 Hessian modes will be used to form the next step
  Hessian Eigenvalues:
     0.001804    0.015250    0.017502    0.020091    0.020663    0.020924
     0.021110    0.022051    0.022772    0.023890    0.024056    0.024090
     0.024107    0.024113    0.024122    0.024142    0.024165    0.027329
     0.051068    0.067036    0.159494    0.159991    0.167829    0.215700
     0.224188    0.227141    0.237676    0.242719    0.244466    0.246733
     0.249981    0.249987    0.249993    0.250001    0.250340    0.257509
     0.287568    0.289957    0.292655    0.297120    0.300502    0.300902
     0.301171    0.302935    0.327399    0.332638    0.356668    0.356675
     0.406516    0.419115    0.422195    0.426725    0.456838    0.458922
     0.468330    0.477002    0.477919    0.478282    0.487560    0.545085

 Minimum search - taking simple RFO step
 Searching for Lamda that Minimizes Along All modes
 Value Taken    Lamda =   0.00000000
 Step Taken.  Stepsize is  0.003496

                             Maximum     Tolerance    Cnvgd?
         Gradient           0.000054      0.000300     YES
         Displacement       0.001861      0.001200      NO
         Energy change     -0.000000      0.000001     YES

 Final energy is   -4140.3579754718394     


 ******************************
 **  OPTIMIZATION CONVERGED  **
 ******************************

                       Coordinates (Angstroms)
     ATOM                X               Y               Z
      1  C        -0.0001017601    0.0057706360    0.0149949991
      2  C        -0.0422597668    0.4480486242    1.3413437749
      3  Cl        1.4354174357    0.9707016384    2.1009423338
      4  C        -1.2440021156    0.4717842082    2.0579450825
      5  Cl       -1.2731762992    1.0212985291    3.7038809834
      6  C        -2.4261305674    0.0453025599    1.4366553460
      7  Cl       -3.9218197411    0.0659124108    2.3165651668
      8  C        -2.4028099832   -0.3980754249    0.1071103593
      9  Cl       -3.8657580666   -0.9226776153   -0.6651402435
     10  C        -1.1898016085   -0.4133345214   -0.5902732711
     11  Cl       -1.1409673785   -0.9622447864   -2.2427849490
     12  C         1.2853392500   -0.0185790186   -0.7422972588
     13  C         2.1079158017   -1.1571188766   -0.7231532461
     14  Cl        1.6078592918   -2.5451001197    0.2054343151
     15  C         3.3079605076   -1.1809127646   -1.4400981094
     16  Cl        4.3462404123   -2.5835312815   -1.4326735162
     17  C         3.6930126189   -0.0681718551   -2.1824567580
     18  H         4.6222169710   -0.0964460728   -2.7364542345
     19  C         2.8935757943    1.0651171929   -2.2125969300
     20  H         3.1895414963    1.9309551357   -2.7897151630
     21  C         1.7024497077    1.0826203125   -1.4960584588
     22  Cl        0.7129259596    2.5273577076   -1.5536179848

Z-matrix Print:
$molecule
0 1
Cl
C  1 1.741976
C  2 1.399066 1 118.748103
C  3 1.398781 2 118.640324 1 179.902221 0
C  2 1.399273 1 120.035185 3 -179.952455 0
C  4 1.399380 3 121.118733 2 0.148707 0
C  5 1.401720 2 119.379996 1 179.949568 0
C  3 1.492127 2 120.537919 1 -0.036393 0
C  8 1.398133 3 121.182998 2 89.479704 0
C  9 1.390149 8 121.573325 3 -179.517250 0
H  10 1.081821 9 119.954202 8 179.809120 0
C  10 1.387210 9 119.529554 8 -0.066384 0
H  12 1.082189 10 120.334337 9 179.917779 0
C  12 1.391960 10 120.347911 9 -0.041949 0
C  14 1.398100 12 119.822823 10 0.122876 0
Cl 7 1.735440 5 119.934690 2 -179.824174 0
Cl 5 1.735453 2 120.377294 1 -0.055099 0
Cl 6 1.735489 4 120.362381 3 179.873029 0
Cl 4 1.741748 3 118.871051 2 179.980625 0
Cl 15 1.743222 14 120.386535 12 179.715373 0
Cl 14 1.745113 12 118.698560 10 179.996543 0
Cl 9 1.752066 8 119.913019 3 0.381690 0
$end


 --------------------------------------------------------------

                    Orbital Energies (a.u.)
 --------------------------------------------------------------

 Alpha MOs
 -- Occupied --
********-101.5830-101.5829-101.5823-101.5823-101.5791-101.5772-101.5769
-10.2884 -10.2850 -10.2849 -10.2840 -10.2840 -10.2790 -10.2725 -10.2725
-10.2474 -10.2433 -10.2226 -10.2193  -9.4988  -9.4977  -9.4975  -9.4971
 -9.4971  -9.4939  -9.4919  -9.4915  -7.2639  -7.2628  -7.2625  -7.2621
 -7.2619  -7.2588  -7.2566  -7.2564  -7.2537  -7.2527  -7.2525  -7.2523
 -7.2519  -7.2518  -7.2516  -7.2516  -7.2512  -7.2511  -7.2487  -7.2480
 -7.2467  -7.2463  -7.2462  -7.2457  -0.9753  -0.9510  -0.9281  -0.9180
 -0.9065  -0.8841  -0.8829  -0.8711  -0.8471  -0.8433  -0.8044  -0.7575
 -0.7489  -0.7462  -0.6752  -0.6359  -0.6357  -0.6223  -0.5656  -0.5527
 -0.5379  -0.5301  -0.5019  -0.4875  -0.4761  -0.4743  -0.4715  -0.4675
 -0.4544  -0.4474  -0.4334  -0.4195  -0.4169  -0.4158  -0.3965  -0.3957
 -0.3719  -0.3624  -0.3620  -0.3616  -0.3579  -0.3519  -0.3472  -0.3403
 -0.3372  -0.3362  -0.3327  -0.3263  -0.3183  -0.2865  -0.2774  -0.2702
 -0.2674
 -- Virtual --
 -0.0677  -0.0645  -0.0618  -0.0615  -0.0542  -0.0324  -0.0108  -0.0105
 -0.0023   0.0035   0.0077   0.0168   0.0221   0.0226   0.0244   0.0304
  0.0328   0.0444   0.0498   0.0554   0.0565   0.0587   0.0613   0.0625
  0.0692   0.0753   0.0803   0.0807   0.0831   0.0865   0.0911   0.0952
  0.0972   0.1012   0.1031   0.1037   0.1055   0.1077   0.1153   0.1199
  0.1207   0.1227   0.1230   0.1263   0.1342   0.1343   0.1383   0.1415
  0.1421   0.1515   0.1531   0.1545   0.1572   0.1598   0.1635   0.1660
  0.1707   0.1794   0.1797   0.1834   0.1885   0.1901   0.1966   0.1983
  0.2036   0.2055   0.2116   0.2147   0.2164   0.2218   0.2233   0.2304
  0.2314   0.2366   0.2392   0.2403   0.2411   0.2487   0.2525   0.2607
  0.2614   0.2615   0.2669   0.2752   0.2761   0.2795   0.2842   0.2865
  0.2870   0.2911   0.2953   0.2958   0.3002   0.3061   0.3087   0.3128
  0.3179   0.3250   0.3385   0.3437   0.3576   0.3828   0.4032   0.4124
  0.4266   0.4270   0.4324   0.4387   0.4444   0.4463   0.4579   0.4580
  0.4624   0.4653   0.4656   0.4733   0.4793   0.4819   0.4840   0.4869
  0.4957   0.4971   0.5069   0.5123   0.5161   0.5182   0.5277   0.5377
  0.5579   0.5606   0.5679   0.5712   0.5713   0.5799   0.5831   0.5984
  0.6011   0.6021   0.6091   0.6096   0.6167   0.6171   0.6259   0.6328
  0.6336   0.6437   0.6502   0.6570   0.6583   0.6749   0.6802   0.6811
  0.6828   0.7115   0.7285   0.7696   0.7785   0.7882   0.7897   0.7930
  0.8142   0.8221   0.8229   0.8282   0.8342   0.8348   0.8358   0.8374
  0.8379   0.8443   0.8488   0.8518   0.8526   0.8555   0.8571   0.8605
  0.8649   0.8682   0.8794   0.8892   0.8936   0.8948   0.8958   0.8972
  0.8989   0.9109   0.9211   0.9232   0.9259   0.9343   0.9409   0.9419
  0.9447   0.9520   0.9567   0.9628   0.9701   0.9716   0.9734   0.9811
  0.9826   1.0081   1.0142   1.0190   1.0265   1.0366   1.0387   1.0627
  1.0684   1.0694   1.1016   1.1041   1.1271   1.1585   1.1720   1.1802
  1.2037   1.2067   1.2155   1.2229   1.2454   1.2521   1.2624   1.2729
  1.2799   1.2859   1.2915   1.2953   1.2961   1.2972   1.3026   1.3179
  1.3417   1.3556   1.3839   1.3940   1.3970   1.4322   1.4643   1.4817
  1.4966   1.5104   1.5204   1.5659   1.5822   1.6207   1.6298   1.6370
  1.6587   1.6674   1.6728   1.7176   1.7410   1.7441   1.7507   1.7818
  1.7993   1.8036   1.8170   1.8278   1.8475   1.8488   1.8745   1.8784
  1.8932   1.9133   1.9434   1.9546   1.9670   1.9749   2.0298   2.0828
  2.1076   2.1171   2.1227   2.1809   2.2054   2.2235   2.2283   2.2319
  2.2450   2.2472   2.2651   2.2674   2.2722   2.2885   2.3035   2.3239
  2.3276   2.3322   2.3443   2.3480   2.3735   2.3946   2.4128   2.4205
  2.4334   2.4344   2.4523   2.4544   2.4694   2.4904   2.4990   2.5238
  2.5297   2.5442   2.5537   2.5571   2.5879   2.6481   2.6516   2.6640
  2.6718   2.6813   2.6889   2.7045   2.7131   2.7367   2.7566   2.7592
  2.7899   2.8114   2.8132   2.8259   2.8811   2.9551   2.9566   3.0486
  3.0672   3.0836   3.0995   3.1117   3.1234   3.1256   3.1458   3.1955
  3.2210   3.2369   3.2572   3.2805   3.3729   3.4186   3.4885   3.5084
  3.6177   3.6449   3.7125   3.8463   3.8823   3.8932   3.9966   4.0494
  4.3060   4.8027   4.8050   9.7429   9.7793   9.7863   9.8065   9.8116
  9.8152   9.8579   9.8742  23.2736  23.4686  23.7700  23.8205  23.8228
 23.8898  23.9249  23.9269  23.9713  23.9843  24.0821  24.1219  25.7650
 25.7737  25.8033  25.8363  25.8566  25.9509  25.9893  26.0097  26.0859
 26.0905  26.1507  26.1981  26.2309  26.3457  26.3641  26.3776  26.4930
 26.5632  26.6046  26.7136  26.7583  26.8098  26.9285  27.2351 215.7347
215.7741 215.7824 215.8056 215.8127 215.8168 215.8782 215.8832
 --------------------------------------------------------------

          Ground-State Mulliken Net Atomic Charges

     Atom                 Charge (a.u.)
  ----------------------------------------
      1 C                    -0.840117
      2 C                    -1.558602
      3 Cl                    0.577030
      4 C                     0.208683
      5 Cl                    0.644952
      6 C                     0.358259
      7 Cl                    0.677661
      8 C                     0.188329
      9 Cl                    0.644038
     10 C                    -1.567826
     11 Cl                    0.583776
     12 C                    -0.116566
     13 C                    -1.650823
     14 Cl                    0.519606
     15 C                     1.214310
     16 Cl                    0.541080
     17 C                    -0.464667
     18 H                     0.219512
     19 C                    -0.362456
     20 H                     0.207338
     21 C                    -0.463255
     22 Cl                    0.439737
  ----------------------------------------
  Sum of atomic charges =     0.000000

 -----------------------------------------------------------------
                    Cartesian Multipole Moments
 -----------------------------------------------------------------
    Charge (ESU x 10^10)
                -0.0000
    Dipole Moment (Debye)
         X       1.4159      Y       0.8920      Z      -1.2653
       Tot       2.0980
    Quadrupole Moments (Debye-Ang)
        XX    -162.8126     XY       4.3285     YY    -171.0228
        XZ      -6.7057     YZ      -2.4523     ZZ    -165.4942
    Octopole Moments (Debye-Ang^2)
       XXX     -35.2193    XXY      46.2080    XYY     -23.4750
       YYY      91.8669    XXZ     -31.0354    XYZ     -10.1038
       YYZ      -1.9357    XZZ      -1.4760    YZZ      36.8099
       ZZZ     -18.7437
    Hexadecapole Moments (Debye-Ang^3)
      XXXX   -6279.7471   XXXY     416.6506   XXYY   -1438.8050
      XYYY     340.1557   YYYY   -2133.0739   XXXZ     875.5204
      XXYZ    -126.0524   XYYZ     338.4571   YYYZ    -325.1472
      XXZZ   -1558.1152   XYZZ     150.8953   YYZZ    -940.5460
      XZZZ     949.6622   YZZZ    -289.0316   ZZZZ   -3449.6584
 -----------------------------------------------------------------
Archival summary:
1\1\november\OPT\ProcedureUnspecified\BasisUnspecified\l8122\taweetha\WedJan815:44:342020WedJan815:44:342020\0\\#,OPT,ProcedureUnspecified,BasisUnspecified,\\0,1\Cl\C,1,1.74198\C,2,1.39907,1,118.748\C,3,1.39878,2,118.64,1,179.902,0\C,2,1.39927,1,120.035,3,-179.952,0\C,4,1.39938,3,121.119,2,0.148707,0\C,5,1.40172,2,119.38,1,179.95,0\C,3,1.49213,2,120.538,1,-0.0363932,0\C,8,1.39813,3,121.183,2,89.4797,0\C,9,1.39015,8,121.573,3,-179.517,0\H,10,1.08182,9,119.954,8,179.809,0\C,10,1.38721,9,119.53,8,-0.0663841,0\H,12,1.08219,10,120.334,9,179.918,0\C,12,1.39196,10,120.348,9,-0.0419487,0\C,14,1.3981,12,119.823,10,0.122876,0\Cl,7,1.73544,5,119.935,2,-179.824,0\Cl,5,1.73545,2,120.377,1,-0.0550986,0\Cl,6,1.73549,4,120.362,3,179.873,0\Cl,4,1.74175,3,118.871,2,179.981,0\Cl,15,1.74322,14,120.387,12,179.715,0\Cl,14,1.74511,12,118.699,10,179.997,0\Cl,9,1.75207,8,119.913,3,0.38169,0\\\@

 Total job time:  26193.01s(wall), 26190.78s(cpu) 
 Wed Jan  8 15:44:34 2020

        *************************************************************
        *                                                           *
        *  Thank you very much for using Q-Chem.  Have a nice day.  *
        *                                                           *
        *************************************************************


 
User input: 2 of 2 
 
                  Welcome to Q-Chem
     A Quantum Leap Into The Future Of Chemistry


 Q-Chem 5.2 (devel), Q-Chem, Inc., Pleasanton, CA (2019)

 Yihan Shao,  Zhengting Gan,  E. Epifanovsky,  A. T. B. Gilbert,  M. Wormit,  
 J. Kussmann,  A. W. Lange,  A. Behn,  Jia Deng,  Xintian Feng,  D. Ghosh,  
 M. Goldey,  P. R. Horn,  L. D. Jacobson,  I. Kaliman,  T. Kus,  A. Landau,  
 Jie Liu,  E. I. Proynov,  R. M. Richard,  R. P. Steele,  E. J. Sundstrom,  
 H. L. Woodcock III,  P. M. Zimmerman,  D. Zuev,  B. Albrecht,  E. Alguire,  
 S. A. Baeppler,  D. Barton,  Z. Benda,  Y. A. Bernard,  E. J. Berquist,  
 K. B. Bravaya,  H. Burton,  D. Casanova,  Chun-Min Chang,  Yunqing Chen,  
 A. Chien,  K. D. Closser,  M. P. Coons,  S. Coriani,  S. Dasgupta,  
 A. L. Dempwolff,  M. Diedenhofen,  Hainam Do,  R. G. Edgar,  Po-Tung Fang,  
 S. Faraji,  S. Fatehi,  Qingguo Feng,  K. D. Fenk,  J. Fosso-Tande,  
 J. Gayvert,  Qinghui Ge,  A. Ghysels,  G. Gidofalvi,  J. Gomes,  
 J. Gonthier,  A. Gunina,  D. Hait,  M. W. D. Hanson-Heine,  
 P. H. P. Harbach,  A. W. Hauser,  M. F. Herbst,  J. E. Herr,  
 E. G. Hohenstein,  Z. C. Holden,  Kerwin Hui,  B. C. Huynh,  T.-C. Jagau,  
 Hyunjun Ji,  B. Kaduk,  K. Khistyaev,  Jaehoon Kim,  P. Klunzinger,  K. Koh,  
 D. Kosenkov,  L. Koulias,  T. Kowalczyk,  C. M. Krauter,  A. Kunitsa,  
 Ka Un Lao,  A. Laurent,  K. V. Lawler,  Joonho Lee,  D. Lefrancois,  
 S. Lehtola,  D. S. Levine,  Yi-Pei Li,  You-Sheng Lin,  Fenglai Liu,  
 E. Livshits,  A. Luenser,  P. Manohar,  E. Mansoor,  S. F. Manzer,  
 Shan-Ping Mao,  Yuezhi Mao,  N. Mardirossian,  A. V. Marenich,  
 T. Markovich,  L. A. Martinez-Martinez,  S. A. Maurer,  N. J. Mayhall,  
 S. C. McKenzie,  J.-M. Mewes,  P. Morgante,  A. F. Morrison,  
 J. W. Mullinax,  K. Nanda,  T. S. Nguyen-Beck,  R. Olivares-Amaya,  
 J. A. Parkhill,  Zheng Pei,  T. M. Perrine,  F. Plasser,  P. Pokhilko,  
 S. Prager,  A. Prociuk,  E. Ramos,  D. R. Rehn,  F. Rob,  M. Scheurer,  
 M. Schneider,  N. Sergueev,  S. M. Sharada,  S. Sharma,  D. W. Small,  
 T. Stauch,  T. Stein,  Yu-Chuan Su,  A. J. W. Thom,  A. Tkatchenko,  
 T. Tsuchimochi,  N. M. Tubman,  L. Vogt,  M. L. Vidal,  O. Vydrov,  
 M. A. Watson,  J. Wenzel,  M. de Wergifosse,  T. A. Wesolowski,  A. White,  
 J. Witte,  A. Yamada,  Jun Yang,  K. Yao,  S. Yeganeh,  S. R. Yost,  
 Zhi-Qiang You,  A. Zech,  Igor Ying Zhang,  Xing Zhang,  Yan Zhao,  
 Ying Zhu,  B. R. Brooks,  G. K. L. Chan,  C. J. Cramer,  M. S. Gordon,  
 W. J. Hehre,  A. Klamt,  M. W. Schmidt,  C. D. Sherrill,  D. G. Truhlar,  
 A. Aspuru-Guzik,  R. Baer,  A. T. Bell,  N. A. Besley,  Jeng-Da Chai,  
 A. E. DePrince, III,  R. A. DiStasio Jr.,  A. Dreuw,  B. D. Dunietz,  
 T. R. Furlani,  Chao-Ping Hsu,  Yousung Jung,  Jing Kong,  D. S. Lambrecht,  
 WanZhen Liang,  C. Ochsenfeld,  V. A. Rassolov,  L. V. Slipchenko,  
 J. E. Subotnik,  T. Van Voorhis,  J. M. Herbert,  A. I. Krylov,  
 P. M. W. Gill,  M. Head-Gordon

 Contributors to earlier versions of Q-Chem not listed above: 
 R. D. Adamson,  B. Austin,  J. Baker,  G. J. O. Beran,  K. Brandhorst,  
 S. T. Brown,  E. F. C. Byrd,  A. K. Chakraborty,  C.-L. Cheng,  
 Siu Hung Chien,  D. M. Chipman,  D. L. Crittenden,  H. Dachsel,  
 R. J. Doerksen,  A. D. Dutoi,  L. Fusti-Molnar,  W. A. Goddard III,  
 A. Golubeva-Zadorozhnaya,  S. R. Gwaltney,  G. Hawkins,  A. Heyden,  
 S. Hirata,  G. Kedziora,  F. J. Keil,  C. Kelley,  Jihan Kim,  R. A. King,  
 R. Z. Khaliullin,  P. P. Korambath,  W. Kurlancheek,  A. M. Lee,  M. S. Lee,  
 S. V. Levchenko,  Ching Yeh Lin,  D. Liotard,  R. C. Lochan,  I. Lotan,  
 P. E. Maslen,  N. Nair,  D. P. O'Neill,  D. Neuhauser,  E. Neuscamman,  
 C. M. Oana,  R. Olson,  B. Peters,  R. Peverati,  P. A. Pieniazek,  
 Y. M. Rhee,  J. Ritchie,  M. A. Rohrdanz,  E. Rosta,  N. J. Russ,  
 H. F. Schaefer III,  N. E. Schultz,  N. Shenvi,  A. C. Simmonett,  A. Sodt,  
 D. Stuck,  K. S. Thanthiriwatte,  V. Vanovschi,  Tao Wang,  A. Warshel,  
 C. F. Williams,  Q. Wu,  X. Xu,  W. Zhang

 Please cite Q-Chem as follows:
 Y. Shao et al., Mol. Phys. 113, 184-215 (2015)
 DOI: 10.1080/00268976.2014.952696

 Q-Chem 5.2.1 for Intel X86 EM64T Linux

 Parts of Q-Chem use Armadillo 8.300.2 (Tropical Shenanigans).
 http://arma.sourceforge.net/

 Q-Chem begins on Wed Jan  8 15:44:34 2020  

Host: 
0

     Scratch files written to /scratch/taweetham/qchem5692//
NAlpha2: 210
NElect   210
Mult     1
The previous job contains 0 fragments, simply inherited here

 Q-Chem warning in module libgen/rem_setup.C, line 2168:

 Setting Thresh to 1e-14


Checking the input file for inconsistencies... 	...done.

--------------------------------------------------------------
User input:
--------------------------------------------------------------

$MOLECULE
READ
$END

$REM
   JOB_TYPE 	FREQUENCY
   BASIS 	6-311++G**
   METHOD	B3LYP
   SCF_GUESS_ALWAYS     TRUE
   S2THRESH     15
   THRESH       15
   MEM_TOTAL    10000
$END

--------------------------------------------------------------
 ----------------------------------------------------------------
             Standard Nuclear Orientation (Angstroms)
    I     Atom           X                Y                Z
 ----------------------------------------------------------------
    1      C       0.0958858249    -0.0032960386    -0.1949224549
    2      C       0.8044865476    -1.2050734427    -0.0939062271
    3      Cl     -0.0618950838    -2.7079221174    -0.2504782185
    4      C       2.1854085877    -1.2135889826     0.1324724151
    5      Cl      3.0445657074    -2.7162797856     0.2577381555
    6      C       2.8709745384     0.0025515379     0.2602095336
    7      Cl      4.5827867444     0.0047003142     0.5455978957
    8      C       2.1772688138     1.2163289648     0.1585508683
    9      Cl      3.0247048014     2.7229746320     0.3123904833
   10      C       0.7965425813     1.2010112432    -0.0680027081
   11      Cl     -0.0827197402     2.6993503667    -0.1959079370
   12      C      -1.3768846644    -0.0019737877    -0.4344812103
   13      C      -2.2789631236    -0.0166273080     0.6422320350
   14      Cl     -1.6525867334    -0.0421521247     2.2688310651
   15      C      -3.6585610550    -0.0069997942     0.4157364699
   16      Cl     -4.7990039356    -0.0239951380     1.7365393256
   17      C      -4.1458917741     0.0193872108    -0.8878609830
   18      H      -5.2152505211     0.0293478589    -1.0537103697
   19      C      -3.2699369806     0.0336136489    -1.9634317808
   20      H      -3.6457012402     0.0554778877    -2.9776603897
   21      C      -1.8993896363     0.0222180310    -1.7310846029
   22      Cl     -0.8173038894     0.0415512973    -3.1089282620
 ----------------------------------------------------------------
 Molecular Point Group                 C1    NOp =  1
 Largest Abelian Subgroup              C1    NOp =  1
 Nuclear Repulsion Energy =        2783.83495796 hartrees
 There are      105 alpha and      105 beta electrons
 Requested basis set is 6-311++G(d,p)
 There are 186 shells and 518 basis functions

 Total QAlloc Memory Limit  10000 MB
 Mega-Array Size       188 MB
 MEM_STATIC part       192 MB
 A cutoff of  1.0D-15 yielded  12543 shell pairs
 There are    109115 function pairs (    117404 Cartesian)
 Smallest overlap matrix eigenvalue = 9.62E-08
 Linear dependence detected in AO basis
 Number of orthogonalized atomic orbitals = 512
 Maximum deviation from orthogonality = 8.205E-10
 Guess from superposition of atomic densities
 Warning:  Energy on first SCF cycle will be non-variational
 SAD guess density has 210.000000 electrons

 -----------------------------------------------------------------------
  General SCF calculation program by
  Eric Jon Sundstrom, Paul Horn, Yuezhi Mao, Dmitri Zuev, Alec White,
  David Stuck, Shaama M.S., Shane Yost, Joonho Lee, David Small,
  Daniel Levine, Susi Lehtola, Hugh Burton, Evgeny Epifanovsky,
  Bang C. Huynh
 -----------------------------------------------------------------------
 Exchange:     0.2000 Hartree-Fock + 0.0800 Slater + 0.7200 B88
 Correlation:  0.1900 VWN1RPA + 0.8100 LYP
 Using SG-1 standard quadrature grid
 A restricted SCF calculation will be
 performed using DIIS
 SCF converges when DIIS error is below 1.0e-08
 ---------------------------------------
  Cycle       Energy         DIIS error
 ---------------------------------------
    1   -4145.0661053575      2.66e-02  
    2   -4140.2623807577      1.70e-03  
    3   -4140.2039571737      2.06e-03  
    4   -4140.3485601079      5.07e-04  
    5   -4140.3563447463      2.13e-04  
    6   -4140.3575580418      9.97e-05  
    7   -4140.3578834016      2.49e-05  
    8   -4140.3579012243      9.80e-06  
    9   -4140.3579041801      2.80e-06  
   10   -4140.3579044245      9.38e-07  
   11   -4140.3579044540      2.10e-07  
   12   -4140.3579044554      1.19e-07  
   13   -4140.3579044557      3.11e-08  
   14   -4140.3579044556      1.30e-08  
   15   -4140.3579044559      4.64e-09  Convergence criterion met
 ---------------------------------------
 SCF time:   CPU 1019.54s  wall 1019.00s 
 SCF   energy in the final basis set =    -4140.3579044559
 Total energy in the final basis set =    -4140.3579044559

 --------------------------------------------------------------

                    Orbital Energies (a.u.)
 --------------------------------------------------------------

 Alpha MOs
 -- Occupied --
********-101.5830-101.5829-101.5824-101.5823-101.5792-101.5771-101.5769
-10.2883 -10.2850 -10.2849 -10.2841 -10.2840 -10.2790 -10.2725 -10.2725
-10.2474 -10.2433 -10.2226 -10.2193  -9.4988  -9.4977  -9.4976  -9.4972
 -9.4971  -9.4939  -9.4919  -9.4915  -7.2637  -7.2628  -7.2627  -7.2621
 -7.2621  -7.2587  -7.2566  -7.2564  -7.2537  -7.2528  -7.2525  -7.2525
 -7.2520  -7.2520  -7.2515  -7.2515  -7.2512  -7.2511  -7.2488  -7.2480
 -7.2467  -7.2463  -7.2461  -7.2456  -0.9753  -0.9510  -0.9281  -0.9180
 -0.9065  -0.8841  -0.8829  -0.8711  -0.8471  -0.8433  -0.8044  -0.7575
 -0.7489  -0.7462  -0.6752  -0.6359  -0.6357  -0.6223  -0.5656  -0.5527
 -0.5379  -0.5301  -0.5019  -0.4875  -0.4762  -0.4742  -0.4715  -0.4675
 -0.4544  -0.4474  -0.4334  -0.4195  -0.4169  -0.4158  -0.3965  -0.3957
 -0.3719  -0.3624  -0.3620  -0.3616  -0.3579  -0.3518  -0.3473  -0.3402
 -0.3372  -0.3362  -0.3327  -0.3263  -0.3183  -0.2865  -0.2774  -0.2702
 -0.2674
 -- Virtual --
 -0.0677  -0.0645  -0.0618  -0.0615  -0.0541  -0.0324  -0.0108  -0.0105
 -0.0025   0.0035   0.0075   0.0168   0.0221   0.0225   0.0246   0.0304
  0.0330   0.0443   0.0496   0.0555   0.0563   0.0587   0.0612   0.0626
  0.0692   0.0753   0.0803   0.0808   0.0831   0.0864   0.0911   0.0951
  0.0972   0.1013   0.1030   0.1036   0.1057   0.1077   0.1151   0.1200
  0.1207   0.1226   0.1235   0.1263   0.1340   0.1342   0.1382   0.1417
  0.1423   0.1514   0.1532   0.1545   0.1572   0.1596   0.1635   0.1659
  0.1705   0.1796   0.1799   0.1833   0.1884   0.1903   0.1959   0.1985
  0.2036   0.2056   0.2114   0.2139   0.2166   0.2222   0.2230   0.2309
  0.2316   0.2367   0.2390   0.2401   0.2411   0.2491   0.2523   0.2606
  0.2616   0.2617   0.2669   0.2746   0.2762   0.2794   0.2843   0.2867
  0.2870   0.2911   0.2950   0.2958   0.3000   0.3061   0.3087   0.3127
  0.3177   0.3251   0.3386   0.3442   0.3572   0.3828   0.4032   0.4123
  0.4266   0.4268   0.4324   0.4387   0.4442   0.4463   0.4578   0.4581
  0.4624   0.4652   0.4655   0.4732   0.4793   0.4819   0.4837   0.4870
  0.4957   0.4972   0.5068   0.5126   0.5161   0.5184   0.5278   0.5380
  0.5580   0.5606   0.5680   0.5709   0.5712   0.5799   0.5827   0.5982
  0.6011   0.6020   0.6094   0.6097   0.6165   0.6170   0.6259   0.6328
  0.6336   0.6436   0.6499   0.6572   0.6583   0.6747   0.6803   0.6813
  0.6827   0.7115   0.7284   0.7697   0.7785   0.7882   0.7896   0.7930
  0.8140   0.8221   0.8229   0.8282   0.8342   0.8348   0.8359   0.8374
  0.8379   0.8445   0.8488   0.8518   0.8526   0.8555   0.8571   0.8606
  0.8648   0.8682   0.8795   0.8891   0.8936   0.8948   0.8959   0.8972
  0.8990   0.9109   0.9210   0.9233   0.9258   0.9343   0.9409   0.9419
  0.9447   0.9520   0.9566   0.9627   0.9701   0.9715   0.9734   0.9811
  0.9826   1.0082   1.0141   1.0191   1.0266   1.0366   1.0388   1.0626
  1.0683   1.0694   1.1016   1.1041   1.1271   1.1585   1.1722   1.1800
  1.2037   1.2068   1.2155   1.2229   1.2455   1.2521   1.2624   1.2729
  1.2798   1.2860   1.2914   1.2953   1.2961   1.2972   1.3027   1.3180
  1.3416   1.3555   1.3840   1.3941   1.3968   1.4322   1.4643   1.4817
  1.4966   1.5104   1.5204   1.5658   1.5822   1.6207   1.6298   1.6370
  1.6586   1.6673   1.6728   1.7176   1.7410   1.7441   1.7507   1.7819
  1.7993   1.8036   1.8170   1.8278   1.8475   1.8488   1.8746   1.8784
  1.8932   1.9133   1.9434   1.9547   1.9670   1.9749   2.0298   2.0828
  2.1076   2.1171   2.1227   2.1809   2.2055   2.2236   2.2283   2.2320
  2.2449   2.2472   2.2651   2.2674   2.2723   2.2885   2.3036   2.3240
  2.3276   2.3322   2.3444   2.3481   2.3735   2.3948   2.4127   2.4206
  2.4334   2.4342   2.4522   2.4544   2.4695   2.4905   2.4990   2.5239
  2.5297   2.5443   2.5538   2.5571   2.5879   2.6482   2.6515   2.6640
  2.6718   2.6813   2.6890   2.7045   2.7131   2.7368   2.7566   2.7592
  2.7899   2.8114   2.8132   2.8260   2.8811   2.9552   2.9566   3.0485
  3.0672   3.0837   3.0995   3.1117   3.1233   3.1257   3.1458   3.1955
  3.2210   3.2369   3.2572   3.2805   3.3729   3.4186   3.4884   3.5083
  3.6177   3.6449   3.7125   3.8463   3.8823   3.8932   3.9966   4.0494
  4.3060   4.8027   4.8050   9.7430   9.7794   9.7863   9.8066   9.8117
  9.8151   9.8579   9.8742  23.2736  23.4686  23.7700  23.8205  23.8228
 23.8898  23.9248  23.9269  23.9713  23.9844  24.0821  24.1219  25.7654
 25.7740  25.8037  25.8366  25.8569  25.9512  25.9895  26.0099  26.0859
 26.0906  26.1513  26.1982  26.2312  26.3460  26.3643  26.3774  26.4933
 26.5631  26.6049  26.7135  26.7584  26.8098  26.9287  27.2352 215.7347
215.7741 215.7824 215.8056 215.8127 215.8168 215.8782 215.8831
 --------------------------------------------------------------

          Ground-State Mulliken Net Atomic Charges

     Atom                 Charge (a.u.)
  ----------------------------------------
      1 C                    -0.853271
      2 C                    -1.545791
      3 Cl                    0.572846
      4 C                     0.213566
      5 Cl                    0.645200
      6 C                     0.344478
      7 Cl                    0.677893
      8 C                     0.193627
      9 Cl                    0.644365
     10 C                    -1.556400
     11 Cl                    0.580036
     12 C                    -0.100533
     13 C                    -1.653914
     14 Cl                    0.523993
     15 C                     1.208052
     16 Cl                    0.541195
     17 C                    -0.465918
     18 H                     0.219655
     19 C                    -0.365029
     20 H                     0.207086
     21 C                    -0.474518
     22 Cl                    0.443379
  ----------------------------------------
  Sum of atomic charges =     0.000000

 -----------------------------------------------------------------
                    Cartesian Multipole Moments
 -----------------------------------------------------------------
    Charge (ESU x 10^10)
                 0.0000
    Dipole Moment (Debye)
         X      -1.6622      Y       0.0296      Z      -1.2772
       Tot       2.0964
    Quadrupole Moments (Debye-Ang)
        XX    -160.2040     XY      -0.1682     YY    -170.6578
        XZ       7.5870     YZ      -0.0678     ZZ    -168.2607
    Octopole Moments (Debye-Ang^2)
       XXX     -24.1049    XXY       0.8257    XYY      11.1194
       YYY      -0.2041    XXZ     -30.2470    XYZ       0.3422
       YYZ       4.7510    XZZ      -3.4558    YZZ       0.1242
       ZZZ       7.5424
    Hexadecapole Moments (Debye-Ang^3)
      XXXX   -7304.6631   XXXY      -3.7836   XXYY   -1697.6243
      XYYY       0.5011   YYYY   -2506.1084   XXXZ     133.4899
      XXYZ      -1.4673   XYYZ      -5.1584   YYYZ       1.8590
      XXZZ   -1531.4360   XYZZ      -0.4361   YYZZ    -768.4559
      XZZZ     -14.3321   YZZZ      -1.6179   ZZZZ   -1845.6856
 -----------------------------------------------------------------
 Calculating MO derivatives via CPSCF
    1     0    69    0.0165053  
    2     0    69    0.0052320  
    3     0    69    0.0006301  
    4     0    69    0.0000562  
    5    56    13    0.0000041  
    6    69     0    0.0000002  Converged
 Time for AOints: 1717.4 s (CPU) 1717.5 s (wall)
 ------------------------------------------------------------------------------
                     AOints        : Timing summary (seconds)
 ------------------------------------------------------------------------------
     job step          cpu (% of tot)      sys (% of tot)     wall (% of tot)
 ------------------------------------------------------------------------------
  AOints            0.1717E+04 (10.1)   0.1400E-04 ( 2.9)   0.1717E+04 (10.1)
 ------------------------------------------------------------------------------
   Grand Totals     0.1697E+05          0.4770E-03          0.1697E+05
 ------------------------------------------------------------------------------
 Polarizability Matrix (a.u.)
            1           2           3
    1-307.5733198   0.2003723  -2.5883105
    2   0.2003723-220.6168166   0.1816436
    3  -2.5883105   0.1816436-201.3302665
 Calculating analytic Hessian of the SCF energy

 Direct stationary perturbation theory relativistic correction:

 rels  =       6.314246993277
 relv  =     -24.682951116590
 rel2e =       7.033645697346
 E_rel =     -11.335058425967

 Hessian of the SCF Energy
            1           2           3           4           5           6
    1   0.6237486  -0.0017878   0.0739230  -0.1627486   0.1178543  -0.0159992
    2  -0.0017878   0.6214029   0.0045124   0.0564551  -0.2387883   0.0073372
    3   0.0739230   0.0045124   0.1802374  -0.0166834   0.0175292  -0.0588276
    4  -0.1627486   0.0564551  -0.0166834   0.5778516  -0.0486808   0.0750564
    5   0.1178543  -0.2387883   0.0175292  -0.0486808   0.5309960  -0.0041257
    6  -0.0159992   0.0073372  -0.0588276   0.0750564  -0.0041257   0.1277077
    7   0.0048231   0.0001585   0.0001087  -0.0680906  -0.0507316  -0.0082447
    8  -0.0195688  -0.0407264  -0.0035971  -0.0538252  -0.1305650  -0.0093021
    9  -0.0001166  -0.0004887   0.0040871  -0.0083116  -0.0087906  -0.0243354
   10  -0.0237559   0.0751176  -0.0037072  -0.2912494  -0.0290016  -0.0384502
   11   0.0234716   0.0308285   0.0040285   0.0327970  -0.0959806   0.0051735
   12  -0.0044442   0.0125844   0.0041426  -0.0380373  -0.0052302  -0.0625878
   13  -0.0028469  -0.0040294  -0.0010821  -0.0197660   0.0327066  -0.0034293
   14  -0.0003185   0.0027081  -0.0000719   0.0122504  -0.0178522   0.0018133
   15  -0.0010527  -0.0006724   0.0033744  -0.0035285   0.0051312   0.0025585
   16   0.0006433   0.0002378  -0.0001094  -0.0261507  -0.0230332  -0.0052612
   17   0.0002146  -0.0666662  -0.0007366  -0.0799568   0.0323425  -0.0129127
   18  -0.0000538  -0.0007319   0.0011427  -0.0057613  -0.0035233   0.0030312
   19  -0.0019666  -0.0000115  -0.0001959   0.0039826  -0.0025121   0.0000374
   20  -0.0000049   0.0004101   0.0000146   0.0008389  -0.0032801   0.0000416
   21  -0.0001533   0.0000258  -0.0010446   0.0000990  -0.0005034   0.0035819
   22  -0.0230057  -0.0753283  -0.0052969  -0.0527089   0.0298802  -0.0086461
   23  -0.0236593   0.0304526  -0.0034680   0.0291177  -0.0168134   0.0046482
   24  -0.0048231  -0.0120474   0.0037864  -0.0085714   0.0047179  -0.0002526
   25  -0.0028489   0.0040129  -0.0009885   0.0003207  -0.0000609   0.0001673
   26   0.0003158   0.0027229   0.0000544   0.0000273  -0.0000474   0.0000024
   27  -0.0010558   0.0006467   0.0033950   0.0001569   0.0000012  -0.0007277
   28  -0.1612765  -0.0552728  -0.0176588   0.0634272  -0.0283721   0.0093808
   29  -0.1166777  -0.2387179  -0.0213952   0.0290968  -0.0630249   0.0040245
   30  -0.0184717  -0.0111922  -0.0595341   0.0100537  -0.0054209   0.0062975
   31   0.0046275   0.0002283   0.0000994  -0.0010184  -0.0017947  -0.0008530
   32   0.0198442  -0.0407673   0.0026875  -0.0046985   0.0012779  -0.0007807
   33   0.0002791  -0.0004373   0.0041579  -0.0009118  -0.0003071   0.0038169
   34  -0.2104569  -0.0000123  -0.0212416  -0.0210834   0.0113269  -0.0040826
   35   0.0002328  -0.0758128   0.0001688   0.0266893   0.0041806   0.0040843
   36  -0.0218966   0.0000772  -0.0798104  -0.0037504   0.0017177   0.0034491
   37  -0.0274699  -0.0003401   0.0217513  -0.0005266  -0.0028909   0.0000902
   38  -0.0001312   0.0036302  -0.0001436  -0.0001356  -0.0008963   0.0015755
   39   0.0060163  -0.0000487   0.0093867  -0.0029368  -0.0007994  -0.0014055
   40  -0.0021490  -0.0000803   0.0031539  -0.0000408  -0.0001178   0.0016683
   41   0.0000411  -0.0023508   0.0000237   0.0008007  -0.0001953  -0.0007113
   42  -0.0025975  -0.0000036  -0.0020415   0.0013937   0.0005382  -0.0006751
   43   0.0002653   0.0000023   0.0021349  -0.0004088  -0.0001081  -0.0001434
   44  -0.0000867   0.0056997   0.0001369  -0.0006411  -0.0003155  -0.0004164
   45   0.0033813   0.0001222  -0.0026049  -0.0001392   0.0003082  -0.0000887
   46  -0.0001325  -0.0000147   0.0014696  -0.0002417  -0.0005970  -0.0000143
   47   0.0000106   0.0001760   0.0000002  -0.0000658   0.0000338  -0.0000456
   48  -0.0004567   0.0000050  -0.0003956   0.0001139   0.0003213   0.0000915
   49   0.0009519  -0.0000157   0.0005174  -0.0002089  -0.0002877  -0.0000308
   50   0.0000003  -0.0012703  -0.0000024   0.0000608   0.0001729   0.0001846
   51   0.0001418  -0.0000253  -0.0012795   0.0000121   0.0000558   0.0000776
   52  -0.0000911  -0.0000007  -0.0000420   0.0000163  -0.0000315   0.0000033
   53   0.0000028  -0.0002263  -0.0000061   0.0000318   0.0000338   0.0000351
   54  -0.0000129  -0.0000060   0.0000910   0.0000051   0.0000003  -0.0000089
   55   0.0015548   0.0000213  -0.0013388  -0.0004618  -0.0002439  -0.0000813
   56  -0.0000002   0.0055076   0.0001844  -0.0007300  -0.0002551  -0.0003307
   57  -0.0012249   0.0002181  -0.0051103  -0.0004079  -0.0010032  -0.0000049
   58  -0.0000088   0.0000248  -0.0012945  -0.0001849  -0.0002765  -0.0000264
   59  -0.0000042   0.0002184   0.0000183  -0.0000504   0.0001348   0.0000684
   60   0.0001405   0.0000061   0.0000805  -0.0000341  -0.0000601   0.0000164
   61  -0.0159075   0.0005942  -0.0305739  -0.0015043  -0.0030907  -0.0001014
   62   0.0002932   0.0038755   0.0000859   0.0001451  -0.0009570  -0.0011003
   63  -0.0140192   0.0001198  -0.0013069   0.0030264   0.0000107  -0.0004762
   64  -0.0019624   0.0000452  -0.0029554   0.0007865   0.0000569  -0.0010356
   65  -0.0000466  -0.0023053  -0.0000223   0.0004812  -0.0002035   0.0007371
   66   0.0024951  -0.0000003  -0.0019258  -0.0008460  -0.0005667  -0.0012385
            7           8           9          10          11          12
    1   0.0048231  -0.0195688  -0.0001166  -0.0237559   0.0234716  -0.0044442
    2   0.0001585  -0.0407264  -0.0004887   0.0751176   0.0308285   0.0125844
    3   0.0001087  -0.0035971   0.0040871  -0.0037072   0.0040285   0.0041426
    4  -0.0680906  -0.0538252  -0.0083116  -0.2912494   0.0327970  -0.0380373
    5  -0.0507316  -0.1305650  -0.0087906  -0.0290016  -0.0959806  -0.0052302
    6  -0.0082447  -0.0093021  -0.0243354  -0.0384502   0.0051735  -0.0625878
    7   0.0961237   0.0773121   0.0149155  -0.0200921  -0.0326501  -0.0041848
    8   0.0773121   0.1896809   0.0139248  -0.0110622  -0.0172986  -0.0020211
    9   0.0149155   0.0139248   0.0142010  -0.0039455  -0.0055355   0.0026646
   10  -0.0200921  -0.0110622  -0.0039455   0.5748431   0.0357742   0.0774850
   11  -0.0326501  -0.0172986  -0.0055355   0.0357742   0.5374454   0.0116459
   12  -0.0041848  -0.0020211   0.0026646   0.0774850   0.0116459   0.1208542
   13  -0.0077469   0.0037503  -0.0011160  -0.0700437   0.0557675  -0.0076712
   14  -0.0038442   0.0030986  -0.0006045   0.0555496  -0.1355712   0.0074545
   15  -0.0012098   0.0006654  -0.0010138  -0.0077655   0.0075365  -0.0233314
   16  -0.0020808   0.0008228  -0.0009207  -0.1414241  -0.1143005  -0.0156980
   17   0.0044531   0.0020976   0.0007590  -0.0527400  -0.2452896  -0.0113177
   18  -0.0008866   0.0001482   0.0033991  -0.0151529  -0.0215795  -0.0565651
   19  -0.0012705  -0.0006184  -0.0002386  -0.0372201  -0.0028552  -0.0068253
   20  -0.0012302  -0.0001724  -0.0002034  -0.0227867  -0.0002703  -0.0038462
   21  -0.0002490  -0.0001096   0.0001105  -0.0070604  -0.0005283   0.0023904
   22   0.0006530  -0.0004608   0.0002828   0.0606458   0.0272834   0.0096325
   23  -0.0003989   0.0000445  -0.0000764  -0.0266138  -0.0545088  -0.0049466
   24   0.0002479  -0.0000878  -0.0008335   0.0089906   0.0037429   0.0053586
   25  -0.0004432  -0.0009048  -0.0000589  -0.0010272   0.0016492  -0.0006943
   26  -0.0009634  -0.0014557  -0.0001688   0.0044232   0.0011888   0.0007274
   27  -0.0000600  -0.0001555  -0.0001364  -0.0006478   0.0002663   0.0032429
   28  -0.0010767   0.0046902  -0.0007999  -0.0523095  -0.0291944  -0.0091570
   29   0.0017949   0.0013158   0.0002483  -0.0299486  -0.0171074  -0.0051458
   30  -0.0008056   0.0007277   0.0038519  -0.0092468  -0.0050727  -0.0004828
   31   0.0003482  -0.0000576   0.0000271   0.0006407   0.0003942   0.0002678
   32   0.0000783  -0.0019694  -0.0000200   0.0004552   0.0000526   0.0000945
   33   0.0000298  -0.0000238   0.0001934   0.0002946   0.0000976  -0.0008242
   34  -0.0024258  -0.0022493   0.0000913   0.0010369   0.0024377  -0.0006388
   35   0.0034519  -0.0026533   0.0005620   0.0013875  -0.0034743   0.0001652
   36   0.0001331  -0.0004061  -0.0023861  -0.0006983   0.0002043   0.0050708
   37   0.0002313   0.0010582   0.0008294  -0.0003136  -0.0001105  -0.0007984
   38   0.0015702  -0.0010777  -0.0005629  -0.0000345  -0.0001453  -0.0003055
   39   0.0000833   0.0007004  -0.0000774  -0.0001563   0.0003553  -0.0003228
   40  -0.0000978  -0.0001557  -0.0000230   0.0005010  -0.0002127  -0.0000880
   41   0.0000620   0.0003143  -0.0000704  -0.0003102  -0.0001346   0.0000725
   42  -0.0001939  -0.0000779   0.0002525  -0.0001357  -0.0001720  -0.0000127
   43   0.0005189  -0.0001828  -0.0002031  -0.0001458   0.0002338  -0.0000071
   44  -0.0002169   0.0000760   0.0001519  -0.0000139   0.0003191   0.0002088
   45  -0.0001445  -0.0001798  -0.0002205   0.0000763  -0.0001677   0.0002266
   46   0.0000422   0.0001816   0.0000584   0.0001301  -0.0002380  -0.0000977
   47   0.0000133  -0.0000497  -0.0000002   0.0000144  -0.0000145  -0.0000356
   48   0.0000129  -0.0001004  -0.0000062  -0.0000474   0.0001630  -0.0000264
   49  -0.0002184   0.0002713  -0.0000499   0.0000957   0.0000459   0.0000114
   50  -0.0001430   0.0001368  -0.0000808   0.0000486  -0.0000975  -0.0001628
   51  -0.0000318   0.0000049   0.0002014  -0.0000390   0.0000711   0.0000010
   52   0.0000041   0.0000073  -0.0000010   0.0000072  -0.0000140   0.0000034
   53   0.0000113  -0.0000441  -0.0000028  -0.0000090  -0.0000009  -0.0000212
   54   0.0000000  -0.0000029   0.0000091   0.0000037   0.0000012  -0.0000053
   55   0.0003638  -0.0001891   0.0003478  -0.0000256   0.0000219  -0.0000002
   56  -0.0001101   0.0000277  -0.0000293  -0.0000206   0.0002148   0.0002557
   57   0.0003006   0.0003492  -0.0000994  -0.0000437  -0.0000859   0.0002121
   58   0.0000674   0.0001052  -0.0000208  -0.0000174  -0.0000195   0.0000644
   59  -0.0000103  -0.0001041  -0.0000208  -0.0000254   0.0000026  -0.0000063
   60  -0.0000032   0.0000176   0.0000029  -0.0000111   0.0000148  -0.0000137
   61   0.0004547   0.0012667  -0.0006648  -0.0005814  -0.0000081   0.0007068
   62   0.0013754  -0.0010149   0.0009225  -0.0000009  -0.0000380  -0.0000443
   63   0.0000958  -0.0004495  -0.0002231   0.0000250  -0.0002261  -0.0000474
   64  -0.0000869  -0.0001903  -0.0000816   0.0003326  -0.0002713   0.0001786
   65   0.0000177   0.0003392   0.0000866  -0.0002090  -0.0001150  -0.0001269
   66   0.0000857  -0.0000243   0.0003584   0.0002315   0.0000623   0.0000568
           13          14          15          16          17          18
    1  -0.0028469  -0.0003185  -0.0010527   0.0006433   0.0002146  -0.0000538
    2  -0.0040294   0.0027081  -0.0006724   0.0002378  -0.0666662  -0.0007319
    3  -0.0010821  -0.0000719   0.0033744  -0.0001094  -0.0007366   0.0011427
    4  -0.0197660   0.0122504  -0.0035285  -0.0261507  -0.0799568  -0.0057613
    5   0.0327066  -0.0178522   0.0051312  -0.0230332   0.0323425  -0.0035233
    6  -0.0034293   0.0018133   0.0025585  -0.0052612  -0.0129127   0.0030312
    7  -0.0077469  -0.0038442  -0.0012098  -0.0020808   0.0044531  -0.0008866
    8   0.0037503   0.0030986   0.0006654   0.0008228   0.0020976   0.0001482
    9  -0.0011160  -0.0006045  -0.0010138  -0.0009207   0.0007590   0.0033991
   10  -0.0700437   0.0555496  -0.0077655  -0.1414241  -0.0527400  -0.0151529
   11   0.0557675  -0.1355712   0.0075365  -0.1143005  -0.2452896  -0.0215795
   12  -0.0076712   0.0074545  -0.0233314  -0.0156980  -0.0113177  -0.0565651
   13   0.0998214  -0.0793655   0.0142229   0.0013169  -0.0002260  -0.0003350
   14  -0.0793655   0.1952391  -0.0105569   0.0198360  -0.0392721   0.0028075
   15   0.0142229  -0.0105569   0.0130521  -0.0000515  -0.0005102   0.0033403
   16   0.0013169   0.0198360  -0.0000515   0.5012327  -0.0013064   0.0651385
   17  -0.0002260  -0.0392721  -0.0005102  -0.0013064   0.6062286   0.0053077
   18  -0.0003350   0.0028075   0.0033403   0.0651385   0.0053077   0.1186673
   19   0.0004149  -0.0009191   0.0001001  -0.1636036  -0.0001337  -0.0235554
   20  -0.0090575  -0.0058153  -0.0016010  -0.0001183  -0.0389611  -0.0001993
   21   0.0000844  -0.0002500  -0.0008219  -0.0237373  -0.0001929  -0.0263274
   22  -0.0009760  -0.0044346  -0.0007610  -0.1425869   0.0538667  -0.0141853
   23  -0.0016532   0.0011608  -0.0003050   0.1154746  -0.2451754   0.0174723
   24  -0.0007253  -0.0007617   0.0032087  -0.0133096   0.0072605  -0.0558047
   25   0.0003639   0.0002918   0.0000153   0.0014953   0.0005527  -0.0002886
   26  -0.0002722  -0.0017489  -0.0000706  -0.0195588  -0.0392289  -0.0036459
   27   0.0000074   0.0000268   0.0002853  -0.0004466  -0.0003643   0.0032504
   28   0.0003160  -0.0000290   0.0001657  -0.0269386   0.0797208  -0.0041151
   29   0.0000561  -0.0000460   0.0000178   0.0227727   0.0327347   0.0041254
   30   0.0001767  -0.0000032  -0.0007225  -0.0048969   0.0134649   0.0034571
   31  -0.0004578   0.0009738  -0.0000456  -0.0020547  -0.0044644  -0.0009814
   32   0.0009118  -0.0014466   0.0001349  -0.0008213   0.0020793  -0.0001801
   33  -0.0000457   0.0001493  -0.0001278  -0.0009229  -0.0007877   0.0033693
   34   0.0000667  -0.0005159  -0.0000267  -0.0005849  -0.0000127   0.0001103
   35   0.0013719  -0.0005542   0.0002279   0.0000095  -0.0013301  -0.0000029
   36  -0.0000069  -0.0000843   0.0002368   0.0001392   0.0000153  -0.0013226
   37  -0.0001371   0.0000997  -0.0000884   0.0002362   0.0000070   0.0003044
   38   0.0000834   0.0000786   0.0000014   0.0000096   0.0000326  -0.0000278
   39  -0.0005483   0.0004172  -0.0000711   0.0001414  -0.0000050   0.0002939
   40   0.0000413   0.0000234   0.0000262  -0.0000489  -0.0000063  -0.0001560
   41   0.0000429  -0.0000199   0.0000051  -0.0000021   0.0001899   0.0000086
   42   0.0001884  -0.0001497  -0.0000121   0.0000402   0.0000089   0.0000298
   43   0.0001702  -0.0001589   0.0000267  -0.0002232   0.0000056  -0.0000948
   44  -0.0001001  -0.0000262  -0.0000606  -0.0000089   0.0000390   0.0000106
   45  -0.0001723   0.0001760  -0.0000250   0.0003276   0.0000086  -0.0000433
   46  -0.0001590   0.0001888  -0.0000270   0.0002510  -0.0000002   0.0000994
   47  -0.0000076   0.0000114   0.0000077   0.0000021  -0.0000064  -0.0000007
   48   0.0001313  -0.0001413   0.0000292  -0.0002128  -0.0000009  -0.0000318
   49  -0.0001303   0.0000953  -0.0000178   0.0001354  -0.0000011   0.0000150
   50   0.0000176   0.0000159   0.0000289  -0.0000019  -0.0000025   0.0000084
   51   0.0000450  -0.0000529   0.0000007  -0.0000710   0.0000001   0.0000082
   52   0.0000005   0.0000043   0.0000001   0.0000080   0.0000001   0.0000030
   53   0.0000097  -0.0000148   0.0000019   0.0000002   0.0000051  -0.0000008
   54   0.0000012  -0.0000015  -0.0000010  -0.0000009   0.0000000   0.0000001
   55   0.0000468  -0.0000033   0.0000022   0.0000219   0.0000003   0.0000556
   56  -0.0000964   0.0000254  -0.0000390   0.0000010  -0.0000017  -0.0000188
   57  -0.0000649   0.0000914  -0.0000002   0.0000649   0.0000009  -0.0000754
   58  -0.0000354   0.0000379   0.0000006   0.0000308   0.0000008  -0.0000180
   59   0.0000056  -0.0000154   0.0000010  -0.0000013   0.0000120   0.0000017
   60  -0.0000074   0.0000042   0.0000013   0.0000136   0.0000002   0.0000028
   61  -0.0003574   0.0002528   0.0000037   0.0003701   0.0000109  -0.0002659
   62   0.0000455   0.0000566   0.0000481  -0.0000067   0.0000529   0.0000279
   63   0.0005198  -0.0004337   0.0001041  -0.0002112  -0.0000039   0.0001073
   64   0.0000967  -0.0000160   0.0000111  -0.0000394   0.0000065   0.0001210
   65   0.0000389  -0.0000117   0.0000077   0.0000002   0.0001288  -0.0000056
   66  -0.0001729   0.0001719  -0.0000645  -0.0000141   0.0000108   0.0000716
           19          20          21          22          23          24
    1  -0.0019666  -0.0000049  -0.0001533  -0.0230057  -0.0236593  -0.0048231
    2  -0.0000115   0.0004101   0.0000258  -0.0753283   0.0304526  -0.0120474
    3  -0.0001959   0.0000146  -0.0010446  -0.0052969  -0.0034680   0.0037864
    4   0.0039826   0.0008389   0.0000990  -0.0527089   0.0291177  -0.0085714
    5  -0.0025121  -0.0032801  -0.0005034   0.0298802  -0.0168134   0.0047179
    6   0.0000374   0.0000416   0.0035819  -0.0086461   0.0046482  -0.0002526
    7  -0.0012705  -0.0012302  -0.0002490   0.0006530  -0.0003989   0.0002479
    8  -0.0006184  -0.0001724  -0.0001096  -0.0004608   0.0000445  -0.0000878
    9  -0.0002386  -0.0002034   0.0001105   0.0002828  -0.0000764  -0.0008335
   10  -0.0372201  -0.0227867  -0.0070604   0.0606458  -0.0266138   0.0089906
   11  -0.0028552  -0.0002703  -0.0005283   0.0272834  -0.0545088   0.0037429
   12  -0.0068253  -0.0038462   0.0023904   0.0096325  -0.0049466   0.0053586
   13   0.0004149  -0.0090575   0.0000844  -0.0009760  -0.0016532  -0.0007253
   14  -0.0009191  -0.0058153  -0.0002500  -0.0044346   0.0011608  -0.0007617
   15   0.0001001  -0.0016010  -0.0008219  -0.0007610  -0.0003050   0.0032087
   16  -0.1636036  -0.0001183  -0.0237373  -0.1425869   0.1154746  -0.0133096
   17  -0.0001337  -0.0389611  -0.0001929   0.0538667  -0.2451754   0.0072605
   18  -0.0235554  -0.0001993  -0.0263274  -0.0141853   0.0174723  -0.0558047
   19   0.2341784   0.0001853   0.0375037  -0.0373612   0.0027145  -0.0067738
   20   0.0001853   0.0573078   0.0005553   0.0226996  -0.0001506   0.0037597
   21   0.0375037   0.0005553   0.0167000  -0.0065455   0.0004113   0.0024733
   22  -0.0373612   0.0226996  -0.0065455   0.5750976  -0.0373183   0.0767439
   23   0.0027145  -0.0001506   0.0004113  -0.0373183   0.5370734  -0.0025459
   24  -0.0067738   0.0037597   0.0024733   0.0767439  -0.0025459   0.1200848
   25   0.0003639   0.0090346   0.0002677  -0.0689534  -0.0547873  -0.0087727
   26   0.0009577  -0.0057088   0.0001384  -0.0545671  -0.1355231  -0.0096837
   27   0.0001137   0.0014662  -0.0007965  -0.0088517  -0.0097115  -0.0233177
   28   0.0039651  -0.0007885   0.0000531  -0.2914405  -0.0337073  -0.0387604
   29   0.0025796  -0.0032765   0.0003507   0.0280930  -0.0960179   0.0042290
   30   0.0000755  -0.0001830   0.0035757  -0.0378926  -0.0061751  -0.0626436
   31  -0.0012820   0.0012282  -0.0002236  -0.0203914   0.0326842  -0.0035514
   32   0.0006105  -0.0001675   0.0001020   0.0110739  -0.0170685   0.0016090
   33  -0.0002271   0.0001951   0.0001205  -0.0037560   0.0051296   0.0028087
   34   0.0010916   0.0000028   0.0001643   0.0010248  -0.0024096  -0.0006800
   35   0.0000020   0.0000591  -0.0000002  -0.0013568  -0.0034881  -0.0003439
   36   0.0001073  -0.0000006   0.0001228  -0.0006841  -0.0004091   0.0050446
   37  -0.0003645   0.0000001  -0.0001104  -0.0003130   0.0001133  -0.0007720
   38   0.0000042  -0.0000144   0.0000028   0.0000230  -0.0001359   0.0003583
   39  -0.0004646   0.0000006  -0.0001208  -0.0001639  -0.0003499  -0.0003194
   40  -0.0001136  -0.0000005  -0.0000060   0.0004828   0.0002241  -0.0000932
   41  -0.0000026   0.0000055  -0.0000011   0.0003182  -0.0001360  -0.0000846
   42   0.0001840  -0.0000002   0.0000217  -0.0001134   0.0001612  -0.0000056
   43   0.0002649   0.0000005   0.0000556  -0.0001390  -0.0002409  -0.0000175
   44   0.0000022   0.0000579   0.0000015   0.0000116   0.0003249  -0.0002459
   45  -0.0001856   0.0000006  -0.0000179   0.0000885   0.0001656   0.0002283
   46  -0.0003330  -0.0000004  -0.0000587   0.0001280   0.0002420  -0.0000912
   47  -0.0000018  -0.0000074  -0.0000007  -0.0000129  -0.0000133   0.0000424
   48   0.0002297  -0.0000001   0.0000407  -0.0000474  -0.0001633  -0.0000293
   49  -0.0001023  -0.0000009  -0.0000199   0.0000980  -0.0000471   0.0000138
   50  -0.0000007  -0.0000569  -0.0000026  -0.0000458  -0.0000998   0.0001613
   51   0.0000843  -0.0000011   0.0000078  -0.0000375  -0.0000759   0.0000126
   52  -0.0000076  -0.0000000  -0.0000022   0.0000076   0.0000139   0.0000038
   53  -0.0000003   0.0000004   0.0000002   0.0000086  -0.0000015   0.0000225
   54   0.0000023   0.0000000   0.0000005   0.0000038  -0.0000012  -0.0000038
   55   0.0000302  -0.0000002  -0.0000037  -0.0000282  -0.0000239  -0.0000002
   56   0.0000043   0.0000410   0.0000029   0.0000176   0.0002184  -0.0002396
   57  -0.0002250   0.0000000  -0.0000199  -0.0000435   0.0000920   0.0002048
   58  -0.0000726  -0.0000002  -0.0000088  -0.0000159   0.0000183   0.0000639
   59   0.0000015  -0.0000093  -0.0000001   0.0000265   0.0000008   0.0000034
   60  -0.0000000  -0.0000002  -0.0000003  -0.0000097  -0.0000148  -0.0000144
   61  -0.0005445  -0.0000015  -0.0000298  -0.0005673  -0.0000047   0.0006891
   62  -0.0000098   0.0000045  -0.0000030   0.0000251  -0.0000448   0.0000012
   63   0.0004768   0.0000021   0.0000512   0.0000287   0.0002342  -0.0000621
   64  -0.0000498   0.0000001  -0.0000193   0.0003529   0.0002614   0.0001898
   65   0.0000036   0.0000045   0.0000010   0.0002013  -0.0001152   0.0001338
   66  -0.0002234  -0.0000008  -0.0000477   0.0002605  -0.0000757   0.0000761
           25          26          27          28          29          30
    1  -0.0028489   0.0003158  -0.0010558  -0.1612765  -0.1166777  -0.0184717
    2   0.0040129   0.0027229   0.0006467  -0.0552728  -0.2387179  -0.0111922
    3  -0.0009885   0.0000544   0.0033950  -0.0176588  -0.0213952  -0.0595341
    4   0.0003207   0.0000273   0.0001569   0.0634272   0.0290968   0.0100537
    5  -0.0000609  -0.0000474   0.0000012  -0.0283721  -0.0630249  -0.0054209
    6   0.0001673   0.0000024  -0.0007277   0.0093808   0.0040245   0.0062975
    7  -0.0004432  -0.0009634  -0.0000600  -0.0010767   0.0017949  -0.0008056
    8  -0.0009048  -0.0014557  -0.0001555   0.0046902   0.0013158   0.0007277
    9  -0.0000589  -0.0001688  -0.0001364  -0.0007999   0.0002483   0.0038519
   10  -0.0010272   0.0044232  -0.0006478  -0.0523095  -0.0299486  -0.0092468
   11   0.0016492   0.0011888   0.0002663  -0.0291944  -0.0171074  -0.0050727
   12  -0.0006943   0.0007274   0.0032429  -0.0091570  -0.0051458  -0.0004828
   13   0.0003639  -0.0002722   0.0000074   0.0003160   0.0000561   0.0001767
   14   0.0002918  -0.0017489   0.0000268  -0.0000290  -0.0000460  -0.0000032
   15   0.0000153  -0.0000706   0.0002853   0.0001657   0.0000178  -0.0007225
   16   0.0014953  -0.0195588  -0.0004466  -0.0269386   0.0227727  -0.0048969
   17   0.0005527  -0.0392289  -0.0003643   0.0797208   0.0327347   0.0134649
   18  -0.0002886  -0.0036459   0.0032504  -0.0041151   0.0041254   0.0034571
   19   0.0003639   0.0009577   0.0001137   0.0039651   0.0025796   0.0000755
   20   0.0090346  -0.0057088   0.0014662  -0.0007885  -0.0032765  -0.0001830
   21   0.0002677   0.0001384  -0.0007965   0.0000531   0.0003507   0.0035757
   22  -0.0689534  -0.0545671  -0.0088517  -0.2914405   0.0280930  -0.0378926
   23  -0.0547873  -0.1355231  -0.0097115  -0.0337073  -0.0960179  -0.0061751
   24  -0.0087727  -0.0096837  -0.0233177  -0.0387604   0.0042290  -0.0626436
   25   0.0982624   0.0780728   0.0157197  -0.0194187  -0.0326609  -0.0040535
   26   0.0780728   0.1952088   0.0142047  -0.0122010  -0.0180464  -0.0022154
   27   0.0157197   0.0142047   0.0132068  -0.0037267  -0.0055427   0.0024306
   28  -0.0194187  -0.0122010  -0.0037267   0.5780060   0.0471398   0.0760909
   29  -0.0326609  -0.0180464  -0.0055427   0.0471398   0.5310171   0.0129544
   30  -0.0040535  -0.0022154   0.0024306   0.0760909   0.0129544   0.1284735
   31  -0.0077177   0.0037738  -0.0011160  -0.0692719   0.0516979  -0.0071812
   32  -0.0037959   0.0030892  -0.0005931   0.0547045  -0.1304211   0.0071824
   33  -0.0011939   0.0006686  -0.0010195  -0.0072119   0.0067377  -0.0244352
   34   0.0000567   0.0005162  -0.0000219  -0.0211891  -0.0115089  -0.0042802
   35  -0.0013673  -0.0005547  -0.0002457  -0.0268481   0.0041450  -0.0041495
   36  -0.0000405   0.0000660   0.0002284  -0.0044198  -0.0017329   0.0034164
   37  -0.0001356  -0.0000973  -0.0000903  -0.0005676   0.0028835   0.0001149
   38  -0.0000726   0.0000904  -0.0000044   0.0002355  -0.0008868  -0.0015321
   39  -0.0005460  -0.0004106  -0.0000788  -0.0029263   0.0007334  -0.0014091
   40   0.0000418  -0.0000237   0.0000265  -0.0000228   0.0001109   0.0016529
   41  -0.0000476  -0.0000252  -0.0000026  -0.0008270  -0.0001855   0.0007077
   42   0.0001839   0.0001457  -0.0000115   0.0013291  -0.0005041  -0.0006432
   43   0.0001685   0.0001579   0.0000305  -0.0004120   0.0001131  -0.0001257
   44   0.0001102  -0.0000235   0.0000661   0.0006646  -0.0003103   0.0004185
   45  -0.0001698  -0.0001783  -0.0000268  -0.0001282  -0.0003269  -0.0000893
   46  -0.0001573  -0.0001887  -0.0000307  -0.0002422   0.0005907  -0.0000034
   47   0.0000045   0.0000093  -0.0000089   0.0000648   0.0000369   0.0000396
   48   0.0001301   0.0001413   0.0000316   0.0001150  -0.0003132   0.0000861
   49  -0.0001304  -0.0000968  -0.0000203  -0.0002130   0.0002928  -0.0000362
   50  -0.0000192   0.0000160  -0.0000281  -0.0000724   0.0001813  -0.0001918
   51   0.0000454   0.0000527   0.0000001  -0.0000037  -0.0000410   0.0000629
   52   0.0000004  -0.0000044  -0.0000000   0.0000159   0.0000320   0.0000035
   53  -0.0000100  -0.0000152  -0.0000025  -0.0000334   0.0000360  -0.0000332
   54   0.0000008   0.0000009  -0.0000011   0.0000033   0.0000025  -0.0000113
   55   0.0000509   0.0000011   0.0000028  -0.0004886   0.0002704  -0.0000655
   56   0.0000988   0.0000266   0.0000361   0.0007594  -0.0003116   0.0003297
   57  -0.0000596  -0.0000914  -0.0000006  -0.0003632   0.0009893   0.0000258
   58  -0.0000351  -0.0000386  -0.0000003  -0.0001855   0.0002786  -0.0000204
   59  -0.0000049  -0.0000139  -0.0000010   0.0000523   0.0001323  -0.0000677
   60  -0.0000078  -0.0000050   0.0000011  -0.0000317   0.0000667   0.0000170
   61  -0.0003532  -0.0002523  -0.0000010  -0.0014687   0.0030531  -0.0000158
   62  -0.0000633   0.0000468  -0.0000470  -0.0002489  -0.0010233   0.0011086
   63   0.0005169   0.0004425   0.0001131   0.0030521  -0.0000547  -0.0004284
   64   0.0000955   0.0000186   0.0000116   0.0007883  -0.0000530  -0.0010664
   65  -0.0000332  -0.0000066  -0.0000069  -0.0004364  -0.0002190  -0.0006978
   66  -0.0001733  -0.0001754  -0.0000690  -0.0008948   0.0005778  -0.0012954
           31          32          33          34          35          36
    1   0.0046275   0.0198442   0.0002791  -0.2104569   0.0002328  -0.0218966
    2   0.0002283  -0.0407673  -0.0004373  -0.0000123  -0.0758128   0.0000772
    3   0.0000994   0.0026875   0.0041579  -0.0212416   0.0001688  -0.0798104
    4  -0.0010184  -0.0046985  -0.0009118  -0.0210834   0.0266893  -0.0037504
    5  -0.0017947   0.0012779  -0.0003071   0.0113269   0.0041806   0.0017177
    6  -0.0008530  -0.0007807   0.0038169  -0.0040826   0.0040843   0.0034491
    7   0.0003482   0.0000783   0.0000298  -0.0024258   0.0034519   0.0001331
    8  -0.0000576  -0.0019694  -0.0000238  -0.0022493  -0.0026533  -0.0004061
    9   0.0000271  -0.0000200   0.0001934   0.0000913   0.0005620  -0.0023861
   10   0.0006407   0.0004552   0.0002946   0.0010369   0.0013875  -0.0006983
   11   0.0003942   0.0000526   0.0000976   0.0024377  -0.0034743   0.0002043
   12   0.0002678   0.0000945  -0.0008242  -0.0006388   0.0001652   0.0050708
   13  -0.0004578   0.0009118  -0.0000457   0.0000667   0.0013719  -0.0000069
   14   0.0009738  -0.0014466   0.0001493  -0.0005159  -0.0005542  -0.0000843
   15  -0.0000456   0.0001349  -0.0001278  -0.0000267   0.0002279   0.0002368
   16  -0.0020547  -0.0008213  -0.0009229  -0.0005849   0.0000095   0.0001392
   17  -0.0044644   0.0020793  -0.0007877  -0.0000127  -0.0013301   0.0000153
   18  -0.0009814  -0.0001801   0.0033693   0.0001103  -0.0000029  -0.0013226
   19  -0.0012820   0.0006105  -0.0002271   0.0010916   0.0000020   0.0001073
   20   0.0012282  -0.0001675   0.0001951   0.0000028   0.0000591  -0.0000006
   21  -0.0002236   0.0001020   0.0001205   0.0001643  -0.0000002   0.0001228
   22  -0.0203914   0.0110739  -0.0037560   0.0010248  -0.0013568  -0.0006841
   23   0.0326842  -0.0170685   0.0051296  -0.0024096  -0.0034881  -0.0004091
   24  -0.0035514   0.0016090   0.0028087  -0.0006800  -0.0003439   0.0050446
   25  -0.0077177  -0.0037959  -0.0011939   0.0000567  -0.0013673  -0.0000405
   26   0.0037738   0.0030892   0.0006686   0.0005162  -0.0005547   0.0000660
   27  -0.0011160  -0.0005931  -0.0010195  -0.0000219  -0.0002457   0.0002284
   28  -0.0692719   0.0547045  -0.0072119  -0.0211891  -0.0268481  -0.0044198
   29   0.0516979  -0.1304211   0.0067377  -0.0115089   0.0041450  -0.0017329
   30  -0.0071812   0.0071824  -0.0244352  -0.0042802  -0.0041495   0.0034164
   31   0.0977720  -0.0783662   0.0134460  -0.0025213  -0.0035978   0.0000314
   32  -0.0783662   0.1897639  -0.0102767   0.0021809  -0.0028968   0.0003835
   33   0.0134460  -0.0102767   0.0141787   0.0001035  -0.0006003  -0.0023657
   34  -0.0025213   0.0021809   0.0001035   0.6342809  -0.0006016   0.0117054
   35  -0.0035978  -0.0028968  -0.0006003  -0.0006016   0.1727251  -0.0073504
   36   0.0000314   0.0003835  -0.0023657   0.0117054  -0.0073504   0.6145116
   37   0.0002515  -0.0010393   0.0008366  -0.1907777  -0.0005300   0.0579549
   38  -0.0016144  -0.0011342   0.0005677  -0.0014533  -0.0568192   0.0021698
   39   0.0000010  -0.0007233  -0.0000699   0.1206940   0.0020145  -0.2021071
   40  -0.0000818   0.0001611  -0.0000300   0.0066058  -0.0001677   0.0078848
   41  -0.0000463   0.0003421   0.0000484   0.0001722   0.0038933   0.0006335
   42  -0.0001851   0.0000668   0.0002466  -0.0123494   0.0007146  -0.0421675
   43   0.0005173   0.0001730  -0.0002188  -0.0380619  -0.0009254   0.0665083
   44   0.0002232   0.0000810  -0.0001418  -0.0000040   0.0046765  -0.0010181
   45  -0.0001420   0.0001793  -0.0002296   0.0124397  -0.0006549   0.0465683
   46   0.0000422  -0.0001797   0.0000555  -0.0021337   0.0000807  -0.0047339
   47  -0.0000153  -0.0000531  -0.0000005   0.0000269   0.0037774   0.0000929
   48   0.0000145   0.0000946  -0.0000037  -0.0006527   0.0000687   0.0003674
   49  -0.0002203  -0.0002846  -0.0000586  -0.0019348  -0.0000983   0.0091840
   50   0.0001625   0.0001501   0.0000798  -0.0001596  -0.0008862   0.0010580
   51  -0.0000029   0.0000167   0.0002216   0.0090258   0.0010551  -0.0643886
   52   0.0000035  -0.0000081  -0.0000012   0.0005127  -0.0000164   0.0002724
   53  -0.0000116  -0.0000464   0.0000007  -0.0000239  -0.0010529   0.0000134
   54   0.0000001   0.0000006   0.0000096   0.0003177  -0.0000006  -0.0011307
   55   0.0004181   0.0002233   0.0003771  -0.0079443   0.0014671  -0.0793926
   56   0.0000827   0.0000486   0.0000258   0.0006381   0.0066955   0.0002179
   57   0.0002980  -0.0003580  -0.0001071  -0.0325359  -0.0000318   0.0134233
   58   0.0000699  -0.0001067  -0.0000220  -0.0051256   0.0000418   0.0001861
   59   0.0000129  -0.0001035   0.0000216   0.0000617   0.0050297   0.0000594
   60  -0.0000026  -0.0000233   0.0000033  -0.0003327   0.0000773   0.0014174
   61   0.0004238  -0.0013128  -0.0007322  -0.1413592   0.0008470  -0.0421537
   62  -0.0014654  -0.0011272  -0.0010191   0.0020424  -0.0591583   0.0036305
   63   0.0000197   0.0003923  -0.0002930  -0.1039687   0.0036979  -0.2643959
   64  -0.0000960   0.0001971  -0.0000898   0.0009110  -0.0000639   0.0036565
   65  -0.0000278   0.0003167  -0.0001275  -0.0004629   0.0034995   0.0006637
   66   0.0000798   0.0000106   0.0003491   0.0261610   0.0005447  -0.0337806
           37          38          39          40          41          42
    1  -0.0274699  -0.0001312   0.0060163  -0.0021490   0.0000411  -0.0025975
    2  -0.0003401   0.0036302  -0.0000487  -0.0000803  -0.0023508  -0.0000036
    3   0.0217513  -0.0001436   0.0093867   0.0031539   0.0000237  -0.0020415
    4  -0.0005266  -0.0001356  -0.0029368  -0.0000408   0.0008007   0.0013937
    5  -0.0028909  -0.0008963  -0.0007994  -0.0001178  -0.0001953   0.0005382
    6   0.0000902   0.0015755  -0.0014055   0.0016683  -0.0007113  -0.0006751
    7   0.0002313   0.0015702   0.0000833  -0.0000978   0.0000620  -0.0001939
    8   0.0010582  -0.0010777   0.0007004  -0.0001557   0.0003143  -0.0000779
    9   0.0008294  -0.0005629  -0.0000774  -0.0000230  -0.0000704   0.0002525
   10  -0.0003136  -0.0000345  -0.0001563   0.0005010  -0.0003102  -0.0001357
   11  -0.0001105  -0.0001453   0.0003553  -0.0002127  -0.0001346  -0.0001720
   12  -0.0007984  -0.0003055  -0.0003228  -0.0000880   0.0000725  -0.0000127
   13  -0.0001371   0.0000834  -0.0005483   0.0000413   0.0000429   0.0001884
   14   0.0000997   0.0000786   0.0004172   0.0000234  -0.0000199  -0.0001497
   15  -0.0000884   0.0000014  -0.0000711   0.0000262   0.0000051  -0.0000121
   16   0.0002362   0.0000096   0.0001414  -0.0000489  -0.0000021   0.0000402
   17   0.0000070   0.0000326  -0.0000050  -0.0000063   0.0001899   0.0000089
   18   0.0003044  -0.0000278   0.0002939  -0.0001560   0.0000086   0.0000298
   19  -0.0003645   0.0000042  -0.0004646  -0.0001136  -0.0000026   0.0001840
   20   0.0000001  -0.0000144   0.0000006  -0.0000005   0.0000055  -0.0000002
   21  -0.0001104   0.0000028  -0.0001208  -0.0000060  -0.0000011   0.0000217
   22  -0.0003130   0.0000230  -0.0001639   0.0004828   0.0003182  -0.0001134
   23   0.0001133  -0.0001359  -0.0003499   0.0002241  -0.0001360   0.0001612
   24  -0.0007720   0.0003583  -0.0003194  -0.0000932  -0.0000846  -0.0000056
   25  -0.0001356  -0.0000726  -0.0005460   0.0000418  -0.0000476   0.0001839
   26  -0.0000973   0.0000904  -0.0004106  -0.0000237  -0.0000252   0.0001457
   27  -0.0000903  -0.0000044  -0.0000788   0.0000265  -0.0000026  -0.0000115
   28  -0.0005676   0.0002355  -0.0029263  -0.0000228  -0.0008270   0.0013291
   29   0.0028835  -0.0008868   0.0007334   0.0001109  -0.0001855  -0.0005041
   30   0.0001149  -0.0015321  -0.0014091   0.0016529   0.0007077  -0.0006432
   31   0.0002515  -0.0016144   0.0000010  -0.0000818  -0.0000463  -0.0001851
   32  -0.0010393  -0.0011342  -0.0007233   0.0001611   0.0003421   0.0000668
   33   0.0008366   0.0005677  -0.0000699  -0.0000300   0.0000484   0.0002466
   34  -0.1907777  -0.0014533   0.1206940   0.0066058   0.0001722  -0.0123494
   35  -0.0005300  -0.0568192   0.0020145  -0.0001677   0.0038933   0.0007146
   36   0.0579549   0.0021698  -0.2021071   0.0078848   0.0006335  -0.0421675
   37   0.6008749  -0.0012783  -0.0285567  -0.0534309   0.0006654  -0.0410186
   38  -0.0012783   0.1171234  -0.0061638   0.0007047  -0.0220852   0.0018292
   39  -0.0285567  -0.0061638   0.5051073  -0.0374167   0.0017827  -0.1411426
   40  -0.0534309   0.0007047  -0.0374167   0.0721649  -0.0011240   0.0593049
   41   0.0006654  -0.0220852   0.0017827  -0.0011240   0.0106973  -0.0030505
   42  -0.0410186   0.0018292  -0.1411426   0.0593049  -0.0030505   0.2070419
   43  -0.2940782   0.0020237  -0.0635361  -0.0120233   0.0002484  -0.0097193
   44   0.0010332  -0.0590492   0.0010193   0.0005562   0.0033621   0.0004589
   45   0.0004465   0.0006965  -0.1010562  -0.0338600   0.0005780  -0.0257729
   46  -0.0258650  -0.0003843   0.0310169  -0.0061248   0.0000005   0.0016953
   47   0.0000148   0.0027889   0.0000492   0.0000937  -0.0009472  -0.0000648
   48   0.0072264   0.0001592  -0.0096238  -0.0047912  -0.0000441   0.0035080
   49  -0.0067478   0.0005454  -0.0314208  -0.0048745   0.0000716  -0.0021217
   50   0.0015506   0.0060746   0.0000908  -0.0000351   0.0038882  -0.0000037
   51  -0.0861064   0.0003647   0.0124983   0.0037032  -0.0000317   0.0040630
   52   0.0008313   0.0000577  -0.0014893  -0.0000213   0.0000016   0.0000010
   53   0.0000194   0.0052546   0.0001774   0.0000349   0.0001216   0.0000231
   54  -0.0005574   0.0001703  -0.0040386  -0.0014359   0.0000183  -0.0009281
   55  -0.0632419  -0.0000349   0.0215809   0.0009988  -0.0000271  -0.0005420
   56  -0.0000743  -0.0017882  -0.0000289   0.0000118  -0.0008411   0.0000272
   57   0.0214470  -0.0000114  -0.0062108  -0.0011017   0.0000303  -0.0023210
   58  -0.0010608  -0.0000137   0.0008091   0.0001202  -0.0000031  -0.0000175
   59   0.0000063  -0.0007329  -0.0000315  -0.0000034  -0.0003713  -0.0000091
   60   0.0006147  -0.0000251   0.0002930  -0.0000319  -0.0000077   0.0000394
   61   0.0643055  -0.0001517  -0.0088947  -0.0023314  -0.0000297   0.0043191
   62  -0.0012177   0.0055141   0.0011746   0.0000138   0.0043310   0.0000246
   63   0.0510617   0.0008172  -0.0595948   0.0012649   0.0000590   0.0026010
   64  -0.0017037   0.0000458  -0.0012847   0.0004042  -0.0000049   0.0003550
   65   0.0001302   0.0041783   0.0000509  -0.0000075   0.0001467   0.0000372
   66  -0.0045790   0.0000610   0.0000683   0.0003480   0.0000362  -0.0020704
           43          44          45          46          47          48
    1   0.0002653  -0.0000867   0.0033813  -0.0001325   0.0000106  -0.0004567
    2   0.0000023   0.0056997   0.0001222  -0.0000147   0.0001760   0.0000050
    3   0.0021349   0.0001369  -0.0026049   0.0014696   0.0000002  -0.0003956
    4  -0.0004088  -0.0006411  -0.0001392  -0.0002417  -0.0000658   0.0001139
    5  -0.0001081  -0.0003155   0.0003082  -0.0005970   0.0000338   0.0003213
    6  -0.0001434  -0.0004164  -0.0000887  -0.0000143  -0.0000456   0.0000915
    7   0.0005189  -0.0002169  -0.0001445   0.0000422   0.0000133   0.0000129
    8  -0.0001828   0.0000760  -0.0001798   0.0001816  -0.0000497  -0.0001004
    9  -0.0002031   0.0001519  -0.0002205   0.0000584  -0.0000002  -0.0000062
   10  -0.0001458  -0.0000139   0.0000763   0.0001301   0.0000144  -0.0000474
   11   0.0002338   0.0003191  -0.0001677  -0.0002380  -0.0000145   0.0001630
   12  -0.0000071   0.0002088   0.0002266  -0.0000977  -0.0000356  -0.0000264
   13   0.0001702  -0.0001001  -0.0001723  -0.0001590  -0.0000076   0.0001313
   14  -0.0001589  -0.0000262   0.0001760   0.0001888   0.0000114  -0.0001413
   15   0.0000267  -0.0000606  -0.0000250  -0.0000270   0.0000077   0.0000292
   16  -0.0002232  -0.0000089   0.0003276   0.0002510   0.0000021  -0.0002128
   17   0.0000056   0.0000390   0.0000086  -0.0000002  -0.0000064  -0.0000009
   18  -0.0000948   0.0000106  -0.0000433   0.0000994  -0.0000007  -0.0000318
   19   0.0002649   0.0000022  -0.0001856  -0.0003330  -0.0000018   0.0002297
   20   0.0000005   0.0000579   0.0000006  -0.0000004  -0.0000074  -0.0000001
   21   0.0000556   0.0000015  -0.0000179  -0.0000587  -0.0000007   0.0000407
   22  -0.0001390   0.0000116   0.0000885   0.0001280  -0.0000129  -0.0000474
   23  -0.0002409   0.0003249   0.0001656   0.0002420  -0.0000133  -0.0001633
   24  -0.0000175  -0.0002459   0.0002283  -0.0000912   0.0000424  -0.0000293
   25   0.0001685   0.0001102  -0.0001698  -0.0001573   0.0000045   0.0001301
   26   0.0001579  -0.0000235  -0.0001783  -0.0001887   0.0000093   0.0001413
   27   0.0000305   0.0000661  -0.0000268  -0.0000307  -0.0000089   0.0000316
   28  -0.0004120   0.0006646  -0.0001282  -0.0002422   0.0000648   0.0001150
   29   0.0001131  -0.0003103  -0.0003269   0.0005907   0.0000369  -0.0003132
   30  -0.0001257   0.0004185  -0.0000893  -0.0000034   0.0000396   0.0000861
   31   0.0005173   0.0002232  -0.0001420   0.0000422  -0.0000153   0.0000145
   32   0.0001730   0.0000810   0.0001793  -0.0001797  -0.0000531   0.0000946
   33  -0.0002188  -0.0001418  -0.0002296   0.0000555  -0.0000005  -0.0000037
   34  -0.0380619  -0.0000040   0.0124397  -0.0021337   0.0000269  -0.0006527
   35  -0.0009254   0.0046765  -0.0006549   0.0000807   0.0037774   0.0000687
   36   0.0665083  -0.0010181   0.0465683  -0.0047339   0.0000929   0.0003674
   37  -0.2940782   0.0010332   0.0004465  -0.0258650   0.0000148   0.0072264
   38   0.0020237  -0.0590492   0.0006965  -0.0003843   0.0027889   0.0001592
   39  -0.0635361   0.0010193  -0.1010562   0.0310169   0.0000492  -0.0096238
   40  -0.0120233   0.0005562  -0.0338600  -0.0061248   0.0000937  -0.0047912
   41   0.0002484   0.0033621   0.0005780   0.0000005  -0.0009472  -0.0000441
   42  -0.0097193   0.0004589  -0.0257729   0.0016953  -0.0000648   0.0035080
   43   0.5718053  -0.0032278   0.0569913  -0.0893715  -0.0006507   0.0615019
   44  -0.0032278   0.1136794  -0.0084082  -0.0006024  -0.0210597   0.0013851
   45   0.0569913  -0.0084082   0.5676348   0.0576497   0.0013685  -0.1099590
   46  -0.0893715  -0.0006024   0.0576497   0.1227912   0.0010037  -0.0927019
   47  -0.0006507  -0.0210597   0.0013685   0.0010037   0.0101078  -0.0021943
   48   0.0615019   0.0013851  -0.1099590  -0.0927019  -0.0021943   0.1545856
   49  -0.1456866   0.0025364  -0.1114165  -0.0003317  -0.0005265   0.0312561
   50   0.0013074  -0.0606224   0.0046431  -0.0000992   0.0042970   0.0005534
   51  -0.0444490   0.0043040  -0.2865923   0.0066104   0.0007247  -0.0373308
   52  -0.0075799   0.0000324   0.0013871   0.0011691  -0.0000388   0.0008967
   53   0.0006108   0.0031754   0.0000720  -0.0000059  -0.0025261  -0.0000514
   54  -0.0294513   0.0002769  -0.0024233  -0.0007148  -0.0000608   0.0007397
   55   0.0609638  -0.0011067   0.0477715   0.0012857   0.0001362  -0.0063140
   56  -0.0002050   0.0074415   0.0008663   0.0000380   0.0042002   0.0001325
   57  -0.0057852   0.0011283  -0.0551981  -0.0011965   0.0000968  -0.0010715
   58  -0.0014721   0.0000042   0.0028099  -0.0002019  -0.0000176   0.0011339
   59  -0.0000182   0.0067572   0.0001048   0.0000003   0.0001263   0.0000127
   60   0.0029550   0.0001297  -0.0006860   0.0000698   0.0000185  -0.0009329
   61  -0.0469419   0.0008660  -0.0383286   0.0002466  -0.0000301   0.0012793
   62   0.0008752  -0.0036298   0.0006538   0.0000026  -0.0004876  -0.0000370
   63  -0.0363507   0.0006020  -0.0296554  -0.0001649  -0.0000363   0.0011003
   64   0.0018750  -0.0000343   0.0013234  -0.0007917  -0.0000180   0.0011821
   65  -0.0000373  -0.0006536  -0.0000327  -0.0000183  -0.0004000   0.0000094
   66  -0.0001001  -0.0000068   0.0000333   0.0011095   0.0000080  -0.0011693
           49          50          51          52          53          54
    1   0.0009519   0.0000003   0.0001418  -0.0000911   0.0000028  -0.0000129
    2  -0.0000157  -0.0012703  -0.0000253  -0.0000007  -0.0002263  -0.0000060
    3   0.0005174  -0.0000024  -0.0012795  -0.0000420  -0.0000061   0.0000910
    4  -0.0002089   0.0000608   0.0000121   0.0000163   0.0000318   0.0000051
    5  -0.0002877   0.0001729   0.0000558  -0.0000315   0.0000338   0.0000003
    6  -0.0000308   0.0001846   0.0000776   0.0000033   0.0000351  -0.0000089
    7  -0.0002184  -0.0001430  -0.0000318   0.0000041   0.0000113   0.0000000
    8   0.0002713   0.0001368   0.0000049   0.0000073  -0.0000441  -0.0000029
    9  -0.0000499  -0.0000808   0.0002014  -0.0000010  -0.0000028   0.0000091
   10   0.0000957   0.0000486  -0.0000390   0.0000072  -0.0000090   0.0000037
   11   0.0000459  -0.0000975   0.0000711  -0.0000140  -0.0000009   0.0000012
   12   0.0000114  -0.0001628   0.0000010   0.0000034  -0.0000212  -0.0000053
   13  -0.0001303   0.0000176   0.0000450   0.0000005   0.0000097   0.0000012
   14   0.0000953   0.0000159  -0.0000529   0.0000043  -0.0000148  -0.0000015
   15  -0.0000178   0.0000289   0.0000007   0.0000001   0.0000019  -0.0000010
   16   0.0001354  -0.0000019  -0.0000710   0.0000080   0.0000002  -0.0000009
   17  -0.0000011  -0.0000025   0.0000001   0.0000001   0.0000051   0.0000000
   18   0.0000150   0.0000084   0.0000082   0.0000030  -0.0000008   0.0000001
   19  -0.0001023  -0.0000007   0.0000843  -0.0000076  -0.0000003   0.0000023
   20  -0.0000009  -0.0000569  -0.0000011  -0.0000000   0.0000004   0.0000000
   21  -0.0000199  -0.0000026   0.0000078  -0.0000022   0.0000002   0.0000005
   22   0.0000980  -0.0000458  -0.0000375   0.0000076   0.0000086   0.0000038
   23  -0.0000471  -0.0000998  -0.0000759   0.0000139  -0.0000015  -0.0000012
   24   0.0000138   0.0001613   0.0000126   0.0000038   0.0000225  -0.0000038
   25  -0.0001304  -0.0000192   0.0000454   0.0000004  -0.0000100   0.0000008
   26  -0.0000968   0.0000160   0.0000527  -0.0000044  -0.0000152   0.0000009
   27  -0.0000203  -0.0000281   0.0000001  -0.0000000  -0.0000025  -0.0000011
   28  -0.0002130  -0.0000724  -0.0000037   0.0000159  -0.0000334   0.0000033
   29   0.0002928   0.0001813  -0.0000410   0.0000320   0.0000360   0.0000025
   30  -0.0000362  -0.0001918   0.0000629   0.0000035  -0.0000332  -0.0000113
   31  -0.0002203   0.0001625  -0.0000029   0.0000035  -0.0000116   0.0000001
   32  -0.0002846   0.0001501   0.0000167  -0.0000081  -0.0000464   0.0000006
   33  -0.0000586   0.0000798   0.0002216  -0.0000012   0.0000007   0.0000096
   34  -0.0019348  -0.0001596   0.0090258   0.0005127  -0.0000239   0.0003177
   35  -0.0000983  -0.0008862   0.0010551  -0.0000164  -0.0010529  -0.0000006
   36   0.0091840   0.0010580  -0.0643886   0.0002724   0.0000134  -0.0011307
   37  -0.0067478   0.0015506  -0.0861064   0.0008313   0.0000194  -0.0005574
   38   0.0005454   0.0060746   0.0003647   0.0000577   0.0052546   0.0001703
   39  -0.0314208   0.0000908   0.0124983  -0.0014893   0.0001774  -0.0040386
   40  -0.0048745  -0.0000351   0.0037032  -0.0000213   0.0000349  -0.0014359
   41   0.0000716   0.0038882  -0.0000317   0.0000016   0.0001216   0.0000183
   42  -0.0021217  -0.0000037   0.0040630   0.0000010   0.0000231  -0.0009281
   43  -0.1456866   0.0013074  -0.0444490  -0.0075799   0.0006108  -0.0294513
   44   0.0025364  -0.0606224   0.0043040   0.0000324   0.0031754   0.0002769
   45  -0.1114165   0.0046431  -0.2865923   0.0013871   0.0000720  -0.0024233
   46  -0.0003317  -0.0000992   0.0066104   0.0011691  -0.0000059  -0.0007148
   47  -0.0005265   0.0042970   0.0007247  -0.0000388  -0.0025261  -0.0000608
   48   0.0312561   0.0005534  -0.0373308   0.0008967  -0.0000514   0.0007397
   49   0.7470271  -0.0036435  -0.0006632  -0.3364059   0.0026671  -0.0435453
   50  -0.0036435   0.1286059  -0.0095762   0.0027300  -0.0356094   0.0007829
   51  -0.0006632  -0.0095762   0.6610759  -0.0462056   0.0008086  -0.0628412
   52  -0.3364059   0.0027300  -0.0462056   0.3548899  -0.0029144   0.0468451
   53   0.0026671  -0.0356094   0.0008086  -0.0029144   0.0243643  -0.0010320
   54  -0.0435453   0.0007829  -0.0628412   0.0468451  -0.0010320   0.0651090
   55  -0.2149159  -0.0004353   0.0724609  -0.0137221  -0.0003194   0.0251303
   56  -0.0016658  -0.0598079   0.0031077   0.0001897   0.0039559  -0.0002160
   57   0.1419246   0.0027616  -0.2589109  -0.0045077  -0.0000569   0.0076028
   58   0.0106470  -0.0004241   0.0203147   0.0007783  -0.0000194  -0.0004186
   59   0.0001230   0.0034552   0.0002728  -0.0000422  -0.0043204  -0.0000933
   60  -0.0094971   0.0004353  -0.0170033   0.0000425  -0.0000968   0.0008785
   61  -0.0439523  -0.0009428   0.0712320   0.0002548  -0.0000333   0.0025372
   62  -0.0000158   0.0072038  -0.0011235  -0.0000001   0.0068399   0.0001550
   63   0.0160256  -0.0007676   0.0474699   0.0026507   0.0001406  -0.0025345
   64  -0.0028850   0.0001456  -0.0060667  -0.0006716  -0.0000160   0.0012868
   65   0.0000336   0.0042545   0.0000862   0.0000017   0.0000709   0.0000053
   66  -0.0000508   0.0000295   0.0026447   0.0001366   0.0000085  -0.0005123
           55          56          57          58          59          60
    1   0.0015548  -0.0000002  -0.0012249  -0.0000088  -0.0000042   0.0001405
    2   0.0000213   0.0055076   0.0002181   0.0000248   0.0002184   0.0000061
    3  -0.0013388   0.0001844  -0.0051103  -0.0012945   0.0000183   0.0000805
    4  -0.0004618  -0.0007300  -0.0004079  -0.0001849  -0.0000504  -0.0000341
    5  -0.0002439  -0.0002551  -0.0010032  -0.0002765   0.0001348  -0.0000601
    6  -0.0000813  -0.0003307  -0.0000049  -0.0000264   0.0000684   0.0000164
    7   0.0003638  -0.0001101   0.0003006   0.0000674  -0.0000103  -0.0000032
    8  -0.0001891   0.0000277   0.0003492   0.0001052  -0.0001041   0.0000176
    9   0.0003478  -0.0000293  -0.0000994  -0.0000208  -0.0000208   0.0000029
   10  -0.0000256  -0.0000206  -0.0000437  -0.0000174  -0.0000254  -0.0000111
   11   0.0000219   0.0002148  -0.0000859  -0.0000195   0.0000026   0.0000148
   12  -0.0000002   0.0002557   0.0002121   0.0000644  -0.0000063  -0.0000137
   13   0.0000468  -0.0000964  -0.0000649  -0.0000354   0.0000056  -0.0000074
   14  -0.0000033   0.0000254   0.0000914   0.0000379  -0.0000154   0.0000042
   15   0.0000022  -0.0000390  -0.0000002   0.0000006   0.0000010   0.0000013
   16   0.0000219   0.0000010   0.0000649   0.0000308  -0.0000013   0.0000136
   17   0.0000003  -0.0000017   0.0000009   0.0000008   0.0000120   0.0000002
   18   0.0000556  -0.0000188  -0.0000754  -0.0000180   0.0000017   0.0000028
   19   0.0000302   0.0000043  -0.0002250  -0.0000726   0.0000015  -0.0000000
   20  -0.0000002   0.0000410   0.0000000  -0.0000002  -0.0000093  -0.0000002
   21  -0.0000037   0.0000029  -0.0000199  -0.0000088  -0.0000001  -0.0000003
   22  -0.0000282   0.0000176  -0.0000435  -0.0000159   0.0000265  -0.0000097
   23  -0.0000239   0.0002184   0.0000920   0.0000183   0.0000008  -0.0000148
   24  -0.0000002  -0.0002396   0.0002048   0.0000639   0.0000034  -0.0000144
   25   0.0000509   0.0000988  -0.0000596  -0.0000351  -0.0000049  -0.0000078
   26   0.0000011   0.0000266  -0.0000914  -0.0000386  -0.0000139  -0.0000050
   27   0.0000028   0.0000361  -0.0000006  -0.0000003  -0.0000010   0.0000011
   28  -0.0004886   0.0007594  -0.0003632  -0.0001855   0.0000523  -0.0000317
   29   0.0002704  -0.0003116   0.0009893   0.0002786   0.0001323   0.0000667
   30  -0.0000655   0.0003297   0.0000258  -0.0000204  -0.0000677   0.0000170
   31   0.0004181   0.0000827   0.0002980   0.0000699   0.0000129  -0.0000026
   32   0.0002233   0.0000486  -0.0003580  -0.0001067  -0.0001035  -0.0000233
   33   0.0003771   0.0000258  -0.0001071  -0.0000220   0.0000216   0.0000033
   34  -0.0079443   0.0006381  -0.0325359  -0.0051256   0.0000617  -0.0003327
   35   0.0014671   0.0066955  -0.0000318   0.0000418   0.0050297   0.0000773
   36  -0.0793926   0.0002179   0.0134233   0.0001861   0.0000594   0.0014174
   37  -0.0632419  -0.0000743   0.0214470  -0.0010608   0.0000063   0.0006147
   38  -0.0000349  -0.0017882  -0.0000114  -0.0000137  -0.0007329  -0.0000251
   39   0.0215809  -0.0000289  -0.0062108   0.0008091  -0.0000315   0.0002930
   40   0.0009988   0.0000118  -0.0011017   0.0001202  -0.0000034  -0.0000319
   41  -0.0000271  -0.0008411   0.0000303  -0.0000031  -0.0003713  -0.0000077
   42  -0.0005420   0.0000272  -0.0023210  -0.0000175  -0.0000091   0.0000394
   43   0.0609638  -0.0002050  -0.0057852  -0.0014721  -0.0000182   0.0029550
   44  -0.0011067   0.0074415   0.0011283   0.0000042   0.0067572   0.0001297
   45   0.0477715   0.0008663  -0.0551981   0.0028099   0.0001048  -0.0006860
   46   0.0012857   0.0000380  -0.0011965  -0.0002019   0.0000003   0.0000698
   47   0.0001362   0.0042002   0.0000968  -0.0000176   0.0001263   0.0000185
   48  -0.0063140   0.0001325  -0.0010715   0.0011339   0.0000127  -0.0009329
   49  -0.2149159  -0.0016658   0.1419246   0.0106470   0.0001230  -0.0094971
   50  -0.0004353  -0.0598079   0.0027616  -0.0004241   0.0034552   0.0004353
   51   0.0724609   0.0031077  -0.2589109   0.0203147   0.0002728  -0.0170033
   52  -0.0137221   0.0001897  -0.0045077   0.0007783  -0.0000422   0.0000425
   53  -0.0003194   0.0039559  -0.0000569  -0.0000194  -0.0043204  -0.0000968
   54   0.0251303  -0.0002160   0.0076028  -0.0004186  -0.0000933   0.0008785
   55   0.6678355  -0.0035513   0.0213667  -0.0923200   0.0022958  -0.0964130
   56  -0.0035513   0.1268644  -0.0117321   0.0021748  -0.0349224   0.0059344
   57   0.0213667  -0.0117321   0.7469616  -0.0939975   0.0059716  -0.3085968
   58  -0.0923200   0.0021748  -0.0939975   0.0953967  -0.0023679   0.1000274
   59   0.0022958  -0.0349224   0.0059716  -0.0023679   0.0245754  -0.0064794
   60  -0.0964130   0.0059344  -0.3085968   0.1000274  -0.0064794   0.3252703
   61  -0.3123089   0.0029529  -0.0811638  -0.0073032  -0.0000212   0.0015407
   62   0.0015002  -0.0617479   0.0015900   0.0006037   0.0025828   0.0000825
   63  -0.0162672   0.0013300  -0.1217936  -0.0290289   0.0002477  -0.0018985
   64  -0.0281158  -0.0005187   0.0373179   0.0009290  -0.0000363   0.0009780
   65  -0.0000056   0.0044088   0.0000503  -0.0000028  -0.0024344  -0.0000752
   66   0.0113231   0.0001832  -0.0089087  -0.0005364  -0.0000743   0.0011220
           61          62          63          64          65          66
    1  -0.0159075   0.0002932  -0.0140192  -0.0019624  -0.0000466   0.0024951
    2   0.0005942   0.0038755   0.0001198   0.0000452  -0.0023053  -0.0000003
    3  -0.0305739   0.0000859  -0.0013069  -0.0029554  -0.0000223  -0.0019258
    4  -0.0015043   0.0001451   0.0030264   0.0007865   0.0004812  -0.0008460
    5  -0.0030907  -0.0009570   0.0000107   0.0000569  -0.0002035  -0.0005667
    6  -0.0001014  -0.0011003  -0.0004762  -0.0010356   0.0007371  -0.0012385
    7   0.0004547   0.0013754   0.0000958  -0.0000869   0.0000177   0.0000857
    8   0.0012667  -0.0010149  -0.0004495  -0.0001903   0.0003392  -0.0000243
    9  -0.0006648   0.0009225  -0.0002231  -0.0000816   0.0000866   0.0003584
   10  -0.0005814  -0.0000009   0.0000250   0.0003326  -0.0002090   0.0002315
   11  -0.0000081  -0.0000380  -0.0002261  -0.0002713  -0.0001150   0.0000623
   12   0.0007068  -0.0000443  -0.0000474   0.0001786  -0.0001269   0.0000568
   13  -0.0003574   0.0000455   0.0005198   0.0000967   0.0000389  -0.0001729
   14   0.0002528   0.0000566  -0.0004337  -0.0000160  -0.0000117   0.0001719
   15   0.0000037   0.0000481   0.0001041   0.0000111   0.0000077  -0.0000645
   16   0.0003701  -0.0000067  -0.0002112  -0.0000394   0.0000002  -0.0000141
   17   0.0000109   0.0000529  -0.0000039   0.0000065   0.0001288   0.0000108
   18  -0.0002659   0.0000279   0.0001073   0.0001210  -0.0000056   0.0000716
   19  -0.0005445  -0.0000098   0.0004768  -0.0000498   0.0000036  -0.0002234
   20  -0.0000015   0.0000045   0.0000021   0.0000001   0.0000045  -0.0000008
   21  -0.0000298  -0.0000030   0.0000512  -0.0000193   0.0000010  -0.0000477
   22  -0.0005673   0.0000251   0.0000287   0.0003529   0.0002013   0.0002605
   23  -0.0000047  -0.0000448   0.0002342   0.0002614  -0.0001152  -0.0000757
   24   0.0006891   0.0000012  -0.0000621   0.0001898   0.0001338   0.0000761
   25  -0.0003532  -0.0000633   0.0005169   0.0000955  -0.0000332  -0.0001733
   26  -0.0002523   0.0000468   0.0004425   0.0000186  -0.0000066  -0.0001754
   27  -0.0000010  -0.0000470   0.0001131   0.0000116  -0.0000069  -0.0000690
   28  -0.0014687  -0.0002489   0.0030521   0.0007883  -0.0004364  -0.0008948
   29   0.0030531  -0.0010233  -0.0000547  -0.0000530  -0.0002190   0.0005778
   30  -0.0000158   0.0011086  -0.0004284  -0.0010664  -0.0006978  -0.0012954
   31   0.0004238  -0.0014654   0.0000197  -0.0000960  -0.0000278   0.0000798
   32  -0.0013128  -0.0011272   0.0003923   0.0001971   0.0003167   0.0000106
   33  -0.0007322  -0.0010191  -0.0002930  -0.0000898  -0.0001275   0.0003491
   34  -0.1413592   0.0020424  -0.1039687   0.0009110  -0.0004629   0.0261610
   35   0.0008470  -0.0591583   0.0036979  -0.0000639   0.0034995   0.0005447
   36  -0.0421537   0.0036305  -0.2643959   0.0036565   0.0006637  -0.0337806
   37   0.0643055  -0.0012177   0.0510617  -0.0017037   0.0001302  -0.0045790
   38  -0.0001517   0.0055141   0.0008172   0.0000458   0.0041783   0.0000610
   39  -0.0088947   0.0011746  -0.0595948  -0.0012847   0.0000509   0.0000683
   40  -0.0023314   0.0000138   0.0012649   0.0004042  -0.0000075   0.0003480
   41  -0.0000297   0.0043310   0.0000590  -0.0000049   0.0001467   0.0000362
   42   0.0043191   0.0000246   0.0026010   0.0003550   0.0000372  -0.0020704
   43  -0.0469419   0.0008752  -0.0363507   0.0018750  -0.0000373  -0.0001001
   44   0.0008660  -0.0036298   0.0006020  -0.0000343  -0.0006536  -0.0000068
   45  -0.0383286   0.0006538  -0.0296554   0.0013234  -0.0000327   0.0000333
   46   0.0002466   0.0000026  -0.0001649  -0.0007917  -0.0000183   0.0011095
   47  -0.0000301  -0.0004876  -0.0000363  -0.0000180  -0.0004000   0.0000080
   48   0.0012793  -0.0000370   0.0011003   0.0011821   0.0000094  -0.0011693
   49  -0.0439523  -0.0000158   0.0160256  -0.0028850   0.0000336  -0.0000508
   50  -0.0009428   0.0072038  -0.0007676   0.0001456   0.0042545   0.0000295
   51   0.0712320  -0.0011235   0.0474699  -0.0060667   0.0000862   0.0026447
   52   0.0002548  -0.0000001   0.0026507  -0.0006716   0.0000017   0.0001366
   53  -0.0000333   0.0068399   0.0001406  -0.0000160   0.0000709   0.0000085
   54   0.0025372   0.0001550  -0.0025345   0.0012868   0.0000053  -0.0005123
   55  -0.3123089   0.0015002  -0.0162672  -0.0281158  -0.0000056   0.0113231
   56   0.0029529  -0.0617479   0.0013300  -0.0005187   0.0044088   0.0001832
   57  -0.0811638   0.0015900  -0.1217936   0.0373179   0.0000503  -0.0089087
   58  -0.0073032   0.0006037  -0.0290289   0.0009290  -0.0000028  -0.0005364
   59  -0.0000212   0.0025828   0.0002477  -0.0000363  -0.0024344  -0.0000743
   60   0.0015407   0.0000825  -0.0018985   0.0009780  -0.0000752   0.0011220
   61   0.5936296  -0.0032851   0.0649314  -0.0842000  -0.0006765   0.0556890
   62  -0.0032851   0.1213616  -0.0074960  -0.0006097  -0.0226411   0.0013655
   63   0.0649314  -0.0074960   0.5428884   0.0563173   0.0013712  -0.1117287
   64  -0.0842000  -0.0006097   0.0563173   0.1140302   0.0010554  -0.0903297
   65  -0.0006765  -0.0226411   0.0013712   0.0010554   0.0117574  -0.0021456
   66   0.0556890   0.0013655  -0.1117287  -0.0903297  -0.0021456   0.1580306
 **********************************************************************
 **                                                                  **
 **                       VIBRATIONAL ANALYSIS                       **
 **                       --------------------                       **
 **                                                                  **
 **        VIBRATIONAL FREQUENCIES (CM**-1) AND NORMAL MODES         **
 **     FORCE CONSTANTS (mDYN/ANGSTROM) AND REDUCED MASSES (AMU)     **
 **                  INFRARED INTENSITIES (KM/MOL)                   **
 **                                                                  **
 **********************************************************************


 Mode:                 1                      2                      3
 Frequency:        24.29                  32.40                  42.64
 Force Cnst:      0.0094                 0.0159                 0.0167
 Red. Mass:      27.0520                25.6594                15.5642
 IR Active:          YES                    YES                    YES
 IR Intens:        0.022                  0.040                  0.189
 Raman Active:       YES                    YES                    YES
               X      Y      Z        X      Y      Z        X      Y      Z
 C         -0.000  0.056  0.009    0.010  0.001 -0.192    0.000  0.102 -0.002
 C         -0.045  0.038  0.110    0.003  0.001 -0.147   -0.046  0.071 -0.019
 Cl        -0.100  0.057  0.224    0.024  0.002 -0.271   -0.104  0.105 -0.030
 C         -0.048  0.004  0.121   -0.025 -0.000  0.022   -0.047  0.011 -0.027
 Cl        -0.114 -0.019  0.294   -0.043 -0.002  0.128   -0.107 -0.027 -0.073
[truncated: 50,669 more chars]
