# Supplementary material for: Quantum Chemical Investigation of Polychlorinated Dibenzodioxins, Dibenzofurans and Biphenyls: Relative Stability and Planarity Analysis
Source: Molecules. 2020 Dec 3;25(23):5697. doi: 10.3390/molecules25235697 (PMC7730433; doi:10.3390/molecules25235697)
Supplement: Supplementary file 1 [file molecules-25-05697-s001.zip › PCB/B3LYP/ClClClClClClClHHH.out]

                  Welcome to Q-Chem
     A Quantum Leap Into The Future Of Chemistry


 Q-Chem 5.2 (devel), Q-Chem, Inc., Pleasanton, CA (2019)

 Yihan Shao,  Zhengting Gan,  E. Epifanovsky,  A. T. B. Gilbert,  M. Wormit,  
 J. Kussmann,  A. W. Lange,  A. Behn,  Jia Deng,  Xintian Feng,  D. Ghosh,  
 M. Goldey,  P. R. Horn,  L. D. Jacobson,  I. Kaliman,  T. Kus,  A. Landau,  
 Jie Liu,  E. I. Proynov,  R. M. Richard,  R. P. Steele,  E. J. Sundstrom,  
 H. L. Woodcock III,  P. M. Zimmerman,  D. Zuev,  B. Albrecht,  E. Alguire,  
 S. A. Baeppler,  D. Barton,  Z. Benda,  Y. A. Bernard,  E. J. Berquist,  
 K. B. Bravaya,  H. Burton,  D. Casanova,  Chun-Min Chang,  Yunqing Chen,  
 A. Chien,  K. D. Closser,  M. P. Coons,  S. Coriani,  S. Dasgupta,  
 A. L. Dempwolff,  M. Diedenhofen,  Hainam Do,  R. G. Edgar,  Po-Tung Fang,  
 S. Faraji,  S. Fatehi,  Qingguo Feng,  K. D. Fenk,  J. Fosso-Tande,  
 J. Gayvert,  Qinghui Ge,  A. Ghysels,  G. Gidofalvi,  J. Gomes,  
 J. Gonthier,  A. Gunina,  D. Hait,  M. W. D. Hanson-Heine,  
 P. H. P. Harbach,  A. W. Hauser,  M. F. Herbst,  J. E. Herr,  
 E. G. Hohenstein,  Z. C. Holden,  Kerwin Hui,  B. C. Huynh,  T.-C. Jagau,  
 Hyunjun Ji,  B. Kaduk,  K. Khistyaev,  Jaehoon Kim,  P. Klunzinger,  K. Koh,  
 D. Kosenkov,  L. Koulias,  T. Kowalczyk,  C. M. Krauter,  A. Kunitsa,  
 Ka Un Lao,  A. Laurent,  K. V. Lawler,  Joonho Lee,  D. Lefrancois,  
 S. Lehtola,  D. S. Levine,  Yi-Pei Li,  You-Sheng Lin,  Fenglai Liu,  
 E. Livshits,  A. Luenser,  P. Manohar,  E. Mansoor,  S. F. Manzer,  
 Shan-Ping Mao,  Yuezhi Mao,  N. Mardirossian,  A. V. Marenich,  
 T. Markovich,  L. A. Martinez-Martinez,  S. A. Maurer,  N. J. Mayhall,  
 S. C. McKenzie,  J.-M. Mewes,  P. Morgante,  A. F. Morrison,  
 J. W. Mullinax,  K. Nanda,  T. S. Nguyen-Beck,  R. Olivares-Amaya,  
 J. A. Parkhill,  Zheng Pei,  T. M. Perrine,  F. Plasser,  P. Pokhilko,  
 S. Prager,  A. Prociuk,  E. Ramos,  D. R. Rehn,  F. Rob,  M. Scheurer,  
 M. Schneider,  N. Sergueev,  S. M. Sharada,  S. Sharma,  D. W. Small,  
 T. Stauch,  T. Stein,  Yu-Chuan Su,  A. J. W. Thom,  A. Tkatchenko,  
 T. Tsuchimochi,  N. M. Tubman,  L. Vogt,  M. L. Vidal,  O. Vydrov,  
 M. A. Watson,  J. Wenzel,  M. de Wergifosse,  T. A. Wesolowski,  A. White,  
 J. Witte,  A. Yamada,  Jun Yang,  K. Yao,  S. Yeganeh,  S. R. Yost,  
 Zhi-Qiang You,  A. Zech,  Igor Ying Zhang,  Xing Zhang,  Yan Zhao,  
 Ying Zhu,  B. R. Brooks,  G. K. L. Chan,  C. J. Cramer,  M. S. Gordon,  
 W. J. Hehre,  A. Klamt,  M. W. Schmidt,  C. D. Sherrill,  D. G. Truhlar,  
 A. Aspuru-Guzik,  R. Baer,  A. T. Bell,  N. A. Besley,  Jeng-Da Chai,  
 A. E. DePrince, III,  R. A. DiStasio Jr.,  A. Dreuw,  B. D. Dunietz,  
 T. R. Furlani,  Chao-Ping Hsu,  Yousung Jung,  Jing Kong,  D. S. Lambrecht,  
 WanZhen Liang,  C. Ochsenfeld,  V. A. Rassolov,  L. V. Slipchenko,  
 J. E. Subotnik,  T. Van Voorhis,  J. M. Herbert,  A. I. Krylov,  
 P. M. W. Gill,  M. Head-Gordon

 Contributors to earlier versions of Q-Chem not listed above: 
 R. D. Adamson,  B. Austin,  J. Baker,  G. J. O. Beran,  K. Brandhorst,  
 S. T. Brown,  E. F. C. Byrd,  A. K. Chakraborty,  C.-L. Cheng,  
 Siu Hung Chien,  D. M. Chipman,  D. L. Crittenden,  H. Dachsel,  
 R. J. Doerksen,  A. D. Dutoi,  L. Fusti-Molnar,  W. A. Goddard III,  
 A. Golubeva-Zadorozhnaya,  S. R. Gwaltney,  G. Hawkins,  A. Heyden,  
 S. Hirata,  G. Kedziora,  F. J. Keil,  C. Kelley,  Jihan Kim,  R. A. King,  
 R. Z. Khaliullin,  P. P. Korambath,  W. Kurlancheek,  A. M. Lee,  M. S. Lee,  
 S. V. Levchenko,  Ching Yeh Lin,  D. Liotard,  R. C. Lochan,  I. Lotan,  
 P. E. Maslen,  N. Nair,  D. P. O'Neill,  D. Neuhauser,  E. Neuscamman,  
 C. M. Oana,  R. Olson,  B. Peters,  R. Peverati,  P. A. Pieniazek,  
 Y. M. Rhee,  J. Ritchie,  M. A. Rohrdanz,  E. Rosta,  N. J. Russ,  
 H. F. Schaefer III,  N. E. Schultz,  N. Shenvi,  A. C. Simmonett,  A. Sodt,  
 D. Stuck,  K. S. Thanthiriwatte,  V. Vanovschi,  Tao Wang,  A. Warshel,  
 C. F. Williams,  Q. Wu,  X. Xu,  W. Zhang

 Please cite Q-Chem as follows:
 Y. Shao et al., Mol. Phys. 113, 184-215 (2015)
 DOI: 10.1080/00268976.2014.952696

 Q-Chem 5.2.1 for Intel X86 EM64T Linux

 Parts of Q-Chem use Armadillo 8.300.2 (Tropical Shenanigans).
 http://arma.sourceforge.net/

 Q-Chem begins on Wed Jan  8 08:48:38 2020  

Host: 
0

     Scratch files written to /scratch/taweetham/qchem5863//
NAlpha2: 194
NElect   194
Mult     1

 Q-Chem warning in module libgen/rem_setup.C, line 2168:

 Setting Thresh to 1e-14


Checking the input file for inconsistencies... 	...done.

--------------------------------------------------------------
User input:
--------------------------------------------------------------
$MOLECULE
0 1
C 
C  1 1.394960
Cl  2 CCl 1 119.528007
C  2 1.386606 1 120.846377 3 178.766605 0
Cl  4 CCl 2 119.698148 1 -179.612229 0
C  4 1.387279 2 120.235871 1 -0.083363 0
Cl  6 CCl 4 120.254637 2 -179.958574 0
C  6 1.387279 4 119.490737 2 0.041992 0
Cl  8 CCl 6 120.064298 4 179.568218 0
C  8 1.386606 6 120.235863 4 0.041336 0
Cl  10 CCl 8 119.614146 6 178.681836 0
C  1 1.488550 2 120.827489 3 1.275929 0
C  12 1.394960 1 120.827496 2 44.635695 0
Cl  13 CCl 12 119.528011 1 1.275194 0
C  13 1.386606 12 120.846392 1 -179.957497 0
Cl  15 CCl 13 119.698155 12 -179.612829 0
C  15 1.387278 13 120.235860 12 -0.083872 0
H  17 CH 15 120.254633 13 -179.958492 0
C  17 1.387279 15 119.490737 13 0.041666 0
H  19 CH 17 120.064293 15 179.568399 0
C  19 1.386606 17 120.235874 15 0.041790 0
H  21 CH 19 119.614152 17 178.681599 0

CH=1.08273
CCl=1.75400
$END

$REM
   JOB_TYPE	OPTIMIZATION
   BASIS	6-311++G**
   METHOD	B3LYP
   SYM_IGNORE	TRUE
   SCF_GUESS_ALWAYS     TRUE
   SYM_IGNORE   TRUE
   S2THRESH     15
   THRESH       15
$END

--------------------------------------------------------------
 ----------------------------------------------------------------
             Standard Nuclear Orientation (Angstroms)
    I     Atom           X                Y                Z
 ----------------------------------------------------------------
    1      C       0.0000000000     0.0000000000     0.0000000000
    2      C       0.0000000000     0.0000000000     1.3949600000
    3      Cl      1.5261815140     0.0000000000     2.2594170471
    4      C      -1.1901880373     0.0256249026     2.1059255403
    5      Cl     -1.1548436435     0.0351778398     3.8595433764
    6      C      -2.4041742747     0.0535064326     1.4351028665
    7      Cl     -3.9099833729     0.0870232313     2.3339530118
    8      C      -2.4180259722     0.0546630380     0.0478935036
    9      Cl     -3.9445745286     0.0782926128    -0.8155919614
   10      C      -1.2274122092     0.0272853135    -0.6622934626
   11      Cl     -1.2645630159    -0.0058824468    -2.4155862839
   12      C       1.2779219872    -0.0284629571    -0.7628147595
   13      C       2.3095886281    -0.8932703637    -0.3971844912
   14      Cl      2.0841394724    -1.9836059182     0.9581225060
   15      C       3.5004827568    -0.9194878930    -1.1069450245
   16      Cl      4.7739092873    -2.0261183446    -0.6270805489
   17      C       3.6821124948    -0.0819958503    -2.1978886372
   18      H       4.6116429624    -0.1026930066    -2.7527300472
   19      C       2.6636000698     0.7822218600    -2.5724593424
   20      H       2.7980411655     1.4448431951    -3.4181323354
   21      C       1.4736782845     0.8090230106    -1.8610916159
   22      H       0.6936781770     1.5025559907    -2.1490431582
 ----------------------------------------------------------------
 Nuclear Repulsion Energy =        2440.15759454 hartrees
 There are       97 alpha and       97 beta electrons
 Requested basis set is 6-311++G(d,p)
 There are 178 shells and 495 basis functions

 Total QAlloc Memory Limit   2000 MB
 Mega-Array Size       188 MB
 MEM_STATIC part       192 MB
 A cutoff of  1.0D-15 yielded  11734 shell pairs
 There are    100684 function pairs (    108300 Cartesian)
 Smallest overlap matrix eigenvalue = 1.09E-07
 Linear dependence detected in AO basis
 Number of orthogonalized atomic orbitals = 489
 Maximum deviation from orthogonality = 2.388E-10

 Scale SEOQF with 1.000000e-01/1.000000e-01/1.000000e-01

 Standard Electronic Orientation quadrupole field applied
 Nucleus-field energy     =    -0.0000000168 hartrees
 Guess from superposition of atomic densities
 Warning:  Energy on first SCF cycle will be non-variational
 SAD guess density has 194.000000 electrons

 -----------------------------------------------------------------------
  General SCF calculation program by
  Eric Jon Sundstrom, Paul Horn, Yuezhi Mao, Dmitri Zuev, Alec White,
  David Stuck, Shaama M.S., Shane Yost, Joonho Lee, David Small,
  Daniel Levine, Susi Lehtola, Hugh Burton, Evgeny Epifanovsky,
  Bang C. Huynh
 -----------------------------------------------------------------------
 Exchange:     0.2000 Hartree-Fock + 0.0800 Slater + 0.7200 B88
 Correlation:  0.1900 VWN1RPA + 0.8100 LYP
 Using SG-1 standard quadrature grid
 A restricted SCF calculation will be
 performed using DIIS
 SCF converges when DIIS error is below 1.0e-08
 ---------------------------------------
  Cycle       Energy         DIIS error
 ---------------------------------------
    1   -3685.3999961572      2.78e-02  
    2   -3680.5551532683      1.95e-03  
    3   -3680.4623461590      2.49e-03  
    4   -3680.6618388944      5.87e-04  
    5   -3680.6718241460      2.54e-04  
    6   -3680.6735909471      1.01e-04  
    7   -3680.6738895589      2.52e-05  
    8   -3680.6739053841      1.21e-05  
    9   -3680.6739096625      3.02e-06  
   10   -3680.6739099270      9.19e-07  
   11   -3680.6739099492      3.62e-07  
   12   -3680.6739099531      1.36e-07  
   13   -3680.6739099535      4.67e-08  
   14   -3680.6739099536      1.68e-08  
   15   -3680.6739099537      4.92e-09  Convergence criterion met
 ---------------------------------------
 SCF time:   CPU 898.58s  wall 899.00s 
 SCF   energy in the final basis set =    -3680.6739099537
 Total energy in the final basis set =    -3680.6739099537

 --------------------------------------------------------------

                    Orbital Energies (a.u.)
 --------------------------------------------------------------

 Alpha MOs
 -- Occupied --
********-101.5834-101.5821-101.5803-101.5711-101.5697-101.5632 -10.2870
-10.2850 -10.2843 -10.2841 -10.2816 -10.2676 -10.2651 -10.2470 -10.2320
-10.2130 -10.2093 -10.2071  -9.4985  -9.4979  -9.4965  -9.4947  -9.4881
 -9.4842  -9.4805  -7.2633  -7.2631  -7.2616  -7.2597  -7.2534  -7.2528
 -7.2528  -7.2525  -7.2517  -7.2514  -7.2503  -7.2496  -7.2492  -7.2487
 -7.2450  -7.2428  -7.2419  -7.2390  -7.2384  -7.2351  -7.2345  -0.9779
 -0.9458  -0.9274  -0.9132  -0.8880  -0.8735  -0.8649  -0.8615  -0.8449
 -0.8028  -0.7592  -0.7550  -0.7510  -0.6740  -0.6453  -0.6268  -0.6231
 -0.5668  -0.5538  -0.5305  -0.5156  -0.4992  -0.4837  -0.4764  -0.4750
 -0.4694  -0.4626  -0.4529  -0.4418  -0.4309  -0.4251  -0.4074  -0.4044
 -0.3998  -0.3846  -0.3678  -0.3634  -0.3622  -0.3560  -0.3491  -0.3442
 -0.3424  -0.3324  -0.3252  -0.3161  -0.2984  -0.2854  -0.2786  -0.2660
 -0.2492
 -- Virtual --
 -0.0815  -0.0694  -0.0627  -0.0448  -0.0319  -0.0277  -0.0158  -0.0117
 -0.0007   0.0031   0.0131   0.0203   0.0210   0.0249   0.0303   0.0328
  0.0412   0.0472   0.0484   0.0563   0.0623   0.0657   0.0720   0.0737
  0.0770   0.0782   0.0829   0.0842   0.0885   0.0897   0.0958   0.0980
  0.0992   0.1037   0.1074   0.1083   0.1133   0.1164   0.1184   0.1232
  0.1266   0.1273   0.1318   0.1354   0.1378   0.1417   0.1467   0.1491
  0.1537   0.1571   0.1595   0.1637   0.1654   0.1740   0.1782   0.1802
  0.1831   0.1867   0.1901   0.1931   0.1951   0.2030   0.2039   0.2113
  0.2132   0.2179   0.2211   0.2258   0.2300   0.2319   0.2366   0.2411
  0.2436   0.2478   0.2494   0.2544   0.2579   0.2604   0.2650   0.2671
  0.2710   0.2738   0.2779   0.2833   0.2862   0.2895   0.2916   0.2961
  0.2996   0.3039   0.3083   0.3144   0.3187   0.3278   0.3332   0.3356
  0.3457   0.3531   0.3903   0.4099   0.4165   0.4285   0.4340   0.4345
  0.4385   0.4471   0.4475   0.4552   0.4586   0.4647   0.4688   0.4741
  0.4756   0.4831   0.4849   0.4882   0.4953   0.5008   0.5045   0.5193
  0.5231   0.5262   0.5398   0.5451   0.5513   0.5600   0.5656   0.5706
  0.5825   0.5850   0.5920   0.5987   0.6026   0.6099   0.6118   0.6156
  0.6175   0.6210   0.6271   0.6360   0.6483   0.6533   0.6579   0.6674
  0.6761   0.6935   0.7045   0.7059   0.7223   0.7335   0.7557   0.7640
  0.7829   0.7893   0.7937   0.7998   0.8013   0.8171   0.8284   0.8297
  0.8366   0.8388   0.8410   0.8435   0.8455   0.8495   0.8538   0.8579
  0.8642   0.8668   0.8707   0.8793   0.8833   0.8862   0.8904   0.8928
  0.9057   0.9083   0.9115   0.9231   0.9271   0.9284   0.9331   0.9382
  0.9410   0.9531   0.9550   0.9632   0.9684   0.9732   0.9825   0.9836
  0.9887   0.9939   1.0123   1.0282   1.0335   1.0435   1.0584   1.0656
  1.0931   1.0958   1.1018   1.1152   1.1342   1.1391   1.1720   1.1828
  1.2021   1.2171   1.2370   1.2480   1.2558   1.2652   1.2700   1.2753
  1.2776   1.2861   1.2936   1.3055   1.3177   1.3350   1.3470   1.3564
  1.3856   1.4015   1.4231   1.4515   1.4678   1.4967   1.5061   1.5338
  1.5465   1.5625   1.5724   1.6101   1.6148   1.6409   1.6520   1.6653
  1.6833   1.7204   1.7485   1.7580   1.7628   1.7815   1.7911   1.8147
  1.8337   1.8456   1.8542   1.8618   1.8847   1.8929   1.8985   1.9179
  1.9242   1.9291   1.9451   1.9670   2.0068   2.0377   2.0698   2.1109
  2.1292   2.1705   2.1918   2.2042   2.2173   2.2248   2.2445   2.2540
  2.2731   2.2780   2.2814   2.2907   2.2958   2.3026   2.3274   2.3466
  2.3492   2.3723   2.3877   2.3996   2.4127   2.4309   2.4453   2.4500
  2.4557   2.4707   2.4826   2.4979   2.5019   2.5307   2.5423   2.5560
  2.6084   2.6231   2.6295   2.6443   2.6523   2.6700   2.6893   2.7023
  2.7394   2.7456   2.7574   2.7827   2.7854   2.7957   2.8175   2.8234
  2.8410   2.8839   2.9202   2.9326   2.9627   3.0538   3.0774   3.0836
  3.1121   3.1252   3.1374   3.1623   3.1881   3.2162   3.2380   3.2468
  3.2654   3.3602   3.4056   3.4732   3.5070   3.5248   3.6403   3.6879
  3.7383   3.8767   3.8928   3.9594   4.0462   4.1042   4.3823   4.8165
  4.8333   9.7196   9.7743   9.7817   9.8005   9.8161   9.8377   9.8632
 23.2487  23.5058  23.7908  23.8350  23.8968  23.9110  23.9670  23.9681
 24.0173  24.0426  24.0736  24.1606  25.7154  25.7695  25.8151  25.8410
 25.8777  25.9444  26.0630  26.0921  26.1204  26.1672  26.1860  26.2769
 26.3860  26.4627  26.5373  26.5703  26.6225  26.7599  26.7880  26.9239
 27.0915 215.7090 215.7673 215.7776 215.7992 215.8202 215.8407 215.8840
 --------------------------------------------------------------

          Ground-State Mulliken Net Atomic Charges

     Atom                 Charge (a.u.)
  ----------------------------------------
      1 C                    -1.290061
      2 C                    -0.954781
      3 Cl                    0.682765
      4 C                     0.177923
      5 Cl                    0.650701
      6 C                    -0.303427
      7 Cl                    0.667974
      8 C                     0.442991
      9 Cl                    0.612778
     10 C                    -1.197234
     11 Cl                    0.738943
     12 C                    -0.121008
     13 C                    -0.659354
     14 Cl                    0.569197
     15 C                     0.361355
     16 Cl                    0.469945
     17 C                    -0.704740
     18 H                     0.196068
     19 C                    -0.433346
     20 H                     0.179768
     21 C                    -0.269257
     22 H                     0.182800
  ----------------------------------------
  Sum of atomic charges =     0.000000

 -----------------------------------------------------------------
                    Cartesian Multipole Moments
 -----------------------------------------------------------------
    Charge (ESU x 10^10)
                -0.0000
    Dipole Moment (Debye)
         X       0.6497      Y       1.5899      Z      -2.0376
       Tot       2.6649
    Quadrupole Moments (Debye-Ang)
        XX    -157.5894     XY       4.1520     YY    -158.8990
        XZ      -5.5313     YZ      -4.8274     ZZ    -151.3573
    Octopole Moments (Debye-Ang^2)
       XXX     -63.0480    XXY      59.7556    XYY     -29.0200
       YYY     149.2027    XXZ     -59.4546    XYZ     -10.0706
       YYZ     -41.8976    XZZ      -0.3000    YZZ      54.6489
       ZZZ    -141.2059
    Hexadecapole Moments (Debye-Ang^3)
      XXXX   -6824.3808   XXXY     618.9277   XXYY   -1335.4667
      XYYY     597.2785   YYYY    -917.9112   XXXZ     611.9553
      XXYZ     -10.5130   XYYZ     239.8004   YYYZ      38.3879
      XXZZ   -1645.3406   XYZZ     215.4236   YYZZ    -745.6595
      XZZZ     634.0714   YZZZ       7.8541   ZZZZ   -3469.6378
 -----------------------------------------------------------------
 Calculating analytic gradient of the SCF energy
 Gradient of SCF Energy
            1           2           3           4           5           6
    1  -0.0154560  -0.0122728   0.0320710  -0.0000300   0.0013407   0.0131590
    2  -0.0004017  -0.0045631  -0.0741260   0.0002363   0.0001806  -0.0001317
    3   0.0083768  -0.0078096  -0.0423889  -0.0207921   0.0063741  -0.0099515
            7           8           9          10          11          12
    1  -0.0065528   0.0165229  -0.0043667  -0.0008806   0.0106797   0.0073551
    2   0.0000971  -0.0002022   0.0000818  -0.0004988   0.0052737  -0.0015420
    3   0.0039616   0.0129774  -0.0038563   0.0084195  -0.0020318  -0.0049741
           13          14          15          16          17          18
    1   0.0036536  -0.0220307  -0.0100174  -0.0014948  -0.0044812  -0.0004349
    2   0.0139654   0.0686132   0.0044693  -0.0032281   0.0010236   0.0014450
    3  -0.0099666   0.0553639   0.0007486   0.0041268   0.0024688  -0.0012363
           19          20          21          22
    1   0.0024900  -0.0007227  -0.0041468  -0.0043845
    2  -0.0029596  -0.0000794  -0.0078983   0.0002448
    3  -0.0001439   0.0002453   0.0016309  -0.0015426
 Max gradient component =       7.413E-02
 RMS gradient           =       1.710E-02
 Gradient time:  CPU 309.17 s  wall 309.18 s
 Geometry Optimization Parameters
   NAtoms,    NIC,     NZ,  NCons,   NDum,   NFix, NCnnct, MaxDiis
       22     163      22       0       0       0       0       0


** GEOMETRY OPTIMIZATION IN DELOCALIZED INTERNAL COORDINATES **
   Searching for a Minimum

   Optimization Cycle:   1

                       Coordinates (Angstroms)
     ATOM                X               Y               Z
      1  C         0.0000000000    0.0000000000    0.0000000000
      2  C         0.0000000000    0.0000000000    1.3949600000
      3  Cl        1.5261815140    0.0000000000    2.2594170471
      4  C        -1.1901880373    0.0256249026    2.1059255403
      5  Cl       -1.1548436435    0.0351778398    3.8595433764
      6  C        -2.4041742747    0.0535064326    1.4351028665
      7  Cl       -3.9099833729    0.0870232313    2.3339530118
      8  C        -2.4180259722    0.0546630380    0.0478935036
      9  Cl       -3.9445745286    0.0782926128   -0.8155919614
     10  C        -1.2274122092    0.0272853135   -0.6622934626
     11  Cl       -1.2645630159   -0.0058824468   -2.4155862839
     12  C         1.2779219872   -0.0284629571   -0.7628147595
     13  C         2.3095886281   -0.8932703637   -0.3971844912
     14  Cl        2.0841394724   -1.9836059182    0.9581225060
     15  C         3.5004827568   -0.9194878930   -1.1069450245
     16  Cl        4.7739092873   -2.0261183446   -0.6270805489
     17  C         3.6821124948   -0.0819958503   -2.1978886372
     18  H         4.6116429624   -0.1026930066   -2.7527300472
     19  C         2.6636000698    0.7822218600   -2.5724593424
     20  H         2.7980411655    1.4448431951   -3.4181323354
     21  C         1.4736782845    0.8090230106   -1.8610916159
     22  H         0.6936781770    1.5025559907   -2.1490431582
   Point Group: c1    Number of degrees of freedom:    60


   Energy is  -3680.673909954


 Attempting to generate delocalized internal coordinates
 Initial Hessian constructed with Jon Baker's OPTIMIZE code

 60 Hessian modes will be used to form the next step
  Hessian Eigenvalues:
     0.016296    0.017712    0.019513    0.020643    0.020929    0.022947
     0.023585    0.023589    0.023834    0.023846    0.024090    0.024090
     0.024114    0.024114    0.024135    0.024135    0.024143    0.024143
     0.064562    0.103828    0.159965    0.159995    0.160000    0.215893
     0.221000    0.231514    0.235477    0.249269    0.249942    0.249977
     0.249991    0.249991    0.249993    0.250000    0.250000    0.250000
     0.250000    0.289249    0.292824    0.301033    0.301033    0.301033
     0.301033    0.301033    0.328592    0.356665    0.356665    0.356665
     0.412473    0.417633    0.431132    0.433569    0.461359    0.462673
     0.471092    0.471226    0.478203    0.478203    0.479142    0.479142

 Minimum search - taking simple RFO step
 Searching for Lamda that Minimizes Along All modes
 Value Taken    Lamda =  -0.06195984
 Calculated Step too Large.  Step scaled by  0.491347
 Step Taken.  Stepsize is  0.300000

                             Maximum     Tolerance    Cnvgd?
         Gradient           0.063969      0.000300      NO
         Displacement       0.188028      0.001200      NO
         Energy change     *********      0.000001      NO


 New Cartesian Coordinates Obtained by Inverse Iteration

 Displacement from previous Coordinates is:  0.544135
 ----------------------------------------------------------------
             Standard Nuclear Orientation (Angstroms)
    I     Atom           X                Y                Z
 ----------------------------------------------------------------
    1      C      -0.0065379102    -0.0031304797    -0.0111378517
    2      C      -0.0149498690     0.0286954631     1.3921045453
    3      Cl      1.4967506162     0.0528603871     2.2626534351
    4      C      -1.2050359004     0.0623093453     2.1134647147
    5      Cl     -1.1649327651     0.1091898769     3.8617960830
    6      C      -2.4245197198     0.0675835522     1.4473941889
    7      Cl     -3.9218962043     0.1090228749     2.3493095634
    8      C      -2.4438691396     0.0336799498     0.0569106381
    9      Cl     -3.9744499907     0.0155550090    -0.7911394069
   10      C      -1.2532478881    -0.0020163086    -0.6638093649
   11      Cl     -1.3561703937    -0.1138122299    -2.4099842192
   12      C       1.2851607374    -0.0385696659    -0.7685398592
   13      C       2.3149369483    -0.9285980963    -0.4263711324
   14      Cl      2.0840566780    -2.0458227593     0.8958092052
   15      C       3.5144041601    -0.9452139132    -1.1357664148
   16      Cl      4.7880743154    -2.0672054546    -0.6996793560
   17      C       3.7098783536    -0.0769831902    -2.1993674083
   18      H       4.6432438122    -0.0930661002    -2.7476023110
   19      C       2.7025318321     0.8121519423    -2.5477662904
   20      H       2.8512732418     1.5017769432    -3.3693809803
   21      C       1.5085725523     0.8308679284    -1.8418572687
   22      H       0.7479382788     1.5494255727    -2.1109643265
 ----------------------------------------------------------------
 Nuclear Repulsion Energy =        2427.54870605 hartrees
 There are       97 alpha and       97 beta electrons
 Applying Cartesian multipole field
    Component          Value
    ---------          -----
     (2,0,0)        1.00000E-11
     (0,2,0)        2.00000E-11
     (0,0,2)       -3.00000E-11
 Nucleus-field energy     =    -0.0000000155 hartrees
 Requested basis set is 6-311++G(d,p)
 There are 178 shells and 495 basis functions
 A cutoff of  1.0D-15 yielded  11692 shell pairs
 There are    100335 function pairs (    107926 Cartesian)
 Smallest overlap matrix eigenvalue = 1.17E-07
 Linear dependence detected in AO basis
 Number of orthogonalized atomic orbitals = 489
 Maximum deviation from orthogonality = 6.815E-10
 Guess from superposition of atomic densities
 Warning:  Energy on first SCF cycle will be non-variational
 SAD guess density has 194.000000 electrons

 -----------------------------------------------------------------------
  General SCF calculation program by
  Eric Jon Sundstrom, Paul Horn, Yuezhi Mao, Dmitri Zuev, Alec White,
  David Stuck, Shaama M.S., Shane Yost, Joonho Lee, David Small,
  Daniel Levine, Susi Lehtola, Hugh Burton, Evgeny Epifanovsky,
  Bang C. Huynh
 -----------------------------------------------------------------------
 Exchange:     0.2000 Hartree-Fock + 0.0800 Slater + 0.7200 B88
 Correlation:  0.1900 VWN1RPA + 0.8100 LYP
 Using SG-1 standard quadrature grid
 A restricted SCF calculation will be
 performed using DIIS
 SCF converges when DIIS error is below 1.0e-08
 ---------------------------------------
  Cycle       Energy         DIIS error
 ---------------------------------------
    1   -3685.3012958419      2.76e-02  
    2   -3680.5826194156      1.92e-03  
    3   -3680.4950436797      2.44e-03  
    4   -3680.6861238210      5.73e-04  
    5   -3680.6957157494      2.47e-04  
    6   -3680.6973929190      9.75e-05  
    7   -3680.6976655009      2.39e-05  
    8   -3680.6976791746      1.22e-05  
    9   -3680.6976835674      2.80e-06  
   10   -3680.6976837921      9.38e-07  
   11   -3680.6976838154      3.43e-07  
   12   -3680.6976838187      1.26e-07  
   13   -3680.6976838193      4.56e-08  
   14   -3680.6976838192      1.53e-08  
   15   -3680.6976838195      4.91e-09  Convergence criterion met
 ---------------------------------------
 SCF time:   CPU 885.17s  wall 886.00s 
 SCF   energy in the final basis set =    -3680.6976838195
 Total energy in the final basis set =    -3680.6976838195

 --------------------------------------------------------------

                    Orbital Energies (a.u.)
 --------------------------------------------------------------

 Alpha MOs
 -- Occupied --
********-101.5829-101.5817-101.5805-101.5721-101.5703-101.5646 -10.2869
-10.2858 -10.2844 -10.2838 -10.2824 -10.2693 -10.2658 -10.2502 -10.2347
-10.2130 -10.2103 -10.2075  -9.4981  -9.4978  -9.4963  -9.4950  -9.4887
 -9.4849  -9.4814  -7.2632  -7.2626  -7.2614  -7.2600  -7.2534  -7.2530
 -7.2527  -7.2519  -7.2519  -7.2511  -7.2501  -7.2499  -7.2498  -7.2490
 -7.2460  -7.2433  -7.2424  -7.2396  -7.2390  -7.2360  -7.2353  -0.9753
 -0.9433  -0.9271  -0.9129  -0.8851  -0.8739  -0.8654  -0.8628  -0.8439
 -0.8011  -0.7574  -0.7533  -0.7492  -0.6727  -0.6420  -0.6257  -0.6229
 -0.5647  -0.5527  -0.5298  -0.5155  -0.4994  -0.4836  -0.4750  -0.4731
 -0.4693  -0.4608  -0.4498  -0.4426  -0.4297  -0.4224  -0.4066  -0.4038
 -0.3979  -0.3823  -0.3663  -0.3636  -0.3621  -0.3561  -0.3501  -0.3452
 -0.3419  -0.3319  -0.3258  -0.3156  -0.2977  -0.2904  -0.2762  -0.2667
 -0.2574
 -- Virtual --
 -0.0817  -0.0671  -0.0625  -0.0454  -0.0346  -0.0258  -0.0135  -0.0112
  0.0005   0.0032   0.0132   0.0211   0.0214   0.0253   0.0309   0.0329
  0.0411   0.0474   0.0488   0.0562   0.0621   0.0652   0.0713   0.0741
  0.0764   0.0788   0.0833   0.0842   0.0879   0.0899   0.0954   0.0981
  0.0988   0.1034   0.1061   0.1075   0.1134   0.1155   0.1179   0.1226
  0.1266   0.1279   0.1316   0.1344   0.1373   0.1404   0.1464   0.1488
  0.1537   0.1568   0.1598   0.1630   0.1635   0.1743   0.1788   0.1794
  0.1823   0.1850   0.1895   0.1907   0.1934   0.2009   0.2038   0.2099
  0.2131   0.2171   0.2204   0.2262   0.2283   0.2300   0.2354   0.2391
  0.2419   0.2483   0.2491   0.2534   0.2575   0.2604   0.2635   0.2677
  0.2703   0.2733   0.2771   0.2828   0.2843   0.2888   0.2910   0.2946
  0.2991   0.3032   0.3065   0.3150   0.3185   0.3277   0.3308   0.3350
  0.3450   0.3534   0.3910   0.4087   0.4189   0.4274   0.4333   0.4341
  0.4380   0.4458   0.4472   0.4554   0.4596   0.4636   0.4687   0.4757
  0.4770   0.4806   0.4844   0.4897   0.4954   0.4995   0.5059   0.5197
  0.5211   0.5257   0.5406   0.5449   0.5466   0.5581   0.5618   0.5713
  0.5820   0.5836   0.5903   0.5979   0.6004   0.6092   0.6110   0.6131
  0.6161   0.6206   0.6262   0.6351   0.6487   0.6532   0.6574   0.6695
  0.6787   0.6940   0.6999   0.7048   0.7198   0.7356   0.7568   0.7806
  0.7843   0.7903   0.7967   0.7999   0.8093   0.8201   0.8280   0.8295
  0.8369   0.8373   0.8408   0.8435   0.8448   0.8501   0.8533   0.8557
  0.8636   0.8665   0.8703   0.8749   0.8805   0.8877   0.8890   0.8930
  0.9073   0.9087   0.9143   0.9213   0.9270   0.9295   0.9345   0.9358
  0.9406   0.9539   0.9560   0.9631   0.9656   0.9726   0.9758   0.9841
  0.9865   0.9908   1.0121   1.0176   1.0275   1.0409   1.0542   1.0592
  1.0756   1.0931   1.1004   1.1110   1.1259   1.1387   1.1676   1.1822
  1.1951   1.2116   1.2388   1.2468   1.2510   1.2627   1.2648   1.2725
  1.2765   1.2868   1.2945   1.3048   1.3123   1.3282   1.3475   1.3518
  1.3818   1.3967   1.4269   1.4462   1.4625   1.4933   1.5032   1.5284
  1.5447   1.5543   1.5661   1.6096   1.6128   1.6397   1.6554   1.6656
  1.6820   1.7203   1.7441   1.7540   1.7598   1.7764   1.7846   1.8118
  1.8286   1.8421   1.8529   1.8593   1.8797   1.8866   1.8982   1.9113
  1.9203   1.9264   1.9418   1.9629   1.9969   2.0359   2.0648   2.1095
  2.1267   2.1643   2.1895   2.2118   2.2246   2.2304   2.2419   2.2540
  2.2715   2.2758   2.2802   2.2876   2.2941   2.2997   2.3230   2.3406
  2.3443   2.3651   2.3860   2.3969   2.4089   2.4299   2.4365   2.4393
  2.4514   2.4669   2.4790   2.4880   2.5005   2.5324   2.5383   2.5547
  2.6071   2.6214   2.6255   2.6396   2.6492   2.6618   2.6822   2.6998
  2.7381   2.7446   2.7494   2.7771   2.7854   2.7921   2.8097   2.8183
  2.8345   2.8781   2.9124   2.9236   2.9592   3.0381   3.0715   3.0783
  3.1059   3.1202   3.1274   3.1557   3.1770   3.2091   3.2311   3.2333
  3.2553   3.3517   3.3984   3.4671   3.5017   3.5196   3.6362   3.6797
  3.7306   3.8645   3.8870   3.9552   4.0436   4.0996   4.3745   4.8035
  4.8259   9.7133   9.7707   9.7791   9.8003   9.8166   9.8223   9.8671
 23.2509  23.5013  23.7758  23.8229  23.8852  23.8963  23.9435  23.9473
 23.9988  24.0297  24.0554  24.1545  25.7664  25.7846  25.8175  25.8446
 25.8781  25.9402  26.0575  26.0872  26.1150  26.1645  26.1876  26.2783
 26.3461  26.4353  26.4566  26.5660  26.6061  26.7540  26.7763  26.9100
 27.0719 215.7020 215.7631 215.7743 215.7991 215.8196 215.8238 215.8850
 --------------------------------------------------------------

          Ground-State Mulliken Net Atomic Charges

     Atom                 Charge (a.u.)
  ----------------------------------------
      1 C                    -1.250330
      2 C                    -0.967305
      3 Cl                    0.664736
      4 C                     0.249860
      5 Cl                    0.640295
      6 C                    -0.322157
      7 Cl                    0.668529
      8 C                     0.333251
      9 Cl                    0.615244
     10 C                    -1.163561
     11 Cl                    0.712944
     12 C                    -0.095428
     13 C                    -0.550907
     14 Cl                    0.536713
     15 C                     0.324212
     16 Cl                    0.471567
     17 C                    -0.687207
     18 H                     0.198579
     19 C                    -0.479761
     20 H                     0.179785
     21 C                    -0.262061
     22 H                     0.183004
  ----------------------------------------
  Sum of atomic charges =     0.000000

 -----------------------------------------------------------------
                    Cartesian Multipole Moments
 -----------------------------------------------------------------
    Charge (ESU x 10^10)
                 0.0000
    Dipole Moment (Debye)
         X       0.6772      Y       1.6499      Z      -1.9635
       Tot       2.6526
    Quadrupole Moments (Debye-Ang)
        XX    -157.1105     XY       4.3012     YY    -158.6150
        XZ      -5.6428     YZ      -4.6831     ZZ    -151.6246
    Octopole Moments (Debye-Ang^2)
       XXX     -56.2519    XXY      61.4066    XYY     -26.3668
       YYY     153.3071    XXZ     -59.5873    XYZ     -10.2588
       YYZ     -41.1271    XZZ       0.4201    YZZ      56.6678
       ZZZ    -135.5587
    Hexadecapole Moments (Debye-Ang^3)
      XXXX   -6892.7902   XXXY     621.9982   XXYY   -1353.5741
      XYYY     597.5416   YYYY    -955.1045   XXXZ     634.3312
      XXYZ     -23.5355   XYYZ     247.7484   YYYZ      -4.5731
      XXZZ   -1657.2495   XYZZ     219.5988   YYZZ    -751.3708
      XZZZ     665.5236   YZZZ     -26.3343   ZZZZ   -3472.3387
 -----------------------------------------------------------------
 Calculating analytic gradient of the SCF energy
 Gradient of SCF Energy
            1           2           3           4           5           6
    1  -0.0075416  -0.0079100   0.0187771  -0.0007513   0.0010657   0.0095309
    2   0.0006472  -0.0035931  -0.0498111  -0.0002224   0.0001857  -0.0002032
    3   0.0053722  -0.0022677  -0.0276452  -0.0139265   0.0047871  -0.0064253
            7           8           9          10          11          12
    1  -0.0047894   0.0110529  -0.0027571  -0.0035011  -0.0008693   0.0045603
    2   0.0000303   0.0001461  -0.0002646   0.0011483   0.0018569  -0.0009360
    3   0.0028777   0.0084420  -0.0034376   0.0041523  -0.0020351  -0.0019011
           13          14          15          16          17          18
    1   0.0043502  -0.0138024  -0.0048364  -0.0003316  -0.0025442  -0.0002350
    2   0.0087130   0.0468423   0.0029597  -0.0022122  -0.0003085   0.0010503
    3  -0.0059095   0.0357194  -0.0004945   0.0023463   0.0022315  -0.0008121
           19          20          21          22
    1   0.0015001  -0.0003344  -0.0008107   0.0001772
    2  -0.0020504  -0.0000066  -0.0038630  -0.0001086
    3  -0.0000811   0.0001580  -0.0008841  -0.0002667
 Max gradient component =       4.981E-02
 RMS gradient           =       1.121E-02
 Gradient time:  CPU 306.33 s  wall 306.34 s
 Geometry Optimization Parameters
   NAtoms,    NIC,     NZ,  NCons,   NDum,   NFix, NCnnct, MaxDiis
       22     163      22       0       0       0       0       0

 Cartesian Hessian Update
 Hessian updated using BFGS update


** GEOMETRY OPTIMIZATION IN DELOCALIZED INTERNAL COORDINATES **
   Searching for a Minimum

   Optimization Cycle:   2

                       Coordinates (Angstroms)
     ATOM                X               Y               Z
      1  C        -0.0065379102   -0.0031304797   -0.0111378517
      2  C        -0.0149498690    0.0286954631    1.3921045453
      3  Cl        1.4967506162    0.0528603871    2.2626534351
      4  C        -1.2050359004    0.0623093453    2.1134647147
      5  Cl       -1.1649327651    0.1091898769    3.8617960830
      6  C        -2.4245197198    0.0675835522    1.4473941889
      7  Cl       -3.9218962043    0.1090228749    2.3493095634
      8  C        -2.4438691396    0.0336799498    0.0569106381
      9  Cl       -3.9744499907    0.0155550090   -0.7911394069
     10  C        -1.2532478881   -0.0020163086   -0.6638093649
     11  Cl       -1.3561703937   -0.1138122299   -2.4099842192
     12  C         1.2851607374   -0.0385696659   -0.7685398592
     13  C         2.3149369483   -0.9285980963   -0.4263711324
     14  Cl        2.0840566780   -2.0458227593    0.8958092052
     15  C         3.5144041601   -0.9452139132   -1.1357664148
     16  Cl        4.7880743154   -2.0672054546   -0.6996793560
     17  C         3.7098783536   -0.0769831902   -2.1993674083
     18  H         4.6432438122   -0.0930661002   -2.7476023110
     19  C         2.7025318321    0.8121519423   -2.5477662904
     20  H         2.8512732418    1.5017769432   -3.3693809803
     21  C         1.5085725523    0.8308679284   -1.8418572687
     22  H         0.7479382788    1.5494255727   -2.1109643265
   Point Group: c1    Number of degrees of freedom:    60


   Energy is  -3680.697683819

 Hessian updated using BFGS update

 56 Hessian modes will be used to form the next step
  Hessian Eigenvalues:
     0.017121    0.017745    0.019939    0.020618    0.020930    0.022948
     0.023580    0.023826    0.023844    0.024089    0.024090    0.024110
     0.024114    0.024133    0.024135    0.024139    0.024143    0.024325
     0.064638    0.084542    0.159959    0.159996    0.160172    0.215936
     0.220988    0.231500    0.236040    0.248297    0.249405    0.249971
     0.249989    0.249993    0.249994    0.249998    0.250000    0.250000
     0.286850    0.289308    0.299508    0.300893    0.305746    0.350783
     0.356663    0.361023    0.412161    0.427024    0.430883    0.453029
     0.460546    0.461933    0.470936    0.476767    0.477785    0.478210
     0.478817    0.516611

 Minimum search - taking simple RFO step
 Searching for Lamda that Minimizes Along All modes
 Value Taken    Lamda =  -0.03336876
 Calculated Step too Large.  Step scaled by  0.559596
 Step Taken.  Stepsize is  0.300000

                             Maximum     Tolerance    Cnvgd?
         Gradient           0.043261      0.000300      NO
         Displacement       0.214051      0.001200      NO
         Energy change     -0.023774      0.000001      NO


 New Cartesian Coordinates Obtained by Inverse Iteration

 Displacement from previous Coordinates is:  0.494423
 ----------------------------------------------------------------
             Standard Nuclear Orientation (Angstroms)
    I     Atom           X                Y                Z
 ----------------------------------------------------------------
    1      C       0.0121129641    -0.0164835192     0.0185568650
    2      C      -0.0173510922     0.0459117505     1.4232356194
    3      Cl      1.4787675595     0.0999030207     2.3052205443
    4      C      -1.2236653220     0.0900157158     2.1292264605
    5      Cl     -1.2209094480     0.1725640001     3.8704168323
    6      C      -2.4356714071     0.0820956108     1.4375480672
    7      Cl     -3.9416118775     0.1427847389     2.3096895750
    8      C      -2.4339540789     0.0255285101     0.0412976180
    9      Cl     -3.9519152044     0.0023152469    -0.8184562537
   10      C      -1.2215853206    -0.0236957741    -0.6548752587
   11      Cl     -1.2529710331    -0.1554460969    -2.3994884090
   12      C       1.2960164469    -0.0590879635    -0.7412911755
   13      C       2.3275296180    -0.9658670550    -0.4329713992
   14      Cl      2.1125219459    -2.1131086268     0.8590649650
   15      C       3.5180198512    -0.9633036530    -1.1677479339
   16      Cl      4.8081497988    -2.0865435429    -0.7979551773
   17      C       3.6938988990    -0.0698277715    -2.2164781572
   18      H       4.6187133294    -0.0787834312    -2.7787392657
   19      C       2.6791498725     0.8259389565    -2.5317837744
   20      H       2.8131191996     1.5294404812    -3.3443491024
   21      C       1.4975203661     0.8284898075    -1.8051636008
   22      H       0.7253266780     1.5458602419    -2.0488808554
 ----------------------------------------------------------------
 Nuclear Repulsion Energy =        2421.16055904 hartrees
 There are       97 alpha and       97 beta electrons
 Applying Cartesian multipole field
    Component          Value
    ---------          -----
     (2,0,0)        1.00000E-11
     (0,2,0)        2.00000E-11
     (0,0,2)       -3.00000E-11
 Nucleus-field energy     =    -0.0000000152 hartrees
 Requested basis set is 6-311++G(d,p)
 There are 178 shells and 495 basis functions
 A cutoff of  1.0D-15 yielded  11705 shell pairs
 There are    100463 function pairs (    108071 Cartesian)
 Smallest overlap matrix eigenvalue = 1.19E-07
 Linear dependence detected in AO basis
 Number of orthogonalized atomic orbitals = 489
 Maximum deviation from orthogonality = 3.511E-10
 Guess from superposition of atomic densities
 Warning:  Energy on first SCF cycle will be non-variational
 SAD guess density has 194.000000 electrons

 -----------------------------------------------------------------------
  General SCF calculation program by
  Eric Jon Sundstrom, Paul Horn, Yuezhi Mao, Dmitri Zuev, Alec White,
  David Stuck, Shaama M.S., Shane Yost, Joonho Lee, David Small,
  Daniel Levine, Susi Lehtola, Hugh Burton, Evgeny Epifanovsky,
  Bang C. Huynh
 -----------------------------------------------------------------------
 Exchange:     0.2000 Hartree-Fock + 0.0800 Slater + 0.7200 B88
 Correlation:  0.1900 VWN1RPA + 0.8100 LYP
 Using SG-1 standard quadrature grid
 A restricted SCF calculation will be
 performed using DIIS
 SCF converges when DIIS error is below 1.0e-08
 ---------------------------------------
  Cycle       Energy         DIIS error
 ---------------------------------------
    1   -3685.2661289124      2.75e-02  
    2   -3680.5967334916      1.92e-03  
    3   -3680.5045001155      2.46e-03  
    4   -3680.7001572330      5.82e-04  
    5   -3680.7099096785      2.56e-04  
    6   -3680.7117419626      9.59e-05  
    7   -3680.7120018254      2.62e-05  
    8   -3680.7120191370      1.25e-05  
    9   -3680.7120237796      2.63e-06  
   10   -3680.7120239703      9.92e-07  
   11   -3680.7120239971      3.32e-07  
   12   -3680.7120240007      1.25e-07  
   13   -3680.7120240006      4.65e-08  
   14   -3680.7120240010      1.50e-08  
   15   -3680.7120240007      5.12e-09  Convergence criterion met
 ---------------------------------------
 SCF time:   CPU 884.96s  wall 885.00s 
 SCF   energy in the final basis set =    -3680.7120240007
 Total energy in the final basis set =    -3680.7120240007

 --------------------------------------------------------------

                    Orbital Energies (a.u.)
 --------------------------------------------------------------

 Alpha MOs
 -- Occupied --
********-101.5825-101.5823-101.5813-101.5739-101.5703-101.5667 -10.2872
-10.2856 -10.2850 -10.2843 -10.2829 -10.2701 -10.2657 -10.2489 -10.2338
-10.2127 -10.2098 -10.2071  -9.4984  -9.4974  -9.4971  -9.4958  -9.4901
 -9.4849  -9.4830  -7.2636  -7.2622  -7.2621  -7.2608  -7.2549  -7.2533
 -7.2523  -7.2522  -7.2520  -7.2514  -7.2509  -7.2507  -7.2498  -7.2497
 -7.2477  -7.2448  -7.2439  -7.2396  -7.2391  -7.2376  -7.2370  -0.9740
 -0.9413  -0.9272  -0.9141  -0.8849  -0.8756  -0.8672  -0.8627  -0.8429
 -0.8001  -0.7559  -0.7516  -0.7478  -0.6711  -0.6409  -0.6254  -0.6216
 -0.5638  -0.5514  -0.5297  -0.5148  -0.5000  -0.4844  -0.4747  -0.4720
 -0.4688  -0.4605  -0.4479  -0.4431  -0.4292  -0.4205  -0.4066  -0.4028
 -0.3974  -0.3799  -0.3659  -0.3638  -0.3619  -0.3569  -0.3497  -0.3451
 -0.3416  -0.3318  -0.3270  -0.3169  -0.3013  -0.2929  -0.2736  -0.2658
 -0.2615
 -- Virtual --
 -0.0812  -0.0653  -0.0621  -0.0452  -0.0354  -0.0240  -0.0118  -0.0105
  0.0013   0.0040   0.0136   0.0214   0.0218   0.0252   0.0309   0.0333
  0.0413   0.0474   0.0493   0.0566   0.0617   0.0653   0.0709   0.0743
  0.0760   0.0785   0.0834   0.0840   0.0879   0.0899   0.0951   0.0979
  0.0988   0.1034   0.1057   0.1083   0.1141   0.1154   0.1181   0.1225
  0.1264   0.1284   0.1312   0.1342   0.1367   0.1406   0.1465   0.1483
  0.1534   0.1564   0.1598   0.1622   0.1633   0.1741   0.1785   0.1791
  0.1811   0.1841   0.1885   0.1894   0.1932   0.2006   0.2032   0.2094
  0.2139   0.2165   0.2205   0.2264   0.2292   0.2298   0.2353   0.2388
  0.2420   0.2480   0.2484   0.2516   0.2576   0.2608   0.2617   0.2671
  0.2688   0.2735   0.2769   0.2831   0.2838   0.2889   0.2905   0.2945
  0.3002   0.3020   0.3058   0.3151   0.3197   0.3274   0.3294   0.3360
  0.3450   0.3535   0.3891   0.4081   0.4193   0.4259   0.4331   0.4348
  0.4371   0.4461   0.4471   0.4555   0.4601   0.4633   0.4695   0.4742
  0.4782   0.4810   0.4847   0.4893   0.4964   0.4993   0.5064   0.5159
  0.5214   0.5251   0.5404   0.5422   0.5476   0.5581   0.5602   0.5724
  0.5815   0.5845   0.5868   0.5966   0.6005   0.6092   0.6125   0.6142
  0.6162   0.6201   0.6277   0.6322   0.6492   0.6518   0.6587   0.6683
  0.6745   0.6926   0.6983   0.7036   0.7224   0.7380   0.7577   0.7821
  0.7871   0.7913   0.7993   0.8008   0.8184   0.8199   0.8269   0.8317
  0.8357   0.8376   0.8399   0.8426   0.8454   0.8490   0.8530   0.8559
  0.8633   0.8671   0.8713   0.8737   0.8821   0.8875   0.8918   0.8941
  0.9064   0.9094   0.9152   0.9208   0.9243   0.9331   0.9358   0.9381
  0.9432   0.9516   0.9555   0.9623   0.9689   0.9710   0.9782   0.9854
  0.9884   0.9912   0.9991   1.0174   1.0276   1.0393   1.0535   1.0645
  1.0718   1.0933   1.0977   1.1088   1.1282   1.1372   1.1641   1.1795
  1.1952   1.2095   1.2407   1.2476   1.2480   1.2598   1.2650   1.2740
  1.2777   1.2882   1.2958   1.3019   1.3100   1.3220   1.3461   1.3538
  1.3787   1.3950   1.4261   1.4510   1.4623   1.4925   1.5026   1.5296
  1.5428   1.5548   1.5688   1.6092   1.6138   1.6437   1.6562   1.6651
  1.6816   1.7203   1.7440   1.7515   1.7598   1.7766   1.7828   1.8090
  1.8279   1.8414   1.8487   1.8567   1.8792   1.8843   1.8967   1.9112
  1.9198   1.9261   1.9405   1.9664   1.9921   2.0359   2.0630   2.1096
  2.1271   2.1641   2.1858   2.2099   2.2247   2.2419   2.2442   2.2591
  2.2669   2.2740   2.2869   2.2906   2.2933   2.2999   2.3215   2.3375
  2.3417   2.3508   2.3881   2.3968   2.4066   2.4232   2.4312   2.4389
  2.4490   2.4684   2.4789   2.4905   2.5028   2.5339   2.5357   2.5524
  2.6044   2.6238   2.6258   2.6378   2.6450   2.6595   2.6788   2.7005
  2.7378   2.7434   2.7486   2.7759   2.7862   2.7928   2.8090   2.8173
  2.8377   2.8756   2.9132   2.9263   2.9603   3.0340   3.0693   3.0767
  3.1007   3.1190   3.1268   3.1537   3.1754   3.2085   3.2286   3.2290
  3.2504   3.3493   3.3970   3.4665   3.5027   3.5207   3.6329   3.6753
  3.7288   3.8674   3.8823   3.9527   4.0448   4.1008   4.3688   4.7967
  4.8218   9.7137   9.7699   9.7832   9.8024   9.8146   9.8191   9.8631
 23.2559  23.5050  23.7697  23.8113  23.8825  23.8904  23.9269  23.9337
 23.9789  24.0221  24.0517  24.1509  25.7689  25.8080  25.8256  25.8639
 25.9153  25.9507  26.0454  26.0847  26.1008  26.1609  26.1903  26.2485
 26.3088  26.4131  26.4560  26.5674  26.5943  26.7545  26.7683  26.9050
 27.0744 215.7027 215.7626 215.7789 215.8016 215.8165 215.8221 215.8764
 --------------------------------------------------------------

          Ground-State Mulliken Net Atomic Charges

     Atom                 Charge (a.u.)
  ----------------------------------------
      1 C                    -1.157070
      2 C                    -1.011270
      3 Cl                    0.653722
      4 C                     0.254044
      5 Cl                    0.630459
      6 C                    -0.409881
      7 Cl                    0.672334
      8 C                     0.351549
      9 Cl                    0.614599
     10 C                    -1.121701
     11 Cl                    0.696083
     12 C                    -0.038661
     13 C                    -0.468920
     14 Cl                    0.522562
     15 C                     0.298114
     16 Cl                    0.477525
     17 C                    -0.718125
     18 H                     0.199799
     19 C                    -0.483462
     20 H                     0.180153
     21 C                    -0.330465
     22 H                     0.188612
  ----------------------------------------
  Sum of atomic charges =     0.000000

 -----------------------------------------------------------------
                    Cartesian Multipole Moments
 -----------------------------------------------------------------
    Charge (ESU x 10^10)
                -0.0000
    Dipole Moment (Debye)
         X       0.5747      Y       1.6748      Z      -1.8873
       Tot       2.5879
    Quadrupole Moments (Debye-Ang)
        XX    -157.2444     XY       4.3041     YY    -158.4181
        XZ      -5.6927     YZ      -4.5328     ZZ    -151.6625
    Octopole Moments (Debye-Ang^2)
       XXX     -62.1379    XXY      61.8380    XYY     -27.0845
       YYY     153.1980    XXZ     -57.2200    XYZ      -9.9184
       YYZ     -39.7151    XZZ      -1.1540    YZZ      57.5600
       ZZZ    -130.6034
    Hexadecapole Moments (Debye-Ang^3)
      XXXX   -6891.9207   XXXY     639.2379   XXYY   -1358.3797
      XYYY     614.0696   YYYY    -987.1999   XXXZ     665.9139
      XXYZ     -32.7322   XYYZ     257.6595   YYYZ     -38.2751
      XXZZ   -1662.7673   XYZZ     226.5064   YYZZ    -759.0359
      XZZZ     693.1834   YZZZ     -54.7124   ZZZZ   -3482.8177
 -----------------------------------------------------------------
 Calculating analytic gradient of the SCF energy
 Gradient of SCF Energy
            1           2           3           4           5           6
    1  -0.0033285  -0.0026099   0.0103658  -0.0008440  -0.0001847   0.0036012
    2   0.0011786  -0.0023725  -0.0317025  -0.0003964   0.0002245  -0.0002230
    3   0.0007265  -0.0003055  -0.0184736  -0.0056456   0.0027856  -0.0020853
            7           8           9          10          11          12
    1  -0.0023048   0.0043801  -0.0030048   0.0005512   0.0062396  -0.0006401
    2   0.0001112   0.0001736  -0.0000473   0.0012047   0.0033836  -0.0003938
    3   0.0012716   0.0046085  -0.0006071   0.0013374  -0.0007905  -0.0014618
           13          14          15          16          17          18
    1   0.0029984  -0.0084173  -0.0015879   0.0001626  -0.0003571  -0.0002196
    2   0.0033503   0.0303643   0.0010499  -0.0008945  -0.0003055   0.0005969
    3  -0.0016022   0.0219133   0.0000141   0.0006110   0.0011690  -0.0004488
           19          20          21          22
    1   0.0003938  -0.0003242  -0.0031934  -0.0016763
    2  -0.0010591   0.0000275  -0.0042646  -0.0000060
    3  -0.0003596   0.0000601  -0.0019483  -0.0007688
 Max gradient component =       3.170E-02
 RMS gradient           =       6.954E-03
 Gradient time:  CPU 306.00 s  wall 306.03 s
 Geometry Optimization Parameters
   NAtoms,    NIC,     NZ,  NCons,   NDum,   NFix, NCnnct, MaxDiis
       22     163      22       0       0       0       0       0

 Cartesian Hessian Update
 Hessian updated using BFGS update


** GEOMETRY OPTIMIZATION IN DELOCALIZED INTERNAL COORDINATES **
   Searching for a Minimum

   Optimization Cycle:   3

                       Coordinates (Angstroms)
     ATOM                X               Y               Z
      1  C         0.0121129641   -0.0164835192    0.0185568650
      2  C        -0.0173510922    0.0459117505    1.4232356194
      3  Cl        1.4787675595    0.0999030207    2.3052205443
      4  C        -1.2236653220    0.0900157158    2.1292264605
      5  Cl       -1.2209094480    0.1725640001    3.8704168323
      6  C        -2.4356714071    0.0820956108    1.4375480672
      7  Cl       -3.9416118775    0.1427847389    2.3096895750
      8  C        -2.4339540789    0.0255285101    0.0412976180
      9  Cl       -3.9519152044    0.0023152469   -0.8184562537
     10  C        -1.2215853206   -0.0236957741   -0.6548752587
     11  Cl       -1.2529710331   -0.1554460969   -2.3994884090
     12  C         1.2960164469   -0.0590879635   -0.7412911755
     13  C         2.3275296180   -0.9658670550   -0.4329713992
     14  Cl        2.1125219459   -2.1131086268    0.8590649650
     15  C         3.5180198512   -0.9633036530   -1.1677479339
     16  Cl        4.8081497988   -2.0865435429   -0.7979551773
     17  C         3.6938988990   -0.0698277715   -2.2164781572
     18  H         4.6187133294   -0.0787834312   -2.7787392657
     19  C         2.6791498725    0.8259389565   -2.5317837744
     20  H         2.8131191996    1.5294404812   -3.3443491024
     21  C         1.4975203661    0.8284898075   -1.8051636008
     22  H         0.7253266780    1.5458602419   -2.0488808554
   Point Group: c1    Number of degrees of freedom:    60


   Energy is  -3680.712024001

 Hessian updated using BFGS update

 58 Hessian modes will be used to form the next step
  Hessian Eigenvalues:
     0.016955    0.017717    0.019569    0.020828    0.020939    0.022941
     0.023565    0.023828    0.023840    0.024090    0.024090    0.024113
     0.024114    0.024127    0.024135    0.024138    0.024143    0.024981
     0.056835    0.087384    0.159955    0.159997    0.160151    0.218556
     0.221010    0.231465    0.236080    0.248693    0.249750    0.249974
     0.249991    0.249993    0.249995    0.250000    0.250000    0.254232
     0.289305    0.291879    0.297987    0.300922    0.301088    0.311181
     0.354702    0.356665    0.356665    0.372363    0.413185    0.426712
     0.431328    0.455277    0.461673    0.467949    0.471310    0.477402
     0.478204    0.478752    0.483291    0.544059

 Minimum search - taking simple RFO step
 Searching for Lamda that Minimizes Along All modes
 Value Taken    Lamda =  -0.02200643
 Calculated Step too Large.  Step scaled by  0.535335
 Step Taken.  Stepsize is  0.300000

                             Maximum     Tolerance    Cnvgd?
         Gradient           0.027036      0.000300      NO
         Displacement       0.168821      0.001200      NO
         Energy change     -0.014340      0.000001      NO


 New Cartesian Coordinates Obtained by Inverse Iteration

 Displacement from previous Coordinates is:  0.678355
 ----------------------------------------------------------------
             Standard Nuclear Orientation (Angstroms)
    I     Atom           X                Y                Z
 ----------------------------------------------------------------
    1      C       0.0078933733    -0.0220271004     0.0061788231
    2      C      -0.0141663529     0.0832951470     1.4082612692
    3      Cl      1.4872098993     0.1650402926     2.2738620681
    4      C      -1.2169243759     0.1395308920     2.1229135765
    5      Cl     -1.2022751778     0.2745983660     3.8553057764
    6      C      -2.4356218756     0.0968761276     1.4373407822
    7      Cl     -3.9319362868     0.1685227717     2.3149229698
    8      C      -2.4421851291    -0.0146310984     0.0412171131
    9      Cl     -3.9574569501    -0.0975178957    -0.8086697679
   10      C      -1.2314106913    -0.0757530136    -0.6587685782
   11      Cl     -1.2862549635    -0.3130543978    -2.3899560076
   12      C       1.2919070435    -0.0646908398    -0.7490267233
   13      C       2.3016823188    -1.0033447627    -0.4662177019
   14      Cl      2.0610847370    -2.1812787507     0.7894786603
   15      C       3.4966357422    -0.9936492227    -1.1960566152
   16      Cl      4.7647431349    -2.1512660037    -0.8670917026
   17      C       3.6983394882    -0.0592855444    -2.2057792749
   18      H       4.6284947028    -0.0669132781    -2.7589777417
   19      C       2.7078133973     0.8754934740    -2.4854650671
   20      H       2.8654385811     1.6130768342    -3.2629126171
   21      C       1.5213760577     0.8696478678    -1.7668794249
   22      H       0.7668250719     1.6160307820    -1.9776036330
 ----------------------------------------------------------------
 Nuclear Repulsion Energy =        2418.76699944 hartrees
 There are       97 alpha and       97 beta electrons
 Applying Cartesian multipole field
    Component          Value
    ---------          -----
     (2,0,0)        1.00000E-11
     (0,2,0)        2.00000E-11
     (0,0,2)       -3.00000E-11
 Nucleus-field energy     =    -0.0000000136 hartrees
 Requested basis set is 6-311++G(d,p)
 There are 178 shells and 495 basis functions
 A cutoff of  1.0D-15 yielded  11697 shell pairs
 There are    100347 function pairs (    107931 Cartesian)
 Smallest overlap matrix eigenvalue = 1.21E-07
 Linear dependence detected in AO basis
 Number of orthogonalized atomic orbitals = 489
 Maximum deviation from orthogonality = 3.766E-10
 Guess from superposition of atomic densities
 Warning:  Energy on first SCF cycle will be non-variational
 SAD guess density has 194.000000 electrons

 -----------------------------------------------------------------------
  General SCF calculation program by
  Eric Jon Sundstrom, Paul Horn, Yuezhi Mao, Dmitri Zuev, Alec White,
  David Stuck, Shaama M.S., Shane Yost, Joonho Lee, David Small,
  Daniel Levine, Susi Lehtola, Hugh Burton, Evgeny Epifanovsky,
  Bang C. Huynh
 -----------------------------------------------------------------------
 Exchange:     0.2000 Hartree-Fock + 0.0800 Slater + 0.7200 B88
 Correlation:  0.1900 VWN1RPA + 0.8100 LYP
 Using SG-1 standard quadrature grid
 A restricted SCF calculation will be
 performed using DIIS
 SCF converges when DIIS error is below 1.0e-08
 ---------------------------------------
  Cycle       Energy         DIIS error
 ---------------------------------------
    1   -3685.2533553171      2.75e-02  
    2   -3680.6067731820      1.91e-03  
    3   -3680.5145088937      2.46e-03  
    4   -3680.7094509138      5.87e-04  
    5   -3680.7193429414      2.59e-04  
    6   -3680.7212135513      9.47e-05  
    7   -3680.7214646603      2.77e-05  
    8   -3680.7214848213      1.25e-05  
    9   -3680.7214894816      2.51e-06  
   10   -3680.7214896472      1.02e-06  
   11   -3680.7214896764      3.15e-07  
   12   -3680.7214896793      1.26e-07  
   13   -3680.7214896799      4.58e-08  
   14   -3680.7214896800      1.50e-08  
   15   -3680.7214896798      5.11e-09  Convergence criterion met
 ---------------------------------------
 SCF time:   CPU 893.78s  wall 894.00s 
 SCF   energy in the final basis set =    -3680.7214896798
 Total energy in the final basis set =    -3680.7214896798

 --------------------------------------------------------------

                    Orbital Energies (a.u.)
 --------------------------------------------------------------

 Alpha MOs
 -- Occupied --
********-101.5825-101.5817-101.5815-101.5749-101.5705-101.5681 -10.2871
-10.2850 -10.2844 -10.2839 -10.2824 -10.2700 -10.2659 -10.2480 -10.2333
-10.2127 -10.2101 -10.2074  -9.4985  -9.4971  -9.4966  -9.4961  -9.4908
 -9.4851  -9.4840  -7.2636  -7.2622  -7.2614  -7.2610  -7.2557  -7.2534
 -7.2523  -7.2520  -7.2515  -7.2510  -7.2510  -7.2507  -7.2501  -7.2499
 -7.2488  -7.2455  -7.2447  -7.2399  -7.2393  -7.2387  -7.2381  -0.9735
 -0.9409  -0.9276  -0.9144  -0.8841  -0.8765  -0.8688  -0.8628  -0.8420
 -0.7995  -0.7555  -0.7505  -0.7469  -0.6705  -0.6394  -0.6253  -0.6211
 -0.5633  -0.5513  -0.5293  -0.5157  -0.5000  -0.4845  -0.4746  -0.4710
 -0.4687  -0.4603  -0.4471  -0.4435  -0.4293  -0.4187  -0.4061  -0.4027
 -0.3962  -0.3779  -0.3648  -0.3640  -0.3615  -0.3572  -0.3502  -0.3452
 -0.3416  -0.3320  -0.3269  -0.3174  -0.3064  -0.2914  -0.2724  -0.2664
 -0.2635
 -- Virtual --
 -0.0796  -0.0646  -0.0603  -0.0454  -0.0379  -0.0231  -0.0107  -0.0100
  0.0015   0.0047   0.0136   0.0218   0.0222   0.0255   0.0308   0.0338
  0.0408   0.0474   0.0500   0.0568   0.0615   0.0652   0.0705   0.0742
  0.0758   0.0792   0.0836   0.0840   0.0873   0.0903   0.0951   0.0983
  0.0991   0.1028   0.1048   0.1084   0.1135   0.1153   0.1185   0.1221
  0.1264   0.1290   0.1314   0.1328   0.1353   0.1406   0.1459   0.1485
  0.1532   0.1559   0.1605   0.1608   0.1622   0.1737   0.1776   0.1797
  0.1807   0.1838   0.1856   0.1891   0.1925   0.2002   0.2037   0.2091
  0.2148   0.2160   0.2212   0.2266   0.2287   0.2302   0.2343   0.2386
  0.2431   0.2485   0.2495   0.2512   0.2572   0.2602   0.2625   0.2677
  0.2694   0.2748   0.2775   0.2823   0.2841   0.2869   0.2892   0.2925
  0.2995   0.3004   0.3044   0.3132   0.3222   0.3283   0.3313   0.3357
  0.3463   0.3520   0.3885   0.4083   0.4214   0.4250   0.4333   0.4338
  0.4367   0.4461   0.4477   0.4574   0.4602   0.4622   0.4693   0.4750
  0.4790   0.4812   0.4863   0.4924   0.4947   0.4982   0.5045   0.5116
  0.5205   0.5256   0.5415   0.5423   0.5503   0.5588   0.5609   0.5728
  0.5830   0.5844   0.5880   0.5965   0.6013   0.6084   0.6122   0.6130
  0.6155   0.6201   0.6275   0.6349   0.6498   0.6536   0.6664   0.6689
  0.6766   0.6904   0.6968   0.7056   0.7210   0.7347   0.7611   0.7804
  0.7836   0.7909   0.8012   0.8045   0.8208   0.8234   0.8301   0.8331
  0.8349   0.8393   0.8399   0.8418   0.8448   0.8480   0.8530   0.8562
  0.8637   0.8662   0.8708   0.8745   0.8815   0.8891   0.8903   0.8965
  0.9059   0.9111   0.9149   0.9209   0.9231   0.9329   0.9364   0.9390
  0.9421   0.9512   0.9546   0.9644   0.9680   0.9722   0.9758   0.9836
  0.9855   0.9928   0.9970   1.0173   1.0255   1.0406   1.0520   1.0626
  1.0661   1.0907   1.0950   1.1072   1.1284   1.1399   1.1621   1.1812
  1.1944   1.2083   1.2420   1.2458   1.2462   1.2578   1.2641   1.2740
  1.2786   1.2884   1.2966   1.3028   1.3084   1.3219   1.3478   1.3553
  1.3819   1.3936   1.4296   1.4543   1.4632   1.4902   1.5032   1.5326
  1.5430   1.5558   1.5656   1.6074   1.6159   1.6467   1.6622   1.6652
  1.6817   1.7211   1.7429   1.7496   1.7615   1.7745   1.7826   1.8092
  1.8249   1.8389   1.8459   1.8601   1.8785   1.8819   1.8991   1.9130
  1.9209   1.9252   1.9414   1.9686   1.9869   2.0367   2.0615   2.1103
  2.1276   2.1640   2.1846   2.2088   2.2248   2.2410   2.2450   2.2618
  2.2632   2.2704   2.2866   2.2945   2.2995   2.3020   2.3195   2.3319
  2.3412   2.3432   2.3944   2.3957   2.4030   2.4250   2.4312   2.4372
  2.4484   2.4681   2.4790   2.4937   2.5052   2.5325   2.5359   2.5513
  2.6043   2.6204   2.6268   2.6398   2.6439   2.6600   2.6790   2.6995
  2.7370   2.7418   2.7470   2.7760   2.7835   2.7902   2.8066   2.8156
  2.8317   2.8733   2.9109   2.9304   2.9645   3.0318   3.0677   3.0756
  3.0980   3.1167   3.1300   3.1533   3.1744   3.2100   3.2242   3.2306
  3.2481   3.3474   3.3951   3.4685   3.5038   3.5194   3.6343   3.6765
  3.7290   3.8681   3.8827   3.9530   4.0456   4.0977   4.3566   4.7926
  4.8223   9.7147   9.7720   9.7856   9.8031   9.8150   9.8268   9.8589
 23.2593  23.5073  23.7655  23.8097  23.8825  23.8891  23.9224  23.9284
 23.9715  24.0209  24.0528  24.1490  25.7692  25.8084  25.8259  25.8629
 25.9337  25.9670  26.0123  26.0746  26.0970  26.1574  26.1924  26.1983
 26.3196  26.4165  26.4577  26.5644  26.5906  26.7510  26.7667  26.9092
 27.0719 215.7040 215.7651 215.7817 215.8026 215.8167 215.8319 215.8688
 --------------------------------------------------------------

          Ground-State Mulliken Net Atomic Charges

     Atom                 Charge (a.u.)
  ----------------------------------------
      1 C                    -1.117410
      2 C                    -0.992736
      3 Cl                    0.614824
      4 C                     0.359348
      5 Cl                    0.627188
      6 C                    -0.411699
      7 Cl                    0.671275
      8 C                     0.248477
      9 Cl                    0.620129
     10 C                    -1.105789
     11 Cl                    0.653174
     12 C                     0.002899
     13 C                    -0.513342
     14 Cl                    0.474150
     15 C                     0.341503
     16 Cl                    0.485796
     17 C                    -0.672909
     18 H                     0.201559
     19 C                    -0.533848
     20 H                     0.180060
     21 C                    -0.323914
     22 H                     0.191264
  ----------------------------------------
  Sum of atomic charges =     0.000000

 -----------------------------------------------------------------
                    Cartesian Multipole Moments
 -----------------------------------------------------------------
    Charge (ESU x 10^10)
                 0.0000
    Dipole Moment (Debye)
         X       0.6015      Y       1.7566      Z      -1.8019
       Tot       2.5873
    Quadrupole Moments (Debye-Ang)
        XX    -156.7577     XY       4.4707     YY    -158.0732
        XZ      -5.6736     YZ      -4.5282     ZZ    -152.0600
    Octopole Moments (Debye-Ang^2)
       XXX     -57.1210    XXY      64.4076    XYY     -25.1543
       YYY     160.0712    XXZ     -55.7494    XYZ     -10.4043
       YYZ     -38.1733    XZZ      -1.2521    YZZ      59.9308
       ZZZ    -122.0149
    Hexadecapole Moments (Debye-Ang^3)
      XXXX   -6839.6335   XXXY     629.9926   XXYY   -1359.2866
      XYYY     600.5335   YYYY   -1049.6431   XXXZ     678.4782
      XXYZ     -50.5310   XYYZ     260.8464   YYYZ     -94.9125
      XXZZ   -1650.4859   XYZZ     225.1971   YYZZ    -762.0146
      XZZZ     711.8964   YZZZ    -100.2873   ZZZZ   -3454.0682
 -----------------------------------------------------------------
 Calculating analytic gradient of the SCF energy
 Gradient of SCF Energy
            1           2           3           4           5           6
    1   0.0008385  -0.0000330   0.0050918  -0.0001801  -0.0000337   0.0001895
    2   0.0015782  -0.0021013  -0.0226455  -0.0003614   0.0000491   0.0000790
    3  -0.0003525   0.0005556  -0.0135357  -0.0012227   0.0006318   0.0000249
            7           8           9          10          11          12
    1  -0.0003744   0.0014406  -0.0006958  -0.0000792   0.0002302  -0.0017161
    2  -0.0000724   0.0000804  -0.0002577   0.0021702   0.0007857  -0.0011009
    3   0.0003255   0.0004554  -0.0003965   0.0001447  -0.0003844   0.0003618
           13          14          15          16          17          18
    1   0.0019256  -0.0046066  -0.0005715  -0.0001725   0.0002147  -0.0000962
    2   0.0012212   0.0222326   0.0002350  -0.0001475  -0.0003635   0.0003136
    3   0.0008059   0.0143820   0.0002837   0.0001872   0.0001502  -0.0001421
           19          20          21          22
    1  -0.0004371  -0.0002152  -0.0009136   0.0001941
    2  -0.0001246   0.0000927  -0.0020950   0.0004319
    3  -0.0001288   0.0000213  -0.0020936  -0.0000736
 Max gradient component =       2.265E-02
 RMS gradient           =       4.742E-03
 Gradient time:  CPU 308.35 s  wall 308.36 s
 Geometry Optimization Parameters
   NAtoms,    NIC,     NZ,  NCons,   NDum,   NFix, NCnnct, MaxDiis
       22     163      22       0       0       0       0       0

 Cartesian Hessian Update
 Hessian updated using BFGS update


** GEOMETRY OPTIMIZATION IN DELOCALIZED INTERNAL COORDINATES **
   Searching for a Minimum

   Optimization Cycle:   4

                       Coordinates (Angstroms)
     ATOM                X               Y               Z
      1  C         0.0078933733   -0.0220271004    0.0061788231
      2  C        -0.0141663529    0.0832951470    1.4082612692
      3  Cl        1.4872098993    0.1650402926    2.2738620681
      4  C        -1.2169243759    0.1395308920    2.1229135765
      5  Cl       -1.2022751778    0.2745983660    3.8553057764
      6  C        -2.4356218756    0.0968761276    1.4373407822
      7  Cl       -3.9319362868    0.1685227717    2.3149229698
      8  C        -2.4421851291   -0.0146310984    0.0412171131
      9  Cl       -3.9574569501   -0.0975178957   -0.8086697679
     10  C        -1.2314106913   -0.0757530136   -0.6587685782
     11  Cl       -1.2862549635   -0.3130543978   -2.3899560076
     12  C         1.2919070435   -0.0646908398   -0.7490267233
     13  C         2.3016823188   -1.0033447627   -0.4662177019
     14  Cl        2.0610847370   -2.1812787507    0.7894786603
     15  C         3.4966357422   -0.9936492227   -1.1960566152
     16  Cl        4.7647431349   -2.1512660037   -0.8670917026
     17  C         3.6983394882   -0.0592855444   -2.2057792749
     18  H         4.6284947028   -0.0669132781   -2.7589777417
     19  C         2.7078133973    0.8754934740   -2.4854650671
     20  H         2.8654385811    1.6130768342   -3.2629126171
     21  C         1.5213760577    0.8696478678   -1.7668794249
     22  H         0.7668250719    1.6160307820   -1.9776036330
   Point Group: c1    Number of degrees of freedom:    60


   Energy is  -3680.721489680

 Hessian updated using BFGS update

 58 Hessian modes will be used to form the next step
  Hessian Eigenvalues:
     0.017658    0.018341    0.019692    0.020913    0.021040    0.022910
     0.023569    0.023826    0.023837    0.024088    0.024090    0.024113
     0.024114    0.024121    0.024135    0.024138    0.024143    0.028305
     0.045968    0.076159    0.159964    0.160009    0.160226    0.218641
     0.221042    0.231791    0.236091    0.249433    0.249808    0.249984
     0.249991    0.249995    0.249998    0.250201    0.254091    0.289304
     0.291879    0.300759    0.300958    0.301059    0.301320    0.319497
     0.355179    0.356665    0.356667    0.378568    0.413188    0.427157
     0.431337    0.455601    0.461715    0.468282    0.471635    0.477933
     0.478255    0.479182    0.485336    0.593677

 Minimum search - taking simple RFO step
 Searching for Lamda that Minimizes Along All modes
 Value Taken    Lamda =  -0.01276291
 Calculated Step too Large.  Step scaled by  0.622067
 Step Taken.  Stepsize is  0.300000

                             Maximum     Tolerance    Cnvgd?
         Gradient           0.019244      0.000300      NO
         Displacement       0.206557      0.001200      NO
         Energy change     -0.009466      0.000001      NO


 New Cartesian Coordinates Obtained by Inverse Iteration

 Displacement from previous Coordinates is:  0.516002
 ----------------------------------------------------------------
             Standard Nuclear Orientation (Angstroms)
    I     Atom           X                Y                Z
 ----------------------------------------------------------------
    1      C       0.0093989357    -0.0388158918     0.0104483715
    2      C      -0.0126051928     0.1100391591     1.4075013188
    3      Cl      1.4904556237     0.2290525955     2.2676141033
    4      C      -1.2163073095     0.1784212695     2.1196516483
    5      Cl     -1.2031887247     0.3689289820     3.8440356392
    6      C      -2.4345463395     0.1052806751     1.4322862281
    7      Cl     -3.9309282393     0.2002204476     2.3032032494
    8      C      -2.4399762055    -0.0513950616     0.0394894126
    9      Cl     -3.9498484917    -0.1600947780    -0.8104530504
   10      C      -1.2260915436    -0.1271880694    -0.6544802092
   11      Cl     -1.2650556454    -0.4084154413    -2.3783069314
   12      C       1.2941085869    -0.0722290581    -0.7439354461
   13      C       2.2877452773    -1.0344764476    -0.4926053639
   14      Cl      2.0275063191    -2.2500489152     0.7226573394
   15      C       3.4822854894    -1.0146914235    -1.2238949875
   16      Cl      4.7347330991    -2.2002206216    -0.9401896572
   17      C       3.6959646993    -0.0462948920    -2.1995099911
   18      H       4.6263524238    -0.0499731126    -2.7523588324
   19      C       2.7179643019     0.9103615878    -2.4476718713
   20      H       2.8857441419     1.6699037312    -3.2014493783
   21      C       1.5306418639     0.8930740640    -1.7294708795
   22      H       0.7768586752     1.6472618477    -1.9164845288
 ----------------------------------------------------------------
 Nuclear Repulsion Energy =        2416.26231257 hartrees
 There are       97 alpha and       97 beta electrons
 Applying Cartesian multipole field
    Component          Value
    ---------          -----
     (2,0,0)        1.00000E-11
     (0,2,0)        2.00000E-11
     (0,0,2)       -3.00000E-11
 Nucleus-field energy     =    -0.0000000123 hartrees
 Requested basis set is 6-311++G(d,p)
 There are 178 shells and 495 basis functions
 A cutoff of  1.0D-15 yielded  11692 shell pairs
 There are    100368 function pairs (    107949 Cartesian)
 Smallest overlap matrix eigenvalue = 1.20E-07
 Linear dependence detected in AO basis
 Number of orthogonalized atomic orbitals = 489
 Maximum deviation from orthogonality = 6.338E-10
 Guess from superposition of atomic densities
 Warning:  Energy on first SCF cycle will be non-variational
 SAD guess density has 194.000000 electrons

 -----------------------------------------------------------------------
  General SCF calculation program by
  Eric Jon Sundstrom, Paul Horn, Yuezhi Mao, Dmitri Zuev, Alec White,
  David Stuck, Shaama M.S., Shane Yost, Joonho Lee, David Small,
  Daniel Levine, Susi Lehtola, Hugh Burton, Evgeny Epifanovsky,
  Bang C. Huynh
 -----------------------------------------------------------------------
 Exchange:     0.2000 Hartree-Fock + 0.0800 Slater + 0.7200 B88
 Correlation:  0.1900 VWN1RPA + 0.8100 LYP
 Using SG-1 standard quadrature grid
 A restricted SCF calculation will be
 performed using DIIS
 SCF converges when DIIS error is below 1.0e-08
 ---------------------------------------
  Cycle       Energy         DIIS error
 ---------------------------------------
    1   -3685.2470617422      2.74e-02  
    2   -3680.6132188442      1.91e-03  
    3   -3680.5205191337      2.47e-03  
    4   -3680.7157560904      5.92e-04  
    5   -3680.7257711147      2.61e-04  
    6   -3680.7276812946      9.41e-05  
    7   -3680.7279274968      2.90e-05  
    8   -3680.7279500694      1.24e-05  
    9   -3680.7279546522      2.43e-06  
   10   -3680.7279548045      1.02e-06  
   11   -3680.7279548339      3.01e-07  
   12   -3680.7279548369      1.28e-07  
   13   -3680.7279548370      4.53e-08  
   14   -3680.7279548372      1.51e-08  
   15   -3680.7279548370      5.03e-09  Convergence criterion met
 ---------------------------------------
 SCF time:   CPU 889.84s  wall 890.00s 
 SCF   energy in the final basis set =    -3680.7279548370
 Total energy in the final basis set =    -3680.7279548370

 --------------------------------------------------------------

                    Orbital Energies (a.u.)
 --------------------------------------------------------------

 Alpha MOs
 -- Occupied --
********-101.5827-101.5817-101.5815-101.5761-101.5705-101.5694 -10.2871
-10.2846 -10.2841 -10.2838 -10.2823 -10.2698 -10.2659 -10.2471 -10.2326
-10.2126 -10.2101 -10.2076  -9.4986  -9.4974  -9.4964  -9.4964  -9.4917
 -9.4851  -9.4850  -7.2637  -7.2625  -7.2613  -7.2611  -7.2566  -7.2535
 -7.2524  -7.2523  -7.2513  -7.2512  -7.2512  -7.2505  -7.2504  -7.2500
 -7.2498  -7.2465  -7.2456  -7.2399  -7.2396  -7.2393  -7.2391  -0.9735
 -0.9404  -0.9278  -0.9147  -0.8835  -0.8773  -0.8697  -0.8626  -0.8417
 -0.7992  -0.7553  -0.7501  -0.7469  -0.6700  -0.6386  -0.6259  -0.6208
 -0.5632  -0.5511  -0.5293  -0.5162  -0.4997  -0.4846  -0.4748  -0.4707
 -0.4684  -0.4602  -0.4464  -0.4436  -0.4292  -0.4174  -0.4057  -0.4026
 -0.3954  -0.3758  -0.3640  -0.3640  -0.3613  -0.3575  -0.3505  -0.3451
 -0.3418  -0.3323  -0.3270  -0.3185  -0.3109  -0.2900  -0.2715  -0.2671
 -0.2651
 -- Virtual --
 -0.0779  -0.0643  -0.0596  -0.0455  -0.0397  -0.0228  -0.0106  -0.0096
  0.0014   0.0050   0.0136   0.0219   0.0225   0.0256   0.0305   0.0340
  0.0404   0.0472   0.0506   0.0570   0.0612   0.0651   0.0700   0.0743
  0.0756   0.0795   0.0836   0.0839   0.0872   0.0902   0.0949   0.0983
  0.0992   0.1024   0.1043   0.1089   0.1131   0.1155   0.1189   0.1219
  0.1263   0.1287   0.1311   0.1320   0.1349   0.1410   0.1453   0.1485
  0.1526   0.1556   0.1598   0.1606   0.1623   0.1730   0.1772   0.1799
  0.1803   0.1832   0.1842   0.1892   0.1924   0.1999   0.2042   0.2088
  0.2152   0.2163   0.2216   0.2263   0.2278   0.2312   0.2346   0.2390
  0.2443   0.2486   0.2502   0.2511   0.2563   0.2597   0.2631   0.2681
  0.2690   0.2745   0.2788   0.2812   0.2847   0.2863   0.2876   0.2913
  0.2985   0.2998   0.3042   0.3120   0.3227   0.3282   0.3331   0.3363
  0.3467   0.3514   0.3879   0.4088   0.4220   0.4246   0.4323   0.4338
  0.4370   0.4470   0.4479   0.4580   0.4600   0.4621   0.4699   0.4738
  0.4800   0.4833   0.4874   0.4922   0.4958   0.4981   0.4997   0.5105
  0.5210   0.5255   0.5413   0.5426   0.5519   0.5587   0.5635   0.5729
  0.5838   0.5855   0.5906   0.5967   0.6024   0.6084   0.6127   0.6132
  0.6150   0.6206   0.6286   0.6372   0.6494   0.6575   0.6676   0.6702
  0.6788   0.6895   0.6971   0.7051   0.7199   0.7343   0.7638   0.7794
  0.7828   0.7916   0.8022   0.8075   0.8201   0.8272   0.8318   0.8336
  0.8345   0.8393   0.8411   0.8424   0.8445   0.8475   0.8539   0.8563
  0.8617   0.8652   0.8701   0.8754   0.8816   0.8901   0.8914   0.8986
  0.9031   0.9106   0.9126   0.9216   0.9240   0.9320   0.9380   0.9411
  0.9426   0.9481   0.9497   0.9618   0.9654   0.9720   0.9733   0.9828
  0.9843   0.9942   1.0037   1.0177   1.0243   1.0401   1.0515   1.0596
  1.0679   1.0914   1.0946   1.1052   1.1295   1.1425   1.1610   1.1836
  1.1969   1.2081   1.2408   1.2461   1.2470   1.2580   1.2638   1.2744
  1.2796   1.2903   1.2974   1.3011   1.3071   1.3214   1.3483   1.3576
  1.3823   1.3934   1.4330   1.4566   1.4656   1.4897   1.5046   1.5354
  1.5428   1.5575   1.5649   1.6060   1.6181   1.6487   1.6636   1.6649
  1.6828   1.7219   1.7434   1.7482   1.7610   1.7736   1.7837   1.8105
  1.8237   1.8367   1.8428   1.8632   1.8786   1.8809   1.9001   1.9171
  1.9202   1.9254   1.9431   1.9721   1.9853   2.0387   2.0595   2.1113
  2.1282   2.1646   2.1839   2.2087   2.2246   2.2411   2.2448   2.2572
  2.2624   2.2697   2.2865   2.2947   2.2985   2.3063   2.3155   2.3317
  2.3388   2.3438   2.3958   2.3985   2.4031   2.4281   2.4329   2.4386
  2.4493   2.4681   2.4795   2.4954   2.5051   2.5324   2.5339   2.5494
  2.6045   2.6188   2.6290   2.6420   2.6440   2.6592   2.6791   2.6995
  2.7360   2.7410   2.7457   2.7765   2.7814   2.7887   2.8070   2.8148
  2.8304   2.8707   2.9100   2.9349   2.9674   3.0333   3.0663   3.0762
  3.0977   3.1168   3.1321   3.1546   3.1748   3.2123   3.2230   3.2320
  3.2479   3.3479   3.3951   3.4709   3.5056   3.5199   3.6353   3.6791
  3.7305   3.8710   3.8834   3.9527   4.0464   4.0972   4.3465   4.7927
  4.8237   9.7174   9.7744   9.7882   9.8044   9.8150   9.8385   9.8505
 23.2616  23.5081  23.7656  23.8095  23.8834  23.8900  23.9222  23.9279
 23.9699  24.0221  24.0584  24.1487  25.7689  25.8068  25.8227  25.8599
 25.9306  25.9571  25.9871  26.0750  26.0965  26.1550  26.1906  26.1956
 26.3272  26.4189  26.4564  26.5629  26.5898  26.7535  26.7667  26.9083
 27.0747 215.7071 215.7678 215.7846 215.8040 215.8165 215.8462 215.8580
 --------------------------------------------------------------

          Ground-State Mulliken Net Atomic Charges

     Atom                 Charge (a.u.)
  ----------------------------------------
      1 C                    -1.110649
      2 C                    -0.981376
      3 Cl                    0.572956
      4 C                     0.447167
      5 Cl                    0.626527
      6 C                    -0.419090
      7 Cl                    0.671530
      8 C                     0.176375
      9 Cl                    0.623921
     10 C                    -1.098529
     11 Cl                    0.626519
     12 C                     0.062573
     13 C                    -0.589511
     14 Cl                    0.434071
     15 C                     0.409361
     16 Cl                    0.495461
     17 C                    -0.629726
     18 H                     0.203225
     19 C                    -0.565844
     20 H                     0.180251
     21 C                    -0.326932
     22 H                     0.191719
  ----------------------------------------
  Sum of atomic charges =     0.000000

 -----------------------------------------------------------------
                    Cartesian Multipole Moments
 -----------------------------------------------------------------
    Charge (ESU x 10^10)
                 0.0000
    Dipole Moment (Debye)
         X       0.5861      Y       1.8142      Z      -1.7525
       Tot       2.5897
    Quadrupole Moments (Debye-Ang)
        XX    -156.5765     XY       4.5882     YY    -157.8489
        XZ      -5.6188     YZ      -4.4966     ZZ    -152.3342
    Octopole Moments (Debye-Ang^2)
       XXX     -55.8856    XXY      66.1071    XYY     -24.3583
       YYY     163.3081    XXZ     -54.0099    XYZ     -10.5426
       YYZ     -36.5296    XZZ      -1.6985    YZZ      61.5262
       ZZZ    -115.2958
    Hexadecapole Moments (Debye-Ang^3)
      XXXX   -6792.2622   XXXY     629.6080   XXYY   -1360.2890
      XYYY     597.1681   YYYY   -1107.8554   XXXZ     696.2783
      XXYZ     -65.4649   XYYZ     265.7089   YYYZ    -143.1034
      XXZZ   -1641.3964   XYZZ     225.9271   YYZZ    -767.0253
      XZZZ     732.2128   YZZZ    -140.2418   ZZZZ   -3433.8788
 -----------------------------------------------------------------
 Calculating analytic gradient of the SCF energy
 Gradient of SCF Energy
            1           2           3           4           5           6
    1   0.0011996   0.0005210   0.0024487   0.0000848   0.0001929  -0.0010132
    2   0.0009195  -0.0014685  -0.0146423  -0.0002680   0.0000057   0.0000506
    3  -0.0008244   0.0007111  -0.0087164   0.0006274  -0.0005206   0.0006418
            7           8           9          10          11          12
    1   0.0004974  -0.0001555   0.0003078  -0.0001514   0.0001594  -0.0012425
    2   0.0000095  -0.0001175  -0.0000005   0.0016282   0.0005695  -0.0005657
    3  -0.0002924  -0.0009272   0.0002144   0.0000521  -0.0000651   0.0006610
           13          14          15          16          17          18
    1   0.0008503  -0.0023416  -0.0000718  -0.0002383   0.0002584  -0.0000382
    2   0.0003575   0.0145749   0.0000734   0.0000361  -0.0000463   0.0000170
    3   0.0015815   0.0087959   0.0000662   0.0000093  -0.0000651  -0.0000138
           19          20          21          22
    1  -0.0003707  -0.0000876  -0.0007555  -0.0000539
    2   0.0001188   0.0000176  -0.0015974   0.0003280
    3  -0.0001479  -0.0000095  -0.0018306   0.0000521
 Max gradient component =       1.464E-02
 RMS gradient           =       3.057E-03
 Gradient time:  CPU 306.63 s  wall 306.64 s
 Geometry Optimization Parameters
   NAtoms,    NIC,     NZ,  NCons,   NDum,   NFix, NCnnct, MaxDiis
       22     163      22       0       0       0       0       0

 Cartesian Hessian Update
 Hessian updated using BFGS update


** GEOMETRY OPTIMIZATION IN DELOCALIZED INTERNAL COORDINATES **
   Searching for a Minimum

   Optimization Cycle:   5

                       Coordinates (Angstroms)
     ATOM                X               Y               Z
      1  C         0.0093989357   -0.0388158918    0.0104483715
      2  C        -0.0126051928    0.1100391591    1.4075013188
      3  Cl        1.4904556237    0.2290525955    2.2676141033
      4  C        -1.2163073095    0.1784212695    2.1196516483
      5  Cl       -1.2031887247    0.3689289820    3.8440356392
      6  C        -2.4345463395    0.1052806751    1.4322862281
      7  Cl       -3.9309282393    0.2002204476    2.3032032494
      8  C        -2.4399762055   -0.0513950616    0.0394894126
      9  Cl       -3.9498484917   -0.1600947780   -0.8104530504
     10  C        -1.2260915436   -0.1271880694   -0.6544802092
     11  Cl       -1.2650556454   -0.4084154413   -2.3783069314
     12  C         1.2941085869   -0.0722290581   -0.7439354461
     13  C         2.2877452773   -1.0344764476   -0.4926053639
     14  Cl        2.0275063191   -2.2500489152    0.7226573394
     15  C         3.4822854894   -1.0146914235   -1.2238949875
     16  Cl        4.7347330991   -2.2002206216   -0.9401896572
     17  C         3.6959646993   -0.0462948920   -2.1995099911
     18  H         4.6263524238   -0.0499731126   -2.7523588324
     19  C         2.7179643019    0.9103615878   -2.4476718713
     20  H         2.8857441419    1.6699037312   -3.2014493783
     21  C         1.5306418639    0.8930740640   -1.7294708795
     22  H         0.7768586752    1.6472618477   -1.9164845288
   Point Group: c1    Number of degrees of freedom:    60


   Energy is  -3680.727954837

 Hessian updated using BFGS update

 60 Hessian modes will be used to form the next step
  Hessian Eigenvalues:
     0.017594    0.017956    0.019636    0.020910    0.021009    0.022923
     0.023554    0.023833    0.023876    0.024090    0.024092    0.024114
     0.024114    0.024131    0.024136    0.024143    0.024202    0.028262
     0.034710    0.075466    0.160000    0.160034    0.160235    0.218648
     0.221048    0.231793    0.236091    0.249526    0.249859    0.249988
     0.249994    0.249997    0.249999    0.250143    0.250212    0.254001
     0.289310    0.291949    0.300953    0.301030    0.301045    0.301098
     0.302071    0.319513    0.355178    0.356665    0.356667    0.378498
     0.413193    0.427145    0.431339    0.455542    0.461737    0.468507
     0.471645    0.477942    0.478256    0.479190    0.485522    0.593316

 Minimum search - taking simple RFO step
 Searching for Lamda that Minimizes Along All modes
 Value Taken    Lamda =  -0.00786215
 Calculated Step too Large.  Step scaled by  0.655218
 Step Taken.  Stepsize is  0.300000

                             Maximum     Tolerance    Cnvgd?
         Gradient           0.012264      0.000300      NO
         Displacement       0.200383      0.001200      NO
         Energy change     -0.006465      0.000001      NO


 New Cartesian Coordinates Obtained by Inverse Iteration

 Displacement from previous Coordinates is:  0.561842
 ----------------------------------------------------------------
             Standard Nuclear Orientation (Angstroms)
    I     Atom           X                Y                Z
 ----------------------------------------------------------------
    1      C       0.0080224271    -0.0438044133     0.0099747691
    2      C      -0.0102526023     0.1487555849     1.4001979663
    3      Cl      1.4992670061     0.3037380014     2.2480697978
    4      C      -1.2130779672     0.2234475322     2.1129718371
    5      Cl     -1.2021714463     0.4624621250     3.8311922531
    6      C      -2.4310551628     0.1103668819     1.4292961826
    7      Cl     -3.9272134935     0.2082577027     2.3009451710
    8      C      -2.4381493631    -0.0919257140     0.0422706747
    9      Cl     -3.9468240556    -0.2486990677    -0.8009282941
   10      C      -1.2234009755    -0.1729778557    -0.6505485328
   11      Cl     -1.2464757337    -0.5056936827    -2.3647996957
   12      C       1.2928939234    -0.0730339696    -0.7457302916
   13      C       2.2639654084    -1.0631783378    -0.5260709328
   14      Cl      1.9721951591    -2.3116228778     0.6506446373
   15      C       3.4610818522    -1.0397364442    -1.2527787000
   16      Cl      4.6912331424    -2.2570827095    -1.0085978679
   17      C       3.6956103795    -0.0386355076    -2.1906779389
   18      H       4.6282043321    -0.0397637894    -2.7398912822
   19      C       2.7370810524     0.9450229118    -2.4069749045
   20      H       2.9226050928     1.7271910738    -3.1329114092
   21      C       1.5465099603     0.9236325469    -1.6931656376
   22      H       0.8011628097     1.6919806553    -1.8564116180
 ----------------------------------------------------------------
 Nuclear Repulsion Energy =        2414.43573121 hartrees
 There are       97 alpha and       97 beta electrons
 Applying Cartesian multipole field
    Component          Value
    ---------          -----
     (2,0,0)        1.00000E-11
     (0,2,0)        2.00000E-11
     (0,0,2)       -3.00000E-11
 Nucleus-field energy     =    -0.0000000110 hartrees
 Requested basis set is 6-311++G(d,p)
 There are 178 shells and 495 basis functions
 A cutoff of  1.0D-15 yielded  11697 shell pairs
 There are    100455 function pairs (    108041 Cartesian)
 Smallest overlap matrix eigenvalue = 1.18E-07
 Linear dependence detected in AO basis
 Number of orthogonalized atomic orbitals = 489
 Maximum deviation from orthogonality = 5.784E-10
 Guess from superposition of atomic densities
 Warning:  Energy on first SCF cycle will be non-variational
 SAD guess density has 194.000000 electrons

 -----------------------------------------------------------------------
  General SCF calculation program by
  Eric Jon Sundstrom, Paul Horn, Yuezhi Mao, Dmitri Zuev, Alec White,
  David Stuck, Shaama M.S., Shane Yost, Joonho Lee, David Small,
  Daniel Levine, Susi Lehtola, Hugh Burton, Evgeny Epifanovsky,
  Bang C. Huynh
 -----------------------------------------------------------------------
 Exchange:     0.2000 Hartree-Fock + 0.0800 Slater + 0.7200 B88
 Correlation:  0.1900 VWN1RPA + 0.8100 LYP
 Using SG-1 standard quadrature grid
 A restricted SCF calculation will be
 performed using DIIS
 SCF converges when DIIS error is below 1.0e-08
 ---------------------------------------
  Cycle       Energy         DIIS error
 ---------------------------------------
    1   -3685.2368349827      2.74e-02  
    2   -3680.6173657536      1.91e-03  
    3   -3680.5244721713      2.47e-03  
    4   -3680.7197827904      5.97e-04  
    5   -3680.7299431221      2.63e-04  
    6   -3680.7318831256      9.39e-05  
    7   -3680.7321267247      3.00e-05  
    8   -3680.7321514997      1.23e-05  
    9   -3680.7321559882      2.37e-06  
   10   -3680.7321561320      1.01e-06  
   11   -3680.7321561609      2.87e-07  
   12   -3680.7321561634      1.29e-07  
   13   -3680.7321561639      4.48e-08  
   14   -3680.7321561636      1.52e-08  
   15   -3680.7321561635      4.93e-09  Convergence criterion met
 ---------------------------------------
 SCF time:   CPU 882.43s  wall 882.00s 
 SCF   energy in the final basis set =    -3680.7321561635
 Total energy in the final basis set =    -3680.7321561635

 --------------------------------------------------------------

                    Orbital Energies (a.u.)
 --------------------------------------------------------------

 Alpha MOs
 -- Occupied --
********-101.5829-101.5819-101.5814-101.5773-101.5707-101.5704 -10.2872
-10.2846 -10.2839 -10.2839 -10.2823 -10.2696 -10.2660 -10.2463 -10.2320
-10.2126 -10.2102 -10.2079  -9.4985  -9.4976  -9.4966  -9.4963  -9.4926
 -9.4857  -9.4853  -7.2636  -7.2626  -7.2615  -7.2611  -7.2575  -7.2534
 -7.2524  -7.2524  -7.2514  -7.2514  -7.2511  -7.2506  -7.2505  -7.2504
 -7.2501  -7.2473  -7.2465  -7.2404  -7.2401  -7.2398  -7.2395  -0.9733
 -0.9400  -0.9275  -0.9147  -0.8830  -0.8776  -0.8701  -0.8625  -0.8416
 -0.7990  -0.7554  -0.7501  -0.7472  -0.6698  -0.6381  -0.6268  -0.6205
 -0.5633  -0.5510  -0.5292  -0.5169  -0.4993  -0.4846  -0.4748  -0.4705
 -0.4682  -0.4602  -0.4460  -0.4435  -0.4291  -0.4162  -0.4056  -0.4024
 -0.3946  -0.3739  -0.3640  -0.3632  -0.3613  -0.3576  -0.3509  -0.3448
 -0.3421  -0.3330  -0.3273  -0.3201  -0.3138  -0.2883  -0.2711  -0.2682
 -0.2664
 -- Virtual --
 -0.0758  -0.0643  -0.0598  -0.0458  -0.0418  -0.0229  -0.0107  -0.0096
  0.0012   0.0049   0.0134   0.0219   0.0224   0.0255   0.0301   0.0341
  0.0398   0.0470   0.0512   0.0571   0.0608   0.0649   0.0694   0.0741
  0.0756   0.0800   0.0832   0.0837   0.0871   0.0900   0.0948   0.0980
  0.0991   0.1019   0.1039   0.1094   0.1127   0.1156   0.1195   0.1217
  0.1260   0.1278   0.1306   0.1312   0.1351   0.1414   0.1443   0.1487
  0.1514   0.1556   0.1589   0.1605   0.1628   0.1723   0.1770   0.1793
  0.1806   0.1831   0.1837   0.1892   0.1922   0.1994   0.2046   0.2085
  0.2152   0.2166   0.2214   0.2257   0.2270   0.2322   0.2358   0.2394
  0.2459   0.2484   0.2503   0.2517   0.2557   0.2591   0.2633   0.2670
  0.2682   0.2740   0.2794   0.2805   0.2848   0.2860   0.2877   0.2899
  0.2972   0.2998   0.3043   0.3109   0.3217   0.3278   0.3335   0.3369
  0.3464   0.3509   0.3874   0.4095   0.4217   0.4248   0.4314   0.4346
  0.4376   0.4477   0.4486   0.4567   0.4601   0.4621   0.4705   0.4731
  0.4807   0.4861   0.4875   0.4914   0.4941   0.4983   0.5001   0.5117
  0.5217   0.5252   0.5412   0.5425   0.5523   0.5594   0.5663   0.5731
  0.5837   0.5867   0.5935   0.5985   0.6032   0.6079   0.6127   0.6141
  0.6154   0.6208   0.6295   0.6397   0.6491   0.6621   0.6658   0.6721
  0.6810   0.6923   0.6968   0.7008   0.7176   0.7337   0.7671   0.7784
  0.7822   0.7918   0.8019   0.8104   0.8199   0.8301   0.8331   0.8340
  0.8356   0.8391   0.8405   0.8425   0.8453   0.8505   0.8542   0.8564
  0.8586   0.8638   0.8693   0.8757   0.8824   0.8891   0.8922   0.8978
  0.9011   0.9094   0.9109   0.9226   0.9243   0.9305   0.9343   0.9407
  0.9417   0.9431   0.9497   0.9593   0.9649   0.9718   0.9769   0.9833
  0.9850   0.9950   1.0079   1.0177   1.0245   1.0395   1.0516   1.0570
  1.0660   1.0918   1.0981   1.1030   1.1311   1.1456   1.1598   1.1861
  1.1994   1.2094   1.2401   1.2460   1.2475   1.2582   1.2634   1.2740
  1.2800   1.2923   1.2969   1.2997   1.3068   1.3224   1.3475   1.3615
  1.3813   1.3936   1.4354   1.4549   1.4698   1.4883   1.5064   1.5389
  1.5428   1.5587   1.5647   1.6044   1.6201   1.6492   1.6630   1.6649
  1.6826   1.7214   1.7425   1.7477   1.7611   1.7721   1.7850   1.8114
  1.8222   1.8333   1.8398   1.8656   1.8788   1.8796   1.9013   1.9190
  1.9205   1.9259   1.9470   1.9758   1.9858   2.0406   2.0582   2.1119
  2.1281   2.1653   2.1834   2.2092   2.2242   2.2399   2.2455   2.2529
  2.2598   2.2699   2.2849   2.2938   2.2962   2.3120   2.3131   2.3320
  2.3383   2.3449   2.3951   2.4011   2.4056   2.4265   2.4378   2.4404
  2.4509   2.4676   2.4799   2.4926   2.5037   2.5267   2.5351   2.5486
  2.6049   2.6165   2.6287   2.6435   2.6473   2.6563   2.6798   2.6997
  2.7337   2.7412   2.7435   2.7761   2.7801   2.7868   2.8082   2.8139
  2.8297   2.8667   2.9085   2.9399   2.9708   3.0353   3.0651   3.0779
  3.0988   3.1173   3.1333   3.1556   3.1758   3.2142   3.2229   3.2337
  3.2478   3.3488   3.3951   3.4738   3.5069   3.5198   3.6358   3.6825
  3.7324   3.8745   3.8834   3.9529   4.0466   4.0969   4.3356   4.7939
  4.8253   9.7206   9.7762   9.7893   9.8051   9.8142   9.8362   9.8555
 23.2631  23.5086  23.7673  23.8095  23.8841  23.8914  23.9224  23.9295
 23.9705  24.0231  24.0662  24.1493  25.7680  25.8040  25.8186  25.8555
 25.9194  25.9381  25.9887  26.0795  26.0959  26.1551  26.1945  26.2002
 26.3259  26.4067  26.4544  26.5614  26.5909  26.7518  26.7719  26.8984
 27.0742 215.7106 215.7696 215.7857 215.8048 215.8153 215.8397 215.8679
 --------------------------------------------------------------

          Ground-State Mulliken Net Atomic Charges

     Atom                 Charge (a.u.)
  ----------------------------------------
      1 C                    -1.115615
      2 C                    -0.973282
      3 Cl                    0.542012
      4 C                     0.494595
      5 Cl                    0.629776
      6 C                    -0.397296
      7 Cl                    0.672969
      8 C                     0.148293
      9 Cl                    0.625718
     10 C                    -1.099735
     11 Cl                    0.610211
     12 C                     0.085056
     13 C                    -0.730805
     14 Cl                    0.417875
     15 C                     0.497638
     16 Cl                    0.504066
     17 C                    -0.568358
     18 H                     0.205191
     19 C                    -0.610533
     20 H                     0.179917
     21 C                    -0.310510
     22 H                     0.192818
  ----------------------------------------
  Sum of atomic charges =     0.000000

 -----------------------------------------------------------------
                    Cartesian Multipole Moments
 -----------------------------------------------------------------
    Charge (ESU x 10^10)
                 0.0000
    Dipole Moment (Debye)
         X       0.6041      Y       1.8772      Z      -1.7110
       Tot       2.6108
    Quadrupole Moments (Debye-Ang)
        XX    -156.3364     XY       4.7327     YY    -157.6503
        XZ      -5.5873     YZ      -4.4905     ZZ    -152.6714
    Octopole Moments (Debye-Ang^2)
       XXX     -52.4874    XXY      67.9666    XYY     -23.1460
       YYY     167.8052    XXZ     -52.3630    XYZ     -10.7197
       YYZ     -35.0009    XZZ      -1.7529    YZZ      63.1571
       ZZZ    -108.5744
    Hexadecapole Moments (Debye-Ang^3)
      XXXX   -6729.6462   XXXY     619.6451   XXYY   -1360.2527
      XYYY     583.1375   YYYY   -1173.7658   XXXZ     715.4124
      XXYZ     -80.9932   XYYZ     271.2297   YYYZ    -192.2817
      XXZZ   -1629.1488   XYZZ     223.0712   YYZZ    -772.5743
      XZZZ     754.5299   YZZZ    -181.6085   ZZZZ   -3410.3793
 -----------------------------------------------------------------
 Calculating analytic gradient of the SCF energy
 Gradient of SCF Energy
            1           2           3           4           5           6
    1   0.0005482   0.0004750   0.0017587  -0.0000284  -0.0001632  -0.0008256
    2   0.0003830  -0.0010196  -0.0098011   0.0000094  -0.0001209   0.0001518
    3  -0.0008124   0.0000512  -0.0057395   0.0008402  -0.0004681   0.0006174
            7           8           9          10          11          12
    1   0.0005299  -0.0005997   0.0003282   0.0001779   0.0004674  -0.0006209
    2  -0.0000404  -0.0000935   0.0000276   0.0014047   0.0001435  -0.0002633
    3  -0.0001963  -0.0009034   0.0003992   0.0001443  -0.0000535   0.0002671
           13          14          15          16          17          18
    1   0.0001674  -0.0013235   0.0000762  -0.0000773   0.0001227   0.0000056
    2   0.0002696   0.0095269   0.0000913   0.0000119   0.0000524  -0.0000672
    3   0.0013978   0.0058793  -0.0000538  -0.0000254  -0.0001085   0.0000280
           19          20          21          22
    1  -0.0002988  -0.0000344  -0.0005164  -0.0001688
    2   0.0001801  -0.0000103  -0.0009656   0.0001297
    3  -0.0000833   0.0000040  -0.0012760   0.0000916
 Max gradient component =       9.801E-03
 RMS gradient           =       2.035E-03
 Gradient time:  CPU 299.72 s  wall 299.73 s
 Geometry Optimization Parameters
   NAtoms,    NIC,     NZ,  NCons,   NDum,   NFix, NCnnct, MaxDiis
       22     163      22       0       0       0       0       0

 Cartesian Hessian Update
 Hessian updated using BFGS update


** GEOMETRY OPTIMIZATION IN DELOCALIZED INTERNAL COORDINATES **
   Searching for a Minimum

   Optimization Cycle:   6

                       Coordinates (Angstroms)
     ATOM                X               Y               Z
      1  C         0.0080224271   -0.0438044133    0.0099747691
      2  C        -0.0102526023    0.1487555849    1.4001979663
      3  Cl        1.4992670061    0.3037380014    2.2480697978
      4  C        -1.2130779672    0.2234475322    2.1129718371
      5  Cl       -1.2021714463    0.4624621250    3.8311922531
      6  C        -2.4310551628    0.1103668819    1.4292961826
      7  Cl       -3.9272134935    0.2082577027    2.3009451710
      8  C        -2.4381493631   -0.0919257140    0.0422706747
      9  Cl       -3.9468240556   -0.2486990677   -0.8009282941
     10  C        -1.2234009755   -0.1729778557   -0.6505485328
     11  Cl       -1.2464757337   -0.5056936827   -2.3647996957
     12  C         1.2928939234   -0.0730339696   -0.7457302916
     13  C         2.2639654084   -1.0631783378   -0.5260709328
     14  Cl        1.9721951591   -2.3116228778    0.6506446373
     15  C         3.4610818522   -1.0397364442   -1.2527787000
     16  Cl        4.6912331424   -2.2570827095   -1.0085978679
     17  C         3.6956103795   -0.0386355076   -2.1906779389
     18  H         4.6282043321   -0.0397637894   -2.7398912822
     19  C         2.7370810524    0.9450229118   -2.4069749045
     20  H         2.9226050928    1.7271910738   -3.1329114092
     21  C         1.5465099603    0.9236325469   -1.6931656376
     22  H         0.8011628097    1.6919806553   -1.8564116180
   Point Group: c1    Number of degrees of freedom:    60


   Energy is  -3680.732156163

 Hessian updated using BFGS update

 60 Hessian modes will be used to form the next step
  Hessian Eigenvalues:
     0.016467    0.017751    0.019000    0.020897    0.020966    0.022979
     0.023599    0.023825    0.023880    0.024087    0.024093    0.024111
     0.024114    0.024135    0.024139    0.024155    0.024206    0.025877
     0.028556    0.074248    0.160001    0.160045    0.160243    0.218722
     0.221048    0.231803    0.236094    0.249517    0.249889    0.249988
     0.249997    0.249999    0.250035    0.250130    0.250519    0.254113
     0.289317    0.291972    0.300963    0.301032    0.301055    0.301100
     0.301946    0.319549    0.355180    0.356665    0.356667    0.378423
     0.413193    0.427135    0.431361    0.455442    0.461734    0.468476
     0.471635    0.477946    0.478264    0.479181    0.485681    0.593197

 Minimum search - taking simple RFO step
 Searching for Lamda that Minimizes Along All modes
 Value Taken    Lamda =  -0.00520233
 Calculated Step too Large.  Step scaled by  0.660097
 Step Taken.  Stepsize is  0.300000

                             Maximum     Tolerance    Cnvgd?
         Gradient           0.008174      0.000300      NO
         Displacement       0.206923      0.001200      NO
         Energy change     -0.004201      0.000001      NO


 New Cartesian Coordinates Obtained by Inverse Iteration

 Displacement from previous Coordinates is:  0.526848
 ----------------------------------------------------------------
             Standard Nuclear Orientation (Angstroms)
    I     Atom           X                Y                Z
 ----------------------------------------------------------------
    1      C       0.0067487424    -0.0487819902     0.0103995465
    2      C      -0.0098730577     0.1843126133     1.3931595293
    3      Cl      1.5021506661     0.3835484029     2.2307659497
    4      C      -1.2113426825     0.2620304824     2.1059952894
    5      Cl     -1.1983966738     0.5554071397     3.8160871947
    6      C      -2.4285294809     0.1084546581     1.4276429703
    7      Cl     -3.9261446468     0.2117691839     2.2979596300
    8      C      -2.4355773477    -0.1345242588     0.0474659161
    9      Cl     -3.9415279461    -0.3326980149    -0.7919559934
   10      C      -1.2208507631    -0.2168067927    -0.6448857661
   11      Cl     -1.2351487588    -0.5816295179    -2.3518841039
   12      C       1.2925256503    -0.0731679620    -0.7463905746
   13      C       2.2425076856    -1.0880285215    -0.5583166157
   14      Cl      1.9218568085    -2.3671465222     0.5798421903
   15      C       3.4414883064    -1.0626156056    -1.2807408230
   16      Cl      4.6485648557    -2.3095132986    -1.0740582570
   17      C       3.6961967417    -0.0334732541    -2.1829316347
   18      H       4.6302160907    -0.0324916895    -2.7297692215
   19      C       2.7564717339     0.9741080334    -2.3682534219
   20      H       2.9587140546     1.7758404287    -3.0679422593
   21      C       1.5631905735     0.9506977939    -1.6577093664
   22      H       0.8279711936     1.7334093385    -1.7984039955
 ----------------------------------------------------------------
 Nuclear Repulsion Energy =        2412.61505605 hartrees
 There are       97 alpha and       97 beta electrons
 Applying Cartesian multipole field
    Component          Value
    ---------          -----
     (2,0,0)        1.00000E-11
     (0,2,0)        2.00000E-11
     (0,0,2)       -3.00000E-11
 Nucleus-field energy     =    -0.0000000096 hartrees
 Requested basis set is 6-311++G(d,p)
 There are 178 shells and 495 basis functions
 A cutoff of  1.0D-15 yielded  11691 shell pairs
 There are    100402 function pairs (    107989 Cartesian)
 Smallest overlap matrix eigenvalue = 1.15E-07
 Linear dependence detected in AO basis
 Number of orthogonalized atomic orbitals = 489
 Maximum deviation from orthogonality = 3.272E-10
 Guess from superposition of atomic densities
 Warning:  Energy on first SCF cycle will be non-variational
 SAD guess density has 194.000000 electrons

 -----------------------------------------------------------------------
  General SCF calculation program by
  Eric Jon Sundstrom, Paul Horn, Yuezhi Mao, Dmitri Zuev, Alec White,
  David Stuck, Shaama M.S., Shane Yost, Joonho Lee, David Small,
  Daniel Levine, Susi Lehtola, Hugh Burton, Evgeny Epifanovsky,
  Bang C. Huynh
 -----------------------------------------------------------------------
 Exchange:     0.2000 Hartree-Fock + 0.0800 Slater + 0.7200 B88
 Correlation:  0.1900 VWN1RPA + 0.8100 LYP
 Using SG-1 standard quadrature grid
 A restricted SCF calculation will be
 performed using DIIS
 SCF converges when DIIS error is below 1.0e-08
 ---------------------------------------
  Cycle       Energy         DIIS error
 ---------------------------------------
    1   -3685.2299890742      2.74e-02  
    2   -3680.6201290016      1.91e-03  
    3   -3680.5273105995      2.47e-03  
    4   -3680.7224605318      6.01e-04  
    5   -3680.7327271485      2.64e-04  
    6   -3680.7346839988      9.38e-05  
    7   -3680.7349263939      3.08e-05  
    8   -3680.7349528525      1.22e-05  
    9   -3680.7349572481      2.32e-06  
   10   -3680.7349573859      9.88e-07  
   11   -3680.7349574138      2.74e-07  
   12   -3680.7349574160      1.28e-07  
   13   -3680.7349574164      4.46e-08  
   14   -3680.7349574167      1.53e-08  
   15   -3680.7349574164      4.82e-09  Convergence criterion met
 ---------------------------------------
 SCF time:   CPU 885.10s  wall 885.00s 
 SCF   energy in the final basis set =    -3680.7349574164
 Total energy in the final basis set =    -3680.7349574164

 --------------------------------------------------------------

                    Orbital Energies (a.u.)
 --------------------------------------------------------------

 Alpha MOs
 -- Occupied --
********-101.5829-101.5820-101.5814-101.5782-101.5711-101.5708 -10.2873
-10.2846 -10.2840 -10.2836 -10.2823 -10.2694 -10.2661 -10.2457 -10.2316
-10.2126 -10.2102 -10.2081  -9.4985  -9.4976  -9.4967  -9.4963  -9.4933
 -9.4862  -9.4854  -7.2636  -7.2627  -7.2616  -7.2610  -7.2583  -7.2534
 -7.2525  -7.2523  -7.2516  -7.2515  -7.2511  -7.2511  -7.2508  -7.2504
 -7.2503  -7.2481  -7.2473  -7.2409  -7.2404  -7.2402  -7.2396  -0.9733
 -0.9397  -0.9274  -0.9147  -0.8825  -0.8778  -0.8704  -0.8624  -0.8417
 -0.7988  -0.7555  -0.7502  -0.7475  -0.6696  -0.6375  -0.6276  -0.6205
 -0.5635  -0.5510  -0.5292  -0.5174  -0.4990  -0.4845  -0.4750  -0.4704
 -0.4680  -0.4603  -0.4457  -0.4434  -0.4290  -0.4154  -0.4056  -0.4022
 -0.3939  -0.3722  -0.3638  -0.3625  -0.3613  -0.3576  -0.3515  -0.3448
 -0.3426  -0.3334  -0.3278  -0.3214  -0.3153  -0.2868  -0.2712  -0.2689
 -0.2674
 -- Virtual --
 -0.0738  -0.0641  -0.0602  -0.0460  -0.0437  -0.0231  -0.0108  -0.0098
  0.0011   0.0048   0.0133   0.0219   0.0223   0.0254   0.0298   0.0340
  0.0394   0.0467   0.0519   0.0573   0.0605   0.0647   0.0685   0.0741
  0.0758   0.0804   0.0828   0.0835   0.0872   0.0896   0.0947   0.0976
  0.0990   0.1013   0.1036   0.1099   0.1125   0.1157   0.1200   0.1216
  0.1256   0.1266   0.1300   0.1307   0.1356   0.1419   0.1434   0.1491
  0.1502   0.1555   0.1583   0.1605   0.1634   0.1722   0.1768   0.1788
  0.1805   0.1834   0.1837   0.1892   0.1921   0.1990   0.2049   0.2082
  0.2152   0.2167   0.2210   0.2248   0.2268   0.2326   0.2364   0.2397
  0.2463   0.2490   0.2502   0.2520   0.2564   0.2586   0.2622   0.2654
  0.2678   0.2738   0.2795   0.2803   0.2846   0.2864   0.2886   0.2907
  0.2963   0.3000   0.3042   0.3103   0.3199   0.3269   0.3319   0.3375
  0.3459   0.3506   0.3869   0.4103   0.4215   0.4252   0.4306   0.4365
  0.4378   0.4481   0.4494   0.4548   0.4599   0.4617   0.4710   0.4734
  0.4805   0.4862   0.4884   0.4897   0.4943   0.4995   0.5028   0.5142
  0.5224   0.5246   0.5410   0.5427   0.5526   0.5606   0.5678   0.5739
  0.5835   0.5869   0.5953   0.6005   0.6040   0.6073   0.6120   0.6138
  0.6178   0.6223   0.6307   0.6423   0.6491   0.6638   0.6658   0.6728
  0.6795   0.6928   0.6966   0.6982   0.7168   0.7333   0.7697   0.7781
  0.7829   0.7919   0.7990   0.8121   0.8200   0.8314   0.8337   0.8344
  0.8373   0.8394   0.8404   0.8424   0.8454   0.8523   0.8548   0.8560
  0.8582   0.8621   0.8680   0.8773   0.8838   0.8882   0.8915   0.8952
  0.9019   0.9068   0.9100   0.9228   0.9234   0.9244   0.9331   0.9404
  0.9422   0.9439   0.9506   0.9586   0.9640   0.9715   0.9804   0.9846
  0.9865   0.9939   1.0082   1.0193   1.0263   1.0389   1.0523   1.0561
  1.0631   1.0933   1.1003   1.1028   1.1333   1.1484   1.1597   1.1900
  1.1999   1.2120   1.2400   1.2470   1.2481   1.2588   1.2631   1.2730
  1.2799   1.2925   1.2942   1.3035   1.3059   1.3230   1.3469   1.3656
  1.3781   1.3938   1.4344   1.4529   1.4734   1.4850   1.5082   1.5401
  1.5446   1.5591   1.5655   1.6039   1.6218   1.6491   1.6622   1.6649
  1.6811   1.7204   1.7415   1.7483   1.7603   1.7708   1.7857   1.8119
  1.8208   1.8297   1.8372   1.8668   1.8787   1.8791   1.9026   1.9175
  1.9223   1.9265   1.9515   1.9781   1.9878   2.0420   2.0569   2.1124
  2.1269   2.1658   2.1824   2.2105   2.2237   2.2388   2.2473   2.2503
  2.2581   2.2700   2.2837   2.2941   2.2970   2.3121   2.3168   2.3311
  2.3372   2.3456   2.3942   2.4035   2.4086   2.4225   2.4409   2.4437
  2.4532   2.4670   2.4799   2.4871   2.5044   2.5217   2.5352   2.5489
  2.6037   2.6158   2.6249   2.6459   2.6501   2.6543   2.6817   2.7000
  2.7310   2.7408   2.7420   2.7755   2.7800   2.7857   2.8116   2.8135
  2.8301   2.8618   2.9066   2.9441   2.9733   3.0379   3.0645   3.0803
  3.1004   3.1181   3.1347   3.1556   3.1770   3.2155   3.2233   3.2362
  3.2471   3.3496   3.3951   3.4770   3.5075   3.5197   3.6362   3.6862
  3.7343   3.8770   3.8839   3.9533   4.0466   4.0969   4.3268   4.7956
  4.8262   9.7239   9.7778   9.7890   9.8053   9.8142   9.8272   9.8612
 23.2646  23.5087  23.7682  23.8108  23.8843  23.8925  23.9240  23.9312
 23.9719  24.0234  24.0732  24.1499  25.7670  25.8021  25.8160  25.8538
 25.9199  25.9357  25.9813  26.0819  26.0962  26.1563  26.1965  26.2160
 26.3099  26.3935  26.4542  26.5593  26.5922  26.7510  26.7819  26.8823
 27.0758 215.7142 215.7715 215.7853 215.8047 215.8148 215.8298 215.8748
 --------------------------------------------------------------

          Ground-State Mulliken Net Atomic Charges

     Atom                 Charge (a.u.)
  ----------------------------------------
      1 C                    -1.110009
      2 C                    -0.994294
      3 Cl                    0.532707
      4 C                     0.515929
      5 Cl                    0.632941
      6 C                    -0.337172
      7 Cl                    0.674185
      8 C                     0.131034
      9 Cl                    0.625376
     10 C                    -1.134651
     11 Cl                    0.615233
     12 C                     0.063743
     13 C                    -0.894314
     14 Cl                    0.426297
     15 C                     0.594111
     16 Cl                    0.510184
     17 C                    -0.501204
     18 H                     0.207071
     19 C                    -0.653789
     20 H                     0.179302
     21 C                    -0.276488
     22 H                     0.193808
  ----------------------------------------
  Sum of atomic charges =     0.000000

 -----------------------------------------------------------------
                    Cartesian Multipole Moments
 -----------------------------------------------------------------
    Charge (ESU x 10^10)
                 0.0000
    Dipole Moment (Debye)
         X       0.6292      Y       1.9303      Z      -1.6726
       Tot       2.6305
    Quadrupole Moments (Debye-Ang)
        XX    -156.1349     XY       4.8733     YY    -157.4821
        XZ      -5.5097     YZ      -4.4782     ZZ    -152.9765
    Octopole Moments (Debye-Ang^2)
       XXX     -48.9180    XXY      69.5231    XYY     -21.9312
       YYY     171.3366    XXZ     -50.8436    XYZ     -10.8503
       YYZ     -33.4331    XZZ      -1.5873    YZZ      64.4707
       ZZZ    -102.3107
    Hexadecapole Moments (Debye-Ang^3)
      XXXX   -6672.1891   XXXY     608.6608   XXYY   -1360.9172
      XYYY     568.6961   YYYY   -1239.3315   XXXZ     733.2139
      XXYZ     -95.6148   XYYZ     276.4088   YYYZ    -238.6980
      XXZZ   -1617.6334   XYZZ     219.6100   YYZZ    -778.4792
      XZZZ     776.2755   YZZZ    -221.0215   ZZZZ   -3388.0980
 -----------------------------------------------------------------
 Calculating analytic gradient of the SCF energy
 Gradient of SCF Energy
            1           2           3           4           5           6
    1  -0.0002502   0.0000637   0.0011056   0.0003837   0.0002232  -0.0004133
    2   0.0000679  -0.0006801  -0.0063484   0.0000405  -0.0000548   0.0000218
    3  -0.0003435  -0.0001595  -0.0034452   0.0005261  -0.0002956   0.0001754
            7           8           9          10          11          12
    1   0.0001584  -0.0004421   0.0004126   0.0000674   0.0002287   0.0002576
    2   0.0000372  -0.0001478   0.0001172   0.0008297   0.0001616  -0.0000488
    3  -0.0001780  -0.0005839   0.0000809   0.0002335  -0.0000409  -0.0001048
           13          14          15          16          17          18
    1  -0.0000898  -0.0006944  -0.0000175  -0.0000727  -0.0000114   0.0000118
    2   0.0004638   0.0059766   0.0000426  -0.0000167   0.0001264  -0.0000676
    3   0.0009544   0.0039131   0.0000019   0.0000107  -0.0000542   0.0000252
           19          20          21          22
    1  -0.0001372   0.0000211  -0.0005016  -0.0003037
    2   0.0000932  -0.0000301  -0.0005487  -0.0000355
    3  -0.0000822   0.0000035  -0.0006915   0.0000545
 Max gradient component =       6.348E-03
 RMS gradient           =       1.293E-03
 Gradient time:  CPU 305.84 s  wall 305.87 s
 Geometry Optimization Parameters
   NAtoms,    NIC,     NZ,  NCons,   NDum,   NFix, NCnnct, MaxDiis
       22     163      22       0       0       0       0       0

 Cartesian Hessian Update
 Hessian updated using BFGS update


** GEOMETRY OPTIMIZATION IN DELOCALIZED INTERNAL COORDINATES **
   Searching for a Minimum

   Optimization Cycle:   7

                       Coordinates (Angstroms)
     ATOM                X               Y               Z
      1  C         0.0067487424   -0.0487819902    0.0103995465
      2  C        -0.0098730577    0.1843126133    1.3931595293
      3  Cl        1.5021506661    0.3835484029    2.2307659497
      4  C        -1.2113426825    0.2620304824    2.1059952894
      5  Cl       -1.1983966738    0.5554071397    3.8160871947
      6  C        -2.4285294809    0.1084546581    1.4276429703
      7  Cl       -3.9261446468    0.2117691839    2.2979596300
      8  C        -2.4355773477   -0.1345242588    0.0474659161
      9  Cl       -3.9415279461   -0.3326980149   -0.7919559934
     10  C        -1.2208507631   -0.2168067927   -0.6448857661
     11  Cl       -1.2351487588   -0.5816295179   -2.3518841039
     12  C         1.2925256503   -0.0731679620   -0.7463905746
     13  C         2.2425076856   -1.0880285215   -0.5583166157
     14  Cl        1.9218568085   -2.3671465222    0.5798421903
     15  C         3.4414883064   -1.0626156056   -1.2807408230
     16  Cl        4.6485648557   -2.3095132986   -1.0740582570
     17  C         3.6961967417   -0.0334732541   -2.1829316347
     18  H         4.6302160907   -0.0324916895   -2.7297692215
     19  C         2.7564717339    0.9741080334   -2.3682534219
     20  H         2.9587140546    1.7758404287   -3.0679422593
     21  C         1.5631905735    0.9506977939   -1.6577093664
     22  H         0.8279711936    1.7334093385   -1.7984039955
   Point Group: c1    Number of degrees of freedom:    60


   Energy is  -3680.734957416

 Hessian updated using BFGS update

 60 Hessian modes will be used to form the next step
  Hessian Eigenvalues:
     0.012287    0.017864    0.018851    0.020878    0.020949    0.022752
     0.023042    0.023663    0.023851    0.023920    0.024090    0.024104
     0.024114    0.024120    0.024136    0.024145    0.024165    0.024350
     0.028630    0.073941    0.160003    0.160041    0.160266    0.218812
     0.221053    0.231788    0.236168    0.249509    0.249976    0.249989
     0.249999    0.250018    0.250047    0.250120    0.250976    0.254499
     0.289332    0.292044    0.300957    0.301031    0.301053    0.301091
     0.301920    0.319502    0.355210    0.356665    0.356667    0.378749
     0.413199    0.427144    0.431360    0.455326    0.461716    0.468467
     0.471629    0.477953    0.478301    0.479262    0.486261    0.592481

 Minimum search - taking simple RFO step
 Searching for Lamda that Minimizes Along All modes
 Value Taken    Lamda =  -0.00342028
 Calculated Step too Large.  Step scaled by  0.659962
 Step Taken.  Stepsize is  0.300000

                             Maximum     Tolerance    Cnvgd?
         Gradient           0.005265      0.000300      NO
         Displacement       0.202917      0.001200      NO
         Energy change     -0.002801      0.000001      NO


 New Cartesian Coordinates Obtained by Inverse Iteration

 Displacement from previous Coordinates is:  0.558960
 ----------------------------------------------------------------
             Standard Nuclear Orientation (Angstroms)
    I     Atom           X                Y                Z
 ----------------------------------------------------------------
    1      C       0.0055516142    -0.0414298853     0.0096218756
    2      C      -0.0108441110     0.2289465756     1.3847602497
    3      Cl      1.5035658111     0.4727743699     2.2091433013
    4      C      -1.2120271894     0.3025107485     2.0983932028
    5      Cl     -1.2046292790     0.6419342674     3.8003559413
    6      C      -2.4264515197     0.1029061227     1.4274973763
    7      Cl     -3.9237009731     0.1932030288     2.3010962292
    8      C      -2.4324451676    -0.1773027825     0.0548529864
    9      Cl     -3.9364370532    -0.4342353245    -0.7729022306
   10      C      -1.2175222325    -0.2514342078    -0.6390327816
   11      Cl     -1.2196468295    -0.6549459513    -2.3365699330
   12      C       1.2919587336    -0.0655701302    -0.7478883443
   13      C       2.2165762982    -1.1078453686    -0.5920570829
   14      Cl      1.8612819232    -2.4132489723     0.5076636118
   15      C       3.4176369557    -1.0870466448    -1.3104241062
   16      Cl      4.5955157218    -2.3669713156    -1.1413115077
   17      C       3.6977597720    -0.0341075619    -2.1773692713
   18      H       4.6330005527    -0.0358328606    -2.7221515960
   19      C       2.7821555135     1.0004222194    -2.3308137751
   20      H       3.0050066281     1.8195410840    -3.0036552432
   21      C       1.5863487417     0.9818530945    -1.6232141833
   22      H       0.8685578345     1.7845801414    -1.7399185357
 ----------------------------------------------------------------
 Nuclear Repulsion Energy =        2411.35697626 hartrees
 There are       97 alpha and       97 beta electrons
 Applying Cartesian multipole field
    Component          Value
    ---------          -----
     (2,0,0)        1.00000E-11
     (0,2,0)        2.00000E-11
     (0,0,2)       -3.00000E-11
 Nucleus-field energy     =    -0.0000000083 hartrees
 Requested basis set is 6-311++G(d,p)
 There are 178 shells and 495 basis functions
 A cutoff of  1.0D-15 yielded  11687 shell pairs
 There are    100430 function pairs (    108028 Cartesian)
 Smallest overlap matrix eigenvalue = 1.13E-07
 Linear dependence detected in AO basis
 Number of orthogonalized atomic orbitals = 489
 Maximum deviation from orthogonality = 5.197E-10
 Guess from superposition of atomic densities
 Warning:  Energy on first SCF cycle will be non-variational
 SAD guess density has 194.000000 electrons

 -----------------------------------------------------------------------
  General SCF calculation program by
  Eric Jon Sundstrom, Paul Horn, Yuezhi Mao, Dmitri Zuev, Alec White,
  David Stuck, Shaama M.S., Shane Yost, Joonho Lee, David Small,
  Daniel Levine, Susi Lehtola, Hugh Burton, Evgeny Epifanovsky,
  Bang C. Huynh
 -----------------------------------------------------------------------
 Exchange:     0.2000 Hartree-Fock + 0.0800 Slater + 0.7200 B88
 Correlation:  0.1900 VWN1RPA + 0.8100 LYP
 Using SG-1 standard quadrature grid
 A restricted SCF calculation will be
 performed using DIIS
 SCF converges when DIIS error is below 1.0e-08
 ---------------------------------------
  Cycle       Energy         DIIS error
 ---------------------------------------
    1   -3685.2231879228      2.74e-02  
    2   -3680.6219162419      1.92e-03  
    3   -3680.5292401992      2.47e-03  
    4   -3680.7241895590      6.04e-04  
    5   -3680.7345327771      2.65e-04  
    6   -3680.7365001105      9.38e-05  
    7   -3680.7367418867      3.14e-05  
    8   -3680.7367696518      1.21e-05  
    9   -3680.7367739769      2.29e-06  
   10   -3680.7367741114      9.68e-07  
   11   -3680.7367741385      2.60e-07  
   12   -3680.7367741402      1.24e-07  
   13   -3680.7367741404      4.44e-08  
   14   -3680.7367741406      1.54e-08  
   15   -3680.7367741405      4.76e-09  Convergence criterion met
 ---------------------------------------
 SCF time:   CPU 887.84s  wall 888.00s 
 SCF   energy in the final basis set =    -3680.7367741405
 Total energy in the final basis set =    -3680.7367741405

 --------------------------------------------------------------

                    Orbital Energies (a.u.)
 --------------------------------------------------------------

 Alpha MOs
 -- Occupied --
********-101.5829-101.5822-101.5815-101.5790-101.5717-101.5709 -10.2873
-10.2846 -10.2841 -10.2835 -10.2824 -10.2693 -10.2663 -10.2453 -10.2314
-10.2126 -10.2102 -10.2082  -9.4984  -9.4976  -9.4968  -9.4962  -9.4939
 -9.4867  -9.4855  -7.2635  -7.2627  -7.2618  -7.2610  -7.2589  -7.2533
 -7.2524  -7.2522  -7.2517  -7.2515  -7.2514  -7.2511  -7.2509  -7.2504
 -7.2503  -7.2487  -7.2479  -7.2414  -7.2409  -7.2404  -7.2397  -0.9733
 -0.9395  -0.9272  -0.9147  -0.8823  -0.8779  -0.8705  -0.8623  -0.8416
 -0.7987  -0.7556  -0.7502  -0.7477  -0.6695  -0.6368  -0.6284  -0.6204
 -0.5636  -0.5510  -0.5292  -0.5179  -0.4988  -0.4845  -0.4750  -0.4703
 -0.4678  -0.4603  -0.4455  -0.4434  -0.4289  -0.4147  -0.4058  -0.4019
 -0.3934  -0.3709  -0.3636  -0.3619  -0.3613  -0.3575  -0.3522  -0.3446
 -0.3431  -0.3341  -0.3286  -0.3222  -0.3160  -0.2853  -0.2719  -0.2692
 -0.2682
 -- Virtual --
 -0.0717  -0.0641  -0.0605  -0.0468  -0.0451  -0.0232  -0.0109  -0.0099
  0.0010   0.0048   0.0132   0.0219   0.0223   0.0252   0.0296   0.0340
  0.0390   0.0465   0.0528   0.0575   0.0600   0.0645   0.0673   0.0742
  0.0761   0.0808   0.0822   0.0835   0.0874   0.0891   0.0945   0.0971
  0.0989   0.1007   0.1034   0.1105   0.1125   0.1157   0.1203   0.1218
  0.1250   0.1255   0.1295   0.1303   0.1364   0.1420   0.1427   0.1484
  0.1499   0.1550   0.1582   0.1607   0.1638   0.1725   0.1767   0.1783
  0.1805   0.1832   0.1846   0.1890   0.1922   0.1986   0.2051   0.2080
  0.2150   0.2163   0.2205   0.2236   0.2270   0.2321   0.2356   0.2403
  0.2454   0.2488   0.2493   0.2549   0.2579   0.2592   0.2606   0.2643
  0.2673   0.2739   0.2798   0.2803   0.2843   0.2865   0.2894   0.2932
  0.2955   0.2997   0.3039   0.3093   0.3174   0.3258   0.3297   0.3381
  0.3458   0.3517   0.3863   0.4112   0.4217   0.4256   0.4302   0.4377
  0.4390   0.4482   0.4499   0.4527   0.4596   0.4613   0.4722   0.4736
  0.4802   0.4847   0.4883   0.4887   0.4969   0.5012   0.5051   0.5167
  0.5222   0.5240   0.5409   0.5429   0.5531   0.5619   0.5684   0.5755
  0.5824   0.5872   0.5957   0.6016   0.6047   0.6074   0.6111   0.6133
  0.6186   0.6253   0.6323   0.6452   0.6489   0.6608   0.6674   0.6719
  0.6776   0.6872   0.6964   0.7030   0.7173   0.7325   0.7718   0.7777
  0.7843   0.7913   0.7953   0.8131   0.8209   0.8312   0.8327   0.8358
  0.8374   0.8396   0.8417   0.8430   0.8467   0.8505   0.8550   0.8565
  0.8583   0.8617   0.8680   0.8777   0.8842   0.8886   0.8898   0.8949
  0.8990   0.9055   0.9099   0.9208   0.9233   0.9251   0.9339   0.9396
  0.9428   0.9444   0.9518   0.9579   0.9631   0.9709   0.9829   0.9872
  0.9891   0.9929   1.0061   1.0208   1.0293   1.0396   1.0531   1.0570
  1.0617   1.0949   1.0992   1.1047   1.1375   1.1504   1.1608   1.1932
  1.1992   1.2158   1.2408   1.2477   1.2493   1.2591   1.2634   1.2717
  1.2798   1.2899   1.2925   1.3035   1.3105   1.3235   1.3468   1.3694
  1.3741   1.3940   1.4275   1.4521   1.4759   1.4808   1.5105   1.5376
  1.5493   1.5596   1.5668   1.6046   1.6228   1.6491   1.6616   1.6645
  1.6777   1.7190   1.7412   1.7483   1.7604   1.7695   1.7865   1.8118
  1.8194   1.8268   1.8344   1.8661   1.8786   1.8791   1.9036   1.9163
  1.9225   1.9268   1.9559   1.9802   1.9902   2.0425   2.0557   2.1128
  2.1249   2.1664   2.1809   2.2127   2.2232   2.2377   2.2466   2.2496
  2.2571   2.2698   2.2823   2.2960   2.3001   2.3125   2.3195   2.3298
  2.3373   2.3462   2.3927   2.4058   2.4108   2.4181   2.4407   2.4482
  2.4539   2.4667   2.4769   2.4866   2.5069   2.5184   2.5342   2.5498
  2.5989   2.6138   2.6234   2.6468   2.6522   2.6541   2.6852   2.7002
  2.7287   2.7389   2.7417   2.7745   2.7793   2.7853   2.8134   2.8178
  2.8312   2.8563   2.9043   2.9480   2.9748   3.0404   3.0645   3.0836
  3.1024   3.1191   3.1363   3.1542   3.1783   3.2156   3.2236   3.2409
  3.2445   3.3500   3.3950   3.4806   3.5075   3.5200   3.6362   3.6904
  3.7359   3.8798   3.8833   3.9538   4.0464   4.0970   4.3195   4.7971
  4.8255   9.7273   9.7795   9.7883   9.8063   9.8135   9.8223   9.8581
 23.2663  23.5090  23.7693  23.8112  23.8841  23.8930  23.9233  23.9330
 23.9730  24.0231  24.0787  24.1506  25.7663  25.8007  25.8149  25.8539
 25.9248  25.9430  25.9711  26.0850  26.0941  26.1576  26.1963  26.2419
 26.2821  26.3883  26.4552  26.5555  26.5933  26.7485  26.7898  26.8671
 27.0829 215.7179 215.7734 215.7843 215.8056 215.8127 215.8266 215.8705
 --------------------------------------------------------------

          Ground-State Mulliken Net Atomic Charges

     Atom                 Charge (a.u.)
  ----------------------------------------
      1 C                    -1.099497
      2 C                    -1.039511
      3 Cl                    0.545163
      4 C                     0.488421
      5 Cl                    0.635333
      6 C                    -0.230777
      7 Cl                    0.676154
      8 C                     0.150777
      9 Cl                    0.622845
     10 C                    -1.183088
     11 Cl                    0.631986
     12 C                    -0.006072
     13 C                    -1.089560
     14 Cl                    0.461928
     15 C                     0.704813
     16 Cl                    0.513532
     17 C                    -0.427519
     18 H                     0.209027
     19 C                    -0.701459
     20 H                     0.178446
     21 C                    -0.236092
     22 H                     0.195148
  ----------------------------------------
  Sum of atomic charges =     0.000000

 -----------------------------------------------------------------
                    Cartesian Multipole Moments
 -----------------------------------------------------------------
    Charge (ESU x 10^10)
                 0.0000
    Dipole Moment (Debye)
         X       0.6657      Y       1.9804      Z      -1.6298
       Tot       2.6498
    Quadrupole Moments (Debye-Ang)
        XX    -155.8680     XY       5.0120     YY    -157.3308
        XZ      -5.4877     YZ      -4.4687     ZZ    -153.2871
    Octopole Moments (Debye-Ang^2)
       XXX     -44.1886    XXY      71.0630    XYY     -20.4425
       YYY     175.5537    XXZ     -49.3616    XYZ     -10.9674
       YYZ     -31.9918    XZZ      -1.1131    YZZ      65.7130
       ZZZ     -96.3290
    Hexadecapole Moments (Debye-Ang^3)
      XXXX   -6605.2245   XXXY     590.2871   XXYY   -1360.6872
      XYYY     546.2072   YYYY   -1309.1120   XXXZ     754.9695
      XXYZ    -109.9606   XYYZ     283.4065   YYYZ    -284.0143
      XXZZ   -1604.2610   XYZZ     213.1689   YYZZ    -785.4467
      XZZZ     801.5831   YZZZ    -260.2189   ZZZZ   -3366.9471
 -----------------------------------------------------------------
 Calculating analytic gradient of the SCF energy
 Gradient of SCF Energy
            1           2           3           4           5           6
    1  -0.0006745  -0.0000423   0.0010358   0.0000586  -0.0002151   0.0000350
    2  -0.0001367  -0.0004358  -0.0040425   0.0001070  -0.0000919   0.0000516
    3  -0.0002278  -0.0003743  -0.0021200   0.0001721  -0.0000944  -0.0000750
            7           8           9          10          11          12
    1   0.0000881  -0.0003783   0.0000854   0.0003944   0.0003990   0.0005759
    2  -0.0000084  -0.0000282   0.0001249   0.0006936   0.0000146  -0.0000200
    3   0.0000162   0.0000676   0.0001503   0.0000123  -0.0000148  -0.0002388
           13          14          15          16          17          18
    1  -0.0001632  -0.0003625  -0.0000434  -0.0000169  -0.0000783   0.0000130
    2   0.0005553   0.0034671  -0.0000270  -0.0000023   0.0001728  -0.0000310
    3   0.0005218   0.0025947   0.0000460   0.0000161  -0.0000345   0.0000131
           19          20          21          22
    1   0.0000027   0.0000580  -0.0005130  -0.0002585
    2   0.0000201  -0.0000312  -0.0002826  -0.0000694
    3  -0.0000746   0.0000154  -0.0003744   0.0000028
 Max gradient component =       4.042E-03
 RMS gradient           =       8.200E-04
 Gradient time:  CPU 302.98 s  wall 302.99 s
 Geometry Optimization Parameters
   NAtoms,    NIC,     NZ,  NCons,   NDum,   NFix, NCnnct, MaxDiis
       22     163      22       0       0       0       0       0

 Cartesian Hessian Update
 Hessian updated using BFGS update


** GEOMETRY OPTIMIZATION IN DELOCALIZED INTERNAL COORDINATES **
   Searching for a Minimum

   Optimization Cycle:   8

                       Coordinates (Angstroms)
     ATOM                X               Y               Z
      1  C         0.0055516142   -0.0414298853    0.0096218756
      2  C        -0.0108441110    0.2289465756    1.3847602497
      3  Cl        1.5035658111    0.4727743699    2.2091433013
      4  C        -1.2120271894    0.3025107485    2.0983932028
      5  Cl       -1.2046292790    0.6419342674    3.8003559413
      6  C        -2.4264515197    0.1029061227    1.4274973763
      7  Cl       -3.9237009731    0.1932030288    2.3010962292
      8  C        -2.4324451676   -0.1773027825    0.0548529864
      9  Cl       -3.9364370532   -0.4342353245   -0.7729022306
     10  C        -1.2175222325   -0.2514342078   -0.6390327816
     11  Cl       -1.2196468295   -0.6549459513   -2.3365699330
     12  C         1.2919587336   -0.0655701302   -0.7478883443
     13  C         2.2165762982   -1.1078453686   -0.5920570829
     14  Cl        1.8612819232   -2.4132489723    0.5076636118
     15  C         3.4176369557   -1.0870466448   -1.3104241062
     16  Cl        4.5955157218   -2.3669713156   -1.1413115077
     17  C         3.6977597720   -0.0341075619   -2.1773692713
     18  H         4.6330005527   -0.0358328606   -2.7221515960
     19  C         2.7821555135    1.0004222194   -2.3308137751
     20  H         3.0050066281    1.8195410840   -3.0036552432
     21  C         1.5863487417    0.9818530945   -1.6232141833
     22  H         0.8685578345    1.7845801414   -1.7399185357
   Point Group: c1    Number of degrees of freedom:    60


   Energy is  -3680.736774140

 Hessian updated using BFGS update

 60 Hessian modes will be used to form the next step
  Hessian Eigenvalues:
     0.008925    0.017883    0.018731    0.020854    0.020939    0.022319
     0.023020    0.023658    0.023843    0.023918    0.024091    0.024103
     0.024114    0.024117    0.024136    0.024147    0.024201    0.024313
     0.028672    0.073660    0.160004    0.160039    0.160241    0.218719
     0.221053    0.231803    0.236162    0.249476    0.249931    0.249990
     0.249998    0.250017    0.250047    0.250132    0.251723    0.255157
     0.289343    0.292050    0.300945    0.301031    0.301051    0.301081
     0.301929    0.320084    0.355219    0.356665    0.356667    0.378846
     0.413207    0.427118    0.431361    0.455398    0.461718    0.468968
     0.471679    0.477958    0.478336    0.479276    0.486346    0.591835

 Minimum search - taking simple RFO step
 Searching for Lamda that Minimizes Along All modes
 Value Taken    Lamda =  -0.00203495
 Calculated Step too Large.  Step scaled by  0.706158
 Step Taken.  Stepsize is  0.300000

                             Maximum     Tolerance    Cnvgd?
         Gradient           0.003328      0.000300      NO
         Displacement       0.204357      0.001200      NO
         Energy change     -0.001817      0.000001      NO


 New Cartesian Coordinates Obtained by Inverse Iteration

 Displacement from previous Coordinates is:  0.558174
 ----------------------------------------------------------------
             Standard Nuclear Orientation (Angstroms)
    I     Atom           X                Y                Z
 ----------------------------------------------------------------
    1      C       0.0048865587    -0.0319322926     0.0094031994
    2      C      -0.0136469410     0.2732267227     1.3764900881
    3      Cl      1.4989392192     0.5673318146     2.1888505932
    4      C      -1.2141298261     0.3391326936     2.0910239551
    5      Cl     -1.2075926868     0.7277167944     3.7826273755
    6      C      -2.4251215472     0.0922786126     1.4285450799
    7      Cl     -3.9230874024     0.1704516878     2.3029028538
    8      C      -2.4276567366    -0.2227624308     0.0633628338
    9      Cl     -3.9256376374    -0.5389105120    -0.7551165311
   10      C      -1.2130376033    -0.2848342740    -0.6318085002
   11      Cl     -1.2060235285    -0.7167866415    -2.3214896091
   12      C       1.2919336780    -0.0553295571    -0.7476710148
   13      C       2.1905758459    -1.1235712942    -0.6239448807
   14      Cl      1.8002854108    -2.4519305935     0.4373517849
   15      C       3.3926619164    -1.1101120737    -1.3401308253
   16      Cl      4.5380622717    -2.4235189423    -1.2105346801
   17      C       3.6988209884    -0.0372601001    -2.1734839676
   18      H       4.6341381217    -0.0442558886    -2.7180998411
   19      C       2.8089764294     1.0236805007    -2.2940183819
   20      H       3.0522513554     1.8576726682    -2.9411208197
   21      C       1.6118305718     1.0125910724    -1.5875819241
   22      H       0.9137832873     1.8358226804    -1.6794806045
 ----------------------------------------------------------------
 Nuclear Repulsion Energy =        2410.59808695 hartrees
 There are       97 alpha and       97 beta electrons
 Applying Cartesian multipole field
    Component          Value
    ---------          -----
     (2,0,0)        1.00000E-11
     (0,2,0)        2.00000E-11
     (0,0,2)       -3.00000E-11
 Nucleus-field energy     =    -0.0000000071 hartrees
 Requested basis set is 6-311++G(d,p)
 There are 178 shells and 495 basis functions
 A cutoff of  1.0D-15 yielded  11682 shell pairs
 There are    100408 function pairs (    108006 Cartesian)
 Smallest overlap matrix eigenvalue = 1.12E-07
 Linear dependence detected in AO basis
 Number of orthogonalized atomic orbitals = 489
 Maximum deviation from orthogonality = 3.257E-10
 Guess from superposition of atomic densities
 Warning:  Energy on first SCF cycle will be non-variational
 SAD guess density has 194.000000 electrons

 -----------------------------------------------------------------------
  General SCF calculation program by
  Eric Jon Sundstrom, Paul Horn, Yuezhi Mao, Dmitri Zuev, Alec White,
  David Stuck, Shaama M.S., Shane Yost, Joonho Lee, David Small,
  Daniel Levine, Susi Lehtola, Hugh Burton, Evgeny Epifanovsky,
  Bang C. Huynh
 -----------------------------------------------------------------------
 Exchange:     0.2000 Hartree-Fock + 0.0800 Slater + 0.7200 B88
 Correlation:  0.1900 VWN1RPA + 0.8100 LYP
 Using SG-1 standard quadrature grid
 A restricted SCF calculation will be
 performed using DIIS
 SCF converges when DIIS error is below 1.0e-08
 ---------------------------------------
  Cycle       Energy         DIIS error
 ---------------------------------------
    1   -3685.2198886977      2.74e-02  
    2   -3680.6229780601      1.92e-03  
    3   -3680.5302278778      2.47e-03  
    4   -3680.7252238710      6.07e-04  
    5   -3680.7356544276      2.66e-04  
    6   -3680.7376349966      9.40e-05  
    7   -3680.7378770360      3.21e-05  
    8   -3680.7379062094      1.20e-05  
    9   -3680.7379104476      2.26e-06  
   10   -3680.7379105794      9.53e-07  
   11   -3680.7379106054      2.47e-07  
   12   -3680.7379106070      1.17e-07  
   13   -3680.7379106076      4.42e-08  
   14   -3680.7379106079      1.54e-08  
   15   -3680.7379106074      4.74e-09  Convergence criterion met
 ---------------------------------------
 SCF time:   CPU 881.75s  wall 882.00s 
 SCF   energy in the final basis set =    -3680.7379106074
 Total energy in the final basis set =    -3680.7379106074

 --------------------------------------------------------------

                    Orbital Energies (a.u.)
 --------------------------------------------------------------

 Alpha MOs
 -- Occupied --
********-101.5829-101.5823-101.5814-101.5796-101.5721-101.5710 -10.2875
-10.2846 -10.2842 -10.2833 -10.2824 -10.2691 -10.2663 -10.2449 -10.2312
-10.2125 -10.2101 -10.2083  -9.4984  -9.4975  -9.4970  -9.4961  -9.4944
 -9.4870  -9.4856  -7.2635  -7.2626  -7.2619  -7.2610  -7.2594  -7.2533
 -7.2523  -7.2522  -7.2518  -7.2518  -7.2514  -7.2510  -7.2510  -7.2505
 -7.2503  -7.2493  -7.2484  -7.2417  -7.2412  -7.2404  -7.2398  -0.9732
 -0.9394  -0.9272  -0.9147  -0.8820  -0.8781  -0.8706  -0.8622  -0.8417
 -0.7986  -0.7556  -0.7502  -0.7478  -0.6695  -0.6361  -0.6291  -0.6204
 -0.5637  -0.5510  -0.5292  -0.5182  -0.4986  -0.4844  -0.4751  -0.4701
 -0.4677  -0.4603  -0.4453  -0.4434  -0.4289  -0.4143  -0.4060  -0.4017
 -0.3930  -0.3700  -0.3633  -0.3614  -0.3611  -0.3574  -0.3531  -0.3445
 -0.3435  -0.3344  -0.3293  -0.3225  -0.3165  -0.2837  -0.2729  -0.2694
 -0.2684
 -- Virtual --
 -0.0697  -0.0639  -0.0607  -0.0484  -0.0456  -0.0233  -0.0110  -0.0100
  0.0010   0.0048   0.0131   0.0219   0.0222   0.0251   0.0295   0.0339
  0.0387   0.0463   0.0539   0.0578   0.0597   0.0643   0.0661   0.0744
  0.0763   0.0812   0.0816   0.0835   0.0877   0.0884   0.0942   0.0966
  0.0988   0.1002   0.1033   0.1108   0.1128   0.1160   0.1200   0.1223
  0.1243   0.1249   0.1291   0.1299   0.1372   0.1414   0.1429   0.1473
  0.1500   0.1545   0.1583   0.1608   0.1642   0.1730   0.1765   0.1779
  0.1806   0.1832   0.1854   0.1889   0.1926   0.1981   0.2048   0.2080
  0.2146   0.2157   0.2197   0.2223   0.2272   0.2309   0.2344   0.2410
  0.2443   0.2479   0.2495   0.2562   0.2576   0.2596   0.2629   0.2637
  0.2674   0.2742   0.2797   0.2805   0.2840   0.2865   0.2904   0.2948
  0.2964   0.2986   0.3032   0.3074   0.3174   0.3249   0.3290   0.3387
  0.3459   0.3540   0.3857   0.4123   0.4226   0.4259   0.4298   0.4374
  0.4417   0.4480   0.4500   0.4517   0.4594   0.4615   0.4728   0.4735
  0.4799   0.4831   0.4877   0.4887   0.4986   0.5051   0.5063   0.5180
  0.5210   0.5237   0.5408   0.5436   0.5545   0.5628   0.5684   0.5771
  0.5808   0.5879   0.5950   0.6016   0.6052   0.6077   0.6110   0.6137
  0.6187   0.6271   0.6350   0.6485   0.6496   0.6579   0.6666   0.6693
  0.6780   0.6840   0.6954   0.7079   0.7187   0.7317   0.7731   0.7779
  0.7860   0.7909   0.7937   0.8131   0.8216   0.8307   0.8320   0.8362
  0.8376   0.8396   0.8423   0.8444   0.8481   0.8496   0.8537   0.8554
  0.8585   0.8621   0.8691   0.8751   0.8865   0.8868   0.8922   0.8933
  0.8971   0.9052   0.9097   0.9208   0.9240   0.9258   0.9342   0.9388
  0.9435   0.9449   0.9523   0.9566   0.9625   0.9699   0.9829   0.9886
  0.9930   0.9940   1.0036   1.0214   1.0313   1.0422   1.0541   1.0568
  1.0644   1.0961   1.0979   1.1055   1.1426   1.1514   1.1641   1.1930
  1.2006   1.2230   1.2429   1.2488   1.2509   1.2595   1.2642   1.2706
  1.2797   1.2877   1.2917   1.3017   1.3152   1.3232   1.3470   1.3670
  1.3761   1.3941   1.4199   1.4527   1.4739   1.4814   1.5127   1.5339
  1.5528   1.5621   1.5684   1.6075   1.6235   1.6489   1.6599   1.6650
  1.6743   1.7179   1.7414   1.7481   1.7606   1.7685   1.7871   1.8113
  1.8186   1.8243   1.8318   1.8649   1.8787   1.8802   1.9045   1.9154
  1.9219   1.9268   1.9594   1.9816   1.9929   2.0424   2.0553   2.1130
  2.1231   2.1669   2.1791   2.2147   2.2230   2.2367   2.2433   2.2509
  2.2569   2.2695   2.2815   2.2959   2.3054   2.3144   2.3189   2.3314
  2.3379   2.3466   2.3924   2.4044   2.4135   2.4160   2.4400   2.4486
  2.4541   2.4666   2.4765   2.4896   2.5102   2.5183   2.5323   2.5509
  2.5916   2.6072   2.6288   2.6467   2.6542   2.6562   2.6896   2.7000
  2.7270   2.7376   2.7408   2.7728   2.7786   2.7843   2.8140   2.8245
  2.8328   2.8511   2.9018   2.9517   2.9754   3.0436   3.0646   3.0873
  3.1048   3.1198   3.1385   3.1514   3.1798   3.2150   3.2242   3.2414
  3.2482   3.3503   3.3952   3.4848   3.5072   3.5207   3.6365   3.6953
  3.7376   3.8819   3.8834   3.9543   4.0464   4.0974   4.3142   4.7986
  4.8235   9.7311   9.7814   9.7870   9.8064   9.8118   9.8249   9.8518
 23.2686  23.5096  23.7691  23.8126  23.8836  23.8938  23.9237  23.9338
 23.9736  24.0228  24.0832  24.1513  25.7657  25.7992  25.8137  25.8550
 25.9157  25.9590  25.9673  26.0837  26.0933  26.1587  26.1945  26.2568
 26.2744  26.3857  26.4572  26.5516  26.5947  26.7469  26.7905  26.8612
 27.0973 215.7220 215.7756 215.7826 215.8056 215.8109 215.8310 215.8623
 --------------------------------------------------------------

          Ground-State Mulliken Net Atomic Charges

     Atom                 Charge (a.u.)
  ----------------------------------------
      1 C                    -1.077678
      2 C                    -1.112361
      3 Cl                    0.566105
      4 C                     0.443972
      5 Cl                    0.635862
      6 C                    -0.102241
      7 Cl                    0.677490
      8 C                     0.170746
      9 Cl                    0.620694
     10 C                    -1.239964
     11 Cl                    0.651166
     12 C                    -0.074834
     13 C                    -1.265849
     14 Cl                    0.493686
     15 C                     0.813799
     16 Cl                    0.517214
     17 C                    -0.357346
     18 H                     0.210979
     19 C                    -0.744707
     20 H                     0.177671
     21 C                    -0.200549
     22 H                     0.196146
  ----------------------------------------
  Sum of atomic charges =     0.000000

 -----------------------------------------------------------------
                    Cartesian Multipole Moments
 -----------------------------------------------------------------
    Charge (ESU x 10^10)
                -0.0000
    Dipole Moment (Debye)
         X       0.7047      Y       2.0238      Z      -1.5840
       Tot       2.6649
    Quadrupole Moments (Debye-Ang)
        XX    -155.6025     XY       5.1453     YY    -157.2002
        XZ      -5.4327     YZ      -4.4517     ZZ    -153.5716
    Octopole Moments (Debye-Ang^2)
       XXX     -39.3652    XXY      72.3989    XYY     -18.9362
       YYY     179.3098    XXZ     -47.9497    XYZ     -11.0454
       YYZ     -30.4636    XZZ      -0.4231    YZZ      66.7562
       ZZZ     -90.4973
    Hexadecapole Moments (Debye-Ang^3)
      XXXX   -6533.3536   XXXY     569.0947   XXYY   -1359.6403
      XYYY     521.4250   YYYY   -1380.6355   XXXZ     775.8916
      XXYZ    -123.8243   XYYZ     290.2958   YYYZ    -328.0085
      XXZZ   -1590.0779   XYZZ     205.5707   YYZZ    -793.0819
      XZZZ     826.8137   YZZZ    -298.8398   ZZZZ   -3347.2111
 -----------------------------------------------------------------
 Calculating analytic gradient of the SCF energy
 Gradient of SCF Energy
            1           2           3           4           5           6
    1  -0.0008054  -0.0002814   0.0006546   0.0003825   0.0002170   0.0000373
    2  -0.0002005  -0.0002192  -0.0025010   0.0000404   0.0000276  -0.0000599
    3  -0.0001073  -0.0001353  -0.0011540   0.0000648  -0.0000232  -0.0002598
            7           8           9          10          11          12
    1  -0.0001676  -0.0001720   0.0000881   0.0003078   0.0001337   0.0006209
    2  -0.0000060   0.0000188   0.0000977   0.0003363   0.0000052   0.0000293
    3  -0.0000162   0.0001112  -0.0000624  -0.0000722   0.0000920  -0.0002610
           13          14          15          16          17          18
    1  -0.0001929  -0.0001861  -0.0000569  -0.0000101  -0.0000825   0.0000103
    2   0.0005836   0.0019489  -0.0000798  -0.0000018   0.0001686  -0.0000094
    3   0.0001917   0.0017143   0.0000791   0.0000387  -0.0000471   0.0000079
           19          20          21          22
    1   0.0000791   0.0000522  -0.0004825  -0.0001462
    2  -0.0000346  -0.0000181  -0.0001231  -0.0000031
    3  -0.0000447   0.0000066  -0.0001190  -0.0000041
 Max gradient component =       2.501E-03
 RMS gradient           =       5.143E-04
 Gradient time:  CPU 300.87 s  wall 300.87 s
 Geometry Optimization Parameters
   NAtoms,    NIC,     NZ,  NCons,   NDum,   NFix, NCnnct, MaxDiis
       22     163      22       0       0       0       0       0

 Cartesian Hessian Update
 Hessian updated using BFGS update


** GEOMETRY OPTIMIZATION IN DELOCALIZED INTERNAL COORDINATES **
   Searching for a Minimum

   Optimization Cycle:   9

                       Coordinates (Angstroms)
     ATOM                X               Y               Z
      1  C         0.0048865587   -0.0319322926    0.0094031994
      2  C        -0.0136469410    0.2732267227    1.3764900881
      3  Cl        1.4989392192    0.5673318146    2.1888505932
      4  C        -1.2141298261    0.3391326936    2.0910239551
      5  Cl       -1.2075926868    0.7277167944    3.7826273755
      6  C        -2.4251215472    0.0922786126    1.4285450799
      7  Cl       -3.9230874024    0.1704516878    2.3029028538
      8  C        -2.4276567366   -0.2227624308    0.0633628338
      9  Cl       -3.9256376374   -0.5389105120   -0.7551165311
     10  C        -1.2130376033   -0.2848342740   -0.6318085002
     11  Cl       -1.2060235285   -0.7167866415   -2.3214896091
     12  C         1.2919336780   -0.0553295571   -0.7476710148
     13  C         2.1905758459   -1.1235712942   -0.6239448807
     14  Cl        1.8002854108   -2.4519305935    0.4373517849
     15  C         3.3926619164   -1.1101120737   -1.3401308253
     16  Cl        4.5380622717   -2.4235189423   -1.2105346801
     17  C         3.6988209884   -0.0372601001   -2.1734839676
     18  H         4.6341381217   -0.0442558886   -2.7180998411
     19  C         2.8089764294    1.0236805007   -2.2940183819
     20  H         3.0522513554    1.8576726682   -2.9411208197
     21  C         1.6118305718    1.0125910724   -1.5875819241
     22  H         0.9137832873    1.8358226804   -1.6794806045
   Point Group: c1    Number of degrees of freedom:    60


   Energy is  -3680.737910607

 Hessian updated using BFGS update

 60 Hessian modes will be used to form the next step
  Hessian Eigenvalues:
     0.006086    0.017955    0.018686    0.020836    0.020935    0.022027
     0.023023    0.023659    0.023841    0.023926    0.024091    0.024102
     0.024114    0.024116    0.024137    0.024152    0.024202    0.024362
     0.028671    0.073440    0.159998    0.160039    0.160237    0.218536
     0.221073    0.231750    0.236164    0.249407    0.249769    0.249988
     0.249997    0.250018    0.250041    0.250142    0.252347    0.256344
     0.289406    0.291989    0.300980    0.301029    0.301048    0.301090
     0.302029    0.320130    0.355260    0.356665    0.356667    0.379335
     0.413199    0.427088    0.431381    0.455377    0.461714    0.469200
     0.471705    0.477988    0.478414    0.479399    0.486686    0.591442

 Minimum search - taking simple RFO step
 Searching for Lamda that Minimizes Along All modes
 Value Taken    Lamda =  -0.00117899
 Calculated Step too Large.  Step scaled by  0.752058
 Step Taken.  Stepsize is  0.300000

                             Maximum     Tolerance    Cnvgd?
         Gradient           0.002059      0.000300      NO
         Displacement       0.205009      0.001200      NO
         Energy change     -0.001136      0.000001      NO


 New Cartesian Coordinates Obtained by Inverse Iteration

 Displacement from previous Coordinates is:  0.564962
 ----------------------------------------------------------------
             Standard Nuclear Orientation (Angstroms)
    I     Atom           X                Y                Z
 ----------------------------------------------------------------
    1      C       0.0052343548    -0.0157105951     0.0095466741
    2      C      -0.0178376558     0.3216866898     1.3684652261
    3      Cl      1.4906429628     0.6680929315     2.1685952759
    4      C      -1.2190002007     0.3753475508     2.0835718865
    5      Cl     -1.2226822631     0.8042979131     3.7654259591
    6      C      -2.4236318709     0.0795458346     1.4302406882
    7      Cl     -3.9201838497     0.1365870029     2.3084198284
    8      C      -2.4209652237    -0.2671760518     0.0728369218
    9      Cl     -3.9109038452    -0.6487454136    -0.7324500845
   10      C      -1.2065543602    -0.3117793518    -0.6240651334
   11      Cl     -1.1881261627    -0.7712437741    -2.3058690431
   12      C       1.2934242887    -0.0408310657    -0.7458058073
   13      C       2.1640937324    -1.1349137665    -0.6538650012
   14      Cl      1.7365333051    -2.4834856289     0.3679476454
   15      C       3.3660743633    -1.1323261751    -1.3699779829
   16      Cl      4.4744931224    -2.4803142151    -1.2824628617
   17      C       3.6999571076    -0.0435831340    -2.1715553694
   18      H       4.6341460402    -0.0591736640    -2.7179240328
   19      C       2.8383587116     1.0434898112    -2.2593826615
   20      H       3.1026579160     1.8892099422    -2.8826553084
   21      C       1.6410624762     1.0432729406    -1.5524898231
   22      H       0.9644187960     1.8864528655    -1.6204708128
 ----------------------------------------------------------------
 Nuclear Repulsion Energy =        2410.29295608 hartrees
 There are       97 alpha and       97 beta electrons
 Applying Cartesian multipole field
    Component          Value
    ---------          -----
     (2,0,0)        1.00000E-11
     (0,2,0)        2.00000E-11
     (0,0,2)       -3.00000E-11
 Nucleus-field energy     =    -0.0000000059 hartrees
 Requested basis set is 6-311++G(d,p)
 There are 178 shells and 495 basis functions
 A cutoff of  1.0D-15 yielded  11693 shell pairs
 There are    100455 function pairs (    108051 Cartesian)
 Smallest overlap matrix eigenvalue = 1.12E-07
 Linear dependence detected in AO basis
 Number of orthogonalized atomic orbitals = 489
 Maximum deviation from orthogonality = 3.808E-10
 Guess from superposition of atomic densities
 Warning:  Energy on first SCF cycle will be non-variational
 SAD guess density has 194.000000 electrons

 -----------------------------------------------------------------------
  General SCF calculation program by
  Eric Jon Sundstrom, Paul Horn, Yuezhi Mao, Dmitri Zuev, Alec White,
  David Stuck, Shaama M.S., Shane Yost, Joonho Lee, David Small,
  Daniel Levine, Susi Lehtola, Hugh Burton, Evgeny Epifanovsky,
  Bang C. Huynh
 -----------------------------------------------------------------------
 Exchange:     0.2000 Hartree-Fock + 0.0800 Slater + 0.7200 B88
 Correlation:  0.1900 VWN1RPA + 0.8100 LYP
 Using SG-1 standard quadrature grid
 A restricted SCF calculation will be
 performed using DIIS
 SCF converges when DIIS error is below 1.0e-08
 ---------------------------------------
  Cycle       Energy         DIIS error
 ---------------------------------------
    1   -3685.2179339653      2.74e-02  
    2   -3680.6236168548      1.92e-03  
    3   -3680.5309591703      2.47e-03  
    4   -3680.7258706807      6.08e-04  
    5   -3680.7363429206      2.66e-04  
    6   -3680.7383289494      9.41e-05  
    7   -3680.7385710961      3.24e-05  
    8   -3680.7386010831      1.19e-05  
    9   -3680.7386052705      2.24e-06  
   10   -3680.7386054014      9.38e-07  
   11   -3680.7386054266      2.35e-07  
   12   -3680.7386054283      1.07e-07  
   13   -3680.7386054286      4.31e-08  
   14   -3680.7386054288      1.52e-08  
   15   -3680.7386054289      4.82e-09  Convergence criterion met
 ---------------------------------------
 SCF time:   CPU 880.03s  wall 880.00s 
 SCF   energy in the final basis set =    -3680.7386054289
 Total energy in the final basis set =    -3680.7386054289

 --------------------------------------------------------------

                    Orbital Energies (a.u.)
 --------------------------------------------------------------

 Alpha MOs
 -- Occupied --
********-101.5828-101.5824-101.5813-101.5801-101.5724-101.5711 -10.2874
-10.2845 -10.2842 -10.2831 -10.2825 -10.2690 -10.2663 -10.2446 -10.2310
-10.2125 -10.2101 -10.2084  -9.4983  -9.4974  -9.4970  -9.4960  -9.4949
 -9.4872  -9.4857  -7.2634  -7.2625  -7.2620  -7.2609  -7.2599  -7.2532
 -7.2523  -7.2522  -7.2520  -7.2519  -7.2513  -7.2511  -7.2509  -7.2505
 -7.2502  -7.2497  -7.2489  -7.2419  -7.2414  -7.2405  -7.2399  -0.9732
 -0.9393  -0.9271  -0.9148  -0.8820  -0.8782  -0.8707  -0.8621  -0.8416
 -0.7986  -0.7556  -0.7502  -0.7479  -0.6694  -0.6355  -0.6297  -0.6203
 -0.5637  -0.5510  -0.5293  -0.5185  -0.4986  -0.4844  -0.4751  -0.4700
 -0.4677  -0.4603  -0.4452  -0.4434  -0.4288  -0.4139  -0.4062  -0.4015
 -0.3927  -0.3693  -0.3630  -0.3612  -0.3608  -0.3574  -0.3539  -0.3444
 -0.3438  -0.3349  -0.3298  -0.3225  -0.3167  -0.2822  -0.2741  -0.2697
 -0.2683
 -- Virtual --
 -0.0679  -0.0639  -0.0607  -0.0501  -0.0457  -0.0234  -0.0111  -0.0100
  0.0011   0.0048   0.0130   0.0220   0.0222   0.0250   0.0295   0.0339
  0.0384   0.0462   0.0550   0.0581   0.0594   0.0638   0.0650   0.0747
  0.0765   0.0810   0.0817   0.0837   0.0876   0.0882   0.0939   0.0963
  0.0987   0.0997   0.1032   0.1110   0.1134   0.1162   0.1194   0.1228
  0.1238   0.1248   0.1287   0.1296   0.1380   0.1406   0.1431   0.1465
  0.1496   0.1545   0.1585   0.1608   0.1643   0.1732   0.1765   0.1775
  0.1812   0.1834   0.1857   0.1890   0.1932   0.1977   0.2045   0.2077
  0.2134   0.2154   0.2184   0.2212   0.2271   0.2304   0.2334   0.2419
  0.2437   0.2475   0.2495   0.2563   0.2575   0.2591   0.2623   0.2658
  0.2693   0.2746   0.2791   0.2807   0.2841   0.2868   0.2912   0.2937
  0.2979   0.2996   0.3026   0.3058   0.3187   0.3250   0.3296   0.3394
  0.3462   0.3574   0.3852   0.4133   0.4236   0.4265   0.4296   0.4372
  0.4425   0.4481   0.4503   0.4526   0.4594   0.4631   0.4713   0.4745
  0.4799   0.4817   0.4870   0.4896   0.4997   0.5063   0.5102   0.5177
  0.5189   0.5243   0.5409   0.5444   0.5568   0.5632   0.5683   0.5775
  0.5800   0.5883   0.5947   0.6015   0.6052   0.6077   0.6109   0.6156
  0.6189   0.6279   0.6375   0.6489   0.6521   0.6559   0.6663   0.6682
  0.6797   0.6820   0.6939   0.7122   0.7215   0.7308   0.7739   0.7784
  0.7874   0.7911   0.7936   0.8138   0.8209   0.8307   0.8320   0.8362
  0.8379   0.8396   0.8426   0.8457   0.8470   0.8499   0.8523   0.8548
  0.8590   0.8627   0.8694   0.8733   0.8837   0.8890   0.8926   0.8942
  0.8971   0.9044   0.9100   0.9218   0.9240   0.9262   0.9335   0.9388
  0.9438   0.9460   0.9524   0.9546   0.9623   0.9688   0.9806   0.9891
  0.9951   0.9979   1.0024   1.0215   1.0323   1.0451   1.0550   1.0562
  1.0690   1.0956   1.0981   1.1059   1.1476   1.1516   1.1684   1.1901
  1.2031   1.2322   1.2466   1.2499   1.2538   1.2597   1.2656   1.2700
  1.2796   1.2862   1.2910   1.2997   1.3184   1.3224   1.3466   1.3655
  1.3806   1.3939   1.4142   1.4535   1.4705   1.4842   1.5144   1.5297
  1.5535   1.5664   1.5703   1.6129   1.6237   1.6489   1.6566   1.6662
  1.6720   1.7173   1.7417   1.7474   1.7616   1.7676   1.7885   1.8108
  1.8184   1.8226   1.8298   1.8637   1.8787   1.8823   1.9051   1.9150
  1.9212   1.9265   1.9615   1.9829   1.9953   2.0420   2.0560   2.1133
  2.1216   2.1674   2.1778   2.2163   2.2231   2.2355   2.2402   2.2513
  2.2555   2.2691   2.2808   2.2925   2.3100   2.3163   2.3204   2.3349
  2.3392   2.3476   2.3918   2.4013   2.4137   2.4187   2.4392   2.4452
  2.4548   2.4667   2.4790   2.4930   2.5130   2.5215   2.5299   2.5523
  2.5826   2.6020   2.6344   2.6464   2.6560   2.6591   2.6936   2.6996
  2.7259   2.7372   2.7398   2.7711   2.7776   2.7834   2.8150   2.8291
  2.8343   2.8480   2.8991   2.9547   2.9753   3.0470   3.0647   3.0909
  3.1079   3.1203   3.1407   3.1471   3.1813   3.2142   3.2247   3.2381
  3.2572   3.3503   3.3957   3.4890   3.5070   3.5217   3.6368   3.7009
  3.7390   3.8828   3.8845   3.9549   4.0467   4.0982   4.3106   4.8000
  4.8207   9.7342   9.7830   9.7859   9.8069   9.8113   9.8307   9.8476
 23.2713  23.5104  23.7694  23.8136  23.8830  23.8950  23.9227  23.9349
 23.9741  24.0226  24.0864  24.1520  25.7655  25.7967  25.8114  25.8559
 25.8976  25.9644  25.9782  26.0830  26.0909  26.1605  26.1931  26.2391
 26.3056  26.3829  26.4602  26.5483  26.5970  26.7426  26.7846  26.8649
 27.1175 215.7253 215.7775 215.7815 215.8062 215.8112 215.8387 215.8558
 --------------------------------------------------------------

          Ground-State Mulliken Net Atomic Charges

     Atom                 Charge (a.u.)
  ----------------------------------------
      1 C                    -1.069237
      2 C                    -1.176157
      3 Cl                    0.583573
      4 C                     0.393960
      5 Cl                    0.635473
      6 C                     0.025301
      7 Cl                    0.679855
      8 C                     0.195308
      9 Cl                    0.619751
     10 C                    -1.285114
     11 Cl                    0.661000
     12 C                    -0.136674
     13 C                    -1.432332
     14 Cl                    0.513163
     15 C                     0.924477
     16 Cl                    0.521140
     17 C                    -0.285188
     18 H                     0.212989
     19 C                    -0.788515
     20 H                     0.177018
     21 C                    -0.166918
     22 H                     0.197126
  ----------------------------------------
  Sum of atomic charges =     0.000000

 -----------------------------------------------------------------
                    Cartesian Multipole Moments
 -----------------------------------------------------------------
    Charge (ESU x 10^10)
                 0.0000
    Dipole Moment (Debye)
         X       0.7456      Y       2.0601      Z      -1.5378
       Tot       2.6767
    Quadrupole Moments (Debye-Ang)
        XX    -155.3142     XY       5.2619     YY    -157.0924
        XZ      -5.4173     YZ      -4.4355     ZZ    -153.8316
    Octopole Moments (Debye-Ang^2)
       XXX     -34.1288    XXY      73.6082    XYY     -17.3486
       YYY     182.9607    XXZ     -46.5800    XYZ     -11.0962
       YYZ     -29.0174    XZZ       0.3721    YZZ      67.6583
       ZZZ     -85.0785
    Hexadecapole Moments (Debye-Ang^3)
      XXXX   -6456.0224   XXXY     544.5502   XXYY   -1357.6322
      XYYY     493.2598   YYYY   -1453.8111   XXXZ     799.7234
      XXYZ    -136.9949   XYYZ     298.5050   YYYZ    -369.5949
      XXZZ   -1574.8413   XYZZ     196.4001   YYZZ    -801.9315
      XZZZ     854.0194   YZZZ    -336.3218   ZZZZ   -3330.7967
 -----------------------------------------------------------------
 Calculating analytic gradient of the SCF energy
 Gradient of SCF Energy
            1           2           3           4           5           6
    1  -0.0006934  -0.0001440   0.0006704   0.0000142  -0.0001769   0.0001642
    2  -0.0001720  -0.0001985  -0.0016254   0.0000271  -0.0000063  -0.0000309
    3  -0.0002055  -0.0000802  -0.0008589  -0.0000049  -0.0000333  -0.0002391
            7           8           9          10          11          12
    1   0.0000443  -0.0001303  -0.0000054   0.0003313   0.0001280   0.0005467
    2   0.0000059   0.0001802  -0.0000413   0.0001944  -0.0000290   0.0001221
    3   0.0001413   0.0002716   0.0000245  -0.0001847   0.0001123  -0.0001969
           13          14          15          16          17          18
    1  -0.0001691  -0.0001560  -0.0000035  -0.0000454  -0.0000987   0.0000009
    2   0.0004995   0.0011540  -0.0000558  -0.0000265   0.0001413  -0.0000017
    3  -0.0000079   0.0011904   0.0000619   0.0000429  -0.0000513  -0.0000070
           19          20          21          22
    1   0.0001348   0.0000281  -0.0003781  -0.0000620
    2  -0.0000769  -0.0000063  -0.0000376  -0.0000162
    3   0.0000050  -0.0000152   0.0000403  -0.0000052
 Max gradient component =       1.625E-03
 RMS gradient           =       3.599E-04
 Gradient time:  CPU 301.45 s  wall 301.46 s
 Geometry Optimization Parameters
   NAtoms,    NIC,     NZ,  NCons,   NDum,   NFix, NCnnct, MaxDiis
       22     163      22       0       0       0       0       0

 Cartesian Hessian Update
 Hessian updated using BFGS update


** GEOMETRY OPTIMIZATION IN DELOCALIZED INTERNAL COORDINATES **
   Searching for a Minimum

   Optimization Cycle:  10

                       Coordinates (Angstroms)
     ATOM                X               Y               Z
      1  C         0.0052343548   -0.0157105951    0.0095466741
      2  C        -0.0178376558    0.3216866898    1.3684652261
      3  Cl        1.4906429628    0.6680929315    2.1685952759
      4  C        -1.2190002007    0.3753475508    2.0835718865
      5  Cl       -1.2226822631    0.8042979131    3.7654259591
      6  C        -2.4236318709    0.0795458346    1.4302406882
      7  Cl       -3.9201838497    0.1365870029    2.3084198284
      8  C        -2.4209652237   -0.2671760518    0.0728369218
      9  Cl       -3.9109038452   -0.6487454136   -0.7324500845
     10  C        -1.2065543602   -0.3117793518   -0.6240651334
     11  Cl       -1.1881261627   -0.7712437741   -2.3058690431
     12  C         1.2934242887   -0.0408310657   -0.7458058073
     13  C         2.1640937324   -1.1349137665   -0.6538650012
     14  Cl        1.7365333051   -2.4834856289    0.3679476454
     15  C         3.3660743633   -1.1323261751   -1.3699779829
     16  Cl        4.4744931224   -2.4803142151   -1.2824628617
     17  C         3.6999571076   -0.0435831340   -2.1715553694
     18  H         4.6341460402   -0.0591736640   -2.7179240328
     19  C         2.8383587116    1.0434898112   -2.2593826615
     20  H         3.1026579160    1.8892099422   -2.8826553084
     21  C         1.6410624762    1.0432729406   -1.5524898231
     22  H         0.9644187960    1.8864528655   -1.6204708128
   Point Group: c1    Number of degrees of freedom:    60


   Energy is  -3680.738605429

 Hessian updated using BFGS update

 60 Hessian modes will be used to form the next step
  Hessian Eigenvalues:
     0.003889    0.017955    0.018655    0.020820    0.020935    0.021871
     0.023023    0.023664    0.023842    0.023925    0.024091    0.024102
     0.024114    0.024116    0.024137    0.024152    0.024202    0.024448
     0.028771    0.073596    0.159994    0.160040    0.160238    0.218226
     0.221069    0.231696    0.236171    0.249318    0.249615    0.249988
     0.250008    0.250035    0.250049    0.250134    0.253152    0.258445
     0.289453    0.291784    0.300983    0.301034    0.301045    0.301082
     0.302050    0.320247    0.355277    0.356665    0.356668    0.379446
     0.413249    0.427089    0.431384    0.455528    0.461744    0.469644
     0.471838    0.477976    0.478550    0.479519    0.486845    0.590922

 Minimum search - taking simple RFO step
 Searching for Lamda that Minimizes Along All modes
 Value Taken    Lamda =  -0.00070816
 Calculated Step too Large.  Step scaled by  0.775199
 Step Taken.  Stepsize is  0.300000

                             Maximum     Tolerance    Cnvgd?
         Gradient           0.001429      0.000300      NO
         Displacement       0.212705      0.001200      NO
         Energy change     -0.000695      0.000001      NO


 New Cartesian Coordinates Obtained by Inverse Iteration

 Displacement from previous Coordinates is:  0.511175
 ----------------------------------------------------------------
             Standard Nuclear Orientation (Angstroms)
    I     Atom           X                Y                Z
 ----------------------------------------------------------------
    1      C       0.0070642831    -0.0051183840     0.0127286136
    2      C      -0.0232997004     0.3642533495     1.3628709508
    3      Cl      1.4751234826     0.7654472433     2.1561518629
    4      C      -1.2253347677     0.4076122467     2.0771879829
    5      Cl     -1.2354090006     0.8776300088     3.7480891258
    6      C      -2.4232995649     0.0683254548     1.4321307617
    7      Cl     -3.9215902947     0.1129760174     2.3080477064
    8      C      -2.4130446756    -0.3082886640     0.0826865593
    9      Cl     -3.8934037789    -0.7396903623    -0.7148303910
   10      C      -1.1984848408    -0.3398032631    -0.6137862621
   11      Cl     -1.1710761322    -0.8211029683    -2.2889920304
   12      C       1.2959207980    -0.0318936505    -0.7418892519
   13      C       2.1428288706    -1.1467387664    -0.6813501704
   14      Cl      1.6843701426    -2.5159160470     0.2989968996
   15      C       3.3435341091    -1.1511615895    -1.3995088214
   16      Cl      4.4200727282    -2.5266435305    -1.3547208548
   17      C       3.7004185482    -0.0484335195    -2.1714143608
   18      H       4.6327058262    -0.0700190686    -2.7208108280
   19      C       2.8630832401     1.0593398165    -2.2273543153
   20      H       3.1444559249     1.9156284371    -2.8283453496
   21      C       1.6672068530     1.0664011139    -1.5178488617
   22      H       1.0093696946     1.9258967723    -1.5619627820
 ----------------------------------------------------------------
 Nuclear Repulsion Energy =        2409.65611439 hartrees
 There are       97 alpha and       97 beta electrons
 Applying Cartesian multipole field
    Component          Value
    ---------          -----
     (2,0,0)        1.00000E-11
     (0,2,0)        2.00000E-11
     (0,0,2)       -3.00000E-11
 Nucleus-field energy     =    -0.0000000048 hartrees
 Requested basis set is 6-311++G(d,p)
 There are 178 shells and 495 basis functions
 A cutoff of  1.0D-15 yielded  11696 shell pairs
 There are    100463 function pairs (    108056 Cartesian)
 Smallest overlap matrix eigenvalue = 1.14E-07
 Linear dependence detected in AO basis
 Number of orthogonalized atomic orbitals = 489
 Maximum deviation from orthogonality = 3.915E-10
 Guess from superposition of atomic densities
 Warning:  Energy on first SCF cycle will be non-variational
 SAD guess density has 194.000000 electrons

 -----------------------------------------------------------------------
  General SCF calculation program by
  Eric Jon Sundstrom, Paul Horn, Yuezhi Mao, Dmitri Zuev, Alec White,
  David Stuck, Shaama M.S., Shane Yost, Joonho Lee, David Small,
  Daniel Levine, Susi Lehtola, Hugh Burton, Evgeny Epifanovsky,
  Bang C. Huynh
 -----------------------------------------------------------------------
 Exchange:     0.2000 Hartree-Fock + 0.0800 Slater + 0.7200 B88
 Correlation:  0.1900 VWN1RPA + 0.8100 LYP
 Using SG-1 standard quadrature grid
 A restricted SCF calculation will be
 performed using DIIS
 SCF converges when DIIS error is below 1.0e-08
 ---------------------------------------
  Cycle       Energy         DIIS error
 ---------------------------------------
    1   -3685.2167799989      2.74e-02  
    2   -3680.6239962121      1.92e-03  
    3   -3680.5313539394      2.47e-03  
    4   -3680.7262579338      6.09e-04  
    5   -3680.7367590693      2.66e-04  
    6   -3680.7387471359      9.42e-05  
    7   -3680.7389893368      3.27e-05  
    8   -3680.7390199122      1.19e-05  
    9   -3680.7390240588      2.24e-06  
   10   -3680.7390241890      9.31e-07  
   11   -3680.7390242139      2.26e-07  
   12   -3680.7390242157      9.68e-08  
   13   -3680.7390242159      4.04e-08  
   14   -3680.7390242160      1.43e-08  
   15   -3680.7390242158      5.04e-09  Convergence criterion met
 ---------------------------------------
 SCF time:   CPU 881.71s  wall 882.00s 
 SCF   energy in the final basis set =    -3680.7390242158
 Total energy in the final basis set =    -3680.7390242158

 --------------------------------------------------------------

                    Orbital Energies (a.u.)
 --------------------------------------------------------------

 Alpha MOs
 -- Occupied --
********-101.5827-101.5824-101.5811-101.5804-101.5726-101.5711 -10.2875
-10.2844 -10.2842 -10.2830 -10.2825 -10.2690 -10.2663 -10.2445 -10.2310
-10.2125 -10.2100 -10.2083  -9.4984  -9.4974  -9.4971  -9.4959  -9.4952
 -9.4874  -9.4857  -7.2634  -7.2625  -7.2620  -7.2607  -7.2602  -7.2533
 -7.2522  -7.2522  -7.2522  -7.2519  -7.2512  -7.2511  -7.2507  -7.2505
 -7.2501  -7.2500  -7.2492  -7.2421  -7.2415  -7.2405  -7.2399  -0.9732
 -0.9392  -0.9272  -0.9148  -0.8818  -0.8783  -0.8708  -0.8621  -0.8416
 -0.7985  -0.7555  -0.7502  -0.7479  -0.6694  -0.6349  -0.6301  -0.6203
 -0.5637  -0.5510  -0.5293  -0.5186  -0.4986  -0.4843  -0.4751  -0.4700
 -0.4677  -0.4602  -0.4451  -0.4435  -0.4288  -0.4137  -0.4063  -0.4014
 -0.3925  -0.3688  -0.3628  -0.3611  -0.3606  -0.3573  -0.3547  -0.3444
 -0.3441  -0.3349  -0.3302  -0.3225  -0.3169  -0.2808  -0.2753  -0.2699
 -0.2682
 -- Virtual --
 -0.0666  -0.0639  -0.0607  -0.0515  -0.0457  -0.0234  -0.0111  -0.0100
  0.0011   0.0048   0.0129   0.0220   0.0222   0.0249   0.0295   0.0338
  0.0383   0.0461   0.0561   0.0583   0.0593   0.0628   0.0647   0.0749
  0.0766   0.0807   0.0819   0.0841   0.0868   0.0884   0.0934   0.0961
  0.0987   0.0995   0.1031   0.1108   0.1138   0.1163   0.1189   0.1229
  0.1237   0.1249   0.1283   0.1295   0.1387   0.1400   0.1430   0.1463
  0.1488   0.1548   0.1589   0.1608   0.1644   0.1733   0.1766   0.1771
  0.1821   0.1836   0.1857   0.1893   0.1933   0.1976   0.2042   0.2067
  0.2121   0.2153   0.2175   0.2205   0.2272   0.2305   0.2325   0.2424
  0.2432   0.2471   0.2493   0.2556   0.2579   0.2591   0.2614   0.2660
  0.2713   0.2749   0.2783   0.2809   0.2840   0.2872   0.2917   0.2930
  0.2979   0.3003   0.3038   0.3054   0.3191   0.3259   0.3306   0.3400
  0.3468   0.3601   0.3849   0.4142   0.4243   0.4272   0.4294   0.4369
  0.4416   0.4487   0.4504   0.4553   0.4593   0.4647   0.4696   0.4751
  0.4799   0.4807   0.4867   0.4906   0.5004   0.5062   0.5127   0.5160
  0.5185   0.5256   0.5412   0.5451   0.5597   0.5640   0.5682   0.5761
  0.5804   0.5873   0.5958   0.6013   0.6043   0.6083   0.6105   0.6180
  0.6187   0.6286   0.6389   0.6491   0.6523   0.6554   0.6639   0.6724
  0.6800   0.6827   0.6920   0.7156   0.7252   0.7303   0.7745   0.7794
  0.7883   0.7911   0.7956   0.8146   0.8195   0.8312   0.8319   0.8360
  0.8380   0.8396   0.8426   0.8448   0.8466   0.8496   0.8531   0.8549
  0.8592   0.8636   0.8692   0.8731   0.8807   0.8906   0.8936   0.8949
  0.8973   0.9034   0.9110   0.9219   0.9234   0.9257   0.9328   0.9394
  0.9438   0.9469   0.9516   0.9524   0.9628   0.9679   0.9781   0.9868
  0.9971   1.0000   1.0035   1.0214   1.0333   1.0465   1.0557   1.0565
  1.0722   1.0944   1.0990   1.1058   1.1506   1.1518   1.1724   1.1876
  1.2045   1.2380   1.2491   1.2510   1.2597   1.2610   1.2676   1.2715
  1.2792   1.2858   1.2907   1.2978   1.3201   1.3207   1.3455   1.3676
  1.3844   1.3932   1.4112   1.4541   1.4680   1.4868   1.5154   1.5262
  1.5527   1.5687   1.5731   1.6195   1.6241   1.6485   1.6536   1.6680
  1.6717   1.7169   1.7419   1.7468   1.7619   1.7671   1.7898   1.8102
  1.8186   1.8214   1.8284   1.8630   1.8789   1.8845   1.9058   1.9149
  1.9208   1.9260   1.9626   1.9841   1.9973   2.0416   2.0576   2.1135
  2.1202   2.1677   2.1777   2.2178   2.2233   2.2343   2.2377   2.2512
  2.2539   2.2690   2.2807   2.2879   2.3117   2.3168   2.3242   2.3376
  2.3403   2.3482   2.3914   2.3993   2.4137   2.4222   2.4384   2.4412
  2.4544   2.4666   2.4818   2.4953   2.5157   2.5253   2.5280   2.5536
  2.5742   2.5989   2.6373   2.6471   2.6572   2.6624   2.6961   2.6991
  2.7253   2.7371   2.7390   2.7701   2.7761   2.7833   2.8159   2.8310
  2.8332   2.8495   2.8967   2.9569   2.9748   3.0500   3.0649   3.0934
  3.1113   3.1204   3.1421   3.1425   3.1822   3.2141   3.2247   3.2357
  3.2667   3.3505   3.3964   3.4925   3.5067   3.5227   3.6373   3.7061
  3.7399   3.8829   3.8859   3.9553   4.0473   4.0989   4.3086   4.8013
  4.8181   9.7368   9.7840   9.7848   9.8066   9.8127   9.8339   9.8499
 23.2742  23.5111  23.7689  23.8149  23.8824  23.8958  23.9228  23.9352
 23.9742  24.0225  24.0884  24.1526  25.7654  25.7927  25.8086  25.8566
 25.8801  25.9683  25.9858  26.0806  26.0905  26.1614  26.1915  26.2298
 26.3290  26.3780  26.4628  26.5465  26.5992  26.7389  26.7773  26.8727
 27.1366 215.7279 215.7787 215.7803 215.8059 215.8133 215.8438 215.8565
 --------------------------------------------------------------

          Ground-State Mulliken Net Atomic Charges

     Atom                 Charge (a.u.)
  ----------------------------------------
      1 C                    -1.060484
      2 C                    -1.240150
      3 Cl                    0.599703
      4 C                     0.346388
      5 Cl                    0.633744
      6 C                     0.117308
      7 Cl                    0.681573
      8 C                     0.212299
      9 Cl                    0.621532
     10 C                    -1.313703
     11 Cl                    0.658659
     12 C                    -0.162080
     13 C                    -1.546710
     14 Cl                    0.513000
     15 C                     1.010233
     16 Cl                    0.526809
     17 C                    -0.223871
     18 H                     0.214695
     19 C                    -0.822638
     20 H                     0.176628
     21 C                    -0.140850
     22 H                     0.197914
  ----------------------------------------
  Sum of atomic charges =     0.000000

 -----------------------------------------------------------------
                    Cartesian Multipole Moments
 -----------------------------------------------------------------
    Charge (ESU x 10^10)
                 0.0000
    Dipole Moment (Debye)
         X       0.7798      Y       2.0885      Z      -1.4922
       Tot       2.6827
    Quadrupole Moments (Debye-Ang)
        XX    -155.0790     XY       5.3768     YY    -157.0088
        XZ      -5.3547     YZ      -4.4179     ZZ    -154.0691
    Octopole Moments (Debye-Ang^2)
       XXX     -29.8288    XXY      74.6012    XYY     -15.9569
       YYY     185.5957    XXZ     -45.2444    XYZ     -11.1196
       YYZ     -27.4956    XZZ       1.1613    YZZ      68.3062
       ZZZ     -79.9315
    Hexadecapole Moments (Debye-Ang^3)
      XXXX   -6389.1905   XXXY     524.7820   XXYY   -1357.1250
      XYYY     471.0149   YYYY   -1524.7611   XXXZ     822.4218
      XXYZ    -149.9753   XYYZ     306.3372   YYYZ    -409.7230
      XXZZ   -1562.0684   XYZZ     188.9285   YYZZ    -810.9711
      XZZZ     880.4904   YZZZ    -373.1289   ZZZZ   -3317.5575
 -----------------------------------------------------------------
 Calculating analytic gradient of the SCF energy
 Gradient of SCF Energy
            1           2           3           4           5           6
    1  -0.0005935  -0.0001314   0.0002009   0.0003234   0.0002982   0.0000165
    2   0.0000306  -0.0001889  -0.0008745  -0.0000051   0.0001056  -0.0001326
    3  -0.0001678   0.0001571  -0.0003149   0.0000352  -0.0000622  -0.0003271
            7           8           9          10          11          12
    1  -0.0001159  -0.0000479   0.0000957   0.0001148  -0.0000459   0.0003583
    2  -0.0000047   0.0001379  -0.0000971  -0.0000577   0.0001021   0.0000641
    3  -0.0000398   0.0002329  -0.0000337  -0.0000923   0.0001144  -0.0003513
           13          14          15          16          17          18
    1  -0.0001133  -0.0000901   0.0000277  -0.0001017  -0.0001393  -0.0000063
    2   0.0003768   0.0007429  -0.0000492  -0.0000202   0.0001314   0.0000008
    3   0.0000406   0.0006869   0.0000854  -0.0000128  -0.0000328  -0.0000175
           19          20          21          22
    1   0.0001842   0.0000072  -0.0002051  -0.0000365
    2  -0.0001510  -0.0000029  -0.0000619  -0.0000465
    3  -0.0000047  -0.0000299   0.0001485  -0.0000140
 Max gradient component =       8.745E-04
 RMS gradient           =       2.300E-04
 Gradient time:  CPU 303.10 s  wall 303.11 s
 Geometry Optimization Parameters
   NAtoms,    NIC,     NZ,  NCons,   NDum,   NFix, NCnnct, MaxDiis
       22     163      22       0       0       0       0       0

 Cartesian Hessian Update
 Hessian updated using BFGS update


** GEOMETRY OPTIMIZATION IN DELOCALIZED INTERNAL COORDINATES **
   Searching for a Minimum

   Optimization Cycle:  11

                       Coordinates (Angstroms)
     ATOM                X               Y               Z
      1  C         0.0070642831   -0.0051183840    0.0127286136
      2  C        -0.0232997004    0.3642533495    1.3628709508
      3  Cl        1.4751234826    0.7654472433    2.1561518629
      4  C        -1.2253347677    0.4076122467    2.0771879829
      5  Cl       -1.2354090006    0.8776300088    3.7480891258
      6  C        -2.4232995649    0.0683254548    1.4321307617
      7  Cl       -3.9215902947    0.1129760174    2.3080477064
      8  C        -2.4130446756   -0.3082886640    0.0826865593
      9  Cl       -3.8934037789   -0.7396903623   -0.7148303910
     10  C        -1.1984848408   -0.3398032631   -0.6137862621
     11  Cl       -1.1710761322   -0.8211029683   -2.2889920304
     12  C         1.2959207980   -0.0318936505   -0.7418892519
     13  C         2.1428288706   -1.1467387664   -0.6813501704
     14  Cl        1.6843701426   -2.5159160470    0.2989968996
     15  C         3.3435341091   -1.1511615895   -1.3995088214
     16  Cl        4.4200727282   -2.5266435305   -1.3547208548
     17  C         3.7004185482   -0.0484335195   -2.1714143608
     18  H         4.6327058262   -0.0700190686   -2.7208108280
     19  C         2.8630832401    1.0593398165   -2.2273543153
     20  H         3.1444559249    1.9156284371   -2.8283453496
     21  C         1.6672068530    1.0664011139   -1.5178488617
     22  H         1.0093696946    1.9258967723   -1.5619627820
   Point Group: c1    Number of degrees of freedom:    60


   Energy is  -3680.739024216

 Hessian updated using BFGS update

 60 Hessian modes will be used to form the next step
  Hessian Eigenvalues:
     0.002646    0.017948    0.018613    0.020887    0.020950    0.021757
     0.023026    0.023664    0.023842    0.023932    0.024091    0.024104
     0.024114    0.024116    0.024139    0.024159    0.024278    0.024436
     0.028897    0.072962    0.159993    0.160040    0.160237    0.217840
     0.221056    0.232138    0.236166    0.249530    0.249712    0.250003
     0.250015    0.250046    0.250073    0.250148    0.253344    0.264233
     0.289594    0.291777    0.300992    0.301034    0.301043    0.301122
     0.302056    0.320515    0.355302    0.356665    0.356668    0.379979
     0.413166    0.427085    0.431395    0.455515    0.461749    0.470111
     0.471807    0.477997    0.478710    0.479975    0.487809    0.591719

 Minimum search - taking simple RFO step
 Searching for Lamda that Minimizes Along All modes
 Value Taken    Lamda =  -0.00035224
 Calculated Step too Large.  Step scaled by  0.893420
 Step Taken.  Stepsize is  0.300000

                             Maximum     Tolerance    Cnvgd?
         Gradient           0.000818      0.000300      NO
         Displacement       0.213226      0.001200      NO
         Energy change     -0.000419      0.000001      NO


 New Cartesian Coordinates Obtained by Inverse Iteration

 Displacement from previous Coordinates is:  0.496156
 ----------------------------------------------------------------
             Standard Nuclear Orientation (Angstroms)
    I     Atom           X                Y                Z
 ----------------------------------------------------------------
    1      C       0.0098844600     0.0008904631     0.0171472426
    2      C      -0.0286069806     0.4046626488     1.3568287770
    3      Cl      1.4600794619     0.8593384791     2.1405435005
    4      C      -1.2327867094     0.4406508784     2.0696372922
    5      Cl     -1.2575675274     0.9469481002     3.7299183595
    6      C      -2.4228993695     0.0623273550     1.4330201193
    7      Cl     -3.9210281670     0.0981115832     2.3092789741
    8      C      -2.4049016953    -0.3445745031     0.0923397488
    9      Cl     -3.8769973144    -0.8180504343    -0.6965512283
   10      C      -1.1893064251    -0.3691273520    -0.6023196902
   11      Cl     -1.1505434119    -0.8818918421    -2.2678651957
   12      C       1.2990424757    -0.0268593458    -0.7366953548
   13      C       2.1230449376    -1.1606456649    -0.7106089925
   14      Cl      1.6365913447    -2.5513232879     0.2258783688
   15      C       3.3226437438    -1.1682135515    -1.4308348775
   16      Cl      4.3724570392    -2.5649380572    -1.4273569239
   17      C       3.7004988515    -0.0514078233    -2.1718838800
   18      H       4.6311659295    -0.0762246186    -2.7238731905
   19      C       2.8851459573     1.0738099383    -2.1951949197
   20      H       3.1820055149     1.9407922933    -2.7729252888
   21      C       1.6915146252     1.0851921912    -1.4820698905
   22      H       1.0517750046     1.9592331969    -1.5003367670
 ----------------------------------------------------------------
 Nuclear Repulsion Energy =        2408.98046777 hartrees
 There are       97 alpha and       97 beta electrons
 Applying Cartesian multipole field
    Component          Value
    ---------          -----
     (2,0,0)        1.00000E-11
     (0,2,0)        2.00000E-11
     (0,0,2)       -3.00000E-11
 Nucleus-field energy     =    -0.0000000037 hartrees
 Requested basis set is 6-311++G(d,p)
 There are 178 shells and 495 basis functions
 A cutoff of  1.0D-15 yielded  11711 shell pairs
 There are    100526 function pairs (    108117 Cartesian)
 Smallest overlap matrix eigenvalue = 1.15E-07
 Linear dependence detected in AO basis
 Number of orthogonalized atomic orbitals = 489
 Maximum deviation from orthogonality = 2.820E-10
 Guess from superposition of atomic densities
 Warning:  Energy on first SCF cycle will be non-variational
 SAD guess density has 194.000000 electrons

 -----------------------------------------------------------------------
  General SCF calculation program by
  Eric Jon Sundstrom, Paul Horn, Yuezhi Mao, Dmitri Zuev, Alec White,
  David Stuck, Shaama M.S., Shane Yost, Joonho Lee, David Small,
  Daniel Levine, Susi Lehtola, Hugh Burton, Evgeny Epifanovsky,
  Bang C. Huynh
 -----------------------------------------------------------------------
 Exchange:     0.2000 Hartree-Fock + 0.0800 Slater + 0.7200 B88
 Correlation:  0.1900 VWN1RPA + 0.8100 LYP
 Using SG-1 standard quadrature grid
 A restricted SCF calculation will be
 performed using DIIS
 SCF converges when DIIS error is below 1.0e-08
 ---------------------------------------
  Cycle       Energy         DIIS error
 ---------------------------------------
    1   -3685.2137346282      2.74e-02  
    2   -3680.6242146688      1.92e-03  
    3   -3680.5315985581      2.47e-03  
    4   -3680.7264635503      6.09e-04  
    5   -3680.7369683378      2.66e-04  
    6   -3680.7389536788      9.41e-05  
    7   -3680.7391954545      3.28e-05  
    8   -3680.7392261636      1.19e-05  
    9   -3680.7392303057      2.23e-06  
   10   -3680.7392304358      9.26e-07  
   11   -3680.7392304606      2.21e-07  
   12   -3680.7392304619      8.94e-08  
   13   -3680.7392304621      3.66e-08  
   14   -3680.7392304619      1.17e-08  
   15   -3680.7392304622      5.28e-09  Convergence criterion met
 ---------------------------------------
 SCF time:   CPU 879.44s  wall 879.00s 
 SCF   energy in the final basis set =    -3680.7392304622
 Total energy in the final basis set =    -3680.7392304622

 --------------------------------------------------------------

                    Orbital Energies (a.u.)
 --------------------------------------------------------------

 Alpha MOs
 -- Occupied --
********-101.5827-101.5824-101.5810-101.5807-101.5727-101.5711 -10.2874
-10.2844 -10.2842 -10.2829 -10.2827 -10.2691 -10.2663 -10.2445 -10.2311
-10.2125 -10.2100 -10.2084  -9.4983  -9.4973  -9.4971  -9.4957  -9.4955
 -9.4875  -9.4857  -7.2634  -7.2624  -7.2621  -7.2606  -7.2605  -7.2532
 -7.2523  -7.2522  -7.2522  -7.2519  -7.2512  -7.2511  -7.2506  -7.2505
 -7.2504  -7.2498  -7.2495  -7.2422  -7.2416  -7.2405  -7.2399  -0.9731
 -0.9391  -0.9271  -0.9149  -0.8818  -0.8783  -0.8708  -0.8621  -0.8416
 -0.7985  -0.7555  -0.7503  -0.7478  -0.6694  -0.6347  -0.6303  -0.6203
 -0.5637  -0.5510  -0.5293  -0.5187  -0.4986  -0.4843  -0.4751  -0.4699
 -0.4677  -0.4602  -0.4450  -0.4435  -0.4287  -0.4136  -0.4064  -0.4014
 -0.3924  -0.3685  -0.3627  -0.3612  -0.3604  -0.3572  -0.3551  -0.3444
 -0.3442  -0.3351  -0.3303  -0.3224  -0.3169  -0.2797  -0.2764  -0.2700
 -0.2681
 -- Virtual --
 -0.0658  -0.0640  -0.0607  -0.0525  -0.0457  -0.0235  -0.0111  -0.0100
  0.0012   0.0047   0.0129   0.0220   0.0223   0.0248   0.0295   0.0337
  0.0382   0.0461   0.0569   0.0582   0.0595   0.0618   0.0646   0.0751
  0.0766   0.0806   0.0820   0.0847   0.0860   0.0886   0.0931   0.0960
  0.0988   0.0993   0.1031   0.1107   0.1140   0.1163   0.1186   0.1230
  0.1236   0.1252   0.1280   0.1294   0.1391   0.1398   0.1428   0.1465
  0.1482   0.1549   0.1591   0.1608   0.1643   0.1731   0.1767   0.1768
  0.1830   0.1838   0.1856   0.1896   0.1930   0.1978   0.2041   0.2056
  0.2114   0.2151   0.2170   0.2202   0.2274   0.2307   0.2318   0.2426
  0.2429   0.2469   0.2492   0.2551   0.2581   0.2594   0.2606   0.2660
  0.2725   0.2748   0.2781   0.2814   0.2835   0.2878   0.2922   0.2927
  0.2980   0.2998   0.3050   0.3055   0.3190   0.3270   0.3315   0.3404
  0.3475   0.3619   0.3847   0.4146   0.4246   0.4278   0.4292   0.4367
  0.4408   0.4490   0.4503   0.4579   0.4594   0.4650   0.4691   0.4755
  0.4799   0.4801   0.4865   0.4916   0.5012   0.5058   0.5118   0.5140
  0.5197   0.5270   0.5415   0.5455   0.5609   0.5666   0.5684   0.5746
  0.5807   0.5854   0.5976   0.6007   0.6035   0.6087   0.6099   0.6185
  0.6197   0.6291   0.6394   0.6494   0.6521   0.6556   0.6621   0.6753
  0.6793   0.6858   0.6900   0.7177   0.7277   0.7322   0.7748   0.7807
  0.7894   0.7907   0.7972   0.8148   0.8200   0.8311   0.8329   0.8360
  0.8381   0.8395   0.8410   0.8438   0.8465   0.8490   0.8548   0.8553
  0.8588   0.8645   0.8685   0.8737   0.8773   0.8921   0.8942   0.8946
  0.8982   0.9026   0.9126   0.9198   0.9242   0.9250   0.9325   0.9401
  0.9442   0.9472   0.9484   0.9524   0.9635   0.9671   0.9772   0.9841
  0.9985   1.0008   1.0048   1.0215   1.0341   1.0468   1.0558   1.0571
  1.0739   1.0936   1.0996   1.1056   1.1516   1.1529   1.1748   1.1862
  1.2051   1.2399   1.2497   1.2517   1.2602   1.2644   1.2707   1.2750
  1.2784   1.2864   1.2902   1.2965   1.3198   1.3203   1.3449   1.3712
  1.3876   1.3921   1.4095   1.4544   1.4665   1.4888   1.5159   1.5239
  1.5519   1.5693   1.5754   1.6228   1.6265   1.6484   1.6520   1.6688
  1.6725   1.7165   1.7417   1.7465   1.7623   1.7665   1.7912   1.8098
  1.8191   1.8207   1.8275   1.8622   1.8787   1.8864   1.9064   1.9149
  1.9205   1.9256   1.9630   1.9852   1.9985   2.0413   2.0596   2.1137
  2.1191   2.1678   2.1780   2.2193   2.2238   2.2329   2.2362   2.2503
  2.2528   2.2688   2.2811   2.2844   2.3120   2.3173   2.3268   2.3391
  2.3408   2.3489   2.3905   2.3988   2.4136   2.4266   2.4354   2.4385
  2.4540   2.4663   2.4831   2.4965   2.5179   2.5245   2.5297   2.5547
  2.5680   2.5970   2.6384   2.6472   2.6579   2.6643   2.6971   2.6987
  2.7249   2.7370   2.7389   2.7696   2.7749   2.7833   2.8164   2.8304
  2.8317   2.8536   2.8949   2.9582   2.9743   3.0521   3.0649   3.0949
  3.1143   3.1209   3.1373   3.1435   3.1826   3.2140   3.2244   3.2340
  3.2744   3.3505   3.3968   3.4950   3.5066   3.5235   3.6377   3.7099
  3.7403   3.8823   3.8875   3.9556   4.0478   4.0995   4.3074   4.8021
  4.8160   9.7379   9.7843   9.7847   9.8070   9.8138   9.8342   9.8554
 23.2765  23.5116  23.7691  23.8151  23.8818  23.8964  23.9216  23.9355
 23.9739  24.0224  24.0892  24.1527  25.7656  25.7876  25.8070  25.8567
 25.8694  25.9724  25.9874  26.0813  26.0890  26.1616  26.1908  26.2257
 26.3466  26.3681  26.4643  26.5452  26.6006  26.7359  26.7715  26.8785
 27.1497 215.7290 215.7794 215.7799 215.8062 215.8147 215.8443 215.8623
 --------------------------------------------------------------

          Ground-State Mulliken Net Atomic Charges

     Atom                 Charge (a.u.)
  ----------------------------------------
      1 C                    -1.053932
      2 C                    -1.275527
      3 Cl                    0.615083
      4 C                     0.304590
      5 Cl                    0.630732
      6 C                     0.165498
      7 Cl                    0.683865
      8 C                     0.229954
      9 Cl                    0.624809
     10 C                    -1.320478
     11 Cl                    0.644435
     12 C                    -0.178916
     13 C                    -1.620367
     14 Cl                    0.506287
     15 C                     1.069314
     16 Cl                    0.531901
     17 C                    -0.174282
     18 H                     0.215911
     19 C                    -0.848048
     20 H                     0.176406
     21 C                    -0.125815
     22 H                     0.198578
  ----------------------------------------
  Sum of atomic charges =     0.000000

 -----------------------------------------------------------------
                    Cartesian Multipole Moments
 -----------------------------------------------------------------
    Charge (ESU x 10^10)
                 0.0000
    Dipole Moment (Debye)
         X       0.8100      Y       2.1146      Z      -1.4442
       Tot       2.6858
    Quadrupole Moments (Debye-Ang)
        XX    -154.8634     XY       5.4915     YY    -156.9408
        XZ      -5.3067     YZ      -4.4076     ZZ    -154.3162
    Octopole Moments (Debye-Ang^2)
       XXX     -25.8424    XXY      75.6324    XYY     -14.6587
       YYY     188.0058    XXZ     -43.7186    XYZ     -11.1994
       YYZ     -25.9296    XZZ       1.6586    YZZ      68.8128
       ZZZ     -74.6350
    Hexadecapole Moments (Debye-Ang^3)
      XXXX   -6330.1346   XXXY     508.4008   XXYY   -1358.1274
      XYYY     452.8484   YYYY   -1597.2077   XXXZ     847.3391
      XXYZ    -163.3797   XYYZ     314.9174   YYYZ    -450.2056
      XXZZ   -1550.1873   XYZZ     182.2786   YYZZ    -820.1686
      XZZZ     907.8301   YZZZ    -410.9431   ZZZZ   -3303.5874
 -----------------------------------------------------------------
 Calculating analytic gradient of the SCF energy
 Gradient of SCF Energy
            1           2           3           4           5           6
    1  -0.0003395   0.0002167   0.0002445  -0.0000949  -0.0002101   0.0001012
    2  -0.0000397  -0.0002753  -0.0002202  -0.0000433   0.0000071  -0.0000432
    3  -0.0001303  -0.0001338  -0.0001933  -0.0000040  -0.0000115  -0.0001252
            7           8           9          10          11          12
    1   0.0001351  -0.0000736   0.0000285   0.0001772   0.0000363   0.0001320
    2   0.0000865   0.0000815  -0.0001100  -0.0000005   0.0000832   0.0003462
    3   0.0001685   0.0002748  -0.0000103  -0.0000751   0.0000377  -0.0001813
           13          14          15          16          17          18
    1  -0.0001336  -0.0001069   0.0000413  -0.0000783  -0.0000761  -0.0000095
    2   0.0001017   0.0002016  -0.0000628   0.0000006   0.0000888   0.0000007
    3   0.0000101   0.0003988   0.0000199  -0.0000323   0.0000096  -0.0000211
           19          20          21          22
    1   0.0001045  -0.0000186  -0.0000730  -0.0000029
    2  -0.0001083   0.0000030  -0.0000825  -0.0000150
    3  -0.0000534  -0.0000222   0.0000959  -0.0000214
 Max gradient component =       3.988E-04
 RMS gradient           =       1.343E-04
 Gradient time:  CPU 302.31 s  wall 302.33 s
 Geometry Optimization Parameters
   NAtoms,    NIC,     NZ,  NCons,   NDum,   NFix, NCnnct, MaxDiis
       22     163      22       0       0       0       0       0

 Cartesian Hessian Update
 Hessian updated using BFGS update


** GEOMETRY OPTIMIZATION IN DELOCALIZED INTERNAL COORDINATES **
   Searching for a Minimum

   Optimization Cycle:  12

                       Coordinates (Angstroms)
     ATOM                X               Y               Z
      1  C         0.0098844600    0.0008904631    0.0171472426
      2  C        -0.0286069806    0.4046626488    1.3568287770
      3  Cl        1.4600794619    0.8593384791    2.1405435005
      4  C        -1.2327867094    0.4406508784    2.0696372922
      5  Cl       -1.2575675274    0.9469481002    3.7299183595
      6  C        -2.4228993695    0.0623273550    1.4330201193
      7  Cl       -3.9210281670    0.0981115832    2.3092789741
      8  C        -2.4049016953   -0.3445745031    0.0923397488
      9  Cl       -3.8769973144   -0.8180504343   -0.6965512283
     10  C        -1.1893064251   -0.3691273520   -0.6023196902
     11  Cl       -1.1505434119   -0.8818918421   -2.2678651957
     12  C         1.2990424757   -0.0268593458   -0.7366953548
     13  C         2.1230449376   -1.1606456649   -0.7106089925
     14  Cl        1.6365913447   -2.5513232879    0.2258783688
     15  C         3.3226437438   -1.1682135515   -1.4308348775
     16  Cl        4.3724570392   -2.5649380572   -1.4273569239
     17  C         3.7004988515   -0.0514078233   -2.1718838800
     18  H         4.6311659295   -0.0762246186   -2.7238731905
     19  C         2.8851459573    1.0738099383   -2.1951949197
     20  H         3.1820055149    1.9407922933   -2.7729252888
     21  C         1.6915146252    1.0851921912   -1.4820698905
     22  H         1.0517750046    1.9592331969   -1.5003367670
   Point Group: c1    Number of degrees of freedom:    60


   Energy is  -3680.739230462

 Hessian updated using BFGS update

 60 Hessian modes will be used to form the next step
  Hessian Eigenvalues:
     0.002236    0.017940    0.018547    0.020884    0.020951    0.021688
     0.023105    0.023664    0.023837    0.023926    0.024091    0.024105
     0.024115    0.024120    0.024139    0.024160    0.024207    0.024388
     0.028892    0.072420    0.159998    0.160041    0.160248    0.217176
     0.221026    0.232111    0.236183    0.249508    0.249861    0.249999
     0.250020    0.250071    0.250130    0.250800    0.253495    0.270230
     0.289625    0.291723    0.300991    0.301033    0.301057    0.301150
     0.302099    0.320706    0.355346    0.356665    0.356667    0.380482
     0.413103    0.427128    0.431428    0.455501    0.461796    0.470540
     0.471807    0.477978    0.478821    0.480626    0.489159    0.592106

 Minimum search - taking simple RFO step
 Searching for Lamda that Minimizes Along All modes
 Value Taken    Lamda =  -0.00007165
 Step Taken.  Stepsize is  0.157200

                             Maximum     Tolerance    Cnvgd?
         Gradient           0.000599      0.000300      NO
         Displacement       0.113447      0.001200      NO
         Energy change     -0.000206      0.000001      NO


 New Cartesian Coordinates Obtained by Inverse Iteration

 Displacement from previous Coordinates is:  0.236478
 ----------------------------------------------------------------
             Standard Nuclear Orientation (Angstroms)
    I     Atom           X                Y                Z
 ----------------------------------------------------------------
    1      C       0.0128131394    -0.0024568450     0.0228306475
    2      C      -0.0318408913     0.4207927281     1.3565024028
    3      Cl      1.4493300755     0.8979502819     2.1409288534
    4      C      -1.2378385574     0.4585245417     2.0662160886
    5      Cl     -1.2662771787     0.9853258207     3.7201502483
    6      C      -2.4246660887     0.0654523369     1.4321421298
    7      Cl     -3.9263092785     0.1036966903     2.3023528262
    8      C      -2.4010743858    -0.3584583572     0.0968032269
    9      Cl     -3.8698859012    -0.8439608141    -0.6907249226
   10      C      -1.1837018442    -0.3871113868    -0.5938911914
   11      Cl     -1.1393620792    -0.9197715914    -2.2530395403
   12      C       1.3015704676    -0.0311954818    -0.7324548857
   13      C       2.1184145773    -1.1705869994    -0.7257103754
   14      Cl      1.6235493634    -2.5746582063     0.1849634202
   15      C       3.3166443384    -1.1748698389    -1.4483646833
   16      Cl      4.3587287425    -2.5773808252    -1.4664521938
   17      C       3.7000740357    -0.0501818638    -2.1742405242
   18      H       4.6292481692    -0.0730868493    -2.7288109102
   19      C       2.8917850362     1.0802836439    -2.1792978047
   20      H       3.1925279392     1.9535748264    -2.7453674364
   21      C       1.7004892541     1.0890088600    -1.4624338272
   22      H       1.0669928120     1.9678099762    -1.4660253652
 ----------------------------------------------------------------
 Nuclear Repulsion Energy =        2408.08009227 hartrees
 There are       97 alpha and       97 beta electrons
 Applying Cartesian multipole field
    Component          Value
    ---------          -----
     (2,0,0)        1.00000E-11
     (0,2,0)        2.00000E-11
     (0,0,2)       -3.00000E-11
 Nucleus-field energy     =    -0.0000000030 hartrees
 Requested basis set is 6-311++G(d,p)
 There are 178 shells and 495 basis functions
 A cutoff of  1.0D-15 yielded  11702 shell pairs
 There are    100468 function pairs (    108053 Cartesian)
 Smallest overlap matrix eigenvalue = 1.16E-07
 Linear dependence detected in AO basis
 Number of orthogonalized atomic orbitals = 489
 Maximum deviation from orthogonality = 3.141E-10
 Guess from superposition of atomic densities
 Warning:  Energy on first SCF cycle will be non-variational
 SAD guess density has 194.000000 electrons

 -----------------------------------------------------------------------
  General SCF calculation program by
  Eric Jon Sundstrom, Paul Horn, Yuezhi Mao, Dmitri Zuev, Alec White,
  David Stuck, Shaama M.S., Shane Yost, Joonho Lee, David Small,
  Daniel Levine, Susi Lehtola, Hugh Burton, Evgeny Epifanovsky,
  Bang C. Huynh
 -----------------------------------------------------------------------
 Exchange:     0.2000 Hartree-Fock + 0.0800 Slater + 0.7200 B88
 Correlation:  0.1900 VWN1RPA + 0.8100 LYP
 Using SG-1 standard quadrature grid
 A restricted SCF calculation will be
 performed using DIIS
 SCF converges when DIIS error is below 1.0e-08
 ---------------------------------------
  Cycle       Energy         DIIS error
 ---------------------------------------
    1   -3685.2126115156      2.74e-02  
    2   -3680.6243030397      1.92e-03  
    3   -3680.5317559742      2.47e-03  
    4   -3680.7265152147      6.08e-04  
    5   -3680.7370117399      2.66e-04  
    6   -3680.7389927028      9.41e-05  
    7   -3680.7392342842      3.28e-05  
    8   -3680.7392650048      1.19e-05  
    9   -3680.7392691458      2.23e-06  
   10   -3680.7392692756      9.25e-07  
   11   -3680.7392693005      2.20e-07  
   12   -3680.7392693020      8.80e-08  
   13   -3680.7392693024      3.54e-08  
   14   -3680.7392693023      1.03e-08  
   15   -3680.7392693022      5.07e-09  Convergence criterion met
 ---------------------------------------
 SCF time:   CPU 882.08s  wall 882.00s 
 SCF   energy in the final basis set =    -3680.7392693022
 Total energy in the final basis set =    -3680.7392693022

 --------------------------------------------------------------

                    Orbital Energies (a.u.)
 --------------------------------------------------------------

 Alpha MOs
 -- Occupied --
********-101.5827-101.5825-101.5809-101.5809-101.5727-101.5711 -10.2875
-10.2844 -10.2843 -10.2829 -10.2829 -10.2692 -10.2663 -10.2447 -10.2312
-10.2124 -10.2100 -10.2083  -9.4984  -9.4973  -9.4971  -9.4956  -9.4956
 -9.4875  -9.4857  -7.2634  -7.2624  -7.2621  -7.2606  -7.2605  -7.2533
 -7.2523  -7.2522  -7.2522  -7.2519  -7.2512  -7.2512  -7.2505  -7.2505
 -7.2504  -7.2497  -7.2496  -7.2423  -7.2416  -7.2405  -7.2398  -0.9731
 -0.9391  -0.9271  -0.9149  -0.8817  -0.8783  -0.8709  -0.8621  -0.8416
 -0.7985  -0.7555  -0.7503  -0.7478  -0.6694  -0.6346  -0.6303  -0.6204
 -0.5637  -0.5510  -0.5293  -0.5187  -0.4987  -0.4843  -0.4751  -0.4700
 -0.4677  -0.4602  -0.4450  -0.4435  -0.4287  -0.4136  -0.4064  -0.4014
 -0.3923  -0.3684  -0.3627  -0.3612  -0.3604  -0.3572  -0.3553  -0.3445
 -0.3443  -0.3350  -0.3304  -0.3224  -0.3168  -0.2794  -0.2768  -0.2700
 -0.2681
 -- Virtual --
 -0.0657  -0.0640  -0.0607  -0.0527  -0.0456  -0.0234  -0.0111  -0.0100
  0.0012   0.0047   0.0129   0.0221   0.0223   0.0249   0.0295   0.0337
  0.0382   0.0461   0.0571   0.0580   0.0597   0.0615   0.0646   0.0751
  0.0766   0.0806   0.0820   0.0849   0.0857   0.0885   0.0931   0.0959
  0.0988   0.0994   0.1031   0.1106   0.1139   0.1163   0.1185   0.1230
  0.1236   0.1253   0.1278   0.1293   0.1391   0.1399   0.1427   0.1466
  0.1481   0.1550   0.1592   0.1608   0.1642   0.1733   0.1767   0.1768
  0.1830   0.1838   0.1857   0.1897   0.1928   0.1977   0.2042   0.2053
  0.2111   0.2149   0.2169   0.2201   0.2275   0.2310   0.2315   0.2425
  0.2429   0.2468   0.2491   0.2550   0.2583   0.2597   0.2603   0.2659
  0.2727   0.2747   0.2783   0.2815   0.2831   0.2879   0.2922   0.2926
  0.2977   0.2997   0.3051   0.3056   0.3189   0.3271   0.3315   0.3405
  0.3478   0.3623   0.3846   0.4146   0.4246   0.4278   0.4291   0.4365
  0.4406   0.4488   0.4501   0.4588   0.4593   0.4646   0.4690   0.4755
  0.4799   0.4800   0.4865   0.4920   0.5015   0.5059   0.5114   0.5133
  0.5199   0.5271   0.5416   0.5454   0.5608   0.5674   0.5687   0.5741
  0.5808   0.5847   0.5981   0.5999   0.6033   0.6088   0.6097   0.6183
  0.6196   0.6288   0.6394   0.6499   0.6521   0.6562   0.6613   0.6760
  0.6790   0.6870   0.6886   0.7183   0.7281   0.7332   0.7748   0.7811
  0.7897   0.7904   0.7977   0.8148   0.8208   0.8309   0.8332   0.8359
  0.8381   0.8393   0.8404   0.8437   0.8464   0.8488   0.8550   0.8558
  0.8587   0.8648   0.8684   0.8743   0.8761   0.8930   0.8936   0.8942
  0.8987   0.9025   0.9131   0.9191   0.9241   0.9248   0.9321   0.9405
  0.9448   0.9469   0.9474   0.9523   0.9637   0.9668   0.9771   0.9833
  0.9984   1.0009   1.0051   1.0218   1.0343   1.0466   1.0558   1.0569
  1.0737   1.0933   1.0995   1.1052   1.1516   1.1534   1.1753   1.1857
  1.2049   1.2402   1.2496   1.2520   1.2603   1.2651   1.2717   1.2756
  1.2785   1.2866   1.2902   1.2964   1.3191   1.3204   1.3443   1.3717
  1.3883   1.3918   1.4092   1.4547   1.4661   1.4893   1.5158   1.5234
  1.5516   1.5690   1.5763   1.6231   1.6270   1.6482   1.6517   1.6690
  1.6727   1.7164   1.7416   1.7463   1.7618   1.7665   1.7912   1.8095
  1.8191   1.8205   1.8274   1.8619   1.8787   1.8866   1.9067   1.9150
  1.9204   1.9254   1.9629   1.9856   1.9989   2.0415   2.0601   2.1137
  2.1189   2.1678   2.1782   2.2199   2.2239   2.2324   2.2358   2.2500
  2.2526   2.2688   2.2817   2.2834   2.3120   2.3171   2.3270   2.3391
  2.3409   2.3487   2.3908   2.3984   2.4136   2.4284   2.4330   2.4385
  2.4537   2.4660   2.4832   2.4963   2.5185   2.5239   2.5301   2.5548
  2.5661   2.5965   2.6386   2.6467   2.6577   2.6647   2.6972   2.6983
  2.7247   2.7368   2.7390   2.7695   2.7747   2.7832   2.8166   2.8297
  2.8317   2.8545   2.8944   2.9582   2.9737   3.0522   3.0650   3.0951
  3.1145   3.1210   3.1359   3.1436   3.1822   3.2143   3.2237   3.2336
  3.2764   3.3506   3.3969   3.4953   3.5063   3.5236   3.6380   3.7105
  3.7399   3.8823   3.8872   3.9556   4.0481   4.0993   4.3075   4.8021
  4.8155   9.7381   9.7839   9.7846   9.8068   9.8143   9.8346   9.8560
 23.2770  23.5113  23.7685  23.8153  23.8818  23.8959  23.9217  23.9351
 23.9737  24.0224  24.0888  24.1526  25.7655  25.7859  25.8067  25.8567
 25.8672  25.9732  25.9867  26.0804  26.0893  26.1612  26.1904  26.2250
 26.3528  26.3616  26.4634  26.5447  26.6004  26.7362  26.7698  26.8791
 27.1510 215.7291 215.7793 215.7796 215.8061 215.8152 215.8447 215.8628
 --------------------------------------------------------------

          Ground-State Mulliken Net Atomic Charges

     Atom                 Charge (a.u.)
  ----------------------------------------
      1 C                    -1.042445
      2 C                    -1.288457
      3 Cl                    0.625150
      4 C                     0.276413
      5 Cl                    0.628498
      6 C                     0.160779
      7 Cl                    0.684005
      8 C                     0.241577
      9 Cl                    0.626549
     10 C                    -1.315431
     11 Cl                    0.637670
     12 C                    -0.171411
     13 C                    -1.607915
     14 Cl                    0.503494
     15 C                     1.066921
     16 Cl                    0.534023
     17 C                    -0.165723
     18 H                     0.216132
     19 C                    -0.852129
     20 H                     0.176341
     21 C                    -0.132670
     22 H                     0.198631
  ----------------------------------------
  Sum of atomic charges =     0.000000

 -----------------------------------------------------------------
                    Cartesian Multipole Moments
 -----------------------------------------------------------------
    Charge (ESU x 10^10)
                 0.0000
    Dipole Moment (Debye)
         X       0.8176      Y       2.1248      Z      -1.4178
       Tot       2.6820
    Quadrupole Moments (Debye-Ang)
        XX    -154.8053     XY       5.5561     YY    -156.9161
        XZ      -5.2428     YZ      -4.4012     ZZ    -154.4372
    Octopole Moments (Debye-Ang^2)
       XXX     -24.7914    XXY      76.0889    XYY     -14.2020
       YYY     188.8022    XXZ     -42.8736    XYZ     -11.2399
       YYZ     -25.0599    XZZ       1.8717    YZZ      68.9925
       ZZZ     -71.9130
    Hexadecapole Moments (Debye-Ang^3)
      XXXX   -6313.6733   XXXY     506.2962   XXYY   -1361.0751
      XYYY     450.2594   YYYY   -1633.0985   XXXZ     860.0723
      XXYZ    -170.9863   XYYZ     319.1953   YYYZ    -472.3864
      XXZZ   -1546.8469   XYZZ     181.1626   YYZZ    -824.6431
      XZZZ     922.0396   YZZZ    -431.8813   ZZZZ   -3296.9587
 -----------------------------------------------------------------
 Calculating analytic gradient of the SCF energy
 Gradient of SCF Energy
            1           2           3           4           5           6
    1  -0.0001607   0.0000952  -0.0001791   0.0001761   0.0002378  -0.0000002
    2   0.0001451  -0.0000731   0.0000697  -0.0000030   0.0000552  -0.0000518
    3   0.0000198   0.0000471   0.0002556  -0.0000019   0.0000175  -0.0001746
            7           8           9          10          11          12
    1  -0.0000901  -0.0000044   0.0000245   0.0000103  -0.0000118  -0.0000877
    2  -0.0000322   0.0000102  -0.0000051  -0.0000518   0.0000502  -0.0000243
    3  -0.0000859   0.0001846   0.0000725   0.0000221   0.0000266  -0.0003662
           13          14          15          16          17          18
    1   0.0000146   0.0000358  -0.0000073  -0.0000456  -0.0000850  -0.0000121
    2   0.0000052   0.0001809  -0.0000711   0.0000127   0.0000573  -0.0000101
    3   0.0000521  -0.0000252   0.0000322  -0.0000206  -0.0000028  -0.0000248
           19          20          21          22
    1   0.0000890  -0.0000155   0.0000118   0.0000043
    2  -0.0001084  -0.0000113  -0.0001424  -0.0000018
    3  -0.0000387  -0.0000230   0.0000488  -0.0000153
 Max gradient component =       3.662E-04
 RMS gradient           =       9.525E-05
 Gradient time:  CPU 302.46 s  wall 302.50 s
 Geometry Optimization Parameters
   NAtoms,    NIC,     NZ,  NCons,   NDum,   NFix, NCnnct, MaxDiis
       22     163      22       0       0       0       0       0

 Cartesian Hessian Update
 Hessian updated using BFGS update


** GEOMETRY OPTIMIZATION IN DELOCALIZED INTERNAL COORDINATES **
   Searching for a Minimum

   Optimization Cycle:  13

                       Coordinates (Angstroms)
     ATOM                X               Y               Z
      1  C         0.0128131394   -0.0024568450    0.0228306475
      2  C        -0.0318408913    0.4207927281    1.3565024028
      3  Cl        1.4493300755    0.8979502819    2.1409288534
      4  C        -1.2378385574    0.4585245417    2.0662160886
      5  Cl       -1.2662771787    0.9853258207    3.7201502483
      6  C        -2.4246660887    0.0654523369    1.4321421298
      7  Cl       -3.9263092785    0.1036966903    2.3023528262
      8  C        -2.4010743858   -0.3584583572    0.0968032269
      9  Cl       -3.8698859012   -0.8439608141   -0.6907249226
     10  C        -1.1837018442   -0.3871113868   -0.5938911914
     11  Cl       -1.1393620792   -0.9197715914   -2.2530395403
     12  C         1.3015704676   -0.0311954818   -0.7324548857
     13  C         2.1184145773   -1.1705869994   -0.7257103754
     14  Cl        1.6235493634   -2.5746582063    0.1849634202
     15  C         3.3166443384   -1.1748698389   -1.4483646833
     16  Cl        4.3587287425   -2.5773808252   -1.4664521938
     17  C         3.7000740357   -0.0501818638   -2.1742405242
     18  H         4.6292481692   -0.0730868493   -2.7288109102
     19  C         2.8917850362    1.0802836439   -2.1792978047
     20  H         3.1925279392    1.9535748264   -2.7453674364
     21  C         1.7004892541    1.0890088600   -1.4624338272
     22  H         1.0669928120    1.9678099762   -1.4660253652
   Point Group: c1    Number of degrees of freedom:    60


   Energy is  -3680.739269302

 Hessian updated using BFGS update

 60 Hessian modes will be used to form the next step
  Hessian Eigenvalues:
     0.001853    0.017556    0.018372    0.020852    0.021089    0.021778
     0.023178    0.023659    0.023718    0.023876    0.024085    0.024098
     0.024106    0.024118    0.024124    0.024149    0.024175    0.024331
     0.028877    0.077137    0.159996    0.160040    0.160244    0.214972
     0.220997    0.232846    0.236186    0.247646    0.249589    0.249928
     0.250015    0.250038    0.250121    0.250691    0.254910    0.285934
     0.289782    0.298776    0.300991    0.301040    0.301045    0.301788
     0.303704    0.321060    0.355471    0.356664    0.356668    0.381244
     0.413013    0.427081    0.431473    0.455423    0.461729    0.470682
     0.471393    0.477945    0.478978    0.482028    0.494505    0.592962

 Minimum search - taking simple RFO step
 Searching for Lamda that Minimizes Along All modes
 Value Taken    Lamda =  -0.00001021
 Step Taken.  Stepsize is  0.043459

                             Maximum     Tolerance    Cnvgd?
         Gradient           0.000565      0.000300      NO
         Displacement       0.027585      0.001200      NO
         Energy change     -0.000039      0.000001      NO


 New Cartesian Coordinates Obtained by Inverse Iteration

 Displacement from previous Coordinates is:  0.079168
 ----------------------------------------------------------------
             Standard Nuclear Orientation (Angstroms)
    I     Atom           X                Y                Z
 ----------------------------------------------------------------
    1      C       0.0136761597    -0.0068300591     0.0244119008
    2      C      -0.0321137291     0.4234771505     1.3554370426
    3      Cl      1.4495791541     0.9070017478     2.1354404807
    4      C      -1.2387666556     0.4640929807     2.0643651601
    5      Cl     -1.2704762368     0.9990762537     3.7156053723
    6      C      -2.4248836233     0.0677579381     1.4313212631
    7      Cl     -3.9265369956     0.1105432209     2.3012153216
    8      C      -2.4003467616    -0.3622380781     0.0976072124
    9      Cl     -3.8687677783    -0.8495882804    -0.6896465736
   10      C      -1.1822902226    -0.3944921671    -0.5917322100
   11      Cl     -1.1364402581    -0.9347434701    -2.2484214938
   12      C       1.3027565909    -0.0335285559    -0.7297610617
   13      C       2.1173218932    -1.1747920097    -0.7303277644
   14      Cl      1.6203710549    -2.5835262964     0.1729421386
   15      C       3.3152408996    -1.1765262976    -1.4537078273
   16      Cl      4.3562912801    -2.5797979416    -1.4792262628
   17      C       3.6996046066    -0.0485234171    -2.1740503811
   18      H       4.6283198325    -0.0698309742    -2.7294427594
   19      C       2.8927020555     1.0831328749    -2.1728522540
   20      H       3.1939756010     1.9587583722    -2.7350182016
   21      C       1.7022697910     1.0898824402    -1.4546805173
   22      H       1.0697250874     1.9693952152    -1.4534024020
 ----------------------------------------------------------------
 Nuclear Repulsion Energy =        2407.83443072 hartrees
 There are       97 alpha and       97 beta electrons
 Applying Cartesian multipole field
    Component          Value
    ---------          -----
     (2,0,0)        1.00000E-11
     (0,2,0)        2.00000E-11
     (0,0,2)       -3.00000E-11
 Nucleus-field energy     =    -0.0000000027 hartrees
 Requested basis set is 6-311++G(d,p)
 There are 178 shells and 495 basis functions
 A cutoff of  1.0D-15 yielded  11703 shell pairs
 There are    100461 function pairs (    108043 Cartesian)
 Smallest overlap matrix eigenvalue = 1.16E-07
 Linear dependence detected in AO basis
 Number of orthogonalized atomic orbitals = 489
 Maximum deviation from orthogonality = 6.337E-10
 Guess from superposition of atomic densities
 Warning:  Energy on first SCF cycle will be non-variational
 SAD guess density has 194.000000 electrons

 -----------------------------------------------------------------------
  General SCF calculation program by
  Eric Jon Sundstrom, Paul Horn, Yuezhi Mao, Dmitri Zuev, Alec White,
  David Stuck, Shaama M.S., Shane Yost, Joonho Lee, David Small,
  Daniel Levine, Susi Lehtola, Hugh Burton, Evgeny Epifanovsky,
  Bang C. Huynh
 -----------------------------------------------------------------------
 Exchange:     0.2000 Hartree-Fock + 0.0800 Slater + 0.7200 B88
 Correlation:  0.1900 VWN1RPA + 0.8100 LYP
 Using SG-1 standard quadrature grid
 A restricted SCF calculation will be
 performed using DIIS
 SCF converges when DIIS error is below 1.0e-08
 ---------------------------------------
  Cycle       Energy         DIIS error
 ---------------------------------------
    1   -3685.2110242305      2.74e-02  
    2   -3680.6243017201      1.92e-03  
    3   -3680.5315500034      2.47e-03  
    4   -3680.7264982024      6.09e-04  
    5   -3680.7370132106      2.66e-04  
    6   -3680.7389969876      9.41e-05  
    7   -3680.7392384515      3.28e-05  
    8   -3680.7392692691      1.19e-05  
    9   -3680.7392734088      2.23e-06  
   10   -3680.7392735387      9.26e-07  
   11   -3680.7392735632      2.20e-07  
   12   -3680.7392735648      8.81e-08  
   13   -3680.7392735646      3.53e-08  
   14   -3680.7392735649      1.02e-08  
   15   -3680.7392735652      4.99e-09  Convergence criterion met
 ---------------------------------------
 SCF time:   CPU 882.38s  wall 882.00s 
 SCF   energy in the final basis set =    -3680.7392735652
 Total energy in the final basis set =    -3680.7392735652

 --------------------------------------------------------------

                    Orbital Energies (a.u.)
 --------------------------------------------------------------

 Alpha MOs
 -- Occupied --
********-101.5827-101.5825-101.5809-101.5808-101.5727-101.5711 -10.2875
-10.2844 -10.2843 -10.2829 -10.2829 -10.2693 -10.2663 -10.2446 -10.2312
-10.2125 -10.2100 -10.2083  -9.4984  -9.4973  -9.4972  -9.4957  -9.4956
 -9.4875  -9.4857  -7.2635  -7.2624  -7.2622  -7.2606  -7.2605  -7.2533
 -7.2523  -7.2522  -7.2522  -7.2520  -7.2512  -7.2512  -7.2505  -7.2505
 -7.2504  -7.2497  -7.2496  -7.2423  -7.2417  -7.2405  -7.2398  -0.9731
 -0.9391  -0.9271  -0.9149  -0.8818  -0.8783  -0.8709  -0.8620  -0.8416
 -0.7985  -0.7555  -0.7502  -0.7478  -0.6694  -0.6346  -0.6303  -0.6203
 -0.5637  -0.5510  -0.5293  -0.5187  -0.4987  -0.4844  -0.4751  -0.4699
 -0.4677  -0.4602  -0.4450  -0.4435  -0.4287  -0.4136  -0.4064  -0.4014
 -0.3924  -0.3684  -0.3627  -0.3612  -0.3604  -0.3572  -0.3553  -0.3445
 -0.3443  -0.3351  -0.3304  -0.3224  -0.3169  -0.2793  -0.2768  -0.2700
 -0.2681
 -- Virtual --
 -0.0657  -0.0640  -0.0607  -0.0528  -0.0456  -0.0235  -0.0111  -0.0101
  0.0011   0.0047   0.0129   0.0221   0.0223   0.0248   0.0294   0.0337
  0.0382   0.0461   0.0571   0.0580   0.0597   0.0615   0.0645   0.0750
  0.0765   0.0806   0.0820   0.0849   0.0857   0.0884   0.0930   0.0959
  0.0987   0.0994   0.1031   0.1106   0.1139   0.1163   0.1185   0.1230
  0.1236   0.1252   0.1278   0.1293   0.1392   0.1399   0.1427   0.1466
  0.1482   0.1549   0.1592   0.1608   0.1642   0.1733   0.1766   0.1768
  0.1829   0.1838   0.1857   0.1897   0.1928   0.1975   0.2043   0.2054
  0.2110   0.2149   0.2169   0.2200   0.2275   0.2311   0.2315   0.2425
  0.2428   0.2468   0.2491   0.2550   0.2583   0.2597   0.2603   0.2658
  0.2727   0.2747   0.2784   0.2815   0.2830   0.2878   0.2922   0.2926
  0.2976   0.2997   0.3049   0.3056   0.3188   0.3271   0.3313   0.3406
  0.3478   0.3622   0.3846   0.4145   0.4246   0.4279   0.4290   0.4366
  0.4406   0.4487   0.4501   0.4589   0.4592   0.4645   0.4690   0.4755
  0.4798   0.4800   0.4865   0.4920   0.5016   0.5058   0.5113   0.5132
  0.5199   0.5271   0.5416   0.5453   0.5608   0.5675   0.5689   0.5741
  0.5808   0.5845   0.5983   0.5997   0.6033   0.6089   0.6096   0.6182
  0.6195   0.6286   0.6393   0.6499   0.6520   0.6563   0.6612   0.6761
  0.6788   0.6873   0.6883   0.7183   0.7284   0.7335   0.7747   0.7812
  0.7898   0.7903   0.7977   0.8149   0.8208   0.8309   0.8332   0.8359
  0.8381   0.8392   0.8405   0.8435   0.8463   0.8487   0.8549   0.8559
  0.8588   0.8648   0.8683   0.8745   0.8758   0.8928   0.8937   0.8940
  0.8985   0.9025   0.9133   0.9190   0.9242   0.9247   0.9317   0.9406
  0.9451   0.9467   0.9472   0.9523   0.9636   0.9669   0.9771   0.9832
  0.9985   1.0011   1.0051   1.0219   1.0344   1.0466   1.0557   1.0570
  1.0735   1.0933   1.0995   1.1050   1.1516   1.1538   1.1752   1.1858
  1.2050   1.2402   1.2496   1.2519   1.2602   1.2650   1.2720   1.2755
  1.2785   1.2865   1.2901   1.2962   1.3192   1.3203   1.3443   1.3715
  1.3886   1.3918   1.4089   1.4549   1.4661   1.4895   1.5158   1.5234
  1.5515   1.5691   1.5763   1.6230   1.6270   1.6484   1.6517   1.6689
  1.6726   1.7163   1.7415   1.7461   1.7618   1.7664   1.7910   1.8095
  1.8192   1.8204   1.8273   1.8617   1.8786   1.8866   1.9067   1.9149
  1.9204   1.9254   1.9630   1.9856   1.9987   2.0416   2.0600   2.1138
  2.1188   2.1678   2.1781   2.2201   2.2239   2.2322   2.2358   2.2499
  2.2525   2.2688   2.2820   2.2832   2.3119   2.3170   2.3269   2.3389
  2.3410   2.3486   2.3909   2.3983   2.4134   2.4285   2.4326   2.4385
  2.4536   2.4659   2.4831   2.4962   2.5184   2.5237   2.5300   2.5546
  2.5661   2.5965   2.6385   2.6464   2.6577   2.6645   2.6972   2.6982
  2.7246   2.7368   2.7390   2.7695   2.7746   2.7832   2.8166   2.8296
  2.8316   2.8550   2.8945   2.9583   2.9738   3.0522   3.0648   3.0951
  3.1146   3.1210   3.1357   3.1435   3.1821   3.2142   3.2235   3.2335
  3.2766   3.3504   3.3967   3.4954   3.5063   3.5237   3.6378   3.7106
  3.7398   3.8821   3.8874   3.9555   4.0481   4.0993   4.3073   4.8020
  4.8153   9.7380   9.7840   9.7846   9.8069   9.8142   9.8346   9.8561
 23.2772  23.5113  23.7685  23.8151  23.8818  23.8959  23.9213  23.9349
 23.9734  24.0223  24.0887  24.1524  25.7655  25.7855  25.8067  25.8567
 25.8670  25.9733  25.9864  26.0807  26.0890  26.1606  26.1904  26.2246
 26.3531  26.3608  26.4631  26.5444  26.6001  26.7362  26.7695  26.8787
 27.1510 215.7290 215.7794 215.7795 215.8061 215.8151 215.8447 215.8630
 --------------------------------------------------------------

          Ground-State Mulliken Net Atomic Charges

     Atom                 Charge (a.u.)
  ----------------------------------------
      1 C                    -1.031670
      2 C                    -1.288157
      3 Cl                    0.628354
      4 C                     0.274005
      5 Cl                    0.627396
      6 C                     0.154165
      7 Cl                    0.684181
      8 C                     0.237360
      9 Cl                    0.627007
     10 C                    -1.315334
     11 Cl                    0.635300
     12 C                    -0.166338
     13 C                    -1.604907
     14 Cl                    0.501167
     15 C                     1.064464
     16 Cl                    0.534852
     17 C                    -0.164422
     18 H                     0.216138
     19 C                    -0.852805
     20 H                     0.176386
     21 C                    -0.135694
     22 H                     0.198551
  ----------------------------------------
  Sum of atomic charges =     0.000000

 -----------------------------------------------------------------
                    Cartesian Multipole Moments
 -----------------------------------------------------------------
    Charge (ESU x 10^10)
                 0.0000
    Dipole Moment (Debye)
         X       0.8176      Y       2.1295      Z      -1.4089
       Tot       2.6811
    Quadrupole Moments (Debye-Ang)
        XX    -154.7961     XY       5.5778     YY    -156.9109
        XZ      -5.2306     YZ      -4.4033     ZZ    -154.4816
    Octopole Moments (Debye-Ang^2)
       XXX     -24.5977    XXY      76.2829    XYY     -14.1218
       YYY     189.0393    XXZ     -42.4819    XYZ     -11.2948
       YYZ     -24.7191    XZZ       1.7477    YZZ      69.0329
       ZZZ     -70.8413
    Hexadecapole Moments (Debye-Ang^3)
      XXXX   -6311.1255   XXXY     506.7641   XXYY   -1362.4518
      XYYY     450.7390   YYYY   -1644.7470   XXXZ     863.9563
      XXYZ    -173.3863   XYYZ     320.3737   YYYZ    -479.6328
      XXZZ   -1545.6423   XYZZ     181.0561   YYZZ    -825.5921
      XZZZ     925.7693   YZZZ    -438.7406   ZZZZ   -3292.2879
 -----------------------------------------------------------------
 Calculating analytic gradient of the SCF energy
 Gradient of SCF Energy
            1           2           3           4           5           6
    1   0.0000185   0.0001521   0.0000481  -0.0000063  -0.0000506   0.0000086
    2  -0.0000635  -0.0001169   0.0001005  -0.0000191   0.0000215  -0.0000022
    3   0.0000964  -0.0001551  -0.0000455   0.0000062   0.0000329   0.0000443
            7           8           9          10          11          12
    1   0.0000249  -0.0000224   0.0000003   0.0000145  -0.0000363  -0.0000441
    2   0.0000461  -0.0000223  -0.0000047   0.0000128   0.0000015   0.0003272
    3   0.0000673   0.0000181  -0.0000062   0.0000142  -0.0000126   0.0000591
           13          14          15          16          17          18
    1  -0.0000086  -0.0000622   0.0000098  -0.0000037   0.0000081  -0.0000154
    2  -0.0001330  -0.0000553  -0.0000479   0.0000105   0.0000079  -0.0000111
    3  -0.0000379   0.0000858  -0.0000143  -0.0000160  -0.0000235  -0.0000273
           19          20          21          22
    1  -0.0000032  -0.0000245  -0.0000011  -0.0000066
    2  -0.0000066  -0.0000083  -0.0000425   0.0000056
    3  -0.0000414  -0.0000231   0.0000068  -0.0000280
 Max gradient component =       3.272E-04
 RMS gradient           =       6.310E-05
 Gradient time:  CPU 302.51 s  wall 302.55 s
 Geometry Optimization Parameters
   NAtoms,    NIC,     NZ,  NCons,   NDum,   NFix, NCnnct, MaxDiis
       22     163      22       0       0       0       0       0

 Cartesian Hessian Update
 Hessian updated using BFGS update


** GEOMETRY OPTIMIZATION IN DELOCALIZED INTERNAL COORDINATES **
   Searching for a Minimum

   Optimization Cycle:  14

                       Coordinates (Angstroms)
     ATOM                X               Y               Z
      1  C         0.0136761597   -0.0068300591    0.0244119008
      2  C        -0.0321137291    0.4234771505    1.3554370426
      3  Cl        1.4495791541    0.9070017478    2.1354404807
      4  C        -1.2387666556    0.4640929807    2.0643651601
      5  Cl       -1.2704762368    0.9990762537    3.7156053723
      6  C        -2.4248836233    0.0677579381    1.4313212631
      7  Cl       -3.9265369956    0.1105432209    2.3012153216
      8  C        -2.4003467616   -0.3622380781    0.0976072124
      9  Cl       -3.8687677783   -0.8495882804   -0.6896465736
     10  C        -1.1822902226   -0.3944921671   -0.5917322100
     11  Cl       -1.1364402581   -0.9347434701   -2.2484214938
     12  C         1.3027565909   -0.0335285559   -0.7297610617
     13  C         2.1173218932   -1.1747920097   -0.7303277644
     14  Cl        1.6203710549   -2.5835262964    0.1729421386
     15  C         3.3152408996   -1.1765262976   -1.4537078273
     16  Cl        4.3562912801   -2.5797979416   -1.4792262628
     17  C         3.6996046066   -0.0485234171   -2.1740503811
     18  H         4.6283198325   -0.0698309742   -2.7294427594
     19  C         2.8927020555    1.0831328749   -2.1728522540
     20  H         3.1939756010    1.9587583722   -2.7350182016
     21  C         1.7022697910    1.0898824402   -1.4546805173
     22  H         1.0697250874    1.9693952152   -1.4534024020
   Point Group: c1    Number of degrees of freedom:    60


   Energy is  -3680.739273565

 Hessian updated using BFGS update

 60 Hessian modes will be used to form the next step
  Hessian Eigenvalues:
     0.001984    0.016159    0.018346    0.020647    0.021007    0.021725
     0.023392    0.023685    0.023841    0.024011    0.024079    0.024094
     0.024113    0.024117    0.024138    0.024172    0.024220    0.024741
     0.029112    0.085375    0.159956    0.160037    0.160181    0.203409
     0.221001    0.228941    0.236187    0.240259    0.249553    0.249925
     0.250012    0.250081    0.250149    0.251107    0.255480    0.288679
     0.289321    0.300379    0.300940    0.301000    0.301043    0.302093
     0.320249    0.324987    0.355496    0.356664    0.356667    0.381710
     0.416699    0.426893    0.432068    0.457239    0.461657    0.470635
     0.471714    0.477689    0.479034    0.482084    0.511931    0.593085

 Minimum search - taking simple RFO step
 Searching for Lamda that Minimizes Along All modes
 Value Taken    Lamda =  -0.00000185
 Step Taken.  Stepsize is  0.007339

                             Maximum     Tolerance    Cnvgd?
         Gradient           0.000248      0.000300     YES
         Displacement       0.002896      0.001200      NO
         Energy change     -0.000004      0.000001      NO


 New Cartesian Coordinates Obtained by Inverse Iteration

 Displacement from previous Coordinates is:  0.019955
 ----------------------------------------------------------------
             Standard Nuclear Orientation (Angstroms)
    I     Atom           X                Y                Z
 ----------------------------------------------------------------
    1      C       0.0138755344    -0.0080515310     0.0249425008
    2      C      -0.0321807286     0.4224027524     1.3560852128
    3      Cl      1.4497465868     0.9024493163     2.1376649551
    4      C      -1.2391229682     0.4648960507     2.0642969405
    5      Cl     -1.2706625552     0.9996266143     3.7155790620
    6      C      -2.4253661938     0.0699853541     1.4307380151
    7      Cl     -3.9273001103     0.1140119729     2.3000330239
    8      C      -2.4006166481    -0.3606352282     0.0972578588
    9      Cl     -3.8692650096    -0.8471272775    -0.6900918070
   10      C      -1.1822689271    -0.3947293982    -0.5914636181
   11      Cl     -1.1359780901    -0.9367134571    -2.2475554362
   12      C       1.3028441736    -0.0352828742    -0.7296885362
   13      C       2.1187541578    -1.1753875114    -0.7302315393
   14      Cl      1.6234558444    -2.5846576074     0.1726018622
   15      C       3.3164602211    -1.1759676058    -1.4539071127
   16      Cl      4.3587948058    -2.5783241181    -1.4794708581
   17      C       3.6995328672    -0.0477342282    -2.1744707561
   18      H       4.6281556269    -0.0681554541    -2.7300480264
   19      C       2.8915019697     1.0830922946    -2.1730846957
   20      H       3.1918219235     1.9590187316    -2.7352937389
   21      C       1.7012143957     1.0885496347    -1.4547083802
   22      H       1.0678148693     1.9674342165    -1.4531087429
 ----------------------------------------------------------------
 Nuclear Repulsion Energy =        2407.72766700 hartrees
 There are       97 alpha and       97 beta electrons
 Applying Cartesian multipole field
    Component          Value
    ---------          -----
     (2,0,0)        1.00000E-11
     (0,2,0)        2.00000E-11
     (0,0,2)       -3.00000E-11
 Nucleus-field energy     =    -0.0000000027 hartrees
 Requested basis set is 6-311++G(d,p)
 There are 178 shells and 495 basis functions
 A cutoff of  1.0D-15 yielded  11702 shell pairs
 There are    100465 function pairs (    108047 Cartesian)
 Smallest overlap matrix eigenvalue = 1.16E-07
 Linear dependence detected in AO basis
 Number of orthogonalized atomic orbitals = 489
 Maximum deviation from orthogonality = 3.105E-10
 Guess from superposition of atomic densities
 Warning:  Energy on first SCF cycle will be non-variational
 SAD guess density has 194.000000 electrons

 -----------------------------------------------------------------------
  General SCF calculation program by
  Eric Jon Sundstrom, Paul Horn, Yuezhi Mao, Dmitri Zuev, Alec White,
  David Stuck, Shaama M.S., Shane Yost, Joonho Lee, David Small,
  Daniel Levine, Susi Lehtola, Hugh Burton, Evgeny Epifanovsky,
  Bang C. Huynh
 -----------------------------------------------------------------------
 Exchange:     0.2000 Hartree-Fock + 0.0800 Slater + 0.7200 B88
 Correlation:  0.1900 VWN1RPA + 0.8100 LYP
 Using SG-1 standard quadrature grid
 A restricted SCF calculation will be
 performed using DIIS
 SCF converges when DIIS error is below 1.0e-08
 ---------------------------------------
  Cycle       Energy         DIIS error
 ---------------------------------------
    1   -3685.2115314102      2.74e-02  
    2   -3680.6243069416      1.92e-03  
    3   -3680.5315960126      2.47e-03  
    4   -3680.7265036692      6.09e-04  
    5   -3680.7370150183      2.66e-04  
    6   -3680.7389980981      9.41e-05  
    7   -3680.7392396087      3.28e-05  
    8   -3680.7392704058      1.19e-05  
    9   -3680.7392745463      2.23e-06  
   10   -3680.7392746759      9.26e-07  
   11   -3680.7392747007      2.20e-07  
   12   -3680.7392747020      8.81e-08  
   13   -3680.7392747023      3.53e-08  
   14   -3680.7392747022      1.02e-08  
   15   -3680.7392747023      4.99e-09  Convergence criterion met
 ---------------------------------------
 SCF time:   CPU 881.33s  wall 882.00s 
 SCF   energy in the final basis set =    -3680.7392747023
 Total energy in the final basis set =    -3680.7392747023

 --------------------------------------------------------------

                    Orbital Energies (a.u.)
 --------------------------------------------------------------

 Alpha MOs
 -- Occupied --
********-101.5827-101.5825-101.5809-101.5809-101.5727-101.5711 -10.2875
-10.2844 -10.2843 -10.2829 -10.2829 -10.2692 -10.2663 -10.2447 -10.2312
-10.2125 -10.2100 -10.2083  -9.4984  -9.4973  -9.4972  -9.4957  -9.4956
 -9.4875  -9.4857  -7.2635  -7.2624  -7.2622  -7.2606  -7.2605  -7.2533
 -7.2523  -7.2522  -7.2522  -7.2520  -7.2512  -7.2512  -7.2505  -7.2505
 -7.2504  -7.2497  -7.2496  -7.2423  -7.2417  -7.2405  -7.2398  -0.9731
 -0.9391  -0.9271  -0.9149  -0.8818  -0.8783  -0.8709  -0.8621  -0.8416
 -0.7985  -0.7555  -0.7503  -0.7478  -0.6694  -0.6346  -0.6303  -0.6204
 -0.5637  -0.5510  -0.5293  -0.5187  -0.4987  -0.4844  -0.4751  -0.4700
 -0.4677  -0.4602  -0.4450  -0.4436  -0.4287  -0.4136  -0.4064  -0.4014
 -0.3924  -0.3684  -0.3627  -0.3612  -0.3604  -0.3572  -0.3553  -0.3445
 -0.3443  -0.3351  -0.3303  -0.3224  -0.3169  -0.2793  -0.2768  -0.2700
 -0.2681
 -- Virtual --
 -0.0657  -0.0640  -0.0607  -0.0528  -0.0456  -0.0235  -0.0111  -0.0101
  0.0011   0.0047   0.0129   0.0221   0.0223   0.0248   0.0294   0.0337
  0.0382   0.0461   0.0571   0.0579   0.0598   0.0615   0.0645   0.0750
  0.0765   0.0807   0.0820   0.0849   0.0857   0.0884   0.0931   0.0959
  0.0987   0.0994   0.1031   0.1106   0.1139   0.1163   0.1185   0.1229
  0.1236   0.1252   0.1278   0.1293   0.1392   0.1399   0.1427   0.1466
  0.1482   0.1549   0.1591   0.1608   0.1642   0.1734   0.1766   0.1768
  0.1827   0.1838   0.1857   0.1897   0.1928   0.1975   0.2043   0.2054
  0.2110   0.2149   0.2169   0.2200   0.2275   0.2311   0.2315   0.2425
  0.2428   0.2468   0.2491   0.2550   0.2584   0.2597   0.2603   0.2658
  0.2727   0.2748   0.2785   0.2815   0.2830   0.2878   0.2922   0.2926
  0.2975   0.2997   0.3048   0.3056   0.3188   0.3271   0.3313   0.3407
  0.3478   0.3622   0.3847   0.4145   0.4246   0.4279   0.4289   0.4366
  0.4406   0.4486   0.4501   0.4589   0.4592   0.4645   0.4690   0.4755
  0.4798   0.4800   0.4864   0.4920   0.5016   0.5058   0.5113   0.5132
  0.5199   0.5271   0.5416   0.5453   0.5607   0.5675   0.5690   0.5742
  0.5808   0.5844   0.5983   0.5997   0.6033   0.6088   0.6096   0.6182
  0.6194   0.6285   0.6393   0.6500   0.6521   0.6563   0.6611   0.6761
  0.6788   0.6872   0.6883   0.7184   0.7285   0.7336   0.7747   0.7812
  0.7897   0.7903   0.7977   0.8150   0.8209   0.8308   0.8331   0.8359
  0.8381   0.8392   0.8405   0.8435   0.8463   0.8487   0.8549   0.8558
  0.8588   0.8648   0.8682   0.8746   0.8758   0.8928   0.8936   0.8940
  0.8986   0.9026   0.9132   0.9191   0.9242   0.9248   0.9317   0.9407
  0.9452   0.9467   0.9471   0.9522   0.9637   0.9668   0.9771   0.9832
  0.9984   1.0010   1.0050   1.0220   1.0344   1.0466   1.0557   1.0570
  1.0734   1.0933   1.0995   1.1050   1.1517   1.1539   1.1751   1.1858
  1.2049   1.2402   1.2496   1.2520   1.2602   1.2651   1.2720   1.2754
  1.2785   1.2865   1.2900   1.2963   1.3192   1.3203   1.3442   1.3714
  1.3886   1.3918   1.4090   1.4550   1.4661   1.4895   1.5158   1.5234
  1.5515   1.5690   1.5764   1.6230   1.6268   1.6484   1.6517   1.6689
  1.6725   1.7163   1.7416   1.7461   1.7617   1.7664   1.7910   1.8095
  1.8191   1.8204   1.8274   1.8617   1.8786   1.8866   1.9068   1.9150
  1.9204   1.9254   1.9630   1.9857   1.9988   2.0417   2.0600   2.1139
  2.1188   2.1678   2.1781   2.2201   2.2239   2.2322   2.2358   2.2500
  2.2525   2.2688   2.2820   2.2833   2.3119   2.3170   2.3268   2.3388
  2.3410   2.3487   2.3910   2.3982   2.4135   2.4285   2.4325   2.4386
  2.4536   2.4659   2.4831   2.4961   2.5185   2.5236   2.5300   2.5546
  2.5660   2.5965   2.6385   2.6463   2.6576   2.6644   2.6972   2.6982
  2.7246   2.7367   2.7390   2.7696   2.7747   2.7832   2.8166   2.8297
  2.8316   2.8551   2.8945   2.9583   2.9736   3.0521   3.0648   3.0951
  3.1145   3.1210   3.1357   3.1435   3.1820   3.2143   3.2234   3.2335
  3.2767   3.3505   3.3967   3.4953   3.5062   3.5237   3.6379   3.7106
  3.7398   3.8822   3.8874   3.9556   4.0482   4.0992   4.3074   4.8020
  4.8154   9.7379   9.7840   9.7846   9.8069   9.8142   9.8346   9.8560
 23.2772  23.5112  23.7685  23.8151  23.8820  23.8957  23.9214  23.9349
 23.9735  24.0224  24.0887  24.1525  25.7654  25.7855  25.8067  25.8567
 25.8669  25.9732  25.9864  26.0806  26.0890  26.1606  26.1905  26.2245
 26.3531  26.3609  26.4629  26.5443  26.6001  26.7364  26.7694  26.8786
 27.1507 215.7289 215.7794 215.7795 215.8062 215.8151 215.8447 215.8629
 --------------------------------------------------------------

          Ground-State Mulliken Net Atomic Charges

     Atom                 Charge (a.u.)
  ----------------------------------------
      1 C                    -1.029880
      2 C                    -1.288272
      3 Cl                    0.628253
      4 C                     0.270670
      5 Cl                    0.627387
      6 C                     0.151401
      7 Cl                    0.684156
      8 C                     0.237777
      9 Cl                    0.626777
     10 C                    -1.313301
     11 Cl                    0.635831
     12 C                    -0.165489
     13 C                    -1.598990
     14 Cl                    0.501607
     15 C                     1.061438
     16 Cl                    0.534986
     17 C                    -0.164465
     18 H                     0.216102
     19 C                    -0.853089
     20 H                     0.176358
     21 C                    -0.137787
     22 H                     0.198530
  ----------------------------------------
  Sum of atomic charges =     0.000000

 -----------------------------------------------------------------
                    Cartesian Multipole Moments
 -----------------------------------------------------------------
    Charge (ESU x 10^10)
                -0.0000
    Dipole Moment (Debye)
         X       0.8152      Y       2.1292      Z      -1.4082
       Tot       2.6798
    Quadrupole Moments (Debye-Ang)
        XX    -154.8090     XY       5.5775     YY    -156.9123
        XZ      -5.2268     YZ      -4.4037     ZZ    -154.4786
    Octopole Moments (Debye-Ang^2)
       XXX     -24.8328    XXY      76.2876    XYY     -14.1888
       YYY     189.0099    XXZ     -42.4595    XYZ     -11.3042
       YYZ     -24.7299    XZZ       1.7045    YZZ      69.0327
       ZZZ     -70.8562
    Hexadecapole Moments (Debye-Ang^3)
      XXXX   -6314.6343   XXXY     508.4581   XXYY   -1362.9587
      XYYY     452.4252   YYYY   -1643.9652   XXXZ     864.0520
      XXYZ    -173.5073   XYYZ     320.3626   YYYZ    -479.8444
      XXZZ   -1546.2558   XYZZ     181.6310   YYZZ    -825.4786
      XZZZ     925.7652   YZZZ    -438.9495   ZZZZ   -3292.4354
 -----------------------------------------------------------------
 Calculating analytic gradient of the SCF energy
 Gradient of SCF Energy
            1           2           3           4           5           6
    1   0.0000179   0.0000564   0.0000027  -0.0000239  -0.0000177   0.0000337
    2   0.0000104  -0.0000414   0.0000590   0.0000022   0.0000081   0.0000291
    3   0.0000419  -0.0000407   0.0000070  -0.0000040   0.0000165   0.0000437
            7           8           9          10          11          12
    1   0.0000335   0.0000032  -0.0000076   0.0000038  -0.0000041  -0.0000441
    2   0.0000208   0.0000004  -0.0000042   0.0000168  -0.0000078   0.0000638
    3   0.0000535   0.0000149   0.0000297   0.0000137   0.0000061  -0.0000369
           13          14          15          16          17          18
    1   0.0000372  -0.0000024  -0.0000216  -0.0000087  -0.0000186  -0.0000155
    2  -0.0000650   0.0000273  -0.0000282  -0.0000020   0.0000081  -0.0000132
    3  -0.0000201  -0.0000031   0.0000027  -0.0000082  -0.0000257  -0.0000255
           19          20          21          22
    1   0.0000083  -0.0000164  -0.0000084  -0.0000076
    2  -0.0000215  -0.0000121  -0.0000467  -0.0000038
    3  -0.0000239  -0.0000247  -0.0000018  -0.0000149
 Max gradient component =       6.500E-05
 RMS gradient           =       2.639E-05
 Gradient time:  CPU 304.00 s  wall 304.05 s
 Geometry Optimization Parameters
   NAtoms,    NIC,     NZ,  NCons,   NDum,   NFix, NCnnct, MaxDiis
       22     163      22       0       0       0       0       0

 Cartesian Hessian Update
 Hessian updated using BFGS update


** GEOMETRY OPTIMIZATION IN DELOCALIZED INTERNAL COORDINATES **
   Searching for a Minimum

   Optimization Cycle:  15

                       Coordinates (Angstroms)
     ATOM                X               Y               Z
      1  C         0.0138755344   -0.0080515310    0.0249425008
      2  C        -0.0321807286    0.4224027524    1.3560852128
      3  Cl        1.4497465868    0.9024493163    2.1376649551
      4  C        -1.2391229682    0.4648960507    2.0642969405
      5  Cl       -1.2706625552    0.9996266143    3.7155790620
      6  C        -2.4253661938    0.0699853541    1.4307380151
      7  Cl       -3.9273001103    0.1140119729    2.3000330239
      8  C        -2.4006166481   -0.3606352282    0.0972578588
      9  Cl       -3.8692650096   -0.8471272775   -0.6900918070
     10  C        -1.1822689271   -0.3947293982   -0.5914636181
     11  Cl       -1.1359780901   -0.9367134571   -2.2475554362
     12  C         1.3028441736   -0.0352828742   -0.7296885362
     13  C         2.1187541578   -1.1753875114   -0.7302315393
     14  Cl        1.6234558444   -2.5846576074    0.1726018622
     15  C         3.3164602211   -1.1759676058   -1.4539071127
     16  Cl        4.3587948058   -2.5783241181   -1.4794708581
     17  C         3.6995328672   -0.0477342282   -2.1744707561
     18  H         4.6281556269   -0.0681554541   -2.7300480264
     19  C         2.8915019697    1.0830922946   -2.1730846957
     20  H         3.1918219235    1.9590187316   -2.7352937389
     21  C         1.7012143957    1.0885496347   -1.4547083802
     22  H         1.0678148693    1.9674342165   -1.4531087429
   Point Group: c1    Number of degrees of freedom:    60


   Energy is  -3680.739274702

 Hessian updated using BFGS update

 60 Hessian modes will be used to form the next step
  Hessian Eigenvalues:
     0.001932    0.013522    0.018345    0.019984    0.020919    0.021419
     0.023104    0.023677    0.023732    0.023877    0.024085    0.024094
     0.024104    0.024116    0.024128    0.024151    0.024183    0.025160
     0.029476    0.092821    0.159704    0.160037    0.160144    0.191236
     0.221072    0.229388    0.236187    0.238762    0.249524    0.249921
     0.250009    0.250085    0.250478    0.251949    0.259457    0.286572
     0.290884    0.300546    0.300962    0.301001    0.301043    0.302393
     0.320338    0.325985    0.355461    0.356665    0.356667    0.381317
     0.416759    0.426876    0.431464    0.458841    0.461308    0.470590
     0.473574    0.477669    0.478986    0.483313    0.499898    0.593794

 Minimum search - taking simple RFO step
 Searching for Lamda that Minimizes Along All modes
 Value Taken    Lamda =   0.00000000
 Step Taken.  Stepsize is  0.006082

                             Maximum     Tolerance    Cnvgd?
         Gradient           0.000099      0.000300     YES
         Displacement       0.003437      0.001200      NO
         Energy change     -0.000001      0.000001      NO


 New Cartesian Coordinates Obtained by Inverse Iteration

 Displacement from previous Coordinates is:  0.014172
 ----------------------------------------------------------------
             Standard Nuclear Orientation (Angstroms)
    I     Atom           X                Y                Z
 ----------------------------------------------------------------
    1      C       0.0138820738    -0.0093746055     0.0250731641
    2      C      -0.0320305288     0.4211854464     1.3562149039
    3      Cl      1.4504955408     0.8989059211     2.1381043232
    4      C      -1.2389919281     0.4651084523     2.0641726088
    5      Cl     -1.2698345153     1.0006247674     3.7151911294
    6      C      -2.4255243066     0.0711551880     1.4303960205
    7      Cl     -3.9278296514     0.1169295882     2.2989523364
    8      C      -2.4008342884    -0.3600129633     0.0970966831
    9      Cl     -3.8698138050    -0.8453616508    -0.6903248739
   10      C      -1.1824073131    -0.3953997627    -0.5914125377
   11      Cl     -1.1362177028    -0.9379261298    -2.2473104004
   12      C       1.3028635004    -0.0363055516    -0.7295129834
   13      C       2.1195177814    -1.1757486091    -0.7300178886
   14      Cl      1.6250649413    -2.5853945303     0.1727132082
   15      C       3.3172154425    -1.1754713049    -1.4537505819
   16      Cl      4.3604354748    -2.5771905040    -1.4794629858
   17      C       3.6994838474    -0.0469997604    -2.1743346059
   18      H       4.6281020185    -0.0667934713    -2.7299419177
   19      C       2.8906299511     1.0832691107    -2.1729860412
   20      H       3.1903272653     1.9593758458    -2.7352489404
   21      C       1.7003757070     1.0878649810    -1.4545899106
   22      H       1.0663022407     1.9662601895    -1.4529445267
 ----------------------------------------------------------------
 Nuclear Repulsion Energy =        2407.69254398 hartrees
 There are       97 alpha and       97 beta electrons
 Applying Cartesian multipole field
    Component          Value
    ---------          -----
     (2,0,0)        1.00000E-11
     (0,2,0)        2.00000E-11
     (0,0,2)       -3.00000E-11
 Nucleus-field energy     =    -0.0000000026 hartrees
 Requested basis set is 6-311++G(d,p)
 There are 178 shells and 495 basis functions
 A cutoff of  1.0D-15 yielded  11701 shell pairs
 There are    100464 function pairs (    108046 Cartesian)
 Smallest overlap matrix eigenvalue = 1.16E-07
 Linear dependence detected in AO basis
 Number of orthogonalized atomic orbitals = 489
 Maximum deviation from orthogonality = 4.541E-10
 Guess from superposition of atomic densities
 Warning:  Energy on first SCF cycle will be non-variational
 SAD guess density has 194.000000 electrons

 -----------------------------------------------------------------------
  General SCF calculation program by
  Eric Jon Sundstrom, Paul Horn, Yuezhi Mao, Dmitri Zuev, Alec White,
  David Stuck, Shaama M.S., Shane Yost, Joonho Lee, David Small,
  Daniel Levine, Susi Lehtola, Hugh Burton, Evgeny Epifanovsky,
  Bang C. Huynh
 -----------------------------------------------------------------------
 Exchange:     0.2000 Hartree-Fock + 0.0800 Slater + 0.7200 B88
 Correlation:  0.1900 VWN1RPA + 0.8100 LYP
 Using SG-1 standard quadrature grid
 A restricted SCF calculation will be
 performed using DIIS
 SCF converges when DIIS error is below 1.0e-08
 ---------------------------------------
  Cycle       Energy         DIIS error
 ---------------------------------------
    1   -3685.2116017705      2.74e-02  
    2   -3680.6243029537      1.92e-03  
    3   -3680.5315575286      2.47e-03  
    4   -3680.7264983288      6.09e-04  
    5   -3680.7370143253      2.66e-04  
    6   -3680.7389982228      9.41e-05  
    7   -3680.7392397780      3.28e-05  
    8   -3680.7392706044      1.19e-05  
    9   -3680.7392747435      2.23e-06  
   10   -3680.7392748730      9.26e-07  
   11   -3680.7392748979      2.20e-07  
   12   -3680.7392748994      8.82e-08  
   13   -3680.7392748998      3.53e-08  
   14   -3680.7392748998      1.02e-08  
   15   -3680.7392748998      4.99e-09  Convergence criterion met
 ---------------------------------------
 SCF time:   CPU 881.50s  wall 881.00s 
 SCF   energy in the final basis set =    -3680.7392748998
 Total energy in the final basis set =    -3680.7392748998

 --------------------------------------------------------------

                    Orbital Energies (a.u.)
 --------------------------------------------------------------

 Alpha MOs
 -- Occupied --
********-101.5827-101.5825-101.5809-101.5809-101.5727-101.5711 -10.2875
-10.2844 -10.2843 -10.2829 -10.2829 -10.2692 -10.2663 -10.2447 -10.2312
-10.2125 -10.2100 -10.2083  -9.4984  -9.4973  -9.4972  -9.4956  -9.4956
 -9.4875  -9.4856  -7.2635  -7.2624  -7.2622  -7.2606  -7.2605  -7.2533
 -7.2523  -7.2522  -7.2522  -7.2520  -7.2512  -7.2512  -7.2505  -7.2505
 -7.2504  -7.2497  -7.2496  -7.2423  -7.2417  -7.2405  -7.2398  -0.9731
 -0.9391  -0.9271  -0.9149  -0.8818  -0.8783  -0.8709  -0.8621  -0.8416
 -0.7985  -0.7555  -0.7502  -0.7478  -0.6694  -0.6346  -0.6303  -0.6204
 -0.5637  -0.5510  -0.5293  -0.5187  -0.4987  -0.4844  -0.4751  -0.4700
 -0.4677  -0.4602  -0.4450  -0.4436  -0.4287  -0.4136  -0.4064  -0.4014
 -0.3924  -0.3684  -0.3627  -0.3612  -0.3604  -0.3573  -0.3552  -0.3445
 -0.3443  -0.3351  -0.3303  -0.3224  -0.3169  -0.2793  -0.2768  -0.2700
 -0.2681
 -- Virtual --
 -0.0657  -0.0640  -0.0607  -0.0528  -0.0456  -0.0235  -0.0111  -0.0101
  0.0011   0.0047   0.0129   0.0221   0.0223   0.0248   0.0294   0.0337
  0.0382   0.0461   0.0571   0.0579   0.0598   0.0616   0.0645   0.0750
  0.0765   0.0807   0.0820   0.0848   0.0857   0.0884   0.0931   0.0959
  0.0987   0.0995   0.1031   0.1106   0.1139   0.1163   0.1185   0.1229
  0.1236   0.1252   0.1278   0.1293   0.1392   0.1399   0.1427   0.1466
  0.1482   0.1549   0.1591   0.1608   0.1642   0.1734   0.1766   0.1768
  0.1827   0.1837   0.1857   0.1897   0.1928   0.1974   0.2043   0.2054
  0.2109   0.2149   0.2169   0.2200   0.2275   0.2311   0.2315   0.2425
  0.2428   0.2468   0.2491   0.2550   0.2584   0.2598   0.2602   0.2657
  0.2727   0.2748   0.2786   0.2815   0.2830   0.2878   0.2922   0.2926
  0.2975   0.2997   0.3048   0.3055   0.3188   0.3271   0.3312   0.3407
  0.3478   0.3622   0.3847   0.4145   0.4246   0.4278   0.4289   0.4366
  0.4406   0.4486   0.4501   0.4589   0.4592   0.4645   0.4690   0.4755
  0.4798   0.4800   0.4864   0.4920   0.5017   0.5058   0.5113   0.5132
  0.5199   0.5271   0.5416   0.5453   0.5607   0.5675   0.5690   0.5742
  0.5807   0.5844   0.5983   0.5997   0.6033   0.6088   0.6096   0.6182
  0.6193   0.6285   0.6392   0.6500   0.6521   0.6564   0.6611   0.6762
  0.6788   0.6872   0.6883   0.7184   0.7285   0.7336   0.7747   0.7812
  0.7896   0.7903   0.7977   0.8151   0.8209   0.8308   0.8331   0.8359
  0.8381   0.8391   0.8405   0.8435   0.8463   0.8487   0.8549   0.8558
  0.8588   0.8648   0.8682   0.8746   0.8757   0.8928   0.8936   0.8940
  0.8986   0.9026   0.9131   0.9191   0.9242   0.9248   0.9316   0.9407
  0.9453   0.9467   0.9471   0.9522   0.9637   0.9668   0.9771   0.9832
  0.9984   1.0010   1.0050   1.0220   1.0344   1.0466   1.0557   1.0570
  1.0733   1.0932   1.0996   1.1049   1.1517   1.1539   1.1751   1.1858
  1.2049   1.2402   1.2496   1.2520   1.2602   1.2650   1.2721   1.2754
  1.2785   1.2865   1.2900   1.2964   1.3192   1.3203   1.3442   1.3714
  1.3886   1.3918   1.4090   1.4551   1.4661   1.4895   1.5158   1.5234
  1.5516   1.5690   1.5764   1.6230   1.6267   1.6484   1.6517   1.6689
  1.6725   1.7163   1.7416   1.7461   1.7617   1.7664   1.7910   1.8095
  1.8191   1.8204   1.8274   1.8618   1.8786   1.8866   1.9068   1.9150
  1.9204   1.9254   1.9630   1.9857   1.9988   2.0417   2.0600   2.1139
  2.1188   2.1678   2.1781   2.2201   2.2239   2.2322   2.2358   2.2500
  2.2525   2.2688   2.2820   2.2833   2.3119   2.3170   2.3268   2.3388
  2.3410   2.3487   2.3911   2.3982   2.4134   2.4285   2.4325   2.4386
  2.4536   2.4659   2.4831   2.4961   2.5185   2.5236   2.5300   2.5546
  2.5660   2.5965   2.6385   2.6462   2.6576   2.6644   2.6972   2.6982
  2.7246   2.7367   2.7389   2.7696   2.7747   2.7832   2.8166   2.8297
  2.8316   2.8552   2.8945   2.9583   2.9736   3.0521   3.0648   3.0951
  3.1146   3.1210   3.1357   3.1435   3.1820   3.2144   3.2234   3.2335
  3.2768   3.3505   3.3967   3.4953   3.5062   3.5237   3.6378   3.7106
  3.7398   3.8822   3.8873   3.9556   4.0482   4.0992   4.3074   4.8020
  4.8154   9.7379   9.7840   9.7846   9.8069   9.8142   9.8346   9.8561
 23.2772  23.5112  23.7684  23.8151  23.8822  23.8956  23.9214  23.9349
 23.9735  24.0224  24.0887  24.1524  25.7654  25.7855  25.8067  25.8567
 25.8669  25.9732  25.9864  26.0805  26.0891  26.1606  26.1905  26.2245
 26.3532  26.3610  26.4628  26.5443  26.6001  26.7365  26.7693  26.8785
 27.1506 215.7289 215.7794 215.7795 215.8061 215.8152 215.8447 215.8630
 --------------------------------------------------------------

          Ground-State Mulliken Net Atomic Charges

     Atom                 Charge (a.u.)
  ----------------------------------------
      1 C                    -1.027606
      2 C                    -1.288486
      3 Cl                    0.628366
      4 C                     0.270041
      5 Cl                    0.627304
      6 C                     0.150657
      7 Cl                    0.684081
      8 C                     0.236317
      9 Cl                    0.626718
     10 C                    -1.313360
     11 Cl                    0.636187
     12 C                    -0.164530
     13 C                    -1.597389
     14 Cl                    0.501346
     15 C                     1.060474
     16 Cl                    0.535131
     17 C                    -0.164613
     18 H                     0.216079
     19 C                    -0.853066
     20 H                     0.176355
     21 C                    -0.138504
     22 H                     0.198495
  ----------------------------------------
  Sum of atomic charges =     0.000000

 -----------------------------------------------------------------
                    Cartesian Multipole Moments
 -----------------------------------------------------------------
    Charge (ESU x 10^10)
                 0.0000
    Dipole Moment (Debye)
         X       0.8137      Y       2.1293      Z      -1.4081
       Tot       2.6793
    Quadrupole Moments (Debye-Ang)
        XX    -154.8160     XY       5.5783     YY    -156.9132
        XZ      -5.2222     YZ      -4.4047     ZZ    -154.4791
    Octopole Moments (Debye-Ang^2)
       XXX     -25.0026    XXY      76.2926    XYY     -14.2361
       YYY     188.9829    XXZ     -42.4364    XYZ     -11.3115
       YYZ     -24.7206    XZZ       1.6727    YZZ      69.0345
       ZZZ     -70.8374
    Hexadecapole Moments (Debye-Ang^3)
      XXXX   -6316.8073   XXXY     509.4740   XXYY   -1363.2909
      XYYY     453.4761   YYYY   -1643.4204   XXXZ     863.7541
      XXYZ    -173.5550   XYYZ     320.2068   YYYZ    -479.9181
      XXZZ   -1546.6014   XYZZ     181.9774   YYZZ    -825.2492
      XZZZ     925.4633   YZZZ    -439.0017   ZZZZ   -3291.8660
 -----------------------------------------------------------------
 Calculating analytic gradient of the SCF energy
 Gradient of SCF Energy
            1           2           3           4           5           6
    1   0.0000167   0.0000069   0.0000114   0.0000194   0.0000484   0.0000061
    2   0.0000007   0.0000019   0.0000264   0.0000124   0.0000235   0.0000132
    3   0.0000111   0.0000009   0.0000029   0.0000053   0.0000111   0.0000225
            7           8           9          10          11          12
    1   0.0000042   0.0000055  -0.0000109  -0.0000104  -0.0000028  -0.0000105
    2   0.0000047  -0.0000000   0.0000063   0.0000005  -0.0000072  -0.0000057
    3   0.0000074   0.0000098   0.0000474   0.0000166   0.0000109  -0.0000060
           13          14          15          16          17          18
    1   0.0000195  -0.0000066  -0.0000210  -0.0000070  -0.0000125  -0.0000155
    2  -0.0000185   0.0000217  -0.0000091  -0.0000073   0.0000005  -0.0000141
    3  -0.0000053  -0.0000005  -0.0000017  -0.0000109  -0.0000239  -0.0000255
           19          20          21          22
    1  -0.0000026  -0.0000144  -0.0000154  -0.0000087
    2  -0.0000139  -0.0000130  -0.0000181  -0.0000050
    3  -0.0000240  -0.0000260  -0.0000096  -0.0000127
 Max gradient component =       4.845E-05
 RMS gradient           =       1.534E-05
 Gradient time:  CPU 305.33 s  wall 305.37 s
 Geometry Optimization Parameters
   NAtoms,    NIC,     NZ,  NCons,   NDum,   NFix, NCnnct, MaxDiis
       22     163      22       0       0       0       0       0

 Cartesian Hessian Update
 Hessian updated using BFGS update


** GEOMETRY OPTIMIZATION IN DELOCALIZED INTERNAL COORDINATES **
   Searching for a Minimum

   Optimization Cycle:  16

                       Coordinates (Angstroms)
     ATOM                X               Y               Z
      1  C         0.0138820738   -0.0093746055    0.0250731641
      2  C        -0.0320305288    0.4211854464    1.3562149039
      3  Cl        1.4504955408    0.8989059211    2.1381043232
      4  C        -1.2389919281    0.4651084523    2.0641726088
      5  Cl       -1.2698345153    1.0006247674    3.7151911294
      6  C        -2.4255243066    0.0711551880    1.4303960205
      7  Cl       -3.9278296514    0.1169295882    2.2989523364
      8  C        -2.4008342884   -0.3600129633    0.0970966831
      9  Cl       -3.8698138050   -0.8453616508   -0.6903248739
     10  C        -1.1824073131   -0.3953997627   -0.5914125377
     11  Cl       -1.1362177028   -0.9379261298   -2.2473104004
     12  C         1.3028635004   -0.0363055516   -0.7295129834
     13  C         2.1195177814   -1.1757486091   -0.7300178886
     14  Cl        1.6250649413   -2.5853945303    0.1727132082
     15  C         3.3172154425   -1.1754713049   -1.4537505819
     16  Cl        4.3604354748   -2.5771905040   -1.4794629858
     17  C         3.6994838474   -0.0469997604   -2.1743346059
     18  H         4.6281020185   -0.0667934713   -2.7299419177
     19  C         2.8906299511    1.0832691107   -2.1729860412
     20  H         3.1903272653    1.9593758458   -2.7352489404
     21  C         1.7003757070    1.0878649810   -1.4545899106
     22  H         1.0663022407    1.9662601895   -1.4529445267
   Point Group: c1    Number of degrees of freedom:    60


   Energy is  -3680.739274900

 Hessian updated using BFGS update

 60 Hessian modes will be used to form the next step
  Hessian Eigenvalues:
     0.001928    0.012214    0.018364    0.019236    0.020858    0.021326
     0.023100    0.023629    0.023712    0.023864    0.024081    0.024095
     0.024101    0.024116    0.024126    0.024148    0.024222    0.025101
     0.029486    0.092325    0.159554    0.160037    0.160144    0.187647
     0.221059    0.226395    0.236203    0.239097    0.249530    0.249916
     0.250012    0.250078    0.251300    0.254358    0.257921    0.289455
     0.296386    0.300774    0.300966    0.301006    0.301149    0.303831
     0.321870    0.351498    0.355852    0.356665    0.356668    0.380778
     0.417676    0.427142    0.431533    0.457701    0.461927    0.470819
     0.473477    0.477082    0.479112    0.486840    0.523789    0.591557

 Minimum search - taking simple RFO step
 Searching for Lamda that Minimizes Along All modes
 Value Taken    Lamda =   0.00000000
 Step Taken.  Stepsize is  0.001087

                             Maximum     Tolerance    Cnvgd?
         Gradient           0.000077      0.000300     YES
         Displacement       0.000384      0.001200     YES
         Energy change     -0.000000      0.000001     YES

 Final energy is   -3680.7392748997727     


 ******************************
 **  OPTIMIZATION CONVERGED  **
 ******************************

                       Coordinates (Angstroms)
     ATOM                X               Y               Z
      1  C         0.0138820738   -0.0093746055    0.0250731641
      2  C        -0.0320305288    0.4211854464    1.3562149039
      3  Cl        1.4504955408    0.8989059211    2.1381043232
      4  C        -1.2389919281    0.4651084523    2.0641726088
      5  Cl       -1.2698345153    1.0006247674    3.7151911294
      6  C        -2.4255243066    0.0711551880    1.4303960205
      7  Cl       -3.9278296514    0.1169295882    2.2989523364
      8  C        -2.4008342884   -0.3600129633    0.0970966831
      9  Cl       -3.8698138050   -0.8453616508   -0.6903248739
     10  C        -1.1824073131   -0.3953997627   -0.5914125377
     11  Cl       -1.1362177028   -0.9379261298   -2.2473104004
     12  C         1.3028635004   -0.0363055516   -0.7295129834
     13  C         2.1195177814   -1.1757486091   -0.7300178886
     14  Cl        1.6250649413   -2.5853945303    0.1727132082
     15  C         3.3172154425   -1.1754713049   -1.4537505819
     16  Cl        4.3604354748   -2.5771905040   -1.4794629858
     17  C         3.6994838474   -0.0469997604   -2.1743346059
     18  H         4.6281020185   -0.0667934713   -2.7299419177
     19  C         2.8906299511    1.0832691107   -2.1729860412
     20  H         3.1903272653    1.9593758458   -2.7352489404
     21  C         1.7003757070    1.0878649810   -1.4545899106
     22  H         1.0663022407    1.9662601895   -1.4529445267

Z-matrix Print:
$molecule
0 1
Cl
C  1 1.745425
C  2 1.399382 1 120.670618
C  3 1.392415 2 120.183705 1 179.766373 0
H  4 1.082323 3 119.103416 2 -179.846732 0
C  4 1.389876 3 119.920162 2 0.117263 0
H  6 1.083292 4 119.747492 3 -179.948418 0
C  6 1.390259 4 120.094607 3 -0.068665 0
H  8 1.083342 6 120.302010 4 -179.866687 0
C  8 1.395533 6 120.642860 4 -0.041094 0
C  10 1.493854 8 119.584592 6 -179.506606 0
C  11 1.399796 10 120.943949 8 -90.137401 0
C  12 1.399960 11 121.253412 10 179.181027 0
C  11 1.400064 10 120.655779 8 88.849679 0
C  14 1.399951 11 121.341308 10 -179.201512 0
C  15 1.401500 14 119.405404 11 0.041369 0
Cl 16 1.735917 15 119.957321 14 -179.847279 0
Cl 15 1.735943 14 120.420283 11 -179.948497 0
Cl 13 1.735970 12 120.394268 11 179.906753 0
Cl 12 1.742829 11 118.884138 10 -1.221784 0
Cl 14 1.743120 11 118.781263 10 1.172596 0
Cl 3 1.747508 2 121.224190 1 -0.122311 0
$end


 --------------------------------------------------------------

                    Orbital Energies (a.u.)
 --------------------------------------------------------------

 Alpha MOs
 -- Occupied --
********-101.5827-101.5825-101.5809-101.5809-101.5727-101.5711 -10.2875
-10.2844 -10.2843 -10.2829 -10.2829 -10.2692 -10.2663 -10.2447 -10.2312
-10.2125 -10.2100 -10.2083  -9.4984  -9.4973  -9.4972  -9.4956  -9.4956
 -9.4875  -9.4856  -7.2635  -7.2624  -7.2622  -7.2606  -7.2605  -7.2533
 -7.2523  -7.2522  -7.2522  -7.2520  -7.2512  -7.2512  -7.2505  -7.2505
 -7.2504  -7.2497  -7.2496  -7.2423  -7.2417  -7.2405  -7.2398  -0.9731
 -0.9391  -0.9271  -0.9149  -0.8818  -0.8783  -0.8709  -0.8621  -0.8416
 -0.7985  -0.7555  -0.7502  -0.7478  -0.6694  -0.6346  -0.6303  -0.6204
 -0.5637  -0.5510  -0.5293  -0.5187  -0.4987  -0.4844  -0.4751  -0.4700
 -0.4677  -0.4602  -0.4450  -0.4436  -0.4287  -0.4136  -0.4064  -0.4014
 -0.3924  -0.3684  -0.3627  -0.3612  -0.3604  -0.3573  -0.3552  -0.3445
 -0.3443  -0.3351  -0.3303  -0.3224  -0.3169  -0.2793  -0.2768  -0.2700
 -0.2681
 -- Virtual --
 -0.0657  -0.0640  -0.0607  -0.0528  -0.0456  -0.0235  -0.0111  -0.0101
  0.0011   0.0047   0.0129   0.0221   0.0223   0.0248   0.0294   0.0337
  0.0382   0.0461   0.0571   0.0579   0.0598   0.0616   0.0645   0.0750
  0.0765   0.0807   0.0820   0.0848   0.0857   0.0884   0.0931   0.0959
  0.0987   0.0995   0.1031   0.1106   0.1139   0.1163   0.1185   0.1229
  0.1236   0.1252   0.1278   0.1293   0.1392   0.1399   0.1427   0.1466
  0.1482   0.1549   0.1591   0.1608   0.1642   0.1734   0.1766   0.1768
  0.1827   0.1837   0.1857   0.1897   0.1928   0.1974   0.2043   0.2054
  0.2109   0.2149   0.2169   0.2200   0.2275   0.2311   0.2315   0.2425
  0.2428   0.2468   0.2491   0.2550   0.2584   0.2598   0.2602   0.2657
  0.2727   0.2748   0.2786   0.2815   0.2830   0.2878   0.2922   0.2926
  0.2975   0.2997   0.3048   0.3055   0.3188   0.3271   0.3312   0.3407
  0.3478   0.3622   0.3847   0.4145   0.4246   0.4278   0.4289   0.4366
  0.4406   0.4486   0.4501   0.4589   0.4592   0.4645   0.4690   0.4755
  0.4798   0.4800   0.4864   0.4920   0.5017   0.5058   0.5113   0.5132
  0.5199   0.5271   0.5416   0.5453   0.5607   0.5675   0.5690   0.5742
  0.5807   0.5844   0.5983   0.5997   0.6033   0.6088   0.6096   0.6182
  0.6193   0.6285   0.6392   0.6500   0.6521   0.6564   0.6611   0.6762
  0.6788   0.6872   0.6883   0.7184   0.7285   0.7336   0.7747   0.7812
  0.7896   0.7903   0.7977   0.8151   0.8209   0.8308   0.8331   0.8359
  0.8381   0.8391   0.8405   0.8435   0.8463   0.8487   0.8549   0.8558
  0.8588   0.8648   0.8682   0.8746   0.8757   0.8928   0.8936   0.8940
  0.8986   0.9026   0.9131   0.9191   0.9242   0.9248   0.9316   0.9407
  0.9453   0.9467   0.9471   0.9522   0.9637   0.9668   0.9771   0.9832
  0.9984   1.0010   1.0050   1.0220   1.0344   1.0466   1.0557   1.0570
  1.0733   1.0932   1.0996   1.1049   1.1517   1.1539   1.1751   1.1858
  1.2049   1.2402   1.2496   1.2520   1.2602   1.2650   1.2721   1.2754
  1.2785   1.2865   1.2900   1.2964   1.3192   1.3203   1.3442   1.3714
  1.3886   1.3918   1.4090   1.4551   1.4661   1.4895   1.5158   1.5234
  1.5516   1.5690   1.5764   1.6230   1.6267   1.6484   1.6517   1.6689
  1.6725   1.7163   1.7416   1.7461   1.7617   1.7664   1.7910   1.8095
  1.8191   1.8204   1.8274   1.8618   1.8786   1.8866   1.9068   1.9150
  1.9204   1.9254   1.9630   1.9857   1.9988   2.0417   2.0600   2.1139
  2.1188   2.1678   2.1781   2.2201   2.2239   2.2322   2.2358   2.2500
  2.2525   2.2688   2.2820   2.2833   2.3119   2.3170   2.3268   2.3388
  2.3410   2.3487   2.3911   2.3982   2.4134   2.4285   2.4325   2.4386
  2.4536   2.4659   2.4831   2.4961   2.5185   2.5236   2.5300   2.5546
  2.5660   2.5965   2.6385   2.6462   2.6576   2.6644   2.6972   2.6982
  2.7246   2.7367   2.7389   2.7696   2.7747   2.7832   2.8166   2.8297
  2.8316   2.8552   2.8945   2.9583   2.9736   3.0521   3.0648   3.0951
  3.1146   3.1210   3.1357   3.1435   3.1820   3.2144   3.2234   3.2335
  3.2768   3.3505   3.3967   3.4953   3.5062   3.5237   3.6378   3.7106
  3.7398   3.8822   3.8873   3.9556   4.0482   4.0992   4.3074   4.8020
  4.8154   9.7379   9.7840   9.7846   9.8069   9.8142   9.8346   9.8561
 23.2772  23.5112  23.7684  23.8151  23.8822  23.8956  23.9214  23.9349
 23.9735  24.0224  24.0887  24.1524  25.7654  25.7855  25.8067  25.8567
 25.8669  25.9732  25.9864  26.0805  26.0891  26.1606  26.1905  26.2245
 26.3532  26.3610  26.4628  26.5443  26.6001  26.7365  26.7693  26.8785
 27.1506 215.7289 215.7794 215.7795 215.8061 215.8152 215.8447 215.8630
 --------------------------------------------------------------

          Ground-State Mulliken Net Atomic Charges

     Atom                 Charge (a.u.)
  ----------------------------------------
      1 C                    -1.027606
      2 C                    -1.288486
      3 Cl                    0.628366
      4 C                     0.270041
      5 Cl                    0.627304
      6 C                     0.150657
      7 Cl                    0.684081
      8 C                     0.236317
      9 Cl                    0.626718
     10 C                    -1.313360
     11 Cl                    0.636187
     12 C                    -0.164530
     13 C                    -1.597389
     14 Cl                    0.501346
     15 C                     1.060474
     16 Cl                    0.535131
     17 C                    -0.164613
     18 H                     0.216079
     19 C                    -0.853066
     20 H                     0.176355
     21 C                    -0.138504
     22 H                     0.198495
  ----------------------------------------
  Sum of atomic charges =     0.000000

 -----------------------------------------------------------------
                    Cartesian Multipole Moments
 -----------------------------------------------------------------
    Charge (ESU x 10^10)
                 0.0000
    Dipole Moment (Debye)
         X       0.8137      Y       2.1293      Z      -1.4081
       Tot       2.6793
    Quadrupole Moments (Debye-Ang)
        XX    -154.8160     XY       5.5783     YY    -156.9132
        XZ      -5.2222     YZ      -4.4047     ZZ    -154.4791
    Octopole Moments (Debye-Ang^2)
       XXX     -25.0026    XXY      76.2926    XYY     -14.2361
       YYY     188.9829    XXZ     -42.4364    XYZ     -11.3115
       YYZ     -24.7206    XZZ       1.6727    YZZ      69.0345
       ZZZ     -70.8374
    Hexadecapole Moments (Debye-Ang^3)
      XXXX   -6316.8073   XXXY     509.4740   XXYY   -1363.2909
      XYYY     453.4761   YYYY   -1643.4204   XXXZ     863.7541
      XXYZ    -173.5550   XYYZ     320.2068   YYYZ    -479.9181
      XXZZ   -1546.6014   XYZZ     181.9774   YYZZ    -825.2492
      XZZZ     925.4633   YZZZ    -439.0017   ZZZZ   -3291.8660
 -----------------------------------------------------------------
Archival summary:
1\1\november\OPT\ProcedureUnspecified\BasisUnspecified\l7123\taweetha\WedJan814:06:032020WedJan814:06:032020\0\\#,OPT,ProcedureUnspecified,BasisUnspecified,\\0,1\Cl\C,1,1.74543\C,2,1.39938,1,120.671\C,3,1.39241,2,120.184,1,179.766,0\H,4,1.08232,3,119.103,2,-179.847,0\C,4,1.38988,3,119.92,2,0.117263,0\H,6,1.08329,4,119.747,3,-179.948,0\C,6,1.39026,4,120.095,3,-0.0686651,0\H,8,1.08334,6,120.302,4,-179.867,0\C,8,1.39553,6,120.643,4,-0.0410939,0\C,10,1.49385,8,119.585,6,-179.507,0\C,11,1.3998,10,120.944,8,-90.1374,0\C,12,1.39996,11,121.253,10,179.181,0\C,11,1.40006,10,120.656,8,88.8497,0\C,14,1.39995,11,121.341,10,-179.202,0\C,15,1.4015,14,119.405,11,0.0413694,0\Cl,16,1.73592,15,119.957,14,-179.847,0\Cl,15,1.73594,14,120.42,11,-179.948,0\Cl,13,1.73597,12,120.394,11,179.907,0\Cl,12,1.74283,11,118.884,10,-1.22178,0\Cl,14,1.74312,11,118.781,10,1.1726,0\Cl,3,1.74751,2,121.224,1,-0.122311,0\\\@

 Total job time:  19045.84s(wall), 19044.30s(cpu) 
 Wed Jan  8 14:06:03 2020

        *************************************************************
        *                                                           *
        *  Thank you very much for using Q-Chem.  Have a nice day.  *
        *                                                           *
        *************************************************************


 
User input: 2 of 2 
 
                  Welcome to Q-Chem
     A Quantum Leap Into The Future Of Chemistry


 Q-Chem 5.2 (devel), Q-Chem, Inc., Pleasanton, CA (2019)

 Yihan Shao,  Zhengting Gan,  E. Epifanovsky,  A. T. B. Gilbert,  M. Wormit,  
 J. Kussmann,  A. W. Lange,  A. Behn,  Jia Deng,  Xintian Feng,  D. Ghosh,  
 M. Goldey,  P. R. Horn,  L. D. Jacobson,  I. Kaliman,  T. Kus,  A. Landau,  
 Jie Liu,  E. I. Proynov,  R. M. Richard,  R. P. Steele,  E. J. Sundstrom,  
 H. L. Woodcock III,  P. M. Zimmerman,  D. Zuev,  B. Albrecht,  E. Alguire,  
 S. A. Baeppler,  D. Barton,  Z. Benda,  Y. A. Bernard,  E. J. Berquist,  
 K. B. Bravaya,  H. Burton,  D. Casanova,  Chun-Min Chang,  Yunqing Chen,  
 A. Chien,  K. D. Closser,  M. P. Coons,  S. Coriani,  S. Dasgupta,  
 A. L. Dempwolff,  M. Diedenhofen,  Hainam Do,  R. G. Edgar,  Po-Tung Fang,  
 S. Faraji,  S. Fatehi,  Qingguo Feng,  K. D. Fenk,  J. Fosso-Tande,  
 J. Gayvert,  Qinghui Ge,  A. Ghysels,  G. Gidofalvi,  J. Gomes,  
 J. Gonthier,  A. Gunina,  D. Hait,  M. W. D. Hanson-Heine,  
 P. H. P. Harbach,  A. W. Hauser,  M. F. Herbst,  J. E. Herr,  
 E. G. Hohenstein,  Z. C. Holden,  Kerwin Hui,  B. C. Huynh,  T.-C. Jagau,  
 Hyunjun Ji,  B. Kaduk,  K. Khistyaev,  Jaehoon Kim,  P. Klunzinger,  K. Koh,  
 D. Kosenkov,  L. Koulias,  T. Kowalczyk,  C. M. Krauter,  A. Kunitsa,  
 Ka Un Lao,  A. Laurent,  K. V. Lawler,  Joonho Lee,  D. Lefrancois,  
 S. Lehtola,  D. S. Levine,  Yi-Pei Li,  You-Sheng Lin,  Fenglai Liu,  
 E. Livshits,  A. Luenser,  P. Manohar,  E. Mansoor,  S. F. Manzer,  
 Shan-Ping Mao,  Yuezhi Mao,  N. Mardirossian,  A. V. Marenich,  
 T. Markovich,  L. A. Martinez-Martinez,  S. A. Maurer,  N. J. Mayhall,  
 S. C. McKenzie,  J.-M. Mewes,  P. Morgante,  A. F. Morrison,  
 J. W. Mullinax,  K. Nanda,  T. S. Nguyen-Beck,  R. Olivares-Amaya,  
 J. A. Parkhill,  Zheng Pei,  T. M. Perrine,  F. Plasser,  P. Pokhilko,  
 S. Prager,  A. Prociuk,  E. Ramos,  D. R. Rehn,  F. Rob,  M. Scheurer,  
 M. Schneider,  N. Sergueev,  S. M. Sharada,  S. Sharma,  D. W. Small,  
 T. Stauch,  T. Stein,  Yu-Chuan Su,  A. J. W. Thom,  A. Tkatchenko,  
 T. Tsuchimochi,  N. M. Tubman,  L. Vogt,  M. L. Vidal,  O. Vydrov,  
 M. A. Watson,  J. Wenzel,  M. de Wergifosse,  T. A. Wesolowski,  A. White,  
 J. Witte,  A. Yamada,  Jun Yang,  K. Yao,  S. Yeganeh,  S. R. Yost,  
 Zhi-Qiang You,  A. Zech,  Igor Ying Zhang,  Xing Zhang,  Yan Zhao,  
 Ying Zhu,  B. R. Brooks,  G. K. L. Chan,  C. J. Cramer,  M. S. Gordon,  
 W. J. Hehre,  A. Klamt,  M. W. Schmidt,  C. D. Sherrill,  D. G. Truhlar,  
 A. Aspuru-Guzik,  R. Baer,  A. T. Bell,  N. A. Besley,  Jeng-Da Chai,  
 A. E. DePrince, III,  R. A. DiStasio Jr.,  A. Dreuw,  B. D. Dunietz,  
 T. R. Furlani,  Chao-Ping Hsu,  Yousung Jung,  Jing Kong,  D. S. Lambrecht,  
 WanZhen Liang,  C. Ochsenfeld,  V. A. Rassolov,  L. V. Slipchenko,  
 J. E. Subotnik,  T. Van Voorhis,  J. M. Herbert,  A. I. Krylov,  
 P. M. W. Gill,  M. Head-Gordon

 Contributors to earlier versions of Q-Chem not listed above: 
 R. D. Adamson,  B. Austin,  J. Baker,  G. J. O. Beran,  K. Brandhorst,  
 S. T. Brown,  E. F. C. Byrd,  A. K. Chakraborty,  C.-L. Cheng,  
 Siu Hung Chien,  D. M. Chipman,  D. L. Crittenden,  H. Dachsel,  
 R. J. Doerksen,  A. D. Dutoi,  L. Fusti-Molnar,  W. A. Goddard III,  
 A. Golubeva-Zadorozhnaya,  S. R. Gwaltney,  G. Hawkins,  A. Heyden,  
 S. Hirata,  G. Kedziora,  F. J. Keil,  C. Kelley,  Jihan Kim,  R. A. King,  
 R. Z. Khaliullin,  P. P. Korambath,  W. Kurlancheek,  A. M. Lee,  M. S. Lee,  
 S. V. Levchenko,  Ching Yeh Lin,  D. Liotard,  R. C. Lochan,  I. Lotan,  
 P. E. Maslen,  N. Nair,  D. P. O'Neill,  D. Neuhauser,  E. Neuscamman,  
 C. M. Oana,  R. Olson,  B. Peters,  R. Peverati,  P. A. Pieniazek,  
 Y. M. Rhee,  J. Ritchie,  M. A. Rohrdanz,  E. Rosta,  N. J. Russ,  
 H. F. Schaefer III,  N. E. Schultz,  N. Shenvi,  A. C. Simmonett,  A. Sodt,  
 D. Stuck,  K. S. Thanthiriwatte,  V. Vanovschi,  Tao Wang,  A. Warshel,  
 C. F. Williams,  Q. Wu,  X. Xu,  W. Zhang

 Please cite Q-Chem as follows:
 Y. Shao et al., Mol. Phys. 113, 184-215 (2015)
 DOI: 10.1080/00268976.2014.952696

 Q-Chem 5.2.1 for Intel X86 EM64T Linux

 Parts of Q-Chem use Armadillo 8.300.2 (Tropical Shenanigans).
 http://arma.sourceforge.net/

 Q-Chem begins on Wed Jan  8 14:06:03 2020  

Host: 
0

     Scratch files written to /scratch/taweetham/qchem5863//
NAlpha2: 194
NElect   194
Mult     1
The previous job contains 0 fragments, simply inherited here

 Q-Chem warning in module libgen/rem_setup.C, line 2168:

 Setting Thresh to 1e-14


Checking the input file for inconsistencies... 	...done.

--------------------------------------------------------------
User input:
--------------------------------------------------------------

$MOLECULE
READ
$END

$REM
   JOB_TYPE 	FREQUENCY
   BASIS 	6-311++G**
   METHOD	B3LYP
   SCF_GUESS_ALWAYS     TRUE
   S2THRESH     15
   THRESH       15
   MEM_TOTAL    10000
$END

--------------------------------------------------------------
 ----------------------------------------------------------------
             Standard Nuclear Orientation (Angstroms)
    I     Atom           X                Y                Z
 ----------------------------------------------------------------
    1      C       0.0429687267    -0.0015573420    -0.4298365440
    2      C       0.7511601146    -1.2026297425    -0.3060694092
    3      Cl     -0.1110964642    -2.7087075043    -0.4663654803
    4      C       2.1273787673    -1.2112345005    -0.0494815296
    5      Cl      2.9831637529    -2.7139702498     0.1022039041
    6      C       2.8116513069     0.0045135935     0.0863812209
    7      Cl      4.5173205796     0.0070253837     0.4090152892
    8      C       2.1210033852     1.2177368311    -0.0373019174
    9      Cl      2.9674301152     2.7243415892     0.1276246439
   10      C       0.7449428705     1.2022101671    -0.2943580390
   11      Cl     -0.1278410649     2.7038717142    -0.4417584152
   12      C      -1.4221005790    -0.0002520950    -0.7216736112
   13      C      -2.3679203941    -0.0110729086     0.3130064061
   14      Cl     -1.8242299492    -0.0336619559     1.9714391309
   15      C      -3.7339994356    -0.0000159880     0.0097333072
   16      Cl     -4.9423173351    -0.0115308696     1.2721203864
   17      C      -4.1564446804     0.0228932533    -1.3168539223
   18      H      -5.2172320956     0.0336782333    -1.5314156327
   19      C      -3.2189441623     0.0323510140    -2.3428936362
   20      H      -3.5507079186     0.0510261044    -3.3739635225
   21      C      -1.8607397747     0.0204129567    -2.0463171492
   22      H      -1.1271006356     0.0299063990    -2.8433827038
 ----------------------------------------------------------------
 Molecular Point Group                 C1    NOp =  1
 Largest Abelian Subgroup              C1    NOp =  1
 Nuclear Repulsion Energy =        2407.69254398 hartrees
 There are       97 alpha and       97 beta electrons
 Requested basis set is 6-311++G(d,p)
 There are 178 shells and 495 basis functions

 Total QAlloc Memory Limit  10000 MB
 Mega-Array Size       188 MB
 MEM_STATIC part       192 MB
 A cutoff of  1.0D-15 yielded  11701 shell pairs
 There are    100464 function pairs (    108046 Cartesian)
 Smallest overlap matrix eigenvalue = 1.16E-07
 Linear dependence detected in AO basis
 Number of orthogonalized atomic orbitals = 489
 Maximum deviation from orthogonality = 4.812E-10
 Guess from superposition of atomic densities
 Warning:  Energy on first SCF cycle will be non-variational
 SAD guess density has 194.000000 electrons

 -----------------------------------------------------------------------
  General SCF calculation program by
  Eric Jon Sundstrom, Paul Horn, Yuezhi Mao, Dmitri Zuev, Alec White,
  David Stuck, Shaama M.S., Shane Yost, Joonho Lee, David Small,
  Daniel Levine, Susi Lehtola, Hugh Burton, Evgeny Epifanovsky,
  Bang C. Huynh
 -----------------------------------------------------------------------
 Exchange:     0.2000 Hartree-Fock + 0.0800 Slater + 0.7200 B88
 Correlation:  0.1900 VWN1RPA + 0.8100 LYP
 Using SG-1 standard quadrature grid
 A restricted SCF calculation will be
 performed using DIIS
 SCF converges when DIIS error is below 1.0e-08
 ---------------------------------------
  Cycle       Energy         DIIS error
 ---------------------------------------
    1   -3685.2119295847      2.74e-02  
    2   -3680.6243244188      1.92e-03  
    3   -3680.5315799112      2.47e-03  
    4   -3680.7265210914      6.09e-04  
    5   -3680.7370352621      2.66e-04  
    6   -3680.7390194768      9.41e-05  
    7   -3680.7392610699      3.28e-05  
    8   -3680.7392919347      1.19e-05  
    9   -3680.7392960726      2.23e-06  
   10   -3680.7392962023      9.26e-07  
   11   -3680.7392962271      2.20e-07  
   12   -3680.7392962285      8.82e-08  
   13   -3680.7392962287      3.54e-08  
   14   -3680.7392962287      1.02e-08  
   15   -3680.7392962286      4.99e-09  Convergence criterion met
 ---------------------------------------
 SCF time:   CPU 881.66s  wall 882.00s 
 SCF   energy in the final basis set =    -3680.7392962286
 Total energy in the final basis set =    -3680.7392962286

 --------------------------------------------------------------

                    Orbital Energies (a.u.)
 --------------------------------------------------------------

 Alpha MOs
 -- Occupied --
********-101.5827-101.5826-101.5810-101.5809-101.5727-101.5711 -10.2875
-10.2844 -10.2844 -10.2829 -10.2829 -10.2692 -10.2663 -10.2447 -10.2312
-10.2125 -10.2100 -10.2083  -9.4984  -9.4973  -9.4972  -9.4957  -9.4957
 -9.4875  -9.4856  -7.2633  -7.2624  -7.2623  -7.2607  -7.2606  -7.2532
 -7.2524  -7.2522  -7.2522  -7.2521  -7.2512  -7.2511  -7.2506  -7.2506
 -7.2505  -7.2497  -7.2496  -7.2424  -7.2417  -7.2405  -7.2397  -0.9732
 -0.9391  -0.9271  -0.9149  -0.8818  -0.8783  -0.8709  -0.8621  -0.8416
 -0.7985  -0.7555  -0.7502  -0.7479  -0.6695  -0.6346  -0.6303  -0.6204
 -0.5637  -0.5510  -0.5293  -0.5187  -0.4987  -0.4844  -0.4751  -0.4700
 -0.4677  -0.4601  -0.4450  -0.4435  -0.4287  -0.4136  -0.4064  -0.4014
 -0.3924  -0.3684  -0.3627  -0.3612  -0.3604  -0.3572  -0.3552  -0.3445
 -0.3443  -0.3351  -0.3304  -0.3224  -0.3169  -0.2793  -0.2768  -0.2700
 -0.2681
 -- Virtual --
 -0.0657  -0.0640  -0.0608  -0.0528  -0.0456  -0.0235  -0.0112  -0.0100
  0.0008   0.0047   0.0129   0.0220   0.0222   0.0250   0.0294   0.0337
  0.0382   0.0459   0.0572   0.0578   0.0596   0.0616   0.0646   0.0750
  0.0766   0.0807   0.0821   0.0847   0.0857   0.0885   0.0930   0.0958
  0.0988   0.0995   0.1031   0.1107   0.1141   0.1164   0.1184   0.1232
  0.1236   0.1256   0.1277   0.1293   0.1392   0.1399   0.1427   0.1463
  0.1483   0.1548   0.1592   0.1609   0.1641   0.1732   0.1765   0.1769
  0.1825   0.1839   0.1859   0.1895   0.1927   0.1971   0.2043   0.2051
  0.2104   0.2147   0.2169   0.2203   0.2273   0.2308   0.2316   0.2423
  0.2428   0.2469   0.2492   0.2555   0.2582   0.2597   0.2606   0.2656
  0.2727   0.2748   0.2782   0.2809   0.2831   0.2873   0.2921   0.2928
  0.2973   0.2995   0.3047   0.3056   0.3190   0.3271   0.3314   0.3409
  0.3476   0.3623   0.3848   0.4146   0.4247   0.4276   0.4290   0.4366
  0.4404   0.4486   0.4498   0.4588   0.4594   0.4645   0.4692   0.4754
  0.4798   0.4799   0.4861   0.4921   0.5018   0.5061   0.5114   0.5134
  0.5200   0.5274   0.5415   0.5453   0.5607   0.5674   0.5687   0.5743
  0.5809   0.5844   0.5983   0.5996   0.6031   0.6090   0.6096   0.6183
  0.6189   0.6285   0.6392   0.6501   0.6520   0.6565   0.6610   0.6761
  0.6784   0.6872   0.6885   0.7183   0.7285   0.7336   0.7747   0.7813
  0.7895   0.7903   0.7977   0.8149   0.8210   0.8308   0.8331   0.8358
  0.8381   0.8392   0.8405   0.8435   0.8463   0.8488   0.8549   0.8559
  0.8589   0.8647   0.8683   0.8746   0.8757   0.8928   0.8936   0.8939
  0.8985   0.9027   0.9132   0.9190   0.9242   0.9248   0.9314   0.9407
  0.9453   0.9467   0.9471   0.9523   0.9637   0.9668   0.9771   0.9833
  0.9983   1.0011   1.0050   1.0220   1.0344   1.0467   1.0556   1.0569
  1.0733   1.0933   1.0995   1.1049   1.1516   1.1539   1.1753   1.1857
  1.2051   1.2402   1.2496   1.2520   1.2602   1.2649   1.2721   1.2754
  1.2786   1.2866   1.2898   1.2964   1.3191   1.3203   1.3441   1.3714
  1.3888   1.3916   1.4089   1.4551   1.4661   1.4895   1.5159   1.5234
  1.5516   1.5690   1.5765   1.6230   1.6266   1.6484   1.6517   1.6688
  1.6726   1.7163   1.7416   1.7461   1.7617   1.7664   1.7910   1.8095
  1.8192   1.8204   1.8274   1.8618   1.8786   1.8867   1.9068   1.9149
  1.9204   1.9254   1.9629   1.9857   1.9987   2.0417   2.0599   2.1139
  2.1188   2.1678   2.1781   2.2201   2.2239   2.2323   2.2358   2.2501
  2.2525   2.2688   2.2821   2.2833   2.3119   2.3170   2.3268   2.3388
  2.3410   2.3487   2.3912   2.3983   2.4135   2.4282   2.4326   2.4387
  2.4536   2.4659   2.4833   2.4961   2.5185   2.5237   2.5300   2.5546
  2.5660   2.5965   2.6386   2.6462   2.6575   2.6644   2.6972   2.6983
  2.7246   2.7367   2.7389   2.7696   2.7747   2.7832   2.8166   2.8297
  2.8317   2.8551   2.8945   2.9583   2.9736   3.0520   3.0649   3.0951
  3.1146   3.1210   3.1358   3.1435   3.1820   3.2143   3.2234   3.2335
  3.2767   3.3505   3.3967   3.4953   3.5062   3.5237   3.6378   3.7106
  3.7397   3.8822   3.8873   3.9556   4.0482   4.0992   4.3073   4.8019
  4.8154   9.7380   9.7840   9.7848   9.8070   9.8142   9.8346   9.8561
 23.2772  23.5112  23.7684  23.8151  23.8822  23.8957  23.9214  23.9349
 23.9735  24.0225  24.0887  24.1525  25.7658  25.7860  25.8074  25.8571
 25.8674  25.9735  25.9868  26.0805  26.0892  26.1610  26.1905  26.2247
 26.3533  26.3608  26.4630  26.5441  26.6004  26.7365  26.7694  26.8789
 27.1506 215.7290 215.7793 215.7795 215.8062 215.8151 215.8447 215.8629
 --------------------------------------------------------------

          Ground-State Mulliken Net Atomic Charges

     Atom                 Charge (a.u.)
  ----------------------------------------
      1 C                    -1.044056
      2 C                    -1.278989
      3 Cl                    0.625262
      4 C                     0.277148
      5 Cl                    0.627603
      6 C                     0.141696
      7 Cl                    0.684509
      8 C                     0.244858
      9 Cl                    0.626546
     10 C                    -1.306480
     11 Cl                    0.633488
     12 C                    -0.153568
     13 C                    -1.602591
     14 Cl                    0.505560
     15 C                     1.052279
     16 Cl                    0.535573
     17 C                    -0.162128
     18 H                     0.216168
     19 C                    -0.852203
     20 H                     0.176190
     21 C                    -0.145105
     22 H                     0.198241
  ----------------------------------------
  Sum of atomic charges =     0.000000

 -----------------------------------------------------------------
                    Cartesian Multipole Moments
 -----------------------------------------------------------------
    Charge (ESU x 10^10)
                 0.0000
    Dipole Moment (Debye)
         X      -0.8997      Y       0.0388      Z      -2.5224
       Tot       2.6783
    Quadrupole Moments (Debye-Ang)
        XX    -153.6562     XY      -0.1555     YY    -159.4949
        XZ       8.4703     YZ      -0.1283     ZZ    -150.8707
    Octopole Moments (Debye-Ang^2)
       XXX      -3.4086    XXY       0.6694    XYY      12.0452
       YYY      -0.3295    XXZ     -24.4675    XYZ       0.4282
       YYZ       9.6643    XZZ     -11.6380    YZZ       0.3296
       ZZZ      -0.7869
    Hexadecapole Moments (Debye-Ang^3)
      XXXX   -7394.6267   XXXY      -3.0732   XXYY   -1698.7409
      XYYY       0.7248   YYYY   -2499.1227   XXXZ     120.2552
      XXYZ      -1.6412   XYYZ     -10.8461   YYYZ       1.2716
      XXZZ   -1390.8967   XYZZ      -1.0455   YYZZ    -639.2181
      XZZZ      14.5419   YZZZ      -1.7921   ZZZZ   -1029.3221
 -----------------------------------------------------------------
 Calculating MO derivatives via CPSCF
    1     0    69    0.0174084  
    2     0    69    0.0052198  
    3     0    69    0.0005893  
    4     2    67    0.0000553  
    5    58    11    0.0000039  
    6    69     0    0.0000002  Converged
 Time for AOints: 1506.1 s (CPU) 1506.1 s (wall)
 ------------------------------------------------------------------------------
                     AOints        : Timing summary (seconds)
 ------------------------------------------------------------------------------
     job step          cpu (% of tot)      sys (% of tot)     wall (% of tot)
 ------------------------------------------------------------------------------
  AOints            0.1506E+04 (10.2)   0.7000E-05 ( 1.8)   0.1506E+04 (10.2)
 ------------------------------------------------------------------------------
   Grand Totals     0.1477E+05          0.3910E-03          0.1477E+05
 ------------------------------------------------------------------------------
 Polarizability Matrix (a.u.)
            1           2           3
    1-296.3549559   0.2847214 -12.7284087
    2   0.2847214-216.0433689   0.2958774
    3 -12.7284087   0.2958774-177.5530128
 Calculating analytic Hessian of the SCF energy

 Direct stationary perturbation theory relativistic correction:

 rels  =       5.537931307565
 relv  =     -21.521426754672
 rel2e =       6.043860803698
 E_rel =      -9.939634643410

 Hessian of the SCF Energy
            1           2           3           4           5           6
    1   0.6174544  -0.0013415   0.0838914  -0.1616014   0.1158446  -0.0181488
    2  -0.0013415   0.6175271   0.0017500   0.0561133  -0.2368047   0.0092620
    3   0.0838914   0.0017500   0.1844231  -0.0190696   0.0202506  -0.0606433
    4  -0.1616014   0.0561133  -0.0190696   0.5725752  -0.0476858   0.0843389
    5   0.1158446  -0.2368047   0.0202506  -0.0476858   0.5281695  -0.0077251
    6  -0.0181488   0.0092620  -0.0606433   0.0843389  -0.0077251   0.1287233
    7   0.0047632   0.0000392   0.0002017  -0.0676052  -0.0503072  -0.0087729
    8  -0.0192925  -0.0408266  -0.0034846  -0.0535317  -0.1297293  -0.0094116
    9  -0.0001956  -0.0001196   0.0042909  -0.0084692  -0.0083719  -0.0241238
   10  -0.0231986   0.0743315  -0.0044807  -0.2886596  -0.0289179  -0.0425801
   11   0.0238571   0.0308012   0.0043910   0.0323225  -0.0958250   0.0062754
   12  -0.0050567   0.0143059   0.0034796  -0.0430902  -0.0057191  -0.0637667
   13  -0.0029119  -0.0040644  -0.0012136  -0.0194575   0.0325649  -0.0040801
   14  -0.0002111   0.0027661  -0.0000729   0.0120645  -0.0178821   0.0023160
   15  -0.0012079  -0.0008327   0.0033574  -0.0041104   0.0059560   0.0024504
   16   0.0007151   0.0001802  -0.0002695  -0.0258756  -0.0229017  -0.0056473
   17   0.0001766  -0.0663668  -0.0003372  -0.0792917   0.0322663  -0.0153466
   18  -0.0000067  -0.0003355   0.0015356  -0.0060838  -0.0042145   0.0027601
   19  -0.0017005  -0.0000049  -0.0003548   0.0038647  -0.0024634   0.0000753
   20  -0.0000043   0.0004106   0.0000068   0.0008384  -0.0032826   0.0001225
   21  -0.0001332   0.0000096  -0.0011150   0.0001176  -0.0005051   0.0035698
   22  -0.0225892  -0.0745186  -0.0052011  -0.0520592   0.0295170  -0.0104186
   23  -0.0240257   0.0304165  -0.0041331   0.0290115  -0.0168735   0.0055400
   24  -0.0051740  -0.0140505   0.0032657  -0.0098636   0.0055390  -0.0007875
   25  -0.0029079   0.0040441  -0.0011673   0.0003345  -0.0000484   0.0001475
   26   0.0002057   0.0027763   0.0000611   0.0000910  -0.0000651  -0.0000678
   27  -0.0012108   0.0008194   0.0033712   0.0002072  -0.0000204  -0.0008380
   28  -0.1604188  -0.0552326  -0.0194373   0.0623401  -0.0278548   0.0110741
   29  -0.1149870  -0.2368302  -0.0219268   0.0284650  -0.0629613   0.0054158
   30  -0.0192738  -0.0109462  -0.0610905   0.0113932  -0.0060408   0.0079880
   31   0.0046019   0.0002740   0.0001927  -0.0008635  -0.0018654  -0.0009065
   32   0.0194997  -0.0408385   0.0030491  -0.0047943   0.0013258  -0.0010347
   33  -0.0000272  -0.0002967   0.0043342  -0.0010318  -0.0002511   0.0035507
   34  -0.2085944  -0.0000598  -0.0245268  -0.0202100   0.0116213  -0.0058211
   35   0.0001388  -0.0755277   0.0002348   0.0268375   0.0038738   0.0041621
   36  -0.0260199   0.0001406  -0.0828211  -0.0039676   0.0027991   0.0030863
   37  -0.0276282  -0.0002375   0.0202776  -0.0005656  -0.0030261   0.0003816
   38  -0.0000840   0.0032562  -0.0001711  -0.0000006  -0.0010181   0.0021492
   39   0.0030275  -0.0000651   0.0101494  -0.0028950  -0.0010136  -0.0014662
   40  -0.0019639  -0.0000599   0.0028184  -0.0000524  -0.0000942   0.0014675
   41   0.0000424  -0.0024203   0.0000186   0.0007383  -0.0001668  -0.0005937
   42  -0.0025558  -0.0000084  -0.0014225   0.0013686   0.0005528  -0.0004547
   43  -0.0006921  -0.0000086   0.0022928  -0.0003124  -0.0000343  -0.0002220
   44  -0.0000747   0.0058144   0.0001156  -0.0007152  -0.0002160  -0.0007623
   45   0.0033529   0.0000872  -0.0022419  -0.0001083   0.0003847  -0.0001908
   46  -0.0000056  -0.0000107   0.0015474  -0.0002780  -0.0006101  -0.0000316
   47   0.0000104   0.0001873  -0.0000053  -0.0000833   0.0000329  -0.0000368
   48  -0.0005837   0.0000045  -0.0003996   0.0001209   0.0002773   0.0000990
   49   0.0008202  -0.0000148   0.0005305  -0.0002108  -0.0003956  -0.0001616
   50  -0.0000041  -0.0012878  -0.0000028   0.0001359   0.0001203   0.0004001
   51   0.0007339  -0.0000085  -0.0014073  -0.0000857  -0.0000370   0.0002051
   52  -0.0000675  -0.0000023  -0.0000770   0.0000141  -0.0000453   0.0000096
   53   0.0000031  -0.0004233  -0.0000091   0.0000500   0.0000471   0.0000499
   54  -0.0000065  -0.0000077   0.0001137   0.0000028   0.0000099  -0.0000022
   55   0.0024941   0.0000470  -0.0017231  -0.0004826  -0.0003611   0.0001017
   56  -0.0000142   0.0065214   0.0001730  -0.0008459  -0.0003086  -0.0007397
   57  -0.0012353   0.0001963  -0.0048472  -0.0004480  -0.0007008   0.0000749
   58   0.0000197   0.0000194  -0.0011869  -0.0002121  -0.0002698  -0.0000207
   59  -0.0000049   0.0000699   0.0000186  -0.0000258   0.0001510   0.0000114
   60   0.0001004   0.0000059  -0.0001386  -0.0000516  -0.0001128  -0.0000304
   61  -0.0174105   0.0005083  -0.0324895  -0.0009389  -0.0029829  -0.0007252
   62   0.0002859   0.0045530   0.0001491  -0.0004054  -0.0013635  -0.0003720
   63  -0.0119489   0.0001446  -0.0032849   0.0020839  -0.0013302  -0.0001714
   64   0.0008201  -0.0000049  -0.0005506   0.0002556   0.0003156  -0.0000617
   65  -0.0000187  -0.0037729  -0.0000746   0.0007132   0.0005084   0.0003833
   66   0.0016784  -0.0000527   0.0010861  -0.0003652   0.0002741  -0.0000328
            7           8           9          10          11          12
    1   0.0047632  -0.0192925  -0.0001956  -0.0231986   0.0238571  -0.0050567
    2   0.0000392  -0.0408266  -0.0001196   0.0743315   0.0308012   0.0143059
    3   0.0002017  -0.0034846   0.0042909  -0.0044807   0.0043910   0.0034796
    4  -0.0676052  -0.0535317  -0.0084692  -0.2886596   0.0323225  -0.0430902
    5  -0.0503072  -0.1297293  -0.0083719  -0.0289179  -0.0958250  -0.0057191
    6  -0.0087729  -0.0094116  -0.0241238  -0.0425801   0.0062754  -0.0637667
    7   0.0954274   0.0768413   0.0158527  -0.0198870  -0.0324922  -0.0043386
    8   0.0768413   0.1891755   0.0135093  -0.0109598  -0.0174461  -0.0020198
    9   0.0158527   0.0135093   0.0142997  -0.0044433  -0.0061619   0.0024983
   10  -0.0198870  -0.0109598  -0.0044433   0.5698644   0.0371219   0.0869887
   11  -0.0324922  -0.0174461  -0.0061619   0.0371219   0.5367731   0.0099217
   12  -0.0043386  -0.0020198   0.0024983   0.0869887   0.0099217   0.1239331
   13  -0.0078324   0.0037261  -0.0013019  -0.0691406   0.0548453  -0.0090209
   14  -0.0038497   0.0031206  -0.0007130   0.0546632  -0.1345034   0.0091469
   15  -0.0013251   0.0007146  -0.0010600  -0.0091242   0.0093888  -0.0236671
   16  -0.0020436   0.0007992  -0.0010478  -0.1410744  -0.1144397  -0.0170541
   17   0.0042962   0.0019510   0.0009540  -0.0530995  -0.2454767  -0.0112891
   18  -0.0010216   0.0001693   0.0033367  -0.0167613  -0.0229537  -0.0567865
   19  -0.0012529  -0.0006316  -0.0002778  -0.0367818  -0.0027225  -0.0076501
   20  -0.0012251  -0.0001719  -0.0002343  -0.0226783  -0.0002761  -0.0043243
   21  -0.0002831  -0.0001307   0.0001146  -0.0077277  -0.0005637   0.0020263
   22   0.0005155  -0.0005881   0.0003795   0.0601609   0.0272842   0.0107538
   23  -0.0003358   0.0001125  -0.0001093  -0.0267000  -0.0546427  -0.0052079
   24   0.0002507  -0.0000926  -0.0007654   0.0104439   0.0046803   0.0056203
   25  -0.0004304  -0.0009039  -0.0000539  -0.0010181   0.0016172  -0.0007767
   26  -0.0009579  -0.0014618  -0.0001728   0.0043859   0.0011636   0.0008644
   27  -0.0000593  -0.0001888  -0.0001151  -0.0008023   0.0003093   0.0032749
   28  -0.0009109   0.0047773  -0.0009893  -0.0517686  -0.0291098  -0.0101170
   29   0.0018597   0.0013551   0.0002195  -0.0296081  -0.0171848  -0.0057579
   30  -0.0008809   0.0009969   0.0035805  -0.0106778  -0.0057666  -0.0009117
   31   0.0003322  -0.0000879   0.0000457   0.0005054   0.0003306   0.0002591
   32   0.0001044  -0.0019734   0.0000081   0.0005890   0.0001245   0.0000975
   33   0.0000473  -0.0000246   0.0002042   0.0003813   0.0001194  -0.0007604
   34  -0.0024630  -0.0022512   0.0003108   0.0011007   0.0019378  -0.0010084
   35   0.0035664  -0.0027812   0.0011002   0.0011928  -0.0035757   0.0005896
   36   0.0001410  -0.0008180  -0.0022468  -0.0007248  -0.0000931   0.0051885
   37   0.0003125   0.0009926   0.0008516  -0.0002630  -0.0000692  -0.0008196
   38   0.0016064  -0.0008970  -0.0005883  -0.0000592  -0.0001699  -0.0006569
   39   0.0000668   0.0008585  -0.0001211  -0.0001334   0.0003510  -0.0003618
   40  -0.0001047  -0.0001580  -0.0000061   0.0004619  -0.0001943  -0.0000071
   41   0.0000413   0.0003307  -0.0000938  -0.0002759  -0.0001246   0.0000905
   42  -0.0002153  -0.0000816   0.0002586  -0.0001062  -0.0001612  -0.0000274
   43   0.0004409  -0.0001383  -0.0002506  -0.0001401   0.0002508  -0.0000964
   44  -0.0001887   0.0000376   0.0001506  -0.0000847   0.0002620   0.0004812
   45  -0.0001553  -0.0001904  -0.0002794   0.0000842  -0.0001733   0.0001932
   46   0.0000296   0.0002028   0.0000453   0.0001510  -0.0002402  -0.0000789
   47   0.0000078  -0.0000626   0.0000143   0.0000381  -0.0000006  -0.0000607
   48   0.0000214  -0.0000982   0.0000136  -0.0000502   0.0001576  -0.0000343
   49  -0.0002218   0.0002896  -0.0000446   0.0001297   0.0000135   0.0000325
   50  -0.0001645   0.0001616  -0.0001615   0.0000513  -0.0000522  -0.0002672
   51   0.0000466  -0.0000313   0.0002957  -0.0000396   0.0000711  -0.0000100
   52   0.0000047   0.0000102  -0.0000041   0.0000098  -0.0000233   0.0000031
   53   0.0000079  -0.0000461  -0.0000029  -0.0000031  -0.0000073  -0.0000440
   54  -0.0000014  -0.0000055   0.0000109   0.0000005   0.0000075  -0.0000060
   55   0.0004305  -0.0002363   0.0004909  -0.0001361   0.0000480   0.0000400
   56  -0.0000569   0.0000449   0.0001625  -0.0000747   0.0001836   0.0004507
   57   0.0002881   0.0003144  -0.0001463  -0.0000390  -0.0000157   0.0001903
   58   0.0000717   0.0001081  -0.0000151   0.0000156  -0.0000400   0.0000535
   59  -0.0000158  -0.0001193  -0.0000030  -0.0000069   0.0000092   0.0000361
   60  -0.0000003   0.0000405  -0.0000057   0.0000058  -0.0000137   0.0000119
   61   0.0004470   0.0011796  -0.0008331  -0.0002344  -0.0003163   0.0009599
   62   0.0014504  -0.0006160   0.0007401   0.0000116   0.0000761  -0.0005342
   63   0.0001335  -0.0000358  -0.0000123  -0.0001214   0.0000140   0.0000128
   64  -0.0000248  -0.0001475  -0.0000450  -0.0000973   0.0000277   0.0000193
   65  -0.0002272  -0.0001577  -0.0001263   0.0000829  -0.0001018  -0.0001043
   66   0.0000048   0.0000101  -0.0000267  -0.0000864   0.0002078  -0.0000912
           13          14          15          16          17          18
    1  -0.0029119  -0.0002111  -0.0012079   0.0007151   0.0001766  -0.0000067
    2  -0.0040644   0.0027661  -0.0008327   0.0001802  -0.0663668  -0.0003355
    3  -0.0012136  -0.0000729   0.0033574  -0.0002695  -0.0003372   0.0015356
    4  -0.0194575   0.0120645  -0.0041104  -0.0258756  -0.0792917  -0.0060838
    5   0.0325649  -0.0178821   0.0059560  -0.0229017   0.0322663  -0.0042145
    6  -0.0040801   0.0023160   0.0024504  -0.0056473  -0.0153466   0.0027601
    7  -0.0078324  -0.0038497  -0.0013251  -0.0020436   0.0042962  -0.0010216
    8   0.0037261   0.0031206   0.0007146   0.0007992   0.0019510   0.0001693
    9  -0.0013019  -0.0007130  -0.0010600  -0.0010478   0.0009540   0.0033367
   10  -0.0691406   0.0546632  -0.0091242  -0.1410744  -0.0530995  -0.0167613
   11   0.0548453  -0.1345034   0.0093888  -0.1144397  -0.2454767  -0.0229537
   12  -0.0090209   0.0091469  -0.0236671  -0.0170541  -0.0112891  -0.0567865
   13   0.0986974  -0.0782934   0.0165728   0.0013225  -0.0002314  -0.0003975
   14  -0.0782934   0.1941835  -0.0132204   0.0197823  -0.0392520   0.0035117
   15   0.0165728  -0.0132204   0.0135881  -0.0001888  -0.0003052   0.0033260
   16   0.0013225   0.0197823  -0.0001888   0.4982724  -0.0008965   0.0737376
   17  -0.0002314  -0.0392520  -0.0003052  -0.0008965   0.6063839   0.0025069
   18  -0.0003975   0.0035117   0.0033260   0.0737376   0.0025069   0.1209864
   19   0.0003894  -0.0009372   0.0001205  -0.1622784  -0.0001684  -0.0264995
   20  -0.0090357  -0.0058334  -0.0017835  -0.0001621  -0.0387206  -0.0001105
   21   0.0001508  -0.0002496  -0.0007992  -0.0267884  -0.0001093  -0.0272302
   22  -0.0009801  -0.0043974  -0.0008540  -0.1420114   0.0539569  -0.0163832
   23  -0.0016257   0.0011368  -0.0003300   0.1153253  -0.2453339   0.0210323
   24  -0.0007861  -0.0008846   0.0032530  -0.0159986   0.0093891  -0.0563421
   25   0.0003839   0.0002927   0.0000193   0.0014607   0.0004854  -0.0003612
   26  -0.0002774  -0.0017556  -0.0000700  -0.0195619  -0.0392379  -0.0039053
   27   0.0000152   0.0000500   0.0002871  -0.0003672  -0.0001008   0.0032642
   28   0.0003319  -0.0000931   0.0002100  -0.0265128   0.0790936  -0.0053577
   29   0.0000470  -0.0000665   0.0000323   0.0226685   0.0326716   0.0044878
   30   0.0001513   0.0000723  -0.0008354  -0.0055210   0.0155813   0.0029785
   31  -0.0004428   0.0009667  -0.0000533  -0.0020255  -0.0043075  -0.0010668
   32   0.0009092  -0.0014528   0.0001796  -0.0007988   0.0019245  -0.0001865
   33  -0.0000495   0.0001636  -0.0001084  -0.0010467  -0.0009707   0.0033205
   34   0.0001356  -0.0005786   0.0000195  -0.0006930  -0.0000185   0.0002171
   35   0.0013517  -0.0005057   0.0002052   0.0000117  -0.0011835  -0.0000023
   36   0.0001408  -0.0002226   0.0002282  -0.0000282   0.0000113  -0.0013177
   37  -0.0001406   0.0001353  -0.0001085   0.0002730   0.0000116   0.0002974
   38   0.0000947   0.0000382   0.0000570   0.0000069   0.0001934  -0.0000047
   39  -0.0005786   0.0004429  -0.0000707   0.0001320   0.0000075   0.0002667
   40   0.0000356   0.0000203   0.0000170  -0.0000224  -0.0000146  -0.0001557
   41   0.0000420  -0.0000136  -0.0000087  -0.0000005   0.0001528   0.0000019
   42   0.0002097  -0.0001622  -0.0000109   0.0000214   0.0000100   0.0000130
   43   0.0001969  -0.0001917   0.0000653  -0.0002650  -0.0000035  -0.0000854
   44  -0.0001057  -0.0000056  -0.0001002  -0.0000046   0.0000024  -0.0000011
   45  -0.0001534   0.0001668  -0.0000083   0.0002975  -0.0000024  -0.0000221
   46  -0.0001840   0.0002075  -0.0000349   0.0002623  -0.0000005   0.0000989
   47  -0.0000072   0.0000111   0.0000130   0.0000010  -0.0000191  -0.0000011
   48   0.0001338  -0.0001472   0.0000306  -0.0001991  -0.0000016  -0.0000302
   49  -0.0001525   0.0001253  -0.0000252   0.0001627   0.0000027   0.0000374
   50   0.0000364   0.0000061   0.0000375  -0.0000016   0.0000178   0.0000150
   51   0.0000288  -0.0000271  -0.0000197  -0.0000552   0.0000009   0.0000262
   52  -0.0000064   0.0000118  -0.0000003   0.0000169   0.0000001   0.0000052
   53   0.0000120  -0.0000172   0.0000059   0.0000004  -0.0000012  -0.0000021
   54   0.0000045  -0.0000061  -0.0000006  -0.0000018  -0.0000003  -0.0000019
   55   0.0000426  -0.0000099  -0.0000268   0.0000136   0.0000005  -0.0000065
   56  -0.0001426   0.0000538  -0.0000533   0.0000008   0.0000287  -0.0000097
   57   0.0000074   0.0000110   0.0000131  -0.0000172   0.0000007  -0.0000937
   58  -0.0000456   0.0000532  -0.0000028   0.0000411   0.0000007   0.0000020
   59   0.0000106  -0.0000173  -0.0000064  -0.0000016  -0.0000062   0.0000026
   60  -0.0000237   0.0000220  -0.0000023   0.0000343   0.0000003   0.0000025
   61  -0.0002734   0.0002749   0.0000231   0.0003072   0.0000080  -0.0001845
   62   0.0000700   0.0000779   0.0000980  -0.0000067   0.0000549   0.0000019
   63   0.0001557  -0.0001305   0.0000387   0.0000863   0.0000023   0.0000468
   64   0.0000315  -0.0000357   0.0000149  -0.0000417  -0.0000017  -0.0000254
   65   0.0000730  -0.0000892   0.0000219   0.0000001  -0.0000520   0.0000006
   66   0.0000342  -0.0000673   0.0000095  -0.0000809  -0.0000044  -0.0000380
           19          20          21          22          23          24
    1  -0.0017005  -0.0000043  -0.0001332  -0.0225892  -0.0240257  -0.0051740
    2  -0.0000049   0.0004106   0.0000096  -0.0745186   0.0304165  -0.0140505
    3  -0.0003548   0.0000068  -0.0011150  -0.0052011  -0.0041331   0.0032657
    4   0.0038647   0.0008384   0.0001176  -0.0520592   0.0290115  -0.0098636
    5  -0.0024634  -0.0032826  -0.0005051   0.0295170  -0.0168735   0.0055390
    6   0.0000753   0.0001225   0.0035698  -0.0104186   0.0055400  -0.0007875
    7  -0.0012529  -0.0012251  -0.0002831   0.0005155  -0.0003358   0.0002507
    8  -0.0006316  -0.0001719  -0.0001307  -0.0005881   0.0001125  -0.0000926
    9  -0.0002778  -0.0002343   0.0001146   0.0003795  -0.0001093  -0.0007654
   10  -0.0367818  -0.0226783  -0.0077277   0.0601609  -0.0267000   0.0104439
   11  -0.0027225  -0.0002761  -0.0005637   0.0272842  -0.0546427   0.0046803
   12  -0.0076501  -0.0043243   0.0020263   0.0107538  -0.0052079   0.0056203
   13   0.0003894  -0.0090357   0.0001508  -0.0009801  -0.0016257  -0.0007861
   14  -0.0009372  -0.0058334  -0.0002496  -0.0043974   0.0011368  -0.0008846
   15   0.0001205  -0.0017835  -0.0007992  -0.0008540  -0.0003300   0.0032530
   16  -0.1622784  -0.0001621  -0.0267884  -0.1420114   0.1153253  -0.0159986
   17  -0.0001684  -0.0387206  -0.0001093   0.0539569  -0.2453339   0.0093891
   18  -0.0264995  -0.0001105  -0.0272302  -0.0163832   0.0210323  -0.0563421
   19   0.2321669   0.0002467   0.0421814  -0.0368993   0.0025768  -0.0076347
   20   0.0002467   0.0571306   0.0002951   0.0225728  -0.0001615   0.0042702
   21   0.0421814   0.0002951   0.0183774  -0.0074898   0.0004924   0.0020530
   22  -0.0368993   0.0225728  -0.0074898   0.5700463  -0.0378204   0.0867237
   23   0.0025768  -0.0001615   0.0004924  -0.0378204   0.5367430  -0.0054874
   24  -0.0076347   0.0042702   0.0020530   0.0867237  -0.0054874   0.1235278
   25   0.0003514   0.0090235   0.0002365  -0.0684222  -0.0542388  -0.0095090
   26   0.0009643  -0.0057389   0.0001966  -0.0540422  -0.1348266  -0.0102060
   27   0.0001214   0.0017158  -0.0007813  -0.0096014  -0.0104196  -0.0236348
   28   0.0038454  -0.0007985   0.0000951  -0.2886167  -0.0333083  -0.0434852
   29   0.0025172  -0.0032781   0.0004388   0.0279333  -0.0958511   0.0050953
   30   0.0000915  -0.0001882   0.0035781  -0.0423768  -0.0068868  -0.0638174
   31  -0.0012616   0.0012226  -0.0002718  -0.0201178   0.0324969  -0.0040487
   32   0.0006238  -0.0001664   0.0001262   0.0109320  -0.0172172   0.0018168
   33  -0.0002749   0.0002300   0.0001190  -0.0043768   0.0059720   0.0025662
   34   0.0008857   0.0000031   0.0001369   0.0010767  -0.0019122  -0.0010214
   35   0.0000000   0.0000705   0.0000009  -0.0011700  -0.0035880  -0.0006662
   36   0.0000670  -0.0000007   0.0001153  -0.0007020  -0.0000061   0.0051573
   37  -0.0003620  -0.0000006  -0.0001068  -0.0002461   0.0000586  -0.0007943
   38   0.0000030   0.0000087  -0.0000017   0.0000490  -0.0001628   0.0006875
   39  -0.0004633   0.0000011  -0.0001342  -0.0001187  -0.0003628  -0.0003419
   40  -0.0000999  -0.0000003  -0.0000071   0.0004262   0.0002086  -0.0000211
   41  -0.0000028   0.0000004  -0.0000003   0.0002813  -0.0001281  -0.0000943
   42   0.0001963  -0.0000003   0.0000295  -0.0000813   0.0001490  -0.0000178
   43   0.0003069   0.0000006   0.0000633  -0.0001432  -0.0002480  -0.0001101
   44   0.0000011   0.0000430   0.0000041   0.0000853   0.0002706  -0.0005181
   45  -0.0001759   0.0000003  -0.0000169   0.0000780   0.0001850   0.0001885
   46  -0.0003518  -0.0000003  -0.0000686   0.0001478   0.0002434  -0.0000736
   47  -0.0000008  -0.0000073  -0.0000005  -0.0000377  -0.0000002   0.0000697
   48   0.0002285   0.0000001   0.0000451  -0.0000513  -0.0001572  -0.0000371
   49  -0.0001505  -0.0000014  -0.0000272   0.0001375  -0.0000173   0.0000412
   50   0.0000010  -0.0000542  -0.0000046  -0.0000540  -0.0000540   0.0002640
   51   0.0000455  -0.0000013   0.0000044  -0.0000393  -0.0000734   0.0000033
   52  -0.0000204  -0.0000000  -0.0000049   0.0000102   0.0000231   0.0000033
   53  -0.0000007   0.0000012   0.0000004   0.0000032  -0.0000073   0.0000470
   54   0.0000091   0.0000001   0.0000013  -0.0000006  -0.0000075  -0.0000019
   55   0.0000322  -0.0000002  -0.0000014  -0.0001387  -0.0000471   0.0000372
   56   0.0000022   0.0000519   0.0000028   0.0000806   0.0001856  -0.0004546
   57  -0.0000918   0.0000002   0.0000032  -0.0000380   0.0000236   0.0001684
   58  -0.0000907  -0.0000004  -0.0000146   0.0000163   0.0000403   0.0000531
   59   0.0000023  -0.0000096   0.0000000   0.0000065   0.0000060  -0.0000427
   60  -0.0000364  -0.0000003  -0.0000076   0.0000070   0.0000135   0.0000107
   61  -0.0006490  -0.0000010  -0.0000715  -0.0002092   0.0003186   0.0009387
   62  -0.0000047  -0.0000016  -0.0000005   0.0000064   0.0000708   0.0005243
   63   0.0001965   0.0000007   0.0000147  -0.0001096  -0.0000100   0.0000182
   64   0.0000564   0.0000001   0.0000143  -0.0001017  -0.0000280   0.0000250
   65  -0.0000018  -0.0000150  -0.0000009  -0.0000797  -0.0000957   0.0001117
   66   0.0001256  -0.0000001   0.0000327  -0.0000975  -0.0002087  -0.0000845
           25          26          27          28          29          30
    1  -0.0029079   0.0002057  -0.0012108  -0.1604188  -0.1149870  -0.0192738
    2   0.0040441   0.0027763   0.0008194  -0.0552326  -0.2368302  -0.0109462
    3  -0.0011673   0.0000611   0.0033712  -0.0194373  -0.0219268  -0.0610905
    4   0.0003345   0.0000910   0.0002072   0.0623401   0.0284650   0.0113932
    5  -0.0000484  -0.0000651  -0.0000204  -0.0278548  -0.0629613  -0.0060408
    6   0.0001475  -0.0000678  -0.0008380   0.0110741   0.0054158   0.0079880
    7  -0.0004304  -0.0009579  -0.0000593  -0.0009109   0.0018597  -0.0008809
    8  -0.0009039  -0.0014618  -0.0001888   0.0047773   0.0013551   0.0009969
    9  -0.0000539  -0.0001728  -0.0001151  -0.0009893   0.0002195   0.0035805
   10  -0.0010181   0.0043859  -0.0008023  -0.0517686  -0.0296081  -0.0106778
   11   0.0016172   0.0011636   0.0003093  -0.0291098  -0.0171848  -0.0057666
   12  -0.0007767   0.0008644   0.0032749  -0.0101170  -0.0057579  -0.0009117
   13   0.0003839  -0.0002774   0.0000152   0.0003319   0.0000470   0.0001513
   14   0.0002927  -0.0017556   0.0000500  -0.0000931  -0.0000665   0.0000723
   15   0.0000193  -0.0000700   0.0002871   0.0002100   0.0000323  -0.0008354
   16   0.0014607  -0.0195619  -0.0003672  -0.0265128   0.0226685  -0.0055210
   17   0.0004854  -0.0392379  -0.0001008   0.0790936   0.0326716   0.0155813
   18  -0.0003612  -0.0039053   0.0032642  -0.0053577   0.0044878   0.0029785
   19   0.0003514   0.0009643   0.0001214   0.0038454   0.0025172   0.0000915
   20   0.0090235  -0.0057389   0.0017158  -0.0007985  -0.0032781  -0.0001882
   21   0.0002365   0.0001966  -0.0007813   0.0000951   0.0004388   0.0035781
   22  -0.0684222  -0.0540422  -0.0096014  -0.2886167   0.0279333  -0.0423768
   23  -0.0542388  -0.1348266  -0.0104196  -0.0333083  -0.0958511  -0.0068868
   24  -0.0095090  -0.0102060  -0.0236348  -0.0434852   0.0050953  -0.0638174
   25   0.0975687   0.0774515   0.0172197  -0.0191579  -0.0325319  -0.0043593
   26   0.0774515   0.1945541   0.0149618  -0.0120264  -0.0180598  -0.0025119
   27   0.0172197   0.0149618   0.0136575  -0.0041844  -0.0061639   0.0023786
   28  -0.0191579  -0.0120264  -0.0041844   0.5723719   0.0470695   0.0848500
   29  -0.0325319  -0.0180598  -0.0061639   0.0470695   0.5278006   0.0119544
   30  -0.0043593  -0.0025119   0.0023786   0.0848500   0.0119544   0.1291395
   31  -0.0077979   0.0037838  -0.0012760  -0.0683469   0.0508662  -0.0082995
   32  -0.0037616   0.0031113  -0.0006836   0.0540181  -0.1291303   0.0084114
   33  -0.0013370   0.0007376  -0.0010639  -0.0079559   0.0073998  -0.0241597
   34   0.0001204   0.0005764   0.0000191  -0.0203776  -0.0118035  -0.0058167
   35  -0.0013546  -0.0005091  -0.0002162  -0.0269675   0.0038286  -0.0042369
   36   0.0001247   0.0002146   0.0002252  -0.0043115  -0.0028201   0.0031071
   37  -0.0001388  -0.0001336  -0.0001100  -0.0006096   0.0030189   0.0003491
   38  -0.0000847   0.0000468  -0.0000605   0.0000735  -0.0010139  -0.0020789
   39  -0.0005758  -0.0004352  -0.0000753  -0.0028970   0.0009165  -0.0014787
   40   0.0000376  -0.0000204   0.0000176  -0.0000178   0.0001193   0.0014350
   41  -0.0000454  -0.0000175   0.0000115  -0.0007675  -0.0001478   0.0005840
   42   0.0002040   0.0001560  -0.0000122   0.0012914  -0.0005182  -0.0004355
   43   0.0001941   0.0001907   0.0000691  -0.0003086   0.0000431  -0.0002008
   44   0.0001104  -0.0000046   0.0001048   0.0007375  -0.0002101   0.0007694
   45  -0.0001528  -0.0001691  -0.0000082  -0.0000817  -0.0003941  -0.0001802
   46  -0.0001824  -0.0002075  -0.0000374  -0.0002771   0.0006024  -0.0000257
   47   0.0000059   0.0000101  -0.0000144   0.0000847   0.0000319   0.0000308
   48   0.0001329   0.0001471   0.0000319   0.0001205  -0.0002675   0.0000996
   49  -0.0001539  -0.0001273  -0.0000275  -0.0002221   0.0004047  -0.0001755
   50  -0.0000351   0.0000079  -0.0000341  -0.0001461   0.0001250  -0.0004107
   51   0.0000299   0.0000261  -0.0000211  -0.0001064   0.0000549   0.0001851
   52  -0.0000065  -0.0000121  -0.0000004   0.0000139   0.0000459   0.0000098
   53  -0.0000121  -0.0000179  -0.0000069  -0.0000523   0.0000501  -0.0000477
   54   0.0000042   0.0000054  -0.0000010   0.0000007  -0.0000068  -0.0000066
   55   0.0000485   0.0000078  -0.0000261  -0.0005110   0.0003859   0.0001369
   56   0.0001405   0.0000538   0.0000518   0.0008784  -0.0003661   0.0007330
   57   0.0000136  -0.0000100   0.0000159  -0.0003974   0.0006944   0.0001090
   58  -0.0000451  -0.0000541  -0.0000032  -0.0002113   0.0002723  -0.0000194
   59  -0.0000095  -0.0000153   0.0000070   0.0000277   0.0001470  -0.0000087
   60  -0.0000242  -0.0000230  -0.0000024  -0.0000512   0.0001194  -0.0000286
   61  -0.0002694  -0.0002716   0.0000224  -0.0008868   0.0029292  -0.0007084
   62  -0.0000734   0.0000752  -0.0000997   0.0003222  -0.0014555   0.0003816
   63   0.0001529   0.0001363   0.0000380   0.0021171   0.0012709  -0.0001417
   64   0.0000309   0.0000357   0.0000145   0.0002491  -0.0003155  -0.0000837
   65  -0.0000720  -0.0000895  -0.0000225  -0.0007243   0.0005444  -0.0003939
   66   0.0000318   0.0000642   0.0000084  -0.0003915  -0.0002455  -0.0000567
           31          32          33          34          35          36
    1   0.0046019   0.0194997  -0.0000272  -0.2085944   0.0001388  -0.0260199
    2   0.0002740  -0.0408385  -0.0002967  -0.0000598  -0.0755277   0.0001406
    3   0.0001927   0.0030491   0.0043342  -0.0245268   0.0002348  -0.0828211
    4  -0.0008635  -0.0047943  -0.0010318  -0.0202100   0.0268375  -0.0039676
    5  -0.0018654   0.0013258  -0.0002511   0.0116213   0.0038738   0.0027991
    6  -0.0009065  -0.0010347   0.0035507  -0.0058211   0.0041621   0.0030863
    7   0.0003322   0.0001044   0.0000473  -0.0024630   0.0035664   0.0001410
    8  -0.0000879  -0.0019734  -0.0000246  -0.0022512  -0.0027812  -0.0008180
    9   0.0000457   0.0000081   0.0002042   0.0003108   0.0011002  -0.0022468
   10   0.0005054   0.0005890   0.0003813   0.0011007   0.0011928  -0.0007248
   11   0.0003306   0.0001245   0.0001194   0.0019378  -0.0035757  -0.0000931
   12   0.0002591   0.0000975  -0.0007604  -0.0010084   0.0005896   0.0051885
   13  -0.0004428   0.0009092  -0.0000495   0.0001356   0.0013517   0.0001408
   14   0.0009667  -0.0014528   0.0001636  -0.0005786  -0.0005057  -0.0002226
   15  -0.0000533   0.0001796  -0.0001084   0.0000195   0.0002052   0.0002282
   16  -0.0020255  -0.0007988  -0.0010467  -0.0006930   0.0000117  -0.0000282
   17  -0.0043075   0.0019245  -0.0009707  -0.0000185  -0.0011835   0.0000113
   18  -0.0010668  -0.0001865   0.0033205   0.0002171  -0.0000023  -0.0013177
   19  -0.0012616   0.0006238  -0.0002749   0.0008857   0.0000000   0.0000670
   20   0.0012226  -0.0001664   0.0002300   0.0000031   0.0000705  -0.0000007
   21  -0.0002718   0.0001262   0.0001190   0.0001369   0.0000009   0.0001153
   22  -0.0201178   0.0109320  -0.0043768   0.0010767  -0.0011700  -0.0007020
   23   0.0324969  -0.0172172   0.0059720  -0.0019122  -0.0035880  -0.0000061
   24  -0.0040487   0.0018168   0.0025662  -0.0010214  -0.0006662   0.0051573
   25  -0.0077979  -0.0037616  -0.0013370   0.0001204  -0.0013546   0.0001247
   26   0.0037838   0.0031113   0.0007376   0.0005764  -0.0005091   0.0002146
   27  -0.0012760  -0.0006836  -0.0010639   0.0000191  -0.0002162   0.0002252
   28  -0.0683469   0.0540181  -0.0079559  -0.0203776  -0.0269675  -0.0043115
   29   0.0508662  -0.1291303   0.0073998  -0.0118035   0.0038286  -0.0028201
   30  -0.0082995   0.0084114  -0.0241597  -0.0058167  -0.0042369   0.0031071
   31   0.0965347  -0.0774163   0.0152381  -0.0025595  -0.0037133   0.0000937
   32  -0.0774163   0.1887138  -0.0117495   0.0021710  -0.0030386   0.0008170
   33   0.0152381  -0.0117495   0.0142306   0.0002632  -0.0011659  -0.0022237
   34  -0.0025595   0.0021710   0.0002632   0.6307175  -0.0004507   0.0101909
   35  -0.0037133  -0.0030386  -0.0011659  -0.0004507   0.1778913  -0.0063391
   36   0.0000937   0.0008170  -0.0022237   0.0101909  -0.0063391   0.6319893
   37   0.0003443  -0.0009332   0.0008842  -0.2009761  -0.0004018   0.0595736
   38  -0.0016368  -0.0009213   0.0006015  -0.0011170  -0.0598140   0.0016368
   39  -0.0000197  -0.0008635  -0.0001159   0.1238729   0.0014522  -0.1976255
   40  -0.0000802   0.0001546  -0.0000222   0.0068966  -0.0001815   0.0102284
   41  -0.0000096   0.0003560   0.0000463   0.0001452   0.0038675   0.0004998
   42  -0.0002088   0.0000636   0.0002680  -0.0119318   0.0006003  -0.0420327
   43   0.0004270   0.0001081  -0.0002767  -0.0436796  -0.0006340   0.0636766
   44   0.0001981   0.0000453  -0.0001351   0.0001398   0.0051447  -0.0009616
   45  -0.0001604   0.0001746  -0.0002945   0.0072747  -0.0005772   0.0514965
   46   0.0000291  -0.0002002   0.0000422  -0.0020291   0.0000821  -0.0055954
   47  -0.0000101  -0.0000654  -0.0000164   0.0000323   0.0040558   0.0000860
   48   0.0000254   0.0000916   0.0000154  -0.0007876   0.0000568   0.0007891
   49  -0.0002227  -0.0003045  -0.0000491  -0.0028161  -0.0001365   0.0138629
   50   0.0001833   0.0001705   0.0001579  -0.0002034  -0.0030856   0.0008265
   51   0.0000860   0.0000731   0.0003289   0.0132318   0.0008002  -0.0646116
   52   0.0000036  -0.0000111  -0.0000042   0.0006069  -0.0000194   0.0003759
   53  -0.0000076  -0.0000483   0.0000018  -0.0000253  -0.0010657   0.0000096
   54  -0.0000007   0.0000031   0.0000114   0.0003211  -0.0000024  -0.0012067
   55   0.0004970   0.0002960   0.0005291  -0.0034276   0.0012825  -0.0850839
   56   0.0000160   0.0000637  -0.0001767   0.0005873   0.0069501   0.0003705
   57   0.0002795  -0.0003351  -0.0001604  -0.0364394   0.0001055   0.0069685
   58   0.0000746  -0.0001100  -0.0000144  -0.0051158   0.0000645  -0.0007541
   59   0.0000180  -0.0001178   0.0000043   0.0000756   0.0065648   0.0000726
   60   0.0000003  -0.0000458  -0.0000055  -0.0007104   0.0000828   0.0019303
   61   0.0003868  -0.0012413  -0.0008896  -0.1371858   0.0003912  -0.0217497
   62  -0.0015636  -0.0007302  -0.0008162   0.0014566  -0.0606156   0.0033690
   63   0.0000644  -0.0000011  -0.0000522  -0.0879678   0.0035767  -0.2977440
   64  -0.0000181   0.0001651  -0.0000302   0.0085861   0.0001075  -0.0095352
   65   0.0002624  -0.0001352   0.0001686  -0.0003298   0.0030432   0.0004093
   66   0.0000282  -0.0000116  -0.0000035   0.0201812   0.0002402  -0.0184562
           37          38          39          40          41          42
    1  -0.0276282  -0.0000840   0.0030275  -0.0019639   0.0000424  -0.0025558
    2  -0.0002375   0.0032562  -0.0000651  -0.0000599  -0.0024203  -0.0000084
    3   0.0202776  -0.0001711   0.0101494   0.0028184   0.0000186  -0.0014225
    4  -0.0005656  -0.0000006  -0.0028950  -0.0000524   0.0007383   0.0013686
    5  -0.0030261  -0.0010181  -0.0010136  -0.0000942  -0.0001668   0.0005528
    6   0.0003816   0.0021492  -0.0014662   0.0014675  -0.0005937  -0.0004547
    7   0.0003125   0.0016064   0.0000668  -0.0001047   0.0000413  -0.0002153
    8   0.0009926  -0.0008970   0.0008585  -0.0001580   0.0003307  -0.0000816
    9   0.0008516  -0.0005883  -0.0001211  -0.0000061  -0.0000938   0.0002586
   10  -0.0002630  -0.0000592  -0.0001334   0.0004619  -0.0002759  -0.0001062
   11  -0.0000692  -0.0001699   0.0003510  -0.0001943  -0.0001246  -0.0001612
   12  -0.0008196  -0.0006569  -0.0003618  -0.0000071   0.0000905  -0.0000274
   13  -0.0001406   0.0000947  -0.0005786   0.0000356   0.0000420   0.0002097
   14   0.0001353   0.0000382   0.0004429   0.0000203  -0.0000136  -0.0001622
   15  -0.0001085   0.0000570  -0.0000707   0.0000170  -0.0000087  -0.0000109
   16   0.0002730   0.0000069   0.0001320  -0.0000224  -0.0000005   0.0000214
   17   0.0000116   0.0001934   0.0000075  -0.0000146   0.0001528   0.0000100
   18   0.0002974  -0.0000047   0.0002667  -0.0001557   0.0000019   0.0000130
   19  -0.0003620   0.0000030  -0.0004633  -0.0000999  -0.0000028   0.0001963
   20  -0.0000006   0.0000087   0.0000011  -0.0000003   0.0000004  -0.0000003
   21  -0.0001068  -0.0000017  -0.0001342  -0.0000071  -0.0000003   0.0000295
   22  -0.0002461   0.0000490  -0.0001187   0.0004262   0.0002813  -0.0000813
   23   0.0000586  -0.0001628  -0.0003628   0.0002086  -0.0001281   0.0001490
   24  -0.0007943   0.0006875  -0.0003419  -0.0000211  -0.0000943  -0.0000178
   25  -0.0001388  -0.0000847  -0.0005758   0.0000376  -0.0000454   0.0002040
   26  -0.0001336   0.0000468  -0.0004352  -0.0000204  -0.0000175   0.0001560
   27  -0.0001100  -0.0000605  -0.0000753   0.0000176   0.0000115  -0.0000122
   28  -0.0006096   0.0000735  -0.0028970  -0.0000178  -0.0007675   0.0012914
   29   0.0030189  -0.0010139   0.0009165   0.0001193  -0.0001478  -0.0005182
   30   0.0003491  -0.0020789  -0.0014787   0.0014350   0.0005840  -0.0004355
   31   0.0003443  -0.0016368  -0.0000197  -0.0000802  -0.0000096  -0.0002088
   32  -0.0009332  -0.0009213  -0.0008635   0.0001546   0.0003560   0.0000636
   33   0.0008842   0.0006015  -0.0001159  -0.0000222   0.0000463   0.0002680
   34  -0.2009761  -0.0011170   0.1238729   0.0068966   0.0001452  -0.0119318
   35  -0.0004018  -0.0598140   0.0014522  -0.0001815   0.0038675   0.0006003
   36   0.0595736   0.0016368  -0.1976255   0.0102284   0.0004998  -0.0420327
   37   0.6035256  -0.0015030  -0.0259983  -0.0504173   0.0003781  -0.0358924
   38  -0.0015030   0.1174474  -0.0052992   0.0004104  -0.0218636   0.0017664
   39  -0.0259983  -0.0052992   0.5084430  -0.0327372   0.0017452  -0.1444126
   40  -0.0504173   0.0004104  -0.0327372   0.0657724  -0.0007894   0.0525221
   41   0.0003781  -0.0218636   0.0017452  -0.0007894   0.0107321  -0.0028302
   42  -0.0358924   0.0017664  -0.1444126   0.0525221  -0.0028302   0.2119589
   43  -0.2883587   0.0021842  -0.0755072  -0.0095081   0.0001959  -0.0081795
   44   0.0013091  -0.0590598   0.0010310   0.0004625   0.0029739   0.0004144
   45  -0.0105246   0.0006502  -0.1061492  -0.0326052   0.0005521  -0.0277198
   46  -0.0280976  -0.0002639   0.0305331  -0.0056431   0.0000094   0.0009480
   47   0.0000620   0.0029993  -0.0000216   0.0000961  -0.0009947  -0.0000552
   48   0.0064086   0.0001142  -0.0080926  -0.0052507  -0.0000304   0.0033671
   49  -0.0001777   0.0004454  -0.0311870  -0.0047749   0.0000786  -0.0023928
   50   0.0012825   0.0060357   0.0001742  -0.0000053   0.0041292   0.0000047
   51  -0.0858642   0.0004653   0.0076571   0.0031604  -0.0000281   0.0039459
   52   0.0010253   0.0000534  -0.0011225   0.0000399   0.0000015   0.0000071
   53   0.0000113   0.0056112   0.0001580   0.0000286   0.0001576   0.0000222
   54  -0.0002184   0.0001491  -0.0040717  -0.0013987   0.0000192  -0.0010212
   55  -0.0651810   0.0000340   0.0203585   0.0007915  -0.0000227  -0.0007841
   56   0.0000214  -0.0044486  -0.0000924   0.0000027  -0.0007035   0.0000209
   57   0.0197600  -0.0000864  -0.0047898  -0.0009005   0.0000226  -0.0020029
   58  -0.0012553  -0.0000069   0.0007628   0.0001395  -0.0000047  -0.0000819
   59   0.0000105  -0.0005887  -0.0000244  -0.0000045  -0.0006239  -0.0000098
   60   0.0006377  -0.0000224   0.0004238  -0.0000525  -0.0000098   0.0000091
   61   0.0587971  -0.0002550  -0.0026342  -0.0021872  -0.0000490   0.0065858
   62  -0.0010646   0.0081774   0.0009202   0.0000245   0.0042787   0.0000394
   63   0.0536171   0.0005440  -0.0548855   0.0011146   0.0000759   0.0012443
   64   0.0001481   0.0000498  -0.0018759   0.0002715   0.0000133  -0.0009247
   65   0.0000774   0.0061427   0.0001169  -0.0000056   0.0002256   0.0000271
   66  -0.0026042   0.0001473  -0.0027495   0.0003825   0.0000216  -0.0015241
           43          44          45          46          47          48
    1  -0.0006921  -0.0000747   0.0033529  -0.0000056   0.0000104  -0.0005837
    2  -0.0000086   0.0058144   0.0000872  -0.0000107   0.0001873   0.0000045
    3   0.0022928   0.0001156  -0.0022419   0.0015474  -0.0000053  -0.0003996
    4  -0.0003124  -0.0007152  -0.0001083  -0.0002780  -0.0000833   0.0001209
    5  -0.0000343  -0.0002160   0.0003847  -0.0006101   0.0000329   0.0002773
    6  -0.0002220  -0.0007623  -0.0001908  -0.0000316  -0.0000368   0.0000990
    7   0.0004409  -0.0001887  -0.0001553   0.0000296   0.0000078   0.0000214
    8  -0.0001383   0.0000376  -0.0001904   0.0002028  -0.0000626  -0.0000982
    9  -0.0002506   0.0001506  -0.0002794   0.0000453   0.0000143   0.0000136
   10  -0.0001401  -0.0000847   0.0000842   0.0001510   0.0000381  -0.0000502
   11   0.0002508   0.0002620  -0.0001733  -0.0002402  -0.0000006   0.0001576
   12  -0.0000964   0.0004812   0.0001932  -0.0000789  -0.0000607  -0.0000343
   13   0.0001969  -0.0001057  -0.0001534  -0.0001840  -0.0000072   0.0001338
   14  -0.0001917  -0.0000056   0.0001668   0.0002075   0.0000111  -0.0001472
   15   0.0000653  -0.0001002  -0.0000083  -0.0000349   0.0000130   0.0000306
   16  -0.0002650  -0.0000046   0.0002975   0.0002623   0.0000010  -0.0001991
   17  -0.0000035   0.0000024  -0.0000024  -0.0000005  -0.0000191  -0.0000016
   18  -0.0000854  -0.0000011  -0.0000221   0.0000989  -0.0000011  -0.0000302
   19   0.0003069   0.0000011  -0.0001759  -0.0003518  -0.0000008   0.0002285
   20   0.0000006   0.0000430   0.0000003  -0.0000003  -0.0000073   0.0000001
   21   0.0000633   0.0000041  -0.0000169  -0.0000686  -0.0000005   0.0000451
   22  -0.0001432   0.0000853   0.0000780   0.0001478  -0.0000377  -0.0000513
   23  -0.0002480   0.0002706   0.0001850   0.0002434  -0.0000002  -0.0001572
   24  -0.0001101  -0.0005181   0.0001885  -0.0000736   0.0000697  -0.0000371
   25   0.0001941   0.0001104  -0.0001528  -0.0001824   0.0000059   0.0001329
   26   0.0001907  -0.0000046  -0.0001691  -0.0002075   0.0000101   0.0001471
   27   0.0000691   0.0001048  -0.0000082  -0.0000374  -0.0000144   0.0000319
   28  -0.0003086   0.0007375  -0.0000817  -0.0002771   0.0000847   0.0001205
   29   0.0000431  -0.0002101  -0.0003941   0.0006024   0.0000319  -0.0002675
   30  -0.0002008   0.0007694  -0.0001802  -0.0000257   0.0000308   0.0000996
   31   0.0004270   0.0001981  -0.0001604   0.0000291  -0.0000101   0.0000254
   32   0.0001081   0.0000453   0.0001746  -0.0002002  -0.0000654   0.0000916
   33  -0.0002767  -0.0001351  -0.0002945   0.0000422  -0.0000164   0.0000154
   34  -0.0436796   0.0001398   0.0072747  -0.0020291   0.0000323  -0.0007876
   35  -0.0006340   0.0051447  -0.0005772   0.0000821   0.0040558   0.0000568
   36   0.0636766  -0.0009616   0.0514965  -0.0055954   0.0000860   0.0007891
   37  -0.2883587   0.0013091  -0.0105246  -0.0280976   0.0000620   0.0064086
   38   0.0021842  -0.0590598   0.0006502  -0.0002639   0.0029993   0.0001142
   39  -0.0755072   0.0010310  -0.1061492   0.0305331  -0.0000216  -0.0080926
   40  -0.0095081   0.0004625  -0.0326052  -0.0056431   0.0000961  -0.0052507
   41   0.0001959   0.0029739   0.0005521   0.0000094  -0.0009947  -0.0000304
   42  -0.0081795   0.0004144  -0.0277198   0.0009480  -0.0000552   0.0033671
   43   0.5620776  -0.0033062   0.0616873  -0.0922894  -0.0004225   0.0593850
   44  -0.0033062   0.1150920  -0.0070784  -0.0003833  -0.0210216   0.0008760
   45   0.0616873  -0.0070784   0.5678945   0.0554412   0.0008770  -0.0989660
   46  -0.0922894  -0.0003833   0.0554412   0.1292797   0.0006542  -0.0909397
   47  -0.0004225  -0.0210216   0.0008770   0.0006542   0.0095326  -0.0014744
   48   0.0593850   0.0008760  -0.0989660  -0.0909397  -0.0014744   0.1405880
   49  -0.1388764   0.0020751  -0.1047499  -0.0026402  -0.0004537   0.0334309
   50   0.0010406  -0.0610495   0.0041191  -0.0000885   0.0045679   0.0003920
   51  -0.0371982   0.0037061  -0.2922770   0.0087499   0.0005616  -0.0356140
   52  -0.0066993   0.0000406   0.0012470   0.0010658  -0.0000383   0.0007861
   53   0.0005197   0.0030700   0.0000805  -0.0000132  -0.0025858  -0.0000448
   54  -0.0300258   0.0003164  -0.0042807  -0.0008368  -0.0000500   0.0006428
   55   0.0585799  -0.0010654   0.0541325   0.0023029   0.0001188  -0.0070142
   56  -0.0002874   0.0073299   0.0006160   0.0000298   0.0045180   0.0001299
   57  -0.0011160   0.0009019  -0.0542227  -0.0011726   0.0000947  -0.0013165
   58  -0.0016728   0.0000141   0.0028261  -0.0002930  -0.0000153   0.0012279
   59  -0.0000030   0.0068165   0.0000829  -0.0000003   0.0000995   0.0000094
   60   0.0030764   0.0001020  -0.0005787   0.0001627   0.0000156  -0.0010379
   61  -0.0388820   0.0007445  -0.0363856  -0.0010615  -0.0000372   0.0026634
   62   0.0007580  -0.0046929   0.0006285  -0.0000056  -0.0007449  -0.0000278
   63  -0.0360764   0.0005907  -0.0320201   0.0012557  -0.0000162  -0.0002954
   64  -0.0003972   0.0000102  -0.0011712   0.0000651  -0.0000051   0.0001908
   65  -0.0000165  -0.0006420  -0.0000196  -0.0000075  -0.0005443  -0.0000072
   66  -0.0009688  -0.0000076  -0.0003161   0.0000710  -0.0000101   0.0001011
           49          50          51          52          53          54
    1   0.0008202  -0.0000041   0.0007339  -0.0000675   0.0000031  -0.0000065
    2  -0.0000148  -0.0012878  -0.0000085  -0.0000023  -0.0004233  -0.0000077
    3   0.0005305  -0.0000028  -0.0014073  -0.0000770  -0.0000091   0.0001137
    4  -0.0002108   0.0001359  -0.0000857   0.0000141   0.0000500   0.0000028
    5  -0.0003956   0.0001203  -0.0000370  -0.0000453   0.0000471   0.0000099
    6  -0.0001616   0.0004001   0.0002051   0.0000096   0.0000499  -0.0000022
    7  -0.0002218  -0.0001645   0.0000466   0.0000047   0.0000079  -0.0000014
    8   0.0002896   0.0001616  -0.0000313   0.0000102  -0.0000461  -0.0000055
    9  -0.0000446  -0.0001615   0.0002957  -0.0000041  -0.0000029   0.0000109
   10   0.0001297   0.0000513  -0.0000396   0.0000098  -0.0000031   0.0000005
   11   0.0000135  -0.0000522   0.0000711  -0.0000233  -0.0000073   0.0000075
   12   0.0000325  -0.0002672  -0.0000100   0.0000031  -0.0000440  -0.0000060
   13  -0.0001525   0.0000364   0.0000288  -0.0000064   0.0000120   0.0000045
   14   0.0001253   0.0000061  -0.0000271   0.0000118  -0.0000172  -0.0000061
   15  -0.0000252   0.0000375  -0.0000197  -0.0000003   0.0000059  -0.0000006
   16   0.0001627  -0.0000016  -0.0000552   0.0000169   0.0000004  -0.0000018
   17   0.0000027   0.0000178   0.0000009   0.0000001  -0.0000012  -0.0000003
   18   0.0000374   0.0000150   0.0000262   0.0000052  -0.0000021  -0.0000019
   19  -0.0001505   0.0000010   0.0000455  -0.0000204  -0.0000007   0.0000091
   20  -0.0000014  -0.0000542  -0.0000013  -0.0000000   0.0000012   0.0000001
   21  -0.0000272  -0.0000046   0.0000044  -0.0000049   0.0000004   0.0000013
   22   0.0001375  -0.0000540  -0.0000393   0.0000102   0.0000032  -0.0000006
   23  -0.0000173  -0.0000540  -0.0000734   0.0000231  -0.0000073  -0.0000075
   24   0.0000412   0.0002640   0.0000033   0.0000033   0.0000470  -0.0000019
   25  -0.0001539  -0.0000351   0.0000299  -0.0000065  -0.0000121   0.0000042
   26  -0.0001273   0.0000079   0.0000261  -0.0000121  -0.0000179   0.0000054
   27  -0.0000275  -0.0000341  -0.0000211  -0.0000004  -0.0000069  -0.0000010
   28  -0.0002221  -0.0001461  -0.0001064   0.0000139  -0.0000523   0.0000007
   29   0.0004047   0.0001250   0.0000549   0.0000459   0.0000501  -0.0000068
   30  -0.0001755  -0.0004107   0.0001851   0.0000098  -0.0000477  -0.0000066
   31  -0.0002227   0.0001833   0.0000860   0.0000036  -0.0000076  -0.0000007
   32  -0.0003045   0.0001705   0.0000731  -0.0000111  -0.0000483   0.0000031
   33  -0.0000491   0.0001579   0.0003289  -0.0000042   0.0000018   0.0000114
   34  -0.0028161  -0.0002034   0.0132318   0.0006069  -0.0000253   0.0003211
   35  -0.0001365  -0.0030856   0.0008002  -0.0000194  -0.0010657  -0.0000024
   36   0.0138629   0.0008265  -0.0646116   0.0003759   0.0000096  -0.0012067
   37  -0.0001777   0.0012825  -0.0858642   0.0010253   0.0000113  -0.0002184
   38   0.0004454   0.0060357   0.0004653   0.0000534   0.0056112   0.0001491
   39  -0.0311870   0.0001742   0.0076571  -0.0011225   0.0001580  -0.0040717
   40  -0.0047749  -0.0000053   0.0031604   0.0000399   0.0000286  -0.0013987
   41   0.0000786   0.0041292  -0.0000281   0.0000015   0.0001576   0.0000192
   42  -0.0023928   0.0000047   0.0039459   0.0000071   0.0000222  -0.0010212
   43  -0.1388764   0.0010406  -0.0371982  -0.0066993   0.0005197  -0.0300258
   44   0.0020751  -0.0610495   0.0037061   0.0000406   0.0030700   0.0003164
   45  -0.1047499   0.0041191  -0.2922770   0.0012470   0.0000805  -0.0042807
   46  -0.0026402  -0.0000885   0.0087499   0.0010658  -0.0000132  -0.0008368
   47  -0.0004537   0.0045679   0.0005616  -0.0000383  -0.0025858  -0.0000500
   48   0.0334309   0.0003920  -0.0356140   0.0007861  -0.0000448   0.0006428
   49   0.7485686  -0.0040980   0.0045773  -0.3307633   0.0028995  -0.0551377
   50  -0.0040980   0.1298517  -0.0079543   0.0029309  -0.0357226   0.0008965
   51   0.0045773  -0.0079543   0.6553073  -0.0581656   0.0009377  -0.0673538
   52  -0.3307633   0.0029309  -0.0581656   0.3496935  -0.0031493   0.0597970
   53   0.0028995  -0.0357226   0.0009377  -0.0031493   0.0243818  -0.0011326
   54  -0.0551377   0.0008965  -0.0673538   0.0597970  -0.0011326   0.0698244
   55  -0.2257982  -0.0000325   0.0723022  -0.0144124  -0.0002094   0.0235713
   56  -0.0010539  -0.0617762   0.0021730   0.0002154   0.0037428  -0.0002373
   57   0.1392157   0.0017929  -0.2425478  -0.0061362  -0.0000512   0.0093459
   58   0.0098976  -0.0003798   0.0218243   0.0007618  -0.0000269  -0.0004492
   59   0.0000907   0.0031538   0.0001978  -0.0000425  -0.0040563  -0.0000794
   60  -0.0090124   0.0003800  -0.0174752   0.0000977  -0.0000757   0.0008519
   61  -0.0476782  -0.0005448   0.0592122  -0.0005835  -0.0000272   0.0032213
   62   0.0000915   0.0081003  -0.0010362   0.0000007   0.0068487   0.0001346
   63   0.0132105  -0.0007328   0.0523716   0.0035524   0.0001020  -0.0031312
   64  -0.0048609   0.0000970  -0.0024722  -0.0007072  -0.0000085   0.0011455
   65   0.0000886   0.0066349   0.0001327   0.0000102   0.0000885  -0.0000063
   66  -0.0019461   0.0001082   0.0010045  -0.0003787   0.0000018   0.0002830
           55          56          57          58          59          60
    1   0.0024941  -0.0000142  -0.0012353   0.0000197  -0.0000049   0.0001004
    2   0.0000470   0.0065214   0.0001963   0.0000194   0.0000699   0.0000059
    3  -0.0017231   0.0001730  -0.0048472  -0.0011869   0.0000186  -0.0001386
    4  -0.0004826  -0.0008459  -0.0004480  -0.0002121  -0.0000258  -0.0000516
    5  -0.0003611  -0.0003086  -0.0007008  -0.0002698   0.0001510  -0.0001128
    6   0.0001017  -0.0007397   0.0000749  -0.0000207   0.0000114  -0.0000304
    7   0.0004305  -0.0000569   0.0002881   0.0000717  -0.0000158  -0.0000003
    8  -0.0002363   0.0000449   0.0003144   0.0001081  -0.0001193   0.0000405
    9   0.0004909   0.0001625  -0.0001463  -0.0000151  -0.0000030  -0.0000057
   10  -0.0001361  -0.0000747  -0.0000390   0.0000156  -0.0000069   0.0000058
   11   0.0000480   0.0001836  -0.0000157  -0.0000400   0.0000092  -0.0000137
   12   0.0000400   0.0004507   0.0001903   0.0000535   0.0000361   0.0000119
   13   0.0000426  -0.0001426   0.0000074  -0.0000456   0.0000106  -0.0000237
   14  -0.0000099   0.0000538   0.0000110   0.0000532  -0.0000173   0.0000220
   15  -0.0000268  -0.0000533   0.0000131  -0.0000028  -0.0000064  -0.0000023
   16   0.0000136   0.0000008  -0.0000172   0.0000411  -0.0000016   0.0000343
   17   0.0000005   0.0000287   0.0000007   0.0000007  -0.0000062   0.0000003
   18  -0.0000065  -0.0000097  -0.0000937   0.0000020   0.0000026   0.0000025
   19   0.0000322   0.0000022  -0.0000918  -0.0000907   0.0000023  -0.0000364
   20  -0.0000002   0.0000519   0.0000002  -0.0000004  -0.0000096  -0.0000003
   21  -0.0000014   0.0000028   0.0000032  -0.0000146   0.0000000  -0.0000076
   22  -0.0001387   0.0000806  -0.0000380   0.0000163   0.0000065   0.0000070
   23  -0.0000471   0.0001856   0.0000236   0.0000403   0.0000060   0.0000135
   24   0.0000372  -0.0004546   0.0001684   0.0000531  -0.0000427   0.0000107
   25   0.0000485   0.0001405   0.0000136  -0.0000451  -0.0000095  -0.0000242
   26   0.0000078   0.0000538  -0.0000100  -0.0000541  -0.0000153  -0.0000230
   27  -0.0000261   0.0000518   0.0000159  -0.0000032   0.0000070  -0.0000024
   28  -0.0005110   0.0008784  -0.0003974  -0.0002113   0.0000277  -0.0000512
   29   0.0003859  -0.0003661   0.0006944   0.0002723   0.0001470   0.0001194
   30   0.0001369   0.0007330   0.0001090  -0.0000194  -0.0000087  -0.0000286
   31   0.0004970   0.0000160   0.0002795   0.0000746   0.0000180   0.0000003
   32   0.0002960   0.0000637  -0.0003351  -0.0001100  -0.0001178  -0.0000458
   33   0.0005291  -0.0001767  -0.0001604  -0.0000144   0.0000043  -0.0000055
   34  -0.0034276   0.0005873  -0.0364394  -0.0051158   0.0000756  -0.0007104
   35   0.0012825   0.0069501   0.0001055   0.0000645   0.0065648   0.0000828
   36  -0.0850839   0.0003705   0.0069685  -0.0007541   0.0000726   0.0019303
   37  -0.0651810   0.0000214   0.0197600  -0.0012553   0.0000105   0.0006377
   38   0.0000340  -0.0044486  -0.0000864  -0.0000069  -0.0005887  -0.0000224
   39   0.0203585  -0.0000924  -0.0047898   0.0007628  -0.0000244   0.0004238
   40   0.0007915   0.0000027  -0.0009005   0.0001395  -0.0000045  -0.0000525
   41  -0.0000227  -0.0007035   0.0000226  -0.0000047  -0.0006239  -0.0000098
   42  -0.0007841   0.0000209  -0.0020029  -0.0000819  -0.0000098   0.0000091
   43   0.0585799  -0.0002874  -0.0011160  -0.0016728  -0.0000030   0.0030764
   44  -0.0010654   0.0073299   0.0009019   0.0000141   0.0068165   0.0001020
   45   0.0541325   0.0006160  -0.0542227   0.0028261   0.0000829  -0.0005787
   46   0.0023029   0.0000298  -0.0011726  -0.0002930  -0.0000003   0.0001627
   47   0.0001188   0.0045180   0.0000947  -0.0000153   0.0000995   0.0000156
   48  -0.0070142   0.0001299  -0.0013165   0.0012279   0.0000094  -0.0010379
   49  -0.2257982  -0.0010539   0.1392157   0.0098976   0.0000907  -0.0090124
   50  -0.0000325  -0.0617762   0.0017929  -0.0003798   0.0031538   0.0003800
   51   0.0723022   0.0021730  -0.2425478   0.0218243   0.0001978  -0.0174752
   52  -0.0144124   0.0002154  -0.0061362   0.0007618  -0.0000425   0.0000977
   53  -0.0002094   0.0037428  -0.0000512  -0.0000269  -0.0040563  -0.0000757
   54   0.0235713  -0.0002373   0.0093459  -0.0004492  -0.0000794   0.0008519
   55   0.6734920  -0.0036254   0.0226734  -0.0852358   0.0017249  -0.0818784
   56  -0.0036254   0.1326587  -0.0094304   0.0016609  -0.0362013   0.0050119
   57   0.0226734  -0.0094304   0.7349993  -0.0819955   0.0050809  -0.3132634
   58  -0.0852358   0.0016609  -0.0819955   0.0866352  -0.0018333   0.0875531
   59   0.0017249  -0.0362013   0.0050809  -0.0018333   0.0255580  -0.0054996
   60  -0.0818784   0.0050119  -0.3132634   0.0875531  -0.0054996   0.3307955
   61  -0.3283448   0.0027693  -0.0762994  -0.0045155  -0.0000002   0.0004078
   62   0.0014124  -0.0620973   0.0015823   0.0005457   0.0032121   0.0000844
   63  -0.0112419   0.0013593  -0.1375311  -0.0301534   0.0002278  -0.0021293
   64  -0.0150557  -0.0003046   0.0240888   0.0010197  -0.0000186  -0.0002418
   65   0.0002528   0.0035144  -0.0001926  -0.0000380  -0.0040320  -0.0000751
   66  -0.0065885  -0.0000618   0.0090330   0.0004083  -0.0000775   0.0006699
           61          62          63          64          65          66
    1  -0.0174105   0.0002859  -0.0119489   0.0008201  -0.0000187   0.0016784
    2   0.0005083   0.0045530   0.0001446  -0.0000049  -0.0037729  -0.0000527
    3  -0.0324895   0.0001491  -0.0032849  -0.0005506  -0.0000746   0.0010861
    4  -0.0009389  -0.0004054   0.0020839   0.0002556   0.0007132  -0.0003652
    5  -0.0029829  -0.0013635  -0.0013302   0.0003156   0.0005084   0.0002741
    6  -0.0007252  -0.0003720  -0.0001714  -0.0000617   0.0003833  -0.0000328
    7   0.0004470   0.0014504   0.0001335  -0.0000248  -0.0002272   0.0000048
    8   0.0011796  -0.0006160  -0.0000358  -0.0001475  -0.0001577   0.0000101
    9  -0.0008331   0.0007401  -0.0000123  -0.0000450  -0.0001263  -0.0000267
   10  -0.0002344   0.0000116  -0.0001214  -0.0000973   0.0000829  -0.0000864
   11  -0.0003163   0.0000761   0.0000140   0.0000277  -0.0001018   0.0002078
   12   0.0009599  -0.0005342   0.0000128   0.0000193  -0.0001043  -0.0000912
   13  -0.0002734   0.0000700   0.0001557   0.0000315   0.0000730   0.0000342
   14   0.0002749   0.0000779  -0.0001305  -0.0000357  -0.0000892  -0.0000673
   15   0.0000231   0.0000980   0.0000387   0.0000149   0.0000219   0.0000095
   16   0.0003072  -0.0000067   0.0000863  -0.0000417   0.0000001  -0.0000809
   17   0.0000080   0.0000549   0.0000023  -0.0000017  -0.0000520  -0.0000044
   18  -0.0001845   0.0000019   0.0000468  -0.0000254   0.0000006  -0.0000380
   19  -0.0006490  -0.0000047   0.0001965   0.0000564  -0.0000018   0.0001256
   20  -0.0000010  -0.0000016   0.0000007   0.0000001  -0.0000150  -0.0000001
   21  -0.0000715  -0.0000005   0.0000147   0.0000143  -0.0000009   0.0000327
   22  -0.0002092   0.0000064  -0.0001096  -0.0001017  -0.0000797  -0.0000975
   23   0.0003186   0.0000708  -0.0000100  -0.0000280  -0.0000957  -0.0002087
   24   0.0009387   0.0005243   0.0000182   0.0000250   0.0001117  -0.0000845
   25  -0.0002694  -0.0000734   0.0001529   0.0000309  -0.0000720   0.0000318
   26  -0.0002716   0.0000752   0.0001363   0.0000357  -0.0000895   0.0000642
   27   0.0000224  -0.0000997   0.0000380   0.0000145  -0.0000225   0.0000084
   28  -0.0008868   0.0003222   0.0021171   0.0002491  -0.0007243  -0.0003915
   29   0.0029292  -0.0014555   0.0012709  -0.0003155   0.0005444  -0.0002455
   30  -0.0007084   0.0003816  -0.0001417  -0.0000837  -0.0003939  -0.0000567
   31   0.0003868  -0.0015636   0.0000644  -0.0000181   0.0002624   0.0000282
   32  -0.0012413  -0.0007302  -0.0000011   0.0001651  -0.0001352  -0.0000116
   33  -0.0008896  -0.0008162  -0.0000522  -0.0000302   0.0001686  -0.0000035
   34  -0.1371858   0.0014566  -0.0879678   0.0085861  -0.0003298   0.0201812
   35   0.0003912  -0.0606156   0.0035767   0.0001075   0.0030432   0.0002402
   36  -0.0217497   0.0033690  -0.2977440  -0.0095352   0.0004093  -0.0184562
   37   0.0587971  -0.0010646   0.0536171   0.0001481   0.0000774  -0.0026042
   38  -0.0002550   0.0081774   0.0005440   0.0000498   0.0061427   0.0001473
   39  -0.0026342   0.0009202  -0.0548855  -0.0018759   0.0001169  -0.0027495
   40  -0.0021872   0.0000245   0.0011146   0.0002715  -0.0000056   0.0003825
   41  -0.0000490   0.0042787   0.0000759   0.0000133   0.0002256   0.0000216
   42   0.0065858   0.0000394   0.0012443  -0.0009247   0.0000271  -0.0015241
   43  -0.0388820   0.0007580  -0.0360764  -0.0003972  -0.0000165  -0.0009688
   44   0.0007445  -0.0046929   0.0005907   0.0000102  -0.0006420  -0.0000076
   45  -0.0363856   0.0006285  -0.0320201  -0.0011712  -0.0000196  -0.0003161
   46  -0.0010615  -0.0000056   0.0012557   0.0000651  -0.0000075   0.0000710
   47  -0.0000372  -0.0007449  -0.0000162  -0.0000051  -0.0005443  -0.0000101
   48   0.0026634  -0.0000278  -0.0002954   0.0001908  -0.0000072   0.0001011
   49  -0.0476782   0.0000915   0.0132105  -0.0048609   0.0000886  -0.0019461
   50  -0.0005448   0.0081003  -0.0007328   0.0000970   0.0066349   0.0001082
   51   0.0592122  -0.0010362   0.0523716  -0.0024722   0.0001327   0.0010045
   52  -0.0005835   0.0000007   0.0035524  -0.0007072   0.0000102  -0.0003787
   53  -0.0000272   0.0068487   0.0001020  -0.0000085   0.0000885   0.0000018
   54   0.0032213   0.0001346  -0.0031312   0.0011455  -0.0000063   0.0002830
   55  -0.3283448   0.0014124  -0.0112419  -0.0150557   0.0002528  -0.0065885
   56   0.0027693  -0.0620973   0.0013593  -0.0003046   0.0035144  -0.0000618
   57  -0.0762994   0.0015823  -0.1375311   0.0240888  -0.0001926   0.0090330
   58  -0.0045155   0.0005457  -0.0301534   0.0010197  -0.0000380   0.0004083
   59  -0.0000002   0.0032121   0.0002278  -0.0000186  -0.0040320  -0.0000775
   60   0.0004078   0.0000844  -0.0021293  -0.0002418  -0.0000751   0.0006699
   61   0.7076858  -0.0016661  -0.0408492  -0.1863166  -0.0017319   0.1397843
   62  -0.0016661   0.1331916  -0.0079206  -0.0016447  -0.0363990   0.0021550
   63  -0.0408492  -0.0079206   0.6884979   0.1407268   0.0021344  -0.2108811
   64  -0.1863166  -0.0016447   0.1407268   0.1960871   0.0016926  -0.1492223
   65  -0.0017319  -0.0363990   0.0021344   0.0016926   0.0254242  -0.0024832
   66   0.1397843   0.0021550  -0.2108811  -0.1492223  -0.0024832   0.2220324
 **********************************************************************
 **                                                                  **
 **                       VIBRATIONAL ANALYSIS                       **
 **                       --------------------                       **
 **                                                                  **
 **        VIBRATIONAL FREQUENCIES (CM**-1) AND NORMAL MODES         **
 **     FORCE CONSTANTS (mDYN/ANGSTROM) AND REDUCED MASSES (AMU)     **
 **                  INFRARED INTENSITIES (KM/MOL)                   **
 **                                                                  **
 **********************************************************************


 Mode:                 1                      2                      3
 Frequency:        19.44                  34.26                  43.89
 Force Cnst:      0.0034                 0.0149                 0.0186
 Red. Mass:      15.1418                21.5110                16.3873
 IR Active:          YES                    YES                    YES
 IR Intens:        0.256                  0.090                  0.151
 Raman Active:       YES                    YES                    YES
               X      Y      Z        X      Y      Z        X      Y      Z
 C          0.000 -0.093 -0.000   -0.009 -0.004 -0.194   -0.000  0.103 -0.006
 C          0.046 -0.072 -0.060   -0.013 -0.003 -0.163   -0.047  0.071 -0.025
 Cl         0.100 -0.098 -0.115    0.015 -0.005 -0.295   -0.106  0.106 -0.040
 C          0.049 -0.032 -0.072   -0.042 -0.001 -0.009   -0.048  0.011 -0.030
 Cl         0.113 -0.006 -0.175   -0.056  0.000  0.076   -0.109 -0.028 -0.077
 C         -0.000 -0.013 -0.001   -0.066  0.000  0.103   -0.002 -0.019  0.004
 Cl         0.000  0.038 -0.002   -0.124  0.003  0.406   -0.004 -0.099  0.016
 C         -0.049 -0.033  0.071   -0.047 -0.001 -0.012    0.045  0.011  0.029
 Cl        -0.114 -0.008  0.177   -0.067  0.001  0.069    0.105 -0.028  0.080
 C         -0.046 -0.073  0.060   -0.018 -0.003 -0.166    0.046  0.072  0.014
 Cl        -0.101 -0.100  0.117    0.004 -0.003 -0.298    0.106  0.105  0.018
 C          0.000 -0.128 -0.001   -0.022 -0.005 -0.119   -0.001  0.102 -0.003
 C          0.000  0.038  0.000    0.076 -0.005 -0.027    0.003  0.099  0.001
 Cl        -0.001  0.257  0.003    0.239 -0.018 -0.080    0.010  0.412  0.003
 C          0.000  0.048 -0.001    0.047  0.007  0.109    0.001 -0.154  0.003
 Cl         0.001  0.324  0.002    0.178  0.018  0.236    0.005 -0.336  0.005
 C          0.001 -0.133 -0.004   -0.081  0.014  0.150   -0.005 -0.317  0.002
 H          0.001 -0.124 -0.005   -0.102  0.023  0.253   -0.007 -0.511  0.003
 C          0.001 -0.310 -0.006   -0.179  0.009  0.059   -0.008 -0.238 -0.000
 H          0.001 -0.446 -0.008   -0.280  0.014  0.091   -0.013 -0.353 -0.001
 C          0.001 -0.303 -0.004   -0.149  0.001 -0.075   -0.006 -0.048 -0.003
 H          0.001 -0.429 -0.005   -0.227  0.000 -0.147   -0.009 -0.043 -0.006
 TransDip   0.000 -0.016 -0.000   -0.010  0.000  0.001   -0.001 -0.012 -0.000

 Mode:                 4                      5                      6
 Frequency:        66.47                  75.99                 100.43
 Force Cnst:      0.0867                 0.1000                 0.1521
 Red. Mass:      33.3108                29.3825                25.5946
 IR Active:          YES                    YES                    YES
 IR Intens:        0.003                  0.038                  0.093
 Raman Active:       YES                    YES                    YES
               X      Y      Z        X      Y      Z        X      Y      Z
 C          0.000 -0.000 -0.005   -0.004 -0.002  0.167    0.006  0.007 -0.199
 C         -0.018 -0.001  0.099    0.022 -0.000  0.057   -0.033  0.003 -0.074
 Cl        -0.095  0.003  0.501    0.041 -0.006  0.003   -0.153  0.021  0.405
 C          0.014  0.002 -0.076    0.040  0.001 -0.034   -0.036 -0.000 -0.081
 Cl         0.087  0.006 -0.438    0.130  0.009 -0.459   -0.044 -0.007 -0.121
 C          0.000  0.002 -0.004    0.015 -0.000  0.099   -0.042  0.002 -0.058
 Cl         0.001  0.004 -0.007   -0.062 -0.002  0.506   -0.091 -0.003  0.191
 C         -0.015  0.001  0.072    0.038 -0.001 -0.030   -0.032  0.007 -0.080
 Cl        -0.091  0.002  0.454    0.125 -0.004 -0.445   -0.033  0.011 -0.122
 C          0.018  0.000 -0.105    0.021 -0.002  0.055   -0.031  0.009 -0.071
 Cl         0.094  0.008 -0.498    0.042  0.004 -0.011   -0.144 -0.011  0.408
 C          0.000  0.004 -0.003   -0.009 -0.002  0.170    0.025  0.004 -0.236
 C          0.001 -0.010 -0.002   -0.069 -0.001  0.119    0.095 -0.002 -0.188
 Cl         0.003 -0.077 -0.004   -0.189 -0.003  0.160    0.277 -0.011 -0.255
 C          0.001  0.015 -0.000   -0.054  0.001  0.034    0.083 -0.006 -0.093
 Cl         0.003 -0.014  0.001   -0.150  0.003 -0.055    0.211  0.009  0.018
 C         -0.000  0.061  0.001    0.022  0.002  0.010    0.004 -0.018 -0.071
 H         -0.001  0.084  0.003    0.034  0.004 -0.050   -0.009 -0.024 -0.008
 C         -0.002  0.069 -0.000    0.079  0.001  0.064   -0.055 -0.019 -0.129
 H         -0.003  0.101  0.001    0.140  0.002  0.045   -0.120 -0.028 -0.108
 C         -0.001  0.038 -0.002    0.059 -0.001  0.146   -0.032 -0.005 -0.215
 H         -0.002  0.049 -0.003    0.104 -0.002  0.188   -0.076 -0.003 -0.256
 TransDip  -0.000  0.002  0.000    0.006  0.000  0.001   -0.010 -0.001 -0.002

 Mode:                 7                      8                      9
 Frequency:       101.74                 172.08                 200.65
 Force Cnst:      0.0619                 0.2349                 0.3403
 Red. Mass:      10.1455                13.4630                14.3441
 IR Active:          YES                    YES                    YES
 IR Intens:        0.455                  0.080                  0.121
 Raman Active:       YES                    YES                    YES
               X      Y      Z        X      Y      Z        X      Y      Z
 C          0.000 -0.109 -0.007   -0.030  0.001 -0.189   -0.087 -0.001  0.125
 C          0.025 -0.096  0.004    0.043  0.012 -0.163   -0.086 -0.003  0.268
 Cl         0.078 -0.130  0.020    0.184 -0.094  0.096    0.099 -0.084 -0.023
 C          0.031 -0.054  0.005    0.057  0.024 -0.160   -0.107  0.009  0.386
 Cl         0.090 -0.023  0.015    0.119  0.078  0.074    0.065  0.063 -0.097
 C         -0.001 -0.034 -0.002    0.070  0.001 -0.161   -0.117 -0.002  0.421
 Cl        -0.003  0.025  0.004    0.033 -0.001  0.061   -0.022 -0.002 -0.121
 C         -0.033 -0.054 -0.010    0.058 -0.023 -0.161   -0.106 -0.013  0.387
 Cl        -0.093 -0.023 -0.019    0.120 -0.079  0.073    0.066 -0.061 -0.096
 C         -0.027 -0.096 -0.010    0.043 -0.011 -0.162   -0.086  0.000  0.267
 Cl        -0.084 -0.130 -0.004    0.181  0.091  0.098    0.092  0.080 -0.025
 C          0.000 -0.037 -0.006   -0.116  0.003 -0.102   -0.060  0.003 -0.108
 C          0.002  0.056 -0.004   -0.126  0.002 -0.078   -0.071 -0.001 -0.134
 Cl         0.007  0.254 -0.003   -0.170  0.002 -0.081    0.002  0.004 -0.187
 C          0.002  0.117 -0.001   -0.159 -0.001  0.010   -0.079 -0.005 -0.063
 Cl         0.004 -0.183 -0.003   -0.113 -0.000  0.086    0.092  0.001  0.098
 C          0.002  0.336  0.003   -0.248 -0.003  0.043   -0.117 -0.006 -0.050
 H          0.002  0.449  0.007   -0.259 -0.005  0.096   -0.119 -0.011 -0.042
 C          0.000  0.371  0.002   -0.286 -0.001  0.010   -0.113  0.004 -0.059
 H         -0.000  0.550  0.006   -0.328 -0.002  0.024   -0.131  0.008 -0.053
 C         -0.001  0.118 -0.004   -0.256  0.003 -0.070   -0.090  0.011 -0.104
 H         -0.002  0.089 -0.005   -0.333  0.004 -0.141   -0.124  0.020 -0.136
 TransDip  -0.000  0.022  0.000   -0.009  0.000 -0.002   -0.011  0.000 -0.001

 Mode:                10                     11                     12
 Frequency:       208.57                 214.06                 219.61
 Force Cnst:      0.7555                 0.1342                 0.6310
 Red. Mass:      29.4795                 4.9712                22.2061
 IR Active:          YES                    YES                    YES
 IR Intens:        0.028                  0.202                  0.404
 Raman Active:       YES                    YES                    YES
               X      Y      Z        X      Y      Z        X      Y      Z
 C         -0.059  0.001  0.031    0.000  0.002  0.000    0.000 -0.103 -0.001
 C         -0.038 -0.000  0.031   -0.004 -0.002  0.008   -0.014 -0.135  0.002
 Cl         0.082 -0.071  0.008    0.060 -0.037  0.014   -0.366  0.030 -0.069
 C         -0.040  0.010  0.044   -0.005  0.006  0.003    0.028 -0.169  0.013
 Cl         0.018  0.043 -0.006    0.001  0.009  0.001    0.206 -0.104  0.038
 C         -0.044  0.000  0.051    0.001  0.001 -0.004   -0.007 -0.116  0.001
 Cl        -0.038  0.000 -0.022    0.000 -0.069  0.001   -0.009  0.458 -0.000
 C         -0.040 -0.009  0.045    0.006  0.006 -0.010   -0.032 -0.167 -0.010
 Cl         0.022 -0.042 -0.005   -0.011  0.015 -0.000   -0.135 -0.146 -0.027
 C         -0.038  0.002  0.033    0.005 -0.003 -0.011    0.008 -0.131 -0.003
 Cl         0.082  0.074  0.009   -0.054 -0.034 -0.013    0.316  0.010  0.059
 C         -0.081 -0.001  0.054    0.000  0.047  0.003   -0.002 -0.025 -0.001
 C         -0.024  0.013  0.135    0.000 -0.131  0.001   -0.002 -0.103 -0.001
 Cl         0.617 -0.006 -0.044    0.008  0.049  0.002    0.006  0.037 -0.002
 C         -0.064  0.018  0.163   -0.001 -0.236 -0.001   -0.003 -0.157 -0.000
 Cl        -0.563 -0.001 -0.256   -0.006  0.091 -0.003   -0.007  0.052 -0.001
 C         -0.021  0.016  0.138    0.000 -0.271 -0.002   -0.004 -0.165 -0.000
 H         -0.026  0.024  0.162   -0.001 -0.429 -0.004   -0.005 -0.247 -0.001
 C         -0.085 -0.013  0.103    0.001  0.127  0.003   -0.003  0.083  0.002
 H         -0.130 -0.027  0.118    0.002  0.274  0.006   -0.004  0.194  0.005
 C         -0.081 -0.025  0.068    0.002  0.343  0.007   -0.002  0.182  0.002
 H         -0.093 -0.049  0.058    0.004  0.658  0.012   -0.003  0.356  0.004
 TransDip  -0.003 -0.001 -0.004    0.000  0.014  0.000    0.001  0.020  0.000

 Mode:                13                     14                     15
 Frequency:       219.97                 234.51                 248.30
 Force Cnst:      0.9802                 1.0984                 0.6952
 Red. Mass:      34.3817                33.8963                19.1379
 IR Active:          YES                    YES                    YES
 IR Intens:        0.074                  0.000                  0.121
 Raman Active:       YES                    YES                    YES
               X      Y      Z        X      Y      Z        X      Y      Z
 C          0.011  0.011 -0.010   -0.001  0.014  0.000    0.068  0.000 -0.033
 C         -0.033 -0.017 -0.013    0.022  0.049  0.005    0.142  0.072  0.051
 Cl        -0.323  0.152 -0.061    0.235 -0.067  0.047   -0.091  0.261 -0.016
 C         -0.025 -0.002  0.004    0.018  0.013 -0.004    0.165  0.016  0.131
 Cl         0.457  0.290  0.090   -0.445 -0.247 -0.087   -0.028 -0.150 -0.031
 C         -0.093  0.013 -0.007   -0.002  0.018 -0.002    0.259 -0.001  0.176
 Cl        -0.098 -0.052 -0.025   -0.004  0.561  0.003    0.385  0.003  0.047
 C         -0.019  0.041  0.006   -0.020  0.013 -0.000    0.164 -0.017  0.131
 Cl         0.502 -0.262  0.096    0.440 -0.244  0.084   -0.026  0.146 -0.029
 C         -0.036  0.047 -0.013   -0.024  0.049 -0.006    0.142 -0.072  0.051
 Cl        -0.409 -0.163 -0.080   -0.229 -0.062 -0.047   -0.093 -0.264 -0.020
 C         -0.009  0.003 -0.007    0.001 -0.035  0.001   -0.028  0.001 -0.082
 C         -0.010  0.001 -0.003    0.001 -0.068  0.000   -0.076  0.001 -0.089
 Cl         0.017 -0.000 -0.013    0.000  0.018  0.002   -0.015  0.002 -0.147
 C         -0.016  0.002  0.010    0.002 -0.057 -0.001   -0.123 -0.000  0.025
 Cl        -0.037 -0.000 -0.002    0.002  0.015 -0.001   -0.159  0.000  0.057
 C         -0.024  0.003  0.013    0.003 -0.009 -0.000   -0.193 -0.001  0.053
 H         -0.025  0.005  0.018    0.003  0.013 -0.000   -0.199 -0.001  0.082
 C         -0.029  0.000  0.009    0.003  0.045  0.000   -0.208  0.000  0.038
 H         -0.035 -0.000  0.010    0.004  0.108  0.001   -0.244  0.000  0.049
 C         -0.026 -0.000 -0.002    0.002  0.027  0.001   -0.170  0.002 -0.050
 H         -0.035  0.001 -0.011    0.004  0.082  0.003   -0.261  0.005 -0.135
 TransDip   0.009 -0.001  0.001    0.000 -0.000  0.000   -0.010  0.000 -0.005

 Mode:                16                     17                     18
 Frequency:       293.22                 322.66                 334.34
 Force Cnst:      0.3484                 1.6061                 0.7264
 Red. Mass:       6.8779                26.1848                11.0287
 IR Active:          YES                    YES                    YES
 IR Intens:        0.663                  0.128                  0.097
 Raman Active:       YES                    YES                    YES
               X      Y      Z        X      Y      Z        X      Y      Z
 C          0.000  0.009  0.003    0.001 -0.121 -0.004    0.069  0.003 -0.366
 C         -0.041 -0.034 -0.018   -0.167 -0.159  0.011    0.032  0.001 -0.171
 Cl         0.013 -0.096  0.003   -0.221 -0.328 -0.047   -0.002  0.002  0.028
 C         -0.025 -0.021 -0.013   -0.167  0.166  0.014   -0.031 -0.002  0.168
 Cl         0.019 -0.003  0.004   -0.221  0.333 -0.047    0.004 -0.002 -0.028
 C          0.000 -0.028 -0.003   -0.001  0.129  0.003   -0.062 -0.002  0.322
 Cl        -0.001  0.038  0.001    0.000  0.049 -0.000    0.007  0.000 -0.050
 C          0.026 -0.021  0.009    0.166  0.168 -0.009   -0.030 -0.001  0.161
 Cl        -0.019 -0.002 -0.003    0.220  0.336  0.049    0.003  0.000 -0.027
 C          0.041 -0.033  0.020    0.168 -0.157 -0.014    0.033  0.002 -0.177
 Cl        -0.015 -0.096 -0.005    0.222 -0.327  0.045   -0.004 -0.002  0.029
 C          0.000  0.306  0.005    0.000 -0.076 -0.002    0.025  0.004 -0.128
 C          0.000  0.427  0.005    0.001 -0.139 -0.002    0.183  0.003  0.062
 Cl        -0.000 -0.065 -0.002   -0.000  0.016  0.002   -0.044 -0.004  0.252
 C         -0.000  0.285  0.003    0.001 -0.098 -0.001    0.189  0.002  0.048
 Cl         0.002 -0.035  0.001   -0.000  0.011 -0.001    0.057  0.002 -0.199
 C         -0.001 -0.137 -0.004    0.000  0.049  0.002   -0.018 -0.005  0.128
 H         -0.003 -0.512 -0.012    0.001  0.182  0.006   -0.061 -0.013  0.353
 C          0.001 -0.144 -0.003   -0.001  0.035  0.001   -0.209 -0.001  0.003
 H         -0.001 -0.475 -0.009   -0.002  0.130  0.003   -0.319 -0.005  0.040
 C          0.002  0.214  0.003   -0.002 -0.084 -0.002   -0.187  0.005 -0.087
 H          0.003  0.184  0.004   -0.002 -0.096 -0.003   -0.263  0.007 -0.158
 TransDip  -0.000 -0.026 -0.000   -0.000  0.011  0.000   -0.009 -0.000 -0.005

 Mode:                19                     20                     21
 Frequency:       338.20                 346.90                 377.03
 Force Cnst:      0.8431                 2.0753                 2.6647
 Red. Mass:      12.5111                29.2702                31.8156
 IR Active:          YES                    YES                    YES
 IR Intens:        0.024                  0.009                  0.145
 Raman Active:       YES                    YES                    YES
               X      Y      Z        X      Y      Z        X      Y      Z
 C          0.000 -0.010 -0.003   -0.138 -0.001  0.038   -0.095 -0.000  0.053
 C          0.084 -0.006 -0.478   -0.051  0.163  0.024   -0.122 -0.099  0.028
 Cl        -0.022 -0.012  0.073    0.126  0.246  0.019   -0.236 -0.415 -0.049
 C          0.088  0.011 -0.492   -0.078  0.223 -0.037   -0.017  0.047 -0.032
 Cl        -0.022  0.014  0.073   -0.222  0.481 -0.035   -0.050  0.117 -0.005
 C         -0.000  0.005  0.002    0.100  0.001 -0.032    0.208  0.001 -0.035
 Cl         0.000 -0.000 -0.000    0.158  0.000  0.037    0.585  0.001  0.121
 C         -0.089  0.005  0.495   -0.075 -0.222 -0.043   -0.017 -0.047 -0.031
 Cl         0.021  0.014 -0.073   -0.219 -0.481 -0.038   -0.050 -0.117 -0.006
 C         -0.083 -0.012  0.474   -0.048 -0.164  0.018   -0.123  0.098  0.030
 Cl         0.023 -0.012 -0.073    0.128 -0.247  0.017   -0.238  0.414 -0.045
 C         -0.000 -0.015 -0.001   -0.071  0.001  0.033   -0.071 -0.000  0.018
 C          0.001 -0.013  0.000   -0.020  0.001  0.047   -0.024 -0.001  0.034
 Cl        -0.000  0.005  0.002    0.042 -0.001  0.073    0.038 -0.001  0.061
 C          0.001 -0.026  0.000    0.013  0.002 -0.035    0.002 -0.000 -0.037
 Cl         0.001  0.005 -0.001    0.084  0.000 -0.045    0.078  0.000 -0.061
 C         -0.000 -0.007  0.001    0.033 -0.000 -0.051   -0.023  0.001 -0.035
 H         -0.000  0.000  0.003    0.032 -0.002 -0.046   -0.029  0.002 -0.002
 C         -0.001  0.020  0.000    0.030  0.000 -0.051   -0.037  0.001 -0.041
 H         -0.002  0.055  0.001    0.052 -0.001 -0.058   -0.020  0.001 -0.046
 C         -0.001  0.001 -0.001    0.007  0.001  0.011   -0.048 -0.000  0.005
 H         -0.002  0.021 -0.001    0.064  0.001  0.064   -0.020 -0.001  0.031
 TransDip  -0.000  0.005 -0.000   -0.002 -0.000  0.002   -0.012  0.000  0.003

 Mode:                22                     23                     24
 Frequency:       402.60                 461.87                 494.84
 Force Cnst:      1.1536                 1.0819                 1.4928
 Red. Mass:      12.0801                 8.6079                10.3473
 IR Active:          YES                    YES                    YES
 IR Intens:        3.386                  4.658                  5.714
 Raman Active:       YES                    YES                    YES
               X      Y      Z        X      Y      Z        X      Y      Z
 C          0.107  0.001 -0.274    0.094  0.001  0.058    0.021 -0.002  0.029
 C          0.054 -0.018 -0.263    0.014 -0.024  0.132    0.055 -0.007 -0.230
 Cl        -0.028 -0.043  0.020   -0.015 -0.024 -0.012   -0.006 -0.006  0.014
 C         -0.021  0.015  0.080    0.017  0.003 -0.002    0.011  0.000 -0.023
 Cl        -0.039  0.064 -0.018   -0.036  0.048 -0.006   -0.008  0.008  0.002
 C         -0.052 -0.001  0.306    0.026  0.001 -0.138   -0.050 -0.001  0.271
 Cl         0.031  0.000 -0.034   -0.028 -0.000  0.010   -0.002 -0.000 -0.026
 C         -0.021 -0.015  0.080    0.017 -0.003 -0.002    0.009  0.001 -0.024
 Cl        -0.038 -0.064 -0.018   -0.036 -0.048 -0.007   -0.007 -0.008  0.002
 C          0.053  0.021 -0.262    0.014  0.023  0.132    0.052  0.008 -0.230
 Cl        -0.028  0.044  0.021   -0.016  0.023 -0.012   -0.006  0.007  0.014
 C          0.110 -0.000 -0.040    0.174  0.002 -0.088   -0.023 -0.006  0.328
 C          0.043  0.003 -0.037    0.225 -0.001 -0.054   -0.144  0.003  0.100
 Cl        -0.073  0.001 -0.083   -0.129  0.003 -0.190   -0.004  0.002 -0.198
 C         -0.006  0.000  0.091    0.223 -0.002  0.217   -0.095 -0.001 -0.017
 Cl        -0.216 -0.002  0.239   -0.033  0.001 -0.094    0.138  0.002 -0.140
 C          0.231 -0.003  0.003    0.098 -0.004  0.354   -0.149 -0.002  0.042
 H          0.269 -0.004 -0.189    0.076 -0.006  0.484   -0.134 -0.003 -0.019
 C          0.295 -0.001  0.010   -0.046 -0.007  0.268    0.024 -0.000  0.255
 H          0.251 -0.001  0.024   -0.241 -0.011  0.333    0.257  0.004  0.183
 C          0.279  0.001 -0.052    0.021  0.003 -0.023   -0.027 -0.008  0.419
 H          0.325  0.001 -0.009   -0.144  0.007 -0.174   -0.006 -0.010  0.445
 TransDip   0.058 -0.000 -0.011    0.044 -0.001  0.054   -0.007 -0.001  0.076

 Mode:                25                     26                     27
 Frequency:       515.71                 533.22                 601.81
 Force Cnst:      0.6392                 1.1076                 2.5605
 Red. Mass:       4.0791                 6.6119                11.9991
 IR Active:          YES                    YES                    YES
 IR Intens:        0.503                  2.347                  0.033
 Raman Active:       YES                    YES                    YES
               X      Y      Z        X      Y      Z        X      Y      Z
 C          0.000 -0.048 -0.001   -0.001 -0.190 -0.002    0.002  0.013 -0.003
 C          0.029 -0.019  0.007    0.124 -0.080  0.026   -0.095  0.005  0.495
 Cl        -0.003  0.012 -0.002   -0.020  0.044 -0.004    0.004 -0.003 -0.032
 C          0.022  0.010  0.014    0.101  0.038  0.019    0.086  0.004 -0.478
 Cl        -0.011  0.006 -0.003   -0.040  0.020 -0.008   -0.003 -0.002  0.031
 C          0.000  0.022 -0.003   -0.000  0.091 -0.002    0.001  0.001 -0.003
 Cl         0.000 -0.006  0.000    0.001 -0.022  0.000   -0.001  0.000  0.000
 C         -0.023  0.010 -0.013   -0.103  0.038 -0.018   -0.085 -0.001  0.483
 Cl         0.011  0.006  0.003    0.041  0.021  0.008    0.002 -0.002 -0.031
 C         -0.030 -0.019 -0.003   -0.126 -0.082 -0.024    0.097  0.011 -0.495
 Cl         0.003  0.012  0.001    0.020  0.044  0.005   -0.005 -0.003  0.032
 C          0.000 -0.078 -0.003   -0.001 -0.396 -0.005    0.001  0.016  0.001
 C          0.003  0.303  0.003   -0.000 -0.065 -0.001   -0.000 -0.014 -0.000
 Cl        -0.001 -0.028 -0.000    0.000  0.005 -0.000    0.000 -0.001  0.000
 C          0.001 -0.088 -0.000    0.002  0.408  0.006   -0.001  0.025 -0.001
 Cl        -0.000  0.013  0.000   -0.000 -0.028 -0.000   -0.000 -0.000  0.000
 C         -0.000 -0.199 -0.002   -0.001 -0.127 -0.002   -0.002 -0.019 -0.001
 H         -0.002 -0.402 -0.004   -0.004 -0.534 -0.009   -0.002 -0.063 -0.003
 C          0.001  0.285  0.004   -0.000 -0.013 -0.000    0.000  0.022  0.001
 H          0.002  0.621  0.010   -0.000 -0.065 -0.001    0.002  0.012  0.000
 C         -0.001 -0.203 -0.005    0.001  0.141  0.003   -0.000 -0.016  0.002
 H         -0.002 -0.419 -0.009    0.002  0.471  0.008   -0.001 -0.066  0.000
 TransDip   0.000 -0.023 -0.000   -0.002 -0.049 -0.001    0.001 -0.006  0.000

 Mode:                28                     29                     30
 Frequency:       608.74                 639.88                 646.96
 Force Cnst:      2.5367                 2.6130                 2.4081
 Red. Mass:      11.6188                10.8316                 9.7650
 IR Active:          YES                    YES                    YES
 IR Intens:       46.963                  1.375                 10.738
 Raman Active:       YES                    YES                    YES
               X      Y      Z        X      Y      Z        X      Y      Z
 C          0.390 -0.000 -0.022   -0.007 -0.002  0.405   -0.001 -0.146 -0.001
 C          0.270 -0.075  0.080    0.061 -0.010  0.022    0.229 -0.037  0.053
 Cl        -0.059 -0.064 -0.013   -0.015 -0.014  0.003   -0.060 -0.040 -0.012
 C          0.212 -0.004  0.106    0.129  0.006 -0.382    0.256  0.243  0.041
 Cl        -0.081  0.087 -0.019   -0.018  0.016  0.017   -0.007 -0.080 -0.001
 C          0.154  0.003 -0.081   -0.064 -0.001  0.557   -0.002  0.411  0.001
 Cl        -0.150 -0.001 -0.022   -0.029 -0.000 -0.035    0.001 -0.053 -0.000
 C          0.209  0.007  0.100    0.126  0.000 -0.377   -0.259  0.242 -0.038
 Cl        -0.080 -0.088 -0.019   -0.018 -0.017  0.017    0.008 -0.079  0.001
 C          0.265  0.074  0.085    0.060  0.010  0.018   -0.231 -0.039 -0.054
 Cl        -0.058  0.063 -0.013   -0.014  0.013  0.003    0.060 -0.041  0.012
 C          0.261 -0.002  0.031    0.046 -0.001 -0.101   -0.001  0.140  0.001
 C          0.035  0.001 -0.118    0.058  0.000 -0.085    0.000  0.157  0.003
 Cl         0.037 -0.001  0.069    0.004 -0.001  0.041   -0.000 -0.003 -0.000
 C         -0.076  0.003 -0.193    0.041  0.002  0.002   -0.001 -0.265 -0.003
 Cl        -0.038 -0.000  0.043   -0.019 -0.000  0.010    0.000  0.010 -0.000
 C         -0.298  0.004 -0.168   -0.012 -0.002  0.026    0.003  0.137  0.003
 H         -0.296  0.006 -0.195   -0.028 -0.006  0.102    0.005  0.436  0.008
 C         -0.088 -0.000  0.017   -0.079  0.003 -0.058   -0.001 -0.117 -0.002
 H          0.160  0.001 -0.066   -0.200  0.004 -0.022   -0.004 -0.256 -0.004
 C         -0.056 -0.001  0.112   -0.014  0.001 -0.173    0.001  0.097 -0.000
 H         -0.197  0.003 -0.022   -0.088  0.003 -0.247    0.001 -0.052 -0.002
 TransDip   0.216  0.002 -0.039    0.031  0.001 -0.020   -0.001  0.105  0.001

 Mode:                31                     32                     33
 Frequency:       683.22                 737.94                 740.31
 Force Cnst:      2.7551                 3.0956                 2.6405
 Red. Mass:      10.0175                 9.6482                 8.1772
 IR Active:          YES                    YES                    YES
 IR Intens:       52.084                  6.372                 31.268
 Raman Active:       YES                    YES                    YES
               X      Y      Z        X      Y      Z        X      Y      Z
 C         -0.001  0.326  0.002   -0.089 -0.005  0.484    0.061  0.005 -0.187
 C         -0.061  0.277 -0.032    0.080  0.005 -0.309   -0.126 -0.040  0.100
 Cl        -0.047 -0.119 -0.007   -0.006 -0.005  0.011    0.025  0.025  0.001
 C         -0.023  0.217  0.016   -0.013  0.006  0.211   -0.111 -0.040 -0.107
 Cl         0.060 -0.114  0.009   -0.002  0.002 -0.005    0.013 -0.011  0.004
 C         -0.000  0.225 -0.001    0.061  0.001 -0.164   -0.168 -0.000  0.039
 Cl        -0.000 -0.017 -0.000   -0.015 -0.000  0.001    0.073  0.000  0.012
 C          0.021  0.217 -0.010   -0.015 -0.009  0.210   -0.108  0.043 -0.106
 Cl        -0.059 -0.114 -0.010   -0.002 -0.002 -0.005    0.011  0.010  0.004
 C          0.060  0.277  0.032    0.078 -0.006 -0.310   -0.122  0.045  0.101
 Cl         0.048 -0.119  0.006   -0.007  0.005  0.011    0.026 -0.027  0.000
 C         -0.001 -0.000  0.001   -0.004  0.004 -0.127    0.171 -0.006 -0.117
 C         -0.001 -0.239 -0.002   -0.096 -0.000 -0.166   -0.052  0.009 -0.248
 Cl        -0.000  0.006 -0.000    0.019 -0.001  0.068    0.029 -0.002  0.091
 C          0.002  0.279  0.004   -0.142  0.001  0.066   -0.189 -0.001 -0.050
 Cl         0.000 -0.008 -0.000    0.034  0.000 -0.041    0.020  0.000 -0.029
 C         -0.000 -0.144 -0.002   -0.064 -0.001  0.099   -0.262  0.002  0.016
 H         -0.002 -0.500 -0.008   -0.032 -0.008 -0.063   -0.193  0.020 -0.332
 C          0.001  0.154  0.002    0.024  0.000  0.154    0.126 -0.010  0.380
 H          0.002  0.225  0.003   -0.192 -0.009  0.221    0.200  0.003  0.358
 C         -0.001 -0.139 -0.001    0.140  0.002 -0.242    0.210  0.001 -0.042
 H          0.001 -0.134  0.001   -0.001 -0.005 -0.375   -0.035  0.025 -0.264
 TransDip  -0.001  0.231  0.001   -0.079 -0.002 -0.019   -0.157  0.005 -0.086

 Mode:                34                     35                     36
 Frequency:       749.17                 771.03                 805.40
 Force Cnst:      0.7524                 3.6968                 0.7378
 Red. Mass:       2.2752                10.5544                 1.9305
 IR Active:          YES                    YES                    YES
 IR Intens:       48.245                  7.931                  9.896
 Raman Active:       YES                    YES                    YES
               X      Y      Z        X      Y      Z        X      Y      Z
 C          0.001 -0.079 -0.005    0.087 -0.002  0.278    0.001 -0.047 -0.001
 C          0.035 -0.072  0.001   -0.104 -0.113 -0.142    0.019 -0.056  0.002
 Cl         0.005  0.019  0.001    0.036  0.041  0.011    0.003  0.011  0.001
 C          0.033 -0.015  0.010   -0.194 -0.103  0.023    0.021 -0.002  0.006
 Cl        -0.010  0.011 -0.002    0.009 -0.004  0.001   -0.005  0.003 -0.001
 C         -0.001  0.008  0.001   -0.278 -0.000 -0.094   -0.001  0.018 -0.000
 Cl         0.001 -0.002  0.000    0.113  0.000  0.022    0.000 -0.002  0.000
 C         -0.034 -0.014 -0.014   -0.196  0.101  0.024   -0.022 -0.002 -0.006
 Cl         0.010  0.011  0.002    0.009  0.004  0.001    0.005  0.003  0.001
 C         -0.037 -0.072  0.003   -0.106  0.112 -0.141   -0.019 -0.056 -0.002
 Cl        -0.004  0.018 -0.001    0.037 -0.041  0.011   -0.003  0.011 -0.001
 C          0.001  0.202  0.002    0.274  0.001  0.065    0.000  0.173  0.002
 C         -0.002 -0.169 -0.004    0.309 -0.002 -0.043   -0.000 -0.076 -0.001
 Cl         0.000  0.006  0.001   -0.010  0.000 -0.016    0.000  0.002  0.000
 C         -0.002  0.057  0.001    0.280  0.002 -0.215    0.000  0.105  0.002
 Cl         0.000  0.002 -0.000   -0.085 -0.001  0.076   -0.000 -0.005 -0.000
 C         -0.002 -0.010  0.000   -0.137  0.003 -0.132   -0.001 -0.119 -0.002
 H         -0.004 -0.495 -0.011   -0.196 -0.006  0.159    0.004  0.529  0.008
 C          0.002  0.128  0.005   -0.109  0.004 -0.112   -0.000 -0.049 -0.000
 H         -0.001 -0.440 -0.004    0.198 -0.004 -0.213    0.005  0.728  0.012
 C          0.002 -0.021 -0.001   -0.125 -0.002  0.178   -0.000 -0.096 -0.002
 H         -0.002 -0.670 -0.011   -0.202 -0.011  0.105    0.001  0.327  0.004
 TransDip  -0.002 -0.222 -0.004    0.008 -0.001 -0.090    0.002  0.101  0.002

 Mode:                37                     38                     39
 Frequency:       865.61                 897.88                 923.42
 Force Cnst:      5.6102                 4.8639                 0.6951
 Red. Mass:      12.7081                10.2399                 1.3835
 IR Active:          YES                    YES                    YES
 IR Intens:        0.226                 29.156                  0.756
 Raman Active:       YES                    YES                    YES
               X      Y      Z        X      Y      Z        X      Y      Z
 C         -0.001 -0.219 -0.001   -0.312 -0.000 -0.009   -0.000  0.002  0.000
 C         -0.319 -0.312 -0.059   -0.093  0.237 -0.031   -0.009  0.012 -0.002
 Cl         0.046  0.088  0.008   -0.019 -0.030 -0.003    0.000 -0.001  0.000
 C         -0.316  0.320 -0.058   -0.012  0.278  0.002   -0.011  0.006 -0.002
 Cl         0.049 -0.094  0.009    0.032 -0.044  0.006    0.002 -0.002  0.000
 C          0.000  0.254  0.001    0.377  0.001  0.069    0.000 -0.003 -0.000
 Cl        -0.000  0.007 -0.000   -0.078 -0.000 -0.015   -0.000  0.001 -0.000
 C          0.315  0.321  0.062   -0.012 -0.279 -0.001    0.011  0.006  0.002
 Cl        -0.048 -0.094 -0.010    0.032  0.045  0.006   -0.002 -0.002 -0.000
 C          0.321 -0.312  0.055   -0.092 -0.236 -0.033    0.009  0.012  0.003
 Cl        -0.046  0.088 -0.007   -0.020  0.029 -0.002   -0.000 -0.001 -0.000
 C          0.000 -0.053 -0.001    0.061  0.003 -0.044    0.000 -0.053 -0.000
 C          0.001  0.018  0.000    0.237 -0.000 -0.081   -0.000  0.005 -0.000
 Cl        -0.000 -0.000 -0.000   -0.003 -0.000  0.011    0.000 -0.000  0.000
 C          0.000 -0.020 -0.001    0.230  0.002 -0.209   -0.000  0.031  0.001
 Cl        -0.000  0.001  0.000   -0.049 -0.000  0.040    0.000 -0.003 -0.000
 C         -0.000  0.028  0.000   -0.181  0.002 -0.075   -0.001 -0.121 -0.002
 H         -0.001 -0.113 -0.001   -0.189  0.003 -0.023    0.005  0.696  0.011
 C         -0.000 -0.000 -0.000    0.065 -0.003  0.175    0.000  0.013  0.000
 H         -0.000 -0.086 -0.002    0.391 -0.003  0.075   -0.001 -0.090 -0.001
 C         -0.000  0.004  0.000    0.029 -0.002  0.104    0.001  0.121  0.002
 H          0.000  0.060  0.001   -0.073 -0.001  0.021   -0.002 -0.688 -0.010
 TransDip   0.001  0.015 -0.000    0.166  0.001 -0.048   -0.001  0.028 -0.000

 Mode:                40                     41                     42
 Frequency:       990.82                1050.76                1079.36
 Force Cnst:      0.7646                 5.1772                 4.1149
 Red. Mass:       1.3219                 7.9586                 5.9948
 IR Active:          YES                    YES                    YES
 IR Intens:        0.068                 23.277                 19.312
 Raman Active:       YES                    YES                    YES
               X      Y      Z        X      Y      Z        X      Y      Z
 C         -0.000 -0.001  0.000   -0.087 -0.000 -0.032    0.180  0.000  0.005
 C         -0.002  0.003 -0.001    0.074  0.055  0.016   -0.101 -0.147 -0.015
 Cl         0.000 -0.000  0.000   -0.003 -0.005 -0.001    0.008  0.014  0.001
 C         -0.002  0.001 -0.000    0.080 -0.143  0.015   -0.115  0.193 -0.020
 Cl         0.000 -0.000  0.000   -0.011  0.017 -0.002    0.012 -0.021  0.002
 C          0.000 -0.002  0.000   -0.141 -0.000 -0.027    0.195  0.000  0.036
 Cl        -0.000  0.000 -0.000    0.015  0.000  0.003   -0.019 -0.000 -0.004
 C          0.002  0.001  0.000    0.080  0.143  0.016   -0.114 -0.194 -0.022
 Cl        -0.000 -0.000 -0.000   -0.011 -0.017 -0.002    0.012  0.021  0.002
 C          0.002  0.003  0.001    0.074 -0.054  0.016   -0.101  0.147 -0.014
 Cl        -0.000 -0.000 -0.000   -0.004  0.005 -0.001    0.008 -0.014  0.001
 C          0.000 -0.007 -0.000   -0.189 -0.000  0.020    0.130 -0.002  0.095
 C         -0.000 -0.011 -0.000    0.103 -0.006  0.419   -0.011 -0.002  0.140
 Cl         0.000  0.000  0.000   -0.014  0.001 -0.048   -0.005  0.000 -0.021
 C         -0.000 -0.003 -0.000    0.174  0.000 -0.113   -0.090 -0.002  0.139
 Cl         0.000  0.001 -0.000   -0.010 -0.000  0.008    0.015  0.000 -0.020
 C          0.001  0.071  0.001   -0.337  0.003 -0.047   -0.180  0.001  0.044
 H         -0.003 -0.420 -0.007   -0.392 -0.000  0.173   -0.272 -0.006  0.402
 C         -0.001 -0.126 -0.002    0.022 -0.002  0.081   -0.085  0.003 -0.199
 H          0.005  0.730  0.012   -0.032  0.001  0.085   -0.232  0.005 -0.175
 C          0.000  0.086  0.001    0.262  0.003 -0.250    0.201  0.000 -0.106
 H         -0.002 -0.511 -0.008    0.408 -0.002 -0.133    0.469 -0.002  0.109
 TransDip   0.000 -0.008 -0.001    0.121 -0.001  0.097   -0.107 -0.001  0.092

 Mode:                43                     44                     45
 Frequency:      1123.88                1165.03                1179.33
 Force Cnst:      1.9185                 2.8082                 1.3329
 Red. Mass:       2.5779                 3.5116                 1.6266
 IR Active:          YES                    YES                    YES
 IR Intens:        0.016                 26.253                  3.493
 Raman Active:       YES                    YES                    YES
               X      Y      Z        X      Y      Z        X      Y      Z
 C         -0.061  0.000 -0.022    0.051  0.000  0.024   -0.039 -0.000  0.005
 C          0.039  0.135  0.009    0.054  0.180  0.008   -0.026 -0.076 -0.006
 Cl        -0.006 -0.013 -0.001   -0.009 -0.018 -0.001    0.004  0.008  0.001
 C          0.019 -0.042  0.003   -0.055  0.065 -0.010    0.029 -0.038  0.005
 Cl        -0.000  0.002 -0.000    0.008 -0.011  0.001   -0.004  0.006 -0.001
 C         -0.095 -0.000 -0.018   -0.128 -0.000 -0.024    0.059  0.000  0.011
 Cl         0.010  0.000  0.002    0.016  0.000  0.003   -0.007 -0.000 -0.001
 C          0.018  0.042  0.004   -0.054 -0.066 -0.011    0.028  0.038  0.005
 Cl         0.000 -0.002 -0.000    0.007  0.011  0.001   -0.004 -0.006 -0.001
 C          0.040 -0.134  0.007    0.055 -0.180  0.006   -0.026  0.076 -0.006
 Cl        -0.006  0.013 -0.001   -0.009  0.018 -0.001    0.004 -0.008  0.001
 C          0.046  0.000  0.009    0.148 -0.000  0.004   -0.048  0.001 -0.058
 C         -0.004  0.002 -0.168    0.089 -0.003  0.155    0.045 -0.000  0.010
 Cl         0.003 -0.000  0.015   -0.008  0.000 -0.019   -0.003  0.000 -0.002
 C         -0.026 -0.001  0.087   -0.133 -0.002  0.181   -0.022 -0.001  0.098
 Cl         0.002  0.000 -0.008    0.015  0.000 -0.016    0.005  0.000 -0.008
 C         -0.078 -0.001  0.081   -0.032  0.001 -0.056   -0.059  0.000  0.017
 H         -0.197 -0.009  0.611    0.070  0.009 -0.611   -0.095 -0.002  0.159
 C         -0.021  0.002 -0.142    0.002  0.001 -0.054    0.084 -0.000 -0.026
 H          0.182  0.002 -0.218    0.248  0.000 -0.138    0.872 -0.002 -0.280
 C          0.081 -0.001  0.066   -0.047  0.001 -0.034   -0.055  0.000 -0.001
 H          0.453 -0.008  0.401   -0.417  0.007 -0.379   -0.222  0.003 -0.148
 TransDip  -0.000  0.001  0.004   -0.107 -0.001  0.125   -0.027 -0.001  0.054

 Mode:                46                     47                     48
 Frequency:      1217.96                1252.94                1275.11
 Force Cnst:      1.5305                11.0756                 4.2465
 Red. Mass:       1.7511                11.9744                 4.4329
 IR Active:          YES                    YES                    YES
 IR Intens:        4.915                  0.031                 33.964
 Raman Active:       YES                    YES                    YES
               X      Y      Z        X      Y      Z        X      Y      Z
 C          0.071  0.000 -0.002    0.002  0.415  0.002   -0.115  0.001 -0.044
 C          0.033  0.033  0.008    0.346 -0.191  0.061   -0.115  0.057 -0.019
 Cl        -0.003 -0.005 -0.001    0.001 -0.003  0.000    0.005  0.002  0.001
 C         -0.036  0.066 -0.006   -0.349 -0.207 -0.066    0.039 -0.211  0.007
 Cl         0.004 -0.007  0.001   -0.001 -0.000 -0.000   -0.006  0.017 -0.001
 C         -0.061 -0.000 -0.012   -0.001  0.410  0.002    0.195  0.002  0.037
 Cl         0.007  0.000  0.001    0.000  0.001  0.000   -0.019 -0.000 -0.004
 C         -0.035 -0.066 -0.006    0.348 -0.207  0.064    0.040  0.209  0.009
 Cl         0.004  0.007  0.001    0.001 -0.000  0.000   -0.005 -0.017 -0.001
 C          0.033 -0.033  0.008   -0.344 -0.193 -0.063   -0.116 -0.058 -0.019
 Cl        -0.003  0.005 -0.001   -0.001 -0.003 -0.000    0.005 -0.002  0.001
 C         -0.009 -0.001  0.064   -0.003 -0.027 -0.003    0.199 -0.003  0.215
 C         -0.107  0.000  0.017   -0.001  0.006 -0.000    0.059 -0.001  0.014
 Cl         0.004 -0.000  0.001   -0.000 -0.000  0.000    0.001  0.000 -0.006
 C          0.011  0.002 -0.129    0.001  0.002  0.000   -0.141  0.002 -0.063
 Cl        -0.003 -0.000  0.007   -0.000 -0.000  0.000    0.004  0.000 -0.002
 C          0.052 -0.001  0.041   -0.000 -0.001 -0.000    0.024 -0.001  0.054
 H         -0.081 -0.011  0.733   -0.000  0.002 -0.001   -0.010 -0.003  0.210
 C          0.045 -0.000  0.015    0.000  0.002  0.001    0.026  0.001 -0.080
 H          0.232 -0.001 -0.042    0.004 -0.003 -0.000   -0.412  0.002  0.053
 C         -0.004  0.001 -0.051   -0.000  0.009  0.001    0.023  0.000 -0.057
 H         -0.400  0.008 -0.417    0.007 -0.047  0.007   -0.458  0.010 -0.514
 TransDip  -0.010  0.001 -0.070   -0.000  0.006 -0.000    0.177  0.001  0.058

 Mode:                49                     50                     51
 Frequency:      1295.75                1349.75                1390.33
 Force Cnst:      7.4891                12.8817                 6.5082
 Red. Mass:       7.5707                12.0009                 5.7144
 IR Active:          YES                    YES                    YES
 IR Intens:       10.127                181.316                110.978
 Raman Active:       YES                    YES                    YES
               X      Y      Z        X      Y      Z        X      Y      Z
 C          0.028 -0.000 -0.012    0.006  0.411  0.003    0.334 -0.003  0.074
 C          0.053 -0.045  0.015   -0.342 -0.216 -0.064   -0.026  0.175 -0.005
 Cl        -0.002  0.000 -0.000    0.016  0.015  0.003    0.001 -0.009  0.000
 C         -0.003  0.097  0.001    0.348 -0.217  0.063   -0.192 -0.164 -0.038
 Cl         0.002 -0.007  0.000   -0.017  0.017 -0.003    0.004  0.006  0.001
 C         -0.096 -0.001 -0.019    0.003  0.366  0.003    0.245 -0.005  0.046
 Cl         0.008  0.000  0.002   -0.000 -0.012 -0.000   -0.012  0.000 -0.002
 C         -0.001 -0.096  0.001   -0.353 -0.213 -0.067   -0.189  0.169 -0.035
 Cl         0.002  0.007  0.000    0.017  0.017  0.003    0.004 -0.006  0.001
 C          0.052  0.045  0.015    0.342 -0.221  0.061   -0.030 -0.171 -0.008
 Cl        -0.002 -0.000 -0.000   -0.016  0.015 -0.003    0.001  0.009  0.000
 C         -0.186 -0.003  0.272   -0.003 -0.079 -0.002   -0.110  0.002 -0.095
 C          0.367  0.000 -0.124    0.001  0.008  0.001   -0.026 -0.001  0.049
 Cl        -0.001 -0.000  0.000   -0.000 -0.001 -0.000    0.000  0.000 -0.001
 C         -0.221  0.004 -0.175   -0.001  0.003 -0.002   -0.003  0.001 -0.078
 Cl        -0.000  0.000 -0.003    0.000 -0.000  0.000   -0.000 -0.000  0.002
 C         -0.063 -0.004  0.272    0.000 -0.002  0.001    0.025 -0.001  0.052
 H          0.063  0.006 -0.345    0.000  0.002  0.002    0.053  0.000 -0.035
 C          0.236 -0.001 -0.053    0.002  0.003  0.001    0.011 -0.001  0.070
 H         -0.116  0.001  0.063    0.004 -0.008  0.000    0.382 -0.002 -0.038
 C         -0.212  0.003 -0.195   -0.002  0.014 -0.001   -0.108  0.002 -0.071
 H          0.375 -0.004  0.350    0.009 -0.067  0.009    0.460 -0.008  0.458
 TransDip  -0.101  0.001  0.010    0.005 -0.431 -0.001    0.332  0.006  0.059

 Mode:                52                     53                     54
 Frequency:      1436.12                1484.64                1535.11
 Force Cnst:      3.9251                 3.4440                16.6417
 Red. Mass:       3.2302                 2.6520                11.9858
 IR Active:          YES                    YES                    YES
 IR Intens:       48.614                  9.088                  0.013
 Raman Active:       YES                    YES                    YES
               X      Y      Z        X      Y      Z        X      Y      Z
 C          0.054  0.000 -0.023   -0.068 -0.001 -0.014   -0.000 -0.516 -0.003
 C          0.006  0.016  0.005   -0.035 -0.009 -0.007   -0.125  0.304 -0.022
 Cl         0.000 -0.001 -0.000    0.000  0.001  0.000    0.003 -0.001  0.001
 C         -0.029 -0.016 -0.004    0.060  0.019  0.011   -0.107 -0.324 -0.022
 Cl         0.001  0.000  0.000   -0.001 -0.000 -0.000    0.002  0.003  0.000
 C          0.026  0.000  0.004   -0.041  0.001 -0.008    0.000  0.529  0.003
 Cl        -0.001 -0.000 -0.000    0.001 -0.000  0.000    0.000 -0.006 -0.000
 C         -0.029  0.015 -0.004    0.060 -0.020  0.011    0.100 -0.322  0.018
 Cl         0.001 -0.000  0.000   -0.001  0.000 -0.000   -0.001  0.003 -0.000
 C          0.007 -0.016  0.005   -0.034  0.009 -0.007    0.133  0.306  0.027
 Cl         0.000  0.001 -0.000    0.000 -0.001  0.000   -0.003 -0.001 -0.001
 C         -0.107 -0.003  0.219    0.176 -0.001  0.023   -0.001  0.041  0.000
 C         -0.105  0.003 -0.170   -0.101 -0.001  0.074    0.001 -0.004 -0.000
 Cl         0.003 -0.000  0.008    0.003  0.000 -0.002   -0.000  0.000  0.000
 C          0.239 -0.002  0.077   -0.008  0.002 -0.134   -0.000 -0.003  0.001
 Cl        -0.008  0.000  0.001   -0.001 -0.000  0.004    0.000  0.000 -0.000
 C         -0.077 -0.001  0.090    0.071 -0.003  0.142    0.000  0.001 -0.002
 H          0.083  0.011 -0.716    0.188  0.004 -0.334   -0.001  0.001  0.003
 C         -0.064  0.001 -0.067   -0.163  0.000  0.042    0.000 -0.003  0.001
 H          0.203  0.001 -0.172    0.653 -0.001 -0.219   -0.001  0.004  0.001
 C          0.086  0.000 -0.050   -0.026  0.002 -0.114   -0.001 -0.007 -0.000
 H         -0.253  0.007 -0.380    0.404 -0.005  0.257    0.000  0.038  0.002
 TransDip   0.044  0.003 -0.219    0.088 -0.000 -0.041    0.001  0.003  0.001

 Mode:                55                     56                     57
 Frequency:      1565.84                1597.47                1620.39
 Force Cnst:     16.7671                 8.8219                 9.9938
 Red. Mass:      11.6069                 5.8674                 6.4601
 IR Active:          YES                    YES                    YES
 IR Intens:        6.781                 16.725                  5.713
 Raman Active:       YES                    YES                    YES
               X      Y      Z        X      Y      Z        X      Y      Z
 C         -0.391  0.005 -0.073   -0.001 -0.001  0.020    0.079 -0.000  0.015
 C          0.435 -0.151  0.080   -0.002  0.001 -0.003   -0.024  0.010 -0.004
 Cl        -0.005  0.004 -0.001   -0.000 -0.000  0.000    0.001 -0.000  0.000
 C         -0.374 -0.080 -0.071    0.002  0.001 -0.001    0.013  0.003  0.002
 Cl         0.003  0.001  0.001    0.000 -0.000  0.000   -0.000  0.000 -0.000
 C          0.183 -0.004  0.034   -0.001  0.000  0.000   -0.004  0.000 -0.001
 Cl         0.001  0.000  0.000    0.000 -0.000 -0.000   -0.000 -0.000 -0.000
 C         -0.377  0.084 -0.070    0.002 -0.001 -0.001    0.013 -0.003  0.002
 Cl         0.003 -0.001  0.001   -0.000  0.000  0.000   -0.000 -0.000 -0.000
 C          0.432  0.147  0.081   -0.002 -0.001 -0.003   -0.023 -0.010 -0.004
 Cl        -0.005 -0.004 -0.001   -0.000  0.000  0.000    0.001  0.000  0.000
 C          0.107 -0.000  0.006    0.057  0.004 -0.267   -0.239  0.002 -0.091
 C          0.019 -0.000  0.023   -0.150 -0.001  0.124    0.249 -0.001 -0.006
 Cl         0.001 -0.000 -0.000    0.003 -0.000  0.002   -0.003 -0.000  0.003
 C         -0.052  0.001 -0.055    0.056  0.002 -0.159   -0.214  0.004 -0.160
 Cl         0.000 -0.000  0.001    0.000  0.000 -0.001    0.001 -0.000  0.003
 C          0.036 -0.001  0.047   -0.146 -0.005  0.366    0.121 -0.002  0.114
 H          0.066  0.001 -0.070    0.022  0.008 -0.509    0.190  0.001 -0.134
 C         -0.089  0.001 -0.005    0.229  0.002 -0.229   -0.317  0.002 -0.029
 H          0.136  0.000 -0.081   -0.422  0.004 -0.042    0.297  0.001 -0.247
 C          0.056 -0.001  0.017    0.009 -0.003  0.202    0.337 -0.005  0.215
 H          0.004  0.000 -0.040   -0.333  0.003 -0.090   -0.347  0.007 -0.425
 TransDip   0.079 -0.000  0.027    0.120  0.001 -0.052   -0.069 -0.001  0.033

 Mode:                58                     59                     60
 Frequency:      3183.79                3197.44                3209.57
 Force Cnst:      6.4937                 6.5832                 6.6497
 Red. Mass:       1.0873                 1.0929                 1.0956
 IR Active:          YES                    YES                    YES
 IR Intens:        2.534                  3.047                  1.995
 Raman Active:       YES                    YES                    YES
               X      Y      Z        X      Y      Z        X      Y      Z
 C          0.000 -0.000  0.000    0.000  0.000 -0.000   -0.000  0.000 -0.000
 C          0.000 -0.000 -0.000   -0.000 -0.000 -0.000   -0.000 -0.000 -0.000
 Cl        -0.000 -0.000  0.000    0.000  0.000 -0.000    0.000  0.000 -0.000
 C         -0.000 -0.000  0.000    0.000  0.000  0.000    0.000 -0.000 -0.000
 Cl        -0.000  0.000  0.000   -0.000  0.000 -0.000   -0.000  0.000 -0.000
 C          0.000  0.000  0.000    0.000 -0.000 -0.000    0.000  0.000 -0.000
 Cl        -0.000 -0.000 -0.000   -0.000 -0.000  0.000   -0.000  0.000 -0.000
 C         -0.000  0.000  0.000    0.000 -0.000  0.000    0.000  0.000  0.000
 Cl        -0.000 -0.000  0.000   -0.000 -0.000  0.000   -0.000 -0.000 -0.000
 C          0.000  0.000 -0.000   -0.000  0.000 -0.000   -0.000  0.000 -0.000
 Cl        -0.000  0.000  0.000    0.000 -0.000 -0.000    0.000 -0.000 -0.000
 C         -0.001  0.000 -0.001    0.001 -0.000  0.002    0.000 -0.000  0.001
 C          0.000  0.000 -0.000   -0.001 -0.000  0.000    0.000 -0.000  0.000
 Cl         0.000 -0.000  0.000   -0.000 -0.000 -0.000   -0.000 -0.000 -0.000
 C          0.000  0.000 -0.000    0.000  0.000 -0.001    0.000 -0.000  0.003
 Cl        -0.000  0.000 -0.000   -0.000 -0.000  0.000    0.000  0.000 -0.000
 C          0.018 -0.000  0.005    0.036 -0.000  0.009   -0.076  0.001 -0.014
 H         -0.225  0.002 -0.048   -0.428  0.004 -0.090    0.849 -0.008  0.172
 C         -0.018  0.001 -0.058   -0.018  0.001 -0.044   -0.011  0.001 -0.040
 H          0.217 -0.012  0.679    0.165 -0.009  0.500    0.136 -0.008  0.432
 C         -0.037 -0.001  0.043    0.044  0.001 -0.047    0.013  0.000 -0.012
 H          0.442  0.006 -0.486   -0.490 -0.006  0.532   -0.130 -0.002  0.139
 TransDip  -0.042  0.001 -0.029    0.015  0.001 -0.054   -0.024  0.000 -0.039

 STANDARD THERMODYNAMIC QUANTITIES AT   298.15 K  AND     1.00 ATM

   This Molecule has  0 Imaginary Frequencies
   Zero point vibrational energy:       70.697 kcal/mol

   Atom    1 Element C  Has Mass   12.00000
   Atom    2 Element C  Has Mass   12.00000
   Atom    3 Element Cl Has Mass   34.96885
   Atom    4 Element C  Has Mass   12.00000
   Atom    5 Element Cl Has Mass   34.96885
   Atom    6 Element C  Has Mass   12.00000
   Atom    7 Element Cl Has Mass   34.96885
   Atom    8 Element C  Has Mass   12.00000
   Atom    9 Element Cl Has Mass   34.96885
   Atom   10 Element C  Has Mass   12.00000
   Atom   11 Element Cl Has Mass   34.96885
   Atom   12 Element C  Has Mass   12.00000
   Atom   13 Element C  Has Mass   12.00000
   Atom   14 Element Cl Has Mass   34.96885
   Atom   15 Element C  Has Mass   12.00000
   Atom   16 Element Cl Has Mass   34.96885
   Atom   17 Element C  Has Mass   12.00000
   Atom   18 Element H  Has Mass    1.00783
   Atom   19 Element C  Has Mass   12.00000
   Atom   20 Element H  Has Mass    1.00783
   Atom   21 Element C  Has Mass   12.00000
   Atom   22 Element H  Has Mass    1.00783
   Molecular Mass:   391.805440 amu
   Principal axes and moments of inertia in amu*Bohr^2:
                             1           2           3
    Eigenvalues --     5297.54381 12777.90021 15333.18314
          X               0.99994    -0.00022     0.01081
          Y               0.00023     1.00000    -0.00052
          Z              -0.01081     0.00053     0.99994
   Rotational Symmetry Number is   1
   The Molecule is an Asymmetric Top
   Translational Enthalpy:        0.889 kcal/mol
   Rotational Enthalpy:           0.889 kcal/mol
   Vibrational Enthalpy:         80.127 kcal/mol
   gas constant (RT):             0.592 kcal/mol
   Translational Entropy:        43.788  cal/mol.K
   Rotational Entropy:           35.294  cal/mol.K
   Vibrational Entropy:          63.820  cal/mol.K

   Total Enthalpy:               82.497 kcal/mol
   Total Entropy:               142.903  cal/mol.K

 ======================================================================

 STANDARD THERMODYNAMIC QUANTITIES FOR ANHARMONIC VIBRATION -- TOSH

   Zero point vibrational energy: ************ kcal/mol

   Vibrational Enthalpy:       Infinity kcal/mol
   Vibrational Entropy:             NaN  cal/mol.K

   Total Enthalpy:             Infinity kcal/mol
   Total Entropy:                   NaN  cal/mol.K

 ======================================================================

 STANDARD THERMODYNAMIC QUANTITIES FOR ANHARMONIC VIBRATION -- VPT2

   Zero point vibrational energy: ************ kcal/mol

   Vibrational Enthalpy:       Infinity kcal/mol
   Vibrational Entropy:             NaN  cal/mol.K

   Total Enthalpy:             Infinity kcal/mol
   Total Entropy:                   NaN  cal/mol.K

 ======================================================================

Archival summary:
1\1\november\FREQ\ProcedureUnspecified\BasisUnspecified\l7123\taweetha\WedJan819:02:062020WedJan819:02:062020\0\\#,FREQ,ProcedureUnspecified,BasisUnspecified,\\0,1\Cl\C,1,1.74543\C,2,1.39938,1,120.671\C,3,1.39241,2,120.184,1,179.766,0\H,4,1.08232,3,119.103,2,-179.847,0\C,4,1.38988,3,119.92,2,0.117263,0\H,6,1.08329,4,119.747,3,-179.948,0\C,6,1.39026,4,120.095,3,-0.0686651,0\H,8,1.08334,6,120.302,4,-179.867,0\C,8,1.39553,6,120.643,4,-0.0410939,0\C,10,1.49385,8,119.585,6,-179.507,0\C,11,1.3998,10,120.944,8,-90.1374,0\C,12,1.39996,11,121.253,10,179.181,0\C,11,1.40006,10,120.656,8,88.8497,0\C,14,1.39995,11,121.341,10,-179.202,0\C,15,1.4015,14,119.405,11,0.0413694,0\Cl,16,1.73592,15,119.957,14,-179.847,0\Cl,15,1.73594,14,120.42,11,-179.948,0\Cl,13,1.73597,12,120.394,11,179.907,0\Cl,12,1.74283,11,118.884,10,-1.22178,0\Cl,14,1.74312,11,118.781,10,1.1726,0\Cl,3,1.74751,2,121.224,1,-0.122311,0\\\@

 Total job time:  17762.82s(wall), 17761.88s(cpu) 
 Wed Jan  8 19:02:06 2020

        *************************************************************
        *                                                           *
        *  Thank you very much for using Q-Chem.  Have a nice day.  *
        *                                                           *
        *************************************************************
