# Supplementary material for: Quantum Chemical Investigation of Polychlorinated Dibenzodioxins, Dibenzofurans and Biphenyls: Relative Stability and Planarity Analysis
Source: Molecules. 2020 Dec 3;25(23):5697. doi: 10.3390/molecules25235697 (PMC7730433; doi:10.3390/molecules25235697)
Supplement: Supplementary file 1 [file molecules-25-05697-s001.zip › PCB/B3LYP/ClClClClClClHClClH.out]

                  Welcome to Q-Chem
     A Quantum Leap Into The Future Of Chemistry


 Q-Chem 5.2 (devel), Q-Chem, Inc., Pleasanton, CA (2019)

 Yihan Shao,  Zhengting Gan,  E. Epifanovsky,  A. T. B. Gilbert,  M. Wormit,  
 J. Kussmann,  A. W. Lange,  A. Behn,  Jia Deng,  Xintian Feng,  D. Ghosh,  
 M. Goldey,  P. R. Horn,  L. D. Jacobson,  I. Kaliman,  T. Kus,  A. Landau,  
 Jie Liu,  E. I. Proynov,  R. M. Richard,  R. P. Steele,  E. J. Sundstrom,  
 H. L. Woodcock III,  P. M. Zimmerman,  D. Zuev,  B. Albrecht,  E. Alguire,  
 S. A. Baeppler,  D. Barton,  Z. Benda,  Y. A. Bernard,  E. J. Berquist,  
 K. B. Bravaya,  H. Burton,  D. Casanova,  Chun-Min Chang,  Yunqing Chen,  
 A. Chien,  K. D. Closser,  M. P. Coons,  S. Coriani,  S. Dasgupta,  
 A. L. Dempwolff,  M. Diedenhofen,  Hainam Do,  R. G. Edgar,  Po-Tung Fang,  
 S. Faraji,  S. Fatehi,  Qingguo Feng,  K. D. Fenk,  J. Fosso-Tande,  
 J. Gayvert,  Qinghui Ge,  A. Ghysels,  G. Gidofalvi,  J. Gomes,  
 J. Gonthier,  A. Gunina,  D. Hait,  M. W. D. Hanson-Heine,  
 P. H. P. Harbach,  A. W. Hauser,  M. F. Herbst,  J. E. Herr,  
 E. G. Hohenstein,  Z. C. Holden,  Kerwin Hui,  B. C. Huynh,  T.-C. Jagau,  
 Hyunjun Ji,  B. Kaduk,  K. Khistyaev,  Jaehoon Kim,  P. Klunzinger,  K. Koh,  
 D. Kosenkov,  L. Koulias,  T. Kowalczyk,  C. M. Krauter,  A. Kunitsa,  
 Ka Un Lao,  A. Laurent,  K. V. Lawler,  Joonho Lee,  D. Lefrancois,  
 S. Lehtola,  D. S. Levine,  Yi-Pei Li,  You-Sheng Lin,  Fenglai Liu,  
 E. Livshits,  A. Luenser,  P. Manohar,  E. Mansoor,  S. F. Manzer,  
 Shan-Ping Mao,  Yuezhi Mao,  N. Mardirossian,  A. V. Marenich,  
 T. Markovich,  L. A. Martinez-Martinez,  S. A. Maurer,  N. J. Mayhall,  
 S. C. McKenzie,  J.-M. Mewes,  P. Morgante,  A. F. Morrison,  
 J. W. Mullinax,  K. Nanda,  T. S. Nguyen-Beck,  R. Olivares-Amaya,  
 J. A. Parkhill,  Zheng Pei,  T. M. Perrine,  F. Plasser,  P. Pokhilko,  
 S. Prager,  A. Prociuk,  E. Ramos,  D. R. Rehn,  F. Rob,  M. Scheurer,  
 M. Schneider,  N. Sergueev,  S. M. Sharada,  S. Sharma,  D. W. Small,  
 T. Stauch,  T. Stein,  Yu-Chuan Su,  A. J. W. Thom,  A. Tkatchenko,  
 T. Tsuchimochi,  N. M. Tubman,  L. Vogt,  M. L. Vidal,  O. Vydrov,  
 M. A. Watson,  J. Wenzel,  M. de Wergifosse,  T. A. Wesolowski,  A. White,  
 J. Witte,  A. Yamada,  Jun Yang,  K. Yao,  S. Yeganeh,  S. R. Yost,  
 Zhi-Qiang You,  A. Zech,  Igor Ying Zhang,  Xing Zhang,  Yan Zhao,  
 Ying Zhu,  B. R. Brooks,  G. K. L. Chan,  C. J. Cramer,  M. S. Gordon,  
 W. J. Hehre,  A. Klamt,  M. W. Schmidt,  C. D. Sherrill,  D. G. Truhlar,  
 A. Aspuru-Guzik,  R. Baer,  A. T. Bell,  N. A. Besley,  Jeng-Da Chai,  
 A. E. DePrince, III,  R. A. DiStasio Jr.,  A. Dreuw,  B. D. Dunietz,  
 T. R. Furlani,  Chao-Ping Hsu,  Yousung Jung,  Jing Kong,  D. S. Lambrecht,  
 WanZhen Liang,  C. Ochsenfeld,  V. A. Rassolov,  L. V. Slipchenko,  
 J. E. Subotnik,  T. Van Voorhis,  J. M. Herbert,  A. I. Krylov,  
 P. M. W. Gill,  M. Head-Gordon

 Contributors to earlier versions of Q-Chem not listed above: 
 R. D. Adamson,  B. Austin,  J. Baker,  G. J. O. Beran,  K. Brandhorst,  
 S. T. Brown,  E. F. C. Byrd,  A. K. Chakraborty,  C.-L. Cheng,  
 Siu Hung Chien,  D. M. Chipman,  D. L. Crittenden,  H. Dachsel,  
 R. J. Doerksen,  A. D. Dutoi,  L. Fusti-Molnar,  W. A. Goddard III,  
 A. Golubeva-Zadorozhnaya,  S. R. Gwaltney,  G. Hawkins,  A. Heyden,  
 S. Hirata,  G. Kedziora,  F. J. Keil,  C. Kelley,  Jihan Kim,  R. A. King,  
 R. Z. Khaliullin,  P. P. Korambath,  W. Kurlancheek,  A. M. Lee,  M. S. Lee,  
 S. V. Levchenko,  Ching Yeh Lin,  D. Liotard,  R. C. Lochan,  I. Lotan,  
 P. E. Maslen,  N. Nair,  D. P. O'Neill,  D. Neuhauser,  E. Neuscamman,  
 C. M. Oana,  R. Olson,  B. Peters,  R. Peverati,  P. A. Pieniazek,  
 Y. M. Rhee,  J. Ritchie,  M. A. Rohrdanz,  E. Rosta,  N. J. Russ,  
 H. F. Schaefer III,  N. E. Schultz,  N. Shenvi,  A. C. Simmonett,  A. Sodt,  
 D. Stuck,  K. S. Thanthiriwatte,  V. Vanovschi,  Tao Wang,  A. Warshel,  
 C. F. Williams,  Q. Wu,  X. Xu,  W. Zhang

 Please cite Q-Chem as follows:
 Y. Shao et al., Mol. Phys. 113, 184-215 (2015)
 DOI: 10.1080/00268976.2014.952696

 Q-Chem 5.2.1 for Intel X86 EM64T Linux

 Parts of Q-Chem use Armadillo 8.300.2 (Tropical Shenanigans).
 http://arma.sourceforge.net/

 Q-Chem begins on Wed Jan  8 09:50:27 2020  

Host: 
0

     Scratch files written to /scratch/taweetham/qchem6050//
NAlpha2: 210
NElect   210
Mult     1

 Q-Chem warning in module libgen/rem_setup.C, line 2168:

 Setting Thresh to 1e-14


Checking the input file for inconsistencies... 	...done.

--------------------------------------------------------------
User input:
--------------------------------------------------------------
$MOLECULE
0 1
C 
C  1 1.394960
Cl  2 CCl 1 119.528007
C  2 1.386606 1 120.846377 3 178.766605 0
Cl  4 CCl 2 119.698148 1 -179.612229 0
C  4 1.387279 2 120.235871 1 -0.083363 0
Cl  6 CCl 4 120.254637 2 -179.958574 0
C  6 1.387279 4 119.490737 2 0.041992 0
Cl  8 CCl 6 120.064298 4 179.568218 0
C  8 1.386606 6 120.235863 4 0.041336 0
Cl  10 CCl 8 119.614146 6 178.681836 0
C  1 1.488550 2 120.827489 3 1.275929 0
C  12 1.394960 1 120.827496 2 44.635695 0
Cl  13 CCl 12 119.528011 1 1.275194 0
C  13 1.386606 12 120.846392 1 -179.957497 0
H  15 CH 13 119.698155 12 -179.612829 0
C  15 1.387278 13 120.235860 12 -0.083872 0
Cl  17 CCl 15 120.254633 13 -179.958492 0
C  17 1.387279 15 119.490737 13 0.041666 0
Cl  19 CCl 17 120.064293 15 179.568399 0
C  19 1.386606 17 120.235874 15 0.041790 0
H  21 CH 19 119.614152 17 178.681599 0

CH=1.08273
CCl=1.75400
$END

$REM
   JOB_TYPE	OPTIMIZATION
   BASIS	6-311++G**
   METHOD	B3LYP
   SYM_IGNORE	TRUE
   SCF_GUESS_ALWAYS     TRUE
   SYM_IGNORE   TRUE
   S2THRESH     15
   THRESH       15
$END

--------------------------------------------------------------
 ----------------------------------------------------------------
             Standard Nuclear Orientation (Angstroms)
    I     Atom           X                Y                Z
 ----------------------------------------------------------------
    1      C       0.0000000000     0.0000000000     0.0000000000
    2      C       0.0000000000     0.0000000000     1.3949600000
    3      Cl      1.5261815140     0.0000000000     2.2594170471
    4      C      -1.1901880373     0.0256249026     2.1059255403
    5      Cl     -1.1548436435     0.0351778398     3.8595433764
    6      C      -2.4041742747     0.0535064326     1.4351028665
    7      Cl     -3.9099833729     0.0870232313     2.3339530118
    8      C      -2.4180259722     0.0546630380     0.0478935036
    9      Cl     -3.9445745286     0.0782926128    -0.8155919614
   10      C      -1.2274122092     0.0272853135    -0.6622934626
   11      Cl     -1.2645630159    -0.0058824468    -2.4155862839
   12      C       1.2779219872    -0.0284629571    -0.7628147595
   13      C       2.3095886281    -0.8932703637    -0.3971844912
   14      Cl      2.0841394724    -1.9836059182     0.9581225060
   15      C       3.5004827568    -0.9194878930    -1.1069450245
   16      H       4.2865586447    -1.6026019117    -0.8107285686
   17      C       3.6821124948    -0.0819958503    -2.1978886372
   18      Cl      5.1879324501    -0.1155248115    -3.0967201401
   19      C       2.6636000698     0.7822218600    -2.5724593424
   20      Cl      2.8813918386     1.8556545918    -3.9424319391
   21      C       1.4736782845     0.8090230106    -1.8610916159
   22      H       0.6936781770     1.5025559907    -2.1490431582
 ----------------------------------------------------------------
 Nuclear Repulsion Energy =        2724.37845758 hartrees
 There are      105 alpha and      105 beta electrons
 Requested basis set is 6-311++G(d,p)
 There are 186 shells and 518 basis functions

 Total QAlloc Memory Limit   2000 MB
 Mega-Array Size       188 MB
 MEM_STATIC part       192 MB
 A cutoff of  1.0D-15 yielded  12352 shell pairs
 There are    107627 function pairs (    115719 Cartesian)
 Smallest overlap matrix eigenvalue = 1.05E-07
 Linear dependence detected in AO basis
 Number of orthogonalized atomic orbitals = 512
 Maximum deviation from orthogonality = 4.237E-10

 Scale SEOQF with 1.000000e-02/1.000000e-01/1.000000e-01

 Standard Electronic Orientation quadrupole field applied
 Nucleus-field energy     =    -0.0000001063 hartrees
 Guess from superposition of atomic densities
 Warning:  Energy on first SCF cycle will be non-variational
 SAD guess density has 210.000000 electrons

 -----------------------------------------------------------------------
  General SCF calculation program by
  Eric Jon Sundstrom, Paul Horn, Yuezhi Mao, Dmitri Zuev, Alec White,
  David Stuck, Shaama M.S., Shane Yost, Joonho Lee, David Small,
  Daniel Levine, Susi Lehtola, Hugh Burton, Evgeny Epifanovsky,
  Bang C. Huynh
 -----------------------------------------------------------------------
 Exchange:     0.2000 Hartree-Fock + 0.0800 Slater + 0.7200 B88
 Correlation:  0.1900 VWN1RPA + 0.8100 LYP
 Using SG-1 standard quadrature grid
 A restricted SCF calculation will be
 performed using DIIS
 SCF converges when DIIS error is below 1.0e-08
 ---------------------------------------
  Cycle       Energy         DIIS error
 ---------------------------------------
    1   -4145.2300065064      2.69e-02  
    2   -4140.1999518778      1.71e-03  
    3   -4140.1480362400      2.04e-03  
    4   -4140.2795573743      6.43e-04  
    5   -4140.2923776671      2.56e-04  
    6   -4140.2943504633      8.97e-05  
    7   -4140.2945957555      2.53e-05  
    8   -4140.2946143836      8.05e-06  
    9   -4140.2946164129      2.68e-06  
   10   -4140.2946166220      9.63e-07  
   11   -4140.2946166524      2.30e-07  
   12   -4140.2946166541      1.12e-07  
   13   -4140.2946166541      3.72e-08  
   14   -4140.2946166542      1.32e-08  
   15   -4140.2946166541      4.57e-09  Convergence criterion met
 ---------------------------------------
 SCF time:   CPU 1000.88s  wall 1000.00s 
 SCF   energy in the final basis set =    -4140.2946166541
 Total energy in the final basis set =    -4140.2946166541

 --------------------------------------------------------------

                    Orbital Energies (a.u.)
 --------------------------------------------------------------

 Alpha MOs
 -- Occupied --
********-101.5869-101.5851-101.5839-101.5792-101.5762-101.5760-101.5711
-10.2908 -10.2888 -10.2882 -10.2881 -10.2863 -10.2767 -10.2737 -10.2721
-10.2518 -10.2394 -10.2253 -10.2250  -9.5025  -9.5011  -9.4995  -9.4983
 -9.4936  -9.4930  -9.4907  -9.4883  -7.2673  -7.2663  -7.2647  -7.2633
 -7.2585  -7.2577  -7.2574  -7.2566  -7.2560  -7.2556  -7.2549  -7.2544
 -7.2534  -7.2532  -7.2527  -7.2523  -7.2484  -7.2477  -7.2476  -7.2468
 -7.2454  -7.2450  -7.2428  -7.2424  -0.9822  -0.9537  -0.9352  -0.9254
 -0.9034  -0.8839  -0.8796  -0.8694  -0.8613  -0.8424  -0.8049  -0.7719
 -0.7573  -0.7449  -0.6748  -0.6602  -0.6403  -0.6155  -0.5739  -0.5575
 -0.5339  -0.5296  -0.5040  -0.4911  -0.4807  -0.4797  -0.4768  -0.4711
 -0.4605  -0.4487  -0.4391  -0.4354  -0.4222  -0.4171  -0.4102  -0.4020
 -0.3732  -0.3713  -0.3655  -0.3641  -0.3596  -0.3537  -0.3490  -0.3450
 -0.3431  -0.3351  -0.3269  -0.3189  -0.3005  -0.2935  -0.2809  -0.2690
 -0.2545
 -- Virtual --
 -0.0869  -0.0731  -0.0669  -0.0569  -0.0388  -0.0346  -0.0209  -0.0108
 -0.0067  -0.0023   0.0050   0.0164   0.0177   0.0214   0.0229   0.0284
  0.0359   0.0374   0.0455   0.0510   0.0538   0.0601   0.0654   0.0670
  0.0702   0.0746   0.0788   0.0794   0.0816   0.0860   0.0886   0.0930
  0.0939   0.0958   0.1014   0.1055   0.1097   0.1112   0.1143   0.1174
  0.1188   0.1216   0.1227   0.1241   0.1296   0.1346   0.1371   0.1396
  0.1441   0.1458   0.1511   0.1527   0.1602   0.1614   0.1646   0.1684
  0.1728   0.1771   0.1798   0.1854   0.1873   0.1936   0.1957   0.1980
  0.2049   0.2063   0.2103   0.2167   0.2207   0.2219   0.2258   0.2263
  0.2308   0.2360   0.2415   0.2448   0.2501   0.2504   0.2520   0.2559
  0.2570   0.2595   0.2656   0.2682   0.2748   0.2778   0.2837   0.2844
  0.2885   0.2916   0.2921   0.2971   0.2996   0.3055   0.3093   0.3108
  0.3164   0.3277   0.3336   0.3376   0.3536   0.3794   0.3976   0.4089
  0.4168   0.4224   0.4265   0.4331   0.4392   0.4417   0.4445   0.4476
  0.4530   0.4589   0.4633   0.4646   0.4741   0.4751   0.4767   0.4837
  0.4861   0.4897   0.4914   0.4985   0.5062   0.5161   0.5225   0.5352
  0.5415   0.5476   0.5479   0.5625   0.5694   0.5734   0.5813   0.5879
  0.5942   0.6013   0.6029   0.6062   0.6121   0.6143   0.6149   0.6224
  0.6334   0.6346   0.6539   0.6619   0.6642   0.6694   0.6707   0.6887
  0.7029   0.7073   0.7242   0.7407   0.7600   0.7701   0.7781   0.7905
  0.7972   0.7974   0.8102   0.8173   0.8257   0.8317   0.8334   0.8363
  0.8384   0.8410   0.8429   0.8442   0.8475   0.8496   0.8524   0.8609
  0.8630   0.8722   0.8745   0.8821   0.8836   0.8920   0.8944   0.9037
  0.9051   0.9081   0.9089   0.9156   0.9190   0.9265   0.9279   0.9350
  0.9390   0.9426   0.9471   0.9540   0.9575   0.9643   0.9688   0.9747
  0.9842   0.9904   0.9951   1.0075   1.0257   1.0347   1.0483   1.0602
  1.0748   1.0801   1.0948   1.0997   1.1180   1.1318   1.1601   1.1808
  1.1987   1.2027   1.2071   1.2235   1.2314   1.2433   1.2529   1.2556
  1.2700   1.2727   1.2755   1.2849   1.2899   1.2948   1.3033   1.3127
  1.3332   1.3452   1.3543   1.3697   1.4001   1.4369   1.4514   1.4611
  1.4993   1.5231   1.5386   1.5509   1.5691   1.5947   1.6157   1.6392
  1.6473   1.6686   1.6775   1.7179   1.7271   1.7429   1.7599   1.7806
  1.7983   1.8189   1.8248   1.8469   1.8581   1.8701   1.8849   1.8882
  1.8970   1.9035   1.9535   1.9669   1.9836   2.0129   2.0457   2.0834
  2.0869   2.1161   2.1367   2.1546   2.1942   2.2135   2.2228   2.2312
  2.2378   2.2419   2.2484   2.2653   2.2758   2.2873   2.2892   2.2930
  2.3020   2.3358   2.3455   2.3617   2.3784   2.3816   2.3945   2.4117
  2.4321   2.4353   2.4493   2.4538   2.4768   2.4836   2.4905   2.5157
  2.5277   2.5346   2.5758   2.5863   2.6017   2.6185   2.6253   2.6351
  2.6477   2.6631   2.6907   2.7414   2.7430   2.7513   2.7676   2.7930
  2.8034   2.8165   2.8402   2.8838   2.9087   2.9322   2.9575   3.0189
  3.0730   3.0760   3.0926   3.1096   3.1207   3.1385   3.1437   3.1592
  3.2053   3.2400   3.2580   3.2807   3.3533   3.4444   3.5031   3.5289
  3.5369   3.6696   3.7262   3.8196   3.8829   3.8890   3.9152   4.1200
  4.3647   4.8092   4.8267   9.7172   9.7482   9.7798   9.7966   9.7976
  9.8178   9.8317   9.8538  23.2390  23.4650  23.7855  23.8273  23.8356
 23.8988  23.9499  23.9625  23.9989  24.0354  24.0612  24.1154  25.7151
 25.7643  25.7827  25.8122  25.8631  25.8751  25.9441  26.0528  26.0924
 26.1020  26.1165  26.1636  26.2027  26.2781  26.4067  26.4644  26.5156
 26.5489  26.5658  26.7299  26.7651  26.8030  26.8817  27.0924 215.7072
215.7380 215.7759 215.7938 215.7965 215.8229 215.8341 215.8750
 --------------------------------------------------------------

          Ground-State Mulliken Net Atomic Charges

     Atom                 Charge (a.u.)
  ----------------------------------------
      1 C                    -1.224715
      2 C                    -0.972355
      3 Cl                    0.673241
      4 C                     0.314169
      5 Cl                    0.645042
      6 C                    -0.514188
      7 Cl                    0.671713
      8 C                     0.442467
      9 Cl                    0.629542
     10 C                    -1.235302
     11 Cl                    0.742557
     12 C                    -0.451978
     13 C                    -0.086176
     14 Cl                    0.421027
     15 C                    -0.994105
     16 H                     0.221084
     17 C                    -0.030934
     18 Cl                    0.522810
     19 C                     0.520387
     20 Cl                    0.647622
     21 C                    -1.173956
     22 H                     0.232049
  ----------------------------------------
  Sum of atomic charges =     0.000000

 -----------------------------------------------------------------
                    Cartesian Multipole Moments
 -----------------------------------------------------------------
    Charge (ESU x 10^10)
                -0.0000
    Dipole Moment (Debye)
         X       0.1231      Y      -0.0968      Z       0.2011
       Tot       0.2549
    Quadrupole Moments (Debye-Ang)
        XX    -169.9932     XY      -2.8169     YY    -170.2005
        XZ       3.4888     YZ      -0.7627     ZZ    -172.7531
    Octopole Moments (Debye-Ang^2)
       XXX    -187.1680    XXY     -12.9224    XYY     -64.8432
       YYY       8.2286    XXZ      53.0425    XYZ       3.0154
       YYZ      37.5495    XZZ     -77.0685    YZZ      -1.8612
       ZZZ     126.4901
    Hexadecapole Moments (Debye-Ang^3)
      XXXX   -7718.5949   XXXY      -9.7606   XXYY   -1467.0574
      XYYY      61.2900   YYYY    -885.5115   XXXZ    1621.9113
      XXYZ     136.3825   XYYZ     535.1973   YYYZ     347.3360
      XXZZ   -2223.0296   XYZZ      11.4153   YYZZ   -1048.7614
      XZZZ    1634.6384   YZZZ     334.6902   ZZZZ   -5382.4110
 -----------------------------------------------------------------
 Calculating analytic gradient of the SCF energy
 Gradient of SCF Energy
            1           2           3           4           5           6
    1  -0.0147719  -0.0123807   0.0319312  -0.0000579   0.0012944   0.0133837
    2  -0.0015153  -0.0044781  -0.0742975   0.0003798   0.0001728  -0.0002119
    3   0.0096503  -0.0076268  -0.0424076  -0.0209959   0.0065486  -0.0100637
            7           8           9          10          11          12
    1  -0.0068101   0.0168356  -0.0046432  -0.0005049   0.0101414   0.0084895
    2   0.0001112  -0.0001592   0.0000952  -0.0003774   0.0049376   0.0002240
    3   0.0041016   0.0131444  -0.0039548   0.0085156  -0.0021466  -0.0078976
           13          14          15          16          17          18
    1  -0.0003496  -0.0273623  -0.0076203   0.0003060  -0.0082127   0.0024518
    2   0.0067631   0.0711759   0.0062683  -0.0005317   0.0034793   0.0035481
    3  -0.0004237   0.0558269  -0.0028641   0.0007342   0.0012538  -0.0053787
           19          20          21          22
    1   0.0042451   0.0043497  -0.0049110  -0.0058039
    2  -0.0094218  -0.0001450  -0.0060409   0.0000236
    3   0.0069040  -0.0027769   0.0002015  -0.0003443
 Max gradient component =       7.430E-02
 RMS gradient           =       1.742E-02
 Gradient time:  CPU 346.70 s  wall 346.71 s
 Geometry Optimization Parameters
   NAtoms,    NIC,     NZ,  NCons,   NDum,   NFix, NCnnct, MaxDiis
       22     163      22       0       0       0       0       0


** GEOMETRY OPTIMIZATION IN DELOCALIZED INTERNAL COORDINATES **
   Searching for a Minimum

   Optimization Cycle:   1

                       Coordinates (Angstroms)
     ATOM                X               Y               Z
      1  C         0.0000000000    0.0000000000    0.0000000000
      2  C         0.0000000000    0.0000000000    1.3949600000
      3  Cl        1.5261815140    0.0000000000    2.2594170471
      4  C        -1.1901880373    0.0256249026    2.1059255403
      5  Cl       -1.1548436435    0.0351778398    3.8595433764
      6  C        -2.4041742747    0.0535064326    1.4351028665
      7  Cl       -3.9099833729    0.0870232313    2.3339530118
      8  C        -2.4180259722    0.0546630380    0.0478935036
      9  Cl       -3.9445745286    0.0782926128   -0.8155919614
     10  C        -1.2274122092    0.0272853135   -0.6622934626
     11  Cl       -1.2645630159   -0.0058824468   -2.4155862839
     12  C         1.2779219872   -0.0284629571   -0.7628147595
     13  C         2.3095886281   -0.8932703637   -0.3971844912
     14  Cl        2.0841394724   -1.9836059182    0.9581225060
     15  C         3.5004827568   -0.9194878930   -1.1069450245
     16  H         4.2865586447   -1.6026019117   -0.8107285686
     17  C         3.6821124948   -0.0819958503   -2.1978886372
     18  Cl        5.1879324501   -0.1155248115   -3.0967201401
     19  C         2.6636000698    0.7822218600   -2.5724593424
     20  Cl        2.8813918386    1.8556545918   -3.9424319391
     21  C         1.4736782845    0.8090230106   -1.8610916159
     22  H         0.6936781770    1.5025559907   -2.1490431582
   Point Group: c1    Number of degrees of freedom:    60


   Energy is  -4140.294616654


 Attempting to generate delocalized internal coordinates
 Initial Hessian constructed with Jon Baker's OPTIMIZE code

 60 Hessian modes will be used to form the next step
  Hessian Eigenvalues:
     0.016296    0.017712    0.019513    0.020643    0.020929    0.022946
     0.023585    0.023589    0.023834    0.023846    0.024090    0.024090
     0.024114    0.024114    0.024135    0.024135    0.024143    0.024143
     0.064535    0.103828    0.159965    0.159995    0.215738    0.229794
     0.232187    0.240757    0.249942    0.249977    0.249989    0.249991
     0.249992    0.249993    0.250000    0.250000    0.250000    0.250000
     0.250000    0.289226    0.292818    0.301033    0.301033    0.301033
     0.301033    0.301033    0.301033    0.328600    0.356665    0.356665
     0.413858    0.418588    0.430268    0.433588    0.461546    0.462753
     0.471113    0.471234    0.478203    0.478203    0.479142    0.479142

 Minimum search - taking simple RFO step
 Searching for Lamda that Minimizes Along All modes
 Value Taken    Lamda =  -0.06256018
 Calculated Step too Large.  Step scaled by  0.493313
 Step Taken.  Stepsize is  0.300000

                             Maximum     Tolerance    Cnvgd?
         Gradient           0.069206      0.000300      NO
         Displacement       0.205220      0.001200      NO
         Energy change     *********      0.000001      NO


 New Cartesian Coordinates Obtained by Inverse Iteration

 Displacement from previous Coordinates is:  0.526452
 ----------------------------------------------------------------
             Standard Nuclear Orientation (Angstroms)
    I     Atom           X                Y                Z
 ----------------------------------------------------------------
    1      C      -0.0072082286    -0.0004814554    -0.0138656898
    2      C      -0.0121872398     0.0290641684     1.3893347591
    3      Cl      1.5018666344     0.0547907294     2.2572110491
    4      C      -1.2011769703     0.0603257412     2.1126583228
    5      Cl     -1.1580884839     0.1048651263     3.8608436811
    6      C      -2.4219312570     0.0655274704     1.4484924468
    7      Cl     -3.9174898421     0.1042022969     2.3531099980
    8      C      -2.4440353174     0.0340332329     0.0578364609
    9      Cl     -3.9758214050     0.0162547793    -0.7875940097
   10      C      -1.2545749388     0.0005737344    -0.6648224581
   11      Cl     -1.3575851335    -0.1068818141    -2.4111671127
   12      C       1.2831018274    -0.0359633439    -0.7720396943
   13      C       2.3148954648    -0.9219855238    -0.4320121289
   14      Cl      2.1023286164    -2.0419614189     0.8908962531
   15      C       3.5105924478    -0.9457571417    -1.1359438619
   16      H       4.2869431195    -1.6451313836    -0.8541125282
   17      C       3.7084561511    -0.0822341810    -2.2027068054
   18      Cl      5.2225985146    -0.1263100748    -3.0801378021
   19      C       2.6991908858     0.8100575813    -2.5563602172
   20      Cl      2.9177679813     1.9299765749    -3.8859995008
   21      C       1.5071155759     0.8292779683    -1.8478894301
   22      H       0.7487428609     1.5479536051    -2.1215932645
 ----------------------------------------------------------------
 Nuclear Repulsion Energy =        2711.31998088 hartrees
 There are      105 alpha and      105 beta electrons
 Applying Cartesian multipole field
    Component          Value
    ---------          -----
     (2,0,0)        1.00000E-12
     (0,2,0)        2.00000E-11
     (0,0,2)       -3.00000E-11
 Nucleus-field energy     =    -0.0000001043 hartrees
 Requested basis set is 6-311++G(d,p)
 There are 186 shells and 518 basis functions
 A cutoff of  1.0D-15 yielded  12320 shell pairs
 There are    107338 function pairs (    115409 Cartesian)
 Smallest overlap matrix eigenvalue = 1.13E-07
 Linear dependence detected in AO basis
 Number of orthogonalized atomic orbitals = 512
 Maximum deviation from orthogonality = 9.726E-10
 Guess from superposition of atomic densities
 Warning:  Energy on first SCF cycle will be non-variational
 SAD guess density has 210.000000 electrons

 -----------------------------------------------------------------------
  General SCF calculation program by
  Eric Jon Sundstrom, Paul Horn, Yuezhi Mao, Dmitri Zuev, Alec White,
  David Stuck, Shaama M.S., Shane Yost, Joonho Lee, David Small,
  Daniel Levine, Susi Lehtola, Hugh Burton, Evgeny Epifanovsky,
  Bang C. Huynh
 -----------------------------------------------------------------------
 Exchange:     0.2000 Hartree-Fock + 0.0800 Slater + 0.7200 B88
 Correlation:  0.1900 VWN1RPA + 0.8100 LYP
 Using SG-1 standard quadrature grid
 A restricted SCF calculation will be
 performed using DIIS
 SCF converges when DIIS error is below 1.0e-08
 ---------------------------------------
  Cycle       Energy         DIIS error
 ---------------------------------------
    1   -4145.1405009548      2.67e-02  
    2   -4140.2273655337      1.68e-03  
    3   -4140.1824054683      1.96e-03  
    4   -4140.3049487066      6.13e-04  
    5   -4140.3164681815      2.57e-04  
    6   -4140.3184711180      8.80e-05  
    7   -4140.3187088069      2.39e-05  
    8   -4140.3187251985      7.81e-06  
    9   -4140.3187271285      2.48e-06  
   10   -4140.3187273038      9.30e-07  
   11   -4140.3187273322      2.10e-07  
   12   -4140.3187273333      1.06e-07  
   13   -4140.3187273340      3.49e-08  
   14   -4140.3187273340      1.21e-08  
   15   -4140.3187273337      4.21e-09  Convergence criterion met
 ---------------------------------------
 SCF time:   CPU 993.60s  wall 993.00s 
 SCF   energy in the final basis set =    -4140.3187273337
 Total energy in the final basis set =    -4140.3187273337

 --------------------------------------------------------------

                    Orbital Energies (a.u.)
 --------------------------------------------------------------

 Alpha MOs
 -- Occupied --
********-101.5868-101.5847-101.5840-101.5798-101.5768-101.5767-101.5717
-10.2906 -10.2897 -10.2880 -10.2877 -10.2869 -10.2773 -10.2743 -10.2729
-10.2548 -10.2418 -10.2258 -10.2248  -9.5017  -9.5012  -9.4992  -9.4985
 -9.4942  -9.4933  -9.4913  -9.4884  -7.2665  -7.2664  -7.2644  -7.2634
 -7.2591  -7.2581  -7.2565  -7.2562  -7.2561  -7.2557  -7.2550  -7.2541
 -7.2534  -7.2531  -7.2530  -7.2525  -7.2491  -7.2484  -7.2480  -7.2471
 -7.2460  -7.2456  -7.2430  -7.2425  -0.9794  -0.9523  -0.9333  -0.9241
 -0.9041  -0.8833  -0.8814  -0.8704  -0.8585  -0.8422  -0.8038  -0.7700
 -0.7543  -0.7438  -0.6738  -0.6576  -0.6382  -0.6157  -0.5715  -0.5560
 -0.5336  -0.5291  -0.5040  -0.4908  -0.4790  -0.4779  -0.4767  -0.4696
 -0.4583  -0.4493  -0.4366  -0.4330  -0.4218  -0.4158  -0.4087  -0.4009
 -0.3722  -0.3712  -0.3657  -0.3645  -0.3595  -0.3531  -0.3495  -0.3432
 -0.3419  -0.3347  -0.3290  -0.3181  -0.3026  -0.2968  -0.2792  -0.2695
 -0.2617
 -- Virtual --
 -0.0871  -0.0707  -0.0666  -0.0571  -0.0408  -0.0339  -0.0180  -0.0100
 -0.0049  -0.0010   0.0051   0.0171   0.0185   0.0212   0.0235   0.0285
  0.0365   0.0371   0.0455   0.0511   0.0536   0.0600   0.0647   0.0664
  0.0702   0.0750   0.0771   0.0803   0.0820   0.0865   0.0887   0.0935
  0.0942   0.0957   0.1015   0.1041   0.1097   0.1098   0.1146   0.1174
  0.1187   0.1216   0.1220   0.1237   0.1286   0.1346   0.1367   0.1390
  0.1438   0.1459   0.1510   0.1521   0.1595   0.1611   0.1636   0.1674
  0.1715   0.1764   0.1782   0.1839   0.1870   0.1932   0.1947   0.1974
  0.2052   0.2056   0.2094   0.2155   0.2189   0.2213   0.2255   0.2262
  0.2305   0.2359   0.2396   0.2446   0.2483   0.2497   0.2536   0.2554
  0.2558   0.2588   0.2633   0.2681   0.2738   0.2761   0.2822   0.2834
  0.2890   0.2914   0.2920   0.2954   0.2987   0.3034   0.3069   0.3104
  0.3165   0.3275   0.3337   0.3347   0.3523   0.3819   0.3976   0.4082
  0.4158   0.4220   0.4269   0.4315   0.4390   0.4408   0.4441   0.4472
  0.4539   0.4588   0.4646   0.4657   0.4732   0.4751   0.4764   0.4840
  0.4872   0.4901   0.4954   0.4989   0.5050   0.5145   0.5179   0.5370
  0.5429   0.5456   0.5471   0.5565   0.5699   0.5714   0.5819   0.5883
  0.5901   0.5997   0.6021   0.6068   0.6117   0.6131   0.6138   0.6215
  0.6325   0.6346   0.6540   0.6620   0.6637   0.6690   0.6747   0.6903
  0.7007   0.7034   0.7260   0.7444   0.7685   0.7800   0.7845   0.7931
  0.7983   0.8036   0.8129   0.8188   0.8230   0.8315   0.8333   0.8355
  0.8386   0.8408   0.8432   0.8436   0.8471   0.8493   0.8505   0.8620
  0.8637   0.8700   0.8743   0.8786   0.8830   0.8931   0.8963   0.9027
  0.9045   0.9077   0.9100   0.9153   0.9201   0.9261   0.9285   0.9340
  0.9370   0.9414   0.9462   0.9551   0.9554   0.9648   0.9685   0.9701
  0.9838   0.9846   0.9936   1.0048   1.0182   1.0245   1.0430   1.0534
  1.0601   1.0780   1.0914   1.0968   1.1149   1.1299   1.1541   1.1793
  1.1914   1.2003   1.2074   1.2239   1.2277   1.2417   1.2511   1.2532
  1.2655   1.2696   1.2746   1.2864   1.2900   1.2932   1.3039   1.3103
  1.3273   1.3427   1.3519   1.3668   1.3955   1.4388   1.4471   1.4534
  1.4964   1.5178   1.5345   1.5509   1.5634   1.5940   1.6123   1.6372
  1.6470   1.6676   1.6755   1.7157   1.7267   1.7410   1.7579   1.7711
  1.8012   1.8147   1.8210   1.8425   1.8548   1.8680   1.8782   1.8842
  1.8954   1.9005   1.9501   1.9622   1.9781   2.0068   2.0407   2.0745
  2.0878   2.1123   2.1358   2.1528   2.2062   2.2104   2.2229   2.2354
  2.2392   2.2414   2.2538   2.2620   2.2743   2.2821   2.2866   2.2897
  2.3012   2.3299   2.3414   2.3591   2.3731   2.3747   2.3968   2.4071
  2.4257   2.4322   2.4412   2.4472   2.4734   2.4821   2.4883   2.5145
  2.5252   2.5292   2.5731   2.5847   2.6001   2.6179   2.6239   2.6300
  2.6444   2.6597   2.6842   2.7345   2.7406   2.7486   2.7645   2.7908
  2.8002   2.8122   2.8326   2.8783   2.9006   2.9235   2.9543   3.0059
  3.0670   3.0714   3.0841   3.1031   3.1169   3.1280   3.1395   3.1517
  3.1977   3.2288   3.2486   3.2722   3.3456   3.4396   3.4977   3.5233
  3.5331   3.6635   3.7216   3.8145   3.8740   3.8832   3.9086   4.1186
  4.3582   4.7972   4.8191   9.7117   9.7506   9.7771   9.7939   9.7971
  9.8129   9.8174   9.8587  23.2418  23.4607  23.7705  23.8180  23.8301
 23.8828  23.9268  23.9424  23.9828  24.0178  24.0508  24.1062  25.7620
 25.7801  25.7913  25.8156  25.8644  25.8734  25.9390  26.0493  26.0870
 26.0994  26.1089  26.1574  26.2040  26.2738  26.3961  26.4321  26.4594
 26.5052  26.5614  26.7232  26.7663  26.7851  26.8609  27.0726 215.7011
215.7408 215.7724 215.7908 215.7960 215.8139 215.8207 215.8766
 --------------------------------------------------------------

          Ground-State Mulliken Net Atomic Charges

     Atom                 Charge (a.u.)
  ----------------------------------------
      1 C                    -1.110501
      2 C                    -0.992788
      3 Cl                    0.662377
      4 C                     0.358619
      5 Cl                    0.635599
      6 C                    -0.533542
      7 Cl                    0.671240
      8 C                     0.314190
      9 Cl                    0.632028
     10 C                    -1.204213
     11 Cl                    0.725749
     12 C                    -0.362078
     13 C                    -0.139371
     14 Cl                    0.390529
     15 C                    -0.993529
     16 H                     0.223489
     17 C                    -0.028137
     18 Cl                    0.521629
     19 C                     0.521404
     20 Cl                    0.640947
     21 C                    -1.164276
     22 H                     0.230634
  ----------------------------------------
  Sum of atomic charges =     0.000000

 -----------------------------------------------------------------
                    Cartesian Multipole Moments
 -----------------------------------------------------------------
    Charge (ESU x 10^10)
                -0.0000
    Dipole Moment (Debye)
         X       0.1326      Y      -0.0832      Z       0.1853
       Tot       0.2425
    Quadrupole Moments (Debye-Ang)
        XX    -169.7599     XY      -2.9390     YY    -169.9001
        XZ       3.2153     YZ      -0.4864     ZZ    -172.6380
    Octopole Moments (Debye-Ang^2)
       XXX    -184.8930    XXY     -13.8759    XYY     -63.0842
       YYY       8.0032    XXZ      51.4552    XYZ       3.5777
       YYZ      36.7720    XZZ     -76.7408    YZZ      -1.2964
       ZZZ     126.0150
    Hexadecapole Moments (Debye-Ang^3)
      XXXX   -7826.3928   XXXY     -27.3784   XXYY   -1491.3110
      XYYY      44.6868   YYYY    -928.2016   XXXZ    1632.2400
      XXYZ     131.2783   XYYZ     538.9695   YYYZ     317.0009
      XXZZ   -2233.1089   XYZZ       7.9042   YYZZ   -1047.2110
      XZZZ    1651.1745   YZZZ     313.4909   ZZZZ   -5335.3603
 -----------------------------------------------------------------
 Calculating analytic gradient of the SCF energy
 Gradient of SCF Energy
            1           2           3           4           5           6
    1  -0.0072837  -0.0080153   0.0191856  -0.0007518   0.0010395   0.0095903
    2  -0.0002805  -0.0034878  -0.0497126  -0.0000442   0.0001787  -0.0002577
    3   0.0063152  -0.0022843  -0.0274381  -0.0140758   0.0049136  -0.0065422
            7           8           9          10          11          12
    1  -0.0049441   0.0112294  -0.0030117  -0.0031602  -0.0009117   0.0058975
    2   0.0000340   0.0002020  -0.0002460   0.0011495   0.0016839   0.0005374
    3   0.0029882   0.0085341  -0.0034687   0.0043085  -0.0021910  -0.0043905
           13          14          15          16          17          18
    1   0.0027637  -0.0170901  -0.0038077   0.0003776  -0.0048791   0.0024175
    2   0.0031807   0.0488897   0.0039209  -0.0004118   0.0007479   0.0017709
    3   0.0000382   0.0350289  -0.0019823   0.0003920   0.0020423  -0.0031556
           19          20          21          22
    1   0.0014121   0.0021163  -0.0011950  -0.0009792
    2  -0.0060194   0.0007126  -0.0021935  -0.0003546
    3   0.0047790  -0.0021603  -0.0022400   0.0005888
 Max gradient component =       4.971E-02
 RMS gradient           =       1.139E-02
 Gradient time:  CPU 341.57 s  wall 341.60 s
 Geometry Optimization Parameters
   NAtoms,    NIC,     NZ,  NCons,   NDum,   NFix, NCnnct, MaxDiis
       22     163      22       0       0       0       0       0

 Cartesian Hessian Update
 Hessian updated using BFGS update


** GEOMETRY OPTIMIZATION IN DELOCALIZED INTERNAL COORDINATES **
   Searching for a Minimum

   Optimization Cycle:   2

                       Coordinates (Angstroms)
     ATOM                X               Y               Z
      1  C        -0.0072082286   -0.0004814554   -0.0138656898
      2  C        -0.0121872398    0.0290641684    1.3893347591
      3  Cl        1.5018666344    0.0547907294    2.2572110491
      4  C        -1.2011769703    0.0603257412    2.1126583228
      5  Cl       -1.1580884839    0.1048651263    3.8608436811
      6  C        -2.4219312570    0.0655274704    1.4484924468
      7  Cl       -3.9174898421    0.1042022969    2.3531099980
      8  C        -2.4440353174    0.0340332329    0.0578364609
      9  Cl       -3.9758214050    0.0162547793   -0.7875940097
     10  C        -1.2545749388    0.0005737344   -0.6648224581
     11  Cl       -1.3575851335   -0.1068818141   -2.4111671127
     12  C         1.2831018274   -0.0359633439   -0.7720396943
     13  C         2.3148954648   -0.9219855238   -0.4320121289
     14  Cl        2.1023286164   -2.0419614189    0.8908962531
     15  C         3.5105924478   -0.9457571417   -1.1359438619
     16  H         4.2869431195   -1.6451313836   -0.8541125282
     17  C         3.7084561511   -0.0822341810   -2.2027068054
     18  Cl        5.2225985146   -0.1263100748   -3.0801378021
     19  C         2.6991908858    0.8100575813   -2.5563602172
     20  Cl        2.9177679813    1.9299765749   -3.8859995008
     21  C         1.5071155759    0.8292779683   -1.8478894301
     22  H         0.7487428609    1.5479536051   -2.1215932645
   Point Group: c1    Number of degrees of freedom:    60


   Energy is  -4140.318727334

 Hessian updated using BFGS update

 55 Hessian modes will be used to form the next step
  Hessian Eigenvalues:
     0.017036    0.017722    0.019921    0.020628    0.020930    0.022949
     0.023581    0.023825    0.023844    0.024088    0.024089    0.024111
     0.024114    0.024130    0.024135    0.024140    0.024142    0.024223
     0.064447    0.086577    0.159994    0.160135    0.215816    0.229581
     0.232216    0.240704    0.248298    0.249970    0.249986    0.249991
     0.249993    0.249994    0.249997    0.250000    0.250000    0.286254
     0.289326    0.299038    0.300883    0.306793    0.350755    0.356656
     0.361415    0.414141    0.426304    0.430346    0.449943    0.460559
     0.462945    0.471014    0.477131    0.477385    0.478204    0.479142
     0.510896

 Minimum search - taking simple RFO step
 Searching for Lamda that Minimizes Along All modes
 Value Taken    Lamda =  -0.03292971
 Calculated Step too Large.  Step scaled by  0.568565
 Step Taken.  Stepsize is  0.300000

                             Maximum     Tolerance    Cnvgd?
         Gradient           0.046441      0.000300      NO
         Displacement       0.226389      0.001200      NO
         Energy change     -0.024111      0.000001      NO


 New Cartesian Coordinates Obtained by Inverse Iteration

 Displacement from previous Coordinates is:  0.457796
 ----------------------------------------------------------------
             Standard Nuclear Orientation (Angstroms)
    I     Atom           X                Y                Z
 ----------------------------------------------------------------
    1      C       0.0105462757    -0.0104550011     0.0133058162
    2      C      -0.0135065904     0.0456916131     1.4180085941
    3      Cl      1.4864608579     0.1008935807     2.2952932049
    4      C      -1.2179708596     0.0844581536     2.1274309092
    5      Cl     -1.2102845082     0.1598733423     3.8685977776
    6      C      -2.4319698711     0.0777410860     1.4386835035
    7      Cl     -3.9350948190     0.1321119768     2.3151185280
    8      C      -2.4345559708     0.0276838680     0.0419176444
    9      Cl     -3.9540378486     0.0062905147    -0.8140644630
   10      C      -1.2241194276    -0.0165861998    -0.6575557833
   11      Cl     -1.2558469208    -0.1384922854    -2.4024720594
   12      C       1.2926110643    -0.0535304911    -0.7463411373
   13      C       2.3278269093    -0.9527052285    -0.4426234089
   14      Cl      2.1468678741    -2.1076385835     0.8506961726
   15      C       3.5129312396    -0.9642937250    -1.1669923910
   16      H       4.2913549918    -1.6711294202    -0.9139215718
   17      C       3.6950120069    -0.0788167535    -2.2210437307
   18      Cl      5.1943169534    -0.1220300710    -3.1143466006
   19      C       2.6784483603     0.8227364025    -2.5454154753
   20      Cl      2.8614439686     1.9657119707    -3.8563406384
   21      C       1.4991640134     0.8263628192    -1.8147107990
   22      H       0.7339035644     1.5463191032    -2.0690856248
 ----------------------------------------------------------------
 Nuclear Repulsion Energy =        2707.77995838 hartrees
 There are      105 alpha and      105 beta electrons
 Applying Cartesian multipole field
    Component          Value
    ---------          -----
     (2,0,0)        1.00000E-12
     (0,2,0)        2.00000E-11
     (0,0,2)       -3.00000E-11
 Nucleus-field energy     =    -0.0000001037 hartrees
 Requested basis set is 6-311++G(d,p)
 There are 186 shells and 518 basis functions
 A cutoff of  1.0D-15 yielded  12337 shell pairs
 There are    107457 function pairs (    115534 Cartesian)
 Smallest overlap matrix eigenvalue = 1.14E-07
 Linear dependence detected in AO basis
 Number of orthogonalized atomic orbitals = 512
 Maximum deviation from orthogonality = 3.057E-10
 Guess from superposition of atomic densities
 Warning:  Energy on first SCF cycle will be non-variational
 SAD guess density has 210.000000 electrons

 -----------------------------------------------------------------------
  General SCF calculation program by
  Eric Jon Sundstrom, Paul Horn, Yuezhi Mao, Dmitri Zuev, Alec White,
  David Stuck, Shaama M.S., Shane Yost, Joonho Lee, David Small,
  Daniel Levine, Susi Lehtola, Hugh Burton, Evgeny Epifanovsky,
  Bang C. Huynh
 -----------------------------------------------------------------------
 Exchange:     0.2000 Hartree-Fock + 0.0800 Slater + 0.7200 B88
 Correlation:  0.1900 VWN1RPA + 0.8100 LYP
 Using SG-1 standard quadrature grid
 A restricted SCF calculation will be
 performed using DIIS
 SCF converges when DIIS error is below 1.0e-08
 ---------------------------------------
  Cycle       Energy         DIIS error
 ---------------------------------------
    1   -4145.1157022993      2.66e-02  
    2   -4140.2412448187      1.68e-03  
    3   -4140.1915608120      2.00e-03  
    4   -4140.3186377193      6.28e-04  
    5   -4140.3307141651      2.63e-04  
    6   -4140.3328451967      8.61e-05  
    7   -4140.3330708485      2.35e-05  
    8   -4140.3330865250      7.79e-06  
    9   -4140.3330884499      2.46e-06  
   10   -4140.3330886236      9.33e-07  
   11   -4140.3330886517      2.05e-07  
   12   -4140.3330886533      1.06e-07  
   13   -4140.3330886538      3.48e-08  
   14   -4140.3330886534      1.19e-08  
   15   -4140.3330886534      4.22e-09  Convergence criterion met
 ---------------------------------------
 SCF time:   CPU 980.82s  wall 981.00s 
 SCF   energy in the final basis set =    -4140.3330886534
 Total energy in the final basis set =    -4140.3330886534

 --------------------------------------------------------------

                    Orbital Energies (a.u.)
 --------------------------------------------------------------

 Alpha MOs
 -- Occupied --
********-101.5863-101.5855-101.5846-101.5797-101.5783-101.5770-101.5730
-10.2908 -10.2893 -10.2887 -10.2880 -10.2871 -10.2771 -10.2742 -10.2725
-10.2534 -10.2407 -10.2251 -10.2239  -9.5015  -9.5013  -9.5000  -9.4991
 -9.4945  -9.4942  -9.4915  -9.4892  -7.2666  -7.2661  -7.2651  -7.2641
 -7.2593  -7.2590  -7.2564  -7.2564  -7.2562  -7.2554  -7.2553  -7.2549
 -7.2540  -7.2539  -7.2538  -7.2532  -7.2491  -7.2490  -7.2483  -7.2483
 -7.2462  -7.2458  -7.2438  -7.2433  -0.9781  -0.9511  -0.9321  -0.9243
 -0.9053  -0.8851  -0.8826  -0.8722  -0.8562  -0.8422  -0.8029  -0.7683
 -0.7523  -0.7426  -0.6719  -0.6569  -0.6375  -0.6149  -0.5702  -0.5549
 -0.5332  -0.5290  -0.5044  -0.4916  -0.4784  -0.4775  -0.4756  -0.4691
 -0.4569  -0.4499  -0.4367  -0.4302  -0.4211  -0.4147  -0.4071  -0.4011
 -0.3727  -0.3709  -0.3650  -0.3641  -0.3602  -0.3528  -0.3487  -0.3439
 -0.3411  -0.3341  -0.3299  -0.3191  -0.3085  -0.2964  -0.2772  -0.2697
 -0.2643
 -- Virtual --
 -0.0866  -0.0689  -0.0658  -0.0564  -0.0414  -0.0319  -0.0159  -0.0094
 -0.0040   0.0005   0.0054   0.0180   0.0191   0.0215   0.0234   0.0286
  0.0367   0.0373   0.0457   0.0513   0.0539   0.0603   0.0650   0.0662
  0.0701   0.0745   0.0764   0.0803   0.0822   0.0870   0.0891   0.0938
  0.0942   0.0960   0.1018   0.1040   0.1097   0.1102   0.1147   0.1173
  0.1188   0.1221   0.1224   0.1235   0.1282   0.1347   0.1365   0.1388
  0.1438   0.1464   0.1503   0.1531   0.1589   0.1609   0.1634   0.1662
  0.1716   0.1761   0.1777   0.1827   0.1874   0.1932   0.1939   0.1967
  0.2048   0.2052   0.2093   0.2153   0.2192   0.2221   0.2251   0.2267
  0.2304   0.2360   0.2400   0.2445   0.2469   0.2501   0.2533   0.2541
  0.2554   0.2588   0.2630   0.2678   0.2737   0.2766   0.2814   0.2823
  0.2894   0.2904   0.2930   0.2947   0.2983   0.3019   0.3066   0.3102
  0.3179   0.3267   0.3338   0.3359   0.3508   0.3813   0.3967   0.4083
  0.4151   0.4211   0.4267   0.4303   0.4391   0.4420   0.4444   0.4475
  0.4548   0.4592   0.4648   0.4667   0.4721   0.4754   0.4760   0.4849
  0.4874   0.4906   0.4964   0.5012   0.5043   0.5138   0.5175   0.5356
  0.5406   0.5450   0.5478   0.5549   0.5709   0.5723   0.5819   0.5845
  0.5917   0.5996   0.6024   0.6085   0.6119   0.6125   0.6139   0.6210
  0.6299   0.6345   0.6549   0.6616   0.6639   0.6669   0.6706   0.6895
  0.6993   0.7030   0.7294   0.7466   0.7682   0.7786   0.7873   0.7924
  0.7995   0.8126   0.8146   0.8217   0.8256   0.8308   0.8332   0.8362
  0.8393   0.8400   0.8433   0.8453   0.8470   0.8495   0.8524   0.8622
  0.8643   0.8683   0.8759   0.8782   0.8826   0.8903   0.8981   0.9019
  0.9050   0.9086   0.9121   0.9150   0.9198   0.9277   0.9296   0.9340
  0.9387   0.9421   0.9449   0.9549   0.9556   0.9660   0.9686   0.9708
  0.9849   0.9902   0.9937   0.9985   1.0133   1.0252   1.0409   1.0597
  1.0646   1.0742   1.0866   1.0942   1.1175   1.1291   1.1524   1.1751
  1.1905   1.2000   1.2086   1.2225   1.2242   1.2442   1.2512   1.2535
  1.2683   1.2705   1.2759   1.2875   1.2896   1.2924   1.3030   1.3062
  1.3231   1.3431   1.3502   1.3681   1.3946   1.4376   1.4505   1.4538
  1.4958   1.5196   1.5357   1.5477   1.5640   1.5973   1.6126   1.6411
  1.6449   1.6697   1.6750   1.7167   1.7249   1.7430   1.7574   1.7737
  1.7979   1.8118   1.8194   1.8400   1.8499   1.8686   1.8766   1.8836
  1.8940   1.9024   1.9501   1.9614   1.9767   2.0049   2.0391   2.0720
  2.0909   2.1111   2.1387   2.1519   2.2074   2.2116   2.2226   2.2354
  2.2397   2.2451   2.2600   2.2665   2.2733   2.2841   2.2892   2.2913
  2.3036   2.3269   2.3400   2.3448   2.3702   2.3791   2.3967   2.4048
  2.4159   2.4325   2.4393   2.4467   2.4707   2.4850   2.4906   2.5177
  2.5226   2.5295   2.5706   2.5881   2.5992   2.6192   2.6248   2.6293
  2.6427   2.6585   2.6832   2.7280   2.7411   2.7473   2.7637   2.7906
  2.7996   2.8127   2.8368   2.8762   2.9020   2.9270   2.9564   3.0049
  3.0655   3.0697   3.0817   3.0991   3.1169   3.1264   3.1406   3.1500
  3.1999   3.2251   3.2437   3.2706   3.3442   3.4382   3.4988   3.5200
  3.5364   3.6585   3.7216   3.8148   3.8749   3.8792   3.9100   4.1201
  4.3547   4.7906   4.8151   9.7122   9.7533   9.7799   9.7933   9.7978
  9.8078   9.8190   9.8551  23.2463  23.4651  23.7647  23.8068  23.8289
 23.8788  23.9191  23.9234  23.9664  24.0080  24.0480  24.1024  25.7639
 25.7806  25.8075  25.8552  25.8690  25.9081  25.9485  26.0418  26.0806
 26.0913  26.1050  26.1487  26.1971  26.2701  26.3350  26.4210  26.4587
 26.5062  26.5607  26.7176  26.7612  26.7873  26.8565  27.0747 215.7019
215.7438 215.7758 215.7898 215.7976 215.8085 215.8230 215.8682
 --------------------------------------------------------------

          Ground-State Mulliken Net Atomic Charges

     Atom                 Charge (a.u.)
  ----------------------------------------
      1 C                    -1.006119
      2 C                    -1.046163
      3 Cl                    0.656551
      4 C                     0.319691
      5 Cl                    0.624208
      6 C                    -0.596007
      7 Cl                    0.675855
      8 C                     0.345394
      9 Cl                    0.631462
     10 C                    -1.152153
     11 Cl                    0.698785
     12 C                    -0.304760
     13 C                    -0.113758
     14 Cl                    0.378642
     15 C                    -1.007586
     16 H                     0.225418
     17 C                     0.006646
     18 Cl                    0.521037
     19 C                     0.518049
     20 Cl                    0.642402
     21 C                    -1.254454
     22 H                     0.236859
  ----------------------------------------
  Sum of atomic charges =     0.000000

 -----------------------------------------------------------------
                    Cartesian Multipole Moments
 -----------------------------------------------------------------
    Charge (ESU x 10^10)
                 0.0000
    Dipole Moment (Debye)
         X       0.0748      Y      -0.0780      Z       0.2001
       Tot       0.2274
    Quadrupole Moments (Debye-Ang)
        XX    -169.5592     XY      -3.0316     YY    -169.6743
        XZ       2.8426     YZ      -0.2000     ZZ    -172.5400
    Octopole Moments (Debye-Ang^2)
       XXX    -186.1077    XXY     -14.7066    XYY     -62.5318
       YYY       5.4756    XXZ      51.4494    XYZ       4.3247
       YYZ      37.1245    XZZ     -76.6716    YZZ      -1.3590
       ZZZ     127.8381
    Hexadecapole Moments (Debye-Ang^3)
      XXXX   -7763.4172   XXXY     -16.8302   XXYY   -1486.2164
      XYYY      55.3912   YYYY    -961.8995   XXXZ    1631.5792
      XXYZ     128.2237   XYYZ     540.2777   YYYZ     296.9172
      XXZZ   -2224.3577   XYZZ      11.5483   YYZZ   -1052.5006
      XZZZ    1651.8850   YZZZ     299.1359   ZZZZ   -5332.8541
 -----------------------------------------------------------------
 Calculating analytic gradient of the SCF energy
 Gradient of SCF Energy
            1           2           3           4           5           6
    1  -0.0033551  -0.0027512   0.0110045  -0.0008074  -0.0001922   0.0035925
    2   0.0003922  -0.0022844  -0.0315560  -0.0002480   0.0002132  -0.0002479
    3   0.0014652  -0.0005589  -0.0182975  -0.0057391   0.0028513  -0.0021568
            7           8           9          10          11          12
    1  -0.0023569   0.0044837  -0.0031000   0.0007615   0.0062998   0.0002412
    2   0.0001083   0.0002115  -0.0000373   0.0011268   0.0031760   0.0006368
    3   0.0013229   0.0046453  -0.0006179   0.0014428  -0.0007725  -0.0030445
           13          14          15          16          17          18
    1   0.0028219  -0.0098530  -0.0014279   0.0000358  -0.0017999   0.0010991
    2   0.0001878   0.0315936   0.0015239  -0.0002210   0.0004165   0.0006184
    3   0.0010352   0.0209833  -0.0004553   0.0002434   0.0010784  -0.0013011
           19          20          21          22
    1   0.0002217   0.0006150  -0.0033741  -0.0021593
    2  -0.0028384   0.0006299  -0.0031109  -0.0002911
    3   0.0019470  -0.0010970  -0.0027246  -0.0002496
 Max gradient component =       3.159E-02
 RMS gradient           =       7.034E-03
 Gradient time:  CPU 338.61 s  wall 338.61 s
 Geometry Optimization Parameters
   NAtoms,    NIC,     NZ,  NCons,   NDum,   NFix, NCnnct, MaxDiis
       22     163      22       0       0       0       0       0

 Cartesian Hessian Update
 Hessian updated using BFGS update


** GEOMETRY OPTIMIZATION IN DELOCALIZED INTERNAL COORDINATES **
   Searching for a Minimum

   Optimization Cycle:   3

                       Coordinates (Angstroms)
     ATOM                X               Y               Z
      1  C         0.0105462757   -0.0104550011    0.0133058162
      2  C        -0.0135065904    0.0456916131    1.4180085941
      3  Cl        1.4864608579    0.1008935807    2.2952932049
      4  C        -1.2179708596    0.0844581536    2.1274309092
      5  Cl       -1.2102845082    0.1598733423    3.8685977776
      6  C        -2.4319698711    0.0777410860    1.4386835035
      7  Cl       -3.9350948190    0.1321119768    2.3151185280
      8  C        -2.4345559708    0.0276838680    0.0419176444
      9  Cl       -3.9540378486    0.0062905147   -0.8140644630
     10  C        -1.2241194276   -0.0165861998   -0.6575557833
     11  Cl       -1.2558469208   -0.1384922854   -2.4024720594
     12  C         1.2926110643   -0.0535304911   -0.7463411373
     13  C         2.3278269093   -0.9527052285   -0.4426234089
     14  Cl        2.1468678741   -2.1076385835    0.8506961726
     15  C         3.5129312396   -0.9642937250   -1.1669923910
     16  H         4.2913549918   -1.6711294202   -0.9139215718
     17  C         3.6950120069   -0.0788167535   -2.2210437307
     18  Cl        5.1943169534   -0.1220300710   -3.1143466006
     19  C         2.6784483603    0.8227364025   -2.5454154753
     20  Cl        2.8614439686    1.9657119707   -3.8563406384
     21  C         1.4991640134    0.8263628192   -1.8147107990
     22  H         0.7339035644    1.5463191032   -2.0690856248
   Point Group: c1    Number of degrees of freedom:    60


   Energy is  -4140.333088653

 Hessian updated using BFGS update

 57 Hessian modes will be used to form the next step
  Hessian Eigenvalues:
     0.016917    0.017725    0.019610    0.020808    0.020935    0.022949
     0.023572    0.023829    0.023842    0.024089    0.024091    0.024113
     0.024114    0.024129    0.024136    0.024139    0.024143    0.024873
     0.057172    0.087119    0.159994    0.160077    0.217087    0.229466
     0.232427    0.240926    0.249288    0.249972    0.249986    0.249991
     0.249993    0.249996    0.249998    0.250000    0.250000    0.255708
     0.289273    0.292261    0.297023    0.300907    0.301146    0.310508
     0.354716    0.356657    0.370367    0.414222    0.426262    0.430343
     0.454149    0.462933    0.467994    0.471739    0.476683    0.478197
     0.479027    0.482843    0.535323

 Minimum search - taking simple RFO step
 Searching for Lamda that Minimizes Along All modes
 Value Taken    Lamda =  -0.02180038
 Calculated Step too Large.  Step scaled by  0.543962
 Step Taken.  Stepsize is  0.300000

                             Maximum     Tolerance    Cnvgd?
         Gradient           0.028762      0.000300      NO
         Displacement       0.185445      0.001200      NO
         Energy change     -0.014361      0.000001      NO


 New Cartesian Coordinates Obtained by Inverse Iteration

 Displacement from previous Coordinates is:  0.674428
 ----------------------------------------------------------------
             Standard Nuclear Orientation (Angstroms)
    I     Atom           X                Y                Z
 ----------------------------------------------------------------
    1      C       0.0037218484    -0.0149253170    -0.0006771711
    2      C      -0.0113048790     0.0846235359     1.4018140903
    3      Cl      1.4943776326     0.1686509393     2.2605764182
    4      C      -1.2109209090     0.1349926981     2.1221529944
    5      Cl     -1.1882418160     0.2626243474     3.8544378081
    6      C      -2.4325865215     0.0934291656     1.4413994804
    7      Cl     -3.9244980791     0.1580020407     2.3255468283
    8      C      -2.4456009503    -0.0109511595     0.0444368033
    9      Cl     -3.9631832234    -0.0919389501    -0.7996737217
   10      C      -1.2381710556    -0.0669175042    -0.6612761134
   11      Cl     -1.2993647316    -0.2933726872    -2.3931243840
   12      C       1.2858139385    -0.0612348550    -0.7552593693
   13      C       2.3022186862    -0.9890277043    -0.4784353588
   14      Cl      2.1048464982    -2.1778176524     0.7822127970
   15      C       3.4910745666    -0.9976250176    -1.1987844778
   16      H       4.2546569613    -1.7272687982    -0.9684414839
   17      C       3.6986715347    -0.0746612436    -2.2170540236
   18      Cl      5.2011373551    -0.1162806592    -3.0984956482
   19      C       2.7060825613     0.8655055124    -2.5069010100
   20      Cl      2.9227302749     2.0600682712    -3.7615812337
   21      C       1.5229297870     0.8614539616    -1.7813242660
   22      H       0.7791117841     1.6128677475    -2.0074104915
 ----------------------------------------------------------------
 Nuclear Repulsion Energy =        2704.15508417 hartrees
 There are      105 alpha and      105 beta electrons
 Applying Cartesian multipole field
    Component          Value
    ---------          -----
     (2,0,0)        1.00000E-12
     (0,2,0)        2.00000E-11
     (0,0,2)       -3.00000E-11
 Nucleus-field energy     =    -0.0000001001 hartrees
 Requested basis set is 6-311++G(d,p)
 There are 186 shells and 518 basis functions
 A cutoff of  1.0D-15 yielded  12328 shell pairs
 There are    107399 function pairs (    115475 Cartesian)
 Smallest overlap matrix eigenvalue = 1.15E-07
 Linear dependence detected in AO basis
 Number of orthogonalized atomic orbitals = 512
 Maximum deviation from orthogonality = 5.474E-10
 Guess from superposition of atomic densities
 Warning:  Energy on first SCF cycle will be non-variational
 SAD guess density has 210.000000 electrons

 -----------------------------------------------------------------------
  General SCF calculation program by
  Eric Jon Sundstrom, Paul Horn, Yuezhi Mao, Dmitri Zuev, Alec White,
  David Stuck, Shaama M.S., Shane Yost, Joonho Lee, David Small,
  Daniel Levine, Susi Lehtola, Hugh Burton, Evgeny Epifanovsky,
  Bang C. Huynh
 -----------------------------------------------------------------------
 Exchange:     0.2000 Hartree-Fock + 0.0800 Slater + 0.7200 B88
 Correlation:  0.1900 VWN1RPA + 0.8100 LYP
 Using SG-1 standard quadrature grid
 A restricted SCF calculation will be
 performed using DIIS
 SCF converges when DIIS error is below 1.0e-08
 ---------------------------------------
  Cycle       Energy         DIIS error
 ---------------------------------------
    1   -4145.1045501958      2.66e-02  
    2   -4140.2508384457      1.68e-03  
    3   -4140.1993946256      2.01e-03  
    4   -4140.3276088136      6.37e-04  
    5   -4140.3400816345      2.66e-04  
    6   -4140.3422764078      8.49e-05  
    7   -4140.3424948637      2.32e-05  
    8   -4140.3425099718      7.89e-06  
    9   -4140.3425119598      2.45e-06  
   10   -4140.3425121335      9.26e-07  
   11   -4140.3425121617      1.99e-07  
   12   -4140.3425121629      1.07e-07  
   13   -4140.3425121634      3.38e-08  
   14   -4140.3425121635      1.19e-08  
   15   -4140.3425121635      4.20e-09  Convergence criterion met
 ---------------------------------------
 SCF time:   CPU 989.15s  wall 989.00s 
 SCF   energy in the final basis set =    -4140.3425121635
 Total energy in the final basis set =    -4140.3425121635

 --------------------------------------------------------------

                    Orbital Energies (a.u.)
 --------------------------------------------------------------

 Alpha MOs
 -- Occupied --
********-101.5856-101.5854-101.5847-101.5798-101.5792-101.5774-101.5739
-10.2907 -10.2888 -10.2880 -10.2876 -10.2866 -10.2770 -10.2741 -10.2727
-10.2527 -10.2404 -10.2254 -10.2240  -9.5016  -9.5004  -9.5000  -9.4994
 -9.4951  -9.4943  -9.4919  -9.4897  -7.2666  -7.2652  -7.2651  -7.2643
 -7.2600  -7.2592  -7.2568  -7.2565  -7.2554  -7.2553  -7.2549  -7.2545
 -7.2544  -7.2542  -7.2539  -7.2534  -7.2498  -7.2492  -7.2490  -7.2485
 -7.2466  -7.2462  -7.2444  -7.2439  -0.9775  -0.9510  -0.9322  -0.9241
 -0.9056  -0.8852  -0.8836  -0.8735  -0.8552  -0.8419  -0.8024  -0.7673
 -0.7510  -0.7423  -0.6717  -0.6556  -0.6366  -0.6149  -0.5693  -0.5547
 -0.5343  -0.5287  -0.5043  -0.4915  -0.4783  -0.4770  -0.4750  -0.4686
 -0.4562  -0.4504  -0.4369  -0.4280  -0.4209  -0.4152  -0.4053  -0.4000
 -0.3724  -0.3703  -0.3648  -0.3641  -0.3605  -0.3523  -0.3490  -0.3427
 -0.3401  -0.3344  -0.3303  -0.3193  -0.3141  -0.2950  -0.2765  -0.2708
 -0.2651
 -- Virtual --
 -0.0851  -0.0684  -0.0639  -0.0565  -0.0436  -0.0312  -0.0140  -0.0091
 -0.0038   0.0011   0.0056   0.0182   0.0198   0.0219   0.0238   0.0285
  0.0364   0.0382   0.0456   0.0512   0.0540   0.0604   0.0646   0.0657
  0.0700   0.0745   0.0758   0.0807   0.0824   0.0880   0.0894   0.0939
  0.0943   0.0962   0.1016   0.1033   0.1087   0.1102   0.1148   0.1171
  0.1186   0.1212   0.1232   0.1234   0.1277   0.1345   0.1361   0.1383
  0.1437   0.1472   0.1496   0.1531   0.1581   0.1604   0.1636   0.1664
  0.1692   0.1756   0.1767   0.1805   0.1880   0.1917   0.1948   0.1960
  0.2037   0.2061   0.2109   0.2153   0.2184   0.2221   0.2258   0.2278
  0.2306   0.2348   0.2396   0.2440   0.2462   0.2498   0.2541   0.2555
  0.2562   0.2594   0.2619   0.2696   0.2729   0.2746   0.2799   0.2826
  0.2872   0.2902   0.2925   0.2939   0.2957   0.2991   0.3058   0.3109
  0.3191   0.3258   0.3340   0.3371   0.3494   0.3817   0.3983   0.4074
  0.4140   0.4214   0.4266   0.4291   0.4371   0.4433   0.4444   0.4482
  0.4552   0.4616   0.4655   0.4695   0.4727   0.4743   0.4763   0.4860
  0.4890   0.4925   0.4955   0.5000   0.5038   0.5084   0.5125   0.5367
  0.5440   0.5470   0.5491   0.5576   0.5710   0.5772   0.5812   0.5864
  0.5917   0.5995   0.6031   0.6098   0.6112   0.6127   0.6143   0.6190
  0.6322   0.6372   0.6562   0.6628   0.6650   0.6670   0.6743   0.6884
  0.6993   0.7022   0.7278   0.7506   0.7696   0.7782   0.7854   0.7911
  0.8028   0.8150   0.8163   0.8234   0.8282   0.8302   0.8333   0.8365
  0.8390   0.8398   0.8441   0.8445   0.8475   0.8492   0.8543   0.8615
  0.8653   0.8681   0.8749   0.8797   0.8822   0.8891   0.8985   0.9031
  0.9042   0.9088   0.9146   0.9151   0.9212   0.9263   0.9305   0.9319
  0.9377   0.9397   0.9456   0.9547   0.9557   0.9655   0.9670   0.9727
  0.9801   0.9874   0.9928   1.0003   1.0122   1.0206   1.0365   1.0541
  1.0614   1.0750   1.0859   1.0951   1.1215   1.1309   1.1498   1.1754
  1.1886   1.1990   1.2072   1.2183   1.2274   1.2471   1.2511   1.2525
  1.2637   1.2710   1.2774   1.2875   1.2894   1.2932   1.3033   1.3081
  1.3212   1.3431   1.3530   1.3674   1.3926   1.4409   1.4518   1.4541
  1.4953   1.5221   1.5373   1.5501   1.5631   1.5982   1.6121   1.6438
  1.6462   1.6704   1.6762   1.7167   1.7280   1.7423   1.7587   1.7709
  1.8013   1.8092   1.8164   1.8390   1.8485   1.8694   1.8720   1.8836
  1.8966   1.9068   1.9499   1.9626   1.9739   2.0036   2.0386   2.0673
  2.0958   2.1086   2.1383   2.1517   2.2061   2.2140   2.2227   2.2343
  2.2388   2.2449   2.2554   2.2671   2.2723   2.2835   2.2928   2.3007
  2.3020   2.3174   2.3369   2.3398   2.3700   2.3827   2.3981   2.4025
  2.4148   2.4315   2.4399   2.4498   2.4721   2.4832   2.4927   2.5184
  2.5256   2.5303   2.5678   2.5898   2.5976   2.6205   2.6251   2.6312
  2.6431   2.6617   2.6818   2.7226   2.7415   2.7472   2.7609   2.7896
  2.7992   2.8100   2.8280   2.8741   2.8980   2.9308   2.9596   3.0060
  3.0633   3.0692   3.0774   3.0967   3.1142   3.1284   3.1421   3.1481
  3.2000   3.2239   3.2419   3.2675   3.3440   3.4392   3.4994   3.5166
  3.5395   3.6575   3.7238   3.8143   3.8754   3.8795   3.9125   4.1175
  4.3441   4.7862   4.8148   9.7130   9.7548   9.7828   9.7943   9.7980
  9.8093   9.8228   9.8504  23.2495  23.4668  23.7601  23.8050  23.8291
 23.8791  23.9151  23.9180  23.9599  24.0059  24.0463  24.1011  25.7643
 25.7794  25.8066  25.8580  25.8652  25.9332  25.9599  26.0061  26.0674
 26.0882  26.1025  26.1367  26.1932  26.2487  26.3332  26.4284  26.4624
 26.5036  26.5613  26.7220  26.7635  26.7730  26.8572  27.0701 215.7030
215.7455 215.7792 215.7909 215.7983 215.8105 215.8273 215.8600
 --------------------------------------------------------------

          Ground-State Mulliken Net Atomic Charges

     Atom                 Charge (a.u.)
  ----------------------------------------
      1 C                    -0.914488
      2 C                    -1.037180
      3 Cl                    0.625632
      4 C                     0.388289
      5 Cl                    0.621553
      6 C                    -0.610063
      7 Cl                    0.672951
      8 C                     0.213791
      9 Cl                    0.637257
     10 C                    -1.100706
     11 Cl                    0.665072
     12 C                    -0.245399
     13 C                    -0.150810
     14 Cl                    0.339274
     15 C                    -0.921030
     16 H                     0.226577
     17 C                     0.022598
     18 Cl                    0.523448
     19 C                     0.439281
     20 Cl                    0.630211
     21 C                    -1.262273
     22 H                     0.236013
  ----------------------------------------
  Sum of atomic charges =     0.000000

 -----------------------------------------------------------------
                    Cartesian Multipole Moments
 -----------------------------------------------------------------
    Charge (ESU x 10^10)
                -0.0000
    Dipole Moment (Debye)
         X       0.0619      Y      -0.0495      Z       0.1759
       Tot       0.1930
    Quadrupole Moments (Debye-Ang)
        XX    -169.4551     XY      -3.1104     YY    -169.3895
        XZ       2.5556     YZ      -0.0279     ZZ    -172.3457
    Octopole Moments (Debye-Ang^2)
       XXX    -187.0972    XXY     -15.0793    XYY     -61.8631
       YYY       6.0336    XXZ      50.0971    XYZ       4.5155
       YYZ      36.5692    XZZ     -76.4358    YZZ      -1.0014
       ZZZ     127.5255
    Hexadecapole Moments (Debye-Ang^3)
      XXXX   -7789.5661   XXXY     -50.1323   XXYY   -1499.2868
      XYYY      19.9296   YYYY   -1031.0302   XXXZ    1629.5577
      XXYZ     117.4646   XYYZ     539.0049   YYYZ     254.0792
      XXZZ   -2208.0672   XYZZ       2.2429   YYZZ   -1045.8037
      XZZZ    1650.7933   YZZZ     266.9144   ZZZZ   -5231.6784
 -----------------------------------------------------------------
 Calculating analytic gradient of the SCF energy
 Gradient of SCF Energy
            1           2           3           4           5           6
    1   0.0009241  -0.0001084   0.0054034  -0.0000973   0.0000020   0.0001477
    2   0.0009768  -0.0019279  -0.0223761  -0.0002462   0.0000361   0.0000323
    3   0.0000942   0.0004308  -0.0133417  -0.0011809   0.0005978   0.0000271
            7           8           9          10          11          12
    1  -0.0003357   0.0013910  -0.0005736  -0.0001553  -0.0000437  -0.0014642
    2  -0.0000722   0.0001156  -0.0002517   0.0020951   0.0006153  -0.0005275
    3   0.0003125   0.0003764  -0.0004345   0.0001834  -0.0003289  -0.0000405
           13          14          15          16          17          18
    1   0.0014498  -0.0053498  -0.0001239  -0.0001530  -0.0005562  -0.0000595
    2   0.0000705   0.0223100   0.0006127   0.0000144   0.0003769   0.0004877
    3   0.0017167   0.0139932  -0.0001958   0.0001486  -0.0003108  -0.0003228
           19          20          21          22
    1   0.0000196   0.0004077  -0.0008109   0.0000864
    2  -0.0010524   0.0000861  -0.0016510   0.0002756
    3   0.0007502  -0.0003623  -0.0022229   0.0001103
 Max gradient component =       2.238E-02
 RMS gradient           =       4.711E-03
 Gradient time:  CPU 345.10 s  wall 345.12 s
 Geometry Optimization Parameters
   NAtoms,    NIC,     NZ,  NCons,   NDum,   NFix, NCnnct, MaxDiis
       22     163      22       0       0       0       0       0

 Cartesian Hessian Update
 Hessian updated using BFGS update


** GEOMETRY OPTIMIZATION IN DELOCALIZED INTERNAL COORDINATES **
   Searching for a Minimum

   Optimization Cycle:   4

                       Coordinates (Angstroms)
     ATOM                X               Y               Z
      1  C         0.0037218484   -0.0149253170   -0.0006771711
      2  C        -0.0113048790    0.0846235359    1.4018140903
      3  Cl        1.4943776326    0.1686509393    2.2605764182
      4  C        -1.2109209090    0.1349926981    2.1221529944
      5  Cl       -1.1882418160    0.2626243474    3.8544378081
      6  C        -2.4325865215    0.0934291656    1.4413994804
      7  Cl       -3.9244980791    0.1580020407    2.3255468283
      8  C        -2.4456009503   -0.0109511595    0.0444368033
      9  Cl       -3.9631832234   -0.0919389501   -0.7996737217
     10  C        -1.2381710556   -0.0669175042   -0.6612761134
     11  Cl       -1.2993647316   -0.2933726872   -2.3931243840
     12  C         1.2858139385   -0.0612348550   -0.7552593693
     13  C         2.3022186862   -0.9890277043   -0.4784353588
     14  Cl        2.1048464982   -2.1778176524    0.7822127970
     15  C         3.4910745666   -0.9976250176   -1.1987844778
     16  H         4.2546569613   -1.7272687982   -0.9684414839
     17  C         3.6986715347   -0.0746612436   -2.2170540236
     18  Cl        5.2011373551   -0.1162806592   -3.0984956482
     19  C         2.7060825613    0.8655055124   -2.5069010100
     20  Cl        2.9227302749    2.0600682712   -3.7615812337
     21  C         1.5229297870    0.8614539616   -1.7813242660
     22  H         0.7791117841    1.6128677475   -2.0074104915
   Point Group: c1    Number of degrees of freedom:    60


   Energy is  -4140.342512163

 Hessian updated using BFGS update

 58 Hessian modes will be used to form the next step
  Hessian Eigenvalues:
     0.017664    0.018291    0.019729    0.020905    0.021026    0.022918
     0.023574    0.023828    0.023840    0.024089    0.024090    0.024112
     0.024114    0.024124    0.024136    0.024139    0.024143    0.027821
     0.046261    0.076054    0.159997    0.160314    0.217234    0.230165
     0.232537    0.241160    0.249576    0.249975    0.249986    0.249992
     0.249995    0.249996    0.249999    0.250000    0.250141    0.255341
     0.289311    0.292627    0.300820    0.300943    0.301060    0.301455
     0.319328    0.355303    0.356682    0.377792    0.414186    0.426940
     0.430344    0.454943    0.463215    0.468164    0.471789    0.477968
     0.478496    0.479130    0.484304    0.589869

 Minimum search - taking simple RFO step
 Searching for Lamda that Minimizes Along All modes
 Value Taken    Lamda =  -0.01229959
 Calculated Step too Large.  Step scaled by  0.636729
 Step Taken.  Stepsize is  0.300000

                             Maximum     Tolerance    Cnvgd?
         Gradient           0.020023      0.000300      NO
         Displacement       0.218969      0.001200      NO
         Energy change     -0.009424      0.000001      NO


 New Cartesian Coordinates Obtained by Inverse Iteration

 Displacement from previous Coordinates is:  0.498295
 ----------------------------------------------------------------
             Standard Nuclear Orientation (Angstroms)
    I     Atom           X                Y                Z
 ----------------------------------------------------------------
    1      C       0.0050189864    -0.0301300373     0.0036811565
    2      C      -0.0099772357     0.1122433202     1.4016442538
    3      Cl      1.4970733869     0.2323363726     2.2547249681
    4      C      -1.2105200383     0.1743147081     2.1198378449
    5      Cl     -1.1895017120     0.3557320985     3.8444532801
    6      C      -2.4316550535     0.1031852411     1.4371991518
    7      Cl     -3.9235560720     0.1900864340     2.3150675938
    8      C      -2.4437123736    -0.0450827294     0.0431497813
    9      Cl     -3.9564555547    -0.1509475883    -0.8002007983
   10      C      -1.2332476238    -0.1154541485    -0.6571320657
   11      Cl     -1.2789400013    -0.3840616157    -2.3822062746
   12      C       1.2873870997    -0.0706289846    -0.7499514957
   13      C       2.2895137108    -1.0201463014    -0.5056079535
   14      Cl      2.0776974999    -2.2492629855     0.7162458510
   15      C       3.4764289767    -1.0219442835    -1.2293043178
   16      H       4.2308571119    -1.7692081880    -1.0269576249
   17      C       3.6955982290    -0.0672676272    -2.2161799594
   18      Cl      5.1954933910    -0.1050802217    -3.1001933847
   19      C       2.7140422626     0.8953069972    -2.4749372303
   20      Cl      2.9401135663     2.1245576414    -3.6914225515
   21      C       1.5315956089     0.8803779859    -1.7466928893
   22      H       0.7902470983     1.6412705838    -1.9510788686
 ----------------------------------------------------------------
 Nuclear Repulsion Energy =        2701.78724487 hartrees
 There are      105 alpha and      105 beta electrons
 Applying Cartesian multipole field
    Component          Value
    ---------          -----
     (2,0,0)        1.00000E-12
     (0,2,0)        2.00000E-11
     (0,0,2)       -3.00000E-11
 Nucleus-field energy     =    -0.0000000975 hartrees
 Requested basis set is 6-311++G(d,p)
 There are 186 shells and 518 basis functions
 A cutoff of  1.0D-15 yielded  12323 shell pairs
 There are    107379 function pairs (    115446 Cartesian)
 Smallest overlap matrix eigenvalue = 1.15E-07
 Linear dependence detected in AO basis
 Number of orthogonalized atomic orbitals = 512
 Maximum deviation from orthogonality = 4.337E-10
 Guess from superposition of atomic densities
 Warning:  Energy on first SCF cycle will be non-variational
 SAD guess density has 210.000000 electrons

 -----------------------------------------------------------------------
  General SCF calculation program by
  Eric Jon Sundstrom, Paul Horn, Yuezhi Mao, Dmitri Zuev, Alec White,
  David Stuck, Shaama M.S., Shane Yost, Joonho Lee, David Small,
  Daniel Levine, Susi Lehtola, Hugh Burton, Evgeny Epifanovsky,
  Bang C. Huynh
 -----------------------------------------------------------------------
 Exchange:     0.2000 Hartree-Fock + 0.0800 Slater + 0.7200 B88
 Correlation:  0.1900 VWN1RPA + 0.8100 LYP
 Using SG-1 standard quadrature grid
 A restricted SCF calculation will be
 performed using DIIS
 SCF converges when DIIS error is below 1.0e-08
 ---------------------------------------
  Cycle       Energy         DIIS error
 ---------------------------------------
    1   -4145.0979157958      2.66e-02  
    2   -4140.2567058424      1.68e-03  
    3   -4140.2025961934      2.03e-03  
    4   -4140.3333809172      6.49e-04  
    5   -4140.3463846247      2.68e-04  
    6   -4140.3486199472      8.42e-05  
    7   -4140.3488334732      2.30e-05  
    8   -4140.3488483420      7.96e-06  
    9   -4140.3488503723      2.44e-06  
   10   -4140.3488505443      9.20e-07  
   11   -4140.3488505723      1.96e-07  
   12   -4140.3488505733      1.07e-07  
   13   -4140.3488505738      3.36e-08  
   14   -4140.3488505737      1.21e-08  
   15   -4140.3488505738      4.25e-09  Convergence criterion met
 ---------------------------------------
 SCF time:   CPU 989.85s  wall 990.00s 
 SCF   energy in the final basis set =    -4140.3488505738
 Total energy in the final basis set =    -4140.3488505738

 --------------------------------------------------------------

                    Orbital Energies (a.u.)
 --------------------------------------------------------------

 Alpha MOs
 -- Occupied --
********-101.5856-101.5854-101.5849-101.5804-101.5797-101.5776-101.5749
-10.2907 -10.2884 -10.2878 -10.2874 -10.2865 -10.2770 -10.2739 -10.2728
-10.2518 -10.2397 -10.2253 -10.2239  -9.5016  -9.5003  -9.5002  -9.4996
 -9.4960  -9.4943  -9.4922  -9.4904  -7.2667  -7.2654  -7.2650  -7.2645
 -7.2609  -7.2591  -7.2571  -7.2565  -7.2554  -7.2552  -7.2551  -7.2551
 -7.2545  -7.2543  -7.2542  -7.2536  -7.2507  -7.2499  -7.2491  -7.2485
 -7.2468  -7.2464  -7.2450  -7.2446  -0.9774  -0.9508  -0.9320  -0.9239
 -0.9057  -0.8855  -0.8841  -0.8743  -0.8543  -0.8422  -0.8021  -0.7667
 -0.7508  -0.7422  -0.6712  -0.6552  -0.6367  -0.6148  -0.5690  -0.5544
 -0.5352  -0.5286  -0.5040  -0.4916  -0.4784  -0.4768  -0.4749  -0.4684
 -0.4557  -0.4506  -0.4371  -0.4261  -0.4204  -0.4153  -0.4035  -0.3995
 -0.3724  -0.3697  -0.3646  -0.3640  -0.3608  -0.3520  -0.3490  -0.3423
 -0.3396  -0.3344  -0.3305  -0.3217  -0.3176  -0.2938  -0.2763  -0.2717
 -0.2657
 -- Virtual --
 -0.0835  -0.0681  -0.0632  -0.0564  -0.0454  -0.0308  -0.0133  -0.0091
 -0.0039   0.0014   0.0057   0.0182   0.0201   0.0220   0.0238   0.0283
  0.0360   0.0389   0.0453   0.0510   0.0540   0.0604   0.0645   0.0654
  0.0701   0.0744   0.0757   0.0805   0.0825   0.0886   0.0892   0.0935
  0.0945   0.0962   0.1015   0.1031   0.1083   0.1103   0.1145   0.1169
  0.1184   0.1206   0.1234   0.1238   0.1273   0.1339   0.1359   0.1382
  0.1437   0.1478   0.1488   0.1538   0.1573   0.1598   0.1639   0.1665
  0.1677   0.1750   0.1763   0.1794   0.1883   0.1907   0.1949   0.1958
  0.2031   0.2064   0.2118   0.2154   0.2182   0.2223   0.2263   0.2287
  0.2307   0.2342   0.2397   0.2430   0.2464   0.2501   0.2538   0.2562
  0.2568   0.2605   0.2615   0.2698   0.2726   0.2743   0.2783   0.2819
  0.2847   0.2895   0.2925   0.2928   0.2960   0.2983   0.3056   0.3115
  0.3199   0.3252   0.3345   0.3373   0.3484   0.3816   0.3993   0.4071
  0.4132   0.4215   0.4263   0.4295   0.4359   0.4437   0.4450   0.4491
  0.4548   0.4626   0.4662   0.4706   0.4729   0.4739   0.4788   0.4873
  0.4897   0.4929   0.4955   0.4962   0.5037   0.5060   0.5112   0.5370
  0.5451   0.5486   0.5520   0.5597   0.5700   0.5800   0.5824   0.5901
  0.5917   0.5990   0.6038   0.6092   0.6116   0.6133   0.6157   0.6197
  0.6332   0.6400   0.6574   0.6633   0.6645   0.6675   0.6760   0.6871
  0.6977   0.7022   0.7275   0.7539   0.7701   0.7780   0.7848   0.7929
  0.8054   0.8140   0.8190   0.8232   0.8290   0.8307   0.8341   0.8365
  0.8384   0.8392   0.8428   0.8452   0.8479   0.8509   0.8558   0.8601
  0.8624   0.8684   0.8749   0.8818   0.8822   0.8877   0.8961   0.9018
  0.9070   0.9092   0.9146   0.9175   0.9219   0.9264   0.9299   0.9314
  0.9366   0.9398   0.9438   0.9510   0.9557   0.9590   0.9645   0.9729
  0.9816   0.9878   0.9943   1.0034   1.0132   1.0203   1.0326   1.0521
  1.0625   1.0760   1.0861   1.0937   1.1244   1.1339   1.1492   1.1761
  1.1885   1.1992   1.2068   1.2167   1.2286   1.2487   1.2520   1.2523
  1.2658   1.2718   1.2786   1.2870   1.2891   1.2945   1.3001   1.3090
  1.3197   1.3449   1.3536   1.3680   1.3924   1.4432   1.4523   1.4570
  1.4957   1.5257   1.5389   1.5497   1.5638   1.5992   1.6119   1.6456
  1.6468   1.6708   1.6764   1.7173   1.7301   1.7428   1.7582   1.7718
  1.8013   1.8080   1.8154   1.8377   1.8463   1.8683   1.8716   1.8847
  1.8984   1.9114   1.9506   1.9647   1.9739   2.0037   2.0386   2.0645
  2.0997   2.1068   2.1385   2.1516   2.2065   2.2154   2.2224   2.2335
  2.2386   2.2448   2.2512   2.2654   2.2700   2.2809   2.2966   2.2997
  2.3074   2.3099   2.3353   2.3404   2.3696   2.3867   2.3990   2.4035
  2.4154   2.4312   2.4417   2.4536   2.4728   2.4828   2.4941   2.5187
  2.5246   2.5310   2.5663   2.5907   2.5962   2.6209   2.6273   2.6344
  2.6446   2.6632   2.6804   2.7177   2.7411   2.7471   2.7598   2.7882
  2.7989   2.8086   2.8262   2.8714   2.8968   2.9352   2.9618   3.0095
  3.0617   3.0695   3.0760   3.0963   3.1137   3.1300   3.1435   3.1479
  3.2018   3.2255   3.2415   3.2665   3.3453   3.4408   3.5009   3.5161
  3.5423   3.6572   3.7266   3.8145   3.8769   3.8805   3.9145   4.1167
  4.3348   4.7859   4.8160   9.7156   9.7561   9.7857   9.7944   9.8000
  9.8096   9.8332   9.8407  23.2516  23.4680  23.7602  23.8048  23.8304
 23.8787  23.9145  23.9175  23.9584  24.0079  24.0480  24.1032  25.7642
 25.7788  25.8042  25.8564  25.8623  25.9297  25.9500  25.9801  26.0685
 26.0866  26.1013  26.1369  26.1930  26.2448  26.3444  26.4292  26.4596
 26.5043  26.5610  26.7272  26.7614  26.7710  26.8560  27.0728 215.7059
215.7470 215.7823 215.7909 215.8003 215.8105 215.8408 215.8471
 --------------------------------------------------------------

          Ground-State Mulliken Net Atomic Charges

     Atom                 Charge (a.u.)
  ----------------------------------------
      1 C                    -0.875542
      2 C                    -1.045486
      3 Cl                    0.588655
      4 C                     0.443839
      5 Cl                    0.620542
      6 C                    -0.615823
      7 Cl                    0.672447
      8 C                     0.126529
      9 Cl                    0.640622
     10 C                    -1.071618
     11 Cl                    0.642051
     12 C                    -0.183929
     13 C                    -0.178947
     14 Cl                    0.306977
     15 C                    -0.826633
     16 H                     0.227469
     17 C                     0.050835
     18 Cl                    0.525466
     19 C                     0.368284
     20 Cl                    0.625728
     21 C                    -1.276674
     22 H                     0.235207
  ----------------------------------------
  Sum of atomic charges =     0.000000

 -----------------------------------------------------------------
                    Cartesian Multipole Moments
 -----------------------------------------------------------------
    Charge (ESU x 10^10)
                 0.0000
    Dipole Moment (Debye)
         X       0.0284      Y      -0.0365      Z       0.1514
       Tot       0.1583
    Quadrupole Moments (Debye-Ang)
        XX    -169.4551     XY      -3.1960     YY    -169.1963
        XZ       2.3419     YZ       0.1652     ZZ    -172.2535
    Octopole Moments (Debye-Ang^2)
       XXX    -188.5433    XXY     -15.6972    XYY     -61.5435
       YYY       4.4773    XXZ      49.3811    XYZ       5.0023
       YYZ      36.5074    XZZ     -76.2689    YZZ      -1.0397
       ZZZ     127.7810
    Hexadecapole Moments (Debye-Ang^3)
      XXXX   -7773.5593   XXXY     -67.1346   XXYY   -1504.8778
      XYYY       2.2044   YYYY   -1092.6002   XXXZ    1628.8174
      XXYZ     108.9583   XYYZ     538.4255   YYYZ     218.4426
      XXZZ   -2192.4953   XYZZ      -2.8057   YYZZ   -1043.9634
      XZZZ    1650.7792   YZZZ     239.3244   ZZZZ   -5163.7694
 -----------------------------------------------------------------
 Calculating analytic gradient of the SCF energy
 Gradient of SCF Energy
            1           2           3           4           5           6
    1   0.0013425   0.0005344   0.0025576   0.0001054   0.0001920  -0.0010367
    2   0.0006120  -0.0012356  -0.0143766  -0.0002083  -0.0000086   0.0000284
    3  -0.0007414   0.0007351  -0.0086080   0.0007329  -0.0005818   0.0006973
            7           8           9          10          11          12
    1   0.0005491  -0.0002689   0.0003961  -0.0001911   0.0000412  -0.0014158
    2   0.0000035  -0.0001019   0.0000067   0.0015316   0.0004787  -0.0003109
    3  -0.0003310  -0.0009798   0.0002605  -0.0000105  -0.0000087   0.0007141
           13          14          15          16          17          18
    1   0.0006673  -0.0026948   0.0000028  -0.0000848   0.0005699  -0.0003663
    2   0.0004900   0.0139896   0.0002556   0.0000091   0.0000627   0.0000995
    3   0.0013497   0.0088102  -0.0001482   0.0000425  -0.0003662   0.0000825
           19          20          21          22
    1  -0.0002703   0.0001116  -0.0006958  -0.0000455
    2   0.0001986  -0.0001756  -0.0016793   0.0003308
    3  -0.0002063   0.0000968  -0.0015784   0.0000388
 Max gradient component =       1.438E-02
 RMS gradient           =       2.994E-03
 Gradient time:  CPU 340.41 s  wall 340.42 s
 Geometry Optimization Parameters
   NAtoms,    NIC,     NZ,  NCons,   NDum,   NFix, NCnnct, MaxDiis
       22     163      22       0       0       0       0       0

 Cartesian Hessian Update
 Hessian updated using BFGS update


** GEOMETRY OPTIMIZATION IN DELOCALIZED INTERNAL COORDINATES **
   Searching for a Minimum

   Optimization Cycle:   5

                       Coordinates (Angstroms)
     ATOM                X               Y               Z
      1  C         0.0050189864   -0.0301300373    0.0036811565
      2  C        -0.0099772357    0.1122433202    1.4016442538
      3  Cl        1.4970733869    0.2323363726    2.2547249681
      4  C        -1.2105200383    0.1743147081    2.1198378449
      5  Cl       -1.1895017120    0.3557320985    3.8444532801
      6  C        -2.4316550535    0.1031852411    1.4371991518
      7  Cl       -3.9235560720    0.1900864340    2.3150675938
      8  C        -2.4437123736   -0.0450827294    0.0431497813
      9  Cl       -3.9564555547   -0.1509475883   -0.8002007983
     10  C        -1.2332476238   -0.1154541485   -0.6571320657
     11  Cl       -1.2789400013   -0.3840616157   -2.3822062746
     12  C         1.2873870997   -0.0706289846   -0.7499514957
     13  C         2.2895137108   -1.0201463014   -0.5056079535
     14  Cl        2.0776974999   -2.2492629855    0.7162458510
     15  C         3.4764289767   -1.0219442835   -1.2293043178
     16  H         4.2308571119   -1.7692081880   -1.0269576249
     17  C         3.6955982290   -0.0672676272   -2.2161799594
     18  Cl        5.1954933910   -0.1050802217   -3.1001933847
     19  C         2.7140422626    0.8953069972   -2.4749372303
     20  Cl        2.9401135663    2.1245576414   -3.6914225515
     21  C         1.5315956089    0.8803779859   -1.7466928893
     22  H         0.7902470983    1.6412705838   -1.9510788686
   Point Group: c1    Number of degrees of freedom:    60


   Energy is  -4140.348850574

 Hessian updated using BFGS update

 59 Hessian modes will be used to form the next step
  Hessian Eigenvalues:
     0.017587    0.017886    0.019598    0.020899    0.021000    0.022921
     0.023552    0.023834    0.023871    0.024089    0.024090    0.024114
     0.024115    0.024132    0.024136    0.024143    0.024189    0.027821
     0.034486    0.075512    0.160000    0.160315    0.217250    0.230240
     0.232542    0.241201    0.249799    0.249977    0.249987    0.249994
     0.249996    0.249998    0.250000    0.250097    0.250240    0.255475
     0.289315    0.292633    0.300932    0.301031    0.301046    0.301171
     0.302341    0.319367    0.355305    0.356681    0.377740    0.414255
     0.426965    0.430344    0.454915    0.463156    0.468476    0.471868
     0.477968    0.478536    0.479158    0.484614    0.589725

 Minimum search - taking simple RFO step
 Searching for Lamda that Minimizes Along All modes
 Value Taken    Lamda =  -0.00750595
 Calculated Step too Large.  Step scaled by  0.666845
 Step Taken.  Stepsize is  0.300000

                             Maximum     Tolerance    Cnvgd?
         Gradient           0.012630      0.000300      NO
         Displacement       0.212888      0.001200      NO
         Energy change     -0.006338      0.000001      NO


 New Cartesian Coordinates Obtained by Inverse Iteration

 Displacement from previous Coordinates is:  0.551912
 ----------------------------------------------------------------
             Standard Nuclear Orientation (Angstroms)
    I     Atom           X                Y                Z
 ----------------------------------------------------------------
    1      C       0.0037180788    -0.0347626375     0.0037443471
    2      C      -0.0074960155     0.1513317343     1.3952594152
    3      Cl      1.5057128840     0.3066859458     2.2363501874
    4      C      -1.2071212087     0.2203080841     2.1142136179
    5      Cl     -1.1880124010     0.4500379142     3.8330057991
    6      C      -2.4280725391     0.1100813060     1.4352469230
    7      Cl     -3.9195479638     0.2005216200     2.3143068951
    8      C      -2.4419313791    -0.0836215944     0.0466625161
    9      Cl     -3.9536273844    -0.2367882258    -0.7902211502
   10      C      -1.2307798166    -0.1599094322    -0.6526816448
   11      Cl     -1.2618181116    -0.4801704558    -2.3686192861
   12      C       1.2857056437    -0.0736782485    -0.7520205913
   13      C       2.2662863018    -1.0503214086    -0.5395009051
   14      Cl      2.0257449714    -2.3134144687     0.6448273094
   15      C       3.4539885289    -1.0503618128    -1.2612456060
   16      H       4.1948117037    -1.8175997223    -1.0849630406
   17      C       3.6923399964    -0.0645803288    -2.2132041782
   18      Cl      5.1939114666    -0.0989777762    -3.0949473106
   19      C       2.7299469267     0.9254405173    -2.4400066676
   20      Cl      2.9803420309     2.1897590042    -3.6142569431
   21      C       1.5459038054     0.9072637763    -1.7134013346
   22      H       0.8134957453     1.6829528810    -1.8944098850
 ----------------------------------------------------------------
 Nuclear Repulsion Energy =        2699.85300434 hartrees
 There are      105 alpha and      105 beta electrons
 Applying Cartesian multipole field
    Component          Value
    ---------          -----
     (2,0,0)        1.00000E-12
     (0,2,0)        2.00000E-11
     (0,0,2)       -3.00000E-11
 Nucleus-field energy     =    -0.0000000945 hartrees
 Requested basis set is 6-311++G(d,p)
 There are 186 shells and 518 basis functions
 A cutoff of  1.0D-15 yielded  12321 shell pairs
 There are    107400 function pairs (    115467 Cartesian)
 Smallest overlap matrix eigenvalue = 1.12E-07
 Linear dependence detected in AO basis
 Number of orthogonalized atomic orbitals = 512
 Maximum deviation from orthogonality = 3.898E-10
 Guess from superposition of atomic densities
 Warning:  Energy on first SCF cycle will be non-variational
 SAD guess density has 210.000000 electrons

 -----------------------------------------------------------------------
  General SCF calculation program by
  Eric Jon Sundstrom, Paul Horn, Yuezhi Mao, Dmitri Zuev, Alec White,
  David Stuck, Shaama M.S., Shane Yost, Joonho Lee, David Small,
  Daniel Levine, Susi Lehtola, Hugh Burton, Evgeny Epifanovsky,
  Bang C. Huynh
 -----------------------------------------------------------------------
 Exchange:     0.2000 Hartree-Fock + 0.0800 Slater + 0.7200 B88
 Correlation:  0.1900 VWN1RPA + 0.8100 LYP
 Using SG-1 standard quadrature grid
 A restricted SCF calculation will be
 performed using DIIS
 SCF converges when DIIS error is below 1.0e-08
 ---------------------------------------
  Cycle       Energy         DIIS error
 ---------------------------------------
    1   -4145.0873645630      2.66e-02  
    2   -4140.2603865634      1.69e-03  
    3   -4140.2042649239      2.04e-03  
    4   -4140.3369233302      6.61e-04  
    5   -4140.3504363079      2.69e-04  
    6   -4140.3526877575      8.37e-05  
    7   -4140.3528983102      2.30e-05  
    8   -4140.3529130231      8.02e-06  
    9   -4140.3529150927      2.42e-06  
   10   -4140.3529152628      9.15e-07  
   11   -4140.3529152904      1.93e-07  
   12   -4140.3529152917      1.06e-07  
   13   -4140.3529152918      3.35e-08  
   14   -4140.3529152915      1.22e-08  
   15   -4140.3529152922      4.30e-09  Convergence criterion met
 ---------------------------------------
 SCF time:   CPU 981.56s  wall 982.00s 
 SCF   energy in the final basis set =    -4140.3529152922
 Total energy in the final basis set =    -4140.3529152922

 --------------------------------------------------------------

                    Orbital Energies (a.u.)
 --------------------------------------------------------------

 Alpha MOs
 -- Occupied --
********-101.5858-101.5853-101.5851-101.5815-101.5796-101.5778-101.5757
-10.2908 -10.2883 -10.2878 -10.2876 -10.2866 -10.2771 -10.2737 -10.2730
-10.2510 -10.2392 -10.2254 -10.2240  -9.5016  -9.5005  -9.5002  -9.4998
 -9.4968  -9.4942  -9.4923  -9.4910  -7.2666  -7.2656  -7.2650  -7.2647
 -7.2617  -7.2590  -7.2572  -7.2565  -7.2557  -7.2554  -7.2554  -7.2550
 -7.2546  -7.2543  -7.2543  -7.2538  -7.2515  -7.2507  -7.2490  -7.2484
 -7.2470  -7.2466  -7.2456  -7.2452  -0.9773  -0.9507  -0.9315  -0.9237
 -0.9057  -0.8855  -0.8842  -0.8745  -0.8537  -0.8425  -0.8021  -0.7666
 -0.7510  -0.7423  -0.6710  -0.6548  -0.6371  -0.6148  -0.5687  -0.5543
 -0.5363  -0.5286  -0.5036  -0.4916  -0.4785  -0.4765  -0.4747  -0.4684
 -0.4554  -0.4506  -0.4372  -0.4245  -0.4200  -0.4156  -0.4021  -0.3988
 -0.3723  -0.3692  -0.3645  -0.3639  -0.3608  -0.3517  -0.3490  -0.3419
 -0.3392  -0.3346  -0.3305  -0.3257  -0.3185  -0.2927  -0.2768  -0.2723
 -0.2664
 -- Virtual --
 -0.0815  -0.0683  -0.0633  -0.0567  -0.0475  -0.0310  -0.0132  -0.0093
 -0.0044   0.0014   0.0056   0.0180   0.0200   0.0220   0.0236   0.0280
  0.0355   0.0397   0.0450   0.0506   0.0539   0.0601   0.0641   0.0650
  0.0703   0.0744   0.0755   0.0803   0.0826   0.0884   0.0894   0.0928
  0.0947   0.0959   0.1013   0.1029   0.1079   0.1101   0.1142   0.1166
  0.1179   0.1199   0.1233   0.1243   0.1273   0.1328   0.1358   0.1381
  0.1440   0.1473   0.1490   0.1546   0.1564   0.1595   0.1642   0.1660
  0.1668   0.1743   0.1757   0.1787   0.1884   0.1900   0.1944   0.1961
  0.2025   0.2066   0.2126   0.2152   0.2184   0.2220   0.2266   0.2287
  0.2309   0.2345   0.2394   0.2426   0.2464   0.2502   0.2531   0.2562
  0.2581   0.2605   0.2619   0.2682   0.2712   0.2747   0.2775   0.2803
  0.2846   0.2877   0.2914   0.2935   0.2964   0.2983   0.3062   0.3123
  0.3190   0.3245   0.3350   0.3355   0.3480   0.3813   0.4005   0.4067
  0.4132   0.4218   0.4264   0.4305   0.4345   0.4438   0.4453   0.4500
  0.4542   0.4618   0.4672   0.4710   0.4720   0.4743   0.4815   0.4857
  0.4899   0.4931   0.4948   0.4972   0.5030   0.5068   0.5107   0.5368
  0.5457   0.5497   0.5556   0.5619   0.5688   0.5793   0.5859   0.5909
  0.5967   0.5979   0.6058   0.6077   0.6125   0.6137   0.6174   0.6205
  0.6340   0.6425   0.6577   0.6631   0.6650   0.6678   0.6799   0.6859
  0.6934   0.7017   0.7267   0.7574   0.7695   0.7789   0.7846   0.7946
  0.8078   0.8136   0.8217   0.8232   0.8297   0.8309   0.8346   0.8360
  0.8376   0.8394   0.8419   0.8459   0.8478   0.8517   0.8559   0.8574
  0.8616   0.8689   0.8737   0.8804   0.8828   0.8880   0.8933   0.9009
  0.9071   0.9107   0.9145   0.9173   0.9224   0.9234   0.9272   0.9319
  0.9360   0.9390   0.9405   0.9484   0.9562   0.9590   0.9642   0.9726
  0.9852   0.9892   0.9963   1.0050   1.0124   1.0191   1.0310   1.0498
  1.0603   1.0799   1.0883   1.0922   1.1278   1.1373   1.1484   1.1781
  1.1886   1.1998   1.2068   1.2156   1.2297   1.2492   1.2518   1.2524
  1.2668   1.2727   1.2790   1.2856   1.2888   1.2952   1.2968   1.3113
  1.3195   1.3463   1.3534   1.3691   1.3923   1.4452   1.4512   1.4607
  1.4939   1.5301   1.5403   1.5498   1.5646   1.5994   1.6114   1.6454
  1.6467   1.6702   1.6773   1.7172   1.7323   1.7428   1.7571   1.7725
  1.8013   1.8073   1.8143   1.8355   1.8443   1.8641   1.8711   1.8860
  1.9010   1.9170   1.9516   1.9672   1.9753   2.0049   2.0393   2.0629
  2.1033   2.1048   2.1367   2.1514   2.2069   2.2166   2.2221   2.2327
  2.2379   2.2444   2.2471   2.2620   2.2676   2.2797   2.2945   2.3032
  2.3091   2.3098   2.3349   2.3399   2.3675   2.3893   2.4006   2.4046
  2.4163   2.4291   2.4447   2.4580   2.4732   2.4835   2.4934   2.5168
  2.5210   2.5313   2.5662   2.5903   2.5952   2.6198   2.6282   2.6392
  2.6464   2.6631   2.6786   2.7136   2.7398   2.7474   2.7595   2.7856
  2.7989   2.8079   2.8249   2.8667   2.8953   2.9396   2.9642   3.0138
  3.0604   3.0700   3.0751   3.0972   3.1132   3.1306   3.1446   3.1477
  3.2028   3.2282   3.2411   3.2665   3.3467   3.4424   3.5022   3.5166
  3.5447   3.6568   3.7298   3.8147   3.8784   3.8814   3.9167   4.1163
  4.3241   4.7870   4.8178   9.7186   9.7567   9.7866   9.7943   9.8008
  9.8082   9.8295   9.8467  23.2531  23.4685  23.7619  23.8049  23.8317
 23.8792  23.9155  23.9179  23.9588  24.0111  24.0507  24.1074  25.7635
 25.7782  25.8011  25.8507  25.8607  25.9142  25.9365  25.9823  26.0742
 26.0863  26.1000  26.1367  26.1946  26.2428  26.3599  26.4088  26.4569
 26.5064  26.5600  26.7318  26.7571  26.7700  26.8496  27.0728 215.7092
215.7477 215.7831 215.7906 215.8010 215.8083 215.8331 215.8582
 --------------------------------------------------------------

          Ground-State Mulliken Net Atomic Charges

     Atom                 Charge (a.u.)
  ----------------------------------------
      1 C                    -0.871649
      2 C                    -1.057112
      3 Cl                    0.562258
      4 C                     0.473844
      5 Cl                    0.623742
      6 C                    -0.580476
      7 Cl                    0.672562
      8 C                     0.075129
      9 Cl                    0.642696
     10 C                    -1.052500
     11 Cl                    0.624709
     12 C                    -0.142980
     13 C                    -0.258340
     14 Cl                    0.296543
     15 C                    -0.703424
     16 H                     0.228541
     17 C                     0.082681
     18 Cl                    0.528548
     19 C                     0.259135
     20 Cl                    0.620168
     21 C                    -1.258217
     22 H                     0.234141
  ----------------------------------------
  Sum of atomic charges =     0.000000

 -----------------------------------------------------------------
                    Cartesian Multipole Moments
 -----------------------------------------------------------------
    Charge (ESU x 10^10)
                -0.0000
    Dipole Moment (Debye)
         X       0.0069      Y      -0.0267      Z       0.1244
       Tot       0.1274
    Quadrupole Moments (Debye-Ang)
        XX    -169.5849     XY      -3.2767     YY    -169.0065
        XZ       2.1731     YZ       0.3146     ZZ    -172.2069
    Octopole Moments (Debye-Ang^2)
       XXX    -190.2236    XXY     -16.1597    XYY     -61.2491
       YYY       3.9604    XXZ      48.8349    XYZ       5.4084
       YYZ      36.2203    XZZ     -76.2102    YZZ      -1.0172
       ZZZ     127.6038
    Hexadecapole Moments (Debye-Ang^3)
      XXXX   -7767.4514   XXXY     -94.6137   XXYY   -1512.4312
      XYYY     -27.8375   YYYY   -1160.2218   XXXZ    1634.1626
      XXYZ      98.9641   XYYZ     539.3164   YYYZ     180.0307
      XXZZ   -2176.5440   XYZZ     -11.6122   YYZZ   -1041.4819
      XZZZ    1655.3948   YZZZ     208.3535   ZZZZ   -5086.7432
 -----------------------------------------------------------------
 Calculating analytic gradient of the SCF energy
 Gradient of SCF Energy
            1           2           3           4           5           6
    1   0.0006929   0.0004836   0.0017761  -0.0000323  -0.0001528  -0.0008210
    2   0.0002508  -0.0007599  -0.0095788   0.0000186  -0.0001276   0.0001478
    3  -0.0008986   0.0001979  -0.0056433   0.0009266  -0.0005060   0.0006688
            7           8           9          10          11          12
    1   0.0005519  -0.0006367   0.0003923   0.0001324   0.0003621  -0.0009088
    2  -0.0000452  -0.0000961   0.0000203   0.0013239   0.0000985  -0.0003429
    3  -0.0001910  -0.0009607   0.0003838   0.0000786   0.0000088   0.0005081
           13          14          15          16          17          18
    1   0.0001911  -0.0014253  -0.0000514  -0.0000428   0.0006064  -0.0003655
    2   0.0008665   0.0087903   0.0001369   0.0000088  -0.0001112   0.0000697
    3   0.0008277   0.0059466   0.0000212   0.0000185  -0.0003276   0.0001131
           19          20          21          22
    1  -0.0003419   0.0001082  -0.0004076  -0.0001109
    2   0.0005519  -0.0002480  -0.0011703   0.0001959
    3  -0.0003660   0.0002037  -0.0010329   0.0000229
 Max gradient component =       9.579E-03
 RMS gradient           =       1.971E-03
 Gradient time:  CPU 342.01 s  wall 342.02 s
 Geometry Optimization Parameters
   NAtoms,    NIC,     NZ,  NCons,   NDum,   NFix, NCnnct, MaxDiis
       22     163      22       0       0       0       0       0

 Cartesian Hessian Update
 Hessian updated using BFGS update


** GEOMETRY OPTIMIZATION IN DELOCALIZED INTERNAL COORDINATES **
   Searching for a Minimum

   Optimization Cycle:   6

                       Coordinates (Angstroms)
     ATOM                X               Y               Z
      1  C         0.0037180788   -0.0347626375    0.0037443471
      2  C        -0.0074960155    0.1513317343    1.3952594152
      3  Cl        1.5057128840    0.3066859458    2.2363501874
      4  C        -1.2071212087    0.2203080841    2.1142136179
      5  Cl       -1.1880124010    0.4500379142    3.8330057991
      6  C        -2.4280725391    0.1100813060    1.4352469230
      7  Cl       -3.9195479638    0.2005216200    2.3143068951
      8  C        -2.4419313791   -0.0836215944    0.0466625161
      9  Cl       -3.9536273844   -0.2367882258   -0.7902211502
     10  C        -1.2307798166   -0.1599094322   -0.6526816448
     11  Cl       -1.2618181116   -0.4801704558   -2.3686192861
     12  C         1.2857056437   -0.0736782485   -0.7520205913
     13  C         2.2662863018   -1.0503214086   -0.5395009051
     14  Cl        2.0257449714   -2.3134144687    0.6448273094
     15  C         3.4539885289   -1.0503618128   -1.2612456060
     16  H         4.1948117037   -1.8175997223   -1.0849630406
     17  C         3.6923399964   -0.0645803288   -2.2132041782
     18  Cl        5.1939114666   -0.0989777762   -3.0949473106
     19  C         2.7299469267    0.9254405173   -2.4400066676
     20  Cl        2.9803420309    2.1897590042   -3.6142569431
     21  C         1.5459038054    0.9072637763   -1.7134013346
     22  H         0.8134957453    1.6829528810   -1.8944098850
   Point Group: c1    Number of degrees of freedom:    60


   Energy is  -4140.352915292

 Hessian updated using BFGS update

 60 Hessian modes will be used to form the next step
  Hessian Eigenvalues:
     0.016293    0.017713    0.018970    0.020882    0.020968    0.022977
     0.023563    0.023831    0.023871    0.024054    0.024094    0.024112
     0.024114    0.024131    0.024142    0.024152    0.024199    0.025613
     0.028107    0.074394    0.160000    0.160315    0.217332    0.230236
     0.232556    0.241257    0.249840    0.249983    0.249988    0.249995
     0.249997    0.249999    0.250013    0.250112    0.250636    0.255478
     0.289332    0.292676    0.300936    0.301031    0.301036    0.301052
     0.301169    0.302163    0.319320    0.355308    0.356681    0.377677
     0.414293    0.426961    0.430346    0.454848    0.463098    0.468435
     0.471861    0.477982    0.478541    0.479152    0.484748    0.589875

 Minimum search - taking simple RFO step
 Searching for Lamda that Minimizes Along All modes
 Value Taken    Lamda =  -0.00493893
 Calculated Step too Large.  Step scaled by  0.669269
 Step Taken.  Stepsize is  0.300000

                             Maximum     Tolerance    Cnvgd?
         Gradient           0.008378      0.000300      NO
         Displacement       0.218020      0.001200      NO
         Energy change     -0.004065      0.000001      NO


 New Cartesian Coordinates Obtained by Inverse Iteration

 Displacement from previous Coordinates is:  0.517794
 ----------------------------------------------------------------
             Standard Nuclear Orientation (Angstroms)
    I     Atom           X                Y                Z
 ----------------------------------------------------------------
    1      C       0.0027510264    -0.0404641416     0.0046251301
    2      C      -0.0065812327     0.1863234650     1.3888644705
    3      Cl      1.5090982949     0.3859035161     2.2196912706
    4      C      -1.2047653330     0.2595607829     2.1079761060
    5      Cl     -1.1833467564     0.5438062097     3.8189682102
    6      C      -2.4250977154     0.1100081926     1.4343361636
    7      Cl     -3.9179371303     0.2076531421     2.3121440121
    8      C      -2.4392660457    -0.1244206327     0.0524563983
    9      Cl     -3.9489245099    -0.3170079639    -0.7802713960
   10      C      -1.2282837203    -0.2033458496    -0.6466026241
   11      Cl     -1.2515557448    -0.5559622742    -2.3556432446
   12      C       1.2852960871    -0.0760426719    -0.7530767188
   13      C       2.2450700741    -1.0775677784    -0.5721167785
   14      Cl      1.9756386320    -2.3713223386     0.5742487911
   15      C       3.4334933644    -1.0764047375    -1.2920902825
   16      H       4.1608375106    -1.8617864341    -1.1413737945
   17      C       3.6902736553    -0.0628080099    -2.2099734278
   18      Cl      5.1933641527    -0.0948830197    -3.0905037048
   19      C       2.7462959284     0.9511381887    -2.4059457011
   20      Cl      3.0181410098     2.2454418402    -3.5421181008
   21      C       1.5609046474     0.9313515564    -1.6804909165
   22      H       0.8380950691     1.7210256301    -1.8389653953
 ----------------------------------------------------------------
 Nuclear Repulsion Energy =        2698.02829069 hartrees
 There are      105 alpha and      105 beta electrons
 Applying Cartesian multipole field
    Component          Value
    ---------          -----
     (2,0,0)        1.00000E-12
     (0,2,0)        2.00000E-11
     (0,0,2)       -3.00000E-11
 Nucleus-field energy     =    -0.0000000916 hartrees
 Requested basis set is 6-311++G(d,p)
 There are 186 shells and 518 basis functions
 A cutoff of  1.0D-15 yielded  12320 shell pairs
 There are    107432 function pairs (    115497 Cartesian)
 Smallest overlap matrix eigenvalue = 1.09E-07
 Linear dependence detected in AO basis
 Number of orthogonalized atomic orbitals = 512
 Maximum deviation from orthogonality = 6.921E-10
 Guess from superposition of atomic densities
 Warning:  Energy on first SCF cycle will be non-variational
 SAD guess density has 210.000000 electrons

 -----------------------------------------------------------------------
  General SCF calculation program by
  Eric Jon Sundstrom, Paul Horn, Yuezhi Mao, Dmitri Zuev, Alec White,
  David Stuck, Shaama M.S., Shane Yost, Joonho Lee, David Small,
  Daniel Levine, Susi Lehtola, Hugh Burton, Evgeny Epifanovsky,
  Bang C. Huynh
 -----------------------------------------------------------------------
 Exchange:     0.2000 Hartree-Fock + 0.0800 Slater + 0.7200 B88
 Correlation:  0.1900 VWN1RPA + 0.8100 LYP
 Using SG-1 standard quadrature grid
 A restricted SCF calculation will be
 performed using DIIS
 SCF converges when DIIS error is below 1.0e-08
 ---------------------------------------
  Cycle       Energy         DIIS error
 ---------------------------------------
    1   -4145.0793865602      2.66e-02  
    2   -4140.2627830607      1.69e-03  
    3   -4140.2052911119      2.05e-03  
    4   -4140.3392165878      6.69e-04  
    5   -4140.3531153413      2.69e-04  
    6   -4140.3553710981      8.35e-05  
    7   -4140.3555798522      2.30e-05  
    8   -4140.3555945096      8.07e-06  
    9   -4140.3555966116      2.40e-06  
   10   -4140.3555967783      9.08e-07  
   11   -4140.3555968054      1.90e-07  
   12   -4140.3555968065      1.04e-07  
   13   -4140.3555968071      3.33e-08  
   14   -4140.3555968066      1.23e-08  
   15   -4140.3555968071      4.36e-09  Convergence criterion met
 ---------------------------------------
 SCF time:   CPU 986.37s  wall 987.00s 
 SCF   energy in the final basis set =    -4140.3555968071
 Total energy in the final basis set =    -4140.3555968071

 --------------------------------------------------------------

                    Orbital Energies (a.u.)
 --------------------------------------------------------------

 Alpha MOs
 -- Occupied --
********-101.5859-101.5854-101.5852-101.5824-101.5795-101.5778-101.5765
-10.2910 -10.2882 -10.2877 -10.2877 -10.2866 -10.2771 -10.2736 -10.2732
-10.2506 -10.2388 -10.2254 -10.2242  -9.5015  -9.5005  -9.5002  -9.4999
 -9.4975  -9.4941  -9.4924  -9.4915  -7.2666  -7.2656  -7.2650  -7.2648
 -7.2624  -7.2589  -7.2573  -7.2564  -7.2563  -7.2554  -7.2553  -7.2550
 -7.2548  -7.2544  -7.2543  -7.2539  -7.2523  -7.2514  -7.2489  -7.2483
 -7.2471  -7.2466  -7.2462  -7.2458  -0.9772  -0.9506  -0.9314  -0.9234
 -0.9058  -0.8854  -0.8842  -0.8745  -0.8533  -0.8429  -0.8020  -0.7666
 -0.7513  -0.7424  -0.6709  -0.6545  -0.6374  -0.6148  -0.5686  -0.5543
 -0.5373  -0.5286  -0.5033  -0.4916  -0.4786  -0.4763  -0.4747  -0.4685
 -0.4551  -0.4506  -0.4373  -0.4232  -0.4199  -0.4160  -0.4010  -0.3981
 -0.3721  -0.3688  -0.3645  -0.3639  -0.3608  -0.3516  -0.3494  -0.3413
 -0.3391  -0.3346  -0.3305  -0.3292  -0.3188  -0.2917  -0.2776  -0.2727
 -0.2669
 -- Virtual --
 -0.0795  -0.0683  -0.0636  -0.0571  -0.0494  -0.0312  -0.0132  -0.0095
 -0.0047   0.0013   0.0055   0.0178   0.0198   0.0220   0.0236   0.0277
  0.0350   0.0404   0.0448   0.0501   0.0539   0.0597   0.0637   0.0648
  0.0707   0.0743   0.0755   0.0801   0.0826   0.0876   0.0896   0.0921
  0.0949   0.0957   0.1013   0.1028   0.1077   0.1099   0.1139   0.1164
  0.1175   0.1193   0.1232   0.1244   0.1276   0.1317   0.1359   0.1379
  0.1445   0.1461   0.1498   0.1554   0.1558   0.1593   0.1639   0.1655
  0.1672   0.1738   0.1751   0.1783   0.1881   0.1898   0.1939   0.1965
  0.2022   0.2066   0.2128   0.2147   0.2185   0.2212   0.2270   0.2278
  0.2308   0.2358   0.2391   0.2425   0.2464   0.2501   0.2521   0.2557
  0.2586   0.2594   0.2630   0.2672   0.2699   0.2736   0.2790   0.2805
  0.2850   0.2870   0.2901   0.2945   0.2970   0.2987   0.3071   0.3127
  0.3163   0.3241   0.3320   0.3366   0.3480   0.3811   0.4012   0.4067
  0.4142   0.4223   0.4271   0.4318   0.4336   0.4441   0.4455   0.4497
  0.4540   0.4605   0.4677   0.4708   0.4715   0.4744   0.4826   0.4840
  0.4887   0.4924   0.4944   0.5013   0.5043   0.5089   0.5110   0.5362
  0.5458   0.5506   0.5582   0.5639   0.5676   0.5791   0.5865   0.5932
  0.5964   0.5999   0.6054   0.6095   0.6137   0.6143   0.6191   0.6222
  0.6348   0.6441   0.6572   0.6616   0.6665   0.6687   0.6802   0.6847
  0.6904   0.7007   0.7264   0.7601   0.7686   0.7800   0.7846   0.7950
  0.8095   0.8129   0.8220   0.8244   0.8301   0.8318   0.8333   0.8357
  0.8374   0.8401   0.8414   0.8466   0.8487   0.8518   0.8535   0.8577
  0.8619   0.8691   0.8730   0.8796   0.8823   0.8890   0.8921   0.8994
  0.9063   0.9101   0.9144   0.9155   0.9165   0.9235   0.9265   0.9318
  0.9368   0.9396   0.9415   0.9484   0.9552   0.9593   0.9658   0.9729
  0.9852   0.9942   0.9971   1.0065   1.0106   1.0184   1.0318   1.0476
  1.0580   1.0834   1.0904   1.0913   1.1314   1.1404   1.1479   1.1814
  1.1884   1.2006   1.2090   1.2154   1.2289   1.2497   1.2516   1.2530
  1.2679   1.2733   1.2792   1.2847   1.2885   1.2923   1.2975   1.3129
  1.3201   1.3450   1.3538   1.3704   1.3922   1.4423   1.4533   1.4636
  1.4892   1.5338   1.5417   1.5496   1.5658   1.5982   1.6113   1.6447
  1.6467   1.6696   1.6781   1.7167   1.7344   1.7427   1.7552   1.7728
  1.8010   1.8066   1.8134   1.8328   1.8429   1.8599   1.8706   1.8865
  1.9033   1.9224   1.9527   1.9691   1.9772   2.0063   2.0397   2.0621
  2.1031   2.1061   2.1341   2.1507   2.2081   2.2178   2.2220   2.2325
  2.2376   2.2439   2.2443   2.2586   2.2671   2.2806   2.2940   2.3042
  2.3102   2.3132   2.3332   2.3397   2.3645   2.3901   2.4020   2.4066
  2.4173   2.4270   2.4482   2.4612   2.4724   2.4855   2.4921   2.5103
  2.5225   2.5303   2.5672   2.5888   2.5946   2.6188   2.6269   2.6436
  2.6485   2.6608   2.6779   2.7110   2.7386   2.7472   2.7604   2.7823
  2.7993   2.8089   2.8256   2.8607   2.8937   2.9433   2.9660   3.0184
  3.0599   3.0695   3.0765   3.0982   3.1130   3.1315   3.1447   3.1478
  3.2033   3.2316   3.2406   3.2667   3.3476   3.4443   3.5032   3.5176
  3.5466   3.6571   3.7327   3.8146   3.8793   3.8827   3.9184   4.1163
  4.3151   4.7887   4.8188   9.7217   9.7573   9.7861   9.7939   9.8016
  9.8071   9.8211   9.8534  23.2546  23.4688  23.7631  23.8061  23.8324
 23.8797  23.9163  23.9196  23.9601  24.0132  24.0531  24.1115  25.7627
 25.7780  25.7992  25.8484  25.8602  25.9155  25.9331  25.9743  26.0792
 26.0858  26.0992  26.1365  26.1964  26.2456  26.3651  26.3861  26.4591
 26.5084  26.5579  26.7317  26.7556  26.7745  26.8400  27.0744 215.7125
215.7485 215.7822 215.7900 215.8014 215.8066 215.8242 215.8661
 --------------------------------------------------------------

          Ground-State Mulliken Net Atomic Charges

     Atom                 Charge (a.u.)
  ----------------------------------------
      1 C                    -0.874541
      2 C                    -1.091778
      3 Cl                    0.552572
      4 C                     0.495280
      5 Cl                    0.627339
      6 C                    -0.492325
      7 Cl                    0.672666
      8 C                     0.020950
      9 Cl                    0.643033
     10 C                    -1.074547
     11 Cl                    0.624181
     12 C                    -0.133428
     13 C                    -0.338521
     14 Cl                    0.306386
     15 C                    -0.593225
     16 H                     0.229625
     17 C                     0.111580
     18 Cl                    0.531043
     19 C                     0.156788
     20 Cl                    0.616720
     21 C                    -1.222874
     22 H                     0.233074
  ----------------------------------------
  Sum of atomic charges =     0.000000

 -----------------------------------------------------------------
                    Cartesian Multipole Moments
 -----------------------------------------------------------------
    Charge (ESU x 10^10)
                -0.0000
    Dipole Moment (Debye)
         X      -0.0095      Y      -0.0235      Z       0.1029
       Tot       0.1060
    Quadrupole Moments (Debye-Ang)
        XX    -169.7512     XY      -3.3441     YY    -168.8412
        XZ       2.0815     YZ       0.4530     ZZ    -172.1747
    Octopole Moments (Debye-Ang^2)
       XXX    -191.6549    XXY     -16.6502    XYY     -60.9503
       YYY       3.0289    XXZ      48.3921    XYZ       5.8310
       YYZ      36.0669    XZZ     -76.0327    YZZ      -1.1078
       ZZZ     127.5084
    Hexadecapole Moments (Debye-Ang^3)
      XXXX   -7764.4575   XXXY    -120.8788   XXYY   -1520.3662
      XYYY     -56.1316   YYYY   -1226.3775   XXXZ    1639.4147
      XXYZ      89.2511   XYYZ     540.0965   YYYZ     142.8124
      XXZZ   -2162.0491   XYZZ     -20.2983   YYZZ   -1039.4701
      XZZZ    1660.8820   YZZZ     177.7164   ZZZZ   -5014.1101
 -----------------------------------------------------------------
 Calculating analytic gradient of the SCF energy
 Gradient of SCF Energy
            1           2           3           4           5           6
    1  -0.0001057   0.0000588   0.0011058   0.0003535   0.0002256  -0.0003970
    2   0.0000322  -0.0004729  -0.0061510   0.0000204  -0.0000514   0.0000181
    3  -0.0004433  -0.0000123  -0.0033445   0.0005490  -0.0003089   0.0001761
            7           8           9          10          11          12
    1   0.0001514  -0.0004460   0.0004079   0.0000373   0.0001628  -0.0000082
    2   0.0000342  -0.0001514   0.0001173   0.0007624   0.0001375  -0.0002160
    3  -0.0001933  -0.0005750   0.0001018   0.0001779  -0.0000205   0.0001306
           13          14          15          16          17          18
    1  -0.0000912  -0.0007742  -0.0000505  -0.0000138   0.0003946  -0.0002078
    2   0.0010609   0.0053673  -0.0000293   0.0000135  -0.0001198   0.0000198
    3   0.0005165   0.0039428   0.0000649  -0.0000224  -0.0001019   0.0000538
           19          20          21          22
    1  -0.0002240   0.0000360  -0.0003707  -0.0002444
    2   0.0005024  -0.0002212  -0.0006853   0.0000124
    3  -0.0003261   0.0001772  -0.0005431   0.0000008
 Max gradient component =       6.151E-03
 RMS gradient           =       1.237E-03
 Gradient time:  CPU 342.84 s  wall 342.86 s
 Geometry Optimization Parameters
   NAtoms,    NIC,     NZ,  NCons,   NDum,   NFix, NCnnct, MaxDiis
       22     163      22       0       0       0       0       0

 Cartesian Hessian Update
 Hessian updated using BFGS update


** GEOMETRY OPTIMIZATION IN DELOCALIZED INTERNAL COORDINATES **
   Searching for a Minimum

   Optimization Cycle:   7

                       Coordinates (Angstroms)
     ATOM                X               Y               Z
      1  C         0.0027510264   -0.0404641416    0.0046251301
      2  C        -0.0065812327    0.1863234650    1.3888644705
      3  Cl        1.5090982949    0.3859035161    2.2196912706
      4  C        -1.2047653330    0.2595607829    2.1079761060
      5  Cl       -1.1833467564    0.5438062097    3.8189682102
      6  C        -2.4250977154    0.1100081926    1.4343361636
      7  Cl       -3.9179371303    0.2076531421    2.3121440121
      8  C        -2.4392660457   -0.1244206327    0.0524563983
      9  Cl       -3.9489245099   -0.3170079639   -0.7802713960
     10  C        -1.2282837203   -0.2033458496   -0.6466026241
     11  Cl       -1.2515557448   -0.5559622742   -2.3556432446
     12  C         1.2852960871   -0.0760426719   -0.7530767188
     13  C         2.2450700741   -1.0775677784   -0.5721167785
     14  Cl        1.9756386320   -2.3713223386    0.5742487911
     15  C         3.4334933644   -1.0764047375   -1.2920902825
     16  H         4.1608375106   -1.8617864341   -1.1413737945
     17  C         3.6902736553   -0.0628080099   -2.2099734278
     18  Cl        5.1933641527   -0.0948830197   -3.0905037048
     19  C         2.7462959284    0.9511381887   -2.4059457011
     20  Cl        3.0181410098    2.2454418402   -3.5421181008
     21  C         1.5609046474    0.9313515564   -1.6804909165
     22  H         0.8380950691    1.7210256301   -1.8389653953
   Point Group: c1    Number of degrees of freedom:    60


   Energy is  -4140.355596807

 Hessian updated using BFGS update

 60 Hessian modes will be used to form the next step
  Hessian Eigenvalues:
     0.012094    0.017807    0.018856    0.020862    0.020954    0.022571
     0.023031    0.023649    0.023843    0.023903    0.024093    0.024108
     0.024114    0.024124    0.024140    0.024143    0.024168    0.024347
     0.028174    0.074128    0.160003    0.160349    0.217399    0.230277
     0.232550    0.241254    0.249910    0.249987    0.249988    0.249995
     0.249998    0.250010    0.250026    0.250076    0.251428    0.255570
     0.289335    0.292715    0.300932    0.301031    0.301036    0.301053
     0.301142    0.302120    0.319249    0.355328    0.356681    0.377930
     0.414299    0.426981    0.430355    0.454773    0.463049    0.468413
     0.471855    0.477988    0.478709    0.479167    0.485188    0.589419

 Minimum search - taking simple RFO step
 Searching for Lamda that Minimizes Along All modes
 Value Taken    Lamda =  -0.00318609
 Calculated Step too Large.  Step scaled by  0.673967
 Step Taken.  Stepsize is  0.300000

                             Maximum     Tolerance    Cnvgd?
         Gradient           0.005371      0.000300      NO
         Displacement       0.213813      0.001200      NO
         Energy change     -0.002682      0.000001      NO


 New Cartesian Coordinates Obtained by Inverse Iteration

 Displacement from previous Coordinates is:  0.551064
 ----------------------------------------------------------------
             Standard Nuclear Orientation (Angstroms)
    I     Atom           X                Y                Z
 ----------------------------------------------------------------
    1      C       0.0014043212    -0.0340449512     0.0037794391
    2      C      -0.0067495802     0.2303779598     1.3804531765
    3      Cl      1.5116270904     0.4751408540     2.1972333620
    4      C      -1.2041764429     0.3006449286     2.1010156972
    5      Cl     -1.1870967122     0.6306855906     3.8042408976
    6      C      -2.4223270177     0.1059959016     1.4354100291
    7      Cl     -3.9140121043     0.1919178421     2.3176245728
    8      C      -2.4364635571    -0.1656790325     0.0608099945
    9      Cl     -3.9447936689    -0.4154183025    -0.7600534935
   10      C      -1.2257094516    -0.2378968552    -0.6402859376
   11      Cl     -1.2384042307    -0.6297684694    -2.3401659837
   12      C       1.2838720621    -0.0706682938    -0.7560948512
   13      C       2.2181701719    -1.1002432474    -0.6071079108
   14      Cl      1.9141052317    -2.4198003619     0.5018793614
   15      C       3.4076656284    -1.1036650213    -1.3248153545
   16      H       4.1175092799    -1.9091541469    -1.1985866465
   17      C       3.6884458428    -0.0661943473    -2.2088153249
   18      Cl      5.1937336967    -0.1027953830    -3.0866477154
   19      C       2.7686218364     0.9746658583    -2.3733553177
   20      Cl      3.0707130462     2.2968581057    -3.4694647542
   21      C       1.5815737197     0.9599065733    -1.6493878682
   22      H       0.8757921017     1.7693314701    -1.7835269047
 ----------------------------------------------------------------
 Nuclear Repulsion Energy =        2696.57198503 hartrees
 There are      105 alpha and      105 beta electrons
 Applying Cartesian multipole field
    Component          Value
    ---------          -----
     (2,0,0)        1.00000E-12
     (0,2,0)        2.00000E-11
     (0,0,2)       -3.00000E-11
 Nucleus-field energy     =    -0.0000000887 hartrees
 Requested basis set is 6-311++G(d,p)
 There are 186 shells and 518 basis functions
 A cutoff of  1.0D-15 yielded  12303 shell pairs
 There are    107328 function pairs (    115389 Cartesian)
 Smallest overlap matrix eigenvalue = 1.05E-07
 Linear dependence detected in AO basis
 Number of orthogonalized atomic orbitals = 512
 Maximum deviation from orthogonality = 4.131E-10
 Guess from superposition of atomic densities
 Warning:  Energy on first SCF cycle will be non-variational
 SAD guess density has 210.000000 electrons

 -----------------------------------------------------------------------
  General SCF calculation program by
  Eric Jon Sundstrom, Paul Horn, Yuezhi Mao, Dmitri Zuev, Alec White,
  David Stuck, Shaama M.S., Shane Yost, Joonho Lee, David Small,
  Daniel Levine, Susi Lehtola, Hugh Burton, Evgeny Epifanovsky,
  Bang C. Huynh
 -----------------------------------------------------------------------
 Exchange:     0.2000 Hartree-Fock + 0.0800 Slater + 0.7200 B88
 Correlation:  0.1900 VWN1RPA + 0.8100 LYP
 Using SG-1 standard quadrature grid
 A restricted SCF calculation will be
 performed using DIIS
 SCF converges when DIIS error is below 1.0e-08
 ---------------------------------------
  Cycle       Energy         DIIS error
 ---------------------------------------
    1   -4145.0720527099      2.66e-02  
    2   -4140.2643044088      1.69e-03  
    3   -4140.2059321997      2.06e-03  
    4   -4140.3406601031      6.74e-04  
    5   -4140.3548259307      2.70e-04  
    6   -4140.3570837759      8.34e-05  
    7   -4140.3572916526      2.29e-05  
    8   -4140.3573062853      8.09e-06  
    9   -4140.3573084063      2.38e-06  
   10   -4140.3573085694      9.01e-07  
   11   -4140.3573085960      1.86e-07  
   12   -4140.3573085965      1.00e-07  
   13   -4140.3573085972      3.32e-08  
   14   -4140.3573085974      1.24e-08  
   15   -4140.3573085973      4.41e-09  Convergence criterion met
 ---------------------------------------
 SCF time:   CPU 984.40s  wall 985.00s 
 SCF   energy in the final basis set =    -4140.3573085973
 Total energy in the final basis set =    -4140.3573085973

 --------------------------------------------------------------

                    Orbital Energies (a.u.)
 --------------------------------------------------------------

 Alpha MOs
 -- Occupied --
********-101.5859-101.5854-101.5854-101.5832-101.5794-101.5779-101.5771
-10.2910 -10.2883 -10.2878 -10.2876 -10.2867 -10.2771 -10.2735 -10.2733
-10.2501 -10.2386 -10.2254 -10.2244  -9.5015  -9.5006  -9.5002  -9.5000
 -9.4981  -9.4940  -9.4924  -9.4920  -7.2665  -7.2657  -7.2650  -7.2649
 -7.2631  -7.2588  -7.2573  -7.2568  -7.2564  -7.2554  -7.2553  -7.2550
 -7.2549  -7.2544  -7.2543  -7.2541  -7.2529  -7.2521  -7.2488  -7.2482
 -7.2471  -7.2467  -7.2466  -7.2464  -0.9772  -0.9505  -0.9310  -0.9232
 -0.9059  -0.8855  -0.8841  -0.8745  -0.8529  -0.8432  -0.8020  -0.7666
 -0.7515  -0.7425  -0.6709  -0.6542  -0.6379  -0.6148  -0.5684  -0.5543
 -0.5381  -0.5287  -0.5031  -0.4916  -0.4787  -0.4762  -0.4746  -0.4685
 -0.4550  -0.4506  -0.4374  -0.4220  -0.4199  -0.4163  -0.4002  -0.3975
 -0.3718  -0.3685  -0.3645  -0.3639  -0.3607  -0.3515  -0.3496  -0.3409
 -0.3393  -0.3346  -0.3318  -0.3304  -0.3189  -0.2906  -0.2785  -0.2728
 -0.2674
 -- Virtual --
 -0.0774  -0.0684  -0.0638  -0.0575  -0.0513  -0.0315  -0.0132  -0.0096
 -0.0050   0.0013   0.0054   0.0176   0.0198   0.0220   0.0235   0.0276
  0.0346   0.0412   0.0446   0.0497   0.0538   0.0592   0.0634   0.0646
  0.0710   0.0741   0.0757   0.0799   0.0827   0.0865   0.0896   0.0917
  0.0949   0.0959   0.1012   0.1027   0.1073   0.1096   0.1138   0.1162
  0.1170   0.1188   0.1228   0.1243   0.1284   0.1306   0.1360   0.1377
  0.1442   0.1458   0.1506   0.1549   0.1566   0.1594   0.1627   0.1660
  0.1675   0.1731   0.1745   0.1781   0.1878   0.1898   0.1935   0.1970
  0.2020   0.2066   0.2128   0.2140   0.2187   0.2200   0.2264   0.2272
  0.2301   0.2365   0.2389   0.2423   0.2462   0.2495   0.2515   0.2550
  0.2565   0.2604   0.2636   0.2683   0.2692   0.2724   0.2802   0.2822
  0.2852   0.2870   0.2886   0.2956   0.2965   0.2998   0.3085   0.3108
  0.3131   0.3238   0.3303   0.3384   0.3485   0.3808   0.4017   0.4069
  0.4166   0.4230   0.4278   0.4321   0.4340   0.4450   0.4455   0.4486
  0.4543   0.4593   0.4673   0.4696   0.4721   0.4742   0.4815   0.4849
  0.4877   0.4908   0.4948   0.5030   0.5082   0.5095   0.5119   0.5352
  0.5452   0.5515   0.5608   0.5656   0.5666   0.5789   0.5865   0.5946
  0.5964   0.6013   0.6035   0.6114   0.6139   0.6156   0.6211   0.6246
  0.6351   0.6445   0.6559   0.6585   0.6670   0.6697   0.6770   0.6826
  0.6929   0.6992   0.7259   0.7625   0.7681   0.7805   0.7844   0.7937
  0.8101   0.8132   0.8225   0.8258   0.8299   0.8314   0.8328   0.8355
  0.8386   0.8404   0.8414   0.8473   0.8495   0.8515   0.8523   0.8574
  0.8631   0.8670   0.8743   0.8795   0.8834   0.8899   0.8917   0.8987
  0.9025   0.9078   0.9134   0.9138   0.9156   0.9243   0.9273   0.9319
  0.9375   0.9400   0.9443   0.9487   0.9534   0.9601   0.9659   0.9750
  0.9856   0.9969   0.9993   1.0030   1.0129   1.0208   1.0349   1.0459
  1.0563   1.0849   1.0896   1.0933   1.1365   1.1422   1.1480   1.1851
  1.1878   1.2012   1.2137   1.2161   1.2272   1.2501   1.2514   1.2529
  1.2678   1.2736   1.2791   1.2839   1.2873   1.2900   1.2983   1.3150
  1.3213   1.3421   1.3547   1.3722   1.3919   1.4346   1.4572   1.4661
  1.4825   1.5356   1.5442   1.5501   1.5674   1.5957   1.6120   1.6434
  1.6470   1.6695   1.6790   1.7164   1.7356   1.7420   1.7526   1.7735
  1.8005   1.8060   1.8124   1.8301   1.8416   1.8557   1.8691   1.8866
  1.9049   1.9273   1.9534   1.9701   1.9793   2.0079   2.0401   2.0620
  2.1018   2.1086   2.1307   2.1495   2.2090   2.2190   2.2229   2.2324
  2.2368   2.2410   2.2441   2.2572   2.2673   2.2826   2.2938   2.3025
  2.3121   2.3181   2.3318   2.3395   2.3609   2.3892   2.4041   2.4086
  2.4180   2.4248   2.4503   2.4634   2.4700   2.4853   2.4940   2.5067
  2.5254   2.5287   2.5686   2.5862   2.5947   2.6183   2.6243   2.6451
  2.6506   2.6583   2.6786   2.7101   2.7381   2.7468   2.7616   2.7787
  2.7992   2.8119   2.8278   2.8538   2.8919   2.9465   2.9674   3.0230
  3.0601   3.0689   3.0788   3.0996   3.1132   3.1325   3.1432   3.1486
  3.2036   3.2353   3.2390   3.2671   3.3481   3.4462   3.5037   3.5190
  3.5485   3.6576   3.7359   3.8142   3.8792   3.8841   3.9204   4.1164
  4.3073   4.7904   4.8185   9.7250   9.7580   9.7851   9.7935   9.8030
  9.8055   9.8177   9.8514  23.2567  23.4691  23.7645  23.8062  23.8325
 23.8804  23.9173  23.9191  23.9609  24.0143  24.0551  24.1152  25.7622
 25.7780  25.7978  25.8495  25.8601  25.9240  25.9335  25.9633  26.0851
 26.0871  26.0959  26.1354  26.1964  26.2525  26.3375  26.3937  26.4650
 26.5108  26.5546  26.7259  26.7552  26.7821  26.8323  27.0795 215.7160
215.7494 215.7808 215.7894 215.8024 215.8046 215.8219 215.8632
 --------------------------------------------------------------

          Ground-State Mulliken Net Atomic Charges

     Atom                 Charge (a.u.)
  ----------------------------------------
      1 C                    -0.885505
      2 C                    -1.140809
      3 Cl                    0.562773
      4 C                     0.468504
      5 Cl                    0.631201
      6 C                    -0.347936
      7 Cl                    0.673203
      8 C                     0.006784
      9 Cl                    0.641168
     10 C                    -1.123103
     11 Cl                    0.632157
     12 C                    -0.156506
     13 C                    -0.433866
     14 Cl                    0.341862
     15 C                    -0.481810
     16 H                     0.231525
     17 C                     0.124938
     18 Cl                    0.533710
     19 C                     0.047337
     20 Cl                    0.612906
     21 C                    -1.170795
     22 H                     0.232261
  ----------------------------------------
  Sum of atomic charges =     0.000000

 -----------------------------------------------------------------
                    Cartesian Multipole Moments
 -----------------------------------------------------------------
    Charge (ESU x 10^10)
                -0.0000
    Dipole Moment (Debye)
         X      -0.0250      Y      -0.0193      Z       0.0880
       Tot       0.0935
    Quadrupole Moments (Debye-Ang)
        XX    -169.9465     XY      -3.3903     YY    -168.6639
        XZ       1.9683     YZ       0.5642     ZZ    -172.1523
    Octopole Moments (Debye-Ang^2)
       XXX    -193.2500    XXY     -16.8762    XYY     -60.6331
       YYY       3.2061    XXZ      48.1276    XYZ       6.1945
       YYZ      35.7410    XZZ     -75.9458    YZZ      -1.0732
       ZZZ     127.2359
    Hexadecapole Moments (Debye-Ang^3)
      XXXX   -7767.2691   XXXY    -152.9655   XXYY   -1529.0197
      XYYY     -91.6613   YYYY   -1293.8841   XXXZ    1651.8428
      XXYZ      78.9669   XYYZ     543.2869   YYYZ     105.2049
      XXZZ   -2148.3129   XYZZ     -31.4707   YYZZ   -1037.9553
      XZZZ    1672.3652   YZZZ     145.7274   ZZZZ   -4942.9048
 -----------------------------------------------------------------
 Calculating analytic gradient of the SCF energy
 Gradient of SCF Energy
            1           2           3           4           5           6
    1  -0.0005689  -0.0000591   0.0010212   0.0000292  -0.0002261   0.0000500
    2  -0.0001203  -0.0003070  -0.0038518   0.0000887  -0.0000934   0.0000592
    3  -0.0002822  -0.0002876  -0.0019871   0.0001600  -0.0000844  -0.0000598
            7           8           9          10          11          12
    1   0.0000909  -0.0003443   0.0000789   0.0003712   0.0003607   0.0003945
    2  -0.0000063  -0.0000310   0.0001078   0.0006575   0.0000104  -0.0002058
    3   0.0000445   0.0000586   0.0001228  -0.0000191  -0.0000137  -0.0000713
           13          14          15          16          17          18
    1  -0.0001928  -0.0004001  -0.0000175   0.0000050   0.0000638  -0.0000534
    2   0.0008937   0.0030774  -0.0000751   0.0000110  -0.0000149   0.0000315
    3   0.0002792   0.0025252   0.0000835  -0.0000336   0.0000028   0.0000038
           19          20          21          22
    1   0.0000053   0.0000220  -0.0004120  -0.0002184
    2   0.0002614  -0.0001467  -0.0003030  -0.0000431
    3  -0.0002396   0.0001221  -0.0003057  -0.0000186
 Max gradient component =       3.852E-03
 RMS gradient           =       7.699E-04
 Gradient time:  CPU 339.71 s  wall 339.73 s
 Geometry Optimization Parameters
   NAtoms,    NIC,     NZ,  NCons,   NDum,   NFix, NCnnct, MaxDiis
       22     163      22       0       0       0       0       0

 Cartesian Hessian Update
 Hessian updated using BFGS update


** GEOMETRY OPTIMIZATION IN DELOCALIZED INTERNAL COORDINATES **
   Searching for a Minimum

   Optimization Cycle:   8

                       Coordinates (Angstroms)
     ATOM                X               Y               Z
      1  C         0.0014043212   -0.0340449512    0.0037794391
      2  C        -0.0067495802    0.2303779598    1.3804531765
      3  Cl        1.5116270904    0.4751408540    2.1972333620
      4  C        -1.2041764429    0.3006449286    2.1010156972
      5  Cl       -1.1870967122    0.6306855906    3.8042408976
      6  C        -2.4223270177    0.1059959016    1.4354100291
      7  Cl       -3.9140121043    0.1919178421    2.3176245728
      8  C        -2.4364635571   -0.1656790325    0.0608099945
      9  Cl       -3.9447936689   -0.4154183025   -0.7600534935
     10  C        -1.2257094516   -0.2378968552   -0.6402859376
     11  Cl       -1.2384042307   -0.6297684694   -2.3401659837
     12  C         1.2838720621   -0.0706682938   -0.7560948512
     13  C         2.2181701719   -1.1002432474   -0.6071079108
     14  Cl        1.9141052317   -2.4198003619    0.5018793614
     15  C         3.4076656284   -1.1036650213   -1.3248153545
     16  H         4.1175092799   -1.9091541469   -1.1985866465
     17  C         3.6884458428   -0.0661943473   -2.2088153249
     18  Cl        5.1937336967   -0.1027953830   -3.0866477154
     19  C         2.7686218364    0.9746658583   -2.3733553177
     20  Cl        3.0707130462    2.2968581057   -3.4694647542
     21  C         1.5815737197    0.9599065733   -1.6493878682
     22  H         0.8757921017    1.7693314701   -1.7835269047
   Point Group: c1    Number of degrees of freedom:    60


   Energy is  -4140.357308597

 Hessian updated using BFGS update

 60 Hessian modes will be used to form the next step
  Hessian Eigenvalues:
     0.008779    0.017807    0.018746    0.020831    0.020940    0.022135
     0.023028    0.023647    0.023841    0.023899    0.024095    0.024105
     0.024114    0.024119    0.024139    0.024143    0.024193    0.024297
     0.028222    0.073891    0.160003    0.160336    0.217338    0.230261
     0.232544    0.241250    0.249838    0.249985    0.249988    0.249995
     0.249997    0.250010    0.250017    0.250088    0.252556    0.255792
     0.289407    0.292607    0.300924    0.301030    0.301034    0.301051
     0.301116    0.302152    0.319845    0.355342    0.356681    0.378049
     0.414281    0.426952    0.430353    0.454837    0.463047    0.468853
     0.471899    0.477990    0.478757    0.479175    0.485258    0.589186

 Minimum search - taking simple RFO step
 Searching for Lamda that Minimizes Along All modes
 Value Taken    Lamda =  -0.00183450
 Calculated Step too Large.  Step scaled by  0.731617
 Step Taken.  Stepsize is  0.300000

                             Maximum     Tolerance    Cnvgd?
         Gradient           0.003396      0.000300      NO
         Displacement       0.215109      0.001200      NO
         Energy change     -0.001712      0.000001      NO


 New Cartesian Coordinates Obtained by Inverse Iteration

 Displacement from previous Coordinates is:  0.549047
 ----------------------------------------------------------------
             Standard Nuclear Orientation (Angstroms)
    I     Atom           X                Y                Z
 ----------------------------------------------------------------
    1      C      -0.0000732894    -0.0270217689     0.0025353899
    2      C      -0.0085016422     0.2730137922     1.3710753422
    3      Cl      1.5089737719     0.5692857476     2.1735626225
    4      C      -1.2042702940     0.3373547234     2.0939277913
    5      Cl     -1.1854229338     0.7173650382     3.7868791413
    6      C      -2.4201120537     0.0968548823     1.4379279191
    7      Cl     -3.9116588545     0.1736049403     2.3219921053
    8      C      -2.4327850529    -0.2099486472     0.0706828803
    9      Cl     -3.9368804639    -0.5153039114    -0.7394848388
   10      C      -1.2231080013    -0.2726250102    -0.6328437979
   11      Cl     -1.2292667630    -0.6932405553    -2.3251118755
   12      C       1.2821924169    -0.0635024033    -0.7586597155
   13      C       2.1907343408    -1.1193801169    -0.6412299150
   14      Cl      1.8515915400    -2.4618106378     0.4302499061
   15      C       3.3809084695    -1.1289920798    -1.3572667107
   16      H       4.0720038226    -1.9540139531    -1.2553253392
   17      C       3.6866878298    -0.0708714740    -2.2082298152
   18      Cl      5.1928748686    -0.1152698418    -3.0849674859
   19      C       2.7923098027     0.9960823563    -2.3405458269
   20      Cl      3.1259182099     2.3434045382    -3.3966970439
   21      C       1.6039646683     0.9878142764    -1.6176398245
   22      H       0.9174208712     1.8173967763    -1.7266924420
 ----------------------------------------------------------------
 Nuclear Repulsion Energy =        2695.56887227 hartrees
 There are      105 alpha and      105 beta electrons
 Applying Cartesian multipole field
    Component          Value
    ---------          -----
     (2,0,0)        1.00000E-12
     (0,2,0)        2.00000E-11
     (0,0,2)       -3.00000E-11
 Nucleus-field energy     =    -0.0000000859 hartrees
 Requested basis set is 6-311++G(d,p)
 There are 186 shells and 518 basis functions
 A cutoff of  1.0D-15 yielded  12312 shell pairs
 There are    107365 function pairs (    115428 Cartesian)
 Smallest overlap matrix eigenvalue = 1.03E-07
 Linear dependence detected in AO basis
 Number of orthogonalized atomic orbitals = 512
 Maximum deviation from orthogonality = 1.203E-09
 Guess from superposition of atomic densities
 Warning:  Energy on first SCF cycle will be non-variational
 SAD guess density has 210.000000 electrons

 -----------------------------------------------------------------------
  General SCF calculation program by
  Eric Jon Sundstrom, Paul Horn, Yuezhi Mao, Dmitri Zuev, Alec White,
  David Stuck, Shaama M.S., Shane Yost, Joonho Lee, David Small,
  Daniel Levine, Susi Lehtola, Hugh Burton, Evgeny Epifanovsky,
  Bang C. Huynh
 -----------------------------------------------------------------------
 Exchange:     0.2000 Hartree-Fock + 0.0800 Slater + 0.7200 B88
 Correlation:  0.1900 VWN1RPA + 0.8100 LYP
 Using SG-1 standard quadrature grid
 A restricted SCF calculation will be
 performed using DIIS
 SCF converges when DIIS error is below 1.0e-08
 ---------------------------------------
  Cycle       Energy         DIIS error
 ---------------------------------------
    1   -4145.0682604215      2.66e-02  
    2   -4140.2651304331      1.69e-03  
    3   -4140.2057347496      2.07e-03  
    4   -4140.3414156433      6.80e-04  
    5   -4140.3558746468      2.70e-04  
    6   -4140.3581335069      8.32e-05  
    7   -4140.3583403695      2.30e-05  
    8   -4140.3583550270      8.12e-06  
    9   -4140.3583571650      2.35e-06  
   10   -4140.3583573243      8.94e-07  
   11   -4140.3583573500      1.82e-07  
   12   -4140.3583573513      9.59e-08  
   13   -4140.3583573516      3.28e-08  
   14   -4140.3583573516      1.22e-08  
   15   -4140.3583573514      4.48e-09  Convergence criterion met
 ---------------------------------------
 SCF time:   CPU 982.15s  wall 982.00s 
 SCF   energy in the final basis set =    -4140.3583573514
 Total energy in the final basis set =    -4140.3583573514

 --------------------------------------------------------------

                    Orbital Energies (a.u.)
 --------------------------------------------------------------

 Alpha MOs
 -- Occupied --
********-101.5859-101.5855-101.5854-101.5837-101.5793-101.5779-101.5776
-10.2912 -10.2882 -10.2879 -10.2875 -10.2867 -10.2771 -10.2734 -10.2734
-10.2497 -10.2384 -10.2254 -10.2245  -9.5015  -9.5005  -9.5001  -9.5001
 -9.4986  -9.4939  -9.4924  -9.4924  -7.2666  -7.2656  -7.2651  -7.2649
 -7.2636  -7.2587  -7.2573  -7.2571  -7.2564  -7.2554  -7.2553  -7.2550
 -7.2550  -7.2544  -7.2542  -7.2542  -7.2534  -7.2526  -7.2487  -7.2481
 -7.2471  -7.2471  -7.2467  -7.2466  -0.9772  -0.9504  -0.9310  -0.9231
 -0.9060  -0.8854  -0.8840  -0.8746  -0.8527  -0.8434  -0.8020  -0.7666
 -0.7516  -0.7425  -0.6709  -0.6538  -0.6381  -0.6148  -0.5682  -0.5543
 -0.5388  -0.5287  -0.5029  -0.4916  -0.4788  -0.4761  -0.4745  -0.4685
 -0.4548  -0.4507  -0.4375  -0.4211  -0.4200  -0.4166  -0.3997  -0.3970
 -0.3716  -0.3682  -0.3644  -0.3639  -0.3606  -0.3515  -0.3501  -0.3405
 -0.3394  -0.3349  -0.3332  -0.3303  -0.3191  -0.2896  -0.2793  -0.2729
 -0.2678
 -- Virtual --
 -0.0754  -0.0685  -0.0639  -0.0579  -0.0530  -0.0317  -0.0132  -0.0098
 -0.0051   0.0013   0.0053   0.0175   0.0196   0.0219   0.0235   0.0275
  0.0342   0.0419   0.0445   0.0493   0.0539   0.0587   0.0632   0.0645
  0.0713   0.0739   0.0762   0.0799   0.0828   0.0853   0.0894   0.0916
  0.0948   0.0965   0.1013   0.1028   0.1067   0.1095   0.1136   0.1160
  0.1166   0.1184   0.1223   0.1243   0.1291   0.1300   0.1362   0.1373
  0.1427   0.1468   0.1512   0.1543   0.1573   0.1595   0.1620   0.1668
  0.1679   0.1721   0.1743   0.1779   0.1874   0.1898   0.1935   0.1971
  0.2019   0.2066   0.2122   0.2136   0.2182   0.2187   0.2251   0.2266
  0.2292   0.2361   0.2387   0.2419   0.2458   0.2492   0.2513   0.2546
  0.2557   0.2611   0.2645   0.2687   0.2700   0.2720   0.2806   0.2842
  0.2851   0.2873   0.2876   0.2952   0.2970   0.3007   0.3054   0.3102
  0.3132   0.3237   0.3304   0.3407   0.3496   0.3805   0.4020   0.4077
  0.4202   0.4235   0.4287   0.4318   0.4357   0.4448   0.4462   0.4477
  0.4549   0.4585   0.4663   0.4680   0.4721   0.4741   0.4808   0.4857
  0.4873   0.4891   0.4957   0.5039   0.5094   0.5109   0.5135   0.5343
  0.5447   0.5529   0.5630   0.5660   0.5669   0.5787   0.5868   0.5932
  0.5992   0.6015   0.6023   0.6122   0.6137   0.6161   0.6223   0.6279
  0.6361   0.6440   0.6541   0.6560   0.6658   0.6702   0.6740   0.6840
  0.6950   0.6977   0.7253   0.7646   0.7679   0.7813   0.7843   0.7914
  0.8083   0.8145   0.8237   0.8275   0.8297   0.8308   0.8329   0.8351
  0.8395   0.8405   0.8415   0.8475   0.8495   0.8518   0.8520   0.8576
  0.8619   0.8665   0.8733   0.8827   0.8856   0.8897   0.8921   0.8979
  0.8992   0.9070   0.9130   0.9137   0.9154   0.9245   0.9284   0.9321
  0.9379   0.9412   0.9461   0.9489   0.9519   0.9606   0.9640   0.9766
  0.9870   0.9946   1.0004   1.0045   1.0141   1.0267   1.0383   1.0464
  1.0556   1.0837   1.0898   1.0945   1.1404   1.1427   1.1509   1.1864
  1.1894   1.2020   1.2157   1.2214   1.2271   1.2507   1.2515   1.2537
  1.2681   1.2731   1.2788   1.2832   1.2864   1.2895   1.2982   1.3168
  1.3221   1.3391   1.3555   1.3748   1.3914   1.4270   1.4610   1.4686
  1.4770   1.5347   1.5462   1.5527   1.5701   1.5922   1.6136   1.6428
  1.6471   1.6701   1.6800   1.7166   1.7365   1.7412   1.7497   1.7744
  1.7999   1.8047   1.8115   1.8279   1.8410   1.8522   1.8681   1.8867
  1.9059   1.9309   1.9541   1.9710   1.9812   2.0094   2.0411   2.0619
  2.1008   2.1110   2.1274   2.1480   2.2101   2.2194   2.2242   2.2321
  2.2358   2.2384   2.2441   2.2573   2.2680   2.2838   2.2899   2.3031
  2.3150   2.3229   2.3306   2.3396   2.3576   2.3890   2.4053   2.4109
  2.4183   2.4236   2.4502   2.4623   2.4668   2.4856   2.4993   2.5068
  2.5270   2.5293   2.5701   2.5824   2.5955   2.6192   2.6208   2.6440
  2.6534   2.6579   2.6802   2.7102   2.7374   2.7466   2.7624   2.7753
  2.7986   2.8152   2.8305   2.8473   2.8899   2.9496   2.9681   3.0277
  3.0606   3.0690   3.0820   3.1010   3.1137   3.1342   3.1404   3.1493
  3.2045   3.2364   3.2397   3.2684   3.3489   3.4486   3.5039   3.5210
  3.5503   3.6588   3.7395   3.8138   3.8795   3.8852   3.9227   4.1167
  4.3013   4.7921   4.8166   9.7286   9.7590   9.7834   9.7932   9.8039
  9.8041   9.8208   9.8456  23.2593  23.4698  23.7647  23.8071  23.8326
 23.8808  23.9175  23.9195  23.9611  24.0149  24.0568  24.1186  25.7616
 25.7780  25.7961  25.8514  25.8601  25.9088  25.9507  25.9582  26.0841
 26.0906  26.0939  26.1341  26.1946  26.2618  26.3200  26.3992  26.4722
 26.5127  26.5512  26.7187  26.7584  26.7898  26.8280  27.0903 215.7198
215.7506 215.7788 215.7891 215.8032 215.8034 215.8266 215.8557
 --------------------------------------------------------------

          Ground-State Mulliken Net Atomic Charges

     Atom                 Charge (a.u.)
  ----------------------------------------
      1 C                    -0.888064
      2 C                    -1.209564
      3 Cl                    0.579328
      4 C                     0.420229
      5 Cl                    0.634265
      6 C                    -0.167749
      7 Cl                    0.673474
      8 C                     0.004473
      9 Cl                    0.638690
     10 C                    -1.209670
     11 Cl                    0.644988
     12 C                    -0.191076
     13 C                    -0.498627
     14 Cl                    0.375680
     15 C                    -0.379467
     16 H                     0.234074
     17 C                     0.130757
     18 Cl                    0.536437
     19 C                    -0.046838
     20 Cl                    0.610115
     21 C                    -1.123184
     22 H                     0.231731
  ----------------------------------------
  Sum of atomic charges =     0.000000

 -----------------------------------------------------------------
                    Cartesian Multipole Moments
 -----------------------------------------------------------------
    Charge (ESU x 10^10)
                -0.0000
    Dipole Moment (Debye)
         X      -0.0384      Y      -0.0162      Z       0.0777
       Tot       0.0882
    Quadrupole Moments (Debye-Ang)
        XX    -170.1385     XY      -3.4148     YY    -168.5005
        XZ       1.8983     YZ       0.6671     ZZ    -172.1221
    Octopole Moments (Debye-Ang^2)
       XXX    -194.8651    XXY     -17.0476    XYY     -60.3493
       YYY       3.3240    XXZ      47.8727    XYZ       6.5435
       YYZ      35.5207    XZZ     -75.7126    YZZ      -1.0764
       ZZZ     127.0269
    Hexadecapole Moments (Debye-Ang^3)
      XXXX   -7768.8277   XXXY    -185.7714   XXYY   -1537.5151
      XYYY    -127.5797   YYYY   -1362.2886   XXXZ    1663.7144
      XXYZ      68.5349   XYYZ     546.3866   YYYZ      67.7776
      XXZZ   -2134.5862   XYZZ     -43.1191   YYZZ   -1036.6969
      XZZZ    1684.2529   YZZZ     113.2698   ZZZZ   -4872.5767
 -----------------------------------------------------------------
 Calculating analytic gradient of the SCF energy
 Gradient of SCF Energy
            1           2           3           4           5           6
    1  -0.0007191  -0.0002956   0.0006482   0.0003744   0.0002324   0.0000247
    2  -0.0001705  -0.0001804  -0.0023137   0.0000129   0.0000313  -0.0000738
    3  -0.0000810  -0.0001261  -0.0010168   0.0000373  -0.0000044  -0.0002697
            7           8           9          10          11          12
    1  -0.0001887  -0.0001516   0.0000548   0.0002949   0.0001174   0.0005270
    2  -0.0000011   0.0000166   0.0001085   0.0002989   0.0000295  -0.0000666
    3  -0.0000444   0.0001271  -0.0000480  -0.0000943   0.0000721  -0.0001681
           13          14          15          16          17          18
    1  -0.0002428  -0.0002092  -0.0000104   0.0000028  -0.0001215   0.0000486
    2   0.0006384   0.0017667  -0.0000993  -0.0000020   0.0000741   0.0000112
    3   0.0001085   0.0016062   0.0000684  -0.0000400   0.0000386  -0.0000089
           19          20          21          22
    1   0.0001744  -0.0000225  -0.0004089  -0.0001294
    2   0.0000759  -0.0000740  -0.0000849   0.0000023
    3  -0.0001298   0.0000561  -0.0000784  -0.0000043
 Max gradient component =       2.314E-03
 RMS gradient           =       4.752E-04
 Gradient time:  CPU 338.16 s  wall 338.17 s
 Geometry Optimization Parameters
   NAtoms,    NIC,     NZ,  NCons,   NDum,   NFix, NCnnct, MaxDiis
       22     163      22       0       0       0       0       0

 Cartesian Hessian Update
 Hessian updated using BFGS update


** GEOMETRY OPTIMIZATION IN DELOCALIZED INTERNAL COORDINATES **
   Searching for a Minimum

   Optimization Cycle:   9

                       Coordinates (Angstroms)
     ATOM                X               Y               Z
      1  C        -0.0000732894   -0.0270217689    0.0025353899
      2  C        -0.0085016422    0.2730137922    1.3710753422
      3  Cl        1.5089737719    0.5692857476    2.1735626225
      4  C        -1.2042702940    0.3373547234    2.0939277913
      5  Cl       -1.1854229338    0.7173650382    3.7868791413
      6  C        -2.4201120537    0.0968548823    1.4379279191
      7  Cl       -3.9116588545    0.1736049403    2.3219921053
      8  C        -2.4327850529   -0.2099486472    0.0706828803
      9  Cl       -3.9368804639   -0.5153039114   -0.7394848388
     10  C        -1.2231080013   -0.2726250102   -0.6328437979
     11  Cl       -1.2292667630   -0.6932405553   -2.3251118755
     12  C         1.2821924169   -0.0635024033   -0.7586597155
     13  C         2.1907343408   -1.1193801169   -0.6412299150
     14  Cl        1.8515915400   -2.4618106378    0.4302499061
     15  C         3.3809084695   -1.1289920798   -1.3572667107
     16  H         4.0720038226   -1.9540139531   -1.2553253392
     17  C         3.6866878298   -0.0708714740   -2.2082298152
     18  Cl        5.1928748686   -0.1152698418   -3.0849674859
     19  C         2.7923098027    0.9960823563   -2.3405458269
     20  Cl        3.1259182099    2.3434045382   -3.3966970439
     21  C         1.6039646683    0.9878142764   -1.6176398245
     22  H         0.9174208712    1.8173967763   -1.7266924420
   Point Group: c1    Number of degrees of freedom:    60


   Energy is  -4140.358357351

 Hessian updated using BFGS update

 60 Hessian modes will be used to form the next step
  Hessian Eigenvalues:
     0.005884    0.017865    0.018712    0.020805    0.020933    0.021843
     0.023028    0.023646    0.023840    0.023908    0.024095    0.024105
     0.024114    0.024119    0.024138    0.024143    0.024195    0.024361
     0.028227    0.073709    0.160001    0.160328    0.217230    0.230317
     0.232508    0.241254    0.249552    0.249980    0.249988    0.249997
     0.250004    0.250010    0.250013    0.250087    0.254073    0.256627
     0.289415    0.292454    0.300961    0.301028    0.301034    0.301057
     0.301098    0.302275    0.319871    0.355374    0.356681    0.378457
     0.414286    0.426921    0.430359    0.454815    0.463031    0.469055
     0.471918    0.478101    0.478914    0.479189    0.485678    0.588730

 Minimum search - taking simple RFO step
 Searching for Lamda that Minimizes Along All modes
 Value Taken    Lamda =  -0.00103533
 Calculated Step too Large.  Step scaled by  0.782959
 Step Taken.  Stepsize is  0.300000

                             Maximum     Tolerance    Cnvgd?
         Gradient           0.002059      0.000300      NO
         Displacement       0.215289      0.001200      NO
         Energy change     -0.001049      0.000001      NO


 New Cartesian Coordinates Obtained by Inverse Iteration

 Displacement from previous Coordinates is:  0.555838
 ----------------------------------------------------------------
             Standard Nuclear Orientation (Angstroms)
    I     Atom           X                Y                Z
 ----------------------------------------------------------------
    1      C      -0.0011168571    -0.0125090189     0.0008760387
    2      C      -0.0116124613     0.3204530281     1.3612576907
    3      Cl      1.5031106874     0.6689397308     2.1486851302
    4      C      -1.2068221263     0.3738923180     2.0866118171
    5      Cl     -1.1952032688     0.7935248187     3.7702339751
    6      C      -2.4176842056     0.0856578667     1.4414495675
    7      Cl     -3.9060219712     0.1424477666     2.3321605234
    8      C      -2.4277661765    -0.2529822699     0.0817253805
    9      Cl     -3.9255800905    -0.6217949057    -0.7136685475
   10      C      -1.2192868843    -0.3003297814    -0.6251101279
   11      Cl     -1.2169310980    -0.7498625230    -2.3094404941
   12      C       1.2811880031    -0.0515405018    -0.7606806766
   13      C       2.1619201585    -1.1335913092    -0.6741787512
   14      Cl      1.7843483167    -2.4971030951     0.3577011227
   15      C       3.3522498763    -1.1528891896    -1.3894018205
   16      H       4.0221638529    -1.9977798781    -1.3115219339
   17      C       3.6852097048    -0.0782974990    -2.2091723566
   18      Cl      5.1903665002    -0.1357519229    -3.0872912471
   19      C       2.8187998339     1.0145953221    -2.3098214196
   20      Cl      3.1876340854     2.3829259065    -3.3270126783
   21      C       1.6298223099     1.0162849549    -1.5872096995
   22      H       0.9647130739     1.8659068537    -1.6720530259
 ----------------------------------------------------------------
 Nuclear Repulsion Energy =        2694.92351470 hartrees
 There are      105 alpha and      105 beta electrons
 Applying Cartesian multipole field
    Component          Value
    ---------          -----
     (2,0,0)        1.00000E-12
     (0,2,0)        2.00000E-11
     (0,0,2)       -3.00000E-11
 Nucleus-field energy     =    -0.0000000832 hartrees
 Requested basis set is 6-311++G(d,p)
 There are 186 shells and 518 basis functions
 A cutoff of  1.0D-15 yielded  12319 shell pairs
 There are    107440 function pairs (    115513 Cartesian)
 Smallest overlap matrix eigenvalue = 1.03E-07
 Linear dependence detected in AO basis
 Number of orthogonalized atomic orbitals = 512
 Maximum deviation from orthogonality = 3.817E-10
 Guess from superposition of atomic densities
 Warning:  Energy on first SCF cycle will be non-variational
 SAD guess density has 210.000000 electrons

 -----------------------------------------------------------------------
  General SCF calculation program by
  Eric Jon Sundstrom, Paul Horn, Yuezhi Mao, Dmitri Zuev, Alec White,
  David Stuck, Shaama M.S., Shane Yost, Joonho Lee, David Small,
  Daniel Levine, Susi Lehtola, Hugh Burton, Evgeny Epifanovsky,
  Bang C. Huynh
 -----------------------------------------------------------------------
 Exchange:     0.2000 Hartree-Fock + 0.0800 Slater + 0.7200 B88
 Correlation:  0.1900 VWN1RPA + 0.8100 LYP
 Using SG-1 standard quadrature grid
 A restricted SCF calculation will be
 performed using DIIS
 SCF converges when DIIS error is below 1.0e-08
 ---------------------------------------
  Cycle       Energy         DIIS error
 ---------------------------------------
    1   -4145.0659543025      2.66e-02  
    2   -4140.2656033464      1.69e-03  
    3   -4140.2056660580      2.07e-03  
    4   -4140.3418852678      6.84e-04  
    5   -4140.3565025285      2.70e-04  
    6   -4140.3587629136      8.32e-05  
    7   -4140.3589694175      2.30e-05  
    8   -4140.3589841032      8.12e-06  
    9   -4140.3589862467      2.33e-06  
   10   -4140.3589864029      8.89e-07  
   11   -4140.3589864291      1.79e-07  
   12   -4140.3589864302      9.16e-08  
   13   -4140.3589864301      3.22e-08  
   14   -4140.3589864300      1.19e-08  
   15   -4140.3589864303      4.52e-09  Convergence criterion met
 ---------------------------------------
 SCF time:   CPU 983.95s  wall 984.00s 
 SCF   energy in the final basis set =    -4140.3589864303
 Total energy in the final basis set =    -4140.3589864303

 --------------------------------------------------------------

                    Orbital Energies (a.u.)
 --------------------------------------------------------------

 Alpha MOs
 -- Occupied --
********-101.5859-101.5855-101.5853-101.5842-101.5793-101.5779-101.5778
-10.2912 -10.2882 -10.2879 -10.2874 -10.2868 -10.2771 -10.2735 -10.2733
-10.2494 -10.2383 -10.2254 -10.2245  -9.5014  -9.5005  -9.5002  -9.5000
 -9.4990  -9.4938  -9.4927  -9.4924  -7.2665  -7.2656  -7.2651  -7.2649
 -7.2640  -7.2587  -7.2574  -7.2573  -7.2563  -7.2553  -7.2553  -7.2550
 -7.2549  -7.2544  -7.2542  -7.2542  -7.2538  -7.2530  -7.2486  -7.2481
 -7.2474  -7.2471  -7.2470  -7.2466  -0.9772  -0.9504  -0.9309  -0.9231
 -0.9060  -0.8855  -0.8839  -0.8746  -0.8525  -0.8435  -0.8019  -0.7667
 -0.7516  -0.7425  -0.6709  -0.6535  -0.6383  -0.6148  -0.5680  -0.5543
 -0.5393  -0.5287  -0.5028  -0.4916  -0.4788  -0.4760  -0.4745  -0.4685
 -0.4547  -0.4507  -0.4376  -0.4203  -0.4200  -0.4170  -0.3993  -0.3967
 -0.3715  -0.3681  -0.3644  -0.3640  -0.3605  -0.3515  -0.3504  -0.3406
 -0.3394  -0.3358  -0.3333  -0.3303  -0.3191  -0.2887  -0.2800  -0.2729
 -0.2681
 -- Virtual --
 -0.0735  -0.0686  -0.0639  -0.0586  -0.0543  -0.0318  -0.0132  -0.0099
 -0.0052   0.0014   0.0053   0.0174   0.0197   0.0219   0.0234   0.0274
  0.0340   0.0425   0.0444   0.0490   0.0538   0.0582   0.0632   0.0645
  0.0716   0.0736   0.0768   0.0799   0.0828   0.0839   0.0892   0.0915
  0.0947   0.0974   0.1013   0.1029   0.1061   0.1096   0.1133   0.1158
  0.1164   0.1182   0.1216   0.1244   0.1286   0.1308   0.1365   0.1369
  0.1413   0.1480   0.1514   0.1538   0.1569   0.1601   0.1620   0.1674
  0.1682   0.1711   0.1738   0.1780   0.1873   0.1897   0.1937   0.1973
  0.2020   0.2066   0.2109   0.2139   0.2160   0.2187   0.2237   0.2254
  0.2291   0.2355   0.2382   0.2415   0.2454   0.2490   0.2514   0.2540
  0.2561   0.2615   0.2658   0.2688   0.2701   0.2735   0.2807   0.2832
  0.2858   0.2873   0.2885   0.2939   0.2984   0.3007   0.3026   0.3111
  0.3145   0.3237   0.3313   0.3435   0.3514   0.3803   0.4024   0.4086
  0.4231   0.4248   0.4297   0.4319   0.4373   0.4433   0.4462   0.4490
  0.4564   0.4584   0.4647   0.4666   0.4720   0.4742   0.4807   0.4856
  0.4868   0.4884   0.4966   0.5037   0.5086   0.5119   0.5155   0.5342
  0.5439   0.5551   0.5638   0.5670   0.5683   0.5781   0.5878   0.5911
  0.6007   0.6022   0.6028   0.6113   0.6137   0.6160   0.6232   0.6311
  0.6372   0.6432   0.6535   0.6544   0.6627   0.6726   0.6732   0.6854
  0.6946   0.6994   0.7245   0.7665   0.7683   0.7817   0.7845   0.7891
  0.8061   0.8162   0.8249   0.8292   0.8304   0.8308   0.8326   0.8350
  0.8399   0.8405   0.8416   0.8463   0.8490   0.8518   0.8528   0.8578
  0.8597   0.8673   0.8712   0.8857   0.8873   0.8893   0.8926   0.8962
  0.8996   0.9052   0.9129   0.9147   0.9160   0.9241   0.9284   0.9333
  0.9386   0.9424   0.9471   0.9481   0.9512   0.9604   0.9623   0.9758
  0.9847   0.9955   1.0013   1.0085   1.0154   1.0310   1.0387   1.0520
  1.0554   1.0811   1.0903   1.0953   1.1406   1.1436   1.1568   1.1846
  1.1936   1.2036   1.2167   1.2203   1.2360   1.2513   1.2524   1.2555
  1.2685   1.2720   1.2784   1.2822   1.2867   1.2897   1.2972   1.3188
  1.3224   1.3392   1.3565   1.3778   1.3907   1.4215   1.4633   1.4701
  1.4754   1.5316   1.5468   1.5570   1.5738   1.5880   1.6165   1.6423
  1.6475   1.6710   1.6808   1.7184   1.7365   1.7400   1.7473   1.7758
  1.7994   1.8037   1.8108   1.8263   1.8409   1.8495   1.8673   1.8873
  1.9064   1.9331   1.9547   1.9715   1.9828   2.0107   2.0431   2.0617
  2.1004   2.1132   2.1245   2.1469   2.2111   2.2197   2.2251   2.2319
  2.2339   2.2366   2.2442   2.2580   2.2689   2.2809   2.2857   2.3055
  2.3179   2.3270   2.3319   2.3398   2.3554   2.3891   2.4064   2.4121
  2.4184   2.4241   2.4484   2.4584   2.4641   2.4875   2.5048   2.5093
  2.5255   2.5336   2.5703   2.5777   2.5970   2.6181   2.6217   2.6420
  2.6561   2.6584   2.6823   2.7105   2.7362   2.7469   2.7629   2.7724
  2.7990   2.8176   2.8312   2.8427   2.8877   2.9522   2.9681   3.0322
  3.0611   3.0695   3.0856   3.1029   3.1142   3.1351   3.1373   3.1500
  3.2058   3.2341   3.2428   3.2715   3.3500   3.4510   3.5040   3.5239
  3.5519   3.6605   3.7435   3.8135   3.8790   3.8863   3.9255   4.1173
  4.2969   4.7939   4.8137   9.7317   9.7600   9.7823   9.7930   9.8038
  9.8056   9.8277   9.8404  23.2625  23.4706  23.7653  23.8076  23.8327
 23.8813  23.9179  23.9187  23.9614  24.0153  24.0581  24.1214  25.7615
 25.7781  25.7935  25.8527  25.8600  25.8838  25.9591  25.9649  26.0830
 26.0888  26.0960  26.1339  26.1932  26.2622  26.3238  26.3989  26.4797
 26.5143  26.5484  26.7115  26.7627  26.7927  26.8287  27.1062 215.7229
215.7519 215.7777 215.7890 215.8031 215.8055 215.8354 215.8489
 --------------------------------------------------------------

          Ground-State Mulliken Net Atomic Charges

     Atom                 Charge (a.u.)
  ----------------------------------------
      1 C                    -0.898124
      2 C                    -1.266702
      3 Cl                    0.591455
      4 C                     0.349730
      5 Cl                    0.637460
      6 C                     0.012354
      7 Cl                    0.674591
      8 C                     0.022713
      9 Cl                    0.636393
     10 C                    -1.302739
     11 Cl                    0.652520
     12 C                    -0.222224
     13 C                    -0.542609
     14 Cl                    0.399003
     15 C                    -0.282008
     16 H                     0.237385
     17 C                     0.125321
     18 Cl                    0.539500
     19 C                    -0.123921
     20 Cl                    0.607322
     21 C                    -1.078838
     22 H                     0.231420
  ----------------------------------------
  Sum of atomic charges =     0.000000

 -----------------------------------------------------------------
                    Cartesian Multipole Moments
 -----------------------------------------------------------------
    Charge (ESU x 10^10)
                -0.0000
    Dipole Moment (Debye)
         X      -0.0508      Y      -0.0122      Z       0.0707
       Tot       0.0879
    Quadrupole Moments (Debye-Ang)
        XX    -170.3263     XY      -3.4216     YY    -168.3414
        XZ       1.8030     YZ       0.7505     ZZ    -172.0846
    Octopole Moments (Debye-Ang^2)
       XXX    -196.3479    XXY     -17.0062    XYY     -60.0625
       YYY       4.0316    XXZ      47.7380    XYZ       6.8391
       YYZ      35.2368    XZZ     -75.5778    YZZ      -0.9929
       ZZZ     126.7676
    Hexadecapole Moments (Debye-Ang^3)
      XXXX   -7770.3984   XXXY    -220.0304   XXYY   -1545.3651
      XYYY    -165.4886   YYYY   -1429.8783   XXXZ    1680.6994
      XXYZ      58.1394   XYYZ     551.3622   YYYZ      31.7922
      XXZZ   -2121.3400   XYZZ     -55.7462   YYZZ   -1036.7420
      XZZZ    1700.0556   YZZZ      81.0224   ZZZZ   -4808.9920
 -----------------------------------------------------------------
 Calculating analytic gradient of the SCF energy
 Gradient of SCF Energy
            1           2           3           4           5           6
    1  -0.0006463  -0.0001582   0.0006778  -0.0000266  -0.0002126   0.0001699
    2  -0.0001577  -0.0002085  -0.0014565   0.0000149  -0.0000288  -0.0000139
    3  -0.0001661  -0.0001140  -0.0007440  -0.0000211  -0.0000153  -0.0001929
            7           8           9          10          11          12
    1   0.0000689  -0.0000967  -0.0000218   0.0003220   0.0001146   0.0004994
    2   0.0000141   0.0001707  -0.0000219   0.0001932  -0.0000134   0.0000921
    3   0.0001754   0.0002396  -0.0000052  -0.0002090   0.0001066  -0.0001832
           13          14          15          16          17          18
    1  -0.0002265  -0.0001614  -0.0000021   0.0000021  -0.0002002   0.0000688
    2   0.0003781   0.0010965  -0.0000831  -0.0000149   0.0001488   0.0000094
    3  -0.0000024   0.0010804   0.0000425  -0.0000505   0.0000250  -0.0000243
           19          20          21          22
    1   0.0002699  -0.0000243  -0.0003664  -0.0000503
    2  -0.0000796  -0.0000335   0.0000012  -0.0000071
    3  -0.0000191  -0.0000197   0.0000832   0.0000140
 Max gradient component =       1.456E-03
 RMS gradient           =       3.332E-04
 Gradient time:  CPU 337.41 s  wall 337.42 s
 Geometry Optimization Parameters
   NAtoms,    NIC,     NZ,  NCons,   NDum,   NFix, NCnnct, MaxDiis
       22     163      22       0       0       0       0       0

 Cartesian Hessian Update
 Hessian updated using BFGS update


** GEOMETRY OPTIMIZATION IN DELOCALIZED INTERNAL COORDINATES **
   Searching for a Minimum

   Optimization Cycle:  10

                       Coordinates (Angstroms)
     ATOM                X               Y               Z
      1  C        -0.0011168571   -0.0125090189    0.0008760387
      2  C        -0.0116124613    0.3204530281    1.3612576907
      3  Cl        1.5031106874    0.6689397308    2.1486851302
      4  C        -1.2068221263    0.3738923180    2.0866118171
      5  Cl       -1.1952032688    0.7935248187    3.7702339751
      6  C        -2.4176842056    0.0856578667    1.4414495675
      7  Cl       -3.9060219712    0.1424477666    2.3321605234
      8  C        -2.4277661765   -0.2529822699    0.0817253805
      9  Cl       -3.9255800905   -0.6217949057   -0.7136685475
     10  C        -1.2192868843   -0.3003297814   -0.6251101279
     11  Cl       -1.2169310980   -0.7498625230   -2.3094404941
     12  C         1.2811880031   -0.0515405018   -0.7606806766
     13  C         2.1619201585   -1.1335913092   -0.6741787512
     14  Cl        1.7843483167   -2.4971030951    0.3577011227
     15  C         3.3522498763   -1.1528891896   -1.3894018205
     16  H         4.0221638529   -1.9977798781   -1.3115219339
     17  C         3.6852097048   -0.0782974990   -2.2091723566
     18  Cl        5.1903665002   -0.1357519229   -3.0872912471
     19  C         2.8187998339    1.0145953221   -2.3098214196
     20  Cl        3.1876340854    2.3829259065   -3.3270126783
     21  C         1.6298223099    1.0162849549   -1.5872096995
     22  H         0.9647130739    1.8659068537   -1.6720530259
   Point Group: c1    Number of degrees of freedom:    60


   Energy is  -4140.358986430

 Hessian updated using BFGS update

 60 Hessian modes will be used to form the next step
  Hessian Eigenvalues:
     0.003611    0.017871    0.018679    0.020779    0.020930    0.021699
     0.023034    0.023649    0.023841    0.023908    0.024096    0.024103
     0.024115    0.024118    0.024137    0.024148    0.024195    0.024436
     0.028348    0.073845    0.159998    0.160326    0.216989    0.230318
     0.232463    0.241253    0.249204    0.249986    0.249990    0.249999
     0.250006    0.250011    0.250078    0.250189    0.254886    0.259885
     0.289517    0.292225    0.300959    0.301033    0.301044    0.301078
     0.301090    0.302285    0.320036    0.355393    0.356681    0.378614
     0.414287    0.426951    0.430367    0.455012    0.463099    0.469438
     0.472066    0.478135    0.479081    0.479544    0.485909    0.588177

 Minimum search - taking simple RFO step
 Searching for Lamda that Minimizes Along All modes
 Value Taken    Lamda =  -0.00062545
 Calculated Step too Large.  Step scaled by  0.791695
 Step Taken.  Stepsize is  0.300000

                             Maximum     Tolerance    Cnvgd?
         Gradient           0.001428      0.000300      NO
         Displacement       0.222064      0.001200      NO
         Energy change     -0.000629      0.000001      NO


 New Cartesian Coordinates Obtained by Inverse Iteration

 Displacement from previous Coordinates is:  0.509758
 ----------------------------------------------------------------
             Standard Nuclear Orientation (Angstroms)
    I     Atom           X                Y                Z
 ----------------------------------------------------------------
    1      C      -0.0008580857    -0.0029525223     0.0016262934
    2      C      -0.0158855338     0.3625211183     1.3532890264
    3      Cl      1.4905335505     0.7647779837     2.1307929352
    4      C      -1.2105219003     0.4067182227     2.0800833675
    5      Cl     -1.2012713322     0.8678372141     3.7528914123
    6      C      -2.4162064418     0.0752524884     1.4451676103
    7      Cl     -3.9049959384     0.1204467769     2.3357769788
    8      C      -2.4214330130    -0.2939939731     0.0933826036
    9      Cl     -3.9116552354    -0.7125799862    -0.6912527451
   10      C      -1.2139620130    -0.3294337132    -0.6151091685
   11      Cl     -1.2053456473    -0.8017202867    -2.2928663934
   12      C       1.2810643930    -0.0440128279    -0.7609921109
   13      C       2.1377867545    -1.1472149316    -0.7048389103
   14      Cl      1.7266317358    -2.5326286791     0.2842687020
   15      C       3.3274770195    -1.1730835278    -1.4206609664
   16      H       3.9785519762    -2.0343768493    -1.3665370060
   17      C       3.6836326234    -0.0842382412    -2.2114282660
   18      Cl      5.1864502118    -0.1513826735    -3.0929379269
   19      C       2.8416223426     1.0297516903    -2.2811488554
   20      Cl      3.2414398614     2.4177147327    -3.2596185810
   21      C       1.6531948201     1.0382486165    -1.5573647092
   22      H       1.0072511160     1.9045460398    -1.6183848231
 ----------------------------------------------------------------
 Nuclear Repulsion Energy =        2694.19415767 hartrees
 There are      105 alpha and      105 beta electrons
 Applying Cartesian multipole field
    Component          Value
    ---------          -----
     (2,0,0)        1.00000E-12
     (0,2,0)        2.00000E-11
     (0,0,2)       -3.00000E-11
 Nucleus-field energy     =    -0.0000000806 hartrees
 Requested basis set is 6-311++G(d,p)
 There are 186 shells and 518 basis functions
 A cutoff of  1.0D-15 yielded  12317 shell pairs
 There are    107421 function pairs (    115489 Cartesian)
 Smallest overlap matrix eigenvalue = 1.05E-07
 Linear dependence detected in AO basis
 Number of orthogonalized atomic orbitals = 512
 Maximum deviation from orthogonality = 4.775E-10
 Guess from superposition of atomic densities
 Warning:  Energy on first SCF cycle will be non-variational
 SAD guess density has 210.000000 electrons

 -----------------------------------------------------------------------
  General SCF calculation program by
  Eric Jon Sundstrom, Paul Horn, Yuezhi Mao, Dmitri Zuev, Alec White,
  David Stuck, Shaama M.S., Shane Yost, Joonho Lee, David Small,
  Daniel Levine, Susi Lehtola, Hugh Burton, Evgeny Epifanovsky,
  Bang C. Huynh
 -----------------------------------------------------------------------
 Exchange:     0.2000 Hartree-Fock + 0.0800 Slater + 0.7200 B88
 Correlation:  0.1900 VWN1RPA + 0.8100 LYP
 Using SG-1 standard quadrature grid
 A restricted SCF calculation will be
 performed using DIIS
 SCF converges when DIIS error is below 1.0e-08
 ---------------------------------------
  Cycle       Energy         DIIS error
 ---------------------------------------
    1   -4145.0646621585      2.66e-02  
    2   -4140.2658900863      1.69e-03  
    3   -4140.2056216161      2.08e-03  
    4   -4140.3421463824      6.86e-04  
    5   -4140.3568778623      2.70e-04  
    6   -4140.3591391739      8.32e-05  
    7   -4140.3593451874      2.30e-05  
    8   -4140.3593598877      8.13e-06  
    9   -4140.3593620351      2.31e-06  
   10   -4140.3593621887      8.84e-07  
   11   -4140.3593622146      1.77e-07  
   12   -4140.3593622150      8.77e-08  
   13   -4140.3593622153      3.13e-08  
   14   -4140.3593622159      1.12e-08  
   15   -4140.3593622155      4.47e-09  Convergence criterion met
 ---------------------------------------
 SCF time:   CPU 981.92s  wall 982.00s 
 SCF   energy in the final basis set =    -4140.3593622155
 Total energy in the final basis set =    -4140.3593622155

 --------------------------------------------------------------

                    Orbital Energies (a.u.)
 --------------------------------------------------------------

 Alpha MOs
 -- Occupied --
********-101.5858-101.5856-101.5852-101.5845-101.5792-101.5781-101.5778
-10.2912 -10.2881 -10.2879 -10.2872 -10.2868 -10.2771 -10.2735 -10.2733
-10.2493 -10.2382 -10.2253 -10.2245  -9.5015  -9.5005  -9.5002  -9.4999
 -9.4993  -9.4938  -9.4928  -9.4923  -7.2665  -7.2656  -7.2652  -7.2648
 -7.2642  -7.2586  -7.2576  -7.2573  -7.2564  -7.2553  -7.2553  -7.2551
 -7.2548  -7.2543  -7.2543  -7.2541  -7.2540  -7.2533  -7.2486  -7.2480
 -7.2476  -7.2472  -7.2471  -7.2466  -0.9772  -0.9504  -0.9309  -0.9230
 -0.9062  -0.8855  -0.8839  -0.8747  -0.8524  -0.8436  -0.8019  -0.7667
 -0.7516  -0.7425  -0.6709  -0.6533  -0.6384  -0.6148  -0.5679  -0.5543
 -0.5396  -0.5287  -0.5028  -0.4916  -0.4788  -0.4759  -0.4745  -0.4685
 -0.4546  -0.4508  -0.4376  -0.4202  -0.4196  -0.4173  -0.3990  -0.3964
 -0.3713  -0.3680  -0.3643  -0.3641  -0.3605  -0.3515  -0.3509  -0.3408
 -0.3390  -0.3365  -0.3332  -0.3302  -0.3191  -0.2880  -0.2805  -0.2730
 -0.2682
 -- Virtual --
 -0.0719  -0.0687  -0.0639  -0.0595  -0.0550  -0.0319  -0.0131  -0.0099
 -0.0053   0.0015   0.0053   0.0173   0.0196   0.0219   0.0234   0.0275
  0.0338   0.0428   0.0445   0.0487   0.0538   0.0580   0.0631   0.0644
  0.0718   0.0732   0.0775   0.0800   0.0826   0.0829   0.0890   0.0915
  0.0945   0.0983   0.1012   0.1029   0.1056   0.1097   0.1131   0.1155
  0.1163   0.1182   0.1212   0.1243   0.1281   0.1318   0.1365   0.1368
  0.1400   0.1491   0.1517   0.1534   0.1557   0.1609   0.1625   0.1671
  0.1684   0.1708   0.1733   0.1782   0.1873   0.1897   0.1940   0.1974
  0.2020   0.2065   0.2094   0.2140   0.2144   0.2186   0.2226   0.2244
  0.2291   0.2351   0.2379   0.2410   0.2450   0.2486   0.2518   0.2535
  0.2562   0.2616   0.2667   0.2692   0.2708   0.2746   0.2806   0.2819
  0.2854   0.2880   0.2891   0.2935   0.2993   0.3006   0.3018   0.3117
  0.3160   0.3239   0.3321   0.3460   0.3533   0.3801   0.4027   0.4095
  0.4235   0.4270   0.4311   0.4328   0.4385   0.4419   0.4458   0.4506
  0.4579   0.4591   0.4631   0.4653   0.4718   0.4741   0.4807   0.4850
  0.4862   0.4888   0.4973   0.5025   0.5067   0.5126   0.5183   0.5351
  0.5434   0.5577   0.5646   0.5673   0.5702   0.5776   0.5884   0.5892
  0.6002   0.6020   0.6055   0.6107   0.6141   0.6157   0.6235   0.6339
  0.6378   0.6426   0.6529   0.6538   0.6605   0.6728   0.6768   0.6862
  0.6927   0.7049   0.7240   0.7678   0.7693   0.7818   0.7845   0.7877
  0.8045   0.8177   0.8255   0.8288   0.8309   0.8320   0.8328   0.8351
  0.8399   0.8400   0.8418   0.8452   0.8491   0.8517   0.8537   0.8572
  0.8583   0.8677   0.8702   0.8871   0.8878   0.8904   0.8925   0.8964
  0.9004   0.9028   0.9126   0.9159   0.9171   0.9241   0.9274   0.9344
  0.9394   0.9425   0.9456   0.9477   0.9511   0.9596   0.9621   0.9741
  0.9799   0.9990   1.0025   1.0112   1.0167   1.0333   1.0381   1.0544
  1.0599   1.0780   1.0906   1.0957   1.1399   1.1437   1.1629   1.1829
  1.1965   1.2058   1.2175   1.2190   1.2421   1.2517   1.2548   1.2597
  1.2696   1.2716   1.2770   1.2810   1.2882   1.2906   1.2953   1.3200
  1.3235   1.3421   1.3584   1.3804   1.3901   1.4184   1.4632   1.4697
  1.4789   1.5272   1.5472   1.5606   1.5774   1.5843   1.6206   1.6424
  1.6474   1.6721   1.6814   1.7217   1.7361   1.7392   1.7456   1.7770
  1.7988   1.8026   1.8102   1.8253   1.8412   1.8477   1.8674   1.8882
  1.9064   1.9342   1.9554   1.9716   1.9839   2.0118   2.0459   2.0614
  2.1003   2.1147   2.1229   2.1465   2.2123   2.2199   2.2255   2.2313
  2.2320   2.2356   2.2446   2.2586   2.2695   2.2734   2.2855   2.3070
  2.3200   2.3302   2.3338   2.3401   2.3537   2.3901   2.4065   2.4116
  2.4204   2.4252   2.4456   2.4546   2.4614   2.4893   2.5094   2.5122
  2.5242   2.5371   2.5681   2.5744   2.5985   2.6166   2.6250   2.6399
  2.6582   2.6597   2.6838   2.7106   2.7346   2.7467   2.7635   2.7701
  2.8007   2.8193   2.8285   2.8415   2.8856   2.9542   2.9677   3.0357
  3.0614   3.0704   3.0886   3.1049   3.1147   3.1311   3.1385   3.1504
  3.2073   3.2324   3.2448   3.2758   3.3513   3.4533   3.5038   3.5271
  3.5531   3.6625   3.7470   3.8134   3.8791   3.8867   3.9284   4.1180
  4.2942   4.7956   4.8108   9.7343   9.7609   9.7811   9.7930   9.8037
  9.8079   9.8339   9.8407  23.2658  23.4714  23.7649  23.8085  23.8329
 23.8816  23.9178  23.9187  23.9613  24.0156  24.0589  24.1233  25.7614
 25.7781  25.7896  25.8535  25.8589  25.8609  25.9621  25.9717  26.0803
 26.0883  26.0969  26.1345  26.1916  26.2609  26.3378  26.3931  26.4846
 26.5152  26.5466  26.7062  26.7670  26.7890  26.8357  27.1227 215.7256
215.7529 215.7764 215.7889 215.8029 215.8085 215.8447 215.8470
 --------------------------------------------------------------

          Ground-State Mulliken Net Atomic Charges

     Atom                 Charge (a.u.)
  ----------------------------------------
      1 C                    -0.897027
      2 C                    -1.330614
      3 Cl                    0.600877
      4 C                     0.272180
      5 Cl                    0.639336
      6 C                     0.149891
      7 Cl                    0.675716
      8 C                     0.045485
      9 Cl                    0.636236
     10 C                    -1.380201
     11 Cl                    0.651272
     12 C                    -0.225774
     13 C                    -0.550650
     14 Cl                    0.403132
     15 C                    -0.207925
     16 H                     0.240624
     17 C                     0.120716
     18 Cl                    0.542374
     19 C                    -0.172269
     20 Cl                    0.605747
     21 C                    -1.050523
     22 H                     0.231397
  ----------------------------------------
  Sum of atomic charges =     0.000000

 -----------------------------------------------------------------
                    Cartesian Multipole Moments
 -----------------------------------------------------------------
    Charge (ESU x 10^10)
                -0.0000
    Dipole Moment (Debye)
         X      -0.0589      Y      -0.0106      Z       0.0650
       Tot       0.0884
    Quadrupole Moments (Debye-Ang)
        XX    -170.4732     XY      -3.4126     YY    -168.2182
        XZ       1.7451     YZ       0.8325     ZZ    -172.0499
    Octopole Moments (Debye-Ang^2)
       XXX    -197.6328    XXY     -17.0141    XYY     -59.7807
       YYY       4.2191    XXZ      47.5353    XYZ       7.1421
       YYZ      35.1095    XZZ     -75.1898    YZZ      -1.0424
       ZZZ     126.5787
    Hexadecapole Moments (Debye-Ang^3)
      XXXX   -7768.6520   XXXY    -249.3235   XXYY   -1553.2225
      XYYY    -197.3129   YYYY   -1497.3486   XXXZ    1695.0335
      XXYZ      47.7061   XYYZ     555.7271   YYYZ      -3.1874
      XXZZ   -2108.9139   XYZZ     -66.6726   YYZZ   -1037.5787
      XZZZ    1714.7203   YZZZ      49.3067   ZZZZ   -4750.3916
 -----------------------------------------------------------------
 Calculating analytic gradient of the SCF energy
 Gradient of SCF Energy
            1           2           3           4           5           6
    1  -0.0005651  -0.0001285   0.0002198   0.0003293   0.0003267  -0.0000105
    2  -0.0000050  -0.0002201  -0.0007365  -0.0000062   0.0000870  -0.0001320
    3  -0.0001366   0.0001079  -0.0002082   0.0000385  -0.0000481  -0.0003130
            7           8           9          10          11          12
    1  -0.0001392  -0.0000432   0.0000584   0.0001120  -0.0000189   0.0003956
    2  -0.0000231   0.0001492  -0.0000598  -0.0000610   0.0001078   0.0001156
    3  -0.0000795   0.0002102   0.0000040  -0.0001038   0.0001041  -0.0003323
           13          14          15          16          17          18
    1  -0.0001495  -0.0001316  -0.0000547   0.0000033  -0.0002320   0.0000618
    2   0.0002226   0.0007353  -0.0000895  -0.0000068   0.0001963   0.0000026
    3   0.0000624   0.0005989   0.0000774  -0.0000537  -0.0000237  -0.0000316
           19          20          21          22
    1   0.0002599  -0.0000058  -0.0002577  -0.0000300
    2  -0.0001900  -0.0000066  -0.0000454  -0.0000344
    3  -0.0000042  -0.0000545   0.0001744   0.0000114
 Max gradient component =       7.365E-04
 RMS gradient           =       2.181E-04
 Gradient time:  CPU 338.98 s  wall 338.99 s
 Geometry Optimization Parameters
   NAtoms,    NIC,     NZ,  NCons,   NDum,   NFix, NCnnct, MaxDiis
       22     163      22       0       0       0       0       0

 Cartesian Hessian Update
 Hessian updated using BFGS update


** GEOMETRY OPTIMIZATION IN DELOCALIZED INTERNAL COORDINATES **
   Searching for a Minimum

   Optimization Cycle:  11

                       Coordinates (Angstroms)
     ATOM                X               Y               Z
      1  C        -0.0008580857   -0.0029525223    0.0016262934
      2  C        -0.0158855338    0.3625211183    1.3532890264
      3  Cl        1.4905335505    0.7647779837    2.1307929352
      4  C        -1.2105219003    0.4067182227    2.0800833675
      5  Cl       -1.2012713322    0.8678372141    3.7528914123
      6  C        -2.4162064418    0.0752524884    1.4451676103
      7  Cl       -3.9049959384    0.1204467769    2.3357769788
      8  C        -2.4214330130   -0.2939939731    0.0933826036
      9  Cl       -3.9116552354   -0.7125799862   -0.6912527451
     10  C        -1.2139620130   -0.3294337132   -0.6151091685
     11  Cl       -1.2053456473   -0.8017202867   -2.2928663934
     12  C         1.2810643930   -0.0440128279   -0.7609921109
     13  C         2.1377867545   -1.1472149316   -0.7048389103
     14  Cl        1.7266317358   -2.5326286791    0.2842687020
     15  C         3.3274770195   -1.1730835278   -1.4206609664
     16  H         3.9785519762   -2.0343768493   -1.3665370060
     17  C         3.6836326234   -0.0842382412   -2.2114282660
     18  Cl        5.1864502118   -0.1513826735   -3.0929379269
     19  C         2.8416223426    1.0297516903   -2.2811488554
     20  Cl        3.2414398614    2.4177147327   -3.2596185810
     21  C         1.6531948201    1.0382486165   -1.5573647092
     22  H         1.0072511160    1.9045460398   -1.6183848231
   Point Group: c1    Number of degrees of freedom:    60


   Energy is  -4140.359362215

 Hessian updated using BFGS update

 60 Hessian modes will be used to form the next step
  Hessian Eigenvalues:
     0.002370    0.017867    0.018636    0.020839    0.020929    0.021609
     0.023035    0.023655    0.023839    0.023913    0.024095    0.024105
     0.024115    0.024119    0.024141    0.024149    0.024231    0.024418
     0.028485    0.073219    0.159994    0.160324    0.216686    0.230536
     0.232803    0.241265    0.249563    0.249989    0.249997    0.250003
     0.250010    0.250046    0.250077    0.250213    0.255035    0.268778
     0.289821    0.292219    0.300962    0.301033    0.301054    0.301069
     0.301139    0.302298    0.320269    0.355416    0.356681    0.379151
     0.414255    0.426949    0.430365    0.455007    0.463100    0.469940
     0.472038    0.478290    0.479106    0.480261    0.487511    0.588655

 Minimum search - taking simple RFO step
 Searching for Lamda that Minimizes Along All modes
 Value Taken    Lamda =  -0.00031892
 Calculated Step too Large.  Step scaled by  0.888655
 Step Taken.  Stepsize is  0.300000

                             Maximum     Tolerance    Cnvgd?
         Gradient           0.000759      0.000300      NO
         Displacement       0.222765      0.001200      NO
         Energy change     -0.000376      0.000001      NO


 New Cartesian Coordinates Obtained by Inverse Iteration

 Displacement from previous Coordinates is:  0.506149
 ----------------------------------------------------------------
             Standard Nuclear Orientation (Angstroms)
    I     Atom           X                Y                Z
 ----------------------------------------------------------------
    1      C       0.0004220824     0.0034657972     0.0036338843
    2      C      -0.0203980350     0.4036779008     1.3449265626
    3      Cl      1.4779825642     0.8580691102     2.1098506616
    4      C      -1.2159373270     0.4411061451     2.0721806608
    5      Cl     -1.2187845878     0.9398806799     3.7342987567
    6      C      -2.4147388451     0.0693791475     1.4478438491
    7      Cl     -3.9014996107     0.1057694671     2.3419235536
    8      C      -2.4143977589    -0.3315984658     0.1049251331
    9      Cl     -3.8969770468    -0.7952202068    -0.6687865134
   10      C      -1.2070835723    -0.3594835350    -0.6038745333
   11      Cl     -1.1895908041    -0.8638063289    -2.2721456613
   12      C       1.2818008096    -0.0393064614    -0.7596725849
   13      C       2.1152123566    -1.1619130387    -0.7366098398
   14      Cl      1.6736749865    -2.5699189804     0.2075184929
   15      C       3.3039622915    -1.1916268774    -1.4539021512
   16      H       3.9370255177    -2.0674158564    -1.4249080545
   17      C       3.6820017109    -0.0886551190    -2.2143405585
   18      Cl      5.1815298798    -0.1627001550    -3.1007951940
   19      C       2.8630234118     1.0439743757    -2.2515103257
   20      Cl      3.2918112952     2.4513754393    -3.1892582046
   21      C       1.6758680158     1.0568820209    -1.5257600267
   22      H       1.0485939294     1.9382616128    -1.5613994398
 ----------------------------------------------------------------
 Nuclear Repulsion Energy =        2693.54392042 hartrees
 There are      105 alpha and      105 beta electrons
 Applying Cartesian multipole field
    Component          Value
    ---------          -----
     (2,0,0)        1.00000E-12
     (0,2,0)        2.00000E-11
     (0,0,2)       -3.00000E-11
 Nucleus-field energy     =    -0.0000000780 hartrees
 Requested basis set is 6-311++G(d,p)
 There are 186 shells and 518 basis functions
 A cutoff of  1.0D-15 yielded  12319 shell pairs
 There are    107374 function pairs (    115426 Cartesian)
 Smallest overlap matrix eigenvalue = 1.07E-07
 Linear dependence detected in AO basis
 Number of orthogonalized atomic orbitals = 512
 Maximum deviation from orthogonality = 4.728E-10
 Guess from superposition of atomic densities
 Warning:  Energy on first SCF cycle will be non-variational
 SAD guess density has 210.000000 electrons

 -----------------------------------------------------------------------
  General SCF calculation program by
  Eric Jon Sundstrom, Paul Horn, Yuezhi Mao, Dmitri Zuev, Alec White,
  David Stuck, Shaama M.S., Shane Yost, Joonho Lee, David Small,
  Daniel Levine, Susi Lehtola, Hugh Burton, Evgeny Epifanovsky,
  Bang C. Huynh
 -----------------------------------------------------------------------
 Exchange:     0.2000 Hartree-Fock + 0.0800 Slater + 0.7200 B88
 Correlation:  0.1900 VWN1RPA + 0.8100 LYP
 Using SG-1 standard quadrature grid
 A restricted SCF calculation will be
 performed using DIIS
 SCF converges when DIIS error is below 1.0e-08
 ---------------------------------------
  Cycle       Energy         DIIS error
 ---------------------------------------
    1   -4145.0620596972      2.66e-02  
    2   -4140.2660553047      1.69e-03  
    3   -4140.2057660397      2.08e-03  
    4   -4140.3423163602      6.86e-04  
    5   -4140.3570611205      2.70e-04  
    6   -4140.3593254856      8.31e-05  
    7   -4140.3595312750      2.30e-05  
    8   -4140.3595460088      8.13e-06  
    9   -4140.3595481578      2.30e-06  
   10   -4140.3595483108      8.80e-07  
   11   -4140.3595483365      1.75e-07  
   12   -4140.3595483372      8.52e-08  
   13   -4140.3595483375      3.05e-08  
   14   -4140.3595483378      1.05e-08  
   15   -4140.3595483375      4.25e-09  Convergence criterion met
 ---------------------------------------
 SCF time:   CPU 980.45s  wall 981.00s 
 SCF   energy in the final basis set =    -4140.3595483375
 Total energy in the final basis set =    -4140.3595483375

 --------------------------------------------------------------

                    Orbital Energies (a.u.)
 --------------------------------------------------------------

 Alpha MOs
 -- Occupied --
********-101.5858-101.5856-101.5850-101.5848-101.5792-101.5782-101.5778
-10.2912 -10.2881 -10.2879 -10.2871 -10.2870 -10.2771 -10.2735 -10.2734
-10.2492 -10.2383 -10.2253 -10.2246  -9.5015  -9.5005  -9.5003  -9.4998
 -9.4995  -9.4938  -9.4929  -9.4923  -7.2665  -7.2655  -7.2652  -7.2646
 -7.2645  -7.2587  -7.2577  -7.2573  -7.2564  -7.2553  -7.2553  -7.2551
 -7.2546  -7.2544  -7.2543  -7.2543  -7.2539  -7.2535  -7.2486  -7.2481
 -7.2477  -7.2473  -7.2471  -7.2466  -0.9771  -0.9503  -0.9308  -0.9230
 -0.9061  -0.8855  -0.8839  -0.8746  -0.8523  -0.8437  -0.8019  -0.7667
 -0.7516  -0.7425  -0.6709  -0.6531  -0.6385  -0.6148  -0.5678  -0.5543
 -0.5398  -0.5287  -0.5028  -0.4916  -0.4788  -0.4760  -0.4744  -0.4685
 -0.4546  -0.4508  -0.4376  -0.4203  -0.4190  -0.4176  -0.3989  -0.3963
 -0.3713  -0.3679  -0.3643  -0.3641  -0.3604  -0.3515  -0.3510  -0.3410
 -0.3389  -0.3369  -0.3331  -0.3302  -0.3191  -0.2875  -0.2809  -0.2729
 -0.2684
 -- Virtual --
 -0.0706  -0.0689  -0.0639  -0.0604  -0.0553  -0.0320  -0.0131  -0.0099
 -0.0054   0.0014   0.0053   0.0172   0.0197   0.0219   0.0234   0.0275
  0.0338   0.0430   0.0446   0.0486   0.0538   0.0578   0.0631   0.0644
  0.0721   0.0729   0.0782   0.0802   0.0815   0.0829   0.0890   0.0915
  0.0945   0.0990   0.1008   0.1029   0.1053   0.1099   0.1128   0.1153
  0.1163   0.1182   0.1209   0.1243   0.1277   0.1327   0.1361   0.1369
  0.1391   0.1498   0.1520   0.1532   0.1546   0.1614   0.1634   0.1663
  0.1686   0.1709   0.1728   0.1785   0.1874   0.1896   0.1942   0.1976
  0.2023   0.2064   0.2083   0.2131   0.2146   0.2188   0.2217   0.2238
  0.2291   0.2348   0.2377   0.2405   0.2448   0.2484   0.2521   0.2531
  0.2562   0.2616   0.2672   0.2698   0.2721   0.2749   0.2805   0.2815
  0.2840   0.2886   0.2889   0.2941   0.2997   0.3007   0.3014   0.3123
  0.3171   0.3242   0.3326   0.3478   0.3550   0.3799   0.4029   0.4099
  0.4237   0.4283   0.4322   0.4336   0.4393   0.4411   0.4453   0.4519
  0.4584   0.4602   0.4626   0.4644   0.4718   0.4741   0.4812   0.4843
  0.4855   0.4899   0.4978   0.5003   0.5048   0.5131   0.5200   0.5361
  0.5429   0.5590   0.5668   0.5678   0.5710   0.5780   0.5863   0.5898
  0.5998   0.6020   0.6072   0.6099   0.6146   0.6156   0.6235   0.6362
  0.6382   0.6418   0.6519   0.6534   0.6597   0.6731   0.6796   0.6869
  0.6908   0.7127   0.7240   0.7688   0.7710   0.7813   0.7844   0.7872
  0.8038   0.8195   0.8255   0.8274   0.8320   0.8325   0.8341   0.8354
  0.8384   0.8397   0.8421   0.8442   0.8488   0.8508   0.8541   0.8560
  0.8581   0.8673   0.8701   0.8873   0.8883   0.8908   0.8938   0.8970
  0.9003   0.9009   0.9124   0.9170   0.9188   0.9243   0.9264   0.9353
  0.9398   0.9409   0.9427   0.9480   0.9516   0.9597   0.9623   0.9727
  0.9760   1.0019   1.0036   1.0123   1.0177   1.0339   1.0386   1.0541
  1.0656   1.0748   1.0909   1.0960   1.1395   1.1437   1.1671   1.1817
  1.1980   1.2080   1.2176   1.2187   1.2436   1.2520   1.2561   1.2653
  1.2703   1.2711   1.2749   1.2809   1.2895   1.2913   1.2938   1.3204
  1.3251   1.3464   1.3619   1.3824   1.3896   1.4165   1.4622   1.4697
  1.4827   1.5231   1.5475   1.5636   1.5796   1.5818   1.6254   1.6422
  1.6477   1.6727   1.6816   1.7259   1.7352   1.7385   1.7447   1.7785
  1.7985   1.8019   1.8098   1.8249   1.8414   1.8464   1.8677   1.8893
  1.9064   1.9345   1.9560   1.9717   1.9847   2.0124   2.0488   2.0611
  2.1004   2.1150   2.1229   2.1465   2.2136   2.2202   2.2254   2.2290
  2.2325   2.2345   2.2446   2.2588   2.2670   2.2704   2.2854   2.3076
  2.3211   2.3325   2.3348   2.3413   2.3531   2.3906   2.4066   2.4106
  2.4238   2.4261   2.4417   2.4519   2.4592   2.4903   2.5124   2.5146
  2.5228   2.5396   2.5645   2.5731   2.5996   2.6159   2.6278   2.6375
  2.6588   2.6612   2.6849   2.7101   2.7332   2.7463   2.7642   2.7682
  2.8027   2.8200   2.8252   2.8426   2.8840   2.9556   2.9672   3.0382
  3.0616   3.0711   3.0909   3.1069   3.1161   3.1258   3.1398   3.1509
  3.2087   3.2309   3.2457   3.2802   3.3525   3.4549   3.5037   3.5298
  3.5537   3.6640   3.7498   3.8134   3.8785   3.8872   3.9311   4.1186
  4.2925   4.7972   4.8079   9.7357   9.7616   9.7807   9.7929   9.8041
  9.8095   9.8353   9.8472  23.2688  23.4722  23.7653  23.8087  23.8331
 23.8818  23.9176  23.9180  23.9611  24.0157  24.0593  24.1241  25.7617
 25.7780  25.7845  25.8442  25.8540  25.8597  25.9659  25.9720  26.0797
 26.0860  26.0989  26.1354  26.1909  26.2611  26.3538  26.3813  26.4869
 26.5157  26.5452  26.7033  26.7698  26.7823  26.8430  27.1355 215.7269
215.7537 215.7759 215.7889 215.8033 215.8102 215.8460 215.8549
 --------------------------------------------------------------

          Ground-State Mulliken Net Atomic Charges

     Atom                 Charge (a.u.)
  ----------------------------------------
      1 C                    -0.895727
      2 C                    -1.377143
      3 Cl                    0.608205
      4 C                     0.195809
      5 Cl                    0.640352
      6 C                     0.239701
      7 Cl                    0.677635
      8 C                     0.078897
      9 Cl                    0.637130
     10 C                    -1.422175
     11 Cl                    0.639620
     12 C                    -0.222787
     13 C                    -0.543035
     14 Cl                    0.399395
     15 C                    -0.164553
     16 H                     0.243015
     17 C                     0.118098
     18 Cl                    0.544566
     19 C                    -0.196062
     20 Cl                    0.605034
     21 C                    -1.037527
     22 H                     0.231549
  ----------------------------------------
  Sum of atomic charges =     0.000000

 -----------------------------------------------------------------
                    Cartesian Multipole Moments
 -----------------------------------------------------------------
    Charge (ESU x 10^10)
                 0.0000
    Dipole Moment (Debye)
         X      -0.0655      Y      -0.0095      Z       0.0588
       Tot       0.0885
    Quadrupole Moments (Debye-Ang)
        XX    -170.6032     XY      -3.4039     YY    -168.1201
        XZ       1.6453     YZ       0.9135     ZZ    -172.0060
    Octopole Moments (Debye-Ang^2)
       XXX    -198.6009    XXY     -16.9412    XYY     -59.5136
       YYY       4.3606    XXZ      47.3547    XYZ       7.3928
       YYZ      34.9673    XZZ     -74.9323    YZZ      -1.2076
       ZZZ     126.4124
    Hexadecapole Moments (Debye-Ang^3)
      XXXX   -7766.5939   XXXY    -275.8468   XXYY   -1561.7862
      XYYY    -225.7798   YYYY   -1569.1282   XXXZ    1710.4887
      XXYZ      36.8831   XYYZ     560.6240   YYYZ     -38.9423
      XXZZ   -2095.4498   XYZZ     -77.1264   YYZZ   -1038.9519
      XZZZ    1729.3157   YZZZ      16.2625   ZZZZ   -4690.4551
 -----------------------------------------------------------------
 Calculating analytic gradient of the SCF energy
 Gradient of SCF Energy
            1           2           3           4           5           6
    1  -0.0003578   0.0002225   0.0002562  -0.0001095  -0.0002340   0.0001099
    2  -0.0000397  -0.0003305  -0.0001573  -0.0000368  -0.0000111  -0.0000256
    3  -0.0001059  -0.0001877  -0.0001635   0.0000098  -0.0000061  -0.0000716
            7           8           9          10          11          12
    1   0.0001578  -0.0000469   0.0000396   0.0001631   0.0000520   0.0001830
    2   0.0000939   0.0000813  -0.0001058   0.0000047   0.0000976   0.0004054
    3   0.0002101   0.0002210  -0.0000483  -0.0000598   0.0000430  -0.0002185
           13          14          15          16          17          18
    1  -0.0000842  -0.0001586  -0.0000343   0.0000073  -0.0001440   0.0000350
    2  -0.0000191   0.0001946  -0.0000569   0.0000040   0.0001713  -0.0000111
    3   0.0000551   0.0003394   0.0000551  -0.0000304  -0.0000129  -0.0000490
           19          20          21          22
    1   0.0000883   0.0000223  -0.0001513  -0.0000162
    2  -0.0001765   0.0000143  -0.0000841  -0.0000124
    3  -0.0000307  -0.0000554   0.0001058   0.0000007
 Max gradient component =       4.054E-04
 RMS gradient           =       1.412E-04
 Gradient time:  CPU 338.25 s  wall 338.26 s
 Geometry Optimization Parameters
   NAtoms,    NIC,     NZ,  NCons,   NDum,   NFix, NCnnct, MaxDiis
       22     163      22       0       0       0       0       0

 Cartesian Hessian Update
 Hessian updated using BFGS update


** GEOMETRY OPTIMIZATION IN DELOCALIZED INTERNAL COORDINATES **
   Searching for a Minimum

   Optimization Cycle:  12

                       Coordinates (Angstroms)
     ATOM                X               Y               Z
      1  C         0.0004220824    0.0034657972    0.0036338843
      2  C        -0.0203980350    0.4036779008    1.3449265626
      3  Cl        1.4779825642    0.8580691102    2.1098506616
      4  C        -1.2159373270    0.4411061451    2.0721806608
      5  Cl       -1.2187845878    0.9398806799    3.7342987567
      6  C        -2.4147388451    0.0693791475    1.4478438491
      7  Cl       -3.9014996107    0.1057694671    2.3419235536
      8  C        -2.4143977589   -0.3315984658    0.1049251331
      9  Cl       -3.8969770468   -0.7952202068   -0.6687865134
     10  C        -1.2070835723   -0.3594835350   -0.6038745333
     11  Cl       -1.1895908041   -0.8638063289   -2.2721456613
     12  C         1.2818008096   -0.0393064614   -0.7596725849
     13  C         2.1152123566   -1.1619130387   -0.7366098398
     14  Cl        1.6736749865   -2.5699189804    0.2075184929
     15  C         3.3039622915   -1.1916268774   -1.4539021512
     16  H         3.9370255177   -2.0674158564   -1.4249080545
     17  C         3.6820017109   -0.0886551190   -2.2143405585
     18  Cl        5.1815298798   -0.1627001550   -3.1007951940
     19  C         2.8630234118    1.0439743757   -2.2515103257
     20  Cl        3.2918112952    2.4513754393   -3.1892582046
     21  C         1.6758680158    1.0568820209   -1.5257600267
     22  H         1.0485939294    1.9382616128   -1.5613994398
   Point Group: c1    Number of degrees of freedom:    60


   Energy is  -4140.359548338

 Hessian updated using BFGS update

 60 Hessian modes will be used to form the next step
  Hessian Eigenvalues:
     0.001945    0.017877    0.018566    0.020845    0.020924    0.021628
     0.023087    0.023659    0.023836    0.023916    0.024093    0.024107
     0.024116    0.024118    0.024143    0.024155    0.024178    0.024412
     0.028483    0.072711    0.159987    0.160324    0.216025    0.230377
     0.232756    0.241260    0.249747    0.249989    0.249997    0.250001
     0.250014    0.250074    0.250125    0.250900    0.255177    0.278298
     0.289973    0.292202    0.300961    0.301029    0.301039    0.301056
     0.301262    0.302343    0.320531    0.355458    0.356681    0.379700
     0.414279    0.427009    0.430379    0.454999    0.463196    0.470237
     0.472015    0.478270    0.479121    0.481228    0.489831    0.589177

 Minimum search - taking simple RFO step
 Searching for Lamda that Minimizes Along All modes
 Value Taken    Lamda =  -0.00007217
 Step Taken.  Stepsize is  0.169585

                             Maximum     Tolerance    Cnvgd?
         Gradient           0.000525      0.000300      NO
         Displacement       0.127143      0.001200      NO
         Energy change     -0.000186      0.000001      NO


 New Cartesian Coordinates Obtained by Inverse Iteration

 Displacement from previous Coordinates is:  0.270200
 ----------------------------------------------------------------
             Standard Nuclear Orientation (Angstroms)
    I     Atom           X                Y                Z
 ----------------------------------------------------------------
    1      C       0.0028259342     0.0008257201     0.0082002178
    2      C      -0.0235837308     0.4226408234     1.3428987163
    3      Cl      1.4678684805     0.9008799748     2.1065154346
    4      C      -1.2204916769     0.4618771502     2.0678353950
    5      Cl     -1.2263015535     0.9845179788     3.7227090001
    6      C      -2.4159295485     0.0723122542     1.4475401700
    7      Cl     -3.9059158362     0.1105961879     2.3362385770
    8      C      -2.4103982509    -0.3485658052     0.1108180862
    9      Cl     -3.8897212289    -0.8287725665    -0.6588270205
   10      C      -1.2017989930    -0.3796837155    -0.5951043675
   11      Cl     -1.1787551099    -0.9065155129    -2.2563603462
   12      C       1.2835139824    -0.0432352042    -0.7568922976
   13      C       2.1079768793    -1.1727055275    -0.7544497804
   14      Cl      1.6560561295    -2.5950143927     0.1621675131
   15      C       3.2950260305    -1.2003848692    -1.4747741909
   16      H       3.9204013707    -2.0820492204    -1.4615941484
   17      C       3.6810298131    -0.0886418684    -2.2179583375
   18      Cl      5.1773450116    -0.1610608333    -3.1097615181
   19      C       2.8715495054     1.0512628844    -2.2343245665
   20      Cl      3.3099422883     2.4706717444    -3.1491718823
   21      C       1.6861946528     1.0619290811    -1.5057940378
   22      H       1.0666671136     1.9493123882    -1.5257721493
 ----------------------------------------------------------------
 Nuclear Repulsion Energy =        2692.84495592 hartrees
 There are      105 alpha and      105 beta electrons
 Applying Cartesian multipole field
    Component          Value
    ---------          -----
     (2,0,0)        1.00000E-12
     (0,2,0)        2.00000E-11
     (0,0,2)       -3.00000E-11
 Nucleus-field energy     =    -0.0000000764 hartrees
 Requested basis set is 6-311++G(d,p)
 There are 186 shells and 518 basis functions
 A cutoff of  1.0D-15 yielded  12325 shell pairs
 There are    107423 function pairs (    115483 Cartesian)
 Smallest overlap matrix eigenvalue = 1.07E-07
 Linear dependence detected in AO basis
 Number of orthogonalized atomic orbitals = 512
 Maximum deviation from orthogonality = 3.466E-10
 Guess from superposition of atomic densities
 Warning:  Energy on first SCF cycle will be non-variational
 SAD guess density has 210.000000 electrons

 -----------------------------------------------------------------------
  General SCF calculation program by
  Eric Jon Sundstrom, Paul Horn, Yuezhi Mao, Dmitri Zuev, Alec White,
  David Stuck, Shaama M.S., Shane Yost, Joonho Lee, David Small,
  Daniel Levine, Susi Lehtola, Hugh Burton, Evgeny Epifanovsky,
  Bang C. Huynh
 -----------------------------------------------------------------------
 Exchange:     0.2000 Hartree-Fock + 0.0800 Slater + 0.7200 B88
 Correlation:  0.1900 VWN1RPA + 0.8100 LYP
 Using SG-1 standard quadrature grid
 A restricted SCF calculation will be
 performed using DIIS
 SCF converges when DIIS error is below 1.0e-08
 ---------------------------------------
  Cycle       Energy         DIIS error
 ---------------------------------------
    1   -4145.0612886188      2.66e-02  
    2   -4140.2661522560      1.69e-03  
    3   -4140.2060737162      2.08e-03  
    4   -4140.3423956994      6.85e-04  
    5   -4140.3571001174      2.70e-04  
    6   -4140.3593662415      8.31e-05  
    7   -4140.3595719691      2.30e-05  
    8   -4140.3595866866      8.13e-06  
    9   -4140.3595888362      2.30e-06  
   10   -4140.3595889887      8.79e-07  
   11   -4140.3595890141      1.74e-07  
   12   -4140.3595890150      8.42e-08  
   13   -4140.3595890153      3.01e-08  
   14   -4140.3595890153      1.01e-08  
   15   -4140.3595890153      4.09e-09  Convergence criterion met
 ---------------------------------------
 SCF time:   CPU 1015.91s  wall 1016.00s 
 SCF   energy in the final basis set =    -4140.3595890153
 Total energy in the final basis set =    -4140.3595890153

 --------------------------------------------------------------

                    Orbital Energies (a.u.)
 --------------------------------------------------------------

 Alpha MOs
 -- Occupied --
********-101.5858-101.5856-101.5849-101.5849-101.5793-101.5782-101.5778
-10.2912 -10.2880 -10.2880 -10.2871 -10.2871 -10.2771 -10.2735 -10.2734
-10.2494 -10.2384 -10.2253 -10.2245  -9.5015  -9.5004  -9.5003  -9.4997
 -9.4996  -9.4938  -9.4929  -9.4923  -7.2666  -7.2655  -7.2653  -7.2646
 -7.2646  -7.2587  -7.2577  -7.2572  -7.2564  -7.2553  -7.2553  -7.2551
 -7.2545  -7.2545  -7.2543  -7.2543  -7.2538  -7.2536  -7.2486  -7.2481
 -7.2477  -7.2473  -7.2471  -7.2465  -0.9771  -0.9503  -0.9309  -0.9229
 -0.9062  -0.8855  -0.8839  -0.8747  -0.8523  -0.8437  -0.8019  -0.7666
 -0.7516  -0.7425  -0.6709  -0.6532  -0.6384  -0.6148  -0.5678  -0.5543
 -0.5398  -0.5287  -0.5028  -0.4916  -0.4788  -0.4760  -0.4744  -0.4684
 -0.4546  -0.4509  -0.4376  -0.4202  -0.4189  -0.4177  -0.3989  -0.3963
 -0.3713  -0.3679  -0.3643  -0.3642  -0.3604  -0.3516  -0.3511  -0.3410
 -0.3387  -0.3371  -0.3332  -0.3302  -0.3190  -0.2874  -0.2811  -0.2730
 -0.2684
 -- Virtual --
 -0.0702  -0.0690  -0.0639  -0.0607  -0.0553  -0.0319  -0.0130  -0.0099
 -0.0053   0.0014   0.0052   0.0172   0.0196   0.0219   0.0234   0.0275
  0.0338   0.0431   0.0445   0.0485   0.0538   0.0578   0.0631   0.0644
  0.0722   0.0728   0.0784   0.0804   0.0810   0.0830   0.0890   0.0915
  0.0945   0.0993   0.1006   0.1029   0.1051   0.1099   0.1127   0.1153
  0.1163   0.1182   0.1209   0.1242   0.1276   0.1330   0.1359   0.1370
  0.1388   0.1500   0.1522   0.1533   0.1543   0.1613   0.1637   0.1659
  0.1686   0.1709   0.1729   0.1786   0.1874   0.1895   0.1941   0.1976
  0.2023   0.2063   0.2080   0.2126   0.2146   0.2189   0.2214   0.2236
  0.2291   0.2347   0.2378   0.2404   0.2448   0.2482   0.2520   0.2529
  0.2561   0.2616   0.2672   0.2702   0.2727   0.2747   0.2805   0.2817
  0.2831   0.2886   0.2888   0.2944   0.2999   0.3008   0.3013   0.3125
  0.3172   0.3244   0.3328   0.3483   0.3557   0.3799   0.4029   0.4099
  0.4237   0.4286   0.4327   0.4338   0.4396   0.4406   0.4451   0.4521
  0.4585   0.4600   0.4629   0.4640   0.4718   0.4740   0.4815   0.4842
  0.4852   0.4904   0.4982   0.4991   0.5044   0.5133   0.5204   0.5363
  0.5429   0.5592   0.5670   0.5687   0.5708   0.5785   0.5851   0.5896
  0.5995   0.6021   0.6073   0.6098   0.6147   0.6156   0.6232   0.6366
  0.6388   0.6416   0.6517   0.6532   0.6595   0.6734   0.6799   0.6870
  0.6903   0.7157   0.7247   0.7689   0.7719   0.7811   0.7841   0.7871
  0.8038   0.8205   0.8256   0.8266   0.8321   0.8331   0.8344   0.8356
  0.8376   0.8395   0.8421   0.8439   0.8489   0.8501   0.8542   0.8556
  0.8582   0.8671   0.8702   0.8870   0.8884   0.8904   0.8948   0.8974
  0.8999   0.9008   0.9122   0.9169   0.9196   0.9244   0.9259   0.9362
  0.9388   0.9405   0.9414   0.9481   0.9519   0.9598   0.9622   0.9723
  0.9750   1.0025   1.0042   1.0123   1.0179   1.0341   1.0383   1.0538
  1.0675   1.0732   1.0909   1.0960   1.1394   1.1436   1.1683   1.1813
  1.1981   1.2085   1.2177   1.2189   1.2438   1.2521   1.2563   1.2676
  1.2704   1.2713   1.2740   1.2810   1.2901   1.2918   1.2929   1.3204
  1.3251   1.3477   1.3633   1.3828   1.3897   1.4161   1.4617   1.4700
  1.4837   1.5217   1.5475   1.5646   1.5793   1.5815   1.6265   1.6423
  1.6475   1.6730   1.6817   1.7276   1.7344   1.7384   1.7443   1.7788
  1.7982   1.8016   1.8098   1.8251   1.8411   1.8462   1.8678   1.8897
  1.9062   1.9346   1.9563   1.9715   1.9848   2.0126   2.0498   2.0610
  2.1005   2.1149   2.1231   2.1469   2.2143   2.2202   2.2253   2.2282
  2.2329   2.2339   2.2447   2.2586   2.2654   2.2704   2.2854   2.3075
  2.3213   2.3333   2.3347   2.3418   2.3534   2.3909   2.4064   2.4105
  2.4249   2.4263   2.4399   2.4510   2.4586   2.4904   2.5128   2.5154
  2.5223   2.5402   2.5628   2.5728   2.5998   2.6156   2.6284   2.6364
  2.6588   2.6617   2.6850   2.7097   2.7325   2.7462   2.7643   2.7677
  2.8032   2.8200   2.8243   2.8432   2.8835   2.9558   2.9667   3.0385
  3.0616   3.0716   3.0913   3.1072   3.1174   3.1230   3.1403   3.1509
  3.2091   3.2306   3.2457   3.2814   3.3530   3.4558   3.5034   3.5305
  3.5538   3.6646   3.7504   3.8133   3.8785   3.8870   3.9318   4.1185
  4.2925   4.7976   4.8070   9.7361   9.7618   9.7802   9.7929   9.8040
  9.8101   9.8359   9.8493  23.2697  23.4723  23.7648  23.8089  23.8329
 23.8819  23.9174  23.9179  23.9611  24.0156  24.0592  24.1239  25.7617
 25.7778  25.7824  25.8405  25.8540  25.8596  25.9677  25.9703  26.0791
 26.0864  26.0986  26.1358  26.1905  26.2616  26.3624  26.3722  26.4859
 26.5157  26.5445  26.7033  26.7705  26.7792  26.8454  27.1378 215.7273
215.7539 215.7754 215.7889 215.8032 215.8108 215.8466 215.8574
 --------------------------------------------------------------

          Ground-State Mulliken Net Atomic Charges

     Atom                 Charge (a.u.)
  ----------------------------------------
      1 C                    -0.889615
      2 C                    -1.396360
      3 Cl                    0.615730
      4 C                     0.151879
      5 Cl                    0.639750
      6 C                     0.253718
      7 Cl                    0.678220
      8 C                     0.105186
      9 Cl                    0.638013
     10 C                    -1.424219
     11 Cl                    0.632465
     12 C                    -0.218210
     13 C                    -0.522238
     14 Cl                    0.397624
     15 C                    -0.167518
     16 H                     0.243531
     17 C                     0.127248
     18 Cl                    0.544910
     19 C                    -0.197657
     20 Cl                    0.605564
     21 C                    -1.049736
     22 H                     0.231714
  ----------------------------------------
  Sum of atomic charges =     0.000000

 -----------------------------------------------------------------
                    Cartesian Multipole Moments
 -----------------------------------------------------------------
    Charge (ESU x 10^10)
                 0.0000
    Dipole Moment (Debye)
         X      -0.0672      Y      -0.0128      Z       0.0565
       Tot       0.0887
    Quadrupole Moments (Debye-Ang)
        XX    -170.6371     XY      -3.3997     YY    -168.0945
        XZ       1.6031     YZ       0.9754     ZZ    -171.9866
    Octopole Moments (Debye-Ang^2)
       XXX    -198.9942    XXY     -17.0351    XYY     -59.3604
       YYY       4.0032    XXZ      47.1604    XYZ       7.5889
       YYZ      34.9781    XZZ     -74.5104    YZZ      -1.4517
       ZZZ     126.3948
    Hexadecapole Moments (Debye-Ang^3)
      XXXX   -7764.4040   XXXY    -285.3772   XXYY   -1567.5835
      XYYY    -235.7766   YYYY   -1611.3956   XXXZ    1716.6840
      XXYZ      30.3904   XYYZ     562.7713   YYYZ     -60.0355
      XXZZ   -2088.3884   XYZZ     -81.1419   YYZZ   -1039.9832
      XZZZ    1736.3567   YZZZ      -3.2995   ZZZZ   -4657.7082
 -----------------------------------------------------------------
 Calculating analytic gradient of the SCF energy
 Gradient of SCF Energy
            1           2           3           4           5           6
    1  -0.0001795   0.0001214  -0.0001478   0.0001683   0.0002340  -0.0000047
    2   0.0001292  -0.0001275   0.0000927   0.0000012   0.0000482  -0.0000521
    3   0.0000423  -0.0000058   0.0002332  -0.0000091   0.0000292  -0.0001826
            7           8           9          10          11          12
    1  -0.0001023  -0.0000101  -0.0000013   0.0000277   0.0000504  -0.0000530
    2  -0.0000483   0.0000227  -0.0000023  -0.0000377   0.0000663   0.0000423
    3  -0.0001094   0.0002114   0.0001105   0.0000401   0.0000132  -0.0003924
           13          14          15          16          17          18
    1   0.0000466  -0.0000311  -0.0000643   0.0000147  -0.0001261   0.0000168
    2  -0.0000310   0.0001560  -0.0000538   0.0000102   0.0001143  -0.0000088
    3   0.0001059  -0.0000280   0.0000528  -0.0000241  -0.0000148  -0.0000541
           19          20          21          22
    1   0.0000817   0.0000051  -0.0000349  -0.0000117
    2  -0.0001546  -0.0000054  -0.0001602  -0.0000017
    3  -0.0000173  -0.0000381   0.0000412  -0.0000040
 Max gradient component =       3.924E-04
 RMS gradient           =       1.019E-04
 Gradient time:  CPU 339.41 s  wall 339.43 s
 Geometry Optimization Parameters
   NAtoms,    NIC,     NZ,  NCons,   NDum,   NFix, NCnnct, MaxDiis
       22     163      22       0       0       0       0       0

 Cartesian Hessian Update
 Hessian updated using BFGS update


** GEOMETRY OPTIMIZATION IN DELOCALIZED INTERNAL COORDINATES **
   Searching for a Minimum

   Optimization Cycle:  13

                       Coordinates (Angstroms)
     ATOM                X               Y               Z
      1  C         0.0028259342    0.0008257201    0.0082002178
      2  C        -0.0235837308    0.4226408234    1.3428987163
      3  Cl        1.4678684805    0.9008799748    2.1065154346
      4  C        -1.2204916769    0.4618771502    2.0678353950
      5  Cl       -1.2263015535    0.9845179788    3.7227090001
      6  C        -2.4159295485    0.0723122542    1.4475401700
      7  Cl       -3.9059158362    0.1105961879    2.3362385770
      8  C        -2.4103982509   -0.3485658052    0.1108180862
      9  Cl       -3.8897212289   -0.8287725665   -0.6588270205
     10  C        -1.2017989930   -0.3796837155   -0.5951043675
     11  Cl       -1.1787551099   -0.9065155129   -2.2563603462
     12  C         1.2835139824   -0.0432352042   -0.7568922976
     13  C         2.1079768793   -1.1727055275   -0.7544497804
     14  Cl        1.6560561295   -2.5950143927    0.1621675131
     15  C         3.2950260305   -1.2003848692   -1.4747741909
     16  H         3.9204013707   -2.0820492204   -1.4615941484
     17  C         3.6810298131   -0.0886418684   -2.2179583375
     18  Cl        5.1773450116   -0.1610608333   -3.1097615181
     19  C         2.8715495054    1.0512628844   -2.2343245665
     20  Cl        3.3099422883    2.4706717444   -3.1491718823
     21  C         1.6861946528    1.0619290811   -1.5057940378
     22  H         1.0666671136    1.9493123882   -1.5257721493
   Point Group: c1    Number of degrees of freedom:    60


   Energy is  -4140.359589015

 Hessian updated using BFGS update

 60 Hessian modes will be used to form the next step
  Hessian Eigenvalues:
     0.001573    0.017589    0.018347    0.020829    0.021091    0.021711
     0.023188    0.023637    0.023788    0.023856    0.024090    0.024103
     0.024113    0.024121    0.024139    0.024143    0.024165    0.024341
     0.028439    0.075052    0.159967    0.160326    0.213789    0.229998
     0.232865    0.241232    0.247910    0.249893    0.249993    0.250001
     0.250013    0.250024    0.250081    0.251368    0.255969    0.288072
     0.291071    0.300496    0.300944    0.300989    0.301046    0.301064
     0.302163    0.312354    0.321127    0.355542    0.356681    0.380179
     0.414310    0.426913    0.430352    0.454960    0.462966    0.470233
     0.471694    0.478215    0.479119    0.482176    0.498383    0.588273

 Minimum search - taking simple RFO step
 Searching for Lamda that Minimizes Along All modes
 Value Taken    Lamda =  -0.00001152
 Step Taken.  Stepsize is  0.054563

                             Maximum     Tolerance    Cnvgd?
         Gradient           0.000627      0.000300      NO
         Displacement       0.037185      0.001200      NO
         Energy change     -0.000041      0.000001      NO


 New Cartesian Coordinates Obtained by Inverse Iteration

 Displacement from previous Coordinates is:  0.101913
 ----------------------------------------------------------------
             Standard Nuclear Orientation (Angstroms)
    I     Atom           X                Y                Z
 ----------------------------------------------------------------
    1      C       0.0038779650    -0.0036832426     0.0100723871
    2      C      -0.0240926818     0.4268880496     1.3416391797
    3      Cl      1.4674024278     0.9125348130     2.1008065391
    4      C      -1.2217777057     0.4694026998     2.0655367620
    5      Cl     -1.2312939198     1.0028093294     3.7169343163
    6      C      -2.4162144085     0.0750237361     1.4467163789
    7      Cl     -3.9062633929     0.1186344822     2.3349972620
    8      C      -2.4093009316    -0.3539447483     0.1122147442
    9      Cl     -3.8876829008    -0.8378407603    -0.6570611009
   10      C      -1.1999552219    -0.3888469955    -0.5921723326
   11      Cl     -1.1752777414    -0.9252879144    -2.2503478386
   12      C       1.2847837281    -0.0459910822    -0.7542308264
   13      C       2.1061937525    -1.1778329304    -0.7607895682
   14      Cl      1.6524123236    -2.6056004474     0.1472108437
   15      C       3.2924686711    -1.2031978133    -1.4826337381
   16      H       3.9156675622    -2.0864717591    -1.4759386427
   17      C       3.6803453887    -0.0874030765    -2.2187609853
   18      Cl      5.1752800919    -0.1575275033    -3.1128749710
   19      C       2.8733636824     1.0546084694    -2.2267319203
   20      Cl      3.3133853435     2.4789232266    -3.1330781960
   21      C       1.6890095961     1.0631519534    -1.4966940468
   22      H       1.0711696352     1.9518481854    -1.5106757791
 ----------------------------------------------------------------
 Nuclear Repulsion Energy =        2692.67157020 hartrees
 There are      105 alpha and      105 beta electrons
 Applying Cartesian multipole field
    Component          Value
    ---------          -----
     (2,0,0)        1.00000E-12
     (0,2,0)        2.00000E-11
     (0,0,2)       -3.00000E-11
 Nucleus-field energy     =    -0.0000000758 hartrees
 Requested basis set is 6-311++G(d,p)
 There are 186 shells and 518 basis functions
 A cutoff of  1.0D-15 yielded  12326 shell pairs
 There are    107426 function pairs (    115486 Cartesian)
 Smallest overlap matrix eigenvalue = 1.07E-07
 Linear dependence detected in AO basis
 Number of orthogonalized atomic orbitals = 512
 Maximum deviation from orthogonality = 4.533E-10
 Guess from superposition of atomic densities
 Warning:  Energy on first SCF cycle will be non-variational
 SAD guess density has 210.000000 electrons

 -----------------------------------------------------------------------
  General SCF calculation program by
  Eric Jon Sundstrom, Paul Horn, Yuezhi Mao, Dmitri Zuev, Alec White,
  David Stuck, Shaama M.S., Shane Yost, Joonho Lee, David Small,
  Daniel Levine, Susi Lehtola, Hugh Burton, Evgeny Epifanovsky,
  Bang C. Huynh
 -----------------------------------------------------------------------
 Exchange:     0.2000 Hartree-Fock + 0.0800 Slater + 0.7200 B88
 Correlation:  0.1900 VWN1RPA + 0.8100 LYP
 Using SG-1 standard quadrature grid
 A restricted SCF calculation will be
 performed using DIIS
 SCF converges when DIIS error is below 1.0e-08
 ---------------------------------------
  Cycle       Energy         DIIS error
 ---------------------------------------
    1   -4145.0600093281      2.66e-02  
    2   -4140.2661438202      1.69e-03  
    3   -4140.2058958163      2.08e-03  
    4   -4140.3423778002      6.86e-04  
    5   -4140.3571045727      2.70e-04  
    6   -4140.3593724189      8.31e-05  
    7   -4140.3595779274      2.30e-05  
    8   -4140.3595926687      8.13e-06  
    9   -4140.3595948228      2.31e-06  
   10   -4140.3595949759      8.79e-07  
   11   -4140.3595950018      1.74e-07  
   12   -4140.3595950023      8.42e-08  
   13   -4140.3595950028      3.00e-08  
   14   -4140.3595950029      1.01e-08  
   15   -4140.3595950028      4.05e-09  Convergence criterion met
 ---------------------------------------
 SCF time:   CPU 983.55s  wall 984.00s 
 SCF   energy in the final basis set =    -4140.3595950028
 Total energy in the final basis set =    -4140.3595950028

 --------------------------------------------------------------

                    Orbital Energies (a.u.)
 --------------------------------------------------------------

 Alpha MOs
 -- Occupied --
********-101.5858-101.5857-101.5849-101.5849-101.5793-101.5783-101.5778
-10.2913 -10.2881 -10.2880 -10.2871 -10.2871 -10.2771 -10.2735 -10.2735
-10.2493 -10.2384 -10.2253 -10.2245  -9.5015  -9.5004  -9.5003  -9.4997
 -9.4997  -9.4938  -9.4929  -9.4923  -7.2666  -7.2655  -7.2653  -7.2646
 -7.2645  -7.2587  -7.2577  -7.2573  -7.2564  -7.2553  -7.2553  -7.2551
 -7.2545  -7.2545  -7.2543  -7.2543  -7.2538  -7.2536  -7.2486  -7.2481
 -7.2477  -7.2473  -7.2471  -7.2466  -0.9771  -0.9503  -0.9309  -0.9229
 -0.9062  -0.8855  -0.8840  -0.8747  -0.8523  -0.8436  -0.8019  -0.7666
 -0.7516  -0.7425  -0.6708  -0.6532  -0.6385  -0.6148  -0.5678  -0.5543
 -0.5398  -0.5287  -0.5028  -0.4916  -0.4788  -0.4760  -0.4744  -0.4684
 -0.4545  -0.4509  -0.4376  -0.4202  -0.4189  -0.4177  -0.3989  -0.3962
 -0.3713  -0.3679  -0.3643  -0.3642  -0.3604  -0.3515  -0.3511  -0.3410
 -0.3387  -0.3371  -0.3332  -0.3302  -0.3191  -0.2873  -0.2811  -0.2730
 -0.2684
 -- Virtual --
 -0.0702  -0.0690  -0.0639  -0.0608  -0.0553  -0.0319  -0.0131  -0.0099
 -0.0053   0.0014   0.0052   0.0172   0.0196   0.0219   0.0234   0.0275
  0.0338   0.0431   0.0445   0.0485   0.0539   0.0578   0.0630   0.0644
  0.0722   0.0728   0.0785   0.0805   0.0809   0.0830   0.0889   0.0914
  0.0945   0.0993   0.1006   0.1029   0.1051   0.1099   0.1126   0.1154
  0.1163   0.1183   0.1210   0.1241   0.1276   0.1331   0.1359   0.1370
  0.1388   0.1500   0.1522   0.1534   0.1543   0.1612   0.1638   0.1658
  0.1685   0.1710   0.1729   0.1785   0.1874   0.1894   0.1940   0.1976
  0.2024   0.2063   0.2080   0.2125   0.2146   0.2189   0.2213   0.2235
  0.2292   0.2346   0.2379   0.2404   0.2448   0.2482   0.2520   0.2530
  0.2560   0.2616   0.2672   0.2703   0.2728   0.2746   0.2804   0.2819
  0.2829   0.2886   0.2888   0.2944   0.3000   0.3007   0.3013   0.3124
  0.3172   0.3245   0.3329   0.3484   0.3559   0.3799   0.4028   0.4099
  0.4237   0.4287   0.4328   0.4338   0.4397   0.4403   0.4451   0.4521
  0.4585   0.4600   0.4629   0.4639   0.4718   0.4740   0.4815   0.4842
  0.4852   0.4905   0.4983   0.4988   0.5042   0.5134   0.5205   0.5362
  0.5429   0.5593   0.5670   0.5690   0.5707   0.5786   0.5850   0.5894
  0.5995   0.6021   0.6072   0.6097   0.6149   0.6157   0.6229   0.6366
  0.6391   0.6416   0.6516   0.6531   0.6594   0.6735   0.6798   0.6871
  0.6902   0.7163   0.7251   0.7688   0.7720   0.7810   0.7841   0.7870
  0.8037   0.8208   0.8256   0.8264   0.8320   0.8333   0.8344   0.8357
  0.8375   0.8393   0.8421   0.8438   0.8489   0.8499   0.8541   0.8555
  0.8582   0.8670   0.8704   0.8868   0.8884   0.8905   0.8949   0.8972
  0.8999   0.9008   0.9122   0.9168   0.9198   0.9245   0.9257   0.9367
  0.9383   0.9404   0.9411   0.9481   0.9520   0.9599   0.9623   0.9724
  0.9747   1.0027   1.0046   1.0123   1.0180   1.0342   1.0384   1.0537
  1.0677   1.0728   1.0911   1.0960   1.1397   1.1438   1.1684   1.1813
  1.1980   1.2084   1.2177   1.2189   1.2439   1.2521   1.2564   1.2682
  1.2702   1.2714   1.2738   1.2810   1.2901   1.2919   1.2926   1.3203
  1.3248   1.3478   1.3636   1.3830   1.3898   1.4159   1.4617   1.4702
  1.4836   1.5214   1.5476   1.5648   1.5793   1.5817   1.6267   1.6421
  1.6477   1.6729   1.6816   1.7276   1.7340   1.7385   1.7442   1.7790
  1.7981   1.8014   1.8096   1.8252   1.8408   1.8461   1.8678   1.8898
  1.9062   1.9345   1.9563   1.9717   1.9848   2.0125   2.0499   2.0609
  2.1005   2.1148   2.1232   2.1470   2.2146   2.2202   2.2252   2.2280
  2.2329   2.2338   2.2446   2.2584   2.2652   2.2703   2.2854   2.3074
  2.3215   2.3334   2.3344   2.3419   2.3537   2.3908   2.4066   2.4103
  2.4250   2.4263   2.4394   2.4509   2.4584   2.4904   2.5127   2.5155
  2.5220   2.5404   2.5628   2.5727   2.5998   2.6153   2.6282   2.6362
  2.6588   2.6617   2.6850   2.7094   2.7324   2.7462   2.7643   2.7676
  2.8033   2.8199   2.8242   2.8436   2.8835   2.9559   2.9667   3.0385
  3.0615   3.0716   3.0913   3.1074   3.1178   3.1222   3.1402   3.1509
  3.2094   3.2304   3.2455   3.2813   3.3530   3.4561   3.5033   3.5306
  3.5538   3.6645   3.7505   3.8133   3.8784   3.8871   3.9319   4.1185
  4.2923   4.7976   4.8067   9.7362   9.7619   9.7802   9.7929   9.8040
  9.8100   9.8361   9.8499  23.2700  23.4725  23.7647  23.8087  23.8328
 23.8817  23.9172  23.9176  23.9608  24.0156  24.0591  24.1237  25.7617
 25.7778  25.7819  25.8401  25.8540  25.8596  25.9682  25.9696  26.0794
 26.0859  26.0986  26.1360  26.1904  26.2615  26.3648  26.3692  26.4851
 26.5156  26.5442  26.7033  26.7703  26.7785  26.8457  27.1381 215.7273
215.7541 215.7754 215.7889 215.8032 215.8108 215.8466 215.8581
 --------------------------------------------------------------

          Ground-State Mulliken Net Atomic Charges

     Atom                 Charge (a.u.)
  ----------------------------------------
      1 C                    -0.884981
      2 C                    -1.397085
      3 Cl                    0.618399
      4 C                     0.145497
      5 Cl                    0.639240
      6 C                     0.252187
      7 Cl                    0.678607
      8 C                     0.108023
      9 Cl                    0.638087
     10 C                    -1.421732
     11 Cl                    0.630018
     12 C                    -0.222626
     13 C                    -0.515110
     14 Cl                    0.396760
     15 C                    -0.172510
     16 H                     0.243491
     17 C                     0.130794
     18 Cl                    0.545108
     19 C                    -0.194480
     20 Cl                    0.606092
     21 C                    -1.055592
     22 H                     0.231812
  ----------------------------------------
  Sum of atomic charges =     0.000000

 -----------------------------------------------------------------
                    Cartesian Multipole Moments
 -----------------------------------------------------------------
    Charge (ESU x 10^10)
                -0.0000
    Dipole Moment (Debye)
         X      -0.0679      Y      -0.0136      Z       0.0549
       Tot       0.0884
    Quadrupole Moments (Debye-Ang)
        XX    -170.6442     XY      -3.4028     YY    -168.0937
        XZ       1.5687     YZ       1.0000     ZZ    -171.9739
    Octopole Moments (Debye-Ang^2)
       XXX    -199.0029    XXY     -17.0727    XYY     -59.3280
       YYY       3.7334    XXZ      47.1029    XYZ       7.6222
       YYZ      35.0165    XZZ     -74.4632    YZZ      -1.6039
       ZZZ     126.4678
    Hexadecapole Moments (Debye-Ang^3)
      XXXX   -7763.2606   XXXY    -287.5930   XXYY   -1569.8948
      XYYY    -237.8874   YYYY   -1628.0227   XXXZ    1717.6865
      XXYZ      28.1662   XYYZ     563.1070   YYYZ     -67.8164
      XXZZ   -2084.8432   XYZZ     -82.3173   YYZZ   -1039.9420
      XZZZ    1737.1245   YZZZ     -10.5024   ZZZZ   -4642.6056
 -----------------------------------------------------------------
 Calculating analytic gradient of the SCF energy
 Gradient of SCF Energy
            1           2           3           4           5           6
    1   0.0000074   0.0001584   0.0000274  -0.0000037  -0.0000416   0.0000197
    2  -0.0000346  -0.0001344   0.0001117  -0.0000233   0.0000198  -0.0000024
    3   0.0001260  -0.0001528  -0.0000470  -0.0000020   0.0000389   0.0000472
            7           8           9          10          11          12
    1   0.0000234  -0.0000076   0.0000043   0.0000062  -0.0000136  -0.0000502
    2   0.0000462  -0.0000261  -0.0000080   0.0000107   0.0000165   0.0003055
    3   0.0000717   0.0000220  -0.0000159   0.0000321  -0.0000156  -0.0000030
           13          14          15          16          17          18
    1   0.0000258  -0.0000483  -0.0000207  -0.0000060  -0.0000164  -0.0000076
    2  -0.0001464  -0.0000591  -0.0000260   0.0000017   0.0000366  -0.0000188
    3  -0.0000087   0.0000568   0.0000044  -0.0000070  -0.0000157  -0.0000379
           19          20          21          22
    1  -0.0000003  -0.0000264  -0.0000115  -0.0000186
    2  -0.0000293   0.0000042  -0.0000497   0.0000053
    3  -0.0000360  -0.0000339   0.0000010  -0.0000247
 Max gradient component =       3.055E-04
 RMS gradient           =       6.237E-05
 Gradient time:  CPU 337.11 s  wall 337.13 s
 Geometry Optimization Parameters
   NAtoms,    NIC,     NZ,  NCons,   NDum,   NFix, NCnnct, MaxDiis
       22     163      22       0       0       0       0       0

 Cartesian Hessian Update
 Hessian updated using BFGS update


** GEOMETRY OPTIMIZATION IN DELOCALIZED INTERNAL COORDINATES **
   Searching for a Minimum

   Optimization Cycle:  14

                       Coordinates (Angstroms)
     ATOM                X               Y               Z
      1  C         0.0038779650   -0.0036832426    0.0100723871
      2  C        -0.0240926818    0.4268880496    1.3416391797
      3  Cl        1.4674024278    0.9125348130    2.1008065391
      4  C        -1.2217777057    0.4694026998    2.0655367620
      5  Cl       -1.2312939198    1.0028093294    3.7169343163
      6  C        -2.4162144085    0.0750237361    1.4467163789
      7  Cl       -3.9062633929    0.1186344822    2.3349972620
      8  C        -2.4093009316   -0.3539447483    0.1122147442
      9  Cl       -3.8876829008   -0.8378407603   -0.6570611009
     10  C        -1.1999552219   -0.3888469955   -0.5921723326
     11  Cl       -1.1752777414   -0.9252879144   -2.2503478386
     12  C         1.2847837281   -0.0459910822   -0.7542308264
     13  C         2.1061937525   -1.1778329304   -0.7607895682
     14  Cl        1.6524123236   -2.6056004474    0.1472108437
     15  C         3.2924686711   -1.2031978133   -1.4826337381
     16  H         3.9156675622   -2.0864717591   -1.4759386427
     17  C         3.6803453887   -0.0874030765   -2.2187609853
     18  Cl        5.1752800919   -0.1575275033   -3.1128749710
     19  C         2.8733636824    1.0546084694   -2.2267319203
     20  Cl        3.3133853435    2.4789232266   -3.1330781960
     21  C         1.6890095961    1.0631519534   -1.4966940468
     22  H         1.0711696352    1.9518481854   -1.5106757791
   Point Group: c1    Number of degrees of freedom:    60


   Energy is  -4140.359595003

 Hessian updated using BFGS update

 60 Hessian modes will be used to form the next step
  Hessian Eigenvalues:
     0.001624    0.016259    0.018255    0.020296    0.020957    0.021623
     0.023421    0.023712    0.023840    0.024003    0.024082    0.024096
     0.024113    0.024134    0.024143    0.024160    0.024177    0.024821
     0.028755    0.078318    0.159938    0.160324    0.204466    0.228892
     0.231638    0.240537    0.241626    0.249888    0.249999    0.250002
     0.250018    0.250071    0.250179    0.252124    0.256474    0.288829
     0.291025    0.300641    0.300960    0.301006    0.301040    0.301062
     0.302257    0.320192    0.336882    0.355629    0.356687    0.381015
     0.417410    0.426827    0.430423    0.456689    0.462118    0.470230
     0.472129    0.477830    0.479127    0.482345    0.516093    0.588029

 Minimum search - taking simple RFO step
 Searching for Lamda that Minimizes Along All modes
 Value Taken    Lamda =  -0.00000197
 Step Taken.  Stepsize is  0.007525

                             Maximum     Tolerance    Cnvgd?
         Gradient           0.000241      0.000300     YES
         Displacement       0.003942      0.001200      NO
         Energy change     -0.000006      0.000001      NO


 New Cartesian Coordinates Obtained by Inverse Iteration

 Displacement from previous Coordinates is:  0.022171
 ----------------------------------------------------------------
             Standard Nuclear Orientation (Angstroms)
    I     Atom           X                Y                Z
 ----------------------------------------------------------------
    1      C       0.0042192053    -0.0051433996     0.0107534615
    2      C      -0.0242787030     0.4265474171     1.3421456167
    3      Cl      1.4674353363     0.9089943843     2.1028868458
    4      C      -1.2223675641     0.4712448198     2.0651428672
    5      Cl     -1.2320547398     1.0055398617     3.7161992492
    6      C      -2.4167695848     0.0775872589     1.4459430509
    7      Cl     -3.9071884819     0.1226053181     2.3334712018
    8      C      -2.4093921525    -0.3529955240     0.1119856839
    9      Cl     -3.8878499654    -0.8369540141    -0.6570909710
   10      C      -1.1996582039    -0.3900129945    -0.5916355188
   11      Cl     -1.1742835424    -0.9295996108    -2.2487505081
   12      C       1.2850776209    -0.0478741249    -0.7538542890
   13      C       2.1073353081    -1.1788670846    -0.7614354121
   14      Cl      1.6548923791    -2.6074237659     0.1455311436
   15      C       3.2932947797    -1.2031104554    -1.4838804293
   16      H       3.9169234691    -2.0860951101    -1.4780492362
   17      C       3.6802662838    -0.0866714960    -2.2193795830
   18      Cl      5.1749222536    -0.1551510641    -3.1140202699
   19      C       2.8726439084     1.0548934721    -2.2260779250
   20      Cl      3.3115777605     2.4801342661    -3.1314460307
   21      C       1.6885454697     1.0620962773    -1.4956584484
   22      H       1.0702104270     1.9504522401    -1.5086420318
 ----------------------------------------------------------------
 Nuclear Repulsion Energy =        2692.58653196 hartrees
 There are      105 alpha and      105 beta electrons
 Applying Cartesian multipole field
    Component          Value
    ---------          -----
     (2,0,0)        1.00000E-12
     (0,2,0)        2.00000E-11
     (0,0,2)       -3.00000E-11
 Nucleus-field energy     =    -0.0000000757 hartrees
 Requested basis set is 6-311++G(d,p)
 There are 186 shells and 518 basis functions
 A cutoff of  1.0D-15 yielded  12326 shell pairs
 There are    107426 function pairs (    115486 Cartesian)
 Smallest overlap matrix eigenvalue = 1.08E-07
 Linear dependence detected in AO basis
 Number of orthogonalized atomic orbitals = 512
 Maximum deviation from orthogonality = 4.979E-10
 Guess from superposition of atomic densities
 Warning:  Energy on first SCF cycle will be non-variational
 SAD guess density has 210.000000 electrons

 -----------------------------------------------------------------------
  General SCF calculation program by
  Eric Jon Sundstrom, Paul Horn, Yuezhi Mao, Dmitri Zuev, Alec White,
  David Stuck, Shaama M.S., Shane Yost, Joonho Lee, David Small,
  Daniel Levine, Susi Lehtola, Hugh Burton, Evgeny Epifanovsky,
  Bang C. Huynh
 -----------------------------------------------------------------------
 Exchange:     0.2000 Hartree-Fock + 0.0800 Slater + 0.7200 B88
 Correlation:  0.1900 VWN1RPA + 0.8100 LYP
 Using SG-1 standard quadrature grid
 A restricted SCF calculation will be
 performed using DIIS
 SCF converges when DIIS error is below 1.0e-08
 ---------------------------------------
  Cycle       Energy         DIIS error
 ---------------------------------------
    1   -4145.0604143612      2.66e-02  
    2   -4140.2661554290      1.69e-03  
    3   -4140.2059502697      2.08e-03  
    4   -4140.3423897620      6.86e-04  
    5   -4140.3571060330      2.70e-04  
    6   -4140.3593737924      8.31e-05  
    7   -4140.3595793838      2.30e-05  
    8   -4140.3595941092      8.13e-06  
    9   -4140.3595962623      2.30e-06  
   10   -4140.3595964152      8.79e-07  
   11   -4140.3595964409      1.74e-07  
   12   -4140.3595964417      8.41e-08  
   13   -4140.3595964417      3.00e-08  
   14   -4140.3595964419      1.01e-08  
   15   -4140.3595964421      4.04e-09  Convergence criterion met
 ---------------------------------------
 SCF time:   CPU 982.75s  wall 983.00s 
 SCF   energy in the final basis set =    -4140.3595964421
 Total energy in the final basis set =    -4140.3595964421

 --------------------------------------------------------------

                    Orbital Energies (a.u.)
 --------------------------------------------------------------

 Alpha MOs
 -- Occupied --
********-101.5858-101.5857-101.5849-101.5849-101.5793-101.5782-101.5778
-10.2912 -10.2881 -10.2880 -10.2871 -10.2871 -10.2771 -10.2735 -10.2735
-10.2494 -10.2384 -10.2253 -10.2245  -9.5015  -9.5004  -9.5003  -9.4997
 -9.4997  -9.4938  -9.4929  -9.4923  -7.2666  -7.2655  -7.2653  -7.2646
 -7.2645  -7.2587  -7.2577  -7.2572  -7.2564  -7.2553  -7.2553  -7.2551
 -7.2545  -7.2545  -7.2543  -7.2543  -7.2538  -7.2536  -7.2486  -7.2481
 -7.2477  -7.2473  -7.2471  -7.2466  -0.9771  -0.9503  -0.9309  -0.9229
 -0.9062  -0.8855  -0.8840  -0.8747  -0.8523  -0.8436  -0.8019  -0.7666
 -0.7516  -0.7425  -0.6708  -0.6532  -0.6385  -0.6148  -0.5678  -0.5543
 -0.5398  -0.5287  -0.5028  -0.4916  -0.4788  -0.4760  -0.4744  -0.4684
 -0.4546  -0.4509  -0.4376  -0.4202  -0.4189  -0.4177  -0.3989  -0.3962
 -0.3713  -0.3679  -0.3644  -0.3642  -0.3605  -0.3515  -0.3511  -0.3409
 -0.3387  -0.3371  -0.3332  -0.3302  -0.3191  -0.2873  -0.2811  -0.2730
 -0.2684
 -- Virtual --
 -0.0702  -0.0690  -0.0639  -0.0608  -0.0553  -0.0319  -0.0131  -0.0099
 -0.0053   0.0014   0.0052   0.0172   0.0196   0.0219   0.0234   0.0275
  0.0338   0.0431   0.0445   0.0485   0.0539   0.0577   0.0630   0.0644
  0.0723   0.0728   0.0785   0.0805   0.0808   0.0830   0.0889   0.0914
  0.0945   0.0992   0.1006   0.1029   0.1050   0.1099   0.1126   0.1154
  0.1163   0.1183   0.1210   0.1241   0.1276   0.1331   0.1359   0.1370
  0.1388   0.1500   0.1522   0.1534   0.1544   0.1612   0.1638   0.1657
  0.1685   0.1710   0.1730   0.1785   0.1874   0.1894   0.1939   0.1976
  0.2024   0.2063   0.2080   0.2125   0.2147   0.2189   0.2213   0.2235
  0.2292   0.2346   0.2379   0.2404   0.2448   0.2481   0.2519   0.2530
  0.2560   0.2616   0.2672   0.2704   0.2728   0.2746   0.2804   0.2819
  0.2829   0.2886   0.2887   0.2944   0.3000   0.3006   0.3014   0.3125
  0.3170   0.3245   0.3329   0.3484   0.3560   0.3799   0.4028   0.4098
  0.4237   0.4287   0.4328   0.4339   0.4396   0.4402   0.4451   0.4521
  0.4584   0.4599   0.4628   0.4639   0.4719   0.4740   0.4816   0.4842
  0.4851   0.4905   0.4983   0.4988   0.5042   0.5134   0.5205   0.5362
  0.5430   0.5592   0.5670   0.5690   0.5707   0.5786   0.5849   0.5893
  0.5995   0.6021   0.6070   0.6096   0.6150   0.6157   0.6228   0.6365
  0.6392   0.6417   0.6516   0.6531   0.6594   0.6736   0.6798   0.6870
  0.6903   0.7163   0.7253   0.7688   0.7721   0.7810   0.7840   0.7870
  0.8037   0.8209   0.8255   0.8264   0.8319   0.8333   0.8345   0.8357
  0.8375   0.8392   0.8421   0.8438   0.8489   0.8499   0.8540   0.8555
  0.8582   0.8670   0.8704   0.8868   0.8884   0.8905   0.8949   0.8973
  0.8999   0.9009   0.9121   0.9168   0.9198   0.9244   0.9258   0.9368
  0.9383   0.9404   0.9410   0.9481   0.9521   0.9599   0.9623   0.9724
  0.9748   1.0026   1.0047   1.0122   1.0180   1.0344   1.0383   1.0536
  1.0676   1.0728   1.0911   1.0960   1.1397   1.1438   1.1684   1.1813
  1.1979   1.2084   1.2177   1.2189   1.2439   1.2522   1.2563   1.2682
  1.2700   1.2714   1.2740   1.2810   1.2900   1.2919   1.2926   1.3202
  1.3246   1.3478   1.3637   1.3830   1.3898   1.4160   1.4616   1.4703
  1.4835   1.5216   1.5476   1.5649   1.5792   1.5816   1.6265   1.6421
  1.6477   1.6730   1.6817   1.7276   1.7340   1.7385   1.7442   1.7790
  1.7980   1.8015   1.8097   1.8253   1.8407   1.8461   1.8678   1.8898
  1.9062   1.9345   1.9563   1.9716   1.9848   2.0125   2.0499   2.0609
  2.1006   2.1148   2.1232   2.1471   2.2147   2.2202   2.2252   2.2280
  2.2329   2.2337   2.2445   2.2583   2.2653   2.2703   2.2854   2.3073
  2.3214   2.3334   2.3344   2.3419   2.3539   2.3908   2.4067   2.4103
  2.4249   2.4263   2.4393   2.4509   2.4584   2.4904   2.5127   2.5156
  2.5220   2.5404   2.5626   2.5727   2.5998   2.6153   2.6280   2.6362
  2.6587   2.6616   2.6850   2.7093   2.7323   2.7462   2.7643   2.7677
  2.8033   2.8199   2.8242   2.8438   2.8835   2.9558   2.9666   3.0384
  3.0615   3.0717   3.0913   3.1073   3.1178   3.1222   3.1403   3.1509
  3.2094   3.2304   3.2455   3.2813   3.3531   3.4563   3.5033   3.5306
  3.5538   3.6645   3.7505   3.8133   3.8784   3.8871   3.9319   4.1184
  4.2924   4.7976   4.8067   9.7362   9.7619   9.7802   9.7929   9.8041
  9.8100   9.8361   9.8499  23.2700  23.4724  23.7646  23.8088  23.8327
 23.8818  23.9172  23.9176  23.9610  24.0155  24.0590  24.1237  25.7617
 25.7778  25.7819  25.8402  25.8540  25.8596  25.9681  25.9696  26.0795
 26.0859  26.0985  26.1361  26.1905  26.2615  26.3650  26.3690  26.4847
 26.5157  26.5441  26.7035  26.7702  26.7784  26.8458  27.1378 215.7273
215.7541 215.7754 215.7889 215.8032 215.8108 215.8466 215.8581
 --------------------------------------------------------------

          Ground-State Mulliken Net Atomic Charges

     Atom                 Charge (a.u.)
  ----------------------------------------
      1 C                    -0.884426
      2 C                    -1.396170
      3 Cl                    0.618802
      4 C                     0.142937
      5 Cl                    0.639200
      6 C                     0.250751
      7 Cl                    0.678624
      8 C                     0.109423
      9 Cl                    0.638045
     10 C                    -1.418856
     11 Cl                    0.630025
     12 C                    -0.225391
     13 C                    -0.511311
     14 Cl                    0.397656
     15 C                    -0.175086
     16 H                     0.243411
     17 C                     0.133262
     18 Cl                    0.545042
     19 C                    -0.193497
     20 Cl                    0.606137
     21 C                    -1.060403
     22 H                     0.231826
  ----------------------------------------
  Sum of atomic charges =     0.000000

 -----------------------------------------------------------------
                    Cartesian Multipole Moments
 -----------------------------------------------------------------
    Charge (ESU x 10^10)
                -0.0000
    Dipole Moment (Debye)
         X      -0.0678      Y      -0.0147      Z       0.0553
       Tot       0.0888
    Quadrupole Moments (Debye-Ang)
        XX    -170.6366     XY      -3.4065     YY    -168.1000
        XZ       1.5635     YZ       1.0067     ZZ    -171.9712
    Octopole Moments (Debye-Ang^2)
       XXX    -198.9537    XXY     -17.1000    XYY     -59.3414
       YYY       3.6727    XXZ      47.0779    XYZ       7.6309
       YYZ      35.0139    XZZ     -74.4258    YZZ      -1.6404
       ZZZ     126.4748
    Hexadecapole Moments (Debye-Ang^3)
      XXXX   -7763.2550   XXXY    -286.5798   XXYY   -1570.2906
      XYYY    -236.8035   YYYY   -1629.6592   XXXZ    1717.4036
      XXYZ      27.9009   XYYZ     563.0544   YYYZ     -68.6993
      XXZZ   -2084.6111   XYZZ     -82.0262   YYZZ   -1039.9835
      XZZZ    1736.9929   YZZZ     -11.2817   ZZZZ   -4641.5081
 -----------------------------------------------------------------
 Calculating analytic gradient of the SCF energy
 Gradient of SCF Energy
            1           2           3           4           5           6
    1   0.0000222   0.0000557   0.0000021  -0.0000295  -0.0000125   0.0000408
    2   0.0000060  -0.0000352   0.0000673  -0.0000012   0.0000041   0.0000318
    3   0.0000478  -0.0000286   0.0000102  -0.0000094   0.0000195   0.0000504
            7           8           9          10          11          12
    1   0.0000346   0.0000110  -0.0000073  -0.0000038   0.0000111  -0.0000441
    2   0.0000170  -0.0000023  -0.0000080   0.0000178  -0.0000040   0.0000430
    3   0.0000566   0.0000100   0.0000291   0.0000175   0.0000037  -0.0000499
           13          14          15          16          17          18
    1   0.0000369  -0.0000058  -0.0000294  -0.0000033  -0.0000262  -0.0000135
    2  -0.0000612   0.0000293  -0.0000142  -0.0000024   0.0000151  -0.0000091
    3  -0.0000008  -0.0000167  -0.0000003  -0.0000121  -0.0000235  -0.0000305
           19          20          21          22
    1   0.0000195  -0.0000242  -0.0000162  -0.0000179
    2  -0.0000275  -0.0000123  -0.0000510  -0.0000031
    3  -0.0000241  -0.0000311  -0.0000023  -0.0000154
 Max gradient component =       6.731E-05
 RMS gradient           =       2.734E-05
 Gradient time:  CPU 336.89 s  wall 336.90 s
 Geometry Optimization Parameters
   NAtoms,    NIC,     NZ,  NCons,   NDum,   NFix, NCnnct, MaxDiis
       22     163      22       0       0       0       0       0

 Cartesian Hessian Update
 Hessian updated using BFGS update


** GEOMETRY OPTIMIZATION IN DELOCALIZED INTERNAL COORDINATES **
   Searching for a Minimum

   Optimization Cycle:  15

                       Coordinates (Angstroms)
     ATOM                X               Y               Z
      1  C         0.0042192053   -0.0051433996    0.0107534615
      2  C        -0.0242787030    0.4265474171    1.3421456167
      3  Cl        1.4674353363    0.9089943843    2.1028868458
      4  C        -1.2223675641    0.4712448198    2.0651428672
      5  Cl       -1.2320547398    1.0055398617    3.7161992492
      6  C        -2.4167695848    0.0775872589    1.4459430509
      7  Cl       -3.9071884819    0.1226053181    2.3334712018
      8  C        -2.4093921525   -0.3529955240    0.1119856839
      9  Cl       -3.8878499654   -0.8369540141   -0.6570909710
     10  C        -1.1996582039   -0.3900129945   -0.5916355188
     11  Cl       -1.1742835424   -0.9295996108   -2.2487505081
     12  C         1.2850776209   -0.0478741249   -0.7538542890
     13  C         2.1073353081   -1.1788670846   -0.7614354121
     14  Cl        1.6548923791   -2.6074237659    0.1455311436
     15  C         3.2932947797   -1.2031104554   -1.4838804293
     16  H         3.9169234691   -2.0860951101   -1.4780492362
     17  C         3.6802662838   -0.0866714960   -2.2193795830
     18  Cl        5.1749222536   -0.1551510641   -3.1140202699
     19  C         2.8726439084    1.0548934721   -2.2260779250
     20  Cl        3.3115777605    2.4801342661   -3.1314460307
     21  C         1.6885454697    1.0620962773   -1.4956584484
     22  H         1.0702104270    1.9504522401   -1.5086420318
   Point Group: c1    Number of degrees of freedom:    60


   Energy is  -4140.359596442

 Hessian updated using BFGS update

 60 Hessian modes will be used to form the next step
  Hessian Eigenvalues:
     0.001643    0.012887    0.018243    0.019264    0.020907    0.021382
     0.023357    0.023662    0.023817    0.023867    0.024076    0.024100
     0.024113    0.024125    0.024138    0.024143    0.024163    0.025309
     0.029171    0.085966    0.159906    0.160353    0.191999    0.229470
     0.231052    0.239510    0.241640    0.249876    0.249994    0.250004
     0.250024    0.250079    0.250560    0.253065    0.260201    0.287849
     0.293254    0.300676    0.300985    0.301003    0.301021    0.301100
     0.302790    0.321287    0.337063    0.355572    0.356699    0.380402
     0.419020    0.426827    0.430032    0.458493    0.461336    0.470291
     0.474497    0.477705    0.479123    0.482963    0.505556    0.585373

 Minimum search - taking simple RFO step
 Searching for Lamda that Minimizes Along All modes
 Value Taken    Lamda =   0.00000000
 Step Taken.  Stepsize is  0.006666

                             Maximum     Tolerance    Cnvgd?
         Gradient           0.000113      0.000300     YES
         Displacement       0.004142      0.001200      NO
         Energy change     -0.000001      0.000001      NO


 New Cartesian Coordinates Obtained by Inverse Iteration

 Displacement from previous Coordinates is:  0.014547
 ----------------------------------------------------------------
             Standard Nuclear Orientation (Angstroms)
    I     Atom           X                Y                Z
 ----------------------------------------------------------------
    1      C       0.0042141430    -0.0065130945     0.0108238809
    2      C      -0.0241674530     0.4253652051     1.3421737174
    3      Cl      1.4682200748     0.9053330791     2.1031811034
    4      C      -1.2222805686     0.4716300837     2.0649063018
    5      Cl     -1.2313563772     1.0070608304     3.7155716947
    6      C      -2.4169623938     0.0788243391     1.4455345400
    7      Cl     -3.9077737945     0.1256973533     2.3322940061
    8      C      -2.4096189242    -0.3525082481     0.1118354178
    9      Cl     -3.8884259484    -0.8354839926    -0.6571661673
   10      C      -1.1997976042    -0.3908681139    -0.5915924421
   11      Cl     -1.1745745093    -0.9313160713    -2.2483996180
   12      C       1.2851498897    -0.0489007671    -0.7536443867
   13      C       2.1080672043    -1.1793058264    -0.7613844743
   14      Cl      1.6567028109    -2.6081329977     0.1457656560
   15      C       3.2940038743    -1.2027397874    -1.4839435542
   16      H       3.9181330606    -2.0853725560    -1.4782538896
   17      C       3.6802271115    -0.0860041487    -2.2193467353
   18      Cl      5.1748187978    -0.1534897032    -3.1141343424
   19      C       2.8719173569     1.0551309659    -2.2258113823
   20      Cl      3.3100695619     2.4807771420    -3.1309096422
   21      C       1.6878947674     1.0615119461    -1.4953113430
   22      H       1.0690401836     1.9495010338    -1.5080498738
 ----------------------------------------------------------------
 Nuclear Repulsion Energy =        2692.57517658 hartrees
 There are      105 alpha and      105 beta electrons
 Applying Cartesian multipole field
    Component          Value
    ---------          -----
     (2,0,0)        1.00000E-12
     (0,2,0)        2.00000E-11
     (0,0,2)       -3.00000E-11
 Nucleus-field energy     =    -0.0000000757 hartrees
 Requested basis set is 6-311++G(d,p)
 There are 186 shells and 518 basis functions
 A cutoff of  1.0D-15 yielded  12326 shell pairs
 There are    107426 function pairs (    115486 Cartesian)
 Smallest overlap matrix eigenvalue = 1.08E-07
 Linear dependence detected in AO basis
 Number of orthogonalized atomic orbitals = 512
 Maximum deviation from orthogonality = 4.555E-10
 Guess from superposition of atomic densities
 Warning:  Energy on first SCF cycle will be non-variational
 SAD guess density has 210.000000 electrons

 -----------------------------------------------------------------------
  General SCF calculation program by
  Eric Jon Sundstrom, Paul Horn, Yuezhi Mao, Dmitri Zuev, Alec White,
  David Stuck, Shaama M.S., Shane Yost, Joonho Lee, David Small,
  Daniel Levine, Susi Lehtola, Hugh Burton, Evgeny Epifanovsky,
  Bang C. Huynh
 -----------------------------------------------------------------------
 Exchange:     0.2000 Hartree-Fock + 0.0800 Slater + 0.7200 B88
 Correlation:  0.1900 VWN1RPA + 0.8100 LYP
 Using SG-1 standard quadrature grid
 A restricted SCF calculation will be
 performed using DIIS
 SCF converges when DIIS error is below 1.0e-08
 ---------------------------------------
  Cycle       Energy         DIIS error
 ---------------------------------------
    1   -4145.0604559335      2.66e-02  
    2   -4140.2661514884      1.69e-03  
    3   -4140.2058989825      2.08e-03  
    4   -4140.3423804663      6.86e-04  
    5   -4140.3571066140      2.70e-04  
    6   -4140.3593742176      8.31e-05  
    7   -4140.3595797824      2.30e-05  
    8   -4140.3595945065      8.13e-06  
    9   -4140.3595966605      2.30e-06  
   10   -4140.3595968137      8.79e-07  
   11   -4140.3595968389      1.74e-07  
   12   -4140.3595968400      8.41e-08  
   13   -4140.3595968404      3.00e-08  
   14   -4140.3595968403      1.01e-08  
   15   -4140.3595968404      4.04e-09  Convergence criterion met
 ---------------------------------------
 SCF time:   CPU 984.90s  wall 984.00s 
 SCF   energy in the final basis set =    -4140.3595968404
 Total energy in the final basis set =    -4140.3595968404

 --------------------------------------------------------------

                    Orbital Energies (a.u.)
 --------------------------------------------------------------

 Alpha MOs
 -- Occupied --
********-101.5858-101.5857-101.5849-101.5849-101.5793-101.5782-101.5778
-10.2913 -10.2881 -10.2880 -10.2871 -10.2871 -10.2771 -10.2735 -10.2734
-10.2494 -10.2384 -10.2253 -10.2245  -9.5015  -9.5004  -9.5003  -9.4997
 -9.4997  -9.4938  -9.4929  -9.4923  -7.2666  -7.2655  -7.2653  -7.2646
 -7.2645  -7.2587  -7.2577  -7.2573  -7.2564  -7.2553  -7.2553  -7.2551
 -7.2545  -7.2545  -7.2543  -7.2543  -7.2538  -7.2536  -7.2486  -7.2481
 -7.2477  -7.2473  -7.2471  -7.2466  -0.9771  -0.9503  -0.9309  -0.9229
 -0.9062  -0.8855  -0.8840  -0.8747  -0.8523  -0.8436  -0.8019  -0.7666
 -0.7516  -0.7425  -0.6708  -0.6532  -0.6385  -0.6148  -0.5678  -0.5543
 -0.5398  -0.5287  -0.5028  -0.4916  -0.4788  -0.4760  -0.4744  -0.4684
 -0.4546  -0.4509  -0.4376  -0.4202  -0.4189  -0.4177  -0.3989  -0.3962
 -0.3713  -0.3679  -0.3643  -0.3642  -0.3605  -0.3515  -0.3511  -0.3409
 -0.3387  -0.3371  -0.3332  -0.3302  -0.3191  -0.2873  -0.2811  -0.2730
 -0.2684
 -- Virtual --
 -0.0702  -0.0690  -0.0639  -0.0608  -0.0553  -0.0319  -0.0131  -0.0099
 -0.0053   0.0014   0.0053   0.0173   0.0196   0.0219   0.0234   0.0275
  0.0338   0.0431   0.0445   0.0485   0.0539   0.0577   0.0630   0.0644
  0.0723   0.0728   0.0785   0.0805   0.0808   0.0830   0.0889   0.0914
  0.0945   0.0992   0.1006   0.1029   0.1050   0.1099   0.1126   0.1154
  0.1163   0.1183   0.1210   0.1241   0.1277   0.1331   0.1359   0.1370
  0.1388   0.1500   0.1522   0.1535   0.1544   0.1611   0.1638   0.1657
  0.1685   0.1710   0.1731   0.1785   0.1873   0.1894   0.1939   0.1976
  0.2024   0.2063   0.2080   0.2125   0.2147   0.2189   0.2213   0.2235
  0.2292   0.2346   0.2379   0.2404   0.2448   0.2481   0.2519   0.2530
  0.2560   0.2616   0.2672   0.2704   0.2728   0.2746   0.2804   0.2819
  0.2829   0.2886   0.2887   0.2944   0.3000   0.3006   0.3014   0.3125
  0.3170   0.3245   0.3329   0.3484   0.3561   0.3799   0.4028   0.4098
  0.4237   0.4287   0.4329   0.4339   0.4396   0.4402   0.4451   0.4521
  0.4584   0.4599   0.4628   0.4639   0.4719   0.4740   0.4815   0.4843
  0.4851   0.4906   0.4983   0.4988   0.5042   0.5134   0.5205   0.5362
  0.5431   0.5592   0.5670   0.5690   0.5708   0.5786   0.5850   0.5892
  0.5995   0.6022   0.6069   0.6096   0.6150   0.6157   0.6228   0.6365
  0.6392   0.6418   0.6516   0.6532   0.6594   0.6736   0.6797   0.6870
  0.6903   0.7163   0.7254   0.7687   0.7721   0.7810   0.7840   0.7870
  0.8037   0.8209   0.8255   0.8264   0.8319   0.8333   0.8345   0.8357
  0.8375   0.8392   0.8421   0.8438   0.8489   0.8499   0.8540   0.8554
  0.8582   0.8669   0.8705   0.8867   0.8884   0.8905   0.8949   0.8973
  0.8999   0.9009   0.9121   0.9167   0.9198   0.9244   0.9258   0.9368
  0.9384   0.9403   0.9409   0.9481   0.9521   0.9599   0.9623   0.9724
  0.9749   1.0026   1.0047   1.0122   1.0180   1.0345   1.0383   1.0536
  1.0676   1.0728   1.0911   1.0960   1.1398   1.1438   1.1684   1.1813
  1.1979   1.2084   1.2178   1.2189   1.2439   1.2522   1.2563   1.2683
  1.2700   1.2715   1.2740   1.2810   1.2899   1.2920   1.2926   1.3202
  1.3245   1.3478   1.3637   1.3830   1.3898   1.4160   1.4616   1.4704
  1.4834   1.5216   1.5477   1.5649   1.5792   1.5816   1.6264   1.6421
  1.6477   1.6730   1.6817   1.7276   1.7340   1.7385   1.7441   1.7790
  1.7980   1.8015   1.8097   1.8253   1.8406   1.8461   1.8679   1.8898
  1.9062   1.9345   1.9563   1.9717   1.9848   2.0125   2.0499   2.0609
  2.1006   2.1149   2.1232   2.1471   2.2147   2.2202   2.2252   2.2280
  2.2328   2.2337   2.2445   2.2583   2.2653   2.2703   2.2855   2.3073
  2.3215   2.3334   2.3343   2.3419   2.3540   2.3908   2.4067   2.4103
  2.4249   2.4263   2.4393   2.4509   2.4584   2.4903   2.5127   2.5156
  2.5220   2.5404   2.5626   2.5727   2.5998   2.6153   2.6279   2.6362
  2.6587   2.6616   2.6850   2.7093   2.7323   2.7462   2.7643   2.7677
  2.8033   2.8199   2.8242   2.8439   2.8835   2.9558   2.9666   3.0384
  3.0615   3.0718   3.0913   3.1073   3.1177   3.1222   3.1403   3.1509
  3.2095   3.2304   3.2455   3.2812   3.3531   3.4563   3.5033   3.5306
  3.5538   3.6645   3.7505   3.8133   3.8784   3.8871   3.9319   4.1184
  4.2924   4.7976   4.8067   9.7362   9.7619   9.7802   9.7929   9.8040
  9.8100   9.8361   9.8500  23.2700  23.4724  23.7646  23.8088  23.8327
 23.8818  23.9172  23.9176  23.9610  24.0156  24.0590  24.1236  25.7617
 25.7778  25.7819  25.8402  25.8540  25.8596  25.9681  25.9697  26.0795
 26.0860  26.0984  26.1361  26.1905  26.2615  26.3648  26.3693  26.4845
 26.5157  26.5440  26.7037  26.7701  26.7784  26.8458  27.1377 215.7273
215.7541 215.7754 215.7889 215.8032 215.8108 215.8466 215.8582
 --------------------------------------------------------------

          Ground-State Mulliken Net Atomic Charges

     Atom                 Charge (a.u.)
  ----------------------------------------
      1 C                    -0.883576
      2 C                    -1.395818
      3 Cl                    0.619127
      4 C                     0.144247
      5 Cl                    0.639058
      6 C                     0.250186
      7 Cl                    0.678606
      8 C                     0.107992
      9 Cl                    0.638068
     10 C                    -1.417940
     11 Cl                    0.630108
     12 C                    -0.227429
     13 C                    -0.510542
     14 Cl                    0.397873
     15 C                    -0.175422
     16 H                     0.243364
     17 C                     0.133998
     18 Cl                    0.545067
     19 C                    -0.192780
     20 Cl                    0.606163
     21 C                    -1.062190
     22 H                     0.231840
  ----------------------------------------
  Sum of atomic charges =     0.000000

 -----------------------------------------------------------------
                    Cartesian Multipole Moments
 -----------------------------------------------------------------
    Charge (ESU x 10^10)
                 0.0000
    Dipole Moment (Debye)
         X      -0.0678      Y      -0.0149      Z       0.0553
       Tot       0.0887
    Quadrupole Moments (Debye-Ang)
        XX    -170.6296     XY      -3.4082     YY    -168.1047
        XZ       1.5628     YZ       1.0086     ZZ    -171.9718
    Octopole Moments (Debye-Ang^2)
       XXX    -198.9354    XXY     -17.1185    XYY     -59.3553
       YYY       3.6225    XXZ      47.0674    XYZ       7.6293
       YYZ      35.0272    XZZ     -74.4062    YZZ      -1.6586
       ZZZ     126.4841
    Hexadecapole Moments (Debye-Ang^3)
      XXXX   -7763.3946   XXXY    -285.8482   XXYY   -1570.4911
      XYYY    -235.9658   YYYY   -1629.9480   XXXZ    1716.6524
      XXYZ      27.8899   XYYZ     562.8141   YYYZ     -68.7645
      XXZZ   -2084.5168   XYZZ     -81.7835   YYZZ   -1039.8082
      XZZZ    1736.3769   YZZZ     -11.2780   ZZZZ   -4640.4602
 -----------------------------------------------------------------
 Calculating analytic gradient of the SCF energy
 Gradient of SCF Energy
            1           2           3           4           5           6
    1   0.0000227   0.0000068   0.0000140   0.0000150   0.0000463   0.0000083
    2   0.0000011   0.0000021   0.0000279   0.0000091   0.0000208   0.0000125
    3   0.0000147   0.0000029  -0.0000050   0.0000029   0.0000126   0.0000248
            7           8           9          10          11          12
    1   0.0000052   0.0000052  -0.0000135  -0.0000095   0.0000052  -0.0000075
    2  -0.0000001  -0.0000022   0.0000043   0.0000023  -0.0000074  -0.0000105
    3   0.0000076   0.0000109   0.0000549   0.0000155   0.0000112   0.0000051
           13          14          15          16          17          18
    1   0.0000155  -0.0000021  -0.0000168  -0.0000070  -0.0000125  -0.0000191
    2  -0.0000209   0.0000180  -0.0000030  -0.0000051  -0.0000022  -0.0000097
    3  -0.0000081  -0.0000005  -0.0000078  -0.0000122  -0.0000241  -0.0000265
           19          20          21          22
    1  -0.0000024  -0.0000218  -0.0000186  -0.0000133
    2  -0.0000078  -0.0000139  -0.0000109  -0.0000044
    3  -0.0000264  -0.0000299  -0.0000093  -0.0000134
 Max gradient component =       5.492E-05
 RMS gradient           =       1.589E-05
 Gradient time:  CPU 337.54 s  wall 337.60 s
 Geometry Optimization Parameters
   NAtoms,    NIC,     NZ,  NCons,   NDum,   NFix, NCnnct, MaxDiis
       22     163      22       0       0       0       0       0

 Cartesian Hessian Update
 Hessian updated using BFGS update


** GEOMETRY OPTIMIZATION IN DELOCALIZED INTERNAL COORDINATES **
   Searching for a Minimum

   Optimization Cycle:  16

                       Coordinates (Angstroms)
     ATOM                X               Y               Z
      1  C         0.0042141430   -0.0065130945    0.0108238809
      2  C        -0.0241674530    0.4253652051    1.3421737174
      3  Cl        1.4682200748    0.9053330791    2.1031811034
      4  C        -1.2222805686    0.4716300837    2.0649063018
      5  Cl       -1.2313563772    1.0070608304    3.7155716947
      6  C        -2.4169623938    0.0788243391    1.4455345400
      7  Cl       -3.9077737945    0.1256973533    2.3322940061
      8  C        -2.4096189242   -0.3525082481    0.1118354178
      9  Cl       -3.8884259484   -0.8354839926   -0.6571661673
     10  C        -1.1997976042   -0.3908681139   -0.5915924421
     11  Cl       -1.1745745093   -0.9313160713   -2.2483996180
     12  C         1.2851498897   -0.0489007671   -0.7536443867
     13  C         2.1080672043   -1.1793058264   -0.7613844743
     14  Cl        1.6567028109   -2.6081329977    0.1457656560
     15  C         3.2940038743   -1.2027397874   -1.4839435542
     16  H         3.9181330606   -2.0853725560   -1.4782538896
     17  C         3.6802271115   -0.0860041487   -2.2193467353
     18  Cl        5.1748187978   -0.1534897032   -3.1141343424
     19  C         2.8719173569    1.0551309659   -2.2258113823
     20  Cl        3.3100695619    2.4807771420   -3.1309096422
     21  C         1.6878947674    1.0615119461   -1.4953113430
     22  H         1.0690401836    1.9495010338   -1.5080498738
   Point Group: c1    Number of degrees of freedom:    60


   Energy is  -4140.359596840

 Hessian updated using BFGS update

 60 Hessian modes will be used to form the next step
  Hessian Eigenvalues:
     0.001596    0.011660    0.018299    0.018606    0.020819    0.021307
     0.023273    0.023601    0.023767    0.023852    0.024079    0.024105
     0.024113    0.024117    0.024135    0.024144    0.024163    0.025329
     0.029167    0.086076    0.159972    0.160353    0.195298    0.227474
     0.231450    0.239483    0.241617    0.249846    0.249969    0.250015
     0.250055    0.250088    0.252647    0.255122    0.258813    0.288773
     0.295034    0.300776    0.300979    0.301007    0.301022    0.301217
     0.303501    0.320983    0.355323    0.356663    0.360617    0.377483
     0.419365    0.427159    0.430006    0.457685    0.461936    0.470222
     0.474579    0.477257    0.479136    0.485682    0.526700    0.577344

 Minimum search - taking simple RFO step
 Searching for Lamda that Minimizes Along All modes
 Value Taken    Lamda =   0.00000000
 Step Taken.  Stepsize is  0.001937

                             Maximum     Tolerance    Cnvgd?
         Gradient           0.000101      0.000300     YES
         Displacement       0.001174      0.001200     YES
         Energy change     -0.000000      0.000001     YES

 Final energy is   -4140.3595968404225     


 ******************************
 **  OPTIMIZATION CONVERGED  **
 ******************************

                       Coordinates (Angstroms)
     ATOM                X               Y               Z
      1  C         0.0042141430   -0.0065130945    0.0108238809
      2  C        -0.0241674530    0.4253652051    1.3421737174
      3  Cl        1.4682200748    0.9053330791    2.1031811034
      4  C        -1.2222805686    0.4716300837    2.0649063018
      5  Cl       -1.2313563772    1.0070608304    3.7155716947
      6  C        -2.4169623938    0.0788243391    1.4455345400
      7  Cl       -3.9077737945    0.1256973533    2.3322940061
      8  C        -2.4096189242   -0.3525082481    0.1118354178
      9  Cl       -3.8884259484   -0.8354839926   -0.6571661673
     10  C        -1.1997976042   -0.3908681139   -0.5915924421
     11  Cl       -1.1745745093   -0.9313160713   -2.2483996180
     12  C         1.2851498897   -0.0489007671   -0.7536443867
     13  C         2.1080672043   -1.1793058264   -0.7613844743
     14  Cl        1.6567028109   -2.6081329977    0.1457656560
     15  C         3.2940038743   -1.2027397874   -1.4839435542
     16  H         3.9181330606   -2.0853725560   -1.4782538896
     17  C         3.6802271115   -0.0860041487   -2.2193467353
     18  Cl        5.1748187978   -0.1534897032   -3.1141343424
     19  C         2.8719173569    1.0551309659   -2.2258113823
     20  Cl        3.3100695619    2.4807771420   -3.1309096422
     21  C         1.6878947674    1.0615119461   -1.4953113430
     22  H         1.0690401836    1.9495010338   -1.5080498738

Z-matrix Print:
$molecule
0 1
Cl
C  1 1.742909
C  2 1.399982 1 119.909775
C  2 1.400099 1 118.795861 3 179.759110 0
C  4 1.399935 2 118.453303 1 -179.949695 0
C  5 1.399985 4 121.231466 2 0.204680 0
C  3 1.401733 2 119.408086 1 179.745100 0
C  4 1.492315 2 120.659138 1 0.438154 0
C  8 1.394736 4 119.844691 2 88.795103 0
H  9 1.082436 8 119.623185 4 0.239240 0
C  9 1.391251 8 121.420033 4 -179.644544 0
C  8 1.398238 4 122.071292 2 -90.867470 0
C  12 1.388916 8 121.268466 4 179.696866 0
H  13 1.081023 12 120.265861 8 179.982757 0
C  13 1.391792 12 119.887062 8 -0.072460 0
Cl 7 1.735240 3 119.936492 2 -179.753825 0
Cl 6 1.735357 5 120.379202 4 179.849489 0
Cl 3 1.735367 2 120.406230 1 -0.194466 0
Cl 5 1.742619 4 118.876005 2 179.960018 0
Cl 15 1.743274 13 118.558975 12 -179.968631 0
Cl 11 1.744605 9 118.841880 8 179.947372 0
Cl 12 1.751627 8 120.327420 4 -0.156155 0
$end


 --------------------------------------------------------------

                    Orbital Energies (a.u.)
 --------------------------------------------------------------

 Alpha MOs
 -- Occupied --
********-101.5858-101.5857-101.5849-101.5849-101.5793-101.5782-101.5778
-10.2913 -10.2881 -10.2880 -10.2871 -10.2871 -10.2771 -10.2735 -10.2734
-10.2494 -10.2384 -10.2253 -10.2245  -9.5015  -9.5004  -9.5003  -9.4997
 -9.4997  -9.4938  -9.4929  -9.4923  -7.2666  -7.2655  -7.2653  -7.2646
 -7.2645  -7.2587  -7.2577  -7.2573  -7.2564  -7.2553  -7.2553  -7.2551
 -7.2545  -7.2545  -7.2543  -7.2543  -7.2538  -7.2536  -7.2486  -7.2481
 -7.2477  -7.2473  -7.2471  -7.2466  -0.9771  -0.9503  -0.9309  -0.9229
 -0.9062  -0.8855  -0.8840  -0.8747  -0.8523  -0.8436  -0.8019  -0.7666
 -0.7516  -0.7425  -0.6708  -0.6532  -0.6385  -0.6148  -0.5678  -0.5543
 -0.5398  -0.5287  -0.5028  -0.4916  -0.4788  -0.4760  -0.4744  -0.4684
 -0.4546  -0.4509  -0.4376  -0.4202  -0.4189  -0.4177  -0.3989  -0.3962
 -0.3713  -0.3679  -0.3643  -0.3642  -0.3605  -0.3515  -0.3511  -0.3409
 -0.3387  -0.3371  -0.3332  -0.3302  -0.3191  -0.2873  -0.2811  -0.2730
 -0.2684
 -- Virtual --
 -0.0702  -0.0690  -0.0639  -0.0608  -0.0553  -0.0319  -0.0131  -0.0099
 -0.0053   0.0014   0.0053   0.0173   0.0196   0.0219   0.0234   0.0275
  0.0338   0.0431   0.0445   0.0485   0.0539   0.0577   0.0630   0.0644
  0.0723   0.0728   0.0785   0.0805   0.0808   0.0830   0.0889   0.0914
  0.0945   0.0992   0.1006   0.1029   0.1050   0.1099   0.1126   0.1154
  0.1163   0.1183   0.1210   0.1241   0.1277   0.1331   0.1359   0.1370
  0.1388   0.1500   0.1522   0.1535   0.1544   0.1611   0.1638   0.1657
  0.1685   0.1710   0.1731   0.1785   0.1873   0.1894   0.1939   0.1976
  0.2024   0.2063   0.2080   0.2125   0.2147   0.2189   0.2213   0.2235
  0.2292   0.2346   0.2379   0.2404   0.2448   0.2481   0.2519   0.2530
  0.2560   0.2616   0.2672   0.2704   0.2728   0.2746   0.2804   0.2819
  0.2829   0.2886   0.2887   0.2944   0.3000   0.3006   0.3014   0.3125
  0.3170   0.3245   0.3329   0.3484   0.3561   0.3799   0.4028   0.4098
  0.4237   0.4287   0.4329   0.4339   0.4396   0.4402   0.4451   0.4521
  0.4584   0.4599   0.4628   0.4639   0.4719   0.4740   0.4815   0.4843
  0.4851   0.4906   0.4983   0.4988   0.5042   0.5134   0.5205   0.5362
  0.5431   0.5592   0.5670   0.5690   0.5708   0.5786   0.5850   0.5892
  0.5995   0.6022   0.6069   0.6096   0.6150   0.6157   0.6228   0.6365
  0.6392   0.6418   0.6516   0.6532   0.6594   0.6736   0.6797   0.6870
  0.6903   0.7163   0.7254   0.7687   0.7721   0.7810   0.7840   0.7870
  0.8037   0.8209   0.8255   0.8264   0.8319   0.8333   0.8345   0.8357
  0.8375   0.8392   0.8421   0.8438   0.8489   0.8499   0.8540   0.8554
  0.8582   0.8669   0.8705   0.8867   0.8884   0.8905   0.8949   0.8973
  0.8999   0.9009   0.9121   0.9167   0.9198   0.9244   0.9258   0.9368
  0.9384   0.9403   0.9409   0.9481   0.9521   0.9599   0.9623   0.9724
  0.9749   1.0026   1.0047   1.0122   1.0180   1.0345   1.0383   1.0536
  1.0676   1.0728   1.0911   1.0960   1.1398   1.1438   1.1684   1.1813
  1.1979   1.2084   1.2178   1.2189   1.2439   1.2522   1.2563   1.2683
  1.2700   1.2715   1.2740   1.2810   1.2899   1.2920   1.2926   1.3202
  1.3245   1.3478   1.3637   1.3830   1.3898   1.4160   1.4616   1.4704
  1.4834   1.5216   1.5477   1.5649   1.5792   1.5816   1.6264   1.6421
  1.6477   1.6730   1.6817   1.7276   1.7340   1.7385   1.7441   1.7790
  1.7980   1.8015   1.8097   1.8253   1.8406   1.8461   1.8679   1.8898
  1.9062   1.9345   1.9563   1.9717   1.9848   2.0125   2.0499   2.0609
  2.1006   2.1149   2.1232   2.1471   2.2147   2.2202   2.2252   2.2280
  2.2328   2.2337   2.2445   2.2583   2.2653   2.2703   2.2855   2.3073
  2.3215   2.3334   2.3343   2.3419   2.3540   2.3908   2.4067   2.4103
  2.4249   2.4263   2.4393   2.4509   2.4584   2.4903   2.5127   2.5156
  2.5220   2.5404   2.5626   2.5727   2.5998   2.6153   2.6279   2.6362
  2.6587   2.6616   2.6850   2.7093   2.7323   2.7462   2.7643   2.7677
  2.8033   2.8199   2.8242   2.8439   2.8835   2.9558   2.9666   3.0384
  3.0615   3.0718   3.0913   3.1073   3.1177   3.1222   3.1403   3.1509
  3.2095   3.2304   3.2455   3.2812   3.3531   3.4563   3.5033   3.5306
  3.5538   3.6645   3.7505   3.8133   3.8784   3.8871   3.9319   4.1184
  4.2924   4.7976   4.8067   9.7362   9.7619   9.7802   9.7929   9.8040
  9.8100   9.8361   9.8500  23.2700  23.4724  23.7646  23.8088  23.8327
 23.8818  23.9172  23.9176  23.9610  24.0156  24.0590  24.1236  25.7617
 25.7778  25.7819  25.8402  25.8540  25.8596  25.9681  25.9697  26.0795
 26.0860  26.0984  26.1361  26.1905  26.2615  26.3648  26.3693  26.4845
 26.5157  26.5440  26.7037  26.7701  26.7784  26.8458  27.1377 215.7273
215.7541 215.7754 215.7889 215.8032 215.8108 215.8466 215.8582
 --------------------------------------------------------------

          Ground-State Mulliken Net Atomic Charges

     Atom                 Charge (a.u.)
  ----------------------------------------
      1 C                    -0.883576
      2 C                    -1.395818
      3 Cl                    0.619127
      4 C                     0.144247
      5 Cl                    0.639058
      6 C                     0.250186
      7 Cl                    0.678606
      8 C                     0.107992
      9 Cl                    0.638068
     10 C                    -1.417940
     11 Cl                    0.630108
     12 C                    -0.227429
     13 C                    -0.510542
     14 Cl                    0.397873
     15 C                    -0.175422
     16 H                     0.243364
     17 C                     0.133998
     18 Cl                    0.545067
     19 C                    -0.192780
     20 Cl                    0.606163
     21 C                    -1.062190
     22 H                     0.231840
  ----------------------------------------
  Sum of atomic charges =     0.000000

 -----------------------------------------------------------------
                    Cartesian Multipole Moments
 -----------------------------------------------------------------
    Charge (ESU x 10^10)
                 0.0000
    Dipole Moment (Debye)
         X      -0.0678      Y      -0.0149      Z       0.0553
       Tot       0.0887
    Quadrupole Moments (Debye-Ang)
        XX    -170.6296     XY      -3.4082     YY    -168.1047
        XZ       1.5628     YZ       1.0086     ZZ    -171.9718
    Octopole Moments (Debye-Ang^2)
       XXX    -198.9354    XXY     -17.1185    XYY     -59.3553
       YYY       3.6225    XXZ      47.0674    XYZ       7.6293
       YYZ      35.0272    XZZ     -74.4062    YZZ      -1.6586
       ZZZ     126.4841
    Hexadecapole Moments (Debye-Ang^3)
      XXXX   -7763.3946   XXXY    -285.8482   XXYY   -1570.4911
      XYYY    -235.9658   YYYY   -1629.9480   XXXZ    1716.6524
      XXYZ      27.8899   XYYZ     562.8141   YYYZ     -68.7645
      XXZZ   -2084.5168   XYZZ     -81.7835   YYZZ   -1039.8082
      XZZZ    1736.3769   YZZZ     -11.2780   ZZZZ   -4640.4602
 -----------------------------------------------------------------
Archival summary:
1\1\november\OPT\ProcedureUnspecified\BasisUnspecified\l8122\taweetha\WedJan815:44:532020WedJan815:44:532020\0\\#,OPT,ProcedureUnspecified,BasisUnspecified,\\0,1\Cl\C,1,1.74291\C,2,1.39998,1,119.91\C,2,1.4001,1,118.796,3,179.759,0\C,4,1.39993,2,118.453,1,-179.95,0\C,5,1.39998,4,121.231,2,0.20468,0\C,3,1.40173,2,119.408,1,179.745,0\C,4,1.49232,2,120.659,1,0.438154,0\C,8,1.39474,4,119.845,2,88.7951,0\H,9,1.08244,8,119.623,4,0.23924,0\C,9,1.39125,8,121.42,4,-179.645,0\C,8,1.39824,4,122.071,2,-90.8675,0\C,12,1.38892,8,121.268,4,179.697,0\H,13,1.08102,12,120.266,8,179.983,0\C,13,1.39179,12,119.887,8,-0.0724603,0\Cl,7,1.73524,3,119.936,2,-179.754,0\Cl,6,1.73536,5,120.379,4,179.849,0\Cl,3,1.73537,2,120.406,1,-0.194466,0\Cl,5,1.74262,4,118.876,2,179.96,0\Cl,15,1.74327,13,118.559,12,-179.969,0\Cl,11,1.74461,9,118.842,8,179.947,0\Cl,12,1.75163,8,120.327,4,-0.156155,0\\\@

 Total job time:  21266.15s(wall), 21265.04s(cpu) 
 Wed Jan  8 15:44:53 2020

        *************************************************************
        *                                                           *
        *  Thank you very much for using Q-Chem.  Have a nice day.  *
        *                                                           *
        *************************************************************


 
User input: 2 of 2 
 
                  Welcome to Q-Chem
     A Quantum Leap Into The Future Of Chemistry


 Q-Chem 5.2 (devel), Q-Chem, Inc., Pleasanton, CA (2019)

 Yihan Shao,  Zhengting Gan,  E. Epifanovsky,  A. T. B. Gilbert,  M. Wormit,  
 J. Kussmann,  A. W. Lange,  A. Behn,  Jia Deng,  Xintian Feng,  D. Ghosh,  
 M. Goldey,  P. R. Horn,  L. D. Jacobson,  I. Kaliman,  T. Kus,  A. Landau,  
 Jie Liu,  E. I. Proynov,  R. M. Richard,  R. P. Steele,  E. J. Sundstrom,  
 H. L. Woodcock III,  P. M. Zimmerman,  D. Zuev,  B. Albrecht,  E. Alguire,  
 S. A. Baeppler,  D. Barton,  Z. Benda,  Y. A. Bernard,  E. J. Berquist,  
 K. B. Bravaya,  H. Burton,  D. Casanova,  Chun-Min Chang,  Yunqing Chen,  
 A. Chien,  K. D. Closser,  M. P. Coons,  S. Coriani,  S. Dasgupta,  
 A. L. Dempwolff,  M. Diedenhofen,  Hainam Do,  R. G. Edgar,  Po-Tung Fang,  
 S. Faraji,  S. Fatehi,  Qingguo Feng,  K. D. Fenk,  J. Fosso-Tande,  
 J. Gayvert,  Qinghui Ge,  A. Ghysels,  G. Gidofalvi,  J. Gomes,  
 J. Gonthier,  A. Gunina,  D. Hait,  M. W. D. Hanson-Heine,  
 P. H. P. Harbach,  A. W. Hauser,  M. F. Herbst,  J. E. Herr,  
 E. G. Hohenstein,  Z. C. Holden,  Kerwin Hui,  B. C. Huynh,  T.-C. Jagau,  
 Hyunjun Ji,  B. Kaduk,  K. Khistyaev,  Jaehoon Kim,  P. Klunzinger,  K. Koh,  
 D. Kosenkov,  L. Koulias,  T. Kowalczyk,  C. M. Krauter,  A. Kunitsa,  
 Ka Un Lao,  A. Laurent,  K. V. Lawler,  Joonho Lee,  D. Lefrancois,  
 S. Lehtola,  D. S. Levine,  Yi-Pei Li,  You-Sheng Lin,  Fenglai Liu,  
 E. Livshits,  A. Luenser,  P. Manohar,  E. Mansoor,  S. F. Manzer,  
 Shan-Ping Mao,  Yuezhi Mao,  N. Mardirossian,  A. V. Marenich,  
 T. Markovich,  L. A. Martinez-Martinez,  S. A. Maurer,  N. J. Mayhall,  
 S. C. McKenzie,  J.-M. Mewes,  P. Morgante,  A. F. Morrison,  
 J. W. Mullinax,  K. Nanda,  T. S. Nguyen-Beck,  R. Olivares-Amaya,  
 J. A. Parkhill,  Zheng Pei,  T. M. Perrine,  F. Plasser,  P. Pokhilko,  
 S. Prager,  A. Prociuk,  E. Ramos,  D. R. Rehn,  F. Rob,  M. Scheurer,  
 M. Schneider,  N. Sergueev,  S. M. Sharada,  S. Sharma,  D. W. Small,  
 T. Stauch,  T. Stein,  Yu-Chuan Su,  A. J. W. Thom,  A. Tkatchenko,  
 T. Tsuchimochi,  N. M. Tubman,  L. Vogt,  M. L. Vidal,  O. Vydrov,  
 M. A. Watson,  J. Wenzel,  M. de Wergifosse,  T. A. Wesolowski,  A. White,  
 J. Witte,  A. Yamada,  Jun Yang,  K. Yao,  S. Yeganeh,  S. R. Yost,  
 Zhi-Qiang You,  A. Zech,  Igor Ying Zhang,  Xing Zhang,  Yan Zhao,  
 Ying Zhu,  B. R. Brooks,  G. K. L. Chan,  C. J. Cramer,  M. S. Gordon,  
 W. J. Hehre,  A. Klamt,  M. W. Schmidt,  C. D. Sherrill,  D. G. Truhlar,  
 A. Aspuru-Guzik,  R. Baer,  A. T. Bell,  N. A. Besley,  Jeng-Da Chai,  
 A. E. DePrince, III,  R. A. DiStasio Jr.,  A. Dreuw,  B. D. Dunietz,  
 T. R. Furlani,  Chao-Ping Hsu,  Yousung Jung,  Jing Kong,  D. S. Lambrecht,  
 WanZhen Liang,  C. Ochsenfeld,  V. A. Rassolov,  L. V. Slipchenko,  
 J. E. Subotnik,  T. Van Voorhis,  J. M. Herbert,  A. I. Krylov,  
 P. M. W. Gill,  M. Head-Gordon

 Contributors to earlier versions of Q-Chem not listed above: 
 R. D. Adamson,  B. Austin,  J. Baker,  G. J. O. Beran,  K. Brandhorst,  
 S. T. Brown,  E. F. C. Byrd,  A. K. Chakraborty,  C.-L. Cheng,  
 Siu Hung Chien,  D. M. Chipman,  D. L. Crittenden,  H. Dachsel,  
 R. J. Doerksen,  A. D. Dutoi,  L. Fusti-Molnar,  W. A. Goddard III,  
 A. Golubeva-Zadorozhnaya,  S. R. Gwaltney,  G. Hawkins,  A. Heyden,  
 S. Hirata,  G. Kedziora,  F. J. Keil,  C. Kelley,  Jihan Kim,  R. A. King,  
 R. Z. Khaliullin,  P. P. Korambath,  W. Kurlancheek,  A. M. Lee,  M. S. Lee,  
 S. V. Levchenko,  Ching Yeh Lin,  D. Liotard,  R. C. Lochan,  I. Lotan,  
 P. E. Maslen,  N. Nair,  D. P. O'Neill,  D. Neuhauser,  E. Neuscamman,  
 C. M. Oana,  R. Olson,  B. Peters,  R. Peverati,  P. A. Pieniazek,  
 Y. M. Rhee,  J. Ritchie,  M. A. Rohrdanz,  E. Rosta,  N. J. Russ,  
 H. F. Schaefer III,  N. E. Schultz,  N. Shenvi,  A. C. Simmonett,  A. Sodt,  
 D. Stuck,  K. S. Thanthiriwatte,  V. Vanovschi,  Tao Wang,  A. Warshel,  
 C. F. Williams,  Q. Wu,  X. Xu,  W. Zhang

 Please cite Q-Chem as follows:
 Y. Shao et al., Mol. Phys. 113, 184-215 (2015)
 DOI: 10.1080/00268976.2014.952696

 Q-Chem 5.2.1 for Intel X86 EM64T Linux

 Parts of Q-Chem use Armadillo 8.300.2 (Tropical Shenanigans).
 http://arma.sourceforge.net/

 Q-Chem begins on Wed Jan  8 15:44:53 2020  

Host: 
0

     Scratch files written to /scratch/taweetham/qchem6050//
NAlpha2: 210
NElect   210
Mult     1
The previous job contains 0 fragments, simply inherited here

 Q-Chem warning in module libgen/rem_setup.C, line 2168:

 Setting Thresh to 1e-14


Checking the input file for inconsistencies... 	...done.

--------------------------------------------------------------
User input:
--------------------------------------------------------------

$MOLECULE
READ
$END

$REM
   JOB_TYPE 	FREQUENCY
   BASIS 	6-311++G**
   METHOD	B3LYP
   SCF_GUESS_ALWAYS     TRUE
   S2THRESH     15
   THRESH       15
   MEM_TOTAL    10000
$END

--------------------------------------------------------------
 ----------------------------------------------------------------
             Standard Nuclear Orientation (Angstroms)
    I     Atom           X                Y                Z
 ----------------------------------------------------------------
    1      C       0.4172589852     0.0053510562     0.0175861762
    2      C       1.1379771093     1.2025757036     0.1014628539
    3      Cl      0.2694662870     2.7126457373     0.0556438642
    4      C       2.5333209962     1.2034043736     0.2153602456
    5      Cl      3.4049144565     2.7007628419     0.3138851230
    6      C       3.2234884946    -0.0163845188     0.2464452609
    7      Cl      4.9534459131    -0.0288878416     0.3811637073
    8      C       2.5191957598    -1.2257980779     0.1680509847
    9      Cl      3.3721068145    -2.7365154787     0.2101804284
   10      C       1.1240255588    -1.2027070222     0.0543990022
   11      Cl      0.2357563103    -2.6985879827    -0.0507109960
   12      C      -1.0704316963     0.0133639574    -0.0995336937
   13      C      -1.7174172072     0.0537492210    -1.3384231935
   14      Cl     -0.7863425969     0.1011965365    -2.8213416277
   15      C      -3.1034262965     0.0543306903    -1.4282286821
   16      H      -3.5867868899     0.0861523929    -2.3946448107
   17      C      -3.8734874737     0.0126267188    -0.2696298402
   18      Cl     -5.6100326260     0.0139246686    -0.4226419958
   19      C      -3.2469141315    -0.0284873812     0.9798945808
   20      Cl     -4.1656206858    -0.0818790002     2.4620466770
   21      C      -1.8574916643    -0.0271937292     1.0511971111
   22      H      -1.3825995509    -0.0603495224     2.0233319062
 ----------------------------------------------------------------
 Molecular Point Group                 C1    NOp =  1
 Largest Abelian Subgroup              C1    NOp =  1
 Nuclear Repulsion Energy =        2692.57517658 hartrees
 There are      105 alpha and      105 beta electrons
 Requested basis set is 6-311++G(d,p)
 There are 186 shells and 518 basis functions

 Total QAlloc Memory Limit  10000 MB
 Mega-Array Size       188 MB
 MEM_STATIC part       192 MB
 A cutoff of  1.0D-15 yielded  12326 shell pairs
 There are    107426 function pairs (    115486 Cartesian)
 Smallest overlap matrix eigenvalue = 1.08E-07
 Linear dependence detected in AO basis
 Number of orthogonalized atomic orbitals = 512
 Maximum deviation from orthogonality = 5.365E-10
 Guess from superposition of atomic densities
 Warning:  Energy on first SCF cycle will be non-variational
 SAD guess density has 210.000000 electrons

 -----------------------------------------------------------------------
  General SCF calculation program by
  Eric Jon Sundstrom, Paul Horn, Yuezhi Mao, Dmitri Zuev, Alec White,
  David Stuck, Shaama M.S., Shane Yost, Joonho Lee, David Small,
  Daniel Levine, Susi Lehtola, Hugh Burton, Evgeny Epifanovsky,
  Bang C. Huynh
 -----------------------------------------------------------------------
 Exchange:     0.2000 Hartree-Fock + 0.0800 Slater + 0.7200 B88
 Correlation:  0.1900 VWN1RPA + 0.8100 LYP
 Using SG-1 standard quadrature grid
 A restricted SCF calculation will be
 performed using DIIS
 SCF converges when DIIS error is below 1.0e-08
 ---------------------------------------
  Cycle       Energy         DIIS error
 ---------------------------------------
    1   -4145.0609963020      2.66e-02  
    2   -4140.2663662992      1.69e-03  
    3   -4140.2060818720      2.08e-03  
    4   -4140.3426123790      6.86e-04  
    5   -4140.3573290534      2.70e-04  
    6   -4140.3595971240      8.31e-05  
    7   -4140.3598026639      2.30e-05  
    8   -4140.3598173845      8.14e-06  
    9   -4140.3598195401      2.31e-06  
   10   -4140.3598196931      8.79e-07  
   11   -4140.3598197189      1.74e-07  
   12   -4140.3598197194      8.41e-08  
   13   -4140.3598197199      3.01e-08  
   14   -4140.3598197200      1.01e-08  
   15   -4140.3598197202      4.04e-09  Convergence criterion met
 ---------------------------------------
 SCF time:   CPU 991.16s  wall 991.00s 
 SCF   energy in the final basis set =    -4140.3598197202
 Total energy in the final basis set =    -4140.3598197202

 --------------------------------------------------------------

                    Orbital Energies (a.u.)
 --------------------------------------------------------------

 Alpha MOs
 -- Occupied --
********-101.5858-101.5857-101.5850-101.5850-101.5793-101.5783-101.5778
-10.2913 -10.2881 -10.2880 -10.2871 -10.2871 -10.2771 -10.2735 -10.2734
-10.2494 -10.2384 -10.2253 -10.2245  -9.5014  -9.5004  -9.5004  -9.4998
 -9.4997  -9.4938  -9.4930  -9.4923  -7.2664  -7.2655  -7.2655  -7.2647
 -7.2647  -7.2585  -7.2577  -7.2572  -7.2563  -7.2555  -7.2553  -7.2552
 -7.2546  -7.2546  -7.2543  -7.2542  -7.2537  -7.2537  -7.2487  -7.2481
 -7.2478  -7.2472  -7.2472  -7.2465  -0.9771  -0.9503  -0.9309  -0.9229
 -0.9062  -0.8855  -0.8840  -0.8747  -0.8523  -0.8437  -0.8019  -0.7666
 -0.7516  -0.7425  -0.6708  -0.6532  -0.6385  -0.6148  -0.5678  -0.5543
 -0.5398  -0.5287  -0.5028  -0.4916  -0.4788  -0.4760  -0.4744  -0.4684
 -0.4545  -0.4509  -0.4376  -0.4202  -0.4189  -0.4177  -0.3989  -0.3963
 -0.3713  -0.3679  -0.3644  -0.3642  -0.3605  -0.3515  -0.3511  -0.3409
 -0.3387  -0.3371  -0.3332  -0.3302  -0.3191  -0.2873  -0.2811  -0.2730
 -0.2684
 -- Virtual --
 -0.0702  -0.0690  -0.0640  -0.0608  -0.0553  -0.0319  -0.0130  -0.0099
 -0.0053   0.0014   0.0052   0.0172   0.0196   0.0219   0.0235   0.0275
  0.0339   0.0432   0.0444   0.0486   0.0539   0.0577   0.0631   0.0643
  0.0723   0.0728   0.0784   0.0804   0.0809   0.0829   0.0891   0.0915
  0.0944   0.0991   0.1006   0.1029   0.1051   0.1099   0.1126   0.1155
  0.1162   0.1186   0.1212   0.1241   0.1276   0.1333   0.1358   0.1370
  0.1389   0.1501   0.1523   0.1538   0.1545   0.1613   0.1640   0.1657
  0.1686   0.1714   0.1732   0.1786   0.1874   0.1891   0.1940   0.1978
  0.2021   0.2061   0.2080   0.2123   0.2147   0.2190   0.2212   0.2236
  0.2300   0.2346   0.2380   0.2401   0.2449   0.2478   0.2521   0.2532
  0.2561   0.2613   0.2669   0.2703   0.2729   0.2744   0.2804   0.2822
  0.2829   0.2884   0.2886   0.2944   0.2997   0.3006   0.3012   0.3128
  0.3168   0.3244   0.3331   0.3489   0.3560   0.3800   0.4026   0.4097
  0.4234   0.4287   0.4328   0.4342   0.4398   0.4404   0.4451   0.4522
  0.4584   0.4599   0.4628   0.4639   0.4719   0.4739   0.4813   0.4844
  0.4850   0.4906   0.4983   0.4989   0.5044   0.5137   0.5208   0.5362
  0.5432   0.5593   0.5673   0.5690   0.5708   0.5786   0.5852   0.5894
  0.5994   0.6021   0.6069   0.6098   0.6148   0.6157   0.6228   0.6365
  0.6391   0.6418   0.6516   0.6535   0.6593   0.6736   0.6799   0.6875
  0.6904   0.7162   0.7254   0.7688   0.7722   0.7811   0.7840   0.7870
  0.8037   0.8210   0.8256   0.8264   0.8319   0.8333   0.8345   0.8358
  0.8375   0.8393   0.8421   0.8439   0.8488   0.8500   0.8540   0.8555
  0.8582   0.8669   0.8705   0.8867   0.8885   0.8905   0.8948   0.8975
  0.8999   0.9008   0.9122   0.9168   0.9198   0.9245   0.9259   0.9369
  0.9384   0.9404   0.9410   0.9480   0.9522   0.9599   0.9622   0.9724
  0.9748   1.0028   1.0048   1.0121   1.0180   1.0346   1.0384   1.0537
  1.0676   1.0728   1.0910   1.0959   1.1398   1.1438   1.1686   1.1813
  1.1981   1.2084   1.2178   1.2189   1.2439   1.2522   1.2562   1.2682
  1.2700   1.2715   1.2740   1.2813   1.2898   1.2919   1.2926   1.3203
  1.3244   1.3478   1.3637   1.3830   1.3897   1.4159   1.4617   1.4704
  1.4835   1.5217   1.5476   1.5650   1.5792   1.5816   1.6265   1.6421
  1.6477   1.6729   1.6818   1.7276   1.7340   1.7385   1.7442   1.7790
  1.7980   1.8015   1.8098   1.8254   1.8406   1.8461   1.8679   1.8898
  1.9062   1.9346   1.9564   1.9717   1.9848   2.0125   2.0499   2.0609
  2.1006   2.1148   2.1232   2.1471   2.2147   2.2202   2.2252   2.2279
  2.2328   2.2337   2.2444   2.2583   2.2652   2.2703   2.2853   2.3072
  2.3214   2.3334   2.3343   2.3420   2.3540   2.3909   2.4067   2.4102
  2.4250   2.4259   2.4394   2.4509   2.4585   2.4903   2.5127   2.5156
  2.5220   2.5405   2.5626   2.5728   2.5998   2.6153   2.6280   2.6363
  2.6587   2.6616   2.6851   2.7092   2.7323   2.7462   2.7643   2.7677
  2.8032   2.8199   2.8242   2.8439   2.8835   2.9559   2.9666   3.0384
  3.0615   3.0718   3.0913   3.1073   3.1177   3.1222   3.1403   3.1509
  3.2094   3.2304   3.2455   3.2812   3.3531   3.4563   3.5032   3.5306
  3.5538   3.6645   3.7505   3.8133   3.8784   3.8870   3.9319   4.1184
  4.2924   4.7975   4.8067   9.7362   9.7619   9.7801   9.7929   9.8041
  9.8099   9.8360   9.8498  23.2700  23.4724  23.7646  23.8088  23.8327
 23.8818  23.9172  23.9175  23.9610  24.0156  24.0590  24.1237  25.7618
 25.7778  25.7817  25.8400  25.8540  25.8595  25.9680  25.9695  26.0796
 26.0860  26.0984  26.1361  26.1904  26.2614  26.3646  26.3690  26.4846
 26.5158  26.5436  26.7035  26.7699  26.7784  26.8458  27.1375 215.7274
215.7541 215.7753 215.7889 215.8032 215.8107 215.8466 215.8581
 --------------------------------------------------------------

          Ground-State Mulliken Net Atomic Charges

     Atom                 Charge (a.u.)
  ----------------------------------------
      1 C                    -0.890375
      2 C                    -1.381277
      3 Cl                    0.613840
      4 C                     0.146249
      5 Cl                    0.639370
      6 C                     0.240022
      7 Cl                    0.678837
      8 C                     0.109296
      9 Cl                    0.637948
     10 C                    -1.402425
     11 Cl                    0.624590
     12 C                    -0.218167
     13 C                    -0.510489
     14 Cl                    0.398907
     15 C                    -0.186251
     16 H                     0.242909
     17 C                     0.126169
     18 Cl                    0.544935
     19 C                    -0.189111
     20 Cl                    0.606321
     21 C                    -1.062824
     22 H                     0.231524
  ----------------------------------------
  Sum of atomic charges =     0.000000

 -----------------------------------------------------------------
                    Cartesian Multipole Moments
 -----------------------------------------------------------------
    Charge (ESU x 10^10)
                 0.0000
    Dipole Moment (Debye)
         X       0.0898      Y       0.0050      Z      -0.0155
       Tot       0.0912
    Quadrupole Moments (Debye-Ang)
        XX    -172.6544     XY      -0.1211     YY    -170.5550
        XZ       3.4344     YZ      -0.1048     ZZ    -167.4235
    Octopole Moments (Debye-Ang^2)
       XXX      34.8396    XXY       0.4732    XYY       7.1677
       YYY      -0.1088    XXZ     -17.2671    XYZ       0.3637
       YYZ      -0.0542    XZZ      -3.7791    YZZ      -0.0269
       ZZZ       0.2263
    Hexadecapole Moments (Debye-Ang^3)
      XXXX   -9798.7422   XXXY      -1.2851   XXYY   -2059.0782
      XYYY       0.4107   YYYY   -2505.5785   XXXZ      61.1279
      XXYZ      -0.9783   XYYZ      -0.0924   YYYZ       3.4010
      XXZZ   -1872.9014   XYZZ       0.6406   YYZZ    -705.5357
      XZZZ     -20.2883   YZZZ      -2.4316   ZZZZ   -1487.2276
 -----------------------------------------------------------------
 Calculating MO derivatives via CPSCF
    1     0    69    0.0169526  
    2     0    69    0.0050516  
    3     0    69    0.0006709  
    4     0    69    0.0000656  
    5    56    13    0.0000048  
    6    69     0    0.0000002  Converged
 Time for AOints: 1672.6 s (CPU) 1672.7 s (wall)
 ------------------------------------------------------------------------------
                     AOints        : Timing summary (seconds)
 ------------------------------------------------------------------------------
     job step          cpu (% of tot)      sys (% of tot)     wall (% of tot)
 ------------------------------------------------------------------------------
  AOints            0.1673E+04 (10.1)   0.1700E-04 ( 3.6)   0.1673E+04 (10.1)
 ------------------------------------------------------------------------------
   Grand Totals     0.1657E+05          0.4660E-03          0.1657E+05
 ------------------------------------------------------------------------------
 Polarizability Matrix (a.u.)
            1           2           3
    1-331.7329499  -0.4225555   5.9912110
    2  -0.4225555-221.3357254   0.3222338
    3   5.9912110   0.3222338-187.3524512
 Calculating analytic Hessian of the SCF energy

 Direct stationary perturbation theory relativistic correction:

 rels  =       6.314457817772
 relv  =     -24.567078203032
 rel2e =       6.917568553433
 E_rel =     -11.335051831828

 Hessian of the SCF Energy
            1           2           3           4           5           6
    1   0.6345247  -0.0002459   0.0393381  -0.1652503  -0.1172152  -0.0117565
    2  -0.0002459   0.6188666   0.0082248  -0.0568753  -0.2359303  -0.0089299
    3   0.0393381   0.0082248   0.1712389  -0.0103104  -0.0143204  -0.0585986
    4  -0.1652503  -0.0568753  -0.0103104   0.5868581   0.0458975   0.0408264
    5  -0.1172152  -0.2359303  -0.0143204   0.0458975   0.5296228   0.0126905
    6  -0.0117565  -0.0089299  -0.0585986   0.0408264   0.0126905   0.1179356
    7   0.0047903  -0.0001907  -0.0001211  -0.0698922   0.0518420  -0.0029122
    8   0.0192977  -0.0408865   0.0009134   0.0552042  -0.1322992   0.0023141
    9   0.0006037  -0.0007056   0.0043095  -0.0033516   0.0023895  -0.0235515
   10  -0.0243103  -0.0749141  -0.0038050  -0.2947357   0.0303269  -0.0195340
   11  -0.0236983   0.0311602  -0.0016088  -0.0316500  -0.0957870  -0.0031841
   12  -0.0028288  -0.0053423   0.0038099  -0.0199246   0.0017373  -0.0572793
   13  -0.0030132   0.0041413  -0.0004789  -0.0203475  -0.0329280  -0.0025576
   14   0.0003322   0.0026868  -0.0000005  -0.0123077  -0.0175964  -0.0012322
   15  -0.0005359   0.0002901   0.0035681  -0.0021262  -0.0030388   0.0028432
   16   0.0006825  -0.0003819  -0.0000055  -0.0263384   0.0235243  -0.0020397
   17  -0.0003677  -0.0660063  -0.0013397   0.0808114   0.0315494   0.0064316
   18  -0.0001829  -0.0013433   0.0018136  -0.0006610   0.0024039   0.0034813
   19  -0.0019078   0.0000074   0.0001806   0.0040298   0.0025103   0.0000626
   20   0.0000144   0.0003975   0.0000259  -0.0008678  -0.0032899  -0.0001713
   21  -0.0000624   0.0000350  -0.0010531  -0.0000422   0.0000504   0.0036219
   22  -0.0231184   0.0756015  -0.0008020  -0.0539822  -0.0297562  -0.0047383
   23   0.0244025   0.0296542   0.0026915  -0.0290341  -0.0163844  -0.0026204
   24  -0.0018205   0.0064167   0.0041248  -0.0050935  -0.0026821   0.0013660
   25  -0.0030461  -0.0040503  -0.0006521   0.0003079   0.0000419   0.0002079
   26  -0.0002545   0.0027477  -0.0000220  -0.0000103  -0.0000413  -0.0000435
   27  -0.0005523  -0.0003135   0.0035576   0.0001349   0.0000199  -0.0008814
   28  -0.1632498   0.0562307  -0.0078019   0.0643941   0.0280264   0.0046441
   29   0.1164916  -0.2381855   0.0073902  -0.0296497  -0.0630091  -0.0031571
   30  -0.0068110   0.0019613  -0.0580705   0.0035134   0.0003927   0.0053615
   31   0.0045007  -0.0003528  -0.0001660  -0.0011442   0.0018027  -0.0003058
   32  -0.0197696  -0.0407079  -0.0027171   0.0048263   0.0012529   0.0002638
   33  -0.0001728  -0.0010337   0.0042546  -0.0001627   0.0002336   0.0038290
   34  -0.2158530   0.0009639  -0.0119922  -0.0214125  -0.0118041  -0.0012003
   35   0.0008787  -0.0752332   0.0005571  -0.0267391   0.0039673  -0.0025544
   36  -0.0113494   0.0003369  -0.0791953  -0.0029157  -0.0001992   0.0037393
   37  -0.0192543   0.0009911  -0.0278680  -0.0010817   0.0031850  -0.0002919
   38   0.0004827   0.0028188  -0.0000612  -0.0005499  -0.0009487   0.0014499
   39  -0.0109404   0.0000265   0.0025047   0.0030701  -0.0004274  -0.0007627
   40  -0.0016593   0.0000708  -0.0023814   0.0005323  -0.0000509  -0.0010354
   41  -0.0001335  -0.0021715  -0.0000688  -0.0004572  -0.0002335  -0.0005487
   42   0.0025938  -0.0000597  -0.0007807  -0.0010333   0.0005620  -0.0009752
   43   0.0011166   0.0000597  -0.0020586  -0.0005978   0.0003877   0.0001755
   44   0.0000947   0.0054456   0.0003449   0.0008079  -0.0003702   0.0002541
   45  -0.0017579   0.0003145  -0.0045465  -0.0002646   0.0009772   0.0000055
   46  -0.0001172   0.0000363  -0.0012027  -0.0001831   0.0002798  -0.0000025
   47  -0.0000106   0.0002412  -0.0000050   0.0000812   0.0001570  -0.0001115
   48   0.0001558  -0.0000007   0.0002342   0.0000034   0.0000192   0.0000178
   49  -0.0007227  -0.0000085   0.0002517   0.0003393  -0.0001423   0.0000181
   50   0.0000242  -0.0010027   0.0000216  -0.0001758   0.0002921  -0.0002567
   51  -0.0008771   0.0000095  -0.0017553   0.0001150  -0.0001521   0.0002817
   52   0.0013144   0.0000075   0.0001007  -0.0004721   0.0004233  -0.0000374
   53  -0.0000048  -0.0003792  -0.0000214  -0.0000334  -0.0000315   0.0000722
   54   0.0001677  -0.0000187   0.0001831  -0.0000449   0.0000485  -0.0000039
   55   0.0014928  -0.0000913   0.0028368  -0.0005599   0.0003742  -0.0001968
   56  -0.0001035   0.0067195   0.0003311   0.0009806  -0.0003351  -0.0003560
   57   0.0033951   0.0003546  -0.0024034  -0.0000972   0.0000370  -0.0000281
   58  -0.0000141  -0.0000451   0.0010936  -0.0002027   0.0004485  -0.0000558
   59   0.0000166   0.0001149   0.0000229   0.0000574   0.0000347   0.0000903
   60  -0.0003443   0.0000204  -0.0004271   0.0001529  -0.0004210   0.0000127
   61  -0.0278491  -0.0009166   0.0252845  -0.0004032   0.0031746   0.0007123
   62  -0.0003060   0.0037259  -0.0001509   0.0004223  -0.0011559  -0.0004959
   63   0.0051953  -0.0000814   0.0063787  -0.0021352  -0.0005206  -0.0005231
   64   0.0009606  -0.0000384   0.0005457   0.0001512  -0.0003575   0.0000154
   65   0.0000741  -0.0040745  -0.0002070  -0.0007390   0.0005352   0.0000930
   66  -0.0014539  -0.0001585   0.0008454   0.0003469   0.0001940   0.0001069
            7           8           9          10          11          12
    1   0.0047903   0.0192977   0.0006037  -0.0243103  -0.0236983  -0.0028288
    2  -0.0001907  -0.0408865  -0.0007056  -0.0749141   0.0311602  -0.0053423
    3  -0.0001211   0.0009134   0.0043095  -0.0038050  -0.0016088   0.0038099
    4  -0.0698922   0.0552042  -0.0033516  -0.2947357  -0.0316500  -0.0199246
    5   0.0518420  -0.1322992   0.0023895   0.0303269  -0.0957870   0.0017373
    6  -0.0029122   0.0023141  -0.0235515  -0.0195340  -0.0031841  -0.0572793
    7   0.0988249  -0.0785917   0.0060020  -0.0204253   0.0330272  -0.0014316
    8  -0.0785917   0.1919429  -0.0033434   0.0111203  -0.0176048   0.0005851
    9   0.0060020  -0.0033434   0.0124659  -0.0015366   0.0022529   0.0032452
   10  -0.0204253   0.0111203  -0.0015366   0.5834495  -0.0377078   0.0377080
   11   0.0330272  -0.0176048   0.0022529  -0.0377078   0.5384017   0.0046361
   12  -0.0014316   0.0005851   0.0032452   0.0377080   0.0046361   0.1104972
   13  -0.0080302  -0.0037455  -0.0007274  -0.0716256  -0.0566580  -0.0051322
   14   0.0039519   0.0031588   0.0003940  -0.0564243  -0.1354462  -0.0063495
   15  -0.0005891  -0.0002487  -0.0008166  -0.0051120  -0.0062234  -0.0229305
   16  -0.0022308  -0.0008015  -0.0004817  -0.1429719   0.1155915  -0.0048559
   17  -0.0044526   0.0020382  -0.0002350   0.0535484  -0.2462967   0.0006510
   18  -0.0005760  -0.0000931   0.0035464  -0.0062396   0.0057375  -0.0534623
   19  -0.0012903   0.0006382  -0.0001006  -0.0379898   0.0031253  -0.0031819
   20   0.0012514  -0.0001830   0.0000874   0.0232385  -0.0003944   0.0017759
   21  -0.0000798   0.0000400   0.0001408  -0.0027936   0.0001389   0.0032779
   22   0.0006823   0.0005004   0.0000329   0.0617430  -0.0279845   0.0042578
   23   0.0003774   0.0000755   0.0000177   0.0264748  -0.0546310   0.0010768
   24   0.0001484   0.0001056  -0.0009219   0.0053161  -0.0033990   0.0035331
   25  -0.0004368   0.0009225  -0.0000285  -0.0011165  -0.0016555  -0.0004807
   26   0.0009702  -0.0014743   0.0000579  -0.0044768   0.0012436  -0.0003630
   27  -0.0000152   0.0000281  -0.0000993  -0.0004747  -0.0001617   0.0034201
   28  -0.0012275  -0.0047616  -0.0003595  -0.0533605   0.0295783  -0.0039087
   29  -0.0017526   0.0013496  -0.0003361   0.0302862  -0.0172850   0.0019875
   30  -0.0004162  -0.0003778   0.0038220  -0.0034953   0.0019312   0.0015257
   31   0.0003555   0.0000861  -0.0000029   0.0006682  -0.0003870   0.0001187
   32  -0.0001185  -0.0019471  -0.0000535  -0.0005165   0.0000988  -0.0000710
   33  -0.0000062  -0.0000239   0.0001759   0.0000098   0.0000275  -0.0009216
   34  -0.0023999   0.0023524  -0.0000700   0.0009839  -0.0019515  -0.0002186
   35  -0.0037612  -0.0026411   0.0000664  -0.0013112  -0.0034795  -0.0000960
   36  -0.0000776  -0.0000623  -0.0022850  -0.0004454  -0.0005470   0.0053357
   37   0.0004337  -0.0011851  -0.0007371  -0.0005454  -0.0000393   0.0007802
   38  -0.0014600  -0.0009151  -0.0008507   0.0002029  -0.0002033  -0.0000948
   39   0.0000589   0.0006361  -0.0002878   0.0000350   0.0002301  -0.0001365
   40  -0.0001385   0.0001499  -0.0001774   0.0003618   0.0002278   0.0001251
   41  -0.0000732   0.0002731  -0.0002058   0.0001454  -0.0000822   0.0001333
   42   0.0000890  -0.0000306   0.0003088   0.0001894  -0.0000986   0.0000359
   43   0.0003017   0.0000863   0.0003444   0.0000244   0.0000581   0.0000205
   44   0.0000722   0.0000679  -0.0000088  -0.0000316   0.0002437  -0.0001724
   45   0.0002618  -0.0003714  -0.0001778  -0.0000238   0.0000884   0.0001932
   46   0.0000633  -0.0001046  -0.0000252  -0.0000089   0.0000067   0.0000595
   47   0.0000154  -0.0001285   0.0000311   0.0000019   0.0000116   0.0000077
   48  -0.0000052  -0.0000076   0.0000064  -0.0000156  -0.0000247  -0.0000255
   49  -0.0000421  -0.0000840  -0.0000249  -0.0001229  -0.0003530  -0.0000276
   50   0.0002185   0.0000742   0.0000809   0.0000393  -0.0000997   0.0000648
   51  -0.0000502   0.0000318   0.0002886  -0.0000332  -0.0000886   0.0000141
   52  -0.0000943  -0.0001702  -0.0000072   0.0001596   0.0002256   0.0000298
   53  -0.0000128   0.0000086  -0.0000243   0.0000027  -0.0000035  -0.0000304
   54  -0.0000097  -0.0000162  -0.0000024   0.0000140   0.0000317  -0.0000073
   55   0.0005091   0.0001514  -0.0003352  -0.0001372  -0.0001677  -0.0000536
   56   0.0000656  -0.0000004   0.0000679  -0.0001101   0.0002872   0.0003900
   57  -0.0001509   0.0000905  -0.0002597   0.0001393   0.0002898   0.0001434
   58   0.0000394  -0.0001631   0.0000555   0.0000792   0.0001796  -0.0000591
   59  -0.0000095  -0.0000340  -0.0000006   0.0000040   0.0000011  -0.0000417
   60   0.0000142   0.0001411  -0.0000178  -0.0001069  -0.0002342   0.0000081
   61   0.0003031  -0.0010157   0.0008455  -0.0000381   0.0003156  -0.0009648
   62  -0.0015229  -0.0007072   0.0002968   0.0001392  -0.0000107  -0.0003583
   63  -0.0001658  -0.0003491   0.0001271   0.0001410   0.0000192  -0.0002089
   64  -0.0000955   0.0001144   0.0000823  -0.0001050  -0.0000823  -0.0000262
   65   0.0001534  -0.0001682   0.0000214  -0.0000354  -0.0001227  -0.0001233
   66   0.0000305   0.0000383  -0.0000162   0.0000593   0.0001861  -0.0000641
           13          14          15          16          17          18
    1  -0.0030132   0.0003322  -0.0005359   0.0006825  -0.0003677  -0.0001829
    2   0.0041413   0.0026868   0.0002901  -0.0003819  -0.0660063  -0.0013433
    3  -0.0004789  -0.0000005   0.0035681  -0.0000055  -0.0013397   0.0018136
    4  -0.0203475  -0.0123077  -0.0021262  -0.0263384   0.0808114  -0.0006610
    5  -0.0329280  -0.0175964  -0.0030388   0.0235243   0.0315494   0.0024039
    6  -0.0025576  -0.0012322   0.0028432  -0.0020397   0.0064316   0.0034813
    7  -0.0080302   0.0039519  -0.0005891  -0.0022308  -0.0044526  -0.0005760
    8  -0.0037455   0.0031588  -0.0002487  -0.0008015   0.0020382  -0.0000931
    9  -0.0007274   0.0003940  -0.0008166  -0.0004817  -0.0002350   0.0035464
   10  -0.0716256  -0.0564243  -0.0051120  -0.1429719   0.0535484  -0.0062396
   11  -0.0566580  -0.1354462  -0.0062234   0.1155915  -0.2462967   0.0057375
   12  -0.0051322  -0.0063495  -0.0229305  -0.0048559   0.0006510  -0.0534623
   13   0.1025260   0.0803576   0.0091192   0.0012160   0.0001441  -0.0001207
   14   0.0803576   0.1949116   0.0095463  -0.0201152  -0.0392543  -0.0024162
   15   0.0091192   0.0095463   0.0119791  -0.0005447  -0.0007807   0.0032922
   16   0.0012160  -0.0201152  -0.0005447   0.5092196   0.0000157   0.0317697
   17   0.0001441  -0.0392543  -0.0007807   0.0000157   0.6060994   0.0094899
   18  -0.0001207  -0.0024162   0.0032922   0.0317697   0.0094899   0.1100156
   19   0.0004644   0.0009514   0.0000753  -0.1664168   0.0009893  -0.0112478
   20   0.0091412  -0.0059114   0.0005909   0.0010215  -0.0387948  -0.0001544
   21   0.0002761  -0.0000144  -0.0008593  -0.0112593  -0.0001721  -0.0235553
   22  -0.0010447   0.0045218  -0.0002938  -0.1449306  -0.0545249  -0.0084847
   23   0.0017027   0.0011531   0.0000775  -0.1166291  -0.2440158  -0.0132473
   24  -0.0004097   0.0002887   0.0034300  -0.0094995  -0.0081144  -0.0539976
   25   0.0003763  -0.0003057   0.0000083   0.0014997  -0.0006140  -0.0001253
   26   0.0002764  -0.0017448  -0.0000185   0.0196680  -0.0394423   0.0007952
   27   0.0000211  -0.0000605   0.0002658   0.0002325  -0.0008304   0.0033237
   28   0.0003053   0.0000031   0.0001337  -0.0276040  -0.0800594  -0.0038413
   29  -0.0000538  -0.0000491   0.0000107  -0.0227485   0.0330845  -0.0012096
   30   0.0002020   0.0000799  -0.0008778  -0.0030586  -0.0053118   0.0031771
   31  -0.0004617  -0.0009837  -0.0000523  -0.0021726   0.0045166  -0.0004002
   32  -0.0009324  -0.0014452  -0.0000745   0.0008602   0.0019415   0.0000334
   33  -0.0000641  -0.0001105  -0.0001014  -0.0004544   0.0001840   0.0035453
   34   0.0001309   0.0005682  -0.0000321  -0.0007042  -0.0000031  -0.0000313
   35  -0.0013542  -0.0005101  -0.0001555  -0.0000173  -0.0012016   0.0000049
   36  -0.0001417  -0.0000631   0.0001896   0.0002262   0.0000066  -0.0013087
   37  -0.0002812  -0.0002126   0.0000494   0.0003214  -0.0000094  -0.0002917
   38  -0.0001135   0.0000322  -0.0000271  -0.0000026   0.0001544  -0.0000213
   39   0.0005768   0.0004831   0.0000985  -0.0002370   0.0000045   0.0001492
   40   0.0000695  -0.0000004   0.0000052  -0.0000010   0.0000157   0.0001037
   41  -0.0000203  -0.0000064  -0.0000097  -0.0000011   0.0001007   0.0000066
   42  -0.0001853  -0.0001787  -0.0000585   0.0000152   0.0000190   0.0000242
   43  -0.0000229  -0.0000668  -0.0000260   0.0001128   0.0000004   0.0000665
   44   0.0001207   0.0000282   0.0000054  -0.0000001   0.0000160   0.0000065
   45  -0.0000689  -0.0000902   0.0000123   0.0000542  -0.0000014  -0.0000877
   46  -0.0000344  -0.0000367   0.0000015   0.0000288  -0.0000000  -0.0000174
   47  -0.0000034  -0.0000142   0.0000009   0.0000006  -0.0000137  -0.0000003
   48   0.0000051   0.0000074   0.0000019  -0.0000015  -0.0000012   0.0000032
   49   0.0002324   0.0002656   0.0000212  -0.0003681   0.0000013  -0.0000161
   50  -0.0000686  -0.0000099   0.0000055   0.0000028  -0.0000259   0.0000167
   51   0.0000983   0.0001100  -0.0000153  -0.0001235   0.0000056   0.0000141
   52  -0.0002831  -0.0002836  -0.0000272   0.0003755  -0.0000034   0.0000222
   53   0.0000003   0.0000008   0.0000012  -0.0000009   0.0000009  -0.0000032
   54  -0.0000324  -0.0000367  -0.0000039   0.0000435  -0.0000006   0.0000061
   55   0.0000626   0.0000604   0.0000345  -0.0000912  -0.0000045  -0.0000308
   56   0.0001943   0.0000118  -0.0000132  -0.0000146   0.0001182  -0.0000072
   57  -0.0002959  -0.0003084  -0.0000105   0.0004314  -0.0000046  -0.0000004
   58  -0.0001199  -0.0001497  -0.0000199   0.0001958  -0.0000022   0.0000639
   59  -0.0000058   0.0000066   0.0000020   0.0000090  -0.0000252   0.0000018
   60   0.0001691   0.0001866   0.0000212  -0.0002618   0.0000020  -0.0000364
   61  -0.0001534  -0.0001723  -0.0000867   0.0002550  -0.0000091   0.0002295
   62  -0.0001191   0.0000878   0.0000553   0.0000130   0.0000140   0.0000025
   63  -0.0002167  -0.0001705  -0.0000210  -0.0000345  -0.0000024   0.0000687
   64   0.0000349   0.0000460  -0.0000029  -0.0000728   0.0000043   0.0000201
   65  -0.0000753  -0.0000893   0.0000046   0.0000002  -0.0000417  -0.0000004
   66  -0.0000364  -0.0000647  -0.0000073   0.0000782  -0.0000059  -0.0000030
           19          20          21          22          23          24
    1  -0.0019078   0.0000144  -0.0000624  -0.0231184   0.0244025  -0.0018205
    2   0.0000074   0.0003975   0.0000350   0.0756015   0.0296542   0.0064167
    3   0.0001806   0.0000259  -0.0010531  -0.0008020   0.0026915   0.0041248
    4   0.0040298  -0.0008678  -0.0000422  -0.0539822  -0.0290341  -0.0050935
    5   0.0025103  -0.0032899   0.0000504  -0.0297562  -0.0163844  -0.0026821
    6   0.0000626  -0.0001713   0.0036219  -0.0047383  -0.0026204   0.0013660
    7  -0.0012903   0.0012514  -0.0000798   0.0006823   0.0003774   0.0001484
    8   0.0006382  -0.0001830   0.0000400   0.0005004   0.0000755   0.0001056
    9  -0.0001006   0.0000874   0.0001408   0.0000329   0.0000177  -0.0009219
   10  -0.0379898   0.0232385  -0.0027936   0.0617430   0.0264748   0.0053161
   11   0.0031253  -0.0003944   0.0001389  -0.0279845  -0.0546310  -0.0033990
   12  -0.0031819   0.0017759   0.0032779   0.0042578   0.0010768   0.0035331
   13   0.0004644   0.0091412   0.0002761  -0.0010447   0.0017027  -0.0004097
   14   0.0009514  -0.0059114  -0.0000144   0.0045218   0.0011531   0.0002887
   15   0.0000753   0.0005909  -0.0008593  -0.0002938   0.0000775   0.0034300
   16  -0.1664168   0.0010215  -0.0112593  -0.1449306  -0.1166291  -0.0094995
   17   0.0009893  -0.0387948  -0.0001721  -0.0545249  -0.2440158  -0.0081144
   18  -0.0112478  -0.0001544  -0.0235553  -0.0084847  -0.0132473  -0.0539976
   19   0.2387369  -0.0014151   0.0179141  -0.0382976  -0.0025555  -0.0033201
   20  -0.0014151   0.0572432   0.0007145  -0.0226936  -0.0000138  -0.0018585
   21   0.0179141   0.0007145   0.0123047  -0.0037028  -0.0002387   0.0031861
   22  -0.0382976  -0.0226936  -0.0037028   0.5844775   0.0353964   0.0393359
   23  -0.0025555  -0.0000138  -0.0002387   0.0353964   0.5380733   0.0112531
   24  -0.0033201  -0.0018585   0.0031861   0.0393359   0.0112531   0.1106439
   25   0.0003435  -0.0092369  -0.0000748  -0.0706859   0.0562939  -0.0029285
   26  -0.0010332  -0.0057196  -0.0001805   0.0560250  -0.1377217   0.0022542
   27   0.0000136  -0.0008186  -0.0008710  -0.0029263   0.0021679  -0.0224189
   28   0.0039941   0.0007789  -0.0000044  -0.2946287   0.0349162  -0.0186906
   29  -0.0026097  -0.0032625  -0.0003239  -0.0270316  -0.0957896  -0.0028880
   30  -0.0000316  -0.0000932   0.0036236  -0.0206066   0.0020307  -0.0573106
   31  -0.0013105  -0.0012352  -0.0001272  -0.0209138  -0.0328836  -0.0027531
   32  -0.0006166  -0.0001563  -0.0000494  -0.0109612  -0.0169082  -0.0013419
   33  -0.0001231  -0.0000996   0.0001365  -0.0019897  -0.0030060   0.0030959
   34   0.0008905  -0.0000074   0.0000719   0.0010274   0.0019224  -0.0001645
   35  -0.0000050   0.0000901  -0.0000025   0.0012800  -0.0035421  -0.0002285
   36   0.0000343  -0.0000022   0.0001027  -0.0004190   0.0002146   0.0053139
   37  -0.0004545   0.0000018   0.0000175  -0.0005132   0.0000370   0.0007809
   38  -0.0000146  -0.0000052   0.0000004  -0.0001764  -0.0001887   0.0001273
   39   0.0005310  -0.0000012   0.0000131   0.0000171  -0.0002427  -0.0001343
   40  -0.0000633   0.0000015  -0.0000173   0.0003130  -0.0002495   0.0001197
   41   0.0000079   0.0000036   0.0000001  -0.0001615  -0.0000840  -0.0001453
   42  -0.0002140   0.0000006  -0.0000231   0.0001356   0.0000712   0.0000283
   43  -0.0000919  -0.0000000  -0.0000124   0.0000186  -0.0000576   0.0000133
   44   0.0000091   0.0000377   0.0000025   0.0000441   0.0002573   0.0001422
   45  -0.0002234   0.0000024  -0.0000011  -0.0000181  -0.0000730   0.0002105
   46  -0.0000655   0.0000004  -0.0000033  -0.0000095  -0.0000086   0.0000579
   47  -0.0000012  -0.0000073  -0.0000004  -0.0000024   0.0000096  -0.0000047
   48   0.0000205  -0.0000004   0.0000021  -0.0000136   0.0000270  -0.0000258
   49   0.0004155  -0.0000024   0.0000325  -0.0001124   0.0003592  -0.0000134
   50  -0.0000063  -0.0000501  -0.0000047  -0.0000370  -0.0001045  -0.0000866
   51   0.0001547  -0.0000032   0.0000074  -0.0000467   0.0000749   0.0000177
   52  -0.0004047   0.0000032  -0.0000374   0.0001588  -0.0002260   0.0000189
   53   0.0000013  -0.0000003   0.0000004  -0.0000040  -0.0000037   0.0000369
   54  -0.0000504   0.0000003  -0.0000046   0.0000144  -0.0000314  -0.0000048
   55   0.0001142   0.0000003   0.0000113  -0.0001373   0.0001757  -0.0000553
   56   0.0000113   0.0000509   0.0000037   0.0001010   0.0003124  -0.0003895
   57  -0.0003897   0.0000047  -0.0000199   0.0001605  -0.0002600   0.0000995
   58  -0.0002552   0.0000020  -0.0000240   0.0000789  -0.0001800  -0.0000621
   59  -0.0000121  -0.0000031  -0.0000012   0.0000053  -0.0000179   0.0000375
   60   0.0003104  -0.0000027   0.0000263  -0.0001065   0.0002342   0.0000094
   61  -0.0005221   0.0000038  -0.0000830  -0.0000308  -0.0003051  -0.0009352
   62   0.0000138  -0.0000148   0.0000023  -0.0001774  -0.0000184   0.0003493
   63  -0.0002936   0.0000029  -0.0000516   0.0001209  -0.0000169  -0.0001893
   64   0.0000809  -0.0000007   0.0000007  -0.0001152   0.0000799  -0.0000390
   65   0.0000043  -0.0000162  -0.0000006   0.0000350  -0.0001119   0.0001277
   66  -0.0001207   0.0000001  -0.0000044   0.0000665  -0.0001933  -0.0000527
           25          26          27          28          29          30
    1  -0.0030461  -0.0002545  -0.0005523  -0.1632498   0.1164916  -0.0068110
    2  -0.0040503   0.0027477  -0.0003135   0.0562307  -0.2381855   0.0019613
    3  -0.0006521  -0.0000220   0.0035576  -0.0078019   0.0073902  -0.0580705
    4   0.0003079  -0.0000103   0.0001349   0.0643941  -0.0296497   0.0035134
    5   0.0000419  -0.0000413   0.0000199   0.0280264  -0.0630091   0.0003927
    6   0.0002079  -0.0000435  -0.0008814   0.0046441  -0.0031571   0.0053615
    7  -0.0004368   0.0009702  -0.0000152  -0.0012275  -0.0017526  -0.0004162
    8   0.0009225  -0.0014743   0.0000281  -0.0047616   0.0013496  -0.0003778
    9  -0.0000285   0.0000579  -0.0000993  -0.0003595  -0.0003361   0.0038220
   10  -0.0011165  -0.0044768  -0.0004747  -0.0533605   0.0302862  -0.0034953
   11  -0.0016555   0.0012436  -0.0001617   0.0295783  -0.0172850   0.0019312
   12  -0.0004807  -0.0003630   0.0034201  -0.0039087   0.0019875   0.0015257
   13   0.0003763   0.0002764   0.0000211   0.0003053  -0.0000538   0.0002020
   14  -0.0003057  -0.0017448  -0.0000605   0.0000031  -0.0000491   0.0000799
   15   0.0000083  -0.0000185   0.0002658   0.0001337   0.0000107  -0.0008778
   16   0.0014997   0.0196680   0.0002325  -0.0276040  -0.0227485  -0.0030586
   17  -0.0006140  -0.0394423  -0.0008304  -0.0800594   0.0330845  -0.0053118
   18  -0.0001253   0.0007952   0.0033237  -0.0038413  -0.0012096   0.0031771
   19   0.0003435  -0.0010332   0.0000136   0.0039941  -0.0026097  -0.0000316
   20  -0.0092369  -0.0057196  -0.0008186   0.0007789  -0.0032625  -0.0000932
   21  -0.0000748  -0.0001805  -0.0008710  -0.0000044  -0.0003239   0.0036236
   22  -0.0706859   0.0560250  -0.0029263  -0.2946287  -0.0270316  -0.0206066
   23   0.0562939  -0.1377217   0.0021679   0.0349162  -0.0957896   0.0020307
   24  -0.0029285   0.0022542  -0.0224189  -0.0186906  -0.0028880  -0.0573106
   25   0.1008757  -0.0797392   0.0060070  -0.0197523   0.0330299  -0.0012780
   26  -0.0797392   0.1977458  -0.0028274   0.0123846  -0.0182526   0.0004849
   27   0.0060070  -0.0028274   0.0113259  -0.0016291   0.0022832   0.0029876
   28  -0.0197523   0.0123846  -0.0016291   0.5854620  -0.0484495   0.0388100
   29   0.0330299  -0.0182526   0.0022832  -0.0484495   0.5297125   0.0027086
   30  -0.0012780   0.0004849   0.0029876   0.0388100   0.0027086   0.1177222
   31  -0.0080066  -0.0037969  -0.0007377  -0.0706693  -0.0520573  -0.0048931
   32   0.0038684   0.0031424   0.0004107  -0.0553374  -0.1297759  -0.0061772
   33  -0.0005820  -0.0002378  -0.0008227  -0.0055016  -0.0062412  -0.0240321
   34   0.0001235  -0.0005690  -0.0000445  -0.0211252   0.0122192  -0.0010584
   35   0.0013545  -0.0005271   0.0001255   0.0270675   0.0034689   0.0024624
   36  -0.0000964   0.0000344   0.0001967  -0.0019580   0.0002329   0.0038622
   37  -0.0002772   0.0002110   0.0000567  -0.0012168  -0.0031375  -0.0003892
   38   0.0000920   0.0000554   0.0000218   0.0003191  -0.0008591  -0.0013779
   39   0.0005751  -0.0004757   0.0000818   0.0030791   0.0002555  -0.0007659
   40   0.0000714   0.0000032   0.0000058   0.0005507   0.0000029  -0.0009657
   41   0.0000277  -0.0000178   0.0000152   0.0005216  -0.0001792   0.0005850
   42  -0.0001752   0.0001715  -0.0000527  -0.0009262  -0.0005178  -0.0008958
   43  -0.0000276   0.0000665  -0.0000238  -0.0005747  -0.0003640   0.0001459
   44  -0.0001257   0.0000247  -0.0000097  -0.0008122  -0.0002888  -0.0002593
   45  -0.0000726   0.0000893   0.0000151  -0.0003451  -0.0009881  -0.0000575
   46  -0.0000340   0.0000367   0.0000032  -0.0001903  -0.0002754  -0.0000150
   47   0.0000025  -0.0000135  -0.0000013  -0.0000787   0.0001507   0.0001128
   48   0.0000053  -0.0000083   0.0000015  -0.0000034  -0.0000094   0.0000244
   49   0.0002292  -0.0002680   0.0000105   0.0003314   0.0001277   0.0000448
   50   0.0000620  -0.0000018   0.0000042   0.0001860   0.0002889   0.0002486
   51   0.0000971  -0.0001133  -0.0000209   0.0001720   0.0001828   0.0002970
   52  -0.0002808   0.0002889  -0.0000166  -0.0004825  -0.0004208  -0.0000599
   53   0.0000020  -0.0000010  -0.0000020   0.0000339  -0.0000272  -0.0000736
   54  -0.0000314   0.0000367  -0.0000028  -0.0000415  -0.0000465  -0.0000118
   55   0.0000700  -0.0000588   0.0000350  -0.0006062  -0.0004006  -0.0002583
   56  -0.0001711  -0.0000117   0.0000070  -0.0009841  -0.0003794   0.0003380
   57  -0.0003068   0.0003164   0.0000020  -0.0002244  -0.0000790  -0.0000380
   58  -0.0001190   0.0001532  -0.0000144  -0.0001957  -0.0004472  -0.0000766
   59  -0.0000060   0.0000207  -0.0000026  -0.0000713   0.0000068  -0.0000900
   60   0.0001687  -0.0001916   0.0000149   0.0001500   0.0004302   0.0000414
   61  -0.0001475   0.0001686  -0.0000833  -0.0003175  -0.0031150   0.0006351
   62   0.0001332   0.0000809  -0.0000487  -0.0002430  -0.0012909   0.0005313
   63  -0.0002057   0.0001829  -0.0000169  -0.0021445   0.0004522  -0.0004801
   64   0.0000328  -0.0000457  -0.0000028   0.0001671   0.0003551   0.0000604
   65   0.0000748  -0.0000917  -0.0000070   0.0007548   0.0005721  -0.0001082
   66  -0.0000309   0.0000582  -0.0000062   0.0003966  -0.0001378   0.0000933
           31          32          33          34          35          36
    1   0.0045007  -0.0197696  -0.0001728  -0.2158530   0.0008787  -0.0113494
    2  -0.0003528  -0.0407079  -0.0010337   0.0009639  -0.0752332   0.0003369
    3  -0.0001660  -0.0027171   0.0042546  -0.0119922   0.0005571  -0.0791953
    4  -0.0011442   0.0048263  -0.0001627  -0.0214125  -0.0267391  -0.0029157
    5   0.0018027   0.0012529   0.0002336  -0.0118041   0.0039673  -0.0001992
    6  -0.0003058   0.0002638   0.0038290  -0.0012003  -0.0025544   0.0037393
    7   0.0003555  -0.0001185  -0.0000062  -0.0023999  -0.0037612  -0.0000776
    8   0.0000861  -0.0019471  -0.0000239   0.0023524  -0.0026411  -0.0000623
    9  -0.0000029  -0.0000535   0.0001759  -0.0000700   0.0000664  -0.0022850
   10   0.0006682  -0.0005165   0.0000098   0.0009839  -0.0013112  -0.0004454
   11  -0.0003870   0.0000988   0.0000275  -0.0019515  -0.0034795  -0.0005470
   12   0.0001187  -0.0000710  -0.0009216  -0.0002186  -0.0000960   0.0053357
   13  -0.0004617  -0.0009324  -0.0000641   0.0001309  -0.0013542  -0.0001417
   14  -0.0009837  -0.0014452  -0.0001105   0.0005682  -0.0005101  -0.0000631
   15  -0.0000523  -0.0000745  -0.0001014  -0.0000321  -0.0001555   0.0001896
   16  -0.0021726   0.0008602  -0.0004544  -0.0007042  -0.0000173   0.0002262
   17   0.0045166   0.0019415   0.0001840  -0.0000031  -0.0012016   0.0000066
   18  -0.0004002   0.0000334   0.0035453  -0.0000313   0.0000049  -0.0013087
   19  -0.0013105  -0.0006166  -0.0001231   0.0008905  -0.0000050   0.0000343
   20  -0.0012352  -0.0001563  -0.0000996  -0.0000074   0.0000901  -0.0000022
   21  -0.0001272  -0.0000494   0.0001365   0.0000719  -0.0000025   0.0001027
   22  -0.0209138  -0.0109612  -0.0019897   0.0010274   0.0012800  -0.0004190
   23  -0.0328836  -0.0169082  -0.0030060   0.0019224  -0.0035421   0.0002146
   24  -0.0027531  -0.0013419   0.0030959  -0.0001645  -0.0002285   0.0053139
   25  -0.0080066   0.0038684  -0.0005820   0.0001235   0.0013545  -0.0000964
   26  -0.0037969   0.0031424  -0.0002378  -0.0005690  -0.0005271   0.0000344
   27  -0.0007377   0.0004107  -0.0008227  -0.0000445   0.0001255   0.0001967
   28  -0.0706693  -0.0553374  -0.0055016  -0.0211252   0.0270675  -0.0019580
   29  -0.0520573  -0.1297759  -0.0062412   0.0122192   0.0034689   0.0002329
   30  -0.0048931  -0.0061772  -0.0240321  -0.0010584   0.0024624   0.0038622
   31   0.1003205   0.0787721   0.0089811  -0.0024683   0.0039302   0.0000553
   32   0.0787721   0.1889652   0.0100188  -0.0022741  -0.0028682   0.0000788
   33   0.0089811   0.0100188   0.0130496  -0.0001169  -0.0000746  -0.0022278
   34  -0.0024683  -0.0022741  -0.0001169   0.6450213  -0.0003528  -0.0030580
   35   0.0039302  -0.0028682  -0.0000746  -0.0003528   0.1749626  -0.0161804
   36   0.0000553   0.0000788  -0.0022278  -0.0030580  -0.0161804   0.6280546
   37   0.0005077   0.0010772  -0.0007405  -0.1578584   0.0018915  -0.0530824
   38   0.0014296  -0.0008981   0.0008158   0.0037992  -0.0609847   0.0061605
   39   0.0002071  -0.0006782  -0.0002868  -0.1146205   0.0062611  -0.2475857
   40  -0.0001017  -0.0001437  -0.0001097   0.0033742   0.0000513  -0.0001424
   41   0.0000367   0.0003353   0.0000911  -0.0007757   0.0035438   0.0012314
   42   0.0001031  -0.0000123   0.0003473   0.0238549   0.0012379  -0.0358234
   43   0.0002227  -0.0000305   0.0003639  -0.0198831   0.0024607  -0.0762398
   44  -0.0001039   0.0000492   0.0000203   0.0009135   0.0074254  -0.0007673
   45   0.0002785   0.0003423  -0.0001645  -0.0289892  -0.0005737   0.0257222
   46   0.0000629   0.0001044  -0.0000229  -0.0050601  -0.0000392   0.0008705
   47  -0.0000162  -0.0001305  -0.0000358  -0.0000320   0.0050362   0.0001544
   48  -0.0000061  -0.0000024   0.0000038   0.0005279   0.0001289   0.0013320
   49  -0.0000376   0.0000880  -0.0000246   0.0019124  -0.0000856   0.0024401
   50  -0.0002225   0.0000819  -0.0000950  -0.0001063  -0.0024697   0.0023960
   51  -0.0001503   0.0000455   0.0003013   0.0028291   0.0023238  -0.0726037
   52  -0.0000921   0.0001706  -0.0000011  -0.0021091  -0.0000210  -0.0004390
   53   0.0000136   0.0000062   0.0000243  -0.0000040  -0.0007557  -0.0000745
   54  -0.0000082   0.0000117  -0.0000010   0.0000930  -0.0000792   0.0015189
   55   0.0006233  -0.0002398  -0.0003598  -0.0334383  -0.0026536   0.0773194
   56  -0.0000305   0.0000189  -0.0000547  -0.0008252   0.0056398  -0.0009431
   57  -0.0001102  -0.0001305  -0.0002696   0.0216195  -0.0011537   0.0390874
   58   0.0000400   0.0001687   0.0000629  -0.0021689   0.0001461  -0.0044572
   59   0.0000071  -0.0000211   0.0000015   0.0000035   0.0044868   0.0000337
   60   0.0000152  -0.0001547  -0.0000290  -0.0006728   0.0000590   0.0025491
   61   0.0001921   0.0011007   0.0009184  -0.1788058  -0.0021194   0.0566621
   62   0.0016604  -0.0008919  -0.0004049  -0.0043346  -0.0581672   0.0071257
   63  -0.0000549   0.0003177   0.0001350   0.1245196   0.0071852  -0.2579243
   64  -0.0001186  -0.0000968   0.0000967   0.0098403  -0.0006012   0.0172020
   65  -0.0001850  -0.0001423   0.0000011   0.0002942   0.0037609   0.0008327
   66   0.0000076  -0.0000602  -0.0000173  -0.0112351   0.0006881  -0.0180587
           37          38          39          40          41          42
    1  -0.0192543   0.0004827  -0.0109404  -0.0016593  -0.0001335   0.0025938
    2   0.0009911   0.0028188   0.0000265   0.0000708  -0.0021715  -0.0000597
    3  -0.0278680  -0.0000612   0.0025047  -0.0023814  -0.0000688  -0.0007807
    4  -0.0010817  -0.0005499   0.0030701   0.0005323  -0.0004572  -0.0010333
    5   0.0031850  -0.0009487  -0.0004274  -0.0000509  -0.0002335   0.0005620
    6  -0.0002919   0.0014499  -0.0007627  -0.0010354  -0.0005487  -0.0009752
    7   0.0004337  -0.0014600   0.0000589  -0.0001385  -0.0000732   0.0000890
    8  -0.0011851  -0.0009151   0.0006361   0.0001499   0.0002731  -0.0000306
    9  -0.0007371  -0.0008507  -0.0002878  -0.0001774  -0.0002058   0.0003088
   10  -0.0005454   0.0002029   0.0000350   0.0003618   0.0001454   0.0001894
   11  -0.0000393  -0.0002033   0.0002301   0.0002278  -0.0000822  -0.0000986
   12   0.0007802  -0.0000948  -0.0001365   0.0001251   0.0001333   0.0000359
   13  -0.0002812  -0.0001135   0.0005768   0.0000695  -0.0000203  -0.0001853
   14  -0.0002126   0.0000322   0.0004831  -0.0000004  -0.0000064  -0.0001787
   15   0.0000494  -0.0000271   0.0000985   0.0000052  -0.0000097  -0.0000585
   16   0.0003214  -0.0000026  -0.0002370  -0.0000010  -0.0000011   0.0000152
   17  -0.0000094   0.0001544   0.0000045   0.0000157   0.0001007   0.0000190
   18  -0.0002917  -0.0000213   0.0001492   0.0001037   0.0000066   0.0000242
   19  -0.0004545  -0.0000146   0.0005310  -0.0000633   0.0000079  -0.0002140
   20   0.0000018  -0.0000052  -0.0000012   0.0000015   0.0000036   0.0000006
   21   0.0000175   0.0000004   0.0000131  -0.0000173   0.0000001  -0.0000231
   22  -0.0005132  -0.0001764   0.0000171   0.0003130  -0.0001615   0.0001356
   23   0.0000370  -0.0001887  -0.0002427  -0.0002495  -0.0000840   0.0000712
   24   0.0007809   0.0001273  -0.0001343   0.0001197  -0.0001453   0.0000283
   25  -0.0002772   0.0000920   0.0005751   0.0000714   0.0000277  -0.0001752
   26   0.0002110   0.0000554  -0.0004757   0.0000032  -0.0000178   0.0001715
   27   0.0000567   0.0000218   0.0000818   0.0000058   0.0000152  -0.0000527
   28  -0.0012168   0.0003191   0.0030791   0.0005507   0.0005216  -0.0009262
   29  -0.0031375  -0.0008591   0.0002555   0.0000029  -0.0001792  -0.0005178
   30  -0.0003892  -0.0013779  -0.0007659  -0.0009657   0.0005850  -0.0008958
   31   0.0005077   0.0014296   0.0002071  -0.0001017   0.0000367   0.0001031
   32   0.0010772  -0.0008981  -0.0006782  -0.0001437   0.0003353  -0.0000123
   33  -0.0007405   0.0008158  -0.0002868  -0.0001097   0.0000911   0.0003473
   34  -0.1578584   0.0037992  -0.1146205   0.0033742  -0.0007757   0.0238549
   35   0.0018915  -0.0609847   0.0062611   0.0000513   0.0035438   0.0012379
   36  -0.0530824   0.0061605  -0.2475857  -0.0001424   0.0012314  -0.0358234
   37   0.6090028  -0.0017257   0.0568126  -0.0734834  -0.0014436   0.0521860
   38  -0.0017257   0.1216924  -0.0133264  -0.0015056  -0.0234388   0.0029857
   39   0.0568126  -0.0133264   0.5317850   0.0535092   0.0030365  -0.1241806
   40  -0.0734834  -0.0015056   0.0535092   0.0958887   0.0026454  -0.0853254
   41  -0.0014436  -0.0234388   0.0030365   0.0026454   0.0127517  -0.0049117
   42   0.0521860   0.0029857  -0.1241806  -0.0853254  -0.0049117   0.1760959
   43  -0.3243375  -0.0005417   0.0054592  -0.0234734  -0.0004513   0.0129812
   44   0.0015491  -0.0596906   0.0018398  -0.0012418   0.0041177   0.0005632
   45  -0.0598658   0.0016942  -0.1138750   0.0375516   0.0005916  -0.0133394
   46  -0.0098879   0.0008647  -0.0277605   0.0008988   0.0000191  -0.0003772
   47  -0.0000945   0.0032840   0.0000127  -0.0000279  -0.0026501  -0.0001154
   48   0.0019543   0.0000575   0.0017665   0.0011569  -0.0001167   0.0010849
   49  -0.0364631  -0.0008157   0.0221333  -0.0013465   0.0000269  -0.0012594
   50  -0.0028839   0.0056108  -0.0011472   0.0001663   0.0045881   0.0000590
   51   0.0822662  -0.0009613   0.0402567  -0.0046903   0.0000622   0.0021704
   52   0.0044089  -0.0000923   0.0026793  -0.0015119  -0.0000329   0.0009859
   53   0.0000302   0.0049188   0.0002751  -0.0000334   0.0000285   0.0000111
   54  -0.0004831   0.0002592  -0.0027273   0.0007240   0.0000075  -0.0001650
   55  -0.0529191   0.0010917  -0.0358942   0.0013943  -0.0000012   0.0003571
   56   0.0010525  -0.0046333   0.0005823  -0.0000368  -0.0004469  -0.0000267
   57  -0.0351488   0.0005973  -0.0238882   0.0010601  -0.0000269   0.0005690
   58   0.0010087  -0.0000368   0.0008443  -0.0005181  -0.0000292   0.0010241
   59   0.0000062  -0.0003885  -0.0000242  -0.0000361  -0.0004338   0.0000371
   60   0.0000487  -0.0000163   0.0004743   0.0010914   0.0000304  -0.0014678
   61   0.0641652  -0.0011480   0.0374979  -0.0011305   0.0001943  -0.0064025
   62   0.0008193   0.0087588   0.0024470  -0.0000108   0.0038350   0.0001880
   63  -0.0190249   0.0022992  -0.0610386  -0.0005643   0.0002036  -0.0018368
   64  -0.0012647  -0.0000956   0.0023684  -0.0000265  -0.0000444   0.0013829
   65  -0.0001234   0.0058278   0.0002325   0.0000022   0.0001666   0.0000455
   66   0.0029775   0.0002681  -0.0014637  -0.0000439   0.0000390  -0.0010658
           43          44          45          46          47          48
    1   0.0011166   0.0000947  -0.0017579  -0.0001172  -0.0000106   0.0001558
    2   0.0000597   0.0054456   0.0003145   0.0000363   0.0002412  -0.0000007
    3  -0.0020586   0.0003449  -0.0045465  -0.0012027  -0.0000050   0.0002342
    4  -0.0005978   0.0008079  -0.0002646  -0.0001831   0.0000812   0.0000034
    5   0.0003877  -0.0003702   0.0009772   0.0002798   0.0001570   0.0000192
    6   0.0001755   0.0002541   0.0000055  -0.0000025  -0.0001115   0.0000178
    7   0.0003017   0.0000722   0.0002618   0.0000633   0.0000154  -0.0000052
    8   0.0000863   0.0000679  -0.0003714  -0.0001046  -0.0001285  -0.0000076
    9   0.0003444  -0.0000088  -0.0001778  -0.0000252   0.0000311   0.0000064
   10   0.0000244  -0.0000316  -0.0000238  -0.0000089   0.0000019  -0.0000156
   11   0.0000581   0.0002437   0.0000884   0.0000067   0.0000116  -0.0000247
   12   0.0000205  -0.0001724   0.0001932   0.0000595   0.0000077  -0.0000255
   13  -0.0000229   0.0001207  -0.0000689  -0.0000344  -0.0000034   0.0000051
   14  -0.0000668   0.0000282  -0.0000902  -0.0000367  -0.0000142   0.0000074
   15  -0.0000260   0.0000054   0.0000123   0.0000015   0.0000009   0.0000019
   16   0.0001128  -0.0000001   0.0000542   0.0000288   0.0000006  -0.0000015
   17   0.0000004   0.0000160  -0.0000014  -0.0000000  -0.0000137  -0.0000012
   18   0.0000665   0.0000065  -0.0000877  -0.0000174  -0.0000003   0.0000032
   19  -0.0000919   0.0000091  -0.0002234  -0.0000655  -0.0000012   0.0000205
   20  -0.0000000   0.0000377   0.0000024   0.0000004  -0.0000073  -0.0000004
   21  -0.0000124   0.0000025  -0.0000011  -0.0000033  -0.0000004   0.0000021
   22   0.0000186   0.0000441  -0.0000181  -0.0000095  -0.0000024  -0.0000136
   23  -0.0000576   0.0002573  -0.0000730  -0.0000086   0.0000096   0.0000270
   24   0.0000133   0.0001422   0.0002105   0.0000579  -0.0000047  -0.0000258
   25  -0.0000276  -0.0001257  -0.0000726  -0.0000340   0.0000025   0.0000053
   26   0.0000665   0.0000247   0.0000893   0.0000367  -0.0000135  -0.0000083
   27  -0.0000238  -0.0000097   0.0000151   0.0000032  -0.0000013   0.0000015
   28  -0.0005747  -0.0008122  -0.0003451  -0.0001903  -0.0000787  -0.0000034
   29  -0.0003640  -0.0002888  -0.0009881  -0.0002754   0.0001507  -0.0000094
   30   0.0001459  -0.0002593  -0.0000575  -0.0000150   0.0001128   0.0000244
   31   0.0002227  -0.0001039   0.0002785   0.0000629  -0.0000162  -0.0000061
   32  -0.0000305   0.0000492   0.0003423   0.0001044  -0.0001305  -0.0000024
   33   0.0003639   0.0000203  -0.0001645  -0.0000229  -0.0000358   0.0000038
   34  -0.0198831   0.0009135  -0.0289892  -0.0050601  -0.0000320   0.0005279
   35   0.0024607   0.0074254  -0.0005737  -0.0000392   0.0050362   0.0001289
   36  -0.0762398  -0.0007673   0.0257222   0.0008705   0.0001544   0.0013320
   37  -0.3243375   0.0015491  -0.0598658  -0.0098879  -0.0000945   0.0019543
   38  -0.0005417  -0.0596906   0.0016942   0.0008647   0.0032840   0.0000575
   39   0.0054592   0.0018398  -0.1138750  -0.0277605   0.0000127   0.0017665
   40  -0.0234734  -0.0012418   0.0375516   0.0008988  -0.0000279   0.0011569
   41  -0.0004513   0.0041177   0.0005916   0.0000191  -0.0026501  -0.0001167
   42   0.0129812   0.0005632  -0.0133394  -0.0003772  -0.0001154   0.0010849
   43   0.6789698  -0.0001069   0.0392450  -0.1121660   0.0037304  -0.1174378
   44  -0.0001069   0.1230025  -0.0206498   0.0037607  -0.0341804   0.0083687
   45   0.0392450  -0.0206498   0.7277146  -0.1172878   0.0083023  -0.2877686
   46  -0.1121660   0.0037607  -0.1172878   0.1186318  -0.0038977   0.1231626
   47   0.0037304  -0.0341804   0.0083023  -0.0038977   0.0236599  -0.0092110
   48  -0.1174378   0.0083687  -0.2877686   0.1231626  -0.0092110   0.3029923
   49  -0.1638757  -0.0046374   0.1249472   0.0096442   0.0004415  -0.0123754
   50  -0.0024166  -0.0589218   0.0076875  -0.0005601   0.0030825   0.0006923
   51   0.0586798   0.0075206  -0.2697788   0.0171524   0.0007975  -0.0182972
   52  -0.0425742  -0.0001209   0.0004733   0.0005387   0.0000270  -0.0007557
   53  -0.0009286   0.0042914  -0.0000245  -0.0000204  -0.0027713  -0.0001512
   54   0.0236645   0.0000377   0.0047393   0.0010548  -0.0001416   0.0007957
   55   0.0615599   0.0007430  -0.0175096  -0.0015285  -0.0001306   0.0029933
   56  -0.0010553   0.0084483   0.0020814  -0.0000921   0.0052010   0.0002384
   57   0.0350866   0.0021943  -0.0533016   0.0021775   0.0002270  -0.0015614
   58  -0.0009563   0.0000206  -0.0009424   0.0000569   0.0000037  -0.0000719
   59   0.0001960   0.0034154   0.0001685  -0.0000470   0.0001935   0.0000383
   60  -0.0059189   0.0001528  -0.0014601   0.0013450   0.0000375  -0.0008818
   61  -0.0530652  -0.0009345   0.0238140  -0.0006747  -0.0000107   0.0007415
   62  -0.0010216  -0.0024110   0.0004810  -0.0000300  -0.0011180  -0.0000442
   63   0.0248463   0.0004687  -0.0143785   0.0008863  -0.0000579   0.0003266
   64  -0.0006844  -0.0000210   0.0007488   0.0000348   0.0000016  -0.0000405
   65  -0.0000009  -0.0010079  -0.0000502   0.0000034   0.0000003   0.0000003
   66   0.0006244  -0.0000532   0.0003288  -0.0000569   0.0000010  -0.0000328
           49          50          51          52          53          54
    1  -0.0007227   0.0000242  -0.0008771   0.0013144  -0.0000048   0.0001677
    2  -0.0000085  -0.0010027   0.0000095   0.0000075  -0.0003792  -0.0000187
    3   0.0002517   0.0000216  -0.0017553   0.0001007  -0.0000214   0.0001831
    4   0.0003393  -0.0001758   0.0001150  -0.0004721  -0.0000334  -0.0000449
    5  -0.0001423   0.0002921  -0.0001521   0.0004233  -0.0000315   0.0000485
    6   0.0000181  -0.0002567   0.0002817  -0.0000374   0.0000722  -0.0000039
    7  -0.0000421   0.0002185  -0.0000502  -0.0000943  -0.0000128  -0.0000097
    8  -0.0000840   0.0000742   0.0000318  -0.0001702   0.0000086  -0.0000162
    9  -0.0000249   0.0000809   0.0002886  -0.0000072  -0.0000243  -0.0000024
   10  -0.0001229   0.0000393  -0.0000332   0.0001596   0.0000027   0.0000140
   11  -0.0003530  -0.0000997  -0.0000886   0.0002256  -0.0000035   0.0000317
   12  -0.0000276   0.0000648   0.0000141   0.0000298  -0.0000304  -0.0000073
   13   0.0002324  -0.0000686   0.0000983  -0.0002831   0.0000003  -0.0000324
   14   0.0002656  -0.0000099   0.0001100  -0.0002836   0.0000008  -0.0000367
   15   0.0000212   0.0000055  -0.0000153  -0.0000272   0.0000012  -0.0000039
   16  -0.0003681   0.0000028  -0.0001235   0.0003755  -0.0000009   0.0000435
   17   0.0000013  -0.0000259   0.0000056  -0.0000034   0.0000009  -0.0000006
   18  -0.0000161   0.0000167   0.0000141   0.0000222  -0.0000032   0.0000061
   19   0.0004155  -0.0000063   0.0001547  -0.0004047   0.0000013  -0.0000504
   20  -0.0000024  -0.0000501  -0.0000032   0.0000032  -0.0000003   0.0000003
   21   0.0000325  -0.0000047   0.0000074  -0.0000374   0.0000004  -0.0000046
   22  -0.0001124  -0.0000370  -0.0000467   0.0001588  -0.0000040   0.0000144
   23   0.0003592  -0.0001045   0.0000749  -0.0002260  -0.0000037  -0.0000314
   24  -0.0000134  -0.0000866   0.0000177   0.0000189   0.0000369  -0.0000048
   25   0.0002292   0.0000620   0.0000971  -0.0002808   0.0000020  -0.0000314
   26  -0.0002680  -0.0000018  -0.0001133   0.0002889  -0.0000010   0.0000367
   27   0.0000105   0.0000042  -0.0000209  -0.0000166  -0.0000020  -0.0000028
   28   0.0003314   0.0001860   0.0001720  -0.0004825   0.0000339  -0.0000415
   29   0.0001277   0.0002889   0.0001828  -0.0004208  -0.0000272  -0.0000465
   30   0.0000448   0.0002486   0.0002970  -0.0000599  -0.0000736  -0.0000118
   31  -0.0000376  -0.0002225  -0.0001503  -0.0000921   0.0000136  -0.0000082
   32   0.0000880   0.0000819   0.0000455   0.0001706   0.0000062   0.0000117
   33  -0.0000246  -0.0000950   0.0003013  -0.0000011   0.0000243  -0.0000010
   34   0.0019124  -0.0001063   0.0028291  -0.0021091  -0.0000040   0.0000930
   35  -0.0000856  -0.0024697   0.0023238  -0.0000210  -0.0007557  -0.0000792
   36   0.0024401   0.0023960  -0.0726037  -0.0004390  -0.0000745   0.0015189
   37  -0.0364631  -0.0028839   0.0822662   0.0044089   0.0000302  -0.0004831
   38  -0.0008157   0.0056108  -0.0009613  -0.0000923   0.0049188   0.0002592
   39   0.0221333  -0.0011472   0.0402567   0.0026793   0.0002751  -0.0027273
   40  -0.0013465   0.0001663  -0.0046903  -0.0015119  -0.0000334   0.0007240
   41   0.0000269   0.0045881   0.0000622  -0.0000329   0.0000285   0.0000075
   42  -0.0012594   0.0000590   0.0021704   0.0009859   0.0000111  -0.0001650
   43  -0.1638757  -0.0024166   0.0586798  -0.0425742  -0.0009286   0.0236645
   44  -0.0046374  -0.0589218   0.0075206  -0.0001209   0.0042914   0.0000377
   45   0.1249472   0.0076875  -0.2697788   0.0004733  -0.0000245   0.0047393
   46   0.0096442  -0.0005601   0.0171524   0.0005387  -0.0000204   0.0010548
   47   0.0004415   0.0030825   0.0007975   0.0000270  -0.0027713  -0.0001416
   48  -0.0123754   0.0006923  -0.0182972  -0.0007557  -0.0001512   0.0007957
   49   0.5159620   0.0014666  -0.0122531  -0.1622069  -0.0000607  -0.0087192
   50   0.0014666   0.1171874  -0.0176122   0.0000810  -0.0227723   0.0006057
   51  -0.0122531  -0.0176122   0.6251817  -0.0126416   0.0006034  -0.0408975
   52  -0.1622069   0.0000810  -0.0126416   0.2346085   0.0000166   0.0153295
   53  -0.0000607  -0.0227723   0.0006034   0.0000166   0.0114654  -0.0011019
   54  -0.0087192   0.0006057  -0.0408975   0.0153295  -0.0011019   0.0455295
   55  -0.1372770   0.0015799  -0.0492329  -0.0343855   0.0007809  -0.0258813
   56   0.0036789  -0.0617885   0.0066464  -0.0000509   0.0031967   0.0000717
   57  -0.1129958   0.0065694  -0.2596149  -0.0011286   0.0001343  -0.0011087
   58  -0.0003163   0.0000244  -0.0006388   0.0018885   0.0002302  -0.0062013
   59  -0.0008371   0.0031459   0.0013207   0.0000326  -0.0010192   0.0000778
   60   0.0242968   0.0013778  -0.0352690  -0.0005572   0.0000913  -0.0035363
   61  -0.0218999   0.0026872  -0.0818435   0.0026129  -0.0000378   0.0014212
   62   0.0008686   0.0077375  -0.0009916   0.0001603   0.0037476   0.0002958
   63  -0.0265915  -0.0007854   0.0284809  -0.0042960   0.0002630  -0.0045989
   64  -0.0042803  -0.0000598   0.0010193  -0.0011684   0.0000291  -0.0010234
   65  -0.0000292   0.0051574   0.0001811  -0.0000147   0.0001003  -0.0000111
   66   0.0001060   0.0001570   0.0009429   0.0003650  -0.0000059   0.0003033
           55          56          57          58          59          60
    1   0.0014928  -0.0001035   0.0033951  -0.0000141   0.0000166  -0.0003443
    2  -0.0000913   0.0067195   0.0003546  -0.0000451   0.0001149   0.0000204
    3   0.0028368   0.0003311  -0.0024034   0.0010936   0.0000229  -0.0004271
    4  -0.0005599   0.0009806  -0.0000972  -0.0002027   0.0000574   0.0001529
    5   0.0003742  -0.0003351   0.0000370   0.0004485   0.0000347  -0.0004210
    6  -0.0001968  -0.0003560  -0.0000281  -0.0000558   0.0000903   0.0000127
    7   0.0005091   0.0000656  -0.0001509   0.0000394  -0.0000095   0.0000142
    8   0.0001514  -0.0000004   0.0000905  -0.0001631  -0.0000340   0.0001411
    9  -0.0003352   0.0000679  -0.0002597   0.0000555  -0.0000006  -0.0000178
   10  -0.0001372  -0.0001101   0.0001393   0.0000792   0.0000040  -0.0001069
   11  -0.0001677   0.0002872   0.0002898   0.0001796   0.0000011  -0.0002342
   12  -0.0000536   0.0003900   0.0001434  -0.0000591  -0.0000417   0.0000081
   13   0.0000626   0.0001943  -0.0002959  -0.0001199  -0.0000058   0.0001691
   14   0.0000604   0.0000118  -0.0003084  -0.0001497   0.0000066   0.0001866
   15   0.0000345  -0.0000132  -0.0000105  -0.0000199   0.0000020   0.0000212
   16  -0.0000912  -0.0000146   0.0004314   0.0001958   0.0000090  -0.0002618
   17  -0.0000045   0.0001182  -0.0000046  -0.0000022  -0.0000252   0.0000020
   18  -0.0000308  -0.0000072  -0.0000004   0.0000639   0.0000018  -0.0000364
   19   0.0001142   0.0000113  -0.0003897  -0.0002552  -0.0000121   0.0003104
   20   0.0000003   0.0000509   0.0000047   0.0000020  -0.0000031  -0.0000027
   21   0.0000113   0.0000037  -0.0000199  -0.0000240  -0.0000012   0.0000263
   22  -0.0001373   0.0001010   0.0001605   0.0000789   0.0000053  -0.0001065
   23   0.0001757   0.0003124  -0.0002600  -0.0001800  -0.0000179   0.0002342
   24  -0.0000553  -0.0003895   0.0000995  -0.0000621   0.0000375   0.0000094
   25   0.0000700  -0.0001711  -0.0003068  -0.0001190  -0.0000060   0.0001687
   26  -0.0000588  -0.0000117   0.0003164   0.0001532   0.0000207  -0.0001916
   27   0.0000350   0.0000070   0.0000020  -0.0000144  -0.0000026   0.0000149
   28  -0.0006062  -0.0009841  -0.0002244  -0.0001957  -0.0000713   0.0001500
   29  -0.0004006  -0.0003794  -0.0000790  -0.0004472   0.0000068   0.0004302
   30  -0.0002583   0.0003380  -0.0000380  -0.0000766  -0.0000900   0.0000414
   31   0.0006233  -0.0000305  -0.0001102   0.0000400   0.0000071   0.0000152
   32  -0.0002398   0.0000189  -0.0001305   0.0001687  -0.0000211  -0.0001547
   33  -0.0003598  -0.0000547  -0.0002696   0.0000629   0.0000015  -0.0000290
   34  -0.0334383  -0.0008252   0.0216195  -0.0021689   0.0000035  -0.0006728
   35  -0.0026536   0.0056398  -0.0011537   0.0001461   0.0044868   0.0000590
   36   0.0773194  -0.0009431   0.0390874  -0.0044572   0.0000337   0.0025491
   37  -0.0529191   0.0010525  -0.0351488   0.0010087   0.0000062   0.0000487
   38   0.0010917  -0.0046333   0.0005973  -0.0000368  -0.0003885  -0.0000163
   39  -0.0358942   0.0005823  -0.0238882   0.0008443  -0.0000242   0.0004743
   40   0.0013943  -0.0000368   0.0010601  -0.0005181  -0.0000361   0.0010914
   41  -0.0000012  -0.0004469  -0.0000269  -0.0000292  -0.0004338   0.0000304
   42   0.0003571  -0.0000267   0.0005690   0.0010241   0.0000371  -0.0014678
   43   0.0615599  -0.0010553   0.0350866  -0.0009563   0.0001960  -0.0059189
   44   0.0007430   0.0084483   0.0021943   0.0000206   0.0034154   0.0001528
   45  -0.0175096   0.0020814  -0.0533016  -0.0009424   0.0001685  -0.0014601
   46  -0.0015285  -0.0000921   0.0021775   0.0000569  -0.0000470   0.0013450
   47  -0.0001306   0.0052010   0.0002270   0.0000037   0.0001935   0.0000375
   48   0.0029933   0.0002384  -0.0015614  -0.0000719   0.0000383  -0.0008818
   49  -0.1372770   0.0036789  -0.1129958  -0.0003163  -0.0008371   0.0242968
   50   0.0015799  -0.0617885   0.0065694   0.0000244   0.0031459   0.0013778
   51  -0.0492329   0.0066464  -0.2596149  -0.0006388   0.0013207  -0.0352690
   52  -0.0343855  -0.0000509  -0.0011286   0.0018885   0.0000326  -0.0005572
   53   0.0007809   0.0031967   0.0001343   0.0002302  -0.0010192   0.0000913
   54  -0.0258813   0.0000717  -0.0011087  -0.0062013   0.0000778  -0.0035363
   55   0.5993072  -0.0005799   0.0459875  -0.0745183  -0.0018148   0.0541482
   56  -0.0005799   0.1171970  -0.0142957  -0.0019502  -0.0229443   0.0035346
   57   0.0459875  -0.0142957   0.5438542   0.0580987   0.0035442  -0.1289062
   58  -0.0745183  -0.0019502   0.0580987   0.0983521   0.0030195  -0.0873421
   59  -0.0018148  -0.0229443   0.0035442   0.0030195   0.0118977  -0.0058223
   60   0.0541482   0.0035346  -0.1289062  -0.0873421  -0.0058223   0.1815198
   61  -0.3186728  -0.0010111   0.0110872  -0.0232490  -0.0005460   0.0139040
   62   0.0013073  -0.0600150   0.0018510  -0.0013669   0.0041620   0.0006762
   63  -0.0562051   0.0017131  -0.1134801   0.0374129   0.0007268  -0.0138290
   64  -0.0108642   0.0009304  -0.0283969   0.0008939   0.0000284  -0.0005039
   65  -0.0001196   0.0033526   0.0000521  -0.0000265  -0.0025989  -0.0001317
   66   0.0022810   0.0000807   0.0011371   0.0013102  -0.0001203   0.0011834
           61          62          63          64          65          66
    1  -0.0278491  -0.0003060   0.0051953   0.0009606   0.0000741  -0.0014539
    2  -0.0009166   0.0037259  -0.0000814  -0.0000384  -0.0040745  -0.0001585
    3   0.0252845  -0.0001509   0.0063787   0.0005457  -0.0002070   0.0008454
    4  -0.0004032   0.0004223  -0.0021352   0.0001512  -0.0007390   0.0003469
    5   0.0031746  -0.0011559  -0.0005206  -0.0003575   0.0005352   0.0001940
    6   0.0007123  -0.0004959  -0.0005231   0.0000154   0.0000930   0.0001069
    7   0.0003031  -0.0015229  -0.0001658  -0.0000955   0.0001534   0.0000305
    8  -0.0010157  -0.0007072  -0.0003491   0.0001144  -0.0001682   0.0000383
    9   0.0008455   0.0002968   0.0001271   0.0000823   0.0000214  -0.0000162
   10  -0.0000381   0.0001392   0.0001410  -0.0001050  -0.0000354   0.0000593
   11   0.0003156  -0.0000107   0.0000192  -0.0000823  -0.0001227   0.0001861
   12  -0.0009648  -0.0003583  -0.0002089  -0.0000262  -0.0001233  -0.0000641
   13  -0.0001534  -0.0001191  -0.0002167   0.0000349  -0.0000753  -0.0000364
   14  -0.0001723   0.0000878  -0.0001705   0.0000460  -0.0000893  -0.0000647
   15  -0.0000867   0.0000553  -0.0000210  -0.0000029   0.0000046  -0.0000073
   16   0.0002550   0.0000130  -0.0000345  -0.0000728   0.0000002   0.0000782
   17  -0.0000091   0.0000140  -0.0000024   0.0000043  -0.0000417  -0.0000059
   18   0.0002295   0.0000025   0.0000687   0.0000201  -0.0000004  -0.0000030
   19  -0.0005221   0.0000138  -0.0002936   0.0000809   0.0000043  -0.0001207
   20   0.0000038  -0.0000148   0.0000029  -0.0000007  -0.0000162   0.0000001
   21  -0.0000830   0.0000023  -0.0000516   0.0000007  -0.0000006  -0.0000044
   22  -0.0000308  -0.0001774   0.0001209  -0.0001152   0.0000350   0.0000665
   23  -0.0003051  -0.0000184  -0.0000169   0.0000799  -0.0001119  -0.0001933
   24  -0.0009352   0.0003493  -0.0001893  -0.0000390   0.0001277  -0.0000527
   25  -0.0001475   0.0001332  -0.0002057   0.0000328   0.0000748  -0.0000309
   26   0.0001686   0.0000809   0.0001829  -0.0000457  -0.0000917   0.0000582
   27  -0.0000833  -0.0000487  -0.0000169  -0.0000028  -0.0000070  -0.0000062
   28  -0.0003175  -0.0002430  -0.0021445   0.0001671   0.0007548   0.0003966
   29  -0.0031150  -0.0012909   0.0004522   0.0003551   0.0005721  -0.0001378
   30   0.0006351   0.0005313  -0.0004801   0.0000604  -0.0001082   0.0000933
   31   0.0001921   0.0016604  -0.0000549  -0.0001186  -0.0001850   0.0000076
   32   0.0011007  -0.0008919   0.0003177  -0.0000968  -0.0001423  -0.0000602
   33   0.0009184  -0.0004049   0.0001350   0.0000967   0.0000011  -0.0000173
   34  -0.1788058  -0.0043346   0.1245196   0.0098403   0.0002942  -0.0112351
   35  -0.0021194  -0.0581672   0.0071852  -0.0006012   0.0037609   0.0006881
   36   0.0566621   0.0071257  -0.2579243   0.0172020   0.0008327  -0.0180587
   37   0.0641652   0.0008193  -0.0190249  -0.0012647  -0.0001234   0.0029775
   38  -0.0011480   0.0087588   0.0022992  -0.0000956   0.0058278   0.0002681
   39   0.0374979   0.0024470  -0.0610386   0.0023684   0.0002325  -0.0014637
   40  -0.0011305  -0.0000108  -0.0005643  -0.0000265   0.0000022  -0.0000439
   41   0.0001943   0.0038350   0.0002036  -0.0000444   0.0001666   0.0000390
   42  -0.0064025   0.0001880  -0.0018368   0.0013829   0.0000455  -0.0010658
   43  -0.0530652  -0.0010216   0.0248463  -0.0006844  -0.0000009   0.0006244
   44  -0.0009345  -0.0024110   0.0004687  -0.0000210  -0.0010079  -0.0000532
   45   0.0238140   0.0004810  -0.0143785   0.0007488  -0.0000502   0.0003288
   46  -0.0006747  -0.0000300   0.0008863   0.0000348   0.0000034  -0.0000569
   47  -0.0000107  -0.0011180  -0.0000579   0.0000016   0.0000003   0.0000010
   48   0.0007415  -0.0000442   0.0003266  -0.0000405   0.0000003  -0.0000328
   49  -0.0218999   0.0008686  -0.0265915  -0.0042803  -0.0000292   0.0001060
   50   0.0026872   0.0077375  -0.0007854  -0.0000598   0.0051574   0.0001570
   51  -0.0818435  -0.0009916   0.0284809   0.0010193   0.0001811   0.0009429
   52   0.0026129   0.0001603  -0.0042960  -0.0011684  -0.0000147   0.0003650
   53  -0.0000378   0.0037476   0.0002630   0.0000291   0.0001003  -0.0000059
   54   0.0014212   0.0002958  -0.0045989  -0.0010234  -0.0000111   0.0003033
   55  -0.3186728   0.0013073  -0.0562051  -0.0108642  -0.0001196   0.0022810
   56  -0.0010111  -0.0600150   0.0017131   0.0009304   0.0033526   0.0000807
   57   0.0110872   0.0018510  -0.1134801  -0.0283969   0.0000521   0.0011371
   58  -0.0232490  -0.0013669   0.0374129   0.0008939  -0.0000265   0.0013102
   59  -0.0005460   0.0041620   0.0007268   0.0000284  -0.0025989  -0.0001203
   60   0.0139040   0.0006762  -0.0138290  -0.0005039  -0.0001317   0.0011834
   61   0.6703802  -0.0001441   0.0318999  -0.1109520   0.0038382  -0.1152531
   62  -0.0001441   0.1290187  -0.0203723   0.0037402  -0.0353668   0.0085657
   63   0.0318999  -0.0203723   0.7192013  -0.1130886   0.0085240  -0.2861428
   64  -0.1109520   0.0037402  -0.1130886   0.1175510  -0.0038856   0.1195811
   65   0.0038382  -0.0353668   0.0085240  -0.0038856   0.0243589  -0.0094764
   66  -0.1152531   0.0085657  -0.2861428   0.1195811  -0.0094764   0.3019941
 **********************************************************************
 **                                                                  **
 **                       VIBRATIONAL ANALYSIS                       **
 **                       --------------------                       **
 **                                                                  **
 **        VIBRATIONAL FREQUENCIES (CM**-1) AND NORMAL MODES         **
 **     FORCE CONSTANTS (mDYN/ANGSTROM) AND REDUCED MASSES (AMU)     **
 **                  INFRARED INTENSITIES (KM/MOL)                   **
 **                                                                  **
 **********************************************************************


 Mode:                 1                      2                      3
 Frequency:        24.71                  33.43                  37.26
 Force Cnst:      0.0087                 0.0174                 0.0177
 Red. Mass:      24.2107                26.3906                21.6057
 IR Active:          YES                    YES                    YES
 IR Intens:        0.004                  0.005                  0.002
 Raman Active:       YES                    YES                    YES
               X      Y      Z        X      Y      Z        X      Y      Z
 C         -0.000  0.029  0.002    0.015 -0.002 -0.220   -0.000 -0.168  0.002
 C          0.032  0.017 -0.098    0.008 -0.001 -0.174   -0.075 -0.119 -0.014
 Cl         0.068  0.034 -0.187    0.018 -0.000 -0.323   -0.170 -0.174 -0.020
 C          0.033 -0.011 -0.115   -0.007 -0.002  0.013   -0.077 -0.026 -0.023
 Cl         0.077 -0.026 -0.269   -0.019 -0.001  0.115   -0.177  0.034 -0.053
 C          0.000 -0.027 -0.002   -0.014 -0.003  0.142    0.001  0.018 -0.005
 Cl         0.000 -0.062 -0.007   -0.040 -0.005  0.474    0.003  0.139 -0.013
 C         -0.033 -0.015  0.114   -0.002 -0.002  0.015    0.079 -0.028  0.020
 Cl        -0.076 -0.035  0.268   -0.008 -0.003  0.120    0.180  0.030  0.050
 C         -0.032  0.013  0.102    0.013 -0.001 -0.172    0.075 -0.121  0.019
 Cl        -0.067  0.026  0.198    0.029 -0.000 -0.318    0.169 -0.177  0.034
 C         -0.000  0.049  0.002    0.011 -0.004 -0.168   -0.000 -0.203 -0.001
 C          0.000  0.217  0.007   -0.093  0.004 -0.111    0.004 -0.053  0.002
 Cl        -0.001  0.437  0.013   -0.220  0.009 -0.189    0.008 -0.064  0.004
 C          0.000  0.204  0.006   -0.102  0.009  0.014    0.004  0.149  0.004
 H          0.000  0.336  0.011   -0.189  0.018  0.058    0.006  0.307  0.008
 C         -0.000  0.012 -0.001   -0.003  0.006  0.081   -0.001  0.179  0.002
 Cl         0.000 -0.010 -0.002   -0.017  0.018  0.236   -0.001  0.549  0.008
 C         -0.000 -0.164 -0.007    0.105 -0.005  0.026   -0.005 -0.059 -0.004
 Cl        -0.001 -0.429 -0.016    0.243 -0.012  0.112   -0.011 -0.105 -0.009
 C         -0.001 -0.137 -0.005    0.109 -0.010 -0.100   -0.004 -0.237 -0.005
 H         -0.001 -0.275 -0.010    0.195 -0.017 -0.142   -0.007 -0.368 -0.008
 TransDip   0.000  0.002  0.000   -0.000  0.000 -0.002    0.000 -0.001  0.000

 Mode:                 4                      5                      6
 Frequency:        68.29                  77.46                  78.12
 Force Cnst:      0.0935                 0.1051                 0.1088
 Red. Mass:      34.0372                29.7228                30.2589
 IR Active:          YES                    YES                    YES
 IR Intens:        0.002                  0.007                  0.013
 Raman Active:       YES                    YES                    YES
               X      Y      Z        X      Y      Z        X      Y      Z
 C         -0.000  0.023  0.004   -0.012  0.023  0.157   -0.002 -0.185  0.015
 C          0.016  0.020 -0.101    0.005  0.022  0.040   -0.049 -0.156 -0.023
 Cl         0.062  0.034 -0.504    0.021  0.030 -0.023   -0.124 -0.204 -0.095
 C          0.002  0.007  0.080    0.013  0.014 -0.051   -0.055 -0.088 -0.013
 Cl        -0.020 -0.004  0.451    0.062  0.014 -0.468   -0.140 -0.041 -0.038
 C          0.000  0.005  0.003   -0.006  0.007  0.091   -0.000 -0.056  0.011
 Cl        -0.000 -0.006  0.006   -0.040 -0.014  0.513   -0.005  0.036  0.079
 C         -0.001  0.010 -0.077   -0.003  0.014 -0.047    0.058 -0.089 -0.008
 Cl         0.021  0.013 -0.465    0.019  0.016 -0.443    0.154 -0.041 -0.100
 C         -0.016  0.016  0.107   -0.008  0.022  0.032    0.049 -0.157  0.023
 Cl        -0.061  0.015  0.506   -0.012  0.031 -0.059    0.125 -0.209  0.082
 C         -0.000  0.025  0.004   -0.014  0.019  0.181   -0.002 -0.161  0.019
 C          0.001  0.012  0.003    0.042 -0.010  0.151    0.005  0.052  0.022
 Cl         0.001 -0.034  0.002    0.136 -0.084  0.211    0.016  0.550  0.044
 C          0.001  0.028  0.002    0.050 -0.001  0.077    0.007  0.002  0.010
 H          0.002  0.040  0.002    0.099 -0.008  0.052    0.013  0.057  0.008
 C         -0.000  0.018  0.001   -0.005  0.008  0.041   -0.001 -0.059  0.002
 Cl        -0.000  0.055  0.001    0.004  0.037 -0.055    0.000 -0.242 -0.018
 C         -0.001 -0.020  0.000   -0.067 -0.007  0.072   -0.010  0.032  0.010
 Cl        -0.003 -0.126 -0.004   -0.166 -0.072  0.012   -0.025  0.495  0.017
 C         -0.001  0.006  0.002   -0.066  0.014  0.147   -0.010 -0.129  0.015
 H         -0.002 -0.006  0.002   -0.114  0.016  0.171   -0.016 -0.148  0.017
 TransDip   0.000  0.001  0.000   -0.001  0.001  0.002   -0.000 -0.004  0.000

 Mode:                 7                      8                      9
 Frequency:       101.45                 140.24                 167.18
 Force Cnst:      0.1587                 0.3110                 0.1606
 Red. Mass:      26.1664                26.8387                 9.7510
 IR Active:          YES                    YES                    YES
 IR Intens:        0.012                  0.024                  0.239
 Raman Active:       YES                    YES                    YES
               X      Y      Z        X      Y      Z        X      Y      Z
 C          0.016  0.005 -0.182   -0.013 -0.001 -0.038    0.000 -0.047 -0.002
 C          0.006  0.002 -0.046   -0.104  0.016 -0.026   -0.002 -0.050 -0.004
 Cl        -0.034 -0.007  0.441   -0.275 -0.077 -0.009   -0.033 -0.071 -0.002
 C          0.008  0.001 -0.061   -0.123  0.024 -0.023   -0.009 -0.031 -0.003
 Cl         0.015  0.001 -0.129   -0.224  0.072 -0.019   -0.056 -0.009 -0.004
 C          0.005  0.001 -0.034   -0.142  0.000 -0.024    0.001 -0.023 -0.002
 Cl        -0.015 -0.005  0.215   -0.156  0.001 -0.006    0.001  0.010  0.001
 C          0.007  0.001 -0.061   -0.123 -0.024 -0.023    0.010 -0.031 -0.001
 Cl         0.013  0.003 -0.131   -0.221 -0.070 -0.022    0.057 -0.010  0.005
 C          0.005  0.001 -0.047   -0.104 -0.018 -0.026    0.003 -0.050 -0.001
 Cl        -0.035 -0.008  0.437   -0.271  0.074 -0.002    0.032 -0.070 -0.001
 C          0.021  0.006 -0.239    0.073  0.002 -0.048    0.001  0.099  0.004
 C         -0.044  0.003 -0.213    0.162  0.004 -0.067    0.000  0.270  0.009
 Cl        -0.200  0.003 -0.321    0.428 -0.000  0.090   -0.003 -0.123 -0.005
 C         -0.055  0.001 -0.122    0.170  0.005 -0.069   -0.000  0.512  0.018
 H         -0.110  0.000 -0.095    0.131  0.005 -0.050   -0.000  0.584  0.020
 C          0.005  0.002 -0.083    0.205  0.003 -0.025    0.000  0.354  0.012
 Cl        -0.004  0.002  0.030    0.216 -0.001  0.034    0.002 -0.180 -0.008
 C          0.079  0.003 -0.122    0.191  0.002 -0.016    0.000  0.247  0.008
 Cl         0.216 -0.001 -0.046    0.371 -0.003  0.080   -0.001 -0.060 -0.003
 C          0.074  0.007 -0.208    0.163  0.003 -0.030    0.000  0.190  0.007
 H          0.128  0.007 -0.235    0.207  0.002 -0.054    0.000  0.100  0.004
 TransDip   0.003 -0.000 -0.002   -0.002  0.000 -0.005    0.000  0.016  0.000

 Mode:                10                     11                     12
 Frequency:       193.17                 204.52                 219.14
 Force Cnst:      0.4526                 0.4507                 0.7182
 Red. Mass:      20.5854                18.2863                25.3835
 IR Active:          YES                    YES                    YES
 IR Intens:        0.117                  0.044                  0.229
 Raman Active:       YES                    YES                    YES
               X      Y      Z        X      Y      Z        X      Y      Z
 C          0.010  0.004 -0.229   -0.002 -0.002  0.130   -0.134 -0.007 -0.035
 C          0.023  0.003 -0.287   -0.020 -0.003  0.261   -0.090 -0.004  0.020
 Cl         0.016  0.010  0.069   -0.018 -0.012 -0.045    0.361  0.268  0.036
 C          0.028  0.003 -0.349   -0.029 -0.004  0.376   -0.107 -0.040  0.053
 Cl        -0.003 -0.007  0.099    0.007  0.006 -0.104   -0.145 -0.031 -0.032
 C          0.032  0.007 -0.371   -0.034 -0.007  0.411   -0.101 -0.009  0.063
 Cl        -0.004  0.000  0.104    0.007 -0.003 -0.107   -0.125  0.042 -0.026
 C          0.028  0.009 -0.350   -0.029 -0.008  0.377   -0.100  0.014  0.056
 Cl        -0.002  0.004  0.098    0.005 -0.001 -0.103   -0.124  0.012 -0.029
 C          0.022  0.007 -0.288   -0.019 -0.006  0.261   -0.090 -0.013  0.021
 Cl         0.011 -0.011  0.070   -0.009  0.009 -0.045    0.298 -0.262  0.020
 C         -0.014 -0.000 -0.039    0.020  0.004 -0.099   -0.130 -0.007 -0.106
 C         -0.020  0.002 -0.030    0.036  0.004 -0.122   -0.119  0.010 -0.106
 Cl         0.222 -0.004  0.112    0.066  0.005 -0.137    0.252 -0.009  0.118
 C         -0.035  0.004 -0.069    0.010  0.005 -0.122   -0.147  0.022 -0.134
 H         -0.040  0.005 -0.067   -0.000  0.005 -0.118   -0.135  0.034 -0.143
 C          0.010  0.002 -0.030    0.047  0.005 -0.090   -0.185  0.009 -0.113
 Cl        -0.026 -0.014  0.395    0.015 -0.013  0.393   -0.247 -0.006  0.028
 C          0.021  0.001 -0.047    0.057  0.007 -0.117   -0.124 -0.007 -0.132
 Cl        -0.256  0.008 -0.228   -0.097  0.007 -0.247    0.240  0.003  0.086
 C          0.019 -0.002 -0.006    0.032  0.008 -0.095   -0.133 -0.019 -0.147
 H          0.022 -0.005 -0.007    0.042  0.011 -0.101   -0.153 -0.032 -0.140
 TransDip  -0.011 -0.000 -0.001   -0.007  0.000  0.000   -0.011  0.001 -0.010

 Mode:                13                     14                     15
 Frequency:       219.54                 221.16                 233.94
 Force Cnst:      0.7980                 0.8561                 0.4122
 Red. Mass:      28.0988                29.7074                12.7836
 IR Active:          YES                    YES                    YES
 IR Intens:        0.157                  0.053                  0.080
 Raman Active:       YES                    YES                    YES
               X      Y      Z        X      Y      Z        X      Y      Z
 C          0.010 -0.106  0.004   -0.073  0.002 -0.030    0.001  0.025 -0.000
 C          0.013 -0.129  0.001   -0.099  0.041 -0.001   -0.020  0.060 -0.010
 Cl         0.378  0.037  0.031   -0.202 -0.001 -0.016   -0.132  0.012 -0.012
 C         -0.030 -0.172 -0.003   -0.092  0.009  0.020   -0.008  0.043 -0.005
 Cl        -0.141 -0.144 -0.016    0.435 -0.315  0.024    0.263 -0.099  0.023
 C          0.005 -0.117  0.001   -0.171  0.002  0.015   -0.000  0.039  0.002
 Cl         0.012  0.549  0.010   -0.199 -0.002 -0.024    0.001  0.223  0.004
 C          0.043 -0.178  0.004   -0.092 -0.006  0.018    0.008  0.042  0.009
 Cl         0.169 -0.146  0.012    0.436  0.310  0.036   -0.262 -0.095 -0.026
 C         -0.002 -0.129  0.002   -0.099 -0.038 -0.004    0.021  0.059  0.013
 Cl        -0.438  0.087 -0.035   -0.193  0.001 -0.014    0.128  0.012  0.012
 C          0.010 -0.090  0.004   -0.085  0.004 -0.068    0.001 -0.107 -0.003
 C          0.010  0.018  0.007   -0.084  0.002 -0.065    0.001  0.100  0.004
 Cl        -0.020 -0.024 -0.013    0.164 -0.002  0.086   -0.002 -0.070 -0.002
 C          0.012  0.070  0.012   -0.103  0.002 -0.087    0.001  0.227  0.009
 H          0.011  0.140  0.015   -0.090  0.000 -0.095    0.000  0.385  0.015
 C          0.015 -0.002  0.007   -0.132  0.003 -0.075    0.002  0.034  0.002
 Cl         0.020 -0.017  0.000   -0.177 -0.001  0.016    0.003 -0.042 -0.002
 C          0.010 -0.089  0.006   -0.086  0.007 -0.089    0.002 -0.215 -0.006
 Cl        -0.018  0.035 -0.007    0.156 -0.003  0.057   -0.002  0.087  0.002
 C          0.011 -0.168  0.004   -0.092  0.009 -0.097    0.002 -0.379 -0.011
 H          0.012 -0.255  0.001   -0.109  0.011 -0.090    0.003 -0.563 -0.018
 TransDip   0.001  0.013  0.001    0.005  0.000 -0.005   -0.000 -0.009 -0.000

 Mode:                16                     17                     18
 Frequency:       237.31                 249.68                 322.27
 Force Cnst:      0.2869                 0.8209                 1.7322
 Red. Mass:       8.6471                22.3491                28.3077
 IR Active:          YES                    YES                    YES
 IR Intens:        0.057                  0.088                  0.058
 Raman Active:       YES                    YES                    YES
               X      Y      Z        X      Y      Z        X      Y      Z
 C         -0.001 -0.012  0.000   -0.053 -0.000  0.020    0.000  0.114  0.001
 C          0.004 -0.022  0.011   -0.132  0.067 -0.014   -0.186  0.173 -0.003
 Cl        -0.069 -0.073 -0.007    0.085  0.238  0.010   -0.223  0.369 -0.014
 C         -0.005 -0.032  0.006   -0.166  0.018 -0.037   -0.180 -0.164 -0.009
 Cl         0.091 -0.096  0.004    0.020 -0.129  0.006   -0.224 -0.340 -0.026
 C          0.000 -0.025 -0.003   -0.258  0.002 -0.050   -0.001 -0.121 -0.002
 Cl         0.001  0.212  0.005   -0.353  0.002 -0.022    0.000 -0.063 -0.001
 C          0.005 -0.031 -0.011   -0.165 -0.016 -0.037    0.178 -0.165  0.003
 Cl        -0.096 -0.096 -0.007    0.025  0.128  0.011    0.219 -0.342  0.013
 C         -0.004 -0.021 -0.013   -0.133 -0.066 -0.016    0.188  0.171  0.009
 Cl         0.074 -0.077  0.004    0.082 -0.240  0.000    0.228  0.369  0.028
 C         -0.001  0.113  0.003    0.042 -0.001  0.060   -0.000 -0.055 -0.002
 C         -0.001 -0.106 -0.004    0.126 -0.002  0.029    0.000 -0.047 -0.002
 Cl         0.001  0.074  0.002   -0.111  0.004 -0.129    0.001  0.010 -0.001
 C         -0.001 -0.221 -0.008    0.171 -0.006  0.087   -0.000  0.006  0.000
 H          0.000 -0.389 -0.014    0.090 -0.009  0.131   -0.001  0.013  0.001
 C         -0.001 -0.007 -0.001    0.276 -0.005  0.118   -0.000  0.047  0.002
 Cl        -0.002  0.036  0.001    0.391  0.002 -0.015    0.000 -0.008 -0.000
 C         -0.001  0.259  0.008    0.159 -0.005  0.160   -0.000  0.057  0.003
 Cl         0.001 -0.098 -0.003   -0.151  0.000 -0.026   -0.001 -0.011  0.001
 C         -0.002  0.428  0.014    0.143 -0.002  0.143   -0.000  0.027  0.001
 H         -0.003  0.633  0.021    0.235  0.001  0.099    0.000  0.051  0.001
 TransDip   0.000  0.008  0.000    0.004 -0.000  0.009   -0.000 -0.008 -0.000

 Mode:                19                     20                     21
 Frequency:       331.28                 340.44                 347.59
 Force Cnst:      1.6701                 0.8546                 2.0812
 Red. Mass:      25.8287                12.5146                29.2367
 IR Active:          YES                    YES                    YES
 IR Intens:        0.037                  0.003                  0.064
 Raman Active:       YES                    YES                    YES
               X      Y      Z        X      Y      Z        X      Y      Z
 C         -0.069  0.000 -0.079   -0.001 -0.006 -0.001   -0.118  0.004 -0.112
 C         -0.012 -0.050 -0.033   -0.044 -0.014  0.479   -0.038 -0.156 -0.075
 Cl         0.024 -0.065  0.006    0.012 -0.000 -0.075    0.121 -0.235  0.016
 C         -0.007 -0.056  0.028   -0.042 -0.006  0.503   -0.083 -0.216  0.016
 Cl        -0.033 -0.091 -0.010    0.009  0.002 -0.077   -0.217 -0.459 -0.030
 C          0.059 -0.000  0.056    0.000  0.008  0.001    0.082 -0.003  0.096
 Cl         0.118 -0.001  0.001    0.001 -0.003 -0.000    0.160  0.000 -0.001
 C         -0.007  0.058  0.024    0.041  0.017 -0.502   -0.084  0.215  0.054
 Cl        -0.036  0.095 -0.006   -0.015  0.010  0.075   -0.209  0.462 -0.017
 C         -0.011  0.050 -0.037    0.043  0.008 -0.478   -0.041  0.158 -0.040
 Cl         0.022  0.064  0.009   -0.008  0.004  0.076    0.124  0.231  0.021
 C         -0.099 -0.002 -0.161   -0.001 -0.027 -0.000   -0.063  0.005 -0.005
 C          0.054  0.003 -0.278   -0.001 -0.026  0.001   -0.082  0.004  0.037
 Cl         0.335  0.014 -0.410   -0.003  0.002  0.003   -0.091 -0.005  0.158
 C          0.003  0.002  0.008   -0.000  0.018  0.000   -0.041 -0.001 -0.022
 H         -0.211  0.001  0.111   -0.000  0.046  0.001   -0.052 -0.003 -0.014
 C          0.012  0.004  0.123    0.001  0.019  0.000    0.061 -0.005 -0.001
 Cl         0.010 -0.002 -0.000    0.002 -0.004 -0.000    0.142  0.002 -0.015
 C         -0.159 -0.002  0.245    0.002 -0.002 -0.001    0.074 -0.003 -0.023
 Cl        -0.318 -0.017  0.469    0.002  0.000 -0.003    0.069  0.005 -0.118
 C         -0.107 -0.001 -0.062    0.001 -0.018  0.000    0.046  0.001  0.030
 H          0.094 -0.002 -0.156    0.001 -0.026 -0.000    0.061  0.001  0.021
 TransDip  -0.006 -0.000  0.001   -0.000 -0.002  0.000   -0.007  0.000 -0.004

 Mode:                22                     23                     24
 Frequency:       360.20                 377.68                 382.10
 Force Cnst:      0.9408                 2.7018                 0.9123
 Red. Mass:      12.3068                32.1481                10.6051
 IR Active:          YES                    YES                    YES
 IR Intens:        0.352                  0.109                  0.895
 Raman Active:       YES                    YES                    YES
               X      Y      Z        X      Y      Z        X      Y      Z
 C         -0.037 -0.007  0.508   -0.086  0.002  0.053   -0.001 -0.082  0.012
 C         -0.022 -0.020  0.308   -0.120  0.103  0.041   -0.053 -0.014 -0.007
 Cl         0.021 -0.035 -0.040   -0.242  0.421 -0.018    0.032  0.049  0.004
 C          0.006 -0.019 -0.195   -0.023 -0.048 -0.020   -0.029  0.037 -0.031
 Cl        -0.033 -0.057  0.026   -0.054 -0.122 -0.004    0.047  0.034  0.008
 C          0.032  0.007 -0.453    0.202 -0.002 -0.039    0.003  0.052 -0.013
 Cl        -0.019 -0.001  0.064    0.599 -0.004  0.055    0.004 -0.021  0.002
 C          0.005  0.024 -0.196   -0.023  0.047 -0.024    0.029  0.039  0.023
 Cl        -0.029  0.053  0.028   -0.050  0.119  0.001   -0.051  0.043 -0.006
 C         -0.025  0.010  0.309   -0.123 -0.101  0.033    0.049 -0.017  0.026
 Cl         0.024  0.033 -0.038   -0.245 -0.419 -0.034   -0.036  0.044 -0.005
 C          0.015  0.010  0.136   -0.061  0.011  0.008    0.001 -0.399 -0.008
 C          0.143  0.013  0.028   -0.023  0.013 -0.009    0.004 -0.429 -0.010
 Cl        -0.003  0.003 -0.167   -0.020 -0.002  0.018   -0.003  0.056  0.001
 C          0.123  0.005 -0.035   -0.008  0.003 -0.032    0.004 -0.085 -0.004
 H          0.215  0.009 -0.082   -0.018  0.004 -0.026    0.008 -0.182 -0.009
 C         -0.016 -0.010 -0.104    0.026 -0.012 -0.020   -0.001  0.471  0.013
 Cl        -0.053 -0.000  0.067    0.075  0.002  0.009    0.000 -0.064 -0.001
 C         -0.084 -0.012 -0.084   -0.005 -0.011 -0.014   -0.002  0.404  0.010
 Cl         0.085  0.003 -0.023    0.031  0.002 -0.023    0.005 -0.052 -0.006
 C         -0.118  0.001  0.021   -0.026  0.005  0.011   -0.002 -0.191 -0.004
 H         -0.217  0.006  0.068   -0.020  0.010  0.007   -0.006 -0.382 -0.009
 TransDip   0.005  0.000  0.018   -0.010  0.001 -0.002    0.001 -0.030 -0.000

 Mode:                25                     26                     27
 Frequency:       455.02                 458.88                 507.28
 Force Cnst:      1.7443                 0.4113                 1.0749
 Red. Mass:      14.2991                 3.3149                 7.0892
 IR Active:          YES                    YES                    YES
 IR Intens:       12.779                  3.198                  0.102
 Raman Active:       YES                    YES                    YES
               X      Y      Z        X      Y      Z        X      Y      Z
 C         -0.196  0.002  0.037    0.001  0.048  0.001   -0.004  0.004 -0.041
 C         -0.074 -0.048  0.131    0.032  0.017  0.007   -0.020 -0.005  0.210
 Cl         0.033 -0.048 -0.008   -0.009 -0.015 -0.002    0.002 -0.002 -0.013
 C         -0.023  0.008 -0.013    0.022 -0.012  0.008   -0.004 -0.001  0.032
 Cl         0.069  0.092  0.008   -0.016 -0.011 -0.002    0.002  0.003 -0.004
 C          0.013  0.002 -0.153   -0.000 -0.023  0.002    0.019  0.004 -0.246
 Cl         0.041 -0.000  0.020   -0.000  0.007 -0.000    0.000 -0.000  0.022
 C         -0.025 -0.009 -0.013   -0.022 -0.011 -0.009   -0.006 -0.001  0.033
 Cl         0.069 -0.093  0.004    0.016 -0.010  0.002    0.003 -0.003 -0.004
 C         -0.076  0.044  0.132   -0.031  0.017 -0.009   -0.023 -0.001  0.210
 Cl         0.034  0.047 -0.006    0.009 -0.016  0.002    0.003  0.001 -0.013
 C         -0.267  0.009 -0.166    0.002  0.186  0.007    0.002  0.008 -0.210
 C         -0.260  0.011 -0.182    0.002  0.226  0.008   -0.171  0.003 -0.119
 Cl        -0.063 -0.005  0.160    0.000 -0.016 -0.001    0.049 -0.001  0.031
 C         -0.212  0.004 -0.282    0.002 -0.206 -0.006   -0.200 -0.005  0.137
 H         -0.320 -0.009 -0.229    0.004 -0.656 -0.022   -0.423 -0.008  0.249
 C          0.015  0.008 -0.154   -0.000  0.121  0.005    0.006 -0.008  0.257
 Cl         0.355 -0.001  0.042   -0.002 -0.004 -0.000   -0.049  0.002 -0.069
 C         -0.165  0.007 -0.096    0.001  0.143  0.005    0.207 -0.006  0.158
 Cl        -0.013 -0.004  0.110   -0.000 -0.008 -0.000   -0.028  0.003 -0.075
 C         -0.220  0.000 -0.164    0.002 -0.185 -0.006    0.242  0.002 -0.067
 H         -0.159 -0.008 -0.199    0.003 -0.602 -0.021    0.462  0.003 -0.173
 TransDip  -0.099  0.001 -0.058    0.001 -0.057 -0.002    0.008  0.000  0.006

 Mode:                28                     29                     30
 Frequency:       568.49                 590.59                 604.89
 Force Cnst:      2.3064                 2.4661                 2.6039
 Red. Mass:      12.1128                12.0005                12.0784
 IR Active:          YES                    YES                    YES
 IR Intens:       58.087                  2.611                  0.069
 Raman Active:       YES                    YES                    YES
               X      Y      Z        X      Y      Z        X      Y      Z
 C          0.279  0.000 -0.112   -0.003 -0.315 -0.010    0.000  0.014  0.002
 C          0.150  0.055  0.119   -0.230 -0.149 -0.042    0.056  0.019 -0.506
 Cl        -0.038  0.044 -0.009    0.031  0.047  0.004   -0.005 -0.002  0.033
 C          0.109  0.005  0.079   -0.209  0.088  0.012   -0.027 -0.014  0.485
 Cl        -0.060 -0.067 -0.012    0.052  0.010  0.003   -0.000  0.001 -0.031
 C          0.070  0.004 -0.178    0.001  0.201 -0.002   -0.000 -0.015  0.001
 Cl        -0.090  0.000  0.006    0.000 -0.038 -0.000   -0.000  0.002 -0.000
 C          0.110 -0.008  0.080    0.208  0.086 -0.004    0.028  0.004 -0.486
 Cl        -0.060  0.068 -0.009   -0.052  0.009 -0.003   -0.000 -0.000  0.031
 C          0.150 -0.061  0.116    0.225 -0.153  0.042   -0.056  0.001  0.506
 Cl        -0.038 -0.043 -0.010   -0.029  0.049 -0.003    0.004 -0.001 -0.034
 C          0.274  0.003 -0.194   -0.003 -0.311 -0.009    0.001 -0.003 -0.001
 C          0.150  0.005 -0.061   -0.001  0.459  0.015   -0.000 -0.021 -0.001
 Cl        -0.110 -0.005  0.167    0.001 -0.027 -0.002   -0.000  0.003  0.001
 C          0.152  0.006 -0.174   -0.001 -0.041  0.001   -0.000 -0.003 -0.000
 H          0.317  0.010 -0.259   -0.003 -0.163 -0.002   -0.001 -0.018 -0.000
 C          0.044  0.003 -0.219    0.001 -0.374 -0.010   -0.000  0.027  0.001
 Cl        -0.052 -0.001  0.028   -0.000  0.028  0.001    0.000 -0.002 -0.000
 C          0.052  0.008 -0.160   -0.000  0.328  0.013    0.000 -0.013 -0.001
 Cl        -0.132 -0.007  0.194    0.001 -0.023 -0.003   -0.000  0.000  0.000
 C          0.117  0.011 -0.286   -0.001  0.039  0.004    0.000 -0.000 -0.001
 H          0.114  0.013 -0.284    0.001 -0.075 -0.000    0.000  0.037  0.000
 TransDip   0.218  0.004 -0.109   -0.002 -0.052 -0.000    0.001  0.008 -0.000

 Mode:                31                     32                     33
 Frequency:       643.27                 656.66                 668.51
 Force Cnst:      2.5926                 2.7695                 2.6411
 Red. Mass:      10.6339                10.9009                10.0303
 IR Active:          YES                    YES                    YES
 IR Intens:        5.013                 19.435                  9.635
 Raman Active:       YES                    YES                    YES
               X      Y      Z        X      Y      Z        X      Y      Z
 C          0.069 -0.008  0.348    0.002 -0.032 -0.001   -0.180 -0.001  0.024
 C          0.086  0.015  0.043   -0.182  0.038 -0.019   -0.218 -0.019  0.045
 Cl        -0.019  0.019  0.003    0.065 -0.070  0.005    0.044 -0.045  0.002
 C          0.110  0.005 -0.377   -0.219  0.272 -0.011   -0.191  0.021 -0.144
 Cl        -0.024 -0.024  0.017   -0.013 -0.103 -0.003    0.045  0.045  0.010
 C          0.018 -0.008  0.530    0.005  0.423  0.006   -0.173  0.002  0.138
 Cl        -0.048  0.001 -0.031   -0.002 -0.050 -0.001    0.117 -0.001  0.002
 C          0.114  0.011 -0.374    0.228  0.269  0.025   -0.185 -0.009 -0.144
 Cl        -0.024  0.023  0.017    0.011 -0.102 -0.001    0.044 -0.047  0.008
 C          0.090 -0.018  0.041    0.188  0.036  0.019   -0.213  0.018  0.046
 Cl        -0.020 -0.020  0.002   -0.067 -0.070 -0.007    0.043  0.044  0.003
 C          0.051  0.002 -0.144    0.000  0.180  0.006   -0.011  0.002 -0.038
 C         -0.074  0.005 -0.110   -0.002 -0.036 -0.001    0.111  0.001 -0.072
 Cl        -0.001 -0.001  0.041    0.001  0.008 -0.000   -0.059 -0.002  0.056
 C         -0.110 -0.001  0.048   -0.002 -0.081 -0.002    0.146  0.008 -0.247
 H         -0.231 -0.000  0.108   -0.002 -0.392 -0.012    0.223  0.008 -0.288
 C         -0.041 -0.007  0.090   -0.003  0.326  0.012    0.232  0.008 -0.146
 Cl         0.029  0.001 -0.010    0.001 -0.014 -0.000   -0.142 -0.000 -0.005
 C          0.025  0.004  0.017   -0.001 -0.339 -0.012    0.254 -0.003 -0.008
 Cl        -0.019 -0.000 -0.002    0.000  0.016  0.000   -0.056 -0.003  0.079
 C          0.036  0.006 -0.205   -0.002  0.084  0.001    0.266 -0.003  0.113
 H          0.131  0.007 -0.253   -0.003  0.189  0.006    0.428  0.002  0.035
 TransDip   0.070  0.001 -0.013    0.001  0.141  0.003    0.002  0.005 -0.099

 Mode:                34                     35                     36
 Frequency:       686.38                 702.19                 745.56
 Force Cnst:      2.0024                 2.3756                 3.4993
 Red. Mass:       7.2140                 8.1774                10.6847
 IR Active:          YES                    YES                    YES
 IR Intens:       45.267                 11.447                  6.582
 Raman Active:       YES                    YES                    YES
               X      Y      Z        X      Y      Z        X      Y      Z
 C          0.000  0.233  0.004    0.059 -0.002 -0.025   -0.055 -0.019  0.628
 C          0.048  0.198  0.004    0.127 -0.014  0.046    0.037 -0.001 -0.367
 Cl         0.034 -0.086  0.002   -0.028  0.030 -0.003   -0.004  0.004  0.014
 C          0.012  0.158  0.008    0.139 -0.027 -0.015   -0.009 -0.008  0.219
 Cl        -0.043 -0.082 -0.005   -0.022 -0.020 -0.001   -0.000 -0.000 -0.005
 C          0.002  0.166  0.002    0.133 -0.004  0.035    0.026  0.004 -0.168
 Cl        -0.000 -0.012 -0.000   -0.078  0.001 -0.007   -0.006 -0.000  0.002
 C         -0.009  0.158 -0.000    0.139  0.021 -0.014   -0.003 -0.003  0.220
 Cl         0.043 -0.083  0.002   -0.023  0.023 -0.001   -0.002  0.003 -0.005
 C         -0.045  0.200  0.003    0.128  0.008  0.046    0.043  0.001 -0.367
 Cl        -0.035 -0.086 -0.005   -0.028 -0.028 -0.004   -0.003 -0.001  0.014
 C         -0.001  0.026  0.004   -0.099 -0.006  0.164   -0.010  0.014 -0.068
 C         -0.001 -0.137 -0.003   -0.230  0.000  0.046   -0.040 -0.004 -0.131
 Cl         0.000 -0.001 -0.001    0.029  0.002 -0.062   -0.015 -0.001  0.032
 C         -0.001  0.115  0.001   -0.243  0.011 -0.362   -0.069  0.005 -0.098
 H         -0.002  0.591  0.017   -0.246  0.005 -0.367   -0.186  0.019 -0.043
 C          0.001 -0.297 -0.012    0.068  0.007 -0.130    0.075 -0.004  0.024
 Cl        -0.000  0.009  0.000   -0.015  0.000 -0.014   -0.028  0.000 -0.010
 C          0.000  0.322  0.010    0.139 -0.002 -0.017    0.114  0.003  0.028
 Cl         0.000 -0.012 -0.000   -0.005 -0.001  0.034   -0.019 -0.000  0.013
 C          0.001 -0.127  0.001    0.146 -0.012  0.391    0.109  0.000 -0.068
 H          0.001 -0.399 -0.008    0.090 -0.012  0.426    0.261 -0.019 -0.144
 TransDip   0.002  0.215  0.005    0.105 -0.003  0.025    0.074 -0.003 -0.035

 Mode:                37                     38                     39
 Frequency:       752.27                 819.61                 869.46
 Force Cnst:      1.5102                 4.8445                 5.3576
 Red. Mass:       4.5293                12.2403                12.0288
 IR Active:          YES                    YES                    YES
 IR Intens:       17.414                 44.613                  0.520
 Raman Active:       YES                    YES                    YES
               X      Y      Z        X      Y      Z        X      Y      Z
 C          0.000 -0.158 -0.014   -0.299  0.004 -0.079    0.001  0.216  0.005
 C         -0.072 -0.146 -0.010    0.052 -0.203  0.017   -0.310  0.310 -0.020
 Cl        -0.009  0.038  0.000   -0.036  0.044 -0.003    0.045 -0.087  0.002
 C         -0.071 -0.030 -0.005    0.150 -0.188  0.003   -0.311 -0.307 -0.030
 Cl         0.021  0.022  0.002    0.011  0.020  0.001    0.048  0.091  0.005
 C          0.000  0.015  0.003    0.387 -0.004  0.033   -0.002 -0.249 -0.005
 Cl        -0.000 -0.004 -0.000   -0.120  0.001 -0.009    0.000 -0.006 -0.000
 C          0.071 -0.030 -0.002    0.154  0.184  0.010    0.305 -0.310  0.019
 Cl        -0.021  0.023 -0.001    0.010 -0.019  0.000   -0.047  0.091 -0.002
 C          0.070 -0.148  0.016    0.056  0.204  0.026    0.313  0.308  0.031
 Cl         0.010  0.037  0.001   -0.037 -0.044 -0.005   -0.046 -0.086 -0.006
 C          0.001  0.380  0.014   -0.294  0.003 -0.088    0.002  0.021  0.001
 C          0.000 -0.227 -0.005    0.203  0.008 -0.253   -0.001 -0.004  0.003
 Cl         0.000  0.008 -0.000   -0.051 -0.002  0.065    0.000 -0.000 -0.000
 C          0.000  0.057  0.003    0.279 -0.001  0.005   -0.001 -0.014  0.001
 H          0.001  0.425  0.015    0.088  0.006  0.105    0.002  0.109  0.003
 C         -0.001 -0.089 -0.004    0.296 -0.001  0.058   -0.003  0.004 -0.001
 Cl         0.001 -0.000  0.000   -0.090 -0.000  0.002    0.001 -0.001  0.000
 C         -0.002  0.072  0.001   -0.067 -0.009  0.231    0.001 -0.011 -0.003
 Cl         0.000  0.003  0.000    0.035  0.002 -0.050   -0.000  0.001  0.001
 C         -0.001 -0.038 -0.002   -0.129  0.001  0.034    0.002  0.039 -0.000
 H         -0.001 -0.713 -0.024    0.174 -0.009 -0.117    0.001 -0.264 -0.010
 TransDip  -0.003 -0.134 -0.003    0.214 -0.001 -0.004   -0.001 -0.023 -0.000

 Mode:                40                     41                     42
 Frequency:       880.69                 903.35                 917.79
 Force Cnst:      0.6776                 0.6997                 5.3652
 Red. Mass:       1.4827                 1.4552                10.8106
 IR Active:          YES                    YES                    YES
 IR Intens:        7.757                  8.919                  6.311
 Raman Active:       YES                    YES                    YES
               X      Y      Z        X      Y      Z        X      Y      Z
 C          0.001  0.000  0.000   -0.002 -0.003 -0.001    0.236  0.000 -0.023
 C          0.011  0.003  0.000   -0.017 -0.015 -0.001    0.103  0.193  0.022
 Cl        -0.001  0.000 -0.000    0.000  0.001 -0.000    0.014 -0.023  0.000
 C          0.011  0.009  0.001   -0.019 -0.012 -0.002    0.039  0.250  0.005
 Cl        -0.002 -0.003 -0.000    0.003  0.004  0.000   -0.030 -0.040 -0.003
 C         -0.001  0.002 -0.000    0.003  0.002  0.000   -0.324  0.001 -0.024
 Cl         0.000  0.000  0.000   -0.001 -0.001 -0.000    0.061 -0.001  0.005
 C         -0.011  0.007 -0.001    0.019 -0.009  0.002    0.041 -0.254 -0.004
 Cl         0.002 -0.002  0.000   -0.003  0.003 -0.000   -0.030  0.042 -0.002
 C         -0.010  0.001 -0.000    0.015 -0.013  0.001    0.106 -0.192  0.015
 Cl         0.001  0.000  0.000   -0.001  0.001  0.000    0.014  0.022  0.001
 C         -0.000 -0.036 -0.001    0.001  0.075  0.002   -0.123  0.007 -0.014
 C          0.000  0.063  0.002   -0.000  0.015  0.001    0.051  0.007 -0.255
 Cl        -0.000 -0.004 -0.000    0.000 -0.002 -0.000   -0.029 -0.001  0.042
 C          0.000 -0.169 -0.006   -0.000 -0.056 -0.001    0.035  0.007 -0.178
 H         -0.005  0.925  0.032   -0.001  0.367  0.013   -0.380 -0.001  0.024
 C         -0.000  0.058  0.002   -0.001  0.018  0.000    0.315 -0.003  0.086
 Cl        -0.000 -0.004 -0.000    0.000 -0.002 -0.000   -0.055 -0.000 -0.002
 C         -0.000 -0.025 -0.001    0.001  0.053 -0.000   -0.200 -0.009  0.339
 Cl         0.000  0.001 -0.000   -0.000 -0.004  0.000    0.048  0.002 -0.063
 C         -0.001  0.067  0.003    0.002 -0.162 -0.006   -0.217 -0.012  0.094
 H          0.001 -0.316 -0.011   -0.004  0.907  0.033   -0.082  0.042  0.038
 TransDip  -0.001  0.089  0.003   -0.001  0.096  0.003    0.034 -0.001  0.073

 Mode:                43                     44                     45
 Frequency:      1061.89                1100.62                1144.33
 Force Cnst:      6.8758                 3.2772                 1.6401
 Red. Mass:      10.3493                 4.5918                 2.1257
 IR Active:          YES                    YES                    YES
 IR Intens:       53.389                 37.391                 55.820
 Raman Active:       YES                    YES                    YES
               X      Y      Z        X      Y      Z        X      Y      Z
 C          0.174 -0.001 -0.001   -0.148  0.000 -0.009   -0.014 -0.000 -0.010
 C         -0.128  0.113 -0.006    0.075 -0.163  0.002    0.020 -0.079  0.002
 Cl         0.007 -0.012  0.000   -0.009  0.016 -0.000   -0.004  0.008 -0.000
 C         -0.144 -0.240 -0.015    0.080  0.132  0.009   -0.003  0.004  0.000
 Cl         0.018  0.029  0.002   -0.007 -0.012 -0.001    0.001  0.001  0.000
 C          0.240 -0.001  0.018   -0.157  0.001 -0.012   -0.051  0.000 -0.004
 Cl        -0.025  0.000 -0.002    0.016 -0.000  0.001    0.006 -0.000  0.000
 C         -0.141  0.242 -0.006    0.078 -0.133  0.004   -0.003 -0.004 -0.000
 Cl         0.018 -0.029  0.001   -0.007  0.013 -0.000    0.002 -0.001  0.000
 C         -0.130 -0.110 -0.010    0.077  0.162  0.008    0.021  0.079  0.005
 Cl         0.008  0.011  0.001   -0.009 -0.016 -0.001   -0.004 -0.007 -0.001
 C          0.264 -0.003  0.072   -0.047 -0.001  0.006    0.048 -0.002  0.046
 C         -0.113 -0.009  0.293   -0.120 -0.010  0.295   -0.012 -0.000  0.017
 Cl         0.014  0.001 -0.027    0.017  0.001 -0.031    0.003  0.000 -0.003
 C         -0.126  0.008 -0.254    0.017  0.001 -0.047   -0.037 -0.001  0.041
 H         -0.082  0.011 -0.279    0.543  0.014 -0.301   -0.617 -0.014  0.339
 C          0.287 -0.002  0.077    0.095  0.000  0.001    0.197 -0.000  0.026
 Cl        -0.030  0.000 -0.005   -0.012  0.000 -0.001   -0.022  0.000 -0.003
 C         -0.129 -0.011  0.303    0.021 -0.003  0.093    0.086  0.005 -0.140
 Cl         0.016  0.001 -0.031   -0.002  0.000 -0.004   -0.011 -0.001  0.018
 C         -0.124  0.009 -0.245   -0.015  0.006 -0.183   -0.065  0.002 -0.058
 H         -0.071  0.008 -0.272    0.378  0.018 -0.388   -0.605 -0.011  0.197
 TransDip  -0.003 -0.007  0.234    0.062 -0.006  0.186    0.234  0.002 -0.052

 Mode:                46                     47                     48
 Frequency:      1166.93                1253.58                1259.88
 Force Cnst:      8.7811                11.0851                 4.3057
 Red. Mass:      10.9448                11.9725                 4.6040
 IR Active:          YES                    YES                    YES
 IR Intens:       14.150                  0.136                 23.320
 Raman Active:       YES                    YES                    YES
               X      Y      Z        X      Y      Z        X      Y      Z
 C         -0.115  0.002 -0.006    0.001  0.413  0.008    0.165 -0.001  0.029
 C         -0.118  0.402 -0.003   -0.351 -0.187 -0.036    0.119  0.020  0.008
 Cl         0.021 -0.041  0.001   -0.001 -0.003  0.000   -0.006  0.005 -0.000
 C          0.118  0.141  0.012    0.353 -0.210  0.025   -0.068 -0.221 -0.010
 Cl        -0.017 -0.024 -0.002    0.001 -0.000 -0.000    0.008  0.019  0.001
 C          0.287 -0.002  0.023    0.002  0.410  0.008   -0.200  0.002 -0.016
 Cl        -0.035  0.000 -0.003    0.000  0.001  0.000    0.020 -0.000  0.002
 C          0.118 -0.143  0.007   -0.355 -0.205 -0.033   -0.064  0.221 -0.001
 Cl        -0.017  0.024 -0.001   -0.001 -0.000 -0.000    0.008 -0.019  0.000
 C         -0.122 -0.400 -0.018    0.349 -0.193  0.028    0.118 -0.022  0.007
 Cl         0.021  0.040  0.003    0.001 -0.003 -0.000   -0.006 -0.005 -0.000
 C         -0.313  0.001 -0.020    0.001 -0.027 -0.003   -0.179  0.003 -0.071
 C         -0.173 -0.006  0.179    0.000  0.005  0.000   -0.201  0.001 -0.027
 Cl         0.016  0.001 -0.024    0.000 -0.000  0.000    0.007  0.000 -0.005
 C          0.112 -0.006  0.181   -0.001  0.002  0.000    0.101 -0.003  0.103
 H          0.234 -0.004  0.152    0.003 -0.006 -0.002    0.767  0.010 -0.210
 C          0.230  0.002 -0.032    0.000 -0.001 -0.000    0.095 -0.001  0.030
 Cl        -0.030 -0.000 -0.001    0.000  0.000  0.000   -0.011 -0.000  0.000
 C          0.184  0.008 -0.224    0.000  0.002  0.001    0.036  0.003 -0.083
 Cl        -0.018 -0.001  0.029    0.000  0.000 -0.000   -0.003 -0.000  0.007
 C         -0.062  0.003 -0.099   -0.001  0.009  0.001   -0.019 -0.001  0.027
 H          0.065  0.008 -0.187   -0.009 -0.049  0.003   -0.182 -0.004  0.102
 TransDip   0.120  0.001 -0.014   -0.000  0.012  0.001   -0.153  0.001 -0.021

 Mode:                49                     50                     51
 Frequency:      1266.97                1286.50                1348.11
 Force Cnst:      1.2853                11.3130                10.6417
 Red. Mass:       1.3590                11.6014                 9.9383
 IR Active:          YES                    YES                    YES
 IR Intens:        1.639                  5.723                 67.114
 Raman Active:       YES                    YES                    YES
               X      Y      Z        X      Y      Z        X      Y      Z
 C          0.034  0.000 -0.004   -0.017  0.000 -0.042   -0.140 -0.016 -0.069
 C          0.025  0.005  0.003   -0.035 -0.020  0.004    0.063  0.159  0.014
 Cl        -0.001  0.001 -0.000    0.001 -0.000 -0.000   -0.001 -0.007 -0.001
 C         -0.012 -0.048 -0.002    0.007  0.058  0.004    0.104 -0.162  0.008
 Cl         0.002  0.004  0.000   -0.001 -0.004 -0.000   -0.002  0.008 -0.000
 C         -0.045  0.001 -0.004    0.057 -0.001  0.003   -0.207 -0.013 -0.018
 Cl         0.004 -0.000  0.000   -0.005  0.000 -0.000    0.013  0.000  0.001
 C         -0.013  0.048  0.000    0.002 -0.057  0.001    0.074  0.179  0.012
 Cl         0.002 -0.004  0.000   -0.001  0.004 -0.000   -0.000 -0.009 -0.000
 C          0.026 -0.006  0.003   -0.031  0.022  0.006    0.091 -0.141  0.011
 Cl        -0.001 -0.001 -0.000    0.001  0.000 -0.000   -0.002  0.006 -0.001
 C         -0.051 -0.002  0.053    0.024 -0.016  0.460   -0.181 -0.007  0.287
 C          0.014 -0.001  0.043   -0.270  0.008 -0.246    0.345 -0.000 -0.001
 Cl         0.001  0.000 -0.003   -0.005 -0.000  0.003   -0.014 -0.000  0.004
 C          0.017 -0.001  0.031    0.287  0.007 -0.189   -0.114  0.008 -0.227
 H         -0.516 -0.012  0.303    0.092  0.004 -0.097   -0.171  0.008 -0.247
 C          0.023  0.003 -0.080    0.001 -0.015  0.435   -0.218 -0.009  0.246
 Cl        -0.001 -0.000  0.002   -0.004  0.000 -0.001    0.012  0.000 -0.009
 C         -0.065  0.002 -0.048   -0.307  0.008 -0.251    0.363  0.000  0.015
 Cl         0.001 -0.000  0.002   -0.005 -0.000  0.004   -0.014 -0.000  0.003
 C          0.013 -0.000  0.003    0.319  0.007 -0.186   -0.138  0.007 -0.224
 H          0.705  0.015 -0.336    0.108  0.005 -0.084   -0.058  0.015 -0.310
 TransDip  -0.041  0.001  0.003    0.075  0.002 -0.014   -0.195  0.027 -0.173

 Mode:                52                     53                     54
 Frequency:      1351.25                1399.85                1486.66
 Force Cnst:     12.9066                 8.0029                 4.1877
 Red. Mass:      11.9975                 6.9316                 3.2159
 IR Active:          YES                    YES                    YES
 IR Intens:      182.350                123.666                 88.782
 Raman Active:       YES                    YES                    YES
               X      Y      Z        X      Y      Z        X      Y      Z
 C         -0.011  0.411  0.004    0.359  0.001  0.006    0.071 -0.001  0.016
 C          0.348 -0.213  0.025   -0.007 -0.164 -0.002    0.040 -0.009  0.002
 Cl        -0.016  0.015 -0.001    0.001  0.009 -0.000   -0.000  0.001  0.000
 C         -0.347 -0.224 -0.032   -0.208  0.154 -0.013   -0.067  0.022 -0.005
 Cl         0.017  0.018  0.002    0.004 -0.005  0.000    0.001 -0.000  0.000
 C         -0.012  0.366  0.006    0.240  0.003  0.019    0.045 -0.000  0.004
 Cl         0.001 -0.012 -0.000   -0.011 -0.000 -0.001   -0.001  0.000 -0.000
 C          0.360 -0.209  0.025   -0.205 -0.156 -0.019   -0.067 -0.021 -0.006
 Cl        -0.017  0.017 -0.001    0.004  0.005  0.000    0.001  0.000  0.000
 C         -0.342 -0.226 -0.032   -0.011  0.161  0.004    0.040  0.009  0.002
 Cl         0.016  0.016  0.002    0.001 -0.009 -0.000   -0.000 -0.001  0.000
 C         -0.006 -0.078  0.013   -0.203 -0.004  0.117   -0.175  0.002 -0.061
 C          0.017  0.008  0.001    0.076  0.002 -0.061   -0.043 -0.004  0.128
 Cl        -0.001 -0.001  0.000   -0.003 -0.000  0.002    0.000  0.000 -0.006
 C         -0.004  0.004 -0.013   -0.076 -0.000  0.004    0.218  0.004 -0.101
 H         -0.017 -0.009 -0.010    0.321  0.008 -0.204   -0.593 -0.013  0.305
 C         -0.011 -0.002  0.014   -0.009 -0.003  0.086   -0.152  0.001 -0.052
 Cl         0.001  0.000 -0.000   -0.001  0.000 -0.004    0.006 -0.000  0.003
 C          0.014  0.003  0.001    0.207  0.003 -0.075    0.043 -0.005  0.139
 Cl        -0.001 -0.000  0.000   -0.007 -0.000  0.007   -0.000  0.000 -0.006
 C         -0.004  0.013 -0.011   -0.191  0.000 -0.029    0.122  0.003 -0.086
 H         -0.008 -0.067 -0.014    0.432  0.015 -0.361   -0.546 -0.010  0.237
 TransDip  -0.014 -0.432 -0.015    0.335 -0.002 -0.120   -0.258 -0.006  0.157

 Mode:                55                     56                     57
 Frequency:      1535.24                1566.21                1570.49
 Force Cnst:     16.6412                16.7250                14.7335
 Red. Mass:      11.9835                11.5722                10.1388
 IR Active:          YES                    YES                    YES
 IR Intens:        0.010                 16.726                  0.129
 Raman Active:       YES                    YES                    YES
               X      Y      Z        X      Y      Z        X      Y      Z
 C         -0.002 -0.517 -0.010   -0.351 -0.002 -0.016    0.172 -0.004  0.046
 C          0.130  0.305  0.017    0.402  0.134  0.035   -0.165 -0.059 -0.019
 Cl        -0.003 -0.001 -0.000   -0.005 -0.003 -0.000    0.002  0.002  0.001
 C          0.105 -0.324  0.002   -0.345  0.073 -0.027    0.138 -0.030  0.009
 Cl        -0.001  0.003 -0.000    0.003 -0.001  0.000   -0.001  0.000 -0.000
 C          0.002  0.527  0.010    0.168  0.002  0.014   -0.067  0.002 -0.005
 Cl        -0.000 -0.006 -0.000    0.001 -0.000  0.000   -0.000 -0.000 -0.000
 C         -0.102 -0.321 -0.014   -0.348 -0.072 -0.030    0.138  0.027  0.010
 Cl         0.001  0.003  0.000    0.003  0.001  0.000   -0.001 -0.000 -0.000
 C         -0.132  0.307 -0.006    0.399 -0.135  0.029   -0.164  0.063 -0.016
 Cl         0.003 -0.001  0.000   -0.004  0.003 -0.000    0.002 -0.002  0.001
 C          0.000  0.040  0.003    0.062  0.006 -0.182   -0.082  0.015 -0.417
 C         -0.002 -0.004 -0.002    0.149 -0.004  0.129    0.160 -0.009  0.288
 Cl         0.000  0.000  0.000   -0.002  0.000 -0.001   -0.003  0.000 -0.003
 C         -0.000 -0.003  0.002   -0.083  0.003 -0.079    0.081  0.009 -0.245
 H          0.001  0.004  0.002    0.013  0.005 -0.142   -0.300  0.002 -0.080
 C         -0.000  0.001 -0.004    0.061 -0.007  0.207   -0.014 -0.015  0.434
 Cl         0.000  0.000  0.000   -0.001  0.000 -0.003   -0.001  0.000 -0.005
 C          0.000 -0.003  0.002   -0.151  0.005 -0.168   -0.121  0.009 -0.285
 Cl         0.000  0.000 -0.000    0.002 -0.000  0.002    0.001 -0.000  0.003
 C          0.001 -0.006 -0.002    0.035 -0.003  0.098   -0.070 -0.008  0.213
 H         -0.003  0.040  0.002    0.118 -0.002  0.070    0.262 -0.001  0.066
 TransDip  -0.002  0.002  0.001    0.131 -0.000  0.004   -0.003  0.000  0.011

 Mode:                58                     59                     60
 Frequency:      1617.04                3202.40                3219.99
 Force Cnst:     11.1818                 6.5980                 6.6740
 Red. Mass:       7.2581                 1.0920                 1.0925
 IR Active:          YES                    YES                    YES
 IR Intens:        6.925                  0.218                  1.698
 Raman Active:       YES                    YES                    YES
               X      Y      Z        X      Y      Z        X      Y      Z
 C          0.105 -0.000  0.005    0.000  0.000 -0.000    0.000  0.000 -0.000
 C         -0.035 -0.015 -0.003    0.000 -0.000  0.000   -0.000  0.000  0.000
 Cl         0.001  0.000  0.000   -0.000  0.000 -0.000   -0.000 -0.000 -0.000
 C          0.020 -0.004  0.002   -0.000  0.000  0.000   -0.000 -0.000 -0.000
 Cl        -0.000  0.000  0.000    0.000 -0.000  0.000   -0.000  0.000 -0.000
 C         -0.007 -0.000 -0.001    0.000 -0.000 -0.000    0.000 -0.000 -0.000
 Cl        -0.000  0.000 -0.000   -0.000 -0.000  0.000    0.000  0.000 -0.000
 C          0.020  0.004  0.002   -0.000 -0.000 -0.000   -0.000  0.000 -0.000
 Cl        -0.000 -0.000 -0.000    0.000  0.000  0.000   -0.000  0.000 -0.000
 C         -0.035  0.015 -0.002    0.000  0.000  0.000   -0.000 -0.000  0.000
 Cl         0.001 -0.000  0.000   -0.000 -0.000 -0.000   -0.000  0.000 -0.000
 C         -0.295 -0.001  0.039   -0.002 -0.000  0.002    0.000 -0.000  0.000
 C          0.301 -0.002  0.076    0.000 -0.000  0.001    0.004  0.000 -0.001
 Cl        -0.002  0.000 -0.003    0.000  0.000 -0.000   -0.000 -0.000  0.000
 C         -0.324 -0.004  0.104   -0.002  0.000 -0.003   -0.039  0.003 -0.078
 H          0.293  0.009 -0.214    0.018 -0.001  0.037    0.445 -0.029  0.890
 C          0.145  0.002 -0.060    0.000 -0.000  0.001   -0.002 -0.000  0.002
 Cl         0.002 -0.000  0.001   -0.000  0.000 -0.000    0.000 -0.000 -0.000
 C         -0.258 -0.000 -0.017    0.004  0.000 -0.001    0.000 -0.000  0.000
 Cl         0.001 -0.000  0.001   -0.000 -0.000  0.000    0.000  0.000 -0.000
 C          0.374  0.006 -0.146   -0.039  0.003 -0.078    0.002 -0.000  0.003
 H         -0.474 -0.011  0.275    0.439 -0.030  0.893   -0.018  0.001 -0.037
 TransDip   0.081 -0.001  0.022   -0.005 -0.000  0.014    0.021 -0.001  0.036

 STANDARD THERMODYNAMIC QUANTITIES AT   298.15 K  AND     1.00 ATM

   This Molecule has  0 Imaginary Frequencies
   Zero point vibrational energy:       64.670 kcal/mol

   Atom    1 Element C  Has Mass   12.00000
   Atom    2 Element C  Has Mass   12.00000
   Atom    3 Element Cl Has Mass   34.96885
   Atom    4 Element C  Has Mass   12.00000
   Atom    5 Element Cl Has Mass   34.96885
   Atom    6 Element C  Has Mass   12.00000
   Atom    7 Element Cl Has Mass   34.96885
   Atom    8 Element C  Has Mass   12.00000
   Atom    9 Element Cl Has Mass   34.96885
   Atom   10 Element C  Has Mass   12.00000
   Atom   11 Element Cl Has Mass   34.96885
   Atom   12 Element C  Has Mass   12.00000
   Atom   13 Element C  Has Mass   12.00000
   Atom   14 Element Cl Has Mass   34.96885
   Atom   15 Element C  Has Mass   12.00000
   Atom   16 Element H  Has Mass    1.00783
   Atom   17 Element C  Has Mass   12.00000
   Atom   18 Element Cl Has Mass   34.96885
   Atom   19 Element C  Has Mass   12.00000
   Atom   20 Element Cl Has Mass   34.96885
   Atom   21 Element C  Has Mass   12.00000
   Atom   22 Element H  Has Mass    1.00783
   Molecular Mass:   425.766460 amu
   Principal axes and moments of inertia in amu*Bohr^2:
                             1           2           3
    Eigenvalues --     6035.17642 17222.92902 19042.39742
          X               1.00000    -0.00010     0.00211
          Y               0.00010     1.00000    -0.00075
          Z              -0.00211     0.00075     1.00000
   Rotational Symmetry Number is   1
   The Molecule is an Asymmetric Top
   Translational Enthalpy:        0.889 kcal/mol
   Rotational Enthalpy:           0.889 kcal/mol
   Vibrational Enthalpy:         74.868 kcal/mol
   gas constant (RT):             0.592 kcal/mol
   Translational Entropy:        44.036  cal/mol.K
   Rotational Entropy:           35.935  cal/mol.K
   Vibrational Entropy:          68.791  cal/mol.K

   Total Enthalpy:               77.238 kcal/mol
   Total Entropy:               148.763  cal/mol.K

 ======================================================================

 STANDARD THERMODYNAMIC QUANTITIES FOR ANHARMONIC VIBRATION -- TOSH
[truncated: 2,059 more chars]
