# Supplementary material for: Quantum Chemical Investigation of Polychlorinated Dibenzodioxins, Dibenzofurans and Biphenyls: Relative Stability and Planarity Analysis
Source: Molecules. 2020 Dec 3;25(23):5697. doi: 10.3390/molecules25235697 (PMC7730433; doi:10.3390/molecules25235697)
Supplement: Supplementary file 1 [file molecules-25-05697-s001.zip › PCB/B3LYP/ClClClClClClHClHCl.out]

                  Welcome to Q-Chem
     A Quantum Leap Into The Future Of Chemistry


 Q-Chem 5.2 (devel), Q-Chem, Inc., Pleasanton, CA (2019)

 Yihan Shao,  Zhengting Gan,  E. Epifanovsky,  A. T. B. Gilbert,  M. Wormit,  
 J. Kussmann,  A. W. Lange,  A. Behn,  Jia Deng,  Xintian Feng,  D. Ghosh,  
 M. Goldey,  P. R. Horn,  L. D. Jacobson,  I. Kaliman,  T. Kus,  A. Landau,  
 Jie Liu,  E. I. Proynov,  R. M. Richard,  R. P. Steele,  E. J. Sundstrom,  
 H. L. Woodcock III,  P. M. Zimmerman,  D. Zuev,  B. Albrecht,  E. Alguire,  
 S. A. Baeppler,  D. Barton,  Z. Benda,  Y. A. Bernard,  E. J. Berquist,  
 K. B. Bravaya,  H. Burton,  D. Casanova,  Chun-Min Chang,  Yunqing Chen,  
 A. Chien,  K. D. Closser,  M. P. Coons,  S. Coriani,  S. Dasgupta,  
 A. L. Dempwolff,  M. Diedenhofen,  Hainam Do,  R. G. Edgar,  Po-Tung Fang,  
 S. Faraji,  S. Fatehi,  Qingguo Feng,  K. D. Fenk,  J. Fosso-Tande,  
 J. Gayvert,  Qinghui Ge,  A. Ghysels,  G. Gidofalvi,  J. Gomes,  
 J. Gonthier,  A. Gunina,  D. Hait,  M. W. D. Hanson-Heine,  
 P. H. P. Harbach,  A. W. Hauser,  M. F. Herbst,  J. E. Herr,  
 E. G. Hohenstein,  Z. C. Holden,  Kerwin Hui,  B. C. Huynh,  T.-C. Jagau,  
 Hyunjun Ji,  B. Kaduk,  K. Khistyaev,  Jaehoon Kim,  P. Klunzinger,  K. Koh,  
 D. Kosenkov,  L. Koulias,  T. Kowalczyk,  C. M. Krauter,  A. Kunitsa,  
 Ka Un Lao,  A. Laurent,  K. V. Lawler,  Joonho Lee,  D. Lefrancois,  
 S. Lehtola,  D. S. Levine,  Yi-Pei Li,  You-Sheng Lin,  Fenglai Liu,  
 E. Livshits,  A. Luenser,  P. Manohar,  E. Mansoor,  S. F. Manzer,  
 Shan-Ping Mao,  Yuezhi Mao,  N. Mardirossian,  A. V. Marenich,  
 T. Markovich,  L. A. Martinez-Martinez,  S. A. Maurer,  N. J. Mayhall,  
 S. C. McKenzie,  J.-M. Mewes,  P. Morgante,  A. F. Morrison,  
 J. W. Mullinax,  K. Nanda,  T. S. Nguyen-Beck,  R. Olivares-Amaya,  
 J. A. Parkhill,  Zheng Pei,  T. M. Perrine,  F. Plasser,  P. Pokhilko,  
 S. Prager,  A. Prociuk,  E. Ramos,  D. R. Rehn,  F. Rob,  M. Scheurer,  
 M. Schneider,  N. Sergueev,  S. M. Sharada,  S. Sharma,  D. W. Small,  
 T. Stauch,  T. Stein,  Yu-Chuan Su,  A. J. W. Thom,  A. Tkatchenko,  
 T. Tsuchimochi,  N. M. Tubman,  L. Vogt,  M. L. Vidal,  O. Vydrov,  
 M. A. Watson,  J. Wenzel,  M. de Wergifosse,  T. A. Wesolowski,  A. White,  
 J. Witte,  A. Yamada,  Jun Yang,  K. Yao,  S. Yeganeh,  S. R. Yost,  
 Zhi-Qiang You,  A. Zech,  Igor Ying Zhang,  Xing Zhang,  Yan Zhao,  
 Ying Zhu,  B. R. Brooks,  G. K. L. Chan,  C. J. Cramer,  M. S. Gordon,  
 W. J. Hehre,  A. Klamt,  M. W. Schmidt,  C. D. Sherrill,  D. G. Truhlar,  
 A. Aspuru-Guzik,  R. Baer,  A. T. Bell,  N. A. Besley,  Jeng-Da Chai,  
 A. E. DePrince, III,  R. A. DiStasio Jr.,  A. Dreuw,  B. D. Dunietz,  
 T. R. Furlani,  Chao-Ping Hsu,  Yousung Jung,  Jing Kong,  D. S. Lambrecht,  
 WanZhen Liang,  C. Ochsenfeld,  V. A. Rassolov,  L. V. Slipchenko,  
 J. E. Subotnik,  T. Van Voorhis,  J. M. Herbert,  A. I. Krylov,  
 P. M. W. Gill,  M. Head-Gordon

 Contributors to earlier versions of Q-Chem not listed above: 
 R. D. Adamson,  B. Austin,  J. Baker,  G. J. O. Beran,  K. Brandhorst,  
 S. T. Brown,  E. F. C. Byrd,  A. K. Chakraborty,  C.-L. Cheng,  
 Siu Hung Chien,  D. M. Chipman,  D. L. Crittenden,  H. Dachsel,  
 R. J. Doerksen,  A. D. Dutoi,  L. Fusti-Molnar,  W. A. Goddard III,  
 A. Golubeva-Zadorozhnaya,  S. R. Gwaltney,  G. Hawkins,  A. Heyden,  
 S. Hirata,  G. Kedziora,  F. J. Keil,  C. Kelley,  Jihan Kim,  R. A. King,  
 R. Z. Khaliullin,  P. P. Korambath,  W. Kurlancheek,  A. M. Lee,  M. S. Lee,  
 S. V. Levchenko,  Ching Yeh Lin,  D. Liotard,  R. C. Lochan,  I. Lotan,  
 P. E. Maslen,  N. Nair,  D. P. O'Neill,  D. Neuhauser,  E. Neuscamman,  
 C. M. Oana,  R. Olson,  B. Peters,  R. Peverati,  P. A. Pieniazek,  
 Y. M. Rhee,  J. Ritchie,  M. A. Rohrdanz,  E. Rosta,  N. J. Russ,  
 H. F. Schaefer III,  N. E. Schultz,  N. Shenvi,  A. C. Simmonett,  A. Sodt,  
 D. Stuck,  K. S. Thanthiriwatte,  V. Vanovschi,  Tao Wang,  A. Warshel,  
 C. F. Williams,  Q. Wu,  X. Xu,  W. Zhang

 Please cite Q-Chem as follows:
 Y. Shao et al., Mol. Phys. 113, 184-215 (2015)
 DOI: 10.1080/00268976.2014.952696

 Q-Chem 5.2.1 for Intel X86 EM64T Linux

 Parts of Q-Chem use Armadillo 8.300.2 (Tropical Shenanigans).
 http://arma.sourceforge.net/

 Q-Chem begins on Wed Jan  8 11:04:32 2020  

Host: 
0

     Scratch files written to /scratch/taweetham/qchem6233//
NAlpha2: 210
NElect   210
Mult     1

 Q-Chem warning in module libgen/rem_setup.C, line 2168:

 Setting Thresh to 1e-14


Checking the input file for inconsistencies... 	...done.

--------------------------------------------------------------
User input:
--------------------------------------------------------------
$MOLECULE
0 1
C 
C  1 1.394960
Cl  2 CCl 1 119.528007
C  2 1.386606 1 120.846377 3 178.766605 0
Cl  4 CCl 2 119.698148 1 -179.612229 0
C  4 1.387279 2 120.235871 1 -0.083363 0
Cl  6 CCl 4 120.254637 2 -179.958574 0
C  6 1.387279 4 119.490737 2 0.041992 0
Cl  8 CCl 6 120.064298 4 179.568218 0
C  8 1.386606 6 120.235863 4 0.041336 0
Cl  10 CCl 8 119.614146 6 178.681836 0
C  1 1.488550 2 120.827489 3 1.275929 0
C  12 1.394960 1 120.827496 2 44.635695 0
Cl  13 CCl 12 119.528011 1 1.275194 0
C  13 1.386606 12 120.846392 1 -179.957497 0
H  15 CH 13 119.698155 12 -179.612829 0
C  15 1.387278 13 120.235860 12 -0.083872 0
Cl  17 CCl 15 120.254633 13 -179.958492 0
C  17 1.387279 15 119.490737 13 0.041666 0
H  19 CH 17 120.064293 15 179.568399 0
C  19 1.386606 17 120.235874 15 0.041790 0
Cl  21 CCl 19 119.614152 17 178.681599 0

CH=1.08273
CCl=1.75400
$END

$REM
   JOB_TYPE	OPTIMIZATION
   BASIS	6-311++G**
   METHOD	B3LYP
   SYM_IGNORE	TRUE
   SCF_GUESS_ALWAYS     TRUE
   SYM_IGNORE   TRUE
   S2THRESH     15
   THRESH       15
$END

--------------------------------------------------------------
 ----------------------------------------------------------------
             Standard Nuclear Orientation (Angstroms)
    I     Atom           X                Y                Z
 ----------------------------------------------------------------
    1      C       0.0000000000     0.0000000000     0.0000000000
    2      C       0.0000000000     0.0000000000     1.3949600000
    3      Cl      1.5261815140     0.0000000000     2.2594170471
    4      C      -1.1901880373     0.0256249026     2.1059255403
    5      Cl     -1.1548436435     0.0351778398     3.8595433764
    6      C      -2.4041742747     0.0535064326     1.4351028665
    7      Cl     -3.9099833729     0.0870232313     2.3339530118
    8      C      -2.4180259722     0.0546630380     0.0478935036
    9      Cl     -3.9445745286     0.0782926128    -0.8155919614
   10      C      -1.2274122092     0.0272853135    -0.6622934626
   11      Cl     -1.2645630159    -0.0058824468    -2.4155862839
   12      C       1.2779219872    -0.0284629571    -0.7628147595
   13      C       2.3095886281    -0.8932703637    -0.3971844912
   14      Cl      2.0841394724    -1.9836059182     0.9581225060
   15      C       3.5004827568    -0.9194878930    -1.1069450245
   16      H       4.2865586447    -1.6026019117    -0.8107285686
   17      C       3.6821124948    -0.0819958503    -2.1978886372
   18      Cl      5.1879324501    -0.1155248115    -3.0967201401
   19      C       2.6636000698     0.7822218600    -2.5724593424
   20      H       2.7980411655     1.4448431951    -3.4181323354
   21      C       1.4736782845     0.8090230106    -1.8610916159
   22      Cl      0.2100943914     1.9325319622    -2.3275671039
 ----------------------------------------------------------------
 Nuclear Repulsion Energy =        2800.06643064 hartrees
 There are      105 alpha and      105 beta electrons
 Requested basis set is 6-311++G(d,p)
 There are 186 shells and 518 basis functions

 Total QAlloc Memory Limit   2000 MB
 Mega-Array Size       188 MB
 MEM_STATIC part       192 MB
 A cutoff of  1.0D-15 yielded  12487 shell pairs
 There are    108737 function pairs (    116982 Cartesian)
 Smallest overlap matrix eigenvalue = 9.65E-08
 Linear dependence detected in AO basis
 Number of orthogonalized atomic orbitals = 512
 Maximum deviation from orthogonality = 4.065E-10

 Scale SEOQF with 1.000000e-02/1.000000e-01/1.000000e-01

 Standard Electronic Orientation quadrupole field applied
 Nucleus-field energy     =    -0.0000000887 hartrees
 Guess from superposition of atomic densities
 Warning:  Energy on first SCF cycle will be non-variational
 SAD guess density has 210.000000 electrons

 -----------------------------------------------------------------------
  General SCF calculation program by
  Eric Jon Sundstrom, Paul Horn, Yuezhi Mao, Dmitri Zuev, Alec White,
  David Stuck, Shaama M.S., Shane Yost, Joonho Lee, David Small,
  Daniel Levine, Susi Lehtola, Hugh Burton, Evgeny Epifanovsky,
  Bang C. Huynh
 -----------------------------------------------------------------------
 Exchange:     0.2000 Hartree-Fock + 0.0800 Slater + 0.7200 B88
 Correlation:  0.1900 VWN1RPA + 0.8100 LYP
 Using SG-1 standard quadrature grid
 A restricted SCF calculation will be
 performed using DIIS
 SCF converges when DIIS error is below 1.0e-08
 ---------------------------------------
  Cycle       Energy         DIIS error
 ---------------------------------------
    1   -4145.3286451136      2.71e-02  
    2   -4140.1402855484      1.79e-03  
    3   -4140.0883227121      2.11e-03  
    4   -4140.2352368057      4.99e-04  
    5   -4140.2424919605      2.13e-04  
    6   -4140.2436652891      9.65e-05  
    7   -4140.2439561637      3.12e-05  
    8   -4140.2439873791      6.38e-06  
    9   -4140.2439886408      1.88e-06  
   10   -4140.2439887352      7.97e-07  
   11   -4140.2439887556      1.52e-07  
   12   -4140.2439887564      5.53e-08  
   13   -4140.2439887563      2.56e-08  
   14   -4140.2439887563      8.67e-09  Convergence criterion met
 ---------------------------------------
 SCF time:   CPU 964.18s  wall 964.00s 
 SCF   energy in the final basis set =    -4140.2439887563
 Total energy in the final basis set =    -4140.2439887563

 --------------------------------------------------------------

                    Orbital Energies (a.u.)
 --------------------------------------------------------------

 Alpha MOs
 -- Occupied --
********-101.5819-101.5814-101.5814-101.5745-101.5745-101.5731-101.5731
-10.2878 -10.2850 -10.2849 -10.2839 -10.2839 -10.2780 -10.2780 -10.2758
-10.2494 -10.2423 -10.2226 -10.2226  -9.4984  -9.4962  -9.4958  -9.4958
 -9.4916  -9.4916  -9.4902  -9.4901  -7.2636  -7.2610  -7.2610  -7.2608
 -7.2562  -7.2560  -7.2547  -7.2547  -7.2533  -7.2522  -7.2510  -7.2507
 -7.2507  -7.2505  -7.2498  -7.2497  -7.2462  -7.2462  -7.2455  -7.2454
 -7.2446  -7.2446  -7.2442  -7.2441  -0.9820  -0.9535  -0.9381  -0.9197
 -0.9076  -0.8955  -0.8729  -0.8666  -0.8621  -0.8339  -0.8049  -0.7746
 -0.7531  -0.7502  -0.6692  -0.6559  -0.6326  -0.6238  -0.5723  -0.5632
 -0.5343  -0.5272  -0.5027  -0.4873  -0.4818  -0.4780  -0.4772  -0.4706
 -0.4626  -0.4495  -0.4445  -0.4322  -0.4241  -0.4203  -0.4119  -0.4034
 -0.3954  -0.3740  -0.3635  -0.3613  -0.3545  -0.3514  -0.3464  -0.3421
 -0.3381  -0.3363  -0.3173  -0.3056  -0.2978  -0.2876  -0.2717  -0.2680
 -0.2482
 -- Virtual --
 -0.0841  -0.0709  -0.0660  -0.0570  -0.0391  -0.0380  -0.0188  -0.0104
 -0.0010   0.0031   0.0037   0.0105   0.0107   0.0200   0.0238   0.0305
  0.0336   0.0445   0.0488   0.0501   0.0508   0.0644   0.0664   0.0698
  0.0745   0.0762   0.0799   0.0804   0.0844   0.0879   0.0895   0.0928
  0.0948   0.0986   0.0986   0.1054   0.1100   0.1127   0.1133   0.1177
  0.1192   0.1230   0.1235   0.1254   0.1276   0.1306   0.1355   0.1412
  0.1481   0.1510   0.1520   0.1583   0.1589   0.1639   0.1659   0.1683
  0.1772   0.1792   0.1839   0.1872   0.1881   0.1938   0.1967   0.2053
  0.2060   0.2066   0.2132   0.2182   0.2192   0.2213   0.2275   0.2368
  0.2380   0.2431   0.2482   0.2487   0.2509   0.2523   0.2565   0.2604
  0.2607   0.2622   0.2645   0.2655   0.2713   0.2791   0.2808   0.2872
  0.2897   0.2917   0.2993   0.3043   0.3079   0.3087   0.3105   0.3162
  0.3199   0.3232   0.3363   0.3469   0.3620   0.3727   0.3908   0.4029
  0.4112   0.4250   0.4325   0.4352   0.4365   0.4441   0.4504   0.4549
  0.4597   0.4632   0.4640   0.4675   0.4785   0.4798   0.4801   0.4872
  0.4891   0.4918   0.5034   0.5081   0.5105   0.5143   0.5227   0.5291
  0.5437   0.5488   0.5604   0.5634   0.5666   0.5825   0.5835   0.5893
  0.5925   0.5971   0.6064   0.6088   0.6128   0.6138   0.6196   0.6249
  0.6289   0.6372   0.6397   0.6565   0.6644   0.6699   0.6772   0.6927
  0.7026   0.7087   0.7197   0.7314   0.7630   0.7719   0.7798   0.7944
  0.7965   0.7971   0.8038   0.8132   0.8244   0.8264   0.8290   0.8346
  0.8395   0.8407   0.8430   0.8457   0.8467   0.8530   0.8555   0.8563
  0.8584   0.8694   0.8797   0.8803   0.8893   0.8913   0.9009   0.9053
  0.9105   0.9130   0.9193   0.9229   0.9259   0.9306   0.9379   0.9417
  0.9517   0.9519   0.9612   0.9625   0.9674   0.9740   0.9752   0.9791
  0.9861   1.0031   1.0146   1.0158   1.0275   1.0454   1.0580   1.0666
  1.0742   1.0899   1.1009   1.1107   1.1202   1.1350   1.1699   1.1754
  1.1845   1.2024   1.2106   1.2196   1.2272   1.2479   1.2641   1.2684
  1.2705   1.2824   1.2833   1.2930   1.2952   1.3070   1.3092   1.3306
  1.3331   1.3449   1.3675   1.3758   1.4037   1.4467   1.4565   1.4695
  1.5036   1.5369   1.5590   1.5623   1.5723   1.5897   1.6034   1.6131
  1.6429   1.6618   1.6757   1.7062   1.7368   1.7496   1.7729   1.7907
  1.7937   1.8230   1.8384   1.8527   1.8599   1.8803   1.8840   1.8884
  1.8978   1.9066   1.9505   1.9540   1.9579   2.0003   2.0641   2.0700
  2.0974   2.0999   2.1433   2.1696   2.1836   2.2021   2.2078   2.2248
  2.2353   2.2446   2.2557   2.2645   2.2855   2.2903   2.2920   2.3041
  2.3254   2.3414   2.3670   2.3673   2.3703   2.3947   2.4157   2.4230
  2.4320   2.4561   2.4596   2.4753   2.4759   2.4932   2.5114   2.5347
  2.5356   2.5517   2.5572   2.5935   2.6016   2.6284   2.6353   2.6473
  2.6552   2.6780   2.7089   2.7146   2.7324   2.7443   2.7550   2.7676
  2.7970   2.8134   2.8223   2.8892   2.8958   2.9120   2.9536   3.0249
  3.0692   3.0798   3.1137   3.1144   3.1407   3.1481   3.1637   3.1810
  3.2485   3.2495   3.2563   3.2633   3.3499   3.4144   3.4900   3.5114
  3.5933   3.6833   3.7144   3.7778   3.8851   3.8937   3.9701   4.0728
  4.3673   4.8129   4.8280   9.7219   9.7616   9.7863   9.8004   9.8262
  9.8379   9.8497   9.8607  23.2384  23.4713  23.7904  23.8343  23.8527
 23.8549  23.9475  23.9671  24.0111  24.0441  24.0653  24.1089  25.7053
 25.7289  25.7724  25.8097  25.8255  25.8978  26.0473  26.0787  26.0986
 26.1231  26.1545  26.2169  26.2596  26.4521  26.4697  26.4970  26.5692
 26.5942  26.6135  26.7334  26.7721  26.8609  26.9091  27.1149 215.7116
215.7536 215.7829 215.7991 215.8297 215.8392 215.8681 215.8856
 --------------------------------------------------------------

          Ground-State Mulliken Net Atomic Charges

     Atom                 Charge (a.u.)
  ----------------------------------------
      1 C                    -1.492503
      2 C                    -1.220011
      3 Cl                    0.610932
      4 C                     0.591428
      5 Cl                    0.645970
      6 C                    -0.633400
      7 Cl                    0.665463
      8 C                     0.598800
      9 Cl                    0.646892
     10 C                    -1.220010
     11 Cl                    0.607967
     12 C                    -0.434232
     13 C                    -0.175038
     14 Cl                    0.362036
     15 C                    -0.384325
     16 H                     0.226136
     17 C                     0.096414
     18 Cl                    0.477625
     19 C                    -0.388897
     20 H                     0.225936
     21 C                    -0.169728
     22 Cl                    0.362544
  ----------------------------------------
  Sum of atomic charges =     0.000000

 -----------------------------------------------------------------
                    Cartesian Multipole Moments
 -----------------------------------------------------------------
    Charge (ESU x 10^10)
                -0.0000
    Dipole Moment (Debye)
         X       1.1436      Y      -0.0246      Z      -0.6811
       Tot       1.3313
    Quadrupole Moments (Debye-Ang)
        XX    -167.6814     XY      -1.6846     YY    -171.1958
        XZ      -0.3884     YZ      -2.6824     ZZ    -167.9562
    Octopole Moments (Debye-Ang^2)
       XXX     -84.8075    XXY      -4.3260    XYY     -31.2899
       YYY       2.1114    XXZ      21.8063    XYZ      -2.6633
       YYZ      18.9232    XZZ     -28.3556    YZZ       5.4501
       ZZZ      45.5335
    Hexadecapole Moments (Debye-Ang^3)
      XXXX   -7142.1088   XXXY     190.7003   XXYY   -1357.8060
      XYYY     235.4073   YYYY    -916.5035   XXXZ    1207.5522
      XXYZ      70.5772   XYYZ     401.9239   YYYZ     249.4985
      XXZZ   -1961.1017   XYZZ      88.6577   YYZZ    -932.2354
      XZZZ    1188.4964   YZZZ     209.0570   ZZZZ   -4581.3546
 -----------------------------------------------------------------
 Calculating analytic gradient of the SCF energy
 Gradient of SCF Energy
            1           2           3           4           5           6
    1  -0.0159925  -0.0113702   0.0315993  -0.0017173   0.0012521   0.0140180
    2   0.0002807  -0.0040516  -0.0743093   0.0004239   0.0001005  -0.0003408
    3   0.0094880  -0.0086188  -0.0425389  -0.0208051   0.0062492  -0.0081679
            7           8           9          10          11          12
    1  -0.0067240   0.0178007  -0.0049834   0.0023439   0.0548811   0.0226762
    2   0.0001734  -0.0008041   0.0000016   0.0042789   0.0723816  -0.0005952
    3   0.0039538   0.0114155  -0.0040595   0.0138351  -0.0089794  -0.0135219
           13          14          15          16          17          18
    1  -0.0041836  -0.0269258  -0.0117022   0.0007076   0.0061998   0.0035108
    2   0.0055899   0.0698964   0.0099379   0.0000023  -0.0000491  -0.0000695
    3   0.0026746   0.0570389  -0.0049536  -0.0000517  -0.0036740  -0.0020673
           19          20          21          22
    1  -0.0017852   0.0004238  -0.0048324  -0.0651967
    2  -0.0097434   0.0000133  -0.0052775  -0.0678398
    3   0.0129008  -0.0006231   0.0026877  -0.0021824
 Max gradient component =       7.431E-02
 RMS gradient           =       2.395E-02
 Gradient time:  CPU 354.25 s  wall 354.27 s
 Geometry Optimization Parameters
   NAtoms,    NIC,     NZ,  NCons,   NDum,   NFix, NCnnct, MaxDiis
       22     171      22       0       0       0       0       0


** GEOMETRY OPTIMIZATION IN DELOCALIZED INTERNAL COORDINATES **
   Searching for a Minimum

   Optimization Cycle:   1

                       Coordinates (Angstroms)
     ATOM                X               Y               Z
      1  C         0.0000000000    0.0000000000    0.0000000000
      2  C         0.0000000000    0.0000000000    1.3949600000
      3  Cl        1.5261815140    0.0000000000    2.2594170471
      4  C        -1.1901880373    0.0256249026    2.1059255403
      5  Cl       -1.1548436435    0.0351778398    3.8595433764
      6  C        -2.4041742747    0.0535064326    1.4351028665
      7  Cl       -3.9099833729    0.0870232313    2.3339530118
      8  C        -2.4180259722    0.0546630380    0.0478935036
      9  Cl       -3.9445745286    0.0782926128   -0.8155919614
     10  C        -1.2274122092    0.0272853135   -0.6622934626
     11  Cl       -1.2645630159   -0.0058824468   -2.4155862839
     12  C         1.2779219872   -0.0284629571   -0.7628147595
     13  C         2.3095886281   -0.8932703637   -0.3971844912
     14  Cl        2.0841394724   -1.9836059182    0.9581225060
     15  C         3.5004827568   -0.9194878930   -1.1069450245
     16  H         4.2865586447   -1.6026019117   -0.8107285686
     17  C         3.6821124948   -0.0819958503   -2.1978886372
     18  Cl        5.1879324501   -0.1155248115   -3.0967201401
     19  C         2.6636000698    0.7822218600   -2.5724593424
     20  H         2.7980411655    1.4448431951   -3.4181323354
     21  C         1.4736782845    0.8090230106   -1.8610916159
     22  Cl        0.2100943914    1.9325319622   -2.3275671039
   Point Group: c1    Number of degrees of freedom:    60


   Energy is  -4140.243988756


 Attempting to generate delocalized internal coordinates
 Initial Hessian constructed with Jon Baker's OPTIMIZE code

 60 Hessian modes will be used to form the next step
  Hessian Eigenvalues:
     0.016316    0.017505    0.019761    0.020575    0.020682    0.021678
     0.022464    0.022741    0.023495    0.024090    0.024090    0.024114
     0.024114    0.024135    0.024135    0.024142    0.024143    0.055164
     0.085125    0.101101    0.108009    0.159994    0.159995    0.215946
     0.220911    0.227157    0.232406    0.235384    0.238797    0.249977
     0.249982    0.249991    0.249993    0.249998    0.249999    0.250000
     0.250000    0.287279    0.287923    0.290263    0.292903    0.301033
     0.301033    0.301033    0.301033    0.315933    0.356665    0.356665
     0.401156    0.407979    0.418417    0.425613    0.457040    0.458549
     0.466666    0.468855    0.478201    0.478202    0.479142    0.479142

 Minimum search - taking simple RFO step
 Searching for Lamda that Minimizes Along All modes
 Value Taken    Lamda =  -0.09005290
 Calculated Step too Large.  Step scaled by  0.448268
 Step Taken.  Stepsize is  0.300000

                             Maximum     Tolerance    Cnvgd?
         Gradient           0.099098      0.000300      NO
         Displacement       0.230471      0.001200      NO
         Energy change     *********      0.000001      NO


 New Cartesian Coordinates Obtained by Inverse Iteration

 Displacement from previous Coordinates is:  0.296294
 ----------------------------------------------------------------
             Standard Nuclear Orientation (Angstroms)
    I     Atom           X                Y                Z
 ----------------------------------------------------------------
    1      C      -0.0038964211     0.0004310473     0.0023870482
    2      C      -0.0120662200     0.0167392138     1.4040554331
    3      Cl      1.5023991014     0.0409238776     2.2746079513
    4      C      -1.2055719783     0.0404196679     2.1187253291
    5      Cl     -1.1734600941     0.0690397717     3.8683943982
    6      C      -2.4228384925     0.0537538155     1.4461205818
    7      Cl     -3.9244305442     0.0866193498     2.3428249120
    8      C      -2.4372807077     0.0406183986     0.0555205472
    9      Cl     -3.9623863767     0.0446111674    -0.8030107314
   10      C      -1.2417084325     0.0116130742    -0.6555770290
   11      Cl     -1.2904256045    -0.0450497373    -2.4010171141
   12      C       1.2789047074    -0.0281754371    -0.7633077724
   13      C       2.3163983852    -0.9062190733    -0.4181878632
   14      Cl      2.1060204930    -2.0194877218     0.9122185489
   15      C       3.5095852343    -0.9342669830    -1.1252542477
   16      H       4.2896263246    -1.6276799348    -0.8381338670
   17      C       3.6930103030    -0.0824607772    -2.2045131861
   18      Cl      5.1965707805    -0.1163681144    -3.1022927227
   19      C       2.6848008133     0.7962957738    -2.5722627977
   20      H       2.8247202345     1.4690033207    -3.4086657008
   21      C       1.4962068201     0.8217006137    -1.8573718175
   22      Cl      0.2623884792     1.9672999331    -2.3253457751
 ----------------------------------------------------------------
 Nuclear Repulsion Energy =        2788.20908270 hartrees
 There are      105 alpha and      105 beta electrons
 Applying Cartesian multipole field
    Component          Value
    ---------          -----
     (2,0,0)        1.00000E-12
     (0,2,0)        2.00000E-11
     (0,0,2)       -3.00000E-11
 Nucleus-field energy     =    -0.0000000885 hartrees
 Requested basis set is 6-311++G(d,p)
 There are 186 shells and 518 basis functions
 A cutoff of  1.0D-15 yielded  12479 shell pairs
 There are    108585 function pairs (    116824 Cartesian)
 Smallest overlap matrix eigenvalue = 1.01E-07
 Linear dependence detected in AO basis
 Number of orthogonalized atomic orbitals = 512
 Maximum deviation from orthogonality = 3.084E-10
 Guess from superposition of atomic densities
 Warning:  Energy on first SCF cycle will be non-variational
 SAD guess density has 210.000000 electrons

 -----------------------------------------------------------------------
  General SCF calculation program by
  Eric Jon Sundstrom, Paul Horn, Yuezhi Mao, Dmitri Zuev, Alec White,
  David Stuck, Shaama M.S., Shane Yost, Joonho Lee, David Small,
  Daniel Levine, Susi Lehtola, Hugh Burton, Evgeny Epifanovsky,
  Bang C. Huynh
 -----------------------------------------------------------------------
 Exchange:     0.2000 Hartree-Fock + 0.0800 Slater + 0.7200 B88
 Correlation:  0.1900 VWN1RPA + 0.8100 LYP
 Using SG-1 standard quadrature grid
 A restricted SCF calculation will be
 performed using DIIS
 SCF converges when DIIS error is below 1.0e-08
 ---------------------------------------
  Cycle       Energy         DIIS error
 ---------------------------------------
    1   -4145.2456245315      2.69e-02  
    2   -4140.1778393100      1.76e-03  
    3   -4140.1314346565      2.05e-03  
    4   -4140.2703995129      4.76e-04  
    5   -4140.2770603112      1.99e-04  
    6   -4140.2780559449      9.44e-05  
    7   -4140.2783348384      3.02e-05  
    8   -4140.2783640281      6.44e-06  
    9   -4140.2783653020      1.94e-06  
   10   -4140.2783654061      8.09e-07  
   11   -4140.2783654270      1.54e-07  
   12   -4140.2783654278      7.99e-08  
   13   -4140.2783654279      3.21e-08  
   14   -4140.2783654277      6.84e-09  Convergence criterion met
 ---------------------------------------
 SCF time:   CPU 955.89s  wall 956.00s 
 SCF   energy in the final basis set =    -4140.2783654277
 Total energy in the final basis set =    -4140.2783654277

 --------------------------------------------------------------

                    Orbital Energies (a.u.)
 --------------------------------------------------------------

 Alpha MOs
 -- Occupied --
********-101.5817-101.5816-101.5813-101.5751-101.5751-101.5733-101.5733
-10.2880 -10.2851 -10.2850 -10.2845 -10.2845 -10.2784 -10.2783 -10.2754
-10.2514 -10.2442 -10.2221 -10.2221  -9.4987  -9.4962  -9.4961  -9.4957
 -9.4918  -9.4918  -9.4901  -9.4900  -7.2638  -7.2613  -7.2611  -7.2604
 -7.2566  -7.2563  -7.2547  -7.2547  -7.2535  -7.2524  -7.2510  -7.2510
 -7.2505  -7.2501  -7.2500  -7.2500  -7.2465  -7.2464  -7.2458  -7.2456
 -7.2446  -7.2446  -7.2441  -7.2440  -0.9793  -0.9523  -0.9346  -0.9190
 -0.9076  -0.8970  -0.8755  -0.8675  -0.8571  -0.8347  -0.8033  -0.7727
 -0.7512  -0.7493  -0.6676  -0.6523  -0.6316  -0.6238  -0.5706  -0.5619
 -0.5340  -0.5272  -0.5021  -0.4879  -0.4790  -0.4768  -0.4763  -0.4702
 -0.4606  -0.4480  -0.4405  -0.4322  -0.4216  -0.4201  -0.4094  -0.4021
 -0.3949  -0.3726  -0.3631  -0.3608  -0.3556  -0.3514  -0.3454  -0.3411
 -0.3387  -0.3352  -0.3174  -0.3091  -0.2968  -0.2856  -0.2802  -0.2700
 -0.2548
 -- Virtual --
 -0.0848  -0.0684  -0.0657  -0.0568  -0.0395  -0.0364  -0.0161  -0.0098
  0.0002   0.0041   0.0065   0.0106   0.0113   0.0205   0.0242   0.0308
  0.0339   0.0445   0.0485   0.0505   0.0516   0.0645   0.0662   0.0699
  0.0747   0.0764   0.0793   0.0801   0.0846   0.0881   0.0897   0.0935
  0.0947   0.0981   0.0987   0.1060   0.1104   0.1125   0.1128   0.1181
  0.1187   0.1227   0.1236   0.1248   0.1280   0.1308   0.1360   0.1413
  0.1475   0.1509   0.1523   0.1581   0.1585   0.1628   0.1652   0.1677
  0.1765   0.1797   0.1833   0.1863   0.1868   0.1937   0.1960   0.2018
  0.2055   0.2065   0.2119   0.2182   0.2185   0.2219   0.2270   0.2353
  0.2381   0.2426   0.2474   0.2477   0.2515   0.2528   0.2556   0.2599
  0.2604   0.2610   0.2625   0.2650   0.2702   0.2769   0.2817   0.2872
  0.2900   0.2919   0.2977   0.3034   0.3061   0.3068   0.3109   0.3158
  0.3211   0.3220   0.3360   0.3462   0.3615   0.3764   0.3903   0.4033
  0.4099   0.4248   0.4326   0.4355   0.4359   0.4434   0.4505   0.4548
  0.4605   0.4639   0.4645   0.4681   0.4794   0.4798   0.4821   0.4884
  0.4899   0.4962   0.5038   0.5100   0.5113   0.5137   0.5217   0.5273
  0.5435   0.5485   0.5560   0.5578   0.5646   0.5824   0.5831   0.5851
  0.5905   0.5992   0.6073   0.6081   0.6128   0.6131   0.6196   0.6251
  0.6273   0.6322   0.6380   0.6578   0.6634   0.6689   0.6779   0.6945
  0.6994   0.7062   0.7159   0.7377   0.7737   0.7791   0.7935   0.7951
  0.8009   0.8025   0.8060   0.8158   0.8269   0.8295   0.8296   0.8362
  0.8374   0.8406   0.8421   0.8462   0.8468   0.8514   0.8559   0.8561
  0.8600   0.8745   0.8788   0.8805   0.8883   0.8954   0.8976   0.9060
  0.9108   0.9131   0.9157   0.9248   0.9263   0.9337   0.9390   0.9390
  0.9481   0.9516   0.9607   0.9623   0.9668   0.9737   0.9779   0.9816
  0.9845   0.9994   1.0093   1.0161   1.0212   1.0349   1.0576   1.0617
  1.0679   1.0829   1.1004   1.1009   1.1165   1.1330   1.1709   1.1717
  1.1834   1.1996   1.2067   1.2177   1.2271   1.2432   1.2612   1.2677
  1.2684   1.2795   1.2844   1.2921   1.2946   1.3047   1.3080   1.3214
  1.3276   1.3459   1.3668   1.3697   1.4024   1.4453   1.4527   1.4658
  1.5017   1.5339   1.5545   1.5549   1.5665   1.5891   1.6014   1.6099
  1.6428   1.6614   1.6751   1.7036   1.7344   1.7486   1.7712   1.7919
  1.7952   1.8202   1.8361   1.8465   1.8570   1.8798   1.8823   1.8828
  1.8956   1.9047   1.9473   1.9514   1.9521   1.9950   2.0630   2.0697
  2.0927   2.0995   2.1450   2.1642   2.1944   2.2032   2.2245   2.2274
  2.2389   2.2479   2.2565   2.2656   2.2800   2.2889   2.2902   2.3046
  2.3235   2.3368   2.3613   2.3641   2.3689   2.3930   2.4158   2.4160
  2.4301   2.4400   2.4557   2.4690   2.4731   2.4878   2.5102   2.5308
  2.5373   2.5444   2.5581   2.5919   2.6004   2.6282   2.6330   2.6422
  2.6537   2.6734   2.7046   2.7143   2.7216   2.7396   2.7554   2.7651
  2.7950   2.8089   2.8183   2.8834   2.8895   2.9071   2.9512   3.0154
  3.0660   3.0750   3.1088   3.1113   3.1361   3.1363   3.1581   3.1763
  3.2434   3.2463   3.2469   3.2558   3.3445   3.4095   3.4867   3.5081
  3.5927   3.6762   3.7107   3.7736   3.8768   3.8890   3.9626   4.0745
  4.3677   4.8060   4.8205   9.7170   9.7613   9.7849   9.7985   9.8127
  9.8207   9.8547   9.8643  23.2413  23.4672  23.7787  23.8238  23.8441
 23.8515  23.9273  23.9500  23.9938  24.0426  24.0429  24.1049  25.7623
 25.7675  25.7885  25.8114  25.8270  25.9001  26.0448  26.0745  26.1005
 26.1193  26.1493  26.2151  26.2675  26.3992  26.4485  26.4642  26.4980
 26.5855  26.6112  26.7097  26.7689  26.8470  26.8790  27.1016 215.7063
215.7531 215.7810 215.7973 215.8137 215.8209 215.8708 215.8864
 --------------------------------------------------------------

          Ground-State Mulliken Net Atomic Charges

     Atom                 Charge (a.u.)
  ----------------------------------------
      1 C                    -1.372808
      2 C                    -1.223238
      3 Cl                    0.593509
      4 C                     0.569241
      5 Cl                    0.638579
      6 C                    -0.648981
      7 Cl                    0.667663
      8 C                     0.577555
      9 Cl                    0.639143
     10 C                    -1.223949
     11 Cl                    0.591131
     12 C                    -0.297155
     13 C                    -0.234069
     14 Cl                    0.345065
     15 C                    -0.382709
     16 H                     0.227293
     17 C                     0.100931
     18 Cl                    0.474794
     19 C                    -0.386208
     20 H                     0.227102
     21 C                    -0.229033
     22 Cl                    0.346141
  ----------------------------------------
  Sum of atomic charges =     0.000000

 -----------------------------------------------------------------
                    Cartesian Multipole Moments
 -----------------------------------------------------------------
    Charge (ESU x 10^10)
                -0.0000
    Dipole Moment (Debye)
         X       1.1010      Y      -0.0238      Z      -0.6560
       Tot       1.2818
    Quadrupole Moments (Debye-Ang)
        XX    -167.5851     XY      -1.5372     YY    -170.7855
        XZ      -0.5441     YZ      -2.4442     ZZ    -168.0415
    Octopole Moments (Debye-Ang^2)
       XXX     -85.4831    XXY      -4.6535    XYY     -30.0145
       YYY       2.0369    XXZ      21.4057    XYZ      -2.8904
       YYZ      18.1785    XZZ     -28.5273    YZZ       5.8592
       ZZZ      46.4007
    Hexadecapole Moments (Debye-Ang^3)
      XXXX   -7201.3585   XXXY     183.5280   XXYY   -1368.8968
      XYYY     226.2706   YYYY    -935.1927   XXXZ    1230.4547
      XXYZ      67.3621   XYYZ     408.5070   YYYZ     233.4529
      XXZZ   -1972.1793   XYZZ      89.1116   YYZZ    -936.0088
      XZZZ    1211.5241   YZZZ     199.1748   ZZZZ   -4590.1728
 -----------------------------------------------------------------
 Calculating analytic gradient of the SCF energy
 Gradient of SCF Energy
            1           2           3           4           5           6
    1  -0.0105625  -0.0081698   0.0220029  -0.0015465   0.0009239   0.0100723
    2   0.0001918  -0.0033455  -0.0540101   0.0000728   0.0001585  -0.0002501
    3   0.0062795  -0.0040579  -0.0307411  -0.0145797   0.0050368  -0.0058623
            7           8           9          10          11          12
    1  -0.0052045   0.0123275  -0.0040579  -0.0002285   0.0393350   0.0154292
    2   0.0001339  -0.0002956  -0.0001001   0.0034869   0.0526652  -0.0004342
    3   0.0030831   0.0082944  -0.0031959   0.0089271  -0.0057727  -0.0091254
           13          14          15          16          17          18
    1  -0.0004473  -0.0188998  -0.0083415   0.0007573   0.0046097   0.0020273
    2   0.0022373   0.0517035   0.0071000  -0.0001361  -0.0000332  -0.0000301
    3   0.0027957   0.0399935  -0.0031175  -0.0000796  -0.0027521  -0.0011935
           19          20          21          22
    1  -0.0016370   0.0004762  -0.0029640  -0.0459021
    2  -0.0069493   0.0001466  -0.0019963  -0.0503160
    3   0.0089914  -0.0006540  -0.0008099  -0.0014597
 Max gradient component =       5.401E-02
 RMS gradient           =       1.724E-02
 Gradient time:  CPU 350.10 s  wall 350.12 s
 Geometry Optimization Parameters
   NAtoms,    NIC,     NZ,  NCons,   NDum,   NFix, NCnnct, MaxDiis
       22     171      22       0       0       0       0       0

 Cartesian Hessian Update
 Hessian updated using BFGS update


** GEOMETRY OPTIMIZATION IN DELOCALIZED INTERNAL COORDINATES **
   Searching for a Minimum

   Optimization Cycle:   2

                       Coordinates (Angstroms)
     ATOM                X               Y               Z
      1  C        -0.0038964211    0.0004310473    0.0023870482
      2  C        -0.0120662200    0.0167392138    1.4040554331
      3  Cl        1.5023991014    0.0409238776    2.2746079513
      4  C        -1.2055719783    0.0404196679    2.1187253291
      5  Cl       -1.1734600941    0.0690397717    3.8683943982
      6  C        -2.4228384925    0.0537538155    1.4461205818
      7  Cl       -3.9244305442    0.0866193498    2.3428249120
      8  C        -2.4372807077    0.0406183986    0.0555205472
      9  Cl       -3.9623863767    0.0446111674   -0.8030107314
     10  C        -1.2417084325    0.0116130742   -0.6555770290
     11  Cl       -1.2904256045   -0.0450497373   -2.4010171141
     12  C         1.2789047074   -0.0281754371   -0.7633077724
     13  C         2.3163983852   -0.9062190733   -0.4181878632
     14  Cl        2.1060204930   -2.0194877218    0.9122185489
     15  C         3.5095852343   -0.9342669830   -1.1252542477
     16  H         4.2896263246   -1.6276799348   -0.8381338670
     17  C         3.6930103030   -0.0824607772   -2.2045131861
     18  Cl        5.1965707805   -0.1163681144   -3.1022927227
     19  C         2.6848008133    0.7962957738   -2.5722627977
     20  H         2.8247202345    1.4690033207   -3.4086657008
     21  C         1.4962068201    0.8217006137   -1.8573718175
     22  Cl        0.2623884792    1.9672999331   -2.3253457751
   Point Group: c1    Number of degrees of freedom:    60


   Energy is  -4140.278365428

 Hessian updated using BFGS update

 58 Hessian modes will be used to form the next step
  Hessian Eigenvalues:
     0.016316    0.017505    0.019847    0.020575    0.020682    0.021678
     0.022489    0.022741    0.023496    0.024090    0.024090    0.024114
     0.024114    0.024135    0.024135    0.024142    0.024143    0.055164
     0.081846    0.101101    0.125933    0.159995    0.160006    0.215946
     0.225751    0.227167    0.232406    0.234825    0.238797    0.249439
     0.249977    0.249990    0.249993    0.249999    0.250000    0.250000
     0.250019    0.287780    0.288810    0.290263    0.292903    0.299963
     0.301166    0.316275    0.356665    0.356666    0.402776    0.407947
     0.418417    0.425613    0.457040    0.458549    0.466237    0.469067
     0.478201    0.478202    0.478435    0.479205

 Minimum search - taking simple RFO step
 Searching for Lamda that Minimizes Along All modes
 Value Taken    Lamda =  -0.05285267
 Calculated Step too Large.  Step scaled by  0.539489
 Step Taken.  Stepsize is  0.300000

                             Maximum     Tolerance    Cnvgd?
         Gradient           0.072419      0.000300      NO
         Displacement       0.233073      0.001200      NO
         Energy change     -0.034377      0.000001      NO


 New Cartesian Coordinates Obtained by Inverse Iteration

 Displacement from previous Coordinates is:  0.312615
 ----------------------------------------------------------------
             Standard Nuclear Orientation (Angstroms)
    I     Atom           X                Y                Z
 ----------------------------------------------------------------
    1      C      -0.0051899333     0.0009329301     0.0031116412
    2      C      -0.0157733694     0.0388709315     1.4077091940
    3      Cl      1.4922393152     0.0927021518     2.2760179708
    4      C      -1.2116007059     0.0614317426     2.1265159851
    5      Cl     -1.1834201103     0.1155999215     3.8701624618
    6      C      -2.4321919640     0.0535543121     1.4516481730
    7      Cl     -3.9282591797     0.0852337832     2.3453511549
    8      C      -2.4479272017     0.0199006055     0.0575403390
    9      Cl     -3.9703712218    -0.0022403409    -0.7941208944
   10      C      -1.2475419415    -0.0093804769    -0.6535531443
   11      Cl     -1.2986009421    -0.0949102183    -2.3916940848
   12      C       1.2756486321    -0.0277789195    -0.7614854167
   13      C       2.3113192730    -0.9225065816    -0.4380149753
   14      Cl      2.1068604860    -2.0624318748     0.8660879164
   15      C       3.5068879330    -0.9540788615    -1.1427612336
   16      H       4.2776644877    -1.6611279792    -0.8671188514
   17      C       3.6952444210    -0.0828509006    -2.2058918874
   18      Cl      5.1974439453    -0.1171281109    -3.1030095678
   19      C       2.7000017479     0.8155568197    -2.5622303234
   20      H       2.8461024673     1.5018424647    -3.3853697383
   21      C       1.5122548948     0.8379848733    -1.8440620803
   22      Cl      0.3057757711     2.0101849744    -2.3049185136
 ----------------------------------------------------------------
 Nuclear Repulsion Energy =        2780.83625673 hartrees
 There are      105 alpha and      105 beta electrons
 Applying Cartesian multipole field
    Component          Value
    ---------          -----
     (2,0,0)        1.00000E-12
     (0,2,0)        2.00000E-11
     (0,0,2)       -3.00000E-11
 Nucleus-field energy     =    -0.0000000876 hartrees
 Requested basis set is 6-311++G(d,p)
 There are 186 shells and 518 basis functions
 A cutoff of  1.0D-15 yielded  12457 shell pairs
 There are    108441 function pairs (    116664 Cartesian)
 Smallest overlap matrix eigenvalue = 1.03E-07
 Linear dependence detected in AO basis
 Number of orthogonalized atomic orbitals = 512
 Maximum deviation from orthogonality = 3.261E-10
 Guess from superposition of atomic densities
 Warning:  Energy on first SCF cycle will be non-variational
 SAD guess density has 210.000000 electrons

 -----------------------------------------------------------------------
  General SCF calculation program by
  Eric Jon Sundstrom, Paul Horn, Yuezhi Mao, Dmitri Zuev, Alec White,
  David Stuck, Shaama M.S., Shane Yost, Joonho Lee, David Small,
  Daniel Levine, Susi Lehtola, Hugh Burton, Evgeny Epifanovsky,
  Bang C. Huynh
 -----------------------------------------------------------------------
 Exchange:     0.2000 Hartree-Fock + 0.0800 Slater + 0.7200 B88
 Correlation:  0.1900 VWN1RPA + 0.8100 LYP
 Using SG-1 standard quadrature grid
 A restricted SCF calculation will be
 performed using DIIS
 SCF converges when DIIS error is below 1.0e-08
 ---------------------------------------
  Cycle       Energy         DIIS error
 ---------------------------------------
    1   -4145.2013333594      2.68e-02  
    2   -4140.2036075774      1.75e-03  
    3   -4140.1592248874      2.02e-03  
    4   -4140.2949655637      4.68e-04  
    5   -4140.3013563567      2.00e-04  
    6   -4140.3023613119      9.46e-05  
    7   -4140.3026427238      2.96e-05  
    8   -4140.3026706514      6.46e-06  
    9   -4140.3026719209      2.02e-06  
   10   -4140.3026720366      8.14e-07  
   11   -4140.3026720574      1.56e-07  
   12   -4140.3026720577      8.90e-08  
   13   -4140.3026720579      2.89e-08  
   14   -4140.3026720579      6.34e-09  Convergence criterion met
 ---------------------------------------
 SCF time:   CPU 949.42s  wall 950.00s 
 SCF   energy in the final basis set =    -4140.3026720579
 Total energy in the final basis set =    -4140.3026720579

 --------------------------------------------------------------

                    Orbital Energies (a.u.)
 --------------------------------------------------------------

 Alpha MOs
 -- Occupied --
********-101.5820-101.5820-101.5806-101.5760-101.5760-101.5738-101.5738
-10.2880 -10.2851 -10.2851 -10.2846 -10.2845 -10.2785 -10.2785 -10.2752
-10.2516 -10.2448 -10.2217 -10.2217  -9.4989  -9.4966  -9.4965  -9.4951
 -9.4924  -9.4924  -9.4902  -9.4902  -7.2641  -7.2617  -7.2614  -7.2598
 -7.2572  -7.2570  -7.2549  -7.2549  -7.2538  -7.2527  -7.2515  -7.2514
 -7.2505  -7.2504  -7.2499  -7.2494  -7.2471  -7.2470  -7.2464  -7.2462
 -7.2448  -7.2448  -7.2443  -7.2442  -0.9778  -0.9516  -0.9329  -0.9188
 -0.9074  -0.8981  -0.8779  -0.8689  -0.8535  -0.8352  -0.8025  -0.7714
 -0.7495  -0.7483  -0.6663  -0.6500  -0.6311  -0.6236  -0.5694  -0.5612
 -0.5341  -0.5272  -0.5017  -0.4887  -0.4772  -0.4767  -0.4754  -0.4702
 -0.4592  -0.4480  -0.4364  -0.4325  -0.4205  -0.4197  -0.4072  -0.4008
 -0.3944  -0.3715  -0.3627  -0.3604  -0.3562  -0.3511  -0.3447  -0.3402
 -0.3395  -0.3344  -0.3176  -0.3135  -0.2963  -0.2891  -0.2838  -0.2692
 -0.2592
 -- Virtual --
 -0.0849  -0.0660  -0.0652  -0.0565  -0.0408  -0.0346  -0.0137  -0.0092
  0.0011   0.0053   0.0082   0.0107   0.0119   0.0212   0.0246   0.0310
  0.0344   0.0443   0.0481   0.0509   0.0522   0.0648   0.0660   0.0698
  0.0750   0.0758   0.0791   0.0803   0.0846   0.0881   0.0899   0.0943
  0.0948   0.0981   0.0989   0.1064   0.1105   0.1124   0.1126   0.1184
  0.1184   0.1224   0.1237   0.1245   0.1284   0.1310   0.1367   0.1413
  0.1469   0.1505   0.1524   0.1576   0.1583   0.1618   0.1645   0.1671
  0.1763   0.1802   0.1822   0.1851   0.1853   0.1935   0.1952   0.2006
  0.2056   0.2064   0.2109   0.2181   0.2188   0.2226   0.2269   0.2341
  0.2378   0.2420   0.2467   0.2473   0.2523   0.2533   0.2549   0.2593
  0.2600   0.2606   0.2611   0.2652   0.2695   0.2754   0.2824   0.2876
  0.2903   0.2924   0.2958   0.3027   0.3043   0.3053   0.3115   0.3163
  0.3200   0.3248   0.3353   0.3463   0.3611   0.3785   0.3901   0.4035
  0.4087   0.4249   0.4336   0.4337   0.4370   0.4428   0.4504   0.4547
  0.4619   0.4644   0.4656   0.4684   0.4789   0.4802   0.4866   0.4880
  0.4903   0.4976   0.5058   0.5098   0.5114   0.5157   0.5210   0.5247
  0.5435   0.5467   0.5494   0.5576   0.5663   0.5798   0.5834   0.5858
  0.5870   0.6005   0.6076   0.6078   0.6128   0.6133   0.6207   0.6257
  0.6258   0.6296   0.6377   0.6595   0.6619   0.6670   0.6780   0.6956
  0.6974   0.7043   0.7133   0.7445   0.7742   0.7787   0.7925   0.7939
  0.8053   0.8112   0.8160   0.8191   0.8286   0.8316   0.8345   0.8365
  0.8386   0.8411   0.8433   0.8469   0.8482   0.8493   0.8567   0.8585
  0.8615   0.8771   0.8806   0.8815   0.8886   0.8945   0.8992   0.9066
  0.9095   0.9146   0.9153   0.9257   0.9266   0.9375   0.9376   0.9405
  0.9470   0.9515   0.9613   0.9619   0.9661   0.9737   0.9831   0.9832
  0.9850   0.9968   1.0029   1.0142   1.0195   1.0203   1.0560   1.0596
  1.0693   1.0780   1.0920   1.0993   1.1172   1.1319   1.1690   1.1714
  1.1827   1.1974   1.2037   1.2170   1.2253   1.2407   1.2582   1.2663
  1.2688   1.2775   1.2855   1.2921   1.2960   1.3027   1.3085   1.3161
  1.3245   1.3471   1.3654   1.3673   1.4010   1.4476   1.4531   1.4639
  1.5008   1.5324   1.5509   1.5515   1.5639   1.5881   1.5998   1.6086
  1.6460   1.6611   1.6746   1.7030   1.7323   1.7490   1.7712   1.7922
  1.7984   1.8175   1.8351   1.8427   1.8538   1.8771   1.8797   1.8861
  1.8955   1.9041   1.9461   1.9484   1.9504   1.9914   2.0622   2.0696
  2.0893   2.1010   2.1458   2.1589   2.2019   2.2051   2.2244   2.2408
  2.2445   2.2540   2.2636   2.2694   2.2767   2.2890   2.2902   2.3079
  2.3233   2.3343   2.3522   2.3594   2.3695   2.3892   2.4106   2.4129
  2.4232   2.4339   2.4540   2.4680   2.4733   2.4894   2.5134   2.5270
  2.5386   2.5403   2.5602   2.5912   2.5997   2.6287   2.6323   2.6394
  2.6550   2.6702   2.7038   2.7132   2.7140   2.7383   2.7565   2.7645
  2.7942   2.8065   2.8166   2.8804   2.8864   2.9080   2.9523   3.0128
  3.0647   3.0724   3.1043   3.1090   3.1297   3.1350   3.1547   3.1748
  3.2403   3.2408   3.2455   3.2515   3.3416   3.4073   3.4876   3.5080
  3.5933   3.6711   3.7086   3.7703   3.8740   3.8862   3.9605   4.0773
  4.3675   4.7978   4.8156   9.7136   9.7608   9.7847   9.7951   9.8095
  9.8155   9.8562   9.8645  23.2452  23.4686  23.7715  23.8165  23.8394
 23.8516  23.9173  23.9364  23.9798  24.0313  24.0407  24.1026  25.7704
 25.8095  25.8100  25.8502  25.8554  25.9160  26.0451  26.0665  26.1040
 26.1100  26.1389  26.2140  26.2817  26.3055  26.4074  26.4590  26.4621
 26.5876  26.6086  26.7026  26.7666  26.8384  26.8607  27.0981 215.7029
215.7524 215.7809 215.7944 215.8098 215.8169 215.8695 215.8833
 --------------------------------------------------------------

          Ground-State Mulliken Net Atomic Charges

     Atom                 Charge (a.u.)
  ----------------------------------------
      1 C                    -1.272499
      2 C                    -1.199232
      3 Cl                    0.561973
      4 C                     0.558286
      5 Cl                    0.634057
      6 C                    -0.691886
      7 Cl                    0.669653
      8 C                     0.569335
      9 Cl                    0.634202
     10 C                    -1.202010
     11 Cl                    0.560430
     12 C                    -0.179916
     13 C                    -0.281024
     14 Cl                    0.315973
     15 C                    -0.376275
     16 H                     0.228787
     17 C                     0.103190
     18 Cl                    0.474398
     19 C                    -0.377829
     20 H                     0.228607
     21 C                    -0.275751
     22 Cl                    0.317532
  ----------------------------------------
  Sum of atomic charges =     0.000000

 -----------------------------------------------------------------
                    Cartesian Multipole Moments
 -----------------------------------------------------------------
    Charge (ESU x 10^10)
                 0.0000
    Dipole Moment (Debye)
         X       1.0449      Y      -0.0229      Z      -0.6228
       Tot       1.2166
    Quadrupole Moments (Debye-Ang)
        XX    -167.4727     XY      -1.4130     YY    -170.4175
        XZ      -0.6908     YZ      -2.2431     ZZ    -168.1015
    Octopole Moments (Debye-Ang^2)
       XXX     -87.3670    XXY      -4.9504    XYY     -29.0606
       YYY       1.9764    XXZ      21.3577    XYZ      -3.1077
       YYZ      17.6221    XZZ     -29.1084    YZZ       6.2499
       ZZZ      47.8744
    Hexadecapole Moments (Debye-Ang^3)
      XXXX   -7221.4782   XXXY     172.9885   XXYY   -1374.2556
      XYYY     213.2707   YYYY    -962.4735   XXXZ    1245.5577
      XXYZ      62.5332   XYYZ     411.9945   YYYZ     212.4632
      XXZZ   -1973.4329   XYZZ      88.1507   YYZZ    -937.2416
      XZZZ    1225.9869   YZZZ     184.5951   ZZZZ   -4576.9184
 -----------------------------------------------------------------
 Calculating analytic gradient of the SCF energy
 Gradient of SCF Energy
            1           2           3           4           5           6
    1  -0.0053179  -0.0043289   0.0140832  -0.0009891   0.0003963   0.0055505
    2   0.0000764  -0.0028845  -0.0395003  -0.0001166   0.0001549  -0.0001521
    3   0.0032032  -0.0017244  -0.0226370  -0.0083509   0.0031139  -0.0032286
            7           8           9          10          11          12
    1  -0.0030232   0.0070192  -0.0025785  -0.0004818   0.0278995   0.0082253
    2   0.0000781   0.0000299  -0.0001467   0.0029153   0.0385517  -0.0002251
    3   0.0017969   0.0048350  -0.0018030   0.0045053  -0.0024280  -0.0048193
           13          14          15          16          17          18
    1   0.0007067  -0.0122493  -0.0048528   0.0004343   0.0030481   0.0008942
    2   0.0008339   0.0385231   0.0041785  -0.0000711  -0.0000345   0.0000055
    3   0.0027879   0.0274154  -0.0015656  -0.0000428  -0.0018384  -0.0005312
           19          20          21          22
    1  -0.0012077   0.0002693  -0.0022149  -0.0312824
    2  -0.0040614   0.0000916  -0.0006405  -0.0376061
    3   0.0051200  -0.0003721  -0.0019058  -0.0015305
 Max gradient component =       3.950E-02
 RMS gradient           =       1.221E-02
 Gradient time:  CPU 349.47 s  wall 349.49 s
 Geometry Optimization Parameters
   NAtoms,    NIC,     NZ,  NCons,   NDum,   NFix, NCnnct, MaxDiis
       22     171      22       0       0       0       0       0

 Cartesian Hessian Update
 Hessian updated using BFGS update


** GEOMETRY OPTIMIZATION IN DELOCALIZED INTERNAL COORDINATES **
   Searching for a Minimum

   Optimization Cycle:   3

                       Coordinates (Angstroms)
     ATOM                X               Y               Z
      1  C        -0.0051899333    0.0009329301    0.0031116412
      2  C        -0.0157733694    0.0388709315    1.4077091940
      3  Cl        1.4922393152    0.0927021518    2.2760179708
      4  C        -1.2116007059    0.0614317426    2.1265159851
      5  Cl       -1.1834201103    0.1155999215    3.8701624618
      6  C        -2.4321919640    0.0535543121    1.4516481730
      7  Cl       -3.9282591797    0.0852337832    2.3453511549
      8  C        -2.4479272017    0.0199006055    0.0575403390
      9  Cl       -3.9703712218   -0.0022403409   -0.7941208944
     10  C        -1.2475419415   -0.0093804769   -0.6535531443
     11  Cl       -1.2986009421   -0.0949102183   -2.3916940848
     12  C         1.2756486321   -0.0277789195   -0.7614854167
     13  C         2.3113192730   -0.9225065816   -0.4380149753
     14  Cl        2.1068604860   -2.0624318748    0.8660879164
     15  C         3.5068879330   -0.9540788615   -1.1427612336
     16  H         4.2776644877   -1.6611279792   -0.8671188514
     17  C         3.6952444210   -0.0828509006   -2.2058918874
     18  Cl        5.1974439453   -0.1171281109   -3.1030095678
     19  C         2.7000017479    0.8155568197   -2.5622303234
     20  H         2.8461024673    1.5018424647   -3.3853697383
     21  C         1.5122548948    0.8379848733   -1.8440620803
     22  Cl        0.3057757711    2.0101849744   -2.3049185136
   Point Group: c1    Number of degrees of freedom:    60


   Energy is  -4140.302672058

 Hessian updated using BFGS update

 59 Hessian modes will be used to form the next step
  Hessian Eigenvalues:
     0.016316    0.017505    0.019821    0.020575    0.020682    0.021678
     0.022482    0.022741    0.023498    0.024090    0.024090    0.024114
     0.024114    0.024135    0.024135    0.024142    0.024143    0.055164
     0.070659    0.101101    0.108208    0.159995    0.160003    0.215946
     0.226819    0.227182    0.232407    0.235666    0.238798    0.249716
     0.249977    0.249993    0.249999    0.250000    0.250000    0.250009
     0.250163    0.287811    0.289918    0.290263    0.292903    0.300251
     0.301034    0.301275    0.316476    0.356665    0.356671    0.403319
     0.407987    0.418417    0.425614    0.457040    0.458549    0.466347
     0.470353    0.478201    0.478202    0.478903    0.479624

 Minimum search - taking simple RFO step
 Searching for Lamda that Minimizes Along All modes
 Value Taken    Lamda =  -0.03743156
 Calculated Step too Large.  Step scaled by  0.536699
 Step Taken.  Stepsize is  0.300000

                             Maximum     Tolerance    Cnvgd?
         Gradient           0.052432      0.000300      NO
         Displacement       0.232414      0.001200      NO
         Energy change     -0.024307      0.000001      NO


 New Cartesian Coordinates Obtained by Inverse Iteration

 Displacement from previous Coordinates is:  0.345890
 ----------------------------------------------------------------
             Standard Nuclear Orientation (Angstroms)
    I     Atom           X                Y                Z
 ----------------------------------------------------------------
    1      C      -0.0060384372     0.0014945936     0.0036610301
    2      C      -0.0166647519     0.0647977368     1.4085065313
    3      Cl      1.4887259800     0.1501046769     2.2723001180
    4      C      -1.2133654517     0.0866587504     2.1302415905
    5      Cl     -1.1859599845     0.1706081664     3.8682685531
    6      C      -2.4361885478     0.0532053696     1.4540498656
    7      Cl     -3.9282343892     0.0836588349     2.3455601128
    8      C      -2.4529209530    -0.0053085174     0.0578676082
    9      Cl     -3.9716688360    -0.0577205933    -0.7899380200
   10      C      -1.2494176757    -0.0342521399    -0.6524792018
   11      Cl     -1.2984778268    -0.1509611602    -2.3855202097
   12      C       1.2723833160    -0.0273489505    -0.7597385268
   13      C       2.3003401010    -0.9409697747    -0.4579548353
   14      Cl      2.0911560490    -2.1086189198     0.8208853474
   15      C       3.4974828758    -0.9758992719    -1.1616244951
   16      H       4.2579555639    -1.6983889105    -0.9001575284
   17      C       3.6943592319    -0.0831244018    -2.2054466399
   18      Cl      5.1963225045    -0.1178119830    -3.1024913728
   19      C       2.7131650617     0.8369740523    -2.5458501542
   20      H       2.8674059753     1.5386081232    -3.3536033190
   21      C       1.5255054996     0.8566589022    -1.8257198466
   22      Cl      0.3407014998     2.0569966628    -2.2709024825
 ----------------------------------------------------------------
 Nuclear Repulsion Energy =        2775.43666315 hartrees
 There are      105 alpha and      105 beta electrons
 Applying Cartesian multipole field
    Component          Value
    ---------          -----
     (2,0,0)        1.00000E-12
     (0,2,0)        2.00000E-11
     (0,0,2)       -3.00000E-11
 Nucleus-field energy     =    -0.0000000864 hartrees
 Requested basis set is 6-311++G(d,p)
 There are 186 shells and 518 basis functions
 A cutoff of  1.0D-15 yielded  12455 shell pairs
 There are    108471 function pairs (    116712 Cartesian)
 Smallest overlap matrix eigenvalue = 1.05E-07
 Linear dependence detected in AO basis
 Number of orthogonalized atomic orbitals = 512
 Maximum deviation from orthogonality = 5.279E-10
 Guess from superposition of atomic densities
 Warning:  Energy on first SCF cycle will be non-variational
 SAD guess density has 210.000000 electrons

 -----------------------------------------------------------------------
  General SCF calculation program by
  Eric Jon Sundstrom, Paul Horn, Yuezhi Mao, Dmitri Zuev, Alec White,
  David Stuck, Shaama M.S., Shane Yost, Joonho Lee, David Small,
  Daniel Levine, Susi Lehtola, Hugh Burton, Evgeny Epifanovsky,
  Bang C. Huynh
 -----------------------------------------------------------------------
 Exchange:     0.2000 Hartree-Fock + 0.0800 Slater + 0.7200 B88
 Correlation:  0.1900 VWN1RPA + 0.8100 LYP
 Using SG-1 standard quadrature grid
 A restricted SCF calculation will be
 performed using DIIS
 SCF converges when DIIS error is below 1.0e-08
 ---------------------------------------
  Cycle       Energy         DIIS error
 ---------------------------------------
    1   -4145.1694560661      2.67e-02  
    2   -4140.2215064002      1.74e-03  
    3   -4140.1777436832      2.02e-03  
    4   -4140.3121858246      4.67e-04  
    5   -4140.3184611983      2.05e-04  
    6   -4140.3195503992      9.53e-05  
    7   -4140.3198379184      2.93e-05  
    8   -4140.3198649876      6.47e-06  
    9   -4140.3198662476      2.06e-06  
   10   -4140.3198663706      8.13e-07  
   11   -4140.3198663912      1.57e-07  
   12   -4140.3198663914      9.20e-08  
   13   -4140.3198663920      2.67e-08  
   14   -4140.3198663922      5.99e-09  Convergence criterion met
 ---------------------------------------
 SCF time:   CPU 950.87s  wall 951.00s 
 SCF   energy in the final basis set =    -4140.3198663922
 Total energy in the final basis set =    -4140.3198663922

 --------------------------------------------------------------

                    Orbital Energies (a.u.)
 --------------------------------------------------------------

 Alpha MOs
 -- Occupied --
********-101.5823-101.5822-101.5802-101.5769-101.5769-101.5745-101.5745
-10.2881 -10.2851 -10.2850 -10.2845 -10.2845 -10.2787 -10.2787 -10.2751
-10.2512 -10.2448 -10.2216 -10.2216  -9.4992  -9.4970  -9.4969  -9.4947
 -9.4931  -9.4930  -9.4906  -9.4905  -7.2643  -7.2621  -7.2618  -7.2594
 -7.2579  -7.2577  -7.2553  -7.2553  -7.2541  -7.2530  -7.2518  -7.2517
 -7.2509  -7.2508  -7.2495  -7.2490  -7.2478  -7.2477  -7.2471  -7.2469
 -7.2452  -7.2452  -7.2447  -7.2446  -0.9770  -0.9511  -0.9319  -0.9187
 -0.9068  -0.8987  -0.8795  -0.8700  -0.8510  -0.8357  -0.8021  -0.7707
 -0.7486  -0.7477  -0.6655  -0.6485  -0.6310  -0.6234  -0.5686  -0.5609
 -0.5345  -0.5272  -0.5013  -0.4893  -0.4765  -0.4763  -0.4746  -0.4701
 -0.4581  -0.4483  -0.4331  -0.4328  -0.4199  -0.4191  -0.4052  -0.3995
 -0.3937  -0.3703  -0.3624  -0.3601  -0.3567  -0.3505  -0.3443  -0.3401
 -0.3394  -0.3339  -0.3179  -0.3179  -0.2996  -0.2925  -0.2825  -0.2688
 -0.2623
 -- Virtual --
 -0.0845  -0.0655  -0.0638  -0.0564  -0.0421  -0.0340  -0.0121  -0.0089
  0.0014   0.0063   0.0090   0.0108   0.0121   0.0217   0.0249   0.0311
  0.0350   0.0441   0.0477   0.0509   0.0526   0.0650   0.0656   0.0695
  0.0750   0.0752   0.0792   0.0804   0.0846   0.0881   0.0898   0.0949
  0.0950   0.0984   0.0989   0.1065   0.1105   0.1121   0.1126   0.1180
  0.1186   0.1222   0.1232   0.1249   0.1286   0.1309   0.1373   0.1412
  0.1464   0.1500   0.1521   0.1572   0.1579   0.1609   0.1638   0.1665
  0.1762   0.1808   0.1810   0.1837   0.1839   0.1931   0.1948   0.2004
  0.2062   0.2065   0.2100   0.2183   0.2191   0.2235   0.2272   0.2328
  0.2373   0.2414   0.2464   0.2474   0.2527   0.2535   0.2545   0.2588
  0.2591   0.2595   0.2616   0.2656   0.2693   0.2742   0.2826   0.2879
  0.2904   0.2933   0.2938   0.3016   0.3023   0.3041   0.3121   0.3171
  0.3195   0.3282   0.3344   0.3468   0.3607   0.3797   0.3903   0.4033
  0.4081   0.4249   0.4314   0.4340   0.4394   0.4420   0.4501   0.4544
  0.4634   0.4647   0.4671   0.4691   0.4784   0.4811   0.4868   0.4908
  0.4929   0.4969   0.5065   0.5086   0.5117   0.5145   0.5208   0.5217
  0.5409   0.5440   0.5518   0.5604   0.5680   0.5776   0.5838   0.5845
  0.5893   0.6007   0.6061   0.6087   0.6129   0.6134   0.6220   0.6248
  0.6260   0.6296   0.6393   0.6605   0.6613   0.6654   0.6764   0.6945
  0.6978   0.7031   0.7119   0.7509   0.7742   0.7750   0.7909   0.7935
  0.8074   0.8134   0.8201   0.8227   0.8290   0.8334   0.8369   0.8386
  0.8386   0.8409   0.8448   0.8471   0.8481   0.8494   0.8573   0.8623
  0.8649   0.8784   0.8814   0.8833   0.8898   0.8922   0.9016   0.9071
  0.9081   0.9158   0.9172   0.9246   0.9289   0.9371   0.9407   0.9424
  0.9468   0.9506   0.9608   0.9623   0.9650   0.9737   0.9827   0.9830
  0.9909   0.9941   0.9977   1.0022   1.0177   1.0199   1.0512   1.0599
  1.0741   1.0753   1.0843   1.0975   1.1196   1.1308   1.1674   1.1709
  1.1824   1.1960   1.2013   1.2171   1.2205   1.2394   1.2576   1.2670
  1.2691   1.2768   1.2860   1.2919   1.2963   1.3024   1.3076   1.3136
  1.3227   1.3474   1.3625   1.3689   1.3997   1.4512   1.4557   1.4632
  1.5005   1.5320   1.5492   1.5495   1.5627   1.5873   1.5991   1.6079
  1.6488   1.6609   1.6743   1.7032   1.7308   1.7499   1.7718   1.7931
  1.7999   1.8152   1.8344   1.8401   1.8512   1.8751   1.8783   1.8903
  1.8964   1.9038   1.9457   1.9474   1.9494   1.9887   2.0612   2.0694
  2.0864   2.1031   2.1459   2.1546   2.2018   2.2119   2.2242   2.2415
  2.2475   2.2569   2.2646   2.2768   2.2846   2.2879   2.2964   2.3105
  2.3201   2.3282   2.3423   2.3498   2.3735   2.3856   2.4082   2.4089
  2.4229   2.4349   2.4530   2.4644   2.4792   2.4926   2.5153   2.5276
  2.5380   2.5382   2.5620   2.5904   2.5982   2.6291   2.6331   2.6377
  2.6571   2.6680   2.7042   2.7087   2.7123   2.7377   2.7566   2.7646
  2.7934   2.8051   2.8158   2.8783   2.8849   2.9109   2.9543   3.0131
  3.0643   3.0714   3.1006   3.1069   3.1256   3.1352   3.1525   3.1739
  3.2368   3.2373   3.2448   3.2492   3.3399   3.4066   3.4899   3.5088
  3.5937   3.6682   3.7070   3.7682   3.8731   3.8851   3.9606   4.0793
  4.3646   4.7913   4.8132   9.7118   9.7602   9.7864   9.7935   9.8096
  9.8202   9.8539   9.8609  23.2482  23.4704  23.7679  23.8127  23.8385
 23.8520  23.9129  23.9294  23.9712  24.0286  24.0390  24.1011  25.7705
 25.8101  25.8149  25.8718  25.9116  25.9590  26.0400  26.0479  26.0825
 26.1036  26.1231  26.2093  26.2095  26.3377  26.3531  26.4620  26.4698
 26.5888  26.6057  26.7022  26.7650  26.8334  26.8503  27.0991 215.7015
215.7519 215.7832 215.7934 215.8100 215.8246 215.8641 215.8762
 --------------------------------------------------------------

          Ground-State Mulliken Net Atomic Charges

     Atom                 Charge (a.u.)
  ----------------------------------------
      1 C                    -1.209526
      2 C                    -1.163788
      3 Cl                    0.521492
      4 C                     0.548673
      5 Cl                    0.633708
      6 C                    -0.728284
      7 Cl                    0.670823
      8 C                     0.565878
      9 Cl                    0.633445
     10 C                    -1.168894
     11 Cl                    0.520690
     12 C                    -0.110459
     13 C                    -0.311230
     14 Cl                    0.282004
     15 C                    -0.355526
     16 H                     0.230120
     17 C                     0.111852
     18 Cl                    0.475886
     19 C                    -0.355156
     20 H                     0.229971
     21 C                    -0.304967
     22 Cl                    0.283288
  ----------------------------------------
  Sum of atomic charges =     0.000000

 -----------------------------------------------------------------
                    Cartesian Multipole Moments
 -----------------------------------------------------------------
    Charge (ESU x 10^10)
                 0.0000
    Dipole Moment (Debye)
         X       0.9999      Y      -0.0224      Z      -0.5963
       Tot       1.1644
    Quadrupole Moments (Debye-Ang)
        XX    -167.3776     XY      -1.3011     YY    -170.1004
        XZ      -0.8384     YZ      -2.0604     ZZ    -168.1759
    Octopole Moments (Debye-Ang^2)
       XXX     -89.1479    XXY      -5.1627    XYY     -28.2822
       YYY       1.9258    XXZ      21.1814    XYZ      -3.2653
       YYZ      17.1641    XZZ     -29.6525    YZZ       6.5422
       ZZZ      49.3858
    Hexadecapole Moments (Debye-Ang^3)
      XXXX   -7221.1572   XXXY     160.4341   XXYY   -1377.1116
      XYYY     197.8315   YYYY    -996.1656   XXXZ    1255.4300
      XXYZ      56.6113   XYYZ     413.7963   YYYZ     188.1126
      XXZZ   -1969.2532   XYZZ      86.0481   YYZZ    -937.8115
      XZZZ    1236.1927   YZZZ     166.7626   ZZZZ   -4553.8240
 -----------------------------------------------------------------
 Calculating analytic gradient of the SCF energy
 Gradient of SCF Energy
            1           2           3           4           5           6
    1  -0.0019383  -0.0019145   0.0084715  -0.0003608   0.0002612   0.0023751
    2  -0.0000065  -0.0024532  -0.0289549  -0.0001849   0.0001054  -0.0000846
    3   0.0011922  -0.0003835  -0.0166139  -0.0040620   0.0014611  -0.0013716
            7           8           9          10          11          12
    1  -0.0013854   0.0034702  -0.0011711  -0.0004763   0.0195946   0.0033869
    2   0.0000350   0.0001701  -0.0001442   0.0024371   0.0283324  -0.0000712
    3   0.0008326   0.0022466  -0.0008911   0.0017834  -0.0001693  -0.0019608
           13          14          15          16          17          18
    1   0.0009089  -0.0075734  -0.0024158   0.0001740   0.0018200   0.0004055
    2   0.0005411   0.0283230   0.0022935   0.0000032  -0.0000382   0.0000220
    3   0.0023862   0.0190859  -0.0007917  -0.0000188  -0.0011194  -0.0002504
           19          20          21          22
    1  -0.0006189   0.0000985  -0.0016906  -0.0214214
    2  -0.0021915   0.0000245  -0.0004119  -0.0277464
    3   0.0025590  -0.0001378  -0.0019369  -0.0018400
 Max gradient component =       2.895E-02
 RMS gradient           =       8.668E-03
 Gradient time:  CPU 349.99 s  wall 350.01 s
 Geometry Optimization Parameters
   NAtoms,    NIC,     NZ,  NCons,   NDum,   NFix, NCnnct, MaxDiis
       22     171      22       0       0       0       0       0

 Cartesian Hessian Update
 Hessian updated using BFGS update


** GEOMETRY OPTIMIZATION IN DELOCALIZED INTERNAL COORDINATES **
   Searching for a Minimum

   Optimization Cycle:   4

                       Coordinates (Angstroms)
     ATOM                X               Y               Z
      1  C        -0.0060384372    0.0014945936    0.0036610301
      2  C        -0.0166647519    0.0647977368    1.4085065313
      3  Cl        1.4887259800    0.1501046769    2.2723001180
      4  C        -1.2133654517    0.0866587504    2.1302415905
      5  Cl       -1.1859599845    0.1706081664    3.8682685531
      6  C        -2.4361885478    0.0532053696    1.4540498656
      7  Cl       -3.9282343892    0.0836588349    2.3455601128
      8  C        -2.4529209530   -0.0053085174    0.0578676082
      9  Cl       -3.9716688360   -0.0577205933   -0.7899380200
     10  C        -1.2494176757   -0.0342521399   -0.6524792018
     11  Cl       -1.2984778268   -0.1509611602   -2.3855202097
     12  C         1.2723833160   -0.0273489505   -0.7597385268
     13  C         2.3003401010   -0.9409697747   -0.4579548353
     14  Cl        2.0911560490   -2.1086189198    0.8208853474
     15  C         3.4974828758   -0.9758992719   -1.1616244951
     16  H         4.2579555639   -1.6983889105   -0.9001575284
     17  C         3.6943592319   -0.0831244018   -2.2054466399
     18  Cl        5.1963225045   -0.1178119830   -3.1024913728
     19  C         2.7131650617    0.8369740523   -2.5458501542
     20  H         2.8674059753    1.5386081232   -3.3536033190
     21  C         1.5255054996    0.8566589022   -1.8257198466
     22  Cl        0.3407014998    2.0569966628   -2.2709024825
   Point Group: c1    Number of degrees of freedom:    60


   Energy is  -4140.319866392

 Hessian updated using BFGS update

 60 Hessian modes will be used to form the next step
  Hessian Eigenvalues:
     0.016316    0.017505    0.019767    0.020575    0.020682    0.021678
     0.022462    0.022741    0.023498    0.024090    0.024090    0.024114
     0.024114    0.024135    0.024135    0.024142    0.024143    0.055111
     0.055171    0.101099    0.102554    0.159995    0.160011    0.215946
     0.226977    0.227221    0.232408    0.236290    0.238799    0.249935
     0.249977    0.249993    0.250000    0.250000    0.250001    0.250007
     0.250179    0.287914    0.290022    0.290263    0.292903    0.300951
     0.301033    0.301038    0.301357    0.316960    0.356665    0.356683
     0.403544    0.408078    0.418417    0.425614    0.457040    0.458549
     0.466547    0.471620    0.478201    0.478202    0.479106    0.480000

 Minimum search - taking simple RFO step
 Searching for Lamda that Minimizes Along All modes
 Value Taken    Lamda =  -0.02696717
 Calculated Step too Large.  Step scaled by  0.531879
 Step Taken.  Stepsize is  0.300000

                             Maximum     Tolerance    Cnvgd?
         Gradient           0.037812      0.000300      NO
         Displacement       0.229696      0.001200      NO
         Energy change     -0.017194      0.000001      NO


 New Cartesian Coordinates Obtained by Inverse Iteration

 Displacement from previous Coordinates is:  0.380231
 ----------------------------------------------------------------
             Standard Nuclear Orientation (Angstroms)
    I     Atom           X                Y                Z
 ----------------------------------------------------------------
    1      C      -0.0065928666     0.0019542267     0.0039118802
    2      C      -0.0157465176     0.0935219198     1.4069401681
    3      Cl      1.4909069599     0.2114511042     2.2632696285
    4      C      -1.2127061997     0.1152615259     2.1307454719
    5      Cl     -1.1868863370     0.2326001254     3.8641879004
    6      C      -2.4363234052     0.0527880739     1.4542625840
    7      Cl     -3.9260708590     0.0822127986     2.3446529412
    8      C      -2.4540613487    -0.0341144568     0.0577906511
    9      Cl     -3.9706176061    -0.1199761912    -0.7857556136
   10      C      -1.2486128564    -0.0622454490    -0.6518579090
   11      Cl     -1.2913123757    -0.2115465895    -2.3817523788
   12      C       1.2702401952    -0.0270160570    -0.7587950428
   13      C       2.2857547949    -0.9610899587    -0.4789893760
   14      Cl      2.0620331339    -2.1554669757     0.7745816691
   15      C       3.4837029094    -0.9990739771    -1.1820345947
   16      H       4.2331988744    -1.7381066166    -0.9370287674
   17      C       3.6918667375    -0.0832279857    -2.2038623946
   18      Cl      5.1941120100    -0.1181973040    -3.1008634204
   19      C       2.7256642391     0.8598804399    -2.5248712055
   20      H       2.8899166211     1.5779728539    -3.3155725552
   21      C       1.5379116260     0.8770316813    -1.8038745118
   22      Cl      0.3701890756     2.1047480581    -2.2251709996
 ----------------------------------------------------------------
 Nuclear Repulsion Energy =        2771.35773431 hartrees
 There are      105 alpha and      105 beta electrons
 Applying Cartesian multipole field
    Component          Value
    ---------          -----
     (2,0,0)        1.00000E-12
     (0,2,0)        2.00000E-11
     (0,0,2)       -3.00000E-11
 Nucleus-field energy     =    -0.0000000849 hartrees
 Requested basis set is 6-311++G(d,p)
 There are 186 shells and 518 basis functions
 A cutoff of  1.0D-15 yielded  12450 shell pairs
 There are    108439 function pairs (    116668 Cartesian)
 Smallest overlap matrix eigenvalue = 1.06E-07
 Linear dependence detected in AO basis
 Number of orthogonalized atomic orbitals = 512
 Maximum deviation from orthogonality = 6.207E-10
 Guess from superposition of atomic densities
 Warning:  Energy on first SCF cycle will be non-variational
 SAD guess density has 210.000000 electrons

 -----------------------------------------------------------------------
  General SCF calculation program by
  Eric Jon Sundstrom, Paul Horn, Yuezhi Mao, Dmitri Zuev, Alec White,
  David Stuck, Shaama M.S., Shane Yost, Joonho Lee, David Small,
  Daniel Levine, Susi Lehtola, Hugh Burton, Evgeny Epifanovsky,
  Bang C. Huynh
 -----------------------------------------------------------------------
 Exchange:     0.2000 Hartree-Fock + 0.0800 Slater + 0.7200 B88
 Correlation:  0.1900 VWN1RPA + 0.8100 LYP
 Using SG-1 standard quadrature grid
 A restricted SCF calculation will be
 performed using DIIS
 SCF converges when DIIS error is below 1.0e-08
 ---------------------------------------
  Cycle       Energy         DIIS error
 ---------------------------------------
    1   -4145.1439320648      2.67e-02  
    2   -4140.2340587039      1.74e-03  
    3   -4140.1902123202      2.01e-03  
    4   -4140.3243519449      4.70e-04  
    5   -4140.3306078832      2.14e-04  
    6   -4140.3318296869      9.59e-05  
    7   -4140.3321219384      2.89e-05  
    8   -4140.3321481294      6.46e-06  
    9   -4140.3321493828      2.08e-06  
   10   -4140.3321495084      8.10e-07  
   11   -4140.3321495289      1.56e-07  
   12   -4140.3321495294      9.29e-08  
   13   -4140.3321495296      2.53e-08  
   14   -4140.3321495295      5.70e-09  Convergence criterion met
 ---------------------------------------
 SCF time:   CPU 948.55s  wall 949.00s 
 SCF   energy in the final basis set =    -4140.3321495295
 Total energy in the final basis set =    -4140.3321495295

 --------------------------------------------------------------

                    Orbital Energies (a.u.)
 --------------------------------------------------------------

 Alpha MOs
 -- Occupied --
********-101.5826-101.5825-101.5799-101.5779-101.5779-101.5752-101.5752
-10.2882 -10.2851 -10.2850 -10.2846 -10.2845 -10.2788 -10.2788 -10.2752
-10.2507 -10.2444 -10.2217 -10.2216  -9.4993  -9.4973  -9.4972  -9.4944
 -9.4938  -9.4937  -9.4910  -9.4910  -7.2644  -7.2624  -7.2621  -7.2592
 -7.2587  -7.2584  -7.2558  -7.2557  -7.2543  -7.2531  -7.2522  -7.2520
 -7.2512  -7.2511  -7.2492  -7.2488  -7.2485  -7.2484  -7.2478  -7.2477
 -7.2457  -7.2456  -7.2451  -7.2451  -0.9766  -0.9507  -0.9311  -0.9186
 -0.9059  -0.8990  -0.8807  -0.8708  -0.8492  -0.8362  -0.8019  -0.7704
 -0.7483  -0.7474  -0.6649  -0.6475  -0.6314  -0.6234  -0.5681  -0.5608
 -0.5352  -0.5273  -0.5008  -0.4896  -0.4764  -0.4761  -0.4740  -0.4701
 -0.4573  -0.4484  -0.4330  -0.4304  -0.4196  -0.4183  -0.4035  -0.3980
 -0.3930  -0.3693  -0.3623  -0.3599  -0.3571  -0.3497  -0.3441  -0.3407
 -0.3387  -0.3336  -0.3222  -0.3183  -0.3055  -0.2919  -0.2815  -0.2689
 -0.2646
 -- Virtual --
 -0.0838  -0.0655  -0.0629  -0.0564  -0.0435  -0.0339  -0.0114  -0.0088
  0.0014   0.0069   0.0091   0.0107   0.0121   0.0219   0.0250   0.0310
  0.0356   0.0437   0.0474   0.0508   0.0527   0.0650   0.0651   0.0690
  0.0745   0.0754   0.0792   0.0806   0.0844   0.0882   0.0895   0.0949
  0.0955   0.0988   0.0989   0.1062   0.1104   0.1119   0.1126   0.1175
  0.1187   0.1220   0.1227   0.1256   0.1285   0.1307   0.1380   0.1408
  0.1460   0.1493   0.1515   0.1568   0.1574   0.1604   0.1632   0.1660
  0.1758   0.1795   0.1813   0.1824   0.1830   0.1927   0.1945   0.2007
  0.2066   0.2072   0.2093   0.2187   0.2196   0.2242   0.2279   0.2318
  0.2368   0.2408   0.2464   0.2475   0.2525   0.2532   0.2546   0.2576
  0.2592   0.2593   0.2624   0.2660   0.2696   0.2727   0.2823   0.2881
  0.2904   0.2917   0.2948   0.3001   0.3004   0.3031   0.3128   0.3182
  0.3192   0.3312   0.3331   0.3476   0.3602   0.3804   0.3906   0.4026
  0.4080   0.4246   0.4291   0.4339   0.4411   0.4424   0.4497   0.4540
  0.4639   0.4648   0.4690   0.4713   0.4785   0.4825   0.4873   0.4917
  0.4962   0.4979   0.5064   0.5073   0.5088   0.5104   0.5187   0.5216
  0.5389   0.5446   0.5545   0.5649   0.5697   0.5798   0.5825   0.5847
  0.5933   0.6007   0.6042   0.6094   0.6131   0.6134   0.6224   0.6245
  0.6256   0.6328   0.6424   0.6593   0.6625   0.6661   0.6727   0.6926
  0.6989   0.7027   0.7114   0.7569   0.7716   0.7739   0.7905   0.7934
  0.8070   0.8147   0.8203   0.8255   0.8293   0.8348   0.8375   0.8385
  0.8399   0.8412   0.8451   0.8454   0.8485   0.8497   0.8576   0.8629
  0.8682   0.8805   0.8809   0.8846   0.8871   0.8939   0.9012   0.9074
  0.9088   0.9166   0.9192   0.9232   0.9315   0.9374   0.9424   0.9436
  0.9472   0.9474   0.9586   0.9633   0.9649   0.9723   0.9730   0.9836
  0.9911   0.9922   0.9975   0.9992   1.0195   1.0207   1.0478   1.0598
  1.0743   1.0785   1.0787   1.0951   1.1227   1.1292   1.1669   1.1704
  1.1822   1.1953   1.2001   1.2149   1.2176   1.2387   1.2577   1.2695
  1.2709   1.2765   1.2861   1.2914   1.2960   1.3034   1.3055   1.3139
  1.3215   1.3470   1.3604   1.3716   1.3988   1.4553   1.4597   1.4630
  1.5009   1.5322   1.5474   1.5499   1.5620   1.5867   1.5993   1.6075
  1.6506   1.6602   1.6742   1.7038   1.7296   1.7510   1.7729   1.7945
  1.8004   1.8133   1.8335   1.8385   1.8487   1.8732   1.8775   1.8952
  1.8982   1.9039   1.9456   1.9476   1.9491   1.9865   2.0601   2.0695
  2.0840   2.1054   2.1454   2.1514   2.2028   2.2160   2.2240   2.2418
  2.2471   2.2570   2.2602   2.2804   2.2894   2.2904   2.3007   2.3130
  2.3133   2.3169   2.3409   2.3432   2.3787   2.3843   2.4076   2.4084
  2.4250   2.4373   2.4518   2.4624   2.4829   2.4948   2.5147   2.5299
  2.5372   2.5376   2.5637   2.5897   2.5969   2.6293   2.6353   2.6364
  2.6587   2.6668   2.7047   2.7049   2.7121   2.7373   2.7559   2.7647
  2.7926   2.8041   2.8156   2.8760   2.8844   2.9149   2.9567   3.0150
  3.0645   3.0712   3.0984   3.1051   3.1220   3.1359   3.1515   3.1733
  3.2341   3.2348   3.2445   3.2479   3.3390   3.4072   3.4927   3.5097
  3.5945   3.6665   3.7060   3.7670   3.8739   3.8845   3.9618   4.0806
  4.3592   4.7874   4.8128   9.7119   9.7600   9.7890   9.7940   9.8099
  9.8346   9.8490   9.8547  23.2502  23.4720  23.7672  23.8106  23.8402
 23.8526  23.9120  23.9262  23.9670  24.0319  24.0380  24.1004  25.7700
 25.8101  25.8142  25.8736  25.9490  25.9891  25.9997  26.0144  26.0647
 26.0963  26.1211  26.1805  26.2063  26.3416  26.3679  26.4628  26.4711
 26.5899  26.6028  26.7067  26.7643  26.8307  26.8441  27.1006 215.7021
215.7517 215.7862 215.7947 215.8105 215.8433 215.8566 215.8667
 --------------------------------------------------------------

          Ground-State Mulliken Net Atomic Charges

     Atom                 Charge (a.u.)
  ----------------------------------------
      1 C                    -1.184215
      2 C                    -1.117736
      3 Cl                    0.474006
      4 C                     0.540742
      5 Cl                    0.637199
      6 C                    -0.757514
      7 Cl                    0.672020
      8 C                     0.562945
      9 Cl                    0.636617
     10 C                    -1.123818
     11 Cl                    0.473975
     12 C                    -0.089365
     13 C                    -0.330218
     14 Cl                    0.244742
     15 C                    -0.315827
     16 H                     0.231247
     17 C                     0.126260
     18 Cl                    0.479173
     19 C                    -0.314354
     20 H                     0.231122
     21 C                    -0.322326
     22 Cl                    0.245324
  ----------------------------------------
  Sum of atomic charges =     0.000000

 -----------------------------------------------------------------
                    Cartesian Multipole Moments
 -----------------------------------------------------------------
    Charge (ESU x 10^10)
                 0.0000
    Dipole Moment (Debye)
         X       0.9701      Y      -0.0224      Z      -0.5789
       Tot       1.1299
    Quadrupole Moments (Debye-Ang)
        XX    -167.3047     XY      -1.2025     YY    -169.8165
        XZ      -0.9925     YZ      -1.8986     ZZ    -168.2773
    Octopole Moments (Debye-Ang^2)
       XXX     -90.5726    XXY      -5.2970    XYY     -27.5695
       YYY       1.8743    XXZ      20.9086    XYZ      -3.3704
       YYZ      16.7420    XZZ     -30.0815    YZZ       6.7407
       ZZZ      50.7199
    Hexadecapole Moments (Debye-Ang^3)
      XXXX   -7209.0243   XXXY     146.0762   XXYY   -1378.8119
      XYYY     180.2641   YYYY   -1034.8145   XXXZ    1262.9655
      XXYZ      49.6230   XYYZ     414.9006   YYYZ     160.6042
      XXZZ   -1961.6258   XYZZ      82.8679   YYZZ    -937.8444
      XZZZ    1244.5537   YZZZ     145.7825   ZZZZ   -4522.9191
 -----------------------------------------------------------------
 Calculating analytic gradient of the SCF energy
 Gradient of SCF Energy
            1           2           3           4           5           6
    1  -0.0001677  -0.0005848   0.0051275  -0.0000869   0.0000359   0.0006095
    2  -0.0000527  -0.0020993  -0.0210837  -0.0001742   0.0000459  -0.0000482
    3   0.0001306   0.0000738  -0.0120892  -0.0015706   0.0004941  -0.0003575
            7           8           9          10          11          12
    1  -0.0004143   0.0013593  -0.0004149  -0.0002365   0.0137876   0.0007994
    2   0.0000092   0.0001896  -0.0001051   0.0020664   0.0206946   0.0000226
    3   0.0002607   0.0008430  -0.0002395   0.0004232   0.0008074  -0.0004495
           13          14          15          16          17          18
    1   0.0008214  -0.0045625  -0.0010332   0.0000308   0.0009825   0.0002132
    2   0.0008122   0.0204221   0.0011657   0.0000268  -0.0000362   0.0000279
    3   0.0017753   0.0134816  -0.0003668   0.0000145  -0.0006268  -0.0001432
           19          20          21          22
    1  -0.0002582  -0.0000197  -0.0011916  -0.0147970
    2  -0.0010698   0.0000048  -0.0007763  -0.0200422
    3   0.0011099  -0.0000161  -0.0015785  -0.0019764
 Max gradient component =       2.108E-02
 RMS gradient           =       6.169E-03
 Gradient time:  CPU 349.18 s  wall 349.21 s
 Geometry Optimization Parameters
   NAtoms,    NIC,     NZ,  NCons,   NDum,   NFix, NCnnct, MaxDiis
       22     171      22       0       0       0       0       0

 Cartesian Hessian Update
 Hessian updated using BFGS update


** GEOMETRY OPTIMIZATION IN DELOCALIZED INTERNAL COORDINATES **
   Searching for a Minimum

   Optimization Cycle:   5

                       Coordinates (Angstroms)
     ATOM                X               Y               Z
      1  C        -0.0065928666    0.0019542267    0.0039118802
      2  C        -0.0157465176    0.0935219198    1.4069401681
      3  Cl        1.4909069599    0.2114511042    2.2632696285
      4  C        -1.2127061997    0.1152615259    2.1307454719
      5  Cl       -1.1868863370    0.2326001254    3.8641879004
      6  C        -2.4363234052    0.0527880739    1.4542625840
      7  Cl       -3.9260708590    0.0822127986    2.3446529412
      8  C        -2.4540613487   -0.0341144568    0.0577906511
      9  Cl       -3.9706176061   -0.1199761912   -0.7857556136
     10  C        -1.2486128564   -0.0622454490   -0.6518579090
     11  Cl       -1.2913123757   -0.2115465895   -2.3817523788
     12  C         1.2702401952   -0.0270160570   -0.7587950428
     13  C         2.2857547949   -0.9610899587   -0.4789893760
     14  Cl        2.0620331339   -2.1554669757    0.7745816691
     15  C         3.4837029094   -0.9990739771   -1.1820345947
     16  H         4.2331988744   -1.7381066166   -0.9370287674
     17  C         3.6918667375   -0.0832279857   -2.2038623946
     18  Cl        5.1941120100   -0.1181973040   -3.1008634204
     19  C         2.7256642391    0.8598804399   -2.5248712055
     20  H         2.8899166211    1.5779728539   -3.3155725552
     21  C         1.5379116260    0.8770316813   -1.8038745118
     22  Cl        0.3701890756    2.1047480581   -2.2251709996
   Point Group: c1    Number of degrees of freedom:    60


   Energy is  -4140.332149529

 Hessian updated using BFGS update

 60 Hessian modes will be used to form the next step
  Hessian Eigenvalues:
     0.016316    0.017505    0.019679    0.020575    0.020682    0.021678
     0.022421    0.022741    0.023496    0.024090    0.024090    0.024114
     0.024114    0.024135    0.024135    0.024142    0.024143    0.042948
     0.055164    0.099568    0.101105    0.159995    0.160022    0.215946
     0.226789    0.227371    0.232408    0.236604    0.238799    0.249974
     0.249978    0.249993    0.250000    0.250000    0.250001    0.250012
     0.250574    0.287936    0.289882    0.290263    0.292903    0.301029
     0.301033    0.301170    0.301612    0.317201    0.356665    0.356687
     0.403640    0.408090    0.418417    0.425614    0.457040    0.458549
     0.466622    0.472047    0.478201    0.478202    0.479158    0.480643

 Minimum search - taking simple RFO step
 Searching for Lamda that Minimizes Along All modes
 Value Taken    Lamda =  -0.01923012
 Calculated Step too Large.  Step scaled by  0.537350
 Step Taken.  Stepsize is  0.300000

                             Maximum     Tolerance    Cnvgd?
         Gradient           0.027141      0.000300      NO
         Displacement       0.228144      0.001200      NO
         Energy change     -0.012283      0.000001      NO


 New Cartesian Coordinates Obtained by Inverse Iteration

 Displacement from previous Coordinates is:  0.402111
 ----------------------------------------------------------------
             Standard Nuclear Orientation (Angstroms)
    I     Atom           X                Y                Z
 ----------------------------------------------------------------
    1      C      -0.0070602776     0.0021263527     0.0039482146
    2      C      -0.0142895294     0.1237546030     1.4035575858
    3      Cl      1.4948712784     0.2742845038     2.2515396965
    4      C      -1.2107724326     0.1459568634     2.1287749665
    5      Cl     -1.1848047197     0.2991310800     3.8580654695
    6      C      -2.4342615583     0.0524927711     1.4532138777
    7      Cl     -3.9230282437     0.0813752384     2.3433047879
    8      C      -2.4525559679    -0.0651180355     0.0578279321
    9      Cl     -3.9667594510    -0.1862866736    -0.7828843749
   10      C      -1.2462066816    -0.0923651791    -0.6510055387
   11      Cl     -1.2812660846    -0.2745046471    -2.3784555964
   12      C       1.2690318329    -0.0268778231    -0.7584354619
   13      C       2.2690230866    -0.9821085446    -0.5009236726
   14      Cl      2.0244711046    -2.2011657884     0.7270616955
   15      C       3.4672367703    -1.0226087295    -1.2036989744
   16      H       4.2054771954    -1.7783587776    -0.9769928670
   17      C       3.6884724366    -0.0831177520    -2.2015628390
   18      Cl      5.1911477835    -0.1182108196    -3.0984614179
   19      C       2.7379353538     0.8833773678    -2.5007288286
   20      H       2.9137156140     1.6181243074    -3.2732534522
   21      C       1.5499686151     0.8982878387    -1.7795957056
   22      Cl      0.3962206800     2.1511730901    -2.1713813718
 ----------------------------------------------------------------
 Nuclear Repulsion Energy =        2768.31211411 hartrees
 There are      105 alpha and      105 beta electrons
 Applying Cartesian multipole field
    Component          Value
    ---------          -----
     (2,0,0)        1.00000E-12
     (0,2,0)        2.00000E-11
     (0,0,2)       -3.00000E-11
 Nucleus-field energy     =    -0.0000000832 hartrees
 Requested basis set is 6-311++G(d,p)
 There are 186 shells and 518 basis functions
 A cutoff of  1.0D-15 yielded  12452 shell pairs
 There are    108436 function pairs (    116662 Cartesian)
 Smallest overlap matrix eigenvalue = 1.06E-07
 Linear dependence detected in AO basis
 Number of orthogonalized atomic orbitals = 512
 Maximum deviation from orthogonality = 5.321E-10
 Guess from superposition of atomic densities
 Warning:  Energy on first SCF cycle will be non-variational
 SAD guess density has 210.000000 electrons

 -----------------------------------------------------------------------
  General SCF calculation program by
  Eric Jon Sundstrom, Paul Horn, Yuezhi Mao, Dmitri Zuev, Alec White,
  David Stuck, Shaama M.S., Shane Yost, Joonho Lee, David Small,
  Daniel Levine, Susi Lehtola, Hugh Burton, Evgeny Epifanovsky,
  Bang C. Huynh
 -----------------------------------------------------------------------
 Exchange:     0.2000 Hartree-Fock + 0.0800 Slater + 0.7200 B88
 Correlation:  0.1900 VWN1RPA + 0.8100 LYP
 Using SG-1 standard quadrature grid
 A restricted SCF calculation will be
 performed using DIIS
 SCF converges when DIIS error is below 1.0e-08
 ---------------------------------------
  Cycle       Energy         DIIS error
 ---------------------------------------
    1   -4145.1246351728      2.67e-02  
    2   -4140.2428373191      1.74e-03  
    3   -4140.1983526291      2.02e-03  
    4   -4140.3329387576      4.78e-04  
    5   -4140.3392662973      2.25e-04  
    6   -4140.3406532355      9.59e-05  
    7   -4140.3409459443      2.86e-05  
    8   -4140.3409712727      6.46e-06  
    9   -4140.3409725236      2.08e-06  
   10   -4140.3409726494      8.07e-07  
   11   -4140.3409726700      1.54e-07  
   12   -4140.3409726705      9.30e-08  
   13   -4140.3409726705      2.44e-08  
   14   -4140.3409726710      5.45e-09  Convergence criterion met
 ---------------------------------------
 SCF time:   CPU 950.59s  wall 951.00s 
 SCF   energy in the final basis set =    -4140.3409726710
 Total energy in the final basis set =    -4140.3409726710

 --------------------------------------------------------------

                    Orbital Energies (a.u.)
 --------------------------------------------------------------

 Alpha MOs
 -- Occupied --
********-101.5829-101.5827-101.5797-101.5789-101.5788-101.5760-101.5760
-10.2884 -10.2852 -10.2851 -10.2846 -10.2846 -10.2788 -10.2788 -10.2754
-10.2501 -10.2438 -10.2218 -10.2217  -9.4994  -9.4975  -9.4974  -9.4945
 -9.4944  -9.4942  -9.4915  -9.4915  -7.2645  -7.2626  -7.2623  -7.2594
 -7.2592  -7.2590  -7.2563  -7.2563  -7.2544  -7.2532  -7.2524  -7.2523
 -7.2514  -7.2514  -7.2492  -7.2491  -7.2491  -7.2486  -7.2485  -7.2484
 -7.2462  -7.2462  -7.2457  -7.2456  -0.9764  -0.9504  -0.9305  -0.9185
 -0.9051  -0.8992  -0.8814  -0.8713  -0.8479  -0.8367  -0.8017  -0.7705
 -0.7483  -0.7474  -0.6645  -0.6469  -0.6320  -0.6234  -0.5678  -0.5607
 -0.5360  -0.5273  -0.5004  -0.4898  -0.4762  -0.4761  -0.4736  -0.4702
 -0.4566  -0.4485  -0.4333  -0.4282  -0.4196  -0.4176  -0.4021  -0.3966
 -0.3922  -0.3683  -0.3622  -0.3596  -0.3575  -0.3490  -0.3441  -0.3414
 -0.3380  -0.3334  -0.3259  -0.3190  -0.3105  -0.2908  -0.2808  -0.2692
 -0.2665
 -- Virtual --
 -0.0828  -0.0654  -0.0626  -0.0565  -0.0451  -0.0341  -0.0111  -0.0087
  0.0012   0.0072   0.0091   0.0106   0.0121   0.0219   0.0251   0.0307
  0.0361   0.0433   0.0471   0.0506   0.0526   0.0646   0.0650   0.0683
  0.0743   0.0756   0.0790   0.0808   0.0840   0.0885   0.0891   0.0947
  0.0959   0.0987   0.0996   0.1059   0.1102   0.1116   0.1125   0.1169
  0.1187   0.1218   0.1222   0.1263   0.1282   0.1303   0.1389   0.1405
  0.1457   0.1485   0.1507   0.1565   0.1568   0.1604   0.1627   0.1656
  0.1751   0.1779   0.1806   0.1821   0.1831   0.1923   0.1944   0.2013
  0.2067   0.2081   0.2087   0.2190   0.2205   0.2246   0.2289   0.2310
  0.2361   0.2404   0.2464   0.2476   0.2519   0.2522   0.2549   0.2566
  0.2594   0.2597   0.2635   0.2664   0.2702   0.2708   0.2818   0.2879
  0.2888   0.2908   0.2962   0.2981   0.2990   0.3026   0.3135   0.3188
  0.3193   0.3315   0.3330   0.3476   0.3598   0.3809   0.3908   0.4017
  0.4085   0.4239   0.4280   0.4338   0.4402   0.4450   0.4495   0.4535
  0.4633   0.4645   0.4710   0.4748   0.4793   0.4850   0.4885   0.4924
  0.4959   0.5015   0.5028   0.5045   0.5078   0.5084   0.5162   0.5225
  0.5392   0.5451   0.5570   0.5675   0.5709   0.5814   0.5857   0.5875
  0.5970   0.6009   0.6026   0.6096   0.6127   0.6138   0.6221   0.6247
  0.6248   0.6381   0.6460   0.6585   0.6622   0.6673   0.6705   0.6904
  0.6999   0.7027   0.7112   0.7620   0.7693   0.7730   0.7912   0.7936
  0.8049   0.8159   0.8201   0.8280   0.8294   0.8363   0.8372   0.8383
  0.8391   0.8420   0.8446   0.8452   0.8482   0.8499   0.8578   0.8630
  0.8682   0.8801   0.8822   0.8829   0.8846   0.8962   0.8986   0.9073
  0.9108   0.9176   0.9194   0.9225   0.9344   0.9383   0.9398   0.9423
  0.9468   0.9471   0.9572   0.9592   0.9645   0.9653   0.9708   0.9838
  0.9892   0.9948   0.9981   0.9998   1.0207   1.0223   1.0456   1.0602
  1.0742   1.0754   1.0820   1.0928   1.1261   1.1272   1.1676   1.1706
  1.1822   1.1952   1.1996   1.2102   1.2187   1.2384   1.2572   1.2702
  1.2751   1.2771   1.2858   1.2912   1.2954   1.3028   1.3054   1.3180
  1.3204   1.3460   1.3583   1.3755   1.3980   1.4598   1.4626   1.4644
  1.5021   1.5331   1.5457   1.5516   1.5621   1.5861   1.6001   1.6071
  1.6515   1.6594   1.6745   1.7048   1.7291   1.7521   1.7742   1.7963
  1.8004   1.8117   1.8322   1.8377   1.8458   1.8716   1.8768   1.8998
  1.9005   1.9051   1.9456   1.9485   1.9495   1.9847   2.0591   2.0698
  2.0821   2.1074   2.1443   2.1495   2.2047   2.2188   2.2239   2.2418
  2.2456   2.2556   2.2557   2.2767   2.2935   2.2954   2.2957   2.3059
  2.3075   2.3221   2.3401   2.3420   2.3836   2.3845   2.4063   2.4100
  2.4279   2.4407   2.4497   2.4615   2.4827   2.4962   2.5143   2.5291
  2.5373   2.5383   2.5651   2.5891   2.5961   2.6297   2.6349   2.6385
  2.6591   2.6660   2.7015   2.7057   2.7128   2.7372   2.7544   2.7643
  2.7914   2.8032   2.8157   2.8728   2.8846   2.9195   2.9593   3.0180
  3.0648   3.0712   3.0974   3.1039   3.1190   3.1368   3.1511   3.1733
  3.2331   3.2333   3.2447   3.2472   3.3383   3.4089   3.4958   3.5105
  3.5957   3.6658   3.7055   3.7663   3.8756   3.8845   3.9637   4.0815
  4.3523   4.7856   4.8137   9.7135   9.7603   9.7905   9.7956   9.8100
  9.8397   9.8474   9.8600  23.2517  23.4734  23.7679  23.8101  23.8433
 23.8532  23.9127  23.9261  23.9657  24.0374  24.0390  24.1002  25.7688
 25.8098  25.8121  25.8691  25.9467  25.9588  25.9684  26.0214  26.0664
 26.0936  26.1241  26.1746  26.2063  26.3519  26.3808  26.4596  26.4636
 26.5913  26.6001  26.7142  26.7637  26.8284  26.8396  27.0998 215.7041
215.7520 215.7877 215.7967 215.8109 215.8438 215.8566 215.8750
 --------------------------------------------------------------

          Ground-State Mulliken Net Atomic Charges

     Atom                 Charge (a.u.)
  ----------------------------------------
      1 C                    -1.175980
      2 C                    -1.075215
      3 Cl                    0.428995
      4 C                     0.523975
      5 Cl                    0.643316
      6 C                    -0.758672
      7 Cl                    0.672362
      8 C                     0.546983
      9 Cl                    0.642615
     10 C                    -1.080396
     11 Cl                    0.429769
     12 C                    -0.109513
     13 C                    -0.345595
     14 Cl                    0.211462
     15 C                    -0.261947
     16 H                     0.232146
     17 C                     0.145474
     18 Cl                    0.483749
     19 C                    -0.259325
     20 H                     0.232015
     21 C                    -0.337673
     22 Cl                    0.211457
  ----------------------------------------
  Sum of atomic charges =     0.000000

 -----------------------------------------------------------------
                    Cartesian Multipole Moments
 -----------------------------------------------------------------
    Charge (ESU x 10^10)
                -0.0000
    Dipole Moment (Debye)
         X       0.9527      Y      -0.0225      Z      -0.5688
       Tot       1.1098
    Quadrupole Moments (Debye-Ang)
        XX    -167.2720     XY      -1.1151     YY    -169.5501
        XZ      -1.1186     YZ      -1.7573     ZZ    -168.3865
    Octopole Moments (Debye-Ang^2)
       XXX     -91.6611    XXY      -5.3582    XYY     -26.9019
       YYY       1.8219    XXZ      20.5533    XYZ      -3.4291
       YYZ      16.3458    XZZ     -30.3993    YZZ       6.8577
       ZZZ      51.8841
    Hexadecapole Moments (Debye-Ang^3)
      XXXX   -7189.5805   XXXY     130.5888   XXYY   -1379.7980
      XYYY     161.3756   YYYY   -1076.9955   XXXZ    1268.7836
      XXYZ      41.8117   XYYZ     415.4600   YYYZ     130.8474
      XXZZ   -1951.6804   XYZZ      78.8486   YYZZ    -937.5639
      XZZZ    1251.8540   YZZZ     122.3905   ZZZZ   -4486.8610
 -----------------------------------------------------------------
 Calculating analytic gradient of the SCF energy
 Gradient of SCF Energy
            1           2           3           4           5           6
    1   0.0004183  -0.0001015   0.0031852   0.0001946   0.0000625  -0.0001702
    2  -0.0000596  -0.0017858  -0.0151965  -0.0001285   0.0000054  -0.0000292
    3  -0.0002297   0.0001081  -0.0085997  -0.0003747   0.0000431   0.0000784
            7           8           9          10          11          12
    1  -0.0000172   0.0004013   0.0000015  -0.0000571   0.0096402  -0.0002277
    2  -0.0000011   0.0001375  -0.0000709   0.0017598   0.0149845   0.0000702
    3   0.0000229   0.0000651  -0.0000499  -0.0000067   0.0009997   0.0001270
           13          14          15          16          17          18
    1   0.0006211  -0.0028016  -0.0003497  -0.0000343   0.0004894   0.0001332
    2   0.0012050   0.0144475   0.0005046   0.0000327  -0.0000264   0.0000270
    3   0.0012517   0.0096257  -0.0001205   0.0000330  -0.0003276  -0.0000993
           19          20          21          22
    1  -0.0000980  -0.0000786  -0.0008464  -0.0103651
    2  -0.0004249  -0.0000016  -0.0012423  -0.0142071
    3   0.0003675   0.0000344  -0.0011279  -0.0018207
 Max gradient component =       1.520E-02
 RMS gradient           =       4.387E-03
 Gradient time:  CPU 349.98 s  wall 350.00 s
 Geometry Optimization Parameters
   NAtoms,    NIC,     NZ,  NCons,   NDum,   NFix, NCnnct, MaxDiis
       22     171      22       0       0       0       0       0

 Cartesian Hessian Update
 Hessian updated using BFGS update


** GEOMETRY OPTIMIZATION IN DELOCALIZED INTERNAL COORDINATES **
   Searching for a Minimum

   Optimization Cycle:   6

                       Coordinates (Angstroms)
     ATOM                X               Y               Z
      1  C        -0.0070602776    0.0021263527    0.0039482146
      2  C        -0.0142895294    0.1237546030    1.4035575858
      3  Cl        1.4948712784    0.2742845038    2.2515396965
      4  C        -1.2107724326    0.1459568634    2.1287749665
      5  Cl       -1.1848047197    0.2991310800    3.8580654695
      6  C        -2.4342615583    0.0524927711    1.4532138777
      7  Cl       -3.9230282437    0.0813752384    2.3433047879
      8  C        -2.4525559679   -0.0651180355    0.0578279321
      9  Cl       -3.9667594510   -0.1862866736   -0.7828843749
     10  C        -1.2462066816   -0.0923651791   -0.6510055387
     11  Cl       -1.2812660846   -0.2745046471   -2.3784555964
     12  C         1.2690318329   -0.0268778231   -0.7584354619
     13  C         2.2690230866   -0.9821085446   -0.5009236726
     14  Cl        2.0244711046   -2.2011657884    0.7270616955
     15  C         3.4672367703   -1.0226087295   -1.2036989744
     16  H         4.2054771954   -1.7783587776   -0.9769928670
     17  C         3.6884724366   -0.0831177520   -2.2015628390
     18  Cl        5.1911477835   -0.1182108196   -3.0984614179
     19  C         2.7379353538    0.8833773678   -2.5007288286
     20  H         2.9137156140    1.6181243074   -3.2732534522
     21  C         1.5499686151    0.8982878387   -1.7795957056
     22  Cl        0.3962206800    2.1511730901   -2.1713813718
   Point Group: c1    Number of degrees of freedom:    60


   Energy is  -4140.340972671

 Hessian updated using BFGS update

 60 Hessian modes will be used to form the next step
  Hessian Eigenvalues:
     0.016315    0.017505    0.019464    0.020575    0.020682    0.021679
     0.022327    0.022741    0.023499    0.024090    0.024090    0.024114
     0.024114    0.024135    0.024135    0.024142    0.024143    0.033413
     0.055164    0.097588    0.101105    0.159995    0.160028    0.215946
     0.226622    0.227378    0.232408    0.236711    0.238798    0.249977
     0.249992    0.249996    0.250000    0.250000    0.250003    0.250051
     0.250620    0.287944    0.289770    0.290263    0.292903    0.301031
     0.301033    0.301184    0.301728    0.317286    0.356665    0.356689
     0.403572    0.408093    0.418417    0.425614    0.457040    0.458549
     0.466680    0.472234    0.478202    0.478202    0.479163    0.480731

 Minimum search - taking simple RFO step
 Searching for Lamda that Minimizes Along All modes
 Value Taken    Lamda =  -0.01362134
 Calculated Step too Large.  Step scaled by  0.547070
 Step Taken.  Stepsize is  0.300000

                             Maximum     Tolerance    Cnvgd?
         Gradient           0.019421      0.000300      NO
         Displacement       0.227544      0.001200      NO
         Energy change     -0.008823      0.000001      NO


 New Cartesian Coordinates Obtained by Inverse Iteration

 Displacement from previous Coordinates is:  0.411713
 ----------------------------------------------------------------
             Standard Nuclear Orientation (Angstroms)
    I     Atom           X                Y                Z
 ----------------------------------------------------------------
    1      C      -0.0074795995     0.0019491396     0.0038994301
    2      C      -0.0131359885     0.1544100164     1.3991150238
    3      Cl      1.4987656155     0.3375614858     2.2379422157
    4      C      -1.2091534690     0.1774644973     2.1252649499
    5      Cl     -1.1844511223     0.3675618365     3.8503384483
    6      C      -2.4314640425     0.0524044133     1.4517170256
    7      Cl     -3.9199277479     0.0812396569     2.3419115763
    8      C      -2.4498789812    -0.0968852764     0.0588329900
    9      Cl     -3.9625011972    -0.2538149378    -0.7777108157
   10      C      -1.2431015294    -0.1235508746    -0.6494718978
   11      Cl     -1.2699568374    -0.3388133892    -2.3743006750
   12      C       1.2686864735    -0.0269495890    -0.7585307682
   13      C       2.2516264443    -1.0034797157    -0.5240700779
   14      Cl      1.9840974123    -2.2448823122     0.6781842970
   15      C       3.4497702801    -1.0457893326    -1.2269080996
   16      H       4.1766590174    -1.8178788394    -1.0198285001
   17      C       3.6852804819    -0.0828546490    -2.1993096282
   18      Cl      5.1884033769    -0.1179149986    -3.0960603496
   19      C       2.7509315566     0.9067163400    -2.4747355966
   20      H       2.9393029259     1.6577943086    -3.2283201733
   21      C       1.5626202691     0.9198110684    -1.7539330563
   22      Cl      0.4214734662     2.1952623979    -2.1141121930
 ----------------------------------------------------------------
 Nuclear Repulsion Energy =        2765.76480352 hartrees
 There are      105 alpha and      105 beta electrons
 Applying Cartesian multipole field
    Component          Value
    ---------          -----
     (2,0,0)        1.00000E-12
     (0,2,0)        2.00000E-11
     (0,0,2)       -3.00000E-11
 Nucleus-field energy     =    -0.0000000815 hartrees
 Requested basis set is 6-311++G(d,p)
 There are 186 shells and 518 basis functions
 A cutoff of  1.0D-15 yielded  12455 shell pairs
 There are    108548 function pairs (    116786 Cartesian)
 Smallest overlap matrix eigenvalue = 1.05E-07
 Linear dependence detected in AO basis
 Number of orthogonalized atomic orbitals = 512
 Maximum deviation from orthogonality = 3.406E-10
 Guess from superposition of atomic densities
 Warning:  Energy on first SCF cycle will be non-variational
 SAD guess density has 210.000000 electrons

 -----------------------------------------------------------------------
  General SCF calculation program by
  Eric Jon Sundstrom, Paul Horn, Yuezhi Mao, Dmitri Zuev, Alec White,
  David Stuck, Shaama M.S., Shane Yost, Joonho Lee, David Small,
  Daniel Levine, Susi Lehtola, Hugh Burton, Evgeny Epifanovsky,
  Bang C. Huynh
 -----------------------------------------------------------------------
 Exchange:     0.2000 Hartree-Fock + 0.0800 Slater + 0.7200 B88
 Correlation:  0.1900 VWN1RPA + 0.8100 LYP
 Using SG-1 standard quadrature grid
 A restricted SCF calculation will be
 performed using DIIS
 SCF converges when DIIS error is below 1.0e-08
 ---------------------------------------
  Cycle       Energy         DIIS error
 ---------------------------------------
    1   -4145.1097738347      2.66e-02  
    2   -4140.2489855516      1.74e-03  
    3   -4140.2036281647      2.03e-03  
    4   -4140.3390315145      4.85e-04  
    5   -4140.3454678015      2.34e-04  
    6   -4140.3470086221      9.55e-05  
    7   -4140.3472985051      2.83e-05  
    8   -4140.3473230813      6.46e-06  
    9   -4140.3473243346      2.07e-06  
   10   -4140.3473244585      8.04e-07  
   11   -4140.3473244791      1.53e-07  
   12   -4140.3473244791      9.26e-08  
   13   -4140.3473244790      2.39e-08  
   14   -4140.3473244792      5.27e-09  Convergence criterion met
 ---------------------------------------
 SCF time:   CPU 949.61s  wall 950.00s 
 SCF   energy in the final basis set =    -4140.3473244792
 Total energy in the final basis set =    -4140.3473244792

 --------------------------------------------------------------

                    Orbital Energies (a.u.)
 --------------------------------------------------------------

 Alpha MOs
 -- Occupied --
********-101.5831-101.5829-101.5797-101.5797-101.5796-101.5767-101.5767
-10.2886 -10.2852 -10.2852 -10.2846 -10.2846 -10.2787 -10.2787 -10.2755
-10.2495 -10.2432 -10.2219 -10.2218  -9.4995  -9.4977  -9.4976  -9.4952
 -9.4951  -9.4941  -9.4921  -9.4920  -7.2645  -7.2628  -7.2625  -7.2601
 -7.2599  -7.2588  -7.2568  -7.2568  -7.2544  -7.2533  -7.2526  -7.2524
 -7.2516  -7.2516  -7.2499  -7.2498  -7.2492  -7.2491  -7.2489  -7.2485
 -7.2467  -7.2467  -7.2463  -7.2462  -0.9762  -0.9503  -0.9300  -0.9184
 -0.9045  -0.8994  -0.8819  -0.8716  -0.8469  -0.8373  -0.8016  -0.7706
 -0.7486  -0.7474  -0.6642  -0.6464  -0.6327  -0.6233  -0.5675  -0.5606
 -0.5368  -0.5274  -0.5000  -0.4899  -0.4762  -0.4759  -0.4733  -0.4704
 -0.4561  -0.4484  -0.4334  -0.4264  -0.4196  -0.4171  -0.4009  -0.3954
 -0.3916  -0.3675  -0.3622  -0.3594  -0.3579  -0.3485  -0.3442  -0.3421
 -0.3373  -0.3334  -0.3290  -0.3201  -0.3141  -0.2896  -0.2803  -0.2698
 -0.2679
 -- Virtual --
 -0.0814  -0.0655  -0.0624  -0.0568  -0.0467  -0.0343  -0.0111  -0.0087
  0.0010   0.0074   0.0090   0.0104   0.0121   0.0219   0.0251   0.0304
  0.0366   0.0430   0.0468   0.0503   0.0526   0.0640   0.0649   0.0676
  0.0743   0.0760   0.0788   0.0810   0.0837   0.0885   0.0889   0.0943
  0.0963   0.0986   0.1002   0.1055   0.1100   0.1113   0.1124   0.1163
  0.1185   0.1215   0.1218   0.1268   0.1277   0.1298   0.1397   0.1402
  0.1453   0.1477   0.1499   0.1561   0.1562   0.1608   0.1627   0.1653
  0.1740   0.1765   0.1792   0.1824   0.1839   0.1921   0.1943   0.2019
  0.2065   0.2084   0.2087   0.2191   0.2217   0.2245   0.2297   0.2306
  0.2354   0.2405   0.2458   0.2474   0.2510   0.2513   0.2551   0.2559
  0.2602   0.2603   0.2645   0.2670   0.2686   0.2711   0.2815   0.2863
  0.2876   0.2908   0.2956   0.2965   0.2986   0.3032   0.3142   0.3181
  0.3194   0.3306   0.3332   0.3456   0.3597   0.3813   0.3908   0.4008
  0.4094   0.4234   0.4278   0.4341   0.4394   0.4466   0.4496   0.4530
  0.4622   0.4635   0.4726   0.4777   0.4804   0.4894   0.4900   0.4921
  0.4952   0.4985   0.5016   0.5035   0.5082   0.5091   0.5146   0.5230
  0.5411   0.5452   0.5592   0.5687   0.5715   0.5807   0.5870   0.5941
  0.6002   0.6015   0.6028   0.6087   0.6125   0.6144   0.6217   0.6239
  0.6255   0.6443   0.6492   0.6570   0.6621   0.6628   0.6762   0.6880
  0.7008   0.7028   0.7100   0.7655   0.7690   0.7717   0.7926   0.7941
  0.8035   0.8172   0.8201   0.8295   0.8301   0.8367   0.8380   0.8381
  0.8385   0.8429   0.8436   0.8449   0.8476   0.8496   0.8576   0.8613
  0.8669   0.8765   0.8823   0.8827   0.8837   0.8942   0.8980   0.9075
  0.9123   0.9184   0.9187   0.9221   0.9334   0.9376   0.9386   0.9405
  0.9420   0.9493   0.9549   0.9569   0.9645   0.9647   0.9716   0.9857
  0.9874   0.9955   0.9988   1.0008   1.0197   1.0239   1.0443   1.0601
  1.0720   1.0775   1.0844   1.0916   1.1250   1.1296   1.1692   1.1713
  1.1824   1.1951   1.1992   1.2067   1.2202   1.2383   1.2565   1.2711
  1.2748   1.2800   1.2852   1.2916   1.2948   1.2999   1.3079   1.3191
  1.3252   1.3443   1.3562   1.3805   1.3972   1.4617   1.4648   1.4678
  1.5037   1.5344   1.5437   1.5541   1.5627   1.5851   1.6011   1.6062
  1.6519   1.6585   1.6751   1.7060   1.7291   1.7527   1.7758   1.7980
  1.8003   1.8102   1.8305   1.8372   1.8422   1.8703   1.8760   1.9018
  1.9027   1.9092   1.9456   1.9496   1.9508   1.9836   2.0583   2.0701
  2.0807   2.1090   2.1426   2.1487   2.2079   2.2206   2.2242   2.2418
  2.2432   2.2515   2.2541   2.2725   2.2877   2.2930   2.3014   2.3051
  2.3060   2.3250   2.3385   2.3425   2.3858   2.3873   2.4047   2.4110
  2.4306   2.4429   2.4479   2.4615   2.4803   2.4967   2.5143   2.5255
  2.5373   2.5396   2.5663   2.5881   2.5955   2.6306   2.6328   2.6425
  2.6583   2.6652   2.6985   2.7063   2.7138   2.7374   2.7524   2.7639
  2.7896   2.8023   2.8160   2.8686   2.8848   2.9239   2.9615   3.0213
  3.0651   3.0716   3.0974   3.1031   3.1168   3.1379   3.1510   3.1736
  3.2327   3.2335   3.2452   3.2466   3.3374   3.4112   3.4989   3.5110
  3.5973   3.6660   3.7051   3.7662   3.8777   3.8845   3.9656   4.0820
  4.3449   4.7852   4.8151   9.7160   9.7608   9.7911   9.7975   9.8100
  9.8316   9.8401   9.8844  23.2530  23.4746  23.7695  23.8103  23.8464
 23.8538  23.9138  23.9269  23.9660  24.0369  24.0469  24.1005  25.7674
 25.8091  25.8094  25.8611  25.9153  25.9344  25.9730  26.0243  26.0723
 26.0932  26.1254  26.1766  26.2081  26.3701  26.3755  26.4404  26.4643
 26.5916  26.5978  26.7219  26.7613  26.8257  26.8343  27.0963 215.7069
215.7526 215.7883 215.7988 215.8112 215.8331 215.8472 215.9042
 --------------------------------------------------------------

          Ground-State Mulliken Net Atomic Charges

     Atom                 Charge (a.u.)
  ----------------------------------------
      1 C                    -1.160985
      2 C                    -1.054564
      3 Cl                    0.400466
      4 C                     0.494960
      5 Cl                    0.649738
      6 C                    -0.725020
      7 Cl                    0.672312
      8 C                     0.513184
      9 Cl                    0.649144
     10 C                    -1.057355
     11 Cl                    0.402101
     12 C                    -0.149181
     13 C                    -0.364870
     14 Cl                    0.193127
     15 C                    -0.211803
     16 H                     0.232883
     17 C                     0.168702
     18 Cl                    0.488885
     19 C                    -0.208075
     20 H                     0.232729
     21 C                    -0.359533
     22 Cl                    0.193156
  ----------------------------------------
  Sum of atomic charges =     0.000000

 -----------------------------------------------------------------
                    Cartesian Multipole Moments
 -----------------------------------------------------------------
    Charge (ESU x 10^10)
                 0.0000
    Dipole Moment (Debye)
         X       0.9424      Y      -0.0223      Z      -0.5627
       Tot       1.0978
    Quadrupole Moments (Debye-Ang)
        XX    -167.2666     XY      -1.0384     YY    -169.2977
        XZ      -1.2258     YZ      -1.6350     ZZ    -168.5011
    Octopole Moments (Debye-Ang^2)
       XXX     -92.4989    XXY      -5.3490    XYY     -26.2516
       YYY       1.7698    XXZ      20.1971    XYZ      -3.4472
       YYZ      15.9588    XZZ     -30.6430    YZZ       6.9001
       ZZZ      52.8748
    Hexadecapole Moments (Debye-Ang^3)
      XXXX   -7169.5470   XXXY     114.6582   XXYY   -1381.1438
      XYYY     141.9461   YYYY   -1121.7918   XXXZ    1275.0857
      XXYZ      33.4570   XYYZ     416.2740   YYYZ      99.8294
      XXZZ   -1941.0868   XYZZ      74.1963   YYZZ    -937.2032
      XZZZ    1259.9398   YZZZ      97.4220   ZZZZ   -4448.1188
 -----------------------------------------------------------------
 Calculating analytic gradient of the SCF energy
 Gradient of SCF Energy
            1           2           3           4           5           6
    1   0.0003832   0.0000676   0.0021707   0.0002158  -0.0000239  -0.0003190
    2  -0.0000460  -0.0015160  -0.0109604  -0.0000794  -0.0000221  -0.0000186
    3  -0.0002241  -0.0000929  -0.0061283   0.0000601  -0.0001030   0.0001598
            7           8           9          10          11          12
    1   0.0001213   0.0000199   0.0000949   0.0001556   0.0068554  -0.0003734
    2  -0.0000027   0.0000662  -0.0000241   0.0015003   0.0107808   0.0000749
    3  -0.0000584  -0.0001381   0.0000781  -0.0000439   0.0008021   0.0001919
           13          14          15          16          17          18
    1   0.0004261  -0.0018104  -0.0000774  -0.0000480   0.0002156   0.0000989
    2   0.0014133   0.0102124   0.0001443   0.0000362  -0.0000097   0.0000219
    3   0.0009090   0.0069518   0.0000117   0.0000275  -0.0001487  -0.0000777
           19          20          21          22
    1  -0.0000544  -0.0000803  -0.0006617  -0.0073764
    2  -0.0000949  -0.0000077  -0.0014629  -0.0100057
    3   0.0000431   0.0000424  -0.0007556  -0.0015069
 Max gradient component =       1.096E-02
 RMS gradient           =       3.139E-03
 Gradient time:  CPU 350.64 s  wall 350.64 s
 Geometry Optimization Parameters
   NAtoms,    NIC,     NZ,  NCons,   NDum,   NFix, NCnnct, MaxDiis
       22     171      22       0       0       0       0       0

 Cartesian Hessian Update
 Hessian updated using BFGS update


** GEOMETRY OPTIMIZATION IN DELOCALIZED INTERNAL COORDINATES **
   Searching for a Minimum

   Optimization Cycle:   7

                       Coordinates (Angstroms)
     ATOM                X               Y               Z
      1  C        -0.0074795995    0.0019491396    0.0038994301
      2  C        -0.0131359885    0.1544100164    1.3991150238
      3  Cl        1.4987656155    0.3375614858    2.2379422157
      4  C        -1.2091534690    0.1774644973    2.1252649499
      5  Cl       -1.1844511223    0.3675618365    3.8503384483
      6  C        -2.4314640425    0.0524044133    1.4517170256
      7  Cl       -3.9199277479    0.0812396569    2.3419115763
      8  C        -2.4498789812   -0.0968852764    0.0588329900
      9  Cl       -3.9625011972   -0.2538149378   -0.7777108157
     10  C        -1.2431015294   -0.1235508746   -0.6494718978
     11  Cl       -1.2699568374   -0.3388133892   -2.3743006750
     12  C         1.2686864735   -0.0269495890   -0.7585307682
     13  C         2.2516264443   -1.0034797157   -0.5240700779
     14  Cl        1.9840974123   -2.2448823122    0.6781842970
     15  C         3.4497702801   -1.0457893326   -1.2269080996
     16  H         4.1766590174   -1.8178788394   -1.0198285001
     17  C         3.6852804819   -0.0828546490   -2.1993096282
     18  Cl        5.1884033769   -0.1179149986   -3.0960603496
     19  C         2.7509315566    0.9067163400   -2.4747355966
     20  H         2.9393029259    1.6577943086   -3.2283201733
     21  C         1.5626202691    0.9198110684   -1.7539330563
     22  Cl        0.4214734662    2.1952623979   -2.1141121930
   Point Group: c1    Number of degrees of freedom:    60


   Energy is  -4140.347324479

 Hessian updated using BFGS update

 60 Hessian modes will be used to form the next step
  Hessian Eigenvalues:
     0.016315    0.017505    0.018645    0.020575    0.020682    0.021679
     0.022014    0.022741    0.023500    0.024089    0.024090    0.024113
     0.024114    0.024135    0.024136    0.024142    0.024143    0.026177
     0.055165    0.096136    0.101104    0.159995    0.160029    0.215947
     0.226490    0.227377    0.232409    0.236733    0.238798    0.249977
     0.249992    0.249996    0.250000    0.250000    0.250002    0.250051
     0.250714    0.287946    0.289650    0.290263    0.292903    0.301031
     0.301033    0.301177    0.301753    0.317254    0.356665    0.356688
     0.403510    0.408091    0.418417    0.425614    0.457040    0.458549
     0.466681    0.472222    0.478202    0.478202    0.479163    0.480759

 Minimum search - taking simple RFO step
 Searching for Lamda that Minimizes Along All modes
 Value Taken    Lamda =  -0.00980253
 Calculated Step too Large.  Step scaled by  0.550238
 Step Taken.  Stepsize is  0.300000

                             Maximum     Tolerance    Cnvgd?
         Gradient           0.013983      0.000300      NO
         Displacement       0.228320      0.001200      NO
         Energy change     -0.006352      0.000001      NO


 New Cartesian Coordinates Obtained by Inverse Iteration

 Displacement from previous Coordinates is:  0.409757
 ----------------------------------------------------------------
             Standard Nuclear Orientation (Angstroms)
    I     Atom           X                Y                Z
 ----------------------------------------------------------------
    1      C      -0.0081000590     0.0018826092     0.0036915769
    2      C      -0.0130005228     0.1850515604     1.3939950317
    3      Cl      1.5004183348     0.4009070563     2.2242808011
    4      C      -1.2083909478     0.2087388180     2.1209135652
    5      Cl     -1.1840727560     0.4356102765     3.8413563398
    6      C      -2.4290896466     0.0521902117     1.4505835665
    7      Cl     -3.9175297804     0.0804407534     2.3412485432
    8      C      -2.4470358557    -0.1282475097     0.0610679344
    9      Cl     -3.9575842139    -0.3214824852    -0.7713113804
   10      C      -1.2402555743    -0.1542828293    -0.6469911319
   11      Cl     -1.2609222550    -0.4019306327    -2.3685198197
   12      C       1.2687286171    -0.0270492333    -0.7590273136
   13      C       2.2341965789    -1.0244081473    -0.5481415533
   14      Cl      1.9440800133    -2.2863113137     0.6282820624
   15      C       3.4322433416    -1.0679395127    -1.2510896735
   16      H       4.1477389735    -1.8555758610    -1.0639807091
   17      C       3.6828817745    -0.0827335356    -2.1973630675
   18      Cl      5.1866149136    -0.1176990376    -3.0936182426
   19      C       2.7649724539     0.9288578739    -2.4481381644
   20      H       2.9665058934     1.6955353605    -3.1824091561
   21      C       1.5761187850     0.9407292745    -1.7280819644
   22      Cl      0.4480487371     2.2370775499    -2.0568331196
 ----------------------------------------------------------------
 Nuclear Repulsion Energy =        2763.36194783 hartrees
 There are      105 alpha and      105 beta electrons
 Applying Cartesian multipole field
    Component          Value
    ---------          -----
     (2,0,0)        1.00000E-12
     (0,2,0)        2.00000E-11
     (0,0,2)       -3.00000E-11
 Nucleus-field energy     =    -0.0000000797 hartrees
 Requested basis set is 6-311++G(d,p)
 There are 186 shells and 518 basis functions
 A cutoff of  1.0D-15 yielded  12459 shell pairs
 There are    108563 function pairs (    116790 Cartesian)
 Smallest overlap matrix eigenvalue = 1.04E-07
 Linear dependence detected in AO basis
 Number of orthogonalized atomic orbitals = 512
 Maximum deviation from orthogonality = 8.614E-10
 Guess from superposition of atomic densities
 Warning:  Energy on first SCF cycle will be non-variational
 SAD guess density has 210.000000 electrons

 -----------------------------------------------------------------------
  General SCF calculation program by
  Eric Jon Sundstrom, Paul Horn, Yuezhi Mao, Dmitri Zuev, Alec White,
  David Stuck, Shaama M.S., Shane Yost, Joonho Lee, David Small,
  Daniel Levine, Susi Lehtola, Hugh Burton, Evgeny Epifanovsky,
  Bang C. Huynh
 -----------------------------------------------------------------------
 Exchange:     0.2000 Hartree-Fock + 0.0800 Slater + 0.7200 B88
 Correlation:  0.1900 VWN1RPA + 0.8100 LYP
 Using SG-1 standard quadrature grid
 A restricted SCF calculation will be
 performed using DIIS
 SCF converges when DIIS error is below 1.0e-08
 ---------------------------------------
  Cycle       Energy         DIIS error
 ---------------------------------------
    1   -4145.0980672845      2.66e-02  
    2   -4140.2533364554      1.74e-03  
    3   -4140.2070539463      2.03e-03  
    4   -4140.3433972948      4.92e-04  
    5   -4140.3499526358      2.41e-04  
    6   -4140.3516197732      9.49e-05  
    7   -4140.3519057794      2.80e-05  
    8   -4140.3519298066      6.47e-06  
    9   -4140.3519310637      2.06e-06  
   10   -4140.3519311859      8.01e-07  
   11   -4140.3519312059      1.52e-07  
   12   -4140.3519312064      9.23e-08  
   13   -4140.3519312065      2.36e-08  
   14   -4140.3519312066      5.16e-09  Convergence criterion met
 ---------------------------------------
 SCF time:   CPU 950.83s  wall 951.00s 
 SCF   energy in the final basis set =    -4140.3519312066
 Total energy in the final basis set =    -4140.3519312066

 --------------------------------------------------------------

                    Orbital Energies (a.u.)
 --------------------------------------------------------------

 Alpha MOs
 -- Occupied --
********-101.5832-101.5831-101.5805-101.5804-101.5794-101.5774-101.5774
-10.2887 -10.2853 -10.2853 -10.2846 -10.2846 -10.2786 -10.2786 -10.2755
-10.2491 -10.2427 -10.2219 -10.2219  -9.4995  -9.4979  -9.4977  -9.4957
 -9.4957  -9.4940  -9.4926  -9.4926  -7.2645  -7.2630  -7.2626  -7.2607
 -7.2604  -7.2587  -7.2574  -7.2573  -7.2544  -7.2533  -7.2527  -7.2526
 -7.2518  -7.2517  -7.2505  -7.2504  -7.2498  -7.2497  -7.2488  -7.2484
 -7.2473  -7.2472  -7.2468  -7.2468  -0.9761  -0.9502  -0.9296  -0.9182
 -0.9041  -0.8996  -0.8823  -0.8718  -0.8463  -0.8377  -0.8014  -0.7707
 -0.7488  -0.7474  -0.6640  -0.6460  -0.6334  -0.6233  -0.5673  -0.5605
 -0.5376  -0.5274  -0.4998  -0.4900  -0.4763  -0.4757  -0.4731  -0.4705
 -0.4557  -0.4484  -0.4336  -0.4248  -0.4197  -0.4166  -0.3999  -0.3943
 -0.3909  -0.3668  -0.3622  -0.3592  -0.3584  -0.3481  -0.3444  -0.3429
 -0.3367  -0.3334  -0.3314  -0.3220  -0.3161  -0.2884  -0.2800  -0.2704
 -0.2689
 -- Virtual --
 -0.0800  -0.0655  -0.0624  -0.0570  -0.0483  -0.0344  -0.0112  -0.0088
  0.0008   0.0074   0.0089   0.0103   0.0122   0.0218   0.0251   0.0301
  0.0370   0.0427   0.0465   0.0501   0.0526   0.0636   0.0647   0.0668
  0.0743   0.0764   0.0787   0.0812   0.0833   0.0879   0.0892   0.0938
  0.0965   0.0987   0.1008   0.1051   0.1098   0.1110   0.1122   0.1156
  0.1181   0.1212   0.1216   0.1272   0.1273   0.1294   0.1400   0.1406
  0.1449   0.1470   0.1495   0.1555   0.1557   0.1614   0.1631   0.1651
  0.1727   0.1753   0.1780   0.1826   0.1850   0.1921   0.1940   0.2024
  0.2061   0.2085   0.2086   0.2191   0.2227   0.2242   0.2302   0.2309
  0.2344   0.2405   0.2443   0.2468   0.2503   0.2507   0.2552   0.2556
  0.2609   0.2614   0.2645   0.2674   0.2677   0.2719   0.2814   0.2844
  0.2873   0.2910   0.2931   0.2954   0.2992   0.3050   0.3147   0.3169
  0.3179   0.3309   0.3315   0.3425   0.3600   0.3817   0.3906   0.3999
  0.4108   0.4231   0.4277   0.4351   0.4388   0.4475   0.4497   0.4524
  0.4608   0.4619   0.4734   0.4790   0.4810   0.4898   0.4911   0.4931
  0.4954   0.4975   0.5007   0.5042   0.5093   0.5110   0.5138   0.5233
  0.5443   0.5451   0.5612   0.5696   0.5712   0.5801   0.5886   0.5961
  0.6006   0.6027   0.6066   0.6068   0.6129   0.6150   0.6213   0.6235
  0.6262   0.6502   0.6505   0.6524   0.6624   0.6641   0.6809   0.6856
  0.7011   0.7025   0.7069   0.7660   0.7706   0.7722   0.7942   0.7947
  0.8038   0.8184   0.8204   0.8297   0.8313   0.8362   0.8378   0.8383
  0.8413   0.8421   0.8433   0.8444   0.8465   0.8490   0.8553   0.8601
  0.8653   0.8745   0.8793   0.8831   0.8835   0.8902   0.8993   0.9078
  0.9131   0.9170   0.9184   0.9207   0.9293   0.9312   0.9392   0.9413
  0.9425   0.9512   0.9564   0.9566   0.9628   0.9648   0.9746   0.9859
  0.9896   0.9940   0.9968   1.0047   1.0183   1.0242   1.0433   1.0587
  1.0710   1.0810   1.0861   1.0919   1.1231   1.1331   1.1717   1.1720
  1.1829   1.1952   1.1989   1.2041   1.2226   1.2382   1.2557   1.2721
  1.2732   1.2812   1.2844   1.2930   1.2943   1.2972   1.3102   1.3176
  1.3322   1.3418   1.3542   1.3855   1.3965   1.4593   1.4697   1.4701
  1.5030   1.5357   1.5412   1.5566   1.5639   1.5831   1.6017   1.6047
  1.6520   1.6576   1.6760   1.7072   1.7299   1.7526   1.7771   1.7992
  1.8001   1.8090   1.8285   1.8367   1.8380   1.8693   1.8748   1.9023
  1.9046   1.9144   1.9455   1.9505   1.9526   1.9834   2.0577   2.0703
  2.0796   2.1100   2.1401   2.1487   2.2118   2.2213   2.2254   2.2406
  2.2421   2.2478   2.2533   2.2700   2.2843   2.2889   2.3047   2.3058
  2.3097   2.3246   2.3373   2.3424   2.3875   2.3894   2.4036   2.4107
  2.4301   2.4411   2.4506   2.4623   2.4783   2.4953   2.5137   2.5218
  2.5374   2.5400   2.5669   2.5866   2.5945   2.6307   2.6318   2.6471
  2.6575   2.6638   2.6959   2.7067   2.7147   2.7382   2.7504   2.7638
  2.7869   2.8016   2.8161   2.8634   2.8847   2.9277   2.9633   3.0244
  3.0650   3.0725   3.0979   3.1027   3.1157   3.1391   3.1505   3.1744
  3.2332   3.2339   3.2458   3.2462   3.3361   3.4138   3.5017   3.5111
  3.5992   3.6668   3.7046   3.7664   3.8796   3.8844   3.9673   4.0823
  4.3379   4.7856   4.8163   9.7192   9.7616   9.7910   9.7996   9.8101
  9.8228   9.8338   9.9007  23.2543  23.4756  23.7705  23.8109  23.8486
 23.8544  23.9146  23.9278  23.9668  24.0366  24.0540  24.1012  25.7660
 25.8065  25.8092  25.8548  25.9060  25.9257  25.9683  26.0181  26.0790
 26.0936  26.1246  26.1831  26.2097  26.3555  26.3886  26.4193  26.4657
 26.5897  26.5960  26.7265  26.7566  26.8234  26.8280  27.0927 215.7103
215.7535 215.7880 215.8007 215.8118 215.8224 215.8397 215.9230
 --------------------------------------------------------------

          Ground-State Mulliken Net Atomic Charges

     Atom                 Charge (a.u.)
  ----------------------------------------
      1 C                    -1.118834
      2 C                    -1.080636
      3 Cl                    0.400514
      4 C                     0.453289
      5 Cl                    0.654469
      6 C                    -0.641796
      7 Cl                    0.671612
      8 C                     0.464592
      9 Cl                    0.653928
     10 C                    -1.081028
     11 Cl                    0.402380
     12 C                    -0.191294
     13 C                    -0.395417
     14 Cl                    0.198811
     15 C                    -0.176315
     16 H                     0.233594
     17 C                     0.190005
     18 Cl                    0.493921
     19 C                    -0.171942
     20 H                     0.233415
     21 C                    -0.392061
     22 Cl                    0.198794
  ----------------------------------------
  Sum of atomic charges =     0.000000

 -----------------------------------------------------------------
                    Cartesian Multipole Moments
 -----------------------------------------------------------------
    Charge (ESU x 10^10)
                 0.0000
    Dipole Moment (Debye)
         X       0.9356      Y      -0.0220      Z      -0.5588
       Tot       1.0900
    Quadrupole Moments (Debye-Ang)
        XX    -167.2847     XY      -0.9687     YY    -169.0638
        XZ      -1.3037     YZ      -1.5276     ZZ    -168.6078
    Octopole Moments (Debye-Ang^2)
       XXX     -93.1564    XXY      -5.2862    XYY     -25.6367
       YYY       1.7230    XXZ      19.8395    XYZ      -3.4327
       YYZ      15.5909    XZZ     -30.8322    YZZ       6.8812
       ZZZ      53.7378
    Hexadecapole Moments (Debye-Ang^3)
      XXXX   -7151.8315   XXXY      98.5232   XXYY   -1383.2460
      XYYY     122.1974   YYYY   -1168.4855   XXXZ    1281.9723
      XXYZ      24.8822   XYYZ     417.4163   YYYZ      68.6568
      XXZZ   -1930.6900   XYZZ      69.0476   YYZZ    -937.0910
      XZZZ    1269.0474   YZZZ      71.8592   ZZZZ   -4409.0892
 -----------------------------------------------------------------
 Calculating analytic gradient of the SCF energy
 Gradient of SCF Energy
            1           2           3           4           5           6
    1   0.0000833   0.0000529   0.0014955   0.0002379   0.0000465  -0.0002196
    2  -0.0000347  -0.0012414  -0.0079251  -0.0000327  -0.0000341  -0.0000148
    3  -0.0000477  -0.0002316  -0.0043025   0.0001360  -0.0001206   0.0001096
            7           8           9          10          11          12
    1   0.0000782  -0.0000249   0.0001397   0.0002354   0.0048123  -0.0001240
    2  -0.0000043   0.0000010   0.0000111   0.0012533   0.0077355   0.0000680
    3  -0.0000475  -0.0002020   0.0000175   0.0000453   0.0005853   0.0000498
           13          14          15          16          17          18
    1   0.0002622  -0.0011995  -0.0000014  -0.0000353   0.0000624   0.0000882
    2   0.0013605   0.0072722  -0.0000163   0.0000420   0.0000061   0.0000183
    3   0.0007233   0.0050451   0.0000576   0.0000057  -0.0000370  -0.0000650
           19          20          21          22
    1  -0.0000607  -0.0000467  -0.0006040  -0.0052780
    2   0.0000366  -0.0000119  -0.0013974  -0.0070917
    3  -0.0000524   0.0000340  -0.0005025  -0.0012003
 Max gradient component =       7.925E-03
 RMS gradient           =       2.252E-03
 Gradient time:  CPU 349.85 s  wall 349.86 s
 Geometry Optimization Parameters
   NAtoms,    NIC,     NZ,  NCons,   NDum,   NFix, NCnnct, MaxDiis
       22     171      22       0       0       0       0       0

 Cartesian Hessian Update
 Hessian updated using BFGS update


** GEOMETRY OPTIMIZATION IN DELOCALIZED INTERNAL COORDINATES **
   Searching for a Minimum

   Optimization Cycle:   8

                       Coordinates (Angstroms)
     ATOM                X               Y               Z
      1  C        -0.0081000590    0.0018826092    0.0036915769
      2  C        -0.0130005228    0.1850515604    1.3939950317
      3  Cl        1.5004183348    0.4009070563    2.2242808011
      4  C        -1.2083909478    0.2087388180    2.1209135652
      5  Cl       -1.1840727560    0.4356102765    3.8413563398
      6  C        -2.4290896466    0.0521902117    1.4505835665
      7  Cl       -3.9175297804    0.0804407534    2.3412485432
      8  C        -2.4470358557   -0.1282475097    0.0610679344
      9  Cl       -3.9575842139   -0.3214824852   -0.7713113804
     10  C        -1.2402555743   -0.1542828293   -0.6469911319
     11  Cl       -1.2609222550   -0.4019306327   -2.3685198197
     12  C         1.2687286171   -0.0270492333   -0.7590273136
     13  C         2.2341965789   -1.0244081473   -0.5481415533
     14  Cl        1.9440800133   -2.2863113137    0.6282820624
     15  C         3.4322433416   -1.0679395127   -1.2510896735
     16  H         4.1477389735   -1.8555758610   -1.0639807091
     17  C         3.6828817745   -0.0827335356   -2.1973630675
     18  Cl        5.1866149136   -0.1176990376   -3.0936182426
     19  C         2.7649724539    0.9288578739   -2.4481381644
     20  H         2.9665058934    1.6955353605   -3.1824091561
     21  C         1.5761187850    0.9407292745   -1.7280819644
     22  Cl        0.4480487371    2.2370775499   -2.0568331196
   Point Group: c1    Number of degrees of freedom:    60


   Energy is  -4140.351931207

 Hessian updated using BFGS update

 60 Hessian modes will be used to form the next step
  Hessian Eigenvalues:
     0.015581    0.016316    0.017506    0.020575    0.020682    0.021226
     0.021685    0.022741    0.023408    0.023505    0.024090    0.024090
     0.024114    0.024114    0.024135    0.024140    0.024142    0.024146
     0.055166    0.095398    0.101103    0.159995    0.160029    0.215947
     0.226342    0.227384    0.232409    0.236734    0.238798    0.249977
     0.249992    0.249998    0.250000    0.250001    0.250005    0.250070
     0.250723    0.287946    0.289500    0.290263    0.292903    0.301032
     0.301033    0.301166    0.301753    0.317218    0.356665    0.356687
     0.403453    0.408090    0.418417    0.425613    0.457040    0.458550
     0.466680    0.472213    0.478202    0.478202    0.479163    0.480761

 Minimum search - taking simple RFO step
 Searching for Lamda that Minimizes Along All modes
 Value Taken    Lamda =  -0.00715643
 Calculated Step too Large.  Step scaled by  0.546909
 Step Taken.  Stepsize is  0.300000

                             Maximum     Tolerance    Cnvgd?
         Gradient           0.010123      0.000300      NO
         Displacement       0.228245      0.001200      NO
         Energy change     -0.004607      0.000001      NO


 New Cartesian Coordinates Obtained by Inverse Iteration

 Displacement from previous Coordinates is:  0.410569
 ----------------------------------------------------------------
             Standard Nuclear Orientation (Angstroms)
    I     Atom           X                Y                Z
 ----------------------------------------------------------------
    1      C      -0.0087011127     0.0022494746     0.0033034262
    2      C      -0.0136175415     0.2157106469     1.3883260469
    3      Cl      1.5006766227     0.4648962774     2.2094002087
    4      C      -1.2086027594     0.2396710774     2.1159459395
    5      Cl     -1.1863152649     0.5034971039     3.8311115262
    6      C      -2.4271145667     0.0516290328     1.4497253023
    7      Cl     -3.9153937953     0.0785082864     2.3411557588
    8      C      -2.4441604350    -0.1593249030     0.0643601589
    9      Cl     -3.9528128489    -0.3903124220    -0.7618375126
   10      C      -1.2374145185    -0.1842438297    -0.6438845071
   11      Cl     -1.2520952501    -0.4635593294    -2.3614899470
   12      C       1.2689556516    -0.0268709418    -0.7596339202
   13      C       2.2166580119    -1.0445814007    -0.5731087068
   14      Cl      1.9043194722    -2.3257825329     0.5770886663
   15      C       3.4146708612    -1.0891145926    -1.2761270229
   16      H       4.1184222796    -1.8917244321    -1.1091105507
   17      C       3.6811292847    -0.0829974640    -2.1959542114
   18      Cl      5.1853387753    -0.1183452422    -3.0917903135
   19      C       2.7800983875     0.9497970072    -2.4211971717
   20      H       2.9949990322     1.7313069198    -3.1358597563
   21      C       1.5907687868     0.9612205538    -1.7017619692
   22      Cl      0.4767577323     2.2777319564    -1.9987473193
 ----------------------------------------------------------------
 Nuclear Repulsion Energy =        2761.10023485 hartrees
 There are      105 alpha and      105 beta electrons
 Applying Cartesian multipole field
    Component          Value
    ---------          -----
     (2,0,0)        1.00000E-12
     (0,2,0)        2.00000E-11
     (0,0,2)       -3.00000E-11
 Nucleus-field energy     =    -0.0000000778 hartrees
 Requested basis set is 6-311++G(d,p)
 There are 186 shells and 518 basis functions
 A cutoff of  1.0D-15 yielded  12449 shell pairs
 There are    108485 function pairs (    116710 Cartesian)
 Smallest overlap matrix eigenvalue = 1.03E-07
 Linear dependence detected in AO basis
 Number of orthogonalized atomic orbitals = 512
 Maximum deviation from orthogonality = 4.542E-10
 Guess from superposition of atomic densities
 Warning:  Energy on first SCF cycle will be non-variational
 SAD guess density has 210.000000 electrons

 -----------------------------------------------------------------------
  General SCF calculation program by
  Eric Jon Sundstrom, Paul Horn, Yuezhi Mao, Dmitri Zuev, Alec White,
  David Stuck, Shaama M.S., Shane Yost, Joonho Lee, David Small,
  Daniel Levine, Susi Lehtola, Hugh Burton, Evgeny Epifanovsky,
  Bang C. Huynh
 -----------------------------------------------------------------------
 Exchange:     0.2000 Hartree-Fock + 0.0800 Slater + 0.7200 B88
 Correlation:  0.1900 VWN1RPA + 0.8100 LYP
 Using SG-1 standard quadrature grid
 A restricted SCF calculation will be
 performed using DIIS
 SCF converges when DIIS error is below 1.0e-08
 ---------------------------------------
  Cycle       Energy         DIIS error
 ---------------------------------------
    1   -4145.0882267054      2.66e-02  
    2   -4140.2564175663      1.75e-03  
    3   -4140.2092784454      2.04e-03  
    4   -4140.3465218957      4.98e-04  
    5   -4140.3531842095      2.46e-04  
    6   -4140.3549515961      9.44e-05  
    7   -4140.3552339643      2.79e-05  
    8   -4140.3552575669      6.47e-06  
    9   -4140.3552588282      2.05e-06  
   10   -4140.3552589485      7.99e-07  
   11   -4140.3552589683      1.51e-07  
   12   -4140.3552589690      9.20e-08  
   13   -4140.3552589692      2.35e-08  
   14   -4140.3552589692      5.11e-09  Convergence criterion met
 ---------------------------------------
 SCF time:   CPU 949.26s  wall 949.00s 
 SCF   energy in the final basis set =    -4140.3552589692
 Total energy in the final basis set =    -4140.3552589692

 --------------------------------------------------------------

                    Orbital Energies (a.u.)
 --------------------------------------------------------------

 Alpha MOs
 -- Occupied --
********-101.5833-101.5832-101.5811-101.5811-101.5793-101.5780-101.5780
-10.2888 -10.2854 -10.2853 -10.2846 -10.2846 -10.2785 -10.2785 -10.2755
-10.2488 -10.2423 -10.2220 -10.2219  -9.4994  -9.4980  -9.4978  -9.4962
 -9.4962  -9.4939  -9.4931  -9.4930  -7.2645  -7.2631  -7.2628  -7.2612
 -7.2610  -7.2586  -7.2579  -7.2578  -7.2544  -7.2533  -7.2528  -7.2527
 -7.2519  -7.2518  -7.2510  -7.2510  -7.2503  -7.2502  -7.2487  -7.2483
 -7.2478  -7.2477  -7.2473  -7.2473  -0.9760  -0.9501  -0.9293  -0.9181
 -0.9038  -0.8997  -0.8826  -0.8719  -0.8458  -0.8381  -0.8013  -0.7709
 -0.7490  -0.7474  -0.6638  -0.6455  -0.6340  -0.6233  -0.5671  -0.5605
 -0.5383  -0.5274  -0.4996  -0.4900  -0.4764  -0.4756  -0.4729  -0.4707
 -0.4553  -0.4484  -0.4337  -0.4235  -0.4199  -0.4163  -0.3991  -0.3934
 -0.3904  -0.3663  -0.3622  -0.3590  -0.3589  -0.3479  -0.3447  -0.3438
 -0.3361  -0.3334  -0.3332  -0.3241  -0.3169  -0.2872  -0.2798  -0.2712
 -0.2696
 -- Virtual --
 -0.0784  -0.0656  -0.0623  -0.0572  -0.0501  -0.0345  -0.0112  -0.0089
  0.0006   0.0074   0.0088   0.0101   0.0123   0.0217   0.0251   0.0298
  0.0373   0.0424   0.0463   0.0498   0.0526   0.0632   0.0645   0.0660
  0.0744   0.0769   0.0787   0.0815   0.0829   0.0872   0.0896   0.0932
  0.0966   0.0989   0.1013   0.1047   0.1096   0.1106   0.1120   0.1151
  0.1177   0.1209   0.1215   0.1269   0.1275   0.1292   0.1400   0.1413
  0.1445   0.1464   0.1492   0.1550   0.1551   0.1622   0.1638   0.1650
  0.1715   0.1741   0.1768   0.1828   0.1863   0.1921   0.1936   0.2029
  0.2054   0.2080   0.2087   0.2188   0.2233   0.2236   0.2307   0.2317
  0.2331   0.2390   0.2432   0.2459   0.2498   0.2502   0.2555   0.2556
  0.2615   0.2628   0.2635   0.2678   0.2684   0.2725   0.2816   0.2837
  0.2870   0.2904   0.2910   0.2945   0.2999   0.3076   0.3149   0.3152
  0.3156   0.3251   0.3337   0.3405   0.3606   0.3819   0.3903   0.3992
  0.4126   0.4232   0.4274   0.4368   0.4385   0.4476   0.4501   0.4519
  0.4590   0.4605   0.4737   0.4788   0.4808   0.4874   0.4912   0.4916
  0.4970   0.4996   0.5013   0.5053   0.5126   0.5126   0.5136   0.5233
  0.5445   0.5482   0.5631   0.5702   0.5704   0.5793   0.5905   0.5961
  0.6006   0.6030   0.6046   0.6091   0.6142   0.6157   0.6210   0.6240
  0.6258   0.6480   0.6505   0.6545   0.6627   0.6685   0.6825   0.6832
  0.6992   0.7018   0.7043   0.7663   0.7702   0.7763   0.7948   0.7964
  0.8037   0.8193   0.8213   0.8302   0.8319   0.8358   0.8368   0.8372
  0.8407   0.8423   0.8442   0.8449   0.8460   0.8489   0.8533   0.8626
  0.8642   0.8724   0.8740   0.8828   0.8853   0.8883   0.9006   0.9072
  0.9119   0.9124   0.9181   0.9199   0.9246   0.9316   0.9396   0.9427
  0.9432   0.9530   0.9555   0.9585   0.9619   0.9654   0.9772   0.9851
  0.9909   0.9947   0.9960   1.0082   1.0179   1.0242   1.0427   1.0567
  1.0707   1.0852   1.0866   1.0933   1.1217   1.1374   1.1724   1.1751
  1.1836   1.1954   1.1991   1.2020   1.2258   1.2383   1.2549   1.2706
  1.2733   1.2813   1.2836   1.2934   1.2949   1.2954   1.3122   1.3156
  1.3361   1.3387   1.3531   1.3889   1.3958   1.4545   1.4708   1.4755
  1.4978   1.5371   1.5391   1.5590   1.5661   1.5796   1.6021   1.6027
  1.6520   1.6568   1.6773   1.7085   1.7309   1.7518   1.7783   1.7999
  1.8002   1.8078   1.8262   1.8335   1.8362   1.8685   1.8733   1.9025
  1.9061   1.9189   1.9454   1.9511   1.9546   1.9841   2.0574   2.0702
  2.0788   2.1105   2.1370   2.1492   2.2158   2.2214   2.2270   2.2385
  2.2427   2.2442   2.2537   2.2689   2.2825   2.2872   2.3053   2.3095
  2.3140   2.3207   2.3367   2.3424   2.3891   2.3901   2.4036   2.4085
  2.4252   2.4416   2.4536   2.4638   2.4778   2.4902   2.5119   2.5209
  2.5377   2.5391   2.5669   2.5844   2.5928   2.6304   2.6331   2.6519
  2.6572   2.6619   2.6937   2.7070   2.7151   2.7392   2.7485   2.7644
  2.7836   2.8011   2.8158   2.8576   2.8843   2.9311   2.9645   3.0271
  3.0651   3.0741   3.0985   3.1028   3.1154   3.1402   3.1495   3.1753
  3.2334   3.2347   3.2453   3.2466   3.3343   3.4168   3.5045   3.5108
  3.6013   3.6683   3.7037   3.7669   3.8815   3.8839   3.9689   4.0824
  4.3316   4.7863   4.8169   9.7230   9.7626   9.7906   9.8021   9.8107
  9.8147   9.8296   9.9030  23.2558  23.4765  23.7710  23.8114  23.8496
 23.8551  23.9152  23.9277  23.9676  24.0360  24.0599  24.1020  25.7650
 25.8049  25.8094  25.8532  25.9140  25.9261  25.9568  26.0084  26.0865
 26.0937  26.1226  26.1935  26.2104  26.3263  26.3909  26.4123  26.4683
 26.5859  26.5948  26.7256  26.7489  26.8225  26.8249  27.0924 215.7141
215.7546 215.7872 215.8027 215.8129 215.8132 215.8353 215.9249
 --------------------------------------------------------------

          Ground-State Mulliken Net Atomic Charges

     Atom                 Charge (a.u.)
  ----------------------------------------
      1 C                    -1.051097
      2 C                    -1.152740
      3 Cl                    0.429129
      4 C                     0.403765
      5 Cl                    0.656160
      6 C                    -0.513202
      7 Cl                    0.670987
      8 C                     0.410407
      9 Cl                    0.655469
     10 C                    -1.153223
     11 Cl                    0.430731
     12 C                    -0.223748
     13 C                    -0.438918
     14 Cl                    0.228234
     15 C                    -0.161134
     16 H                     0.234449
     17 C                     0.205723
     18 Cl                    0.498714
     19 C                    -0.156055
     20 H                     0.234268
     21 C                    -0.436116
     22 Cl                    0.228198
  ----------------------------------------
  Sum of atomic charges =     0.000000

 -----------------------------------------------------------------
                    Cartesian Multipole Moments
 -----------------------------------------------------------------
    Charge (ESU x 10^10)
                 0.0000
    Dipole Moment (Debye)
         X       0.9295      Y      -0.0218      Z      -0.5554
       Tot       1.0831
    Quadrupole Moments (Debye-Ang)
        XX    -167.3056     XY      -0.9054     YY    -168.8563
        XZ      -1.3758     YZ      -1.4325     ZZ    -168.7093
    Octopole Moments (Debye-Ang^2)
       XXX     -93.7175    XXY      -5.1777    XYY     -25.0712
       YYY       1.6816    XXZ      19.5239    XYZ      -3.3937
       YYZ      15.2497    XZZ     -31.0001    YZZ       6.8130
       ZZZ      54.4887
    Hexadecapole Moments (Debye-Ang^3)
      XXXX   -7135.9763   XXXY      82.1221   XXYY   -1386.1729
      XYYY     102.0261   YYYY   -1217.5769   XXXZ    1290.1383
      XXYZ      16.0923   XYYZ     419.1544   YYYZ      37.3346
      XXZZ   -1920.4623   XYZZ      63.3685   YYZZ    -937.2581
      XZZZ    1279.4785   YZZZ      45.6747   ZZZZ   -4369.3573
 -----------------------------------------------------------------
 Calculating analytic gradient of the SCF energy
 Gradient of SCF Energy
            1           2           3           4           5           6
    1  -0.0001427   0.0000693   0.0011097   0.0001055  -0.0000233  -0.0000729
    2  -0.0000307  -0.0009783  -0.0056416  -0.0000058  -0.0000459  -0.0000099
    3   0.0000936  -0.0003502  -0.0029890   0.0001026  -0.0000765   0.0000511
            7           8           9          10          11          12
    1   0.0000424  -0.0000425   0.0000632   0.0003451   0.0033538   0.0001221
    2  -0.0000057  -0.0000329   0.0000516   0.0010197   0.0054368   0.0000592
    3  -0.0000251  -0.0001113   0.0000457   0.0000804   0.0003161  -0.0000834
           13          14          15          16          17          18
    1   0.0001306  -0.0007792   0.0000216  -0.0000181  -0.0000002   0.0000829
    2   0.0011103   0.0051270  -0.0000682   0.0000414   0.0000172   0.0000150
    3   0.0005976   0.0036141   0.0000757  -0.0000141   0.0000116  -0.0000524
           19          20          21          22
    1  -0.0000645  -0.0000109  -0.0005708  -0.0037211
    2   0.0000660  -0.0000136  -0.0011331  -0.0049783
    3  -0.0000817   0.0000232  -0.0003191  -0.0009091
 Max gradient component =       5.642E-03
 RMS gradient           =       1.596E-03
 Gradient time:  CPU 347.40 s  wall 347.41 s
 Geometry Optimization Parameters
   NAtoms,    NIC,     NZ,  NCons,   NDum,   NFix, NCnnct, MaxDiis
       22     171      22       0       0       0       0       0

 Cartesian Hessian Update
 Hessian updated using BFGS update


** GEOMETRY OPTIMIZATION IN DELOCALIZED INTERNAL COORDINATES **
   Searching for a Minimum

   Optimization Cycle:   9

                       Coordinates (Angstroms)
     ATOM                X               Y               Z
      1  C        -0.0087011127    0.0022494746    0.0033034262
      2  C        -0.0136175415    0.2157106469    1.3883260469
      3  Cl        1.5006766227    0.4648962774    2.2094002087
      4  C        -1.2086027594    0.2396710774    2.1159459395
      5  Cl       -1.1863152649    0.5034971039    3.8311115262
      6  C        -2.4271145667    0.0516290328    1.4497253023
      7  Cl       -3.9153937953    0.0785082864    2.3411557588
      8  C        -2.4441604350   -0.1593249030    0.0643601589
      9  Cl       -3.9528128489   -0.3903124220   -0.7618375126
     10  C        -1.2374145185   -0.1842438297   -0.6438845071
     11  Cl       -1.2520952501   -0.4635593294   -2.3614899470
     12  C         1.2689556516   -0.0268709418   -0.7596339202
     13  C         2.2166580119   -1.0445814007   -0.5731087068
     14  Cl        1.9043194722   -2.3257825329    0.5770886663
     15  C         3.4146708612   -1.0891145926   -1.2761270229
     16  H         4.1184222796   -1.8917244321   -1.1091105507
     17  C         3.6811292847   -0.0829974640   -2.1959542114
     18  Cl        5.1853387753   -0.1183452422   -3.0917903135
     19  C         2.7800983875    0.9497970072   -2.4211971717
     20  H         2.9949990322    1.7313069198   -3.1358597563
     21  C         1.5907687868    0.9612205538   -1.7017619692
     22  Cl        0.4767577323    2.2777319564   -1.9987473193
   Point Group: c1    Number of degrees of freedom:    60


   Energy is  -4140.355258969

 Hessian updated using BFGS update

 60 Hessian modes will be used to form the next step
  Hessian Eigenvalues:
     0.012207    0.016317    0.017506    0.020575    0.020682    0.020813
     0.021684    0.022741    0.023021    0.023501    0.024090    0.024090
     0.024114    0.024114    0.024135    0.024141    0.024142    0.024154
     0.055166    0.094916    0.101103    0.159995    0.160031    0.215947
     0.226165    0.227382    0.232410    0.236726    0.238799    0.249977
     0.249992    0.249998    0.250000    0.250001    0.250008    0.250094
     0.250742    0.287957    0.289361    0.290263    0.292903    0.301032
     0.301033    0.301157    0.301755    0.317229    0.356665    0.356687
     0.403354    0.408088    0.418417    0.425613    0.457040    0.458549
     0.466686    0.472213    0.478202    0.478203    0.479163    0.480758

 Minimum search - taking simple RFO step
 Searching for Lamda that Minimizes Along All modes
 Value Taken    Lamda =  -0.00496978
 Calculated Step too Large.  Step scaled by  0.563131
 Step Taken.  Stepsize is  0.300000

                             Maximum     Tolerance    Cnvgd?
         Gradient           0.007219      0.000300      NO
         Displacement       0.228029      0.001200      NO
         Energy change     -0.003328      0.000001      NO


 New Cartesian Coordinates Obtained by Inverse Iteration

 Displacement from previous Coordinates is:  0.412453
 ----------------------------------------------------------------
             Standard Nuclear Orientation (Angstroms)
    I     Atom           X                Y                Z
 ----------------------------------------------------------------
    1      C      -0.0092520557     0.0034428965     0.0028977745
    2      C      -0.0150043891     0.2465053548     1.3822708412
    3      Cl      1.4989971819     0.5290836121     2.1942542216
    4      C      -1.2095197691     0.2703163629     2.1104988552
    5      Cl     -1.1888318577     0.5713548687     3.8195349898
    6      C      -2.4255491659     0.0507095371     1.4491875994
    7      Cl     -3.9136224306     0.0752744698     2.3414504438
    8      C      -2.4409924604    -0.1902554659     0.0685098543
    9      Cl     -3.9464869702    -0.4613886882    -0.7512638421
   10      C      -1.2344065179    -0.2132379531    -0.6399486304
   11      Cl     -1.2435467472    -0.5236813440    -2.3528028242
   12      C       1.2691326087    -0.0259996614    -0.7601381068
   13      C       2.1987165576    -1.0634224197    -0.5986403422
   14      Cl      1.8638545124    -2.3633391031     0.5243025198
   15      C       3.3966508188    -1.1092712881    -1.3017788129
   16      H       4.0880348794    -1.9264958805    -1.1549674335
   17      C       3.6796690301    -0.0836397185    -2.1948973718
   18      Cl      5.1840942201    -0.1202003432    -3.0905878766
   19      C       2.7961236519     0.9696249061    -2.3939031134
   20      H       3.0245419244     1.7651224863    -3.0887543827
   21      C       1.6063535565     0.9812814824    -1.6750657014
   22      Cl      0.5076102269     2.3175771352    -1.9402445364
 ----------------------------------------------------------------
 Nuclear Repulsion Energy =        2759.10886012 hartrees
 There are      105 alpha and      105 beta electrons
 Applying Cartesian multipole field
    Component          Value
    ---------          -----
     (2,0,0)        1.00000E-12
     (0,2,0)        2.00000E-11
     (0,0,2)       -3.00000E-11
 Nucleus-field energy     =    -0.0000000759 hartrees
 Requested basis set is 6-311++G(d,p)
 There are 186 shells and 518 basis functions
 A cutoff of  1.0D-15 yielded  12452 shell pairs
 There are    108481 function pairs (    116706 Cartesian)
 Smallest overlap matrix eigenvalue = 1.02E-07
 Linear dependence detected in AO basis
 Number of orthogonalized atomic orbitals = 512
 Maximum deviation from orthogonality = 4.715E-10
 Guess from superposition of atomic densities
 Warning:  Energy on first SCF cycle will be non-variational
 SAD guess density has 210.000000 electrons

 -----------------------------------------------------------------------
  General SCF calculation program by
  Eric Jon Sundstrom, Paul Horn, Yuezhi Mao, Dmitri Zuev, Alec White,
  David Stuck, Shaama M.S., Shane Yost, Joonho Lee, David Small,
  Daniel Levine, Susi Lehtola, Hugh Burton, Evgeny Epifanovsky,
  Bang C. Huynh
 -----------------------------------------------------------------------
 Exchange:     0.2000 Hartree-Fock + 0.0800 Slater + 0.7200 B88
 Correlation:  0.1900 VWN1RPA + 0.8100 LYP
 Using SG-1 standard quadrature grid
 A restricted SCF calculation will be
 performed using DIIS
 SCF converges when DIIS error is below 1.0e-08
 ---------------------------------------
  Cycle       Energy         DIIS error
 ---------------------------------------
    1   -4145.0809563808      2.66e-02  
    2   -4140.2585121756      1.75e-03  
    3   -4140.2105408905      2.05e-03  
    4   -4140.3486708338      5.04e-04  
    5   -4140.3554468313      2.51e-04  
    6   -4140.3572997908      9.39e-05  
    7   -4140.3575786998      2.77e-05  
    8   -4140.3576020058      6.48e-06  
    9   -4140.3576032709      2.04e-06  
   10   -4140.3576033903      7.97e-07  
   11   -4140.3576034101      1.51e-07  
   12   -4140.3576034105      9.18e-08  
   13   -4140.3576034108      2.35e-08  
   14   -4140.3576034112      5.10e-09  Convergence criterion met
 ---------------------------------------
 SCF time:   CPU 984.10s  wall 984.00s 
 SCF   energy in the final basis set =    -4140.3576034112
 Total energy in the final basis set =    -4140.3576034112

 --------------------------------------------------------------

                    Orbital Energies (a.u.)
 --------------------------------------------------------------

 Alpha MOs
 -- Occupied --
********-101.5834-101.5833-101.5816-101.5816-101.5793-101.5785-101.5785
-10.2889 -10.2855 -10.2854 -10.2846 -10.2846 -10.2785 -10.2784 -10.2755
-10.2485 -10.2420 -10.2220 -10.2220  -9.4994  -9.4981  -9.4979  -9.4966
 -9.4966  -9.4938  -9.4935  -9.4934  -7.2645  -7.2632  -7.2629  -7.2616
 -7.2614  -7.2585  -7.2583  -7.2582  -7.2544  -7.2533  -7.2529  -7.2528
 -7.2520  -7.2519  -7.2514  -7.2514  -7.2508  -7.2506  -7.2486  -7.2482
 -7.2482  -7.2481  -7.2477  -7.2477  -0.9759  -0.9501  -0.9291  -0.9180
 -0.9036  -0.8999  -0.8829  -0.8720  -0.8454  -0.8383  -0.8011  -0.7710
 -0.7492  -0.7474  -0.6637  -0.6451  -0.6346  -0.6232  -0.5669  -0.5604
 -0.5389  -0.5275  -0.4995  -0.4901  -0.4765  -0.4755  -0.4728  -0.4708
 -0.4551  -0.4485  -0.4338  -0.4224  -0.4200  -0.4161  -0.3984  -0.3927
 -0.3900  -0.3658  -0.3622  -0.3595  -0.3589  -0.3478  -0.3450  -0.3447
 -0.3357  -0.3345  -0.3333  -0.3259  -0.3174  -0.2859  -0.2797  -0.2720
 -0.2700
 -- Virtual --
 -0.0768  -0.0657  -0.0623  -0.0573  -0.0518  -0.0346  -0.0113  -0.0090
  0.0004   0.0074   0.0088   0.0100   0.0123   0.0216   0.0251   0.0296
  0.0376   0.0423   0.0462   0.0496   0.0527   0.0629   0.0640   0.0654
  0.0744   0.0775   0.0787   0.0818   0.0826   0.0866   0.0899   0.0926
  0.0965   0.0993   0.1015   0.1044   0.1094   0.1102   0.1119   0.1145
  0.1171   0.1206   0.1215   0.1266   0.1275   0.1292   0.1402   0.1416
  0.1441   0.1463   0.1491   0.1543   0.1545   0.1628   0.1646   0.1649
  0.1704   0.1729   0.1758   0.1827   0.1877   0.1922   0.1930   0.2031
  0.2047   0.2068   0.2090   0.2183   0.2227   0.2236   0.2307   0.2317
  0.2323   0.2366   0.2429   0.2448   0.2484   0.2503   0.2557   0.2569
  0.2621   0.2631   0.2643   0.2683   0.2693   0.2731   0.2820   0.2840
  0.2866   0.2882   0.2907   0.2934   0.3010   0.3102   0.3121   0.3134
  0.3145   0.3189   0.3365   0.3400   0.3614   0.3821   0.3900   0.3987
  0.4149   0.4233   0.4270   0.4386   0.4392   0.4473   0.4504   0.4513
  0.4569   0.4594   0.4737   0.4771   0.4800   0.4862   0.4901   0.4908
  0.4962   0.5005   0.5036   0.5066   0.5133   0.5142   0.5173   0.5235
  0.5433   0.5524   0.5649   0.5693   0.5705   0.5783   0.5925   0.5955
  0.6001   0.6002   0.6059   0.6098   0.6153   0.6165   0.6212   0.6238
  0.6257   0.6454   0.6494   0.6569   0.6622   0.6739   0.6797   0.6815
  0.6961   0.7008   0.7035   0.7670   0.7703   0.7803   0.7952   0.7982
  0.8030   0.8200   0.8226   0.8309   0.8326   0.8347   0.8353   0.8364
  0.8403   0.8404   0.8434   0.8444   0.8492   0.8493   0.8537   0.8626
  0.8664   0.8686   0.8740   0.8822   0.8872   0.8876   0.9016   0.9028
  0.9098   0.9108   0.9177   0.9202   0.9228   0.9331   0.9398   0.9428
  0.9442   0.9538   0.9548   0.9591   0.9623   0.9670   0.9778   0.9852
  0.9884   0.9926   1.0024   1.0107   1.0200   1.0241   1.0427   1.0550
  1.0706   1.0859   1.0894   1.0951   1.1206   1.1429   1.1725   1.1796
  1.1841   1.1960   1.1994   1.2006   1.2303   1.2391   1.2537   1.2678
  1.2744   1.2808   1.2828   1.2920   1.2948   1.2965   1.3133   1.3137
  1.3353   1.3358   1.3532   1.3900   1.3953   1.4480   1.4718   1.4806
  1.4898   1.5381   1.5385   1.5611   1.5697   1.5750   1.6002   1.6024
  1.6521   1.6562   1.6787   1.7097   1.7319   1.7504   1.7793   1.7999
  1.8007   1.8068   1.8239   1.8293   1.8358   1.8681   1.8720   1.9027
  1.9073   1.9225   1.9452   1.9515   1.9566   1.9853   2.0572   2.0700
  2.0782   2.1107   2.1334   2.1501   2.2183   2.2214   2.2284   2.2372
  2.2412   2.2433   2.2550   2.2688   2.2793   2.2916   2.3063   2.3127
  2.3137   2.3183   2.3365   2.3428   2.3894   2.3900   2.4048   2.4053
  2.4208   2.4430   2.4556   2.4660   2.4784   2.4818   2.5114   2.5218
  2.5373   2.5385   2.5660   2.5816   2.5903   2.6335   2.6339   2.6556
  2.6576   2.6606   2.6923   2.7075   2.7151   2.7402   2.7467   2.7658
  2.7799   2.8011   2.8149   2.8516   2.8836   2.9342   2.9652   3.0297
  3.0654   3.0766   3.0992   3.1034   3.1158   3.1412   3.1477   3.1765
  3.2317   3.2370   3.2440   3.2482   3.3322   3.4203   3.5073   3.5102
  3.6038   3.6706   3.7026   3.7677   3.8832   3.8835   3.9704   4.0823
  4.3261   4.7874   4.8169   9.7270   9.7636   9.7896   9.8044   9.8081
  9.8129   9.8282   9.8927  23.2577  23.4775  23.7708  23.8123  23.8498
 23.8560  23.9155  23.9273  23.9683  24.0355  24.0647  24.1030  25.7645
 25.8037  25.8099  25.8545  25.9313  25.9315  25.9410  25.9993  26.0925
 26.0937  26.1206  26.2088  26.2100  26.2959  26.3714  26.4241  26.4718
 26.5807  26.5940  26.7196  26.7386  26.8210  26.8304  27.0979 215.7183
215.7558 215.7858 215.8041 215.8058 215.8165 215.8348 215.9119
 --------------------------------------------------------------

          Ground-State Mulliken Net Atomic Charges

     Atom                 Charge (a.u.)
  ----------------------------------------
      1 C                    -0.970608
      2 C                    -1.255150
      3 Cl                    0.476575
      4 C                     0.348990
      5 Cl                    0.654697
      6 C                    -0.350978
      7 Cl                    0.670477
      8 C                     0.355518
      9 Cl                    0.653636
     10 C                    -1.258142
     11 Cl                    0.478254
     12 C                    -0.244594
     13 C                    -0.491577
     14 Cl                    0.272714
     15 C                    -0.159856
     16 H                     0.235520
     17 C                     0.216349
     18 Cl                    0.503133
     19 C                    -0.155944
     20 H                     0.235333
     21 C                    -0.487388
     22 Cl                    0.273039
  ----------------------------------------
  Sum of atomic charges =     0.000000

 -----------------------------------------------------------------
                    Cartesian Multipole Moments
 -----------------------------------------------------------------
    Charge (ESU x 10^10)
                 0.0000
    Dipole Moment (Debye)
         X       0.9237      Y      -0.0217      Z      -0.5524
       Tot       1.0765
    Quadrupole Moments (Debye-Ang)
        XX    -167.3307     XY      -0.8449     YY    -168.6753
        XZ      -1.4347     YZ      -1.3444     ZZ    -168.8003
    Octopole Moments (Debye-Ang^2)
       XXX     -94.2294    XXY      -5.0266    XYY     -24.5752
       YYY       1.6704    XXZ      19.2273    XYZ      -3.3350
       YYZ      14.9463    XZZ     -31.1491    YZZ       6.7134
       ZZZ      55.1771
    Hexadecapole Moments (Debye-Ang^3)
      XXXX   -7119.8444   XXXY      65.2628   XXYY   -1389.4939
      XYYY      81.2388   YYYY   -1269.1609   XXXZ    1298.9610
      XXYZ       7.1162   XYYZ     421.2422   YYYZ       5.9313
      XXZZ   -1910.0488   XYZZ      57.1596   YYZZ    -937.7904
      XZZZ    1290.7462   YZZZ      18.9503   ZZZZ   -4329.3024
 -----------------------------------------------------------------
 Calculating analytic gradient of the SCF energy
 Gradient of SCF Energy
            1           2           3           4           5           6
    1  -0.0003022   0.0000065   0.0007866   0.0000789   0.0000400   0.0000109
    2  -0.0000453  -0.0007006  -0.0038860   0.0000099  -0.0000453  -0.0000013
    3   0.0001714  -0.0003452  -0.0019454   0.0000575  -0.0000381   0.0000203
            7           8           9          10          11          12
    1  -0.0000201   0.0000050   0.0000441   0.0003502   0.0021800   0.0002825
    2  -0.0000124  -0.0000421   0.0000654   0.0007775   0.0036869   0.0000313
    3   0.0000014  -0.0001222  -0.0000090   0.0001251   0.0001264  -0.0001573
           13          14          15          16          17          18
    1   0.0000152  -0.0004684   0.0000184  -0.0000050  -0.0000253   0.0000702
    2   0.0008012   0.0035108  -0.0000614   0.0000320   0.0000271   0.0000092
    3   0.0004586   0.0025105   0.0000750  -0.0000262   0.0000300  -0.0000369
           19          20          21          22
    1  -0.0000541   0.0000144  -0.0004890  -0.0025387
    2   0.0000466  -0.0000116  -0.0008051  -0.0033870
    3  -0.0000787   0.0000154  -0.0001692  -0.0006634
 Max gradient component =       3.886E-03
 RMS gradient           =       1.091E-03
 Gradient time:  CPU 345.91 s  wall 345.92 s
 Geometry Optimization Parameters
   NAtoms,    NIC,     NZ,  NCons,   NDum,   NFix, NCnnct, MaxDiis
       22     171      22       0       0       0       0       0

 Cartesian Hessian Update
 Hessian updated using BFGS update


** GEOMETRY OPTIMIZATION IN DELOCALIZED INTERNAL COORDINATES **
   Searching for a Minimum

   Optimization Cycle:  10

                       Coordinates (Angstroms)
     ATOM                X               Y               Z
      1  C        -0.0092520557    0.0034428965    0.0028977745
      2  C        -0.0150043891    0.2465053548    1.3822708412
      3  Cl        1.4989971819    0.5290836121    2.1942542216
      4  C        -1.2095197691    0.2703163629    2.1104988552
      5  Cl       -1.1888318577    0.5713548687    3.8195349898
      6  C        -2.4255491659    0.0507095371    1.4491875994
      7  Cl       -3.9136224306    0.0752744698    2.3414504438
      8  C        -2.4409924604   -0.1902554659    0.0685098543
      9  Cl       -3.9464869702   -0.4613886882   -0.7512638421
     10  C        -1.2344065179   -0.2132379531   -0.6399486304
     11  Cl       -1.2435467472   -0.5236813440   -2.3528028242
     12  C         1.2691326087   -0.0259996614   -0.7601381068
     13  C         2.1987165576   -1.0634224197   -0.5986403422
     14  Cl        1.8638545124   -2.3633391031    0.5243025198
     15  C         3.3966508188   -1.1092712881   -1.3017788129
     16  H         4.0880348794   -1.9264958805   -1.1549674335
     17  C         3.6796690301   -0.0836397185   -2.1948973718
     18  Cl        5.1840942201   -0.1202003432   -3.0905878766
     19  C         2.7961236519    0.9696249061   -2.3939031134
     20  H         3.0245419244    1.7651224863   -3.0887543827
     21  C         1.6063535565    0.9812814824   -1.6750657014
     22  Cl        0.5076102269    2.3175771352   -1.9402445364
   Point Group: c1    Number of degrees of freedom:    60


   Energy is  -4140.357603411

 Hessian updated using BFGS update

 60 Hessian modes will be used to form the next step
  Hessian Eigenvalues:
     0.009542    0.016319    0.017506    0.020574    0.020650    0.020682
     0.021684    0.022741    0.022913    0.023501    0.024090    0.024090
     0.024114    0.024114    0.024135    0.024142    0.024142    0.024160
     0.055166    0.094691    0.101103    0.159995    0.160031    0.215947
     0.225949    0.227391    0.232412    0.236719    0.238799    0.249977
     0.249993    0.249999    0.250000    0.250001    0.250017    0.250097
     0.250775    0.287954    0.289245    0.290263    0.292903    0.301032
     0.301033    0.301152    0.301758    0.317245    0.356665    0.356686
     0.403253    0.408090    0.418417    0.425614    0.457040    0.458550
     0.466686    0.472199    0.478202    0.478203    0.479163    0.480753

 Minimum search - taking simple RFO step
 Searching for Lamda that Minimizes Along All modes
 Value Taken    Lamda =  -0.00322417
 Calculated Step too Large.  Step scaled by  0.600094
 Step Taken.  Stepsize is  0.300000

                             Maximum     Tolerance    Cnvgd?
         Gradient           0.004961      0.000300      NO
         Displacement       0.227033      0.001200      NO
         Energy change     -0.002344      0.000001      NO


 New Cartesian Coordinates Obtained by Inverse Iteration

 Displacement from previous Coordinates is:  0.418821
 ----------------------------------------------------------------
             Standard Nuclear Orientation (Angstroms)
    I     Atom           X                Y                Z
 ----------------------------------------------------------------
    1      C      -0.0095463057     0.0054513919     0.0025175704
    2      C      -0.0167148498     0.2774128671     1.3758036304
    3      Cl      1.4964887278     0.5938177056     2.1776161952
    4      C      -1.2109894120     0.3007910303     2.1045069018
    5      Cl     -1.1937536352     0.6396036669     3.8064663783
    6      C      -2.4239622521     0.0494384496     1.4487252268
    7      Cl     -3.9116545258     0.0713992905     2.3418583336
    8      C      -2.4372450741    -0.2214453426     0.0734501578
    9      Cl     -3.9389035072    -0.5348629020    -0.7382501103
   10      C      -1.2307561268    -0.2416288778    -0.6353438883
   11      Cl     -1.2329836124    -0.5834548502    -2.3425991355
   12      C       1.2692643865    -0.0243572488    -0.7604228897
   13      C       2.1801429476    -1.0809313165    -0.6247274846
   14      Cl      1.8214669716    -2.3992744526     0.4694436854
   15      C       3.3778750855    -1.1286000665    -1.3281627483
   16      H       4.0561081600    -1.9602201591    -1.2019765815
   17      C       3.6782102101    -0.0845722006    -2.1940982194
   18      Cl      5.1825366100    -0.1230843448    -3.0900519273
   19      C       2.8128943310     0.9886213761    -2.3659993757
   20      H       3.0550697444     1.7973848512    -3.0406686874
   21      C       1.6227279768     1.0010211721    -1.6477313225
   22      Cl      0.5402909548     2.3568512064    -1.8804415841
 ----------------------------------------------------------------
 Nuclear Repulsion Energy =        2757.51486467 hartrees
 There are      105 alpha and      105 beta electrons
 Applying Cartesian multipole field
    Component          Value
    ---------          -----
     (2,0,0)        1.00000E-12
     (0,2,0)        2.00000E-11
     (0,0,2)       -3.00000E-11
 Nucleus-field energy     =    -0.0000000739 hartrees
 Requested basis set is 6-311++G(d,p)
 There are 186 shells and 518 basis functions
 A cutoff of  1.0D-15 yielded  12447 shell pairs
 There are    108406 function pairs (    116622 Cartesian)
 Smallest overlap matrix eigenvalue = 1.01E-07
 Linear dependence detected in AO basis
 Number of orthogonalized atomic orbitals = 512
 Maximum deviation from orthogonality = 2.867E-10
 Guess from superposition of atomic densities
 Warning:  Energy on first SCF cycle will be non-variational
 SAD guess density has 210.000000 electrons

 -----------------------------------------------------------------------
  General SCF calculation program by
  Eric Jon Sundstrom, Paul Horn, Yuezhi Mao, Dmitri Zuev, Alec White,
  David Stuck, Shaama M.S., Shane Yost, Joonho Lee, David Small,
  Daniel Levine, Susi Lehtola, Hugh Burton, Evgeny Epifanovsky,
  Bang C. Huynh
 -----------------------------------------------------------------------
 Exchange:     0.2000 Hartree-Fock + 0.0800 Slater + 0.7200 B88
 Correlation:  0.1900 VWN1RPA + 0.8100 LYP
 Using SG-1 standard quadrature grid
 A restricted SCF calculation will be
 performed using DIIS
 SCF converges when DIIS error is below 1.0e-08
 ---------------------------------------
  Cycle       Energy         DIIS error
 ---------------------------------------
    1   -4145.0757846163      2.66e-02  
    2   -4140.2598624250      1.75e-03  
    3   -4140.2110886297      2.06e-03  
    4   -4140.3500813734      5.09e-04  
    5   -4140.3569751858      2.55e-04  
    6   -4140.3589039010      9.35e-05  
    7   -4140.3591794930      2.76e-05  
    8   -4140.3592025580      6.48e-06  
    9   -4140.3592038271      2.04e-06  
   10   -4140.3592039449      7.96e-07  
   11   -4140.3592039646      1.51e-07  
   12   -4140.3592039651      9.16e-08  
   13   -4140.3592039655      2.35e-08  
   14   -4140.3592039655      5.12e-09  Convergence criterion met
 ---------------------------------------
 SCF time:   CPU 950.37s  wall 951.00s 
 SCF   energy in the final basis set =    -4140.3592039655
 Total energy in the final basis set =    -4140.3592039655

 --------------------------------------------------------------

                    Orbital Energies (a.u.)
 --------------------------------------------------------------

 Alpha MOs
 -- Occupied --
********-101.5835-101.5834-101.5821-101.5821-101.5792-101.5790-101.5789
-10.2889 -10.2856 -10.2855 -10.2846 -10.2846 -10.2784 -10.2784 -10.2756
-10.2482 -10.2417 -10.2221 -10.2220  -9.4994  -9.4981  -9.4980  -9.4970
 -9.4970  -9.4938  -9.4938  -9.4937  -7.2645  -7.2632  -7.2630  -7.2619
 -7.2618  -7.2586  -7.2585  -7.2585  -7.2544  -7.2533  -7.2530  -7.2529
 -7.2521  -7.2520  -7.2518  -7.2518  -7.2511  -7.2510  -7.2486  -7.2485
 -7.2484  -7.2481  -7.2481  -7.2481  -0.9759  -0.9501  -0.9290  -0.9180
 -0.9035  -0.9000  -0.8831  -0.8721  -0.8452  -0.8385  -0.8010  -0.7711
 -0.7493  -0.7474  -0.6636  -0.6447  -0.6351  -0.6232  -0.5667  -0.5604
 -0.5395  -0.5275  -0.4994  -0.4901  -0.4766  -0.4754  -0.4727  -0.4708
 -0.4549  -0.4485  -0.4338  -0.4215  -0.4202  -0.4160  -0.3980  -0.3920
 -0.3896  -0.3654  -0.3622  -0.3601  -0.3588  -0.3478  -0.3455  -0.3454
 -0.3357  -0.3355  -0.3331  -0.3272  -0.3177  -0.2847  -0.2797  -0.2728
 -0.2703
 -- Virtual --
 -0.0751  -0.0657  -0.0622  -0.0575  -0.0536  -0.0347  -0.0113  -0.0091
  0.0003   0.0073   0.0087   0.0099   0.0124   0.0216   0.0250   0.0294
  0.0378   0.0421   0.0462   0.0493   0.0528   0.0626   0.0633   0.0651
  0.0744   0.0781   0.0788   0.0821   0.0823   0.0859   0.0901   0.0922
  0.0964   0.0998   0.1013   0.1042   0.1093   0.1100   0.1118   0.1140
  0.1165   0.1204   0.1215   0.1263   0.1273   0.1297   0.1405   0.1413
  0.1437   0.1467   0.1491   0.1535   0.1541   0.1632   0.1649   0.1656
  0.1696   0.1718   0.1750   0.1825   0.1891   0.1922   0.1923   0.2033
  0.2038   0.2053   0.2095   0.2176   0.2214   0.2237   0.2287   0.2319
  0.2321   0.2348   0.2426   0.2439   0.2472   0.2505   0.2560   0.2587
  0.2626   0.2637   0.2655   0.2689   0.2702   0.2736   0.2821   0.2849
  0.2856   0.2872   0.2896   0.2921   0.3024   0.3071   0.3109   0.3125
  0.3145   0.3173   0.3395   0.3401   0.3624   0.3821   0.3897   0.3983
  0.4178   0.4237   0.4267   0.4392   0.4420   0.4467   0.4505   0.4508
  0.4549   0.4591   0.4737   0.4749   0.4790   0.4860   0.4883   0.4900
  0.4955   0.5008   0.5067   0.5072   0.5133   0.5149   0.5204   0.5245
  0.5417   0.5562   0.5664   0.5683   0.5707   0.5769   0.5942   0.5946
  0.5985   0.5995   0.6072   0.6101   0.6156   0.6176   0.6206   0.6220
  0.6284   0.6440   0.6482   0.6569   0.6613   0.6748   0.6795   0.6806
  0.6939   0.6999   0.7027   0.7677   0.7706   0.7836   0.7961   0.7999
  0.8026   0.8207   0.8237   0.8316   0.8333   0.8340   0.8345   0.8356
  0.8389   0.8400   0.8424   0.8444   0.8499   0.8505   0.8546   0.8586
  0.8646   0.8734   0.8767   0.8810   0.8875   0.8885   0.8977   0.9039
  0.9084   0.9096   0.9173   0.9210   0.9216   0.9344   0.9398   0.9424
  0.9452   0.9529   0.9547   0.9592   0.9641   0.9690   0.9760   0.9857
  0.9859   0.9912   1.0081   1.0137   1.0238   1.0238   1.0438   1.0541
  1.0704   1.0841   1.0928   1.0966   1.1199   1.1496   1.1725   1.1843
  1.1851   1.1970   1.1984   1.2013   1.2343   1.2425   1.2517   1.2651
  1.2754   1.2799   1.2823   1.2912   1.2947   1.2972   1.3105   1.3149
  1.3317   1.3321   1.3548   1.3896   1.3950   1.4422   1.4729   1.4823
  1.4855   1.5377   1.5400   1.5630   1.5698   1.5751   1.5974   1.6026
  1.6523   1.6558   1.6803   1.7109   1.7325   1.7486   1.7806   1.7998
  1.8014   1.8061   1.8215   1.8256   1.8356   1.8677   1.8710   1.9027
  1.9082   1.9249   1.9450   1.9518   1.9588   1.9868   2.0573   2.0695
  2.0776   2.1107   2.1298   2.1513   2.2188   2.2214   2.2295   2.2357
  2.2396   2.2437   2.2564   2.2691   2.2771   2.2985   2.3049   2.3064
  2.3158   2.3223   2.3377   2.3436   2.3875   2.3901   2.4020   2.4087
  2.4179   2.4446   2.4561   2.4675   2.4745   2.4796   2.5123   2.5231
  2.5353   2.5396   2.5647   2.5781   2.5875   2.6341   2.6400   2.6553
  2.6588   2.6622   2.6916   2.7082   2.7147   2.7406   2.7447   2.7684
  2.7762   2.8016   2.8139   2.8458   2.8826   2.9372   2.9651   3.0323
  3.0660   3.0798   3.1000   3.1046   3.1165   3.1421   3.1454   3.1780
  3.2293   3.2390   3.2424   3.2513   3.3301   3.4244   3.5097   3.5102
  3.6064   3.6739   3.7016   3.7687   3.8830   3.8853   3.9722   4.0821
  4.3213   4.7887   4.8159   9.7311   9.7647   9.7882   9.8035   9.8056
  9.8183   9.8301   9.8757  23.2599  23.4788  23.7705  23.8132  23.8495
 23.8571  23.9160  23.9266  23.9689  24.0349  24.0687  24.1042  25.7642
 25.8021  25.8104  25.8560  25.9179  25.9377  25.9544  25.9929  26.0931
 26.0960  26.1188  26.2083  26.2271  26.2744  26.3523  26.4330  26.4762
 26.5750  26.5938  26.7119  26.7264  26.8247  26.8365  27.1106 215.7225
215.7570 215.7839 215.8012 215.8049 215.8231 215.8385 215.8911
 --------------------------------------------------------------

          Ground-State Mulliken Net Atomic Charges

     Atom                 Charge (a.u.)
  ----------------------------------------
      1 C                    -0.894389
      2 C                    -1.361239
      3 Cl                    0.527816
      4 C                     0.294671
      5 Cl                    0.651025
      6 C                    -0.175502
      7 Cl                    0.670701
      8 C                     0.303096
      9 Cl                    0.649380
     10 C                    -1.368651
     11 Cl                    0.530917
     12 C                    -0.258510
     13 C                    -0.547444
     14 Cl                    0.320803
     15 C                    -0.165251
     16 H                     0.236785
     17 C                     0.226044
     18 Cl                    0.507278
     19 C                    -0.164806
     20 H                     0.236576
     21 C                    -0.540924
     22 Cl                    0.321623
  ----------------------------------------
  Sum of atomic charges =     0.000000

 -----------------------------------------------------------------
                    Cartesian Multipole Moments
 -----------------------------------------------------------------
    Charge (ESU x 10^10)
                 0.0000
    Dipole Moment (Debye)
         X       0.9180      Y      -0.0216      Z      -0.5492
       Tot       1.0700
    Quadrupole Moments (Debye-Ang)
        XX    -167.3519     XY      -0.7875     YY    -168.5180
        XZ      -1.4943     YZ      -1.2616     ZZ    -168.8868
    Octopole Moments (Debye-Ang^2)
       XXX     -94.7171    XXY      -4.8308    XYY     -24.1425
       YYY       1.6846    XXZ      18.9763    XYZ      -3.2596
       YYZ      14.6761    XZZ     -31.2995    YZZ       6.5864
       ZZZ      55.8108
    Hexadecapole Moments (Debye-Ang^3)
      XXXX   -7102.3089   XXXY      47.8829   XXYY   -1393.0719
      XYYY      59.8209   YYYY   -1323.6180   XXXZ    1308.8082
      XXYZ      -2.1107   XYYZ     423.7804   YYYZ     -25.7776
      XXZZ   -1899.1795   XYZZ      50.3762   YYZZ    -938.5785
      XZZZ    1302.9370   YZZZ      -8.5207   ZZZZ   -4288.0480
 -----------------------------------------------------------------
 Calculating analytic gradient of the SCF energy
 Gradient of SCF Energy
            1           2           3           4           5           6
    1  -0.0003350  -0.0000016   0.0006429  -0.0000124  -0.0000261   0.0000488
    2  -0.0000574  -0.0004855  -0.0026301  -0.0000064  -0.0000399   0.0000095
    3   0.0001541  -0.0003472  -0.0012997   0.0000453  -0.0000106   0.0000169
            7           8           9          10          11          12
    1  -0.0000149  -0.0000051  -0.0000191   0.0003933   0.0014597   0.0003125
    2  -0.0000126  -0.0000102   0.0000601   0.0005601   0.0024637  -0.0000033
    3   0.0000139  -0.0000940   0.0000344   0.0001336  -0.0000119  -0.0001631
           13          14          15          16          17          18
    1  -0.0000976  -0.0002852   0.0000186  -0.0000003  -0.0000180   0.0000517
    2   0.0005173   0.0023689  -0.0000480   0.0000148   0.0000267   0.0000022
    3   0.0002948   0.0017537   0.0000641  -0.0000305   0.0000200  -0.0000217
           19          20          21          22
    1  -0.0000351   0.0000236  -0.0003444  -0.0017562
    2   0.0000324  -0.0000042  -0.0004959  -0.0022621
    3  -0.0000651   0.0000130  -0.0000247  -0.0004753
 Max gradient component =       2.630E-03
 RMS gradient           =       7.416E-04
 Gradient time:  CPU 350.11 s  wall 350.12 s
 Geometry Optimization Parameters
   NAtoms,    NIC,     NZ,  NCons,   NDum,   NFix, NCnnct, MaxDiis
       22     171      22       0       0       0       0       0

 Cartesian Hessian Update
 Hessian updated using BFGS update


** GEOMETRY OPTIMIZATION IN DELOCALIZED INTERNAL COORDINATES **
   Searching for a Minimum

   Optimization Cycle:  11

                       Coordinates (Angstroms)
     ATOM                X               Y               Z
      1  C        -0.0095463057    0.0054513919    0.0025175704
      2  C        -0.0167148498    0.2774128671    1.3758036304
      3  Cl        1.4964887278    0.5938177056    2.1776161952
      4  C        -1.2109894120    0.3007910303    2.1045069018
      5  Cl       -1.1937536352    0.6396036669    3.8064663783
      6  C        -2.4239622521    0.0494384496    1.4487252268
      7  Cl       -3.9116545258    0.0713992905    2.3418583336
      8  C        -2.4372450741   -0.2214453426    0.0734501578
      9  Cl       -3.9389035072   -0.5348629020   -0.7382501103
     10  C        -1.2307561268   -0.2416288778   -0.6353438883
     11  Cl       -1.2329836124   -0.5834548502   -2.3425991355
     12  C         1.2692643865   -0.0243572488   -0.7604228897
     13  C         2.1801429476   -1.0809313165   -0.6247274846
     14  Cl        1.8214669716   -2.3992744526    0.4694436854
     15  C         3.3778750855   -1.1286000665   -1.3281627483
     16  H         4.0561081600   -1.9602201591   -1.2019765815
     17  C         3.6782102101   -0.0845722006   -2.1940982194
     18  Cl        5.1825366100   -0.1230843448   -3.0900519273
     19  C         2.8128943310    0.9886213761   -2.3659993757
     20  H         3.0550697444    1.7973848512   -3.0406686874
     21  C         1.6227279768    1.0010211721   -1.6477313225
     22  Cl        0.5402909548    2.3568512064   -1.8804415841
   Point Group: c1    Number of degrees of freedom:    60


   Energy is  -4140.359203965

 Hessian updated using BFGS update

 60 Hessian modes will be used to form the next step
  Hessian Eigenvalues:
     0.007001    0.016320    0.017506    0.020546    0.020580    0.020683
     0.021683    0.022742    0.022848    0.023507    0.024090    0.024090
     0.024114    0.024114    0.024135    0.024142    0.024142    0.024159
     0.055167    0.094447    0.101103    0.159995    0.160030    0.215947
     0.225695    0.227375    0.232414    0.236712    0.238800    0.249977
     0.249993    0.249999    0.250000    0.250001    0.250013    0.250139
     0.250811    0.287951    0.289141    0.290265    0.292903    0.301032
     0.301033    0.301149    0.301757    0.317260    0.356665    0.356686
     0.403165    0.408090    0.418418    0.425614    0.457040    0.458551
     0.466694    0.472184    0.478202    0.478204    0.479163    0.480771

 Minimum search - taking simple RFO step
 Searching for Lamda that Minimizes Along All modes
 Value Taken    Lamda =  -0.00208390
 Calculated Step too Large.  Step scaled by  0.628670
 Step Taken.  Stepsize is  0.300000

                             Maximum     Tolerance    Cnvgd?
         Gradient           0.003371      0.000300      NO
         Displacement       0.228017      0.001200      NO
         Energy change     -0.001601      0.000001      NO


 New Cartesian Coordinates Obtained by Inverse Iteration

 Displacement from previous Coordinates is:  0.414392
 ----------------------------------------------------------------
             Standard Nuclear Orientation (Angstroms)
    I     Atom           X                Y                Z
 ----------------------------------------------------------------
    1      C      -0.0096642319     0.0080916831     0.0024465530
    2      C      -0.0192145702     0.3078072667     1.3694586748
    3      Cl      1.4913503020     0.6578848404     2.1625285933
    4      C      -1.2133207658     0.3305108839     2.0982665421
    5      Cl     -1.1993330403     0.7063228102     3.7924168452
    6      C      -2.4228551325     0.0479726990     1.4485460819
    7      Cl     -3.9103664124     0.0673349009     2.3421729643
    8      C      -2.4331089965    -0.2522117145     0.0792542573
    9      Cl     -3.9294381805    -0.6079563896    -0.7247167408
   10      C      -1.2268245956    -0.2690382023    -0.6297852799
   11      Cl     -1.2229643154    -0.6425331582    -2.3305302380
   12      C       1.2695608835    -0.0221062183    -0.7603858377
   13      C       2.1620922341    -1.0964041021    -0.6504571240
   14      Cl      1.7790744427    -2.4335187538     0.4125450816
   15      C       3.3593795966    -1.1462754001    -1.3545356069
   16      H       4.0241516728    -1.9915677009    -1.2489548637
   17      C       3.6769906921    -0.0856876576    -2.1938354124
   18      Cl      5.1808460043    -0.1266217336    -3.0906326633
   19      C       2.8298542341     1.0059316457    -2.3387811540
   20      H       3.0855930365     1.8268541462    -2.9935373944
   21      C       1.6394230083     1.0194622740    -1.6209382699
   22      Cl      0.5753409390     2.3951091272    -1.8206308834
 ----------------------------------------------------------------
 Nuclear Repulsion Energy =        2756.12141941 hartrees
 There are      105 alpha and      105 beta electrons
 Applying Cartesian multipole field
    Component          Value
    ---------          -----
     (2,0,0)        1.00000E-12
     (0,2,0)        2.00000E-11
     (0,0,2)       -3.00000E-11
 Nucleus-field energy     =    -0.0000000720 hartrees
 Requested basis set is 6-311++G(d,p)
 There are 186 shells and 518 basis functions
 A cutoff of  1.0D-15 yielded  12447 shell pairs
 There are    108417 function pairs (    116636 Cartesian)
 Smallest overlap matrix eigenvalue = 1.00E-07
 Linear dependence detected in AO basis
 Number of orthogonalized atomic orbitals = 512
 Maximum deviation from orthogonality = 5.147E-10
 Guess from superposition of atomic densities
 Warning:  Energy on first SCF cycle will be non-variational
 SAD guess density has 210.000000 electrons

 -----------------------------------------------------------------------
  General SCF calculation program by
  Eric Jon Sundstrom, Paul Horn, Yuezhi Mao, Dmitri Zuev, Alec White,
  David Stuck, Shaama M.S., Shane Yost, Joonho Lee, David Small,
  Daniel Levine, Susi Lehtola, Hugh Burton, Evgeny Epifanovsky,
  Bang C. Huynh
 -----------------------------------------------------------------------
 Exchange:     0.2000 Hartree-Fock + 0.0800 Slater + 0.7200 B88
 Correlation:  0.1900 VWN1RPA + 0.8100 LYP
 Using SG-1 standard quadrature grid
 A restricted SCF calculation will be
 performed using DIIS
 SCF converges when DIIS error is below 1.0e-08
 ---------------------------------------
  Cycle       Energy         DIIS error
 ---------------------------------------
    1   -4145.0726098132      2.66e-02  
    2   -4140.2607286075      1.75e-03  
    3   -4140.2113145452      2.06e-03  
    4   -4140.3510080158      5.13e-04  
    5   -4140.3580036968      2.57e-04  
    6   -4140.3599883993      9.31e-05  
    7   -4140.3602614829      2.76e-05  
    8   -4140.3602843944      6.49e-06  
    9   -4140.3602856657      2.03e-06  
   10   -4140.3602857827      7.95e-07  
   11   -4140.3602858029      1.51e-07  
   12   -4140.3602858029      9.14e-08  
   13   -4140.3602858033      2.36e-08  
   14   -4140.3602858032      5.15e-09  Convergence criterion met
 ---------------------------------------
 SCF time:   CPU 947.55s  wall 948.00s 
 SCF   energy in the final basis set =    -4140.3602858032
 Total energy in the final basis set =    -4140.3602858032

 --------------------------------------------------------------

                    Orbital Energies (a.u.)
 --------------------------------------------------------------

 Alpha MOs
 -- Occupied --
********-101.5836-101.5834-101.5824-101.5824-101.5793-101.5792-101.5791
-10.2890 -10.2856 -10.2855 -10.2846 -10.2846 -10.2783 -10.2783 -10.2756
-10.2480 -10.2414 -10.2221 -10.2221  -9.4995  -9.4982  -9.4981  -9.4973
 -9.4973  -9.4941  -9.4940  -9.4937  -7.2645  -7.2633  -7.2630  -7.2622
 -7.2621  -7.2588  -7.2588  -7.2584  -7.2544  -7.2533  -7.2530  -7.2529
 -7.2521  -7.2521  -7.2521  -7.2521  -7.2514  -7.2513  -7.2488  -7.2487
 -7.2484  -7.2483  -7.2483  -7.2481  -0.9759  -0.9501  -0.9289  -0.9180
 -0.9034  -0.9001  -0.8833  -0.8722  -0.8450  -0.8387  -0.8009  -0.7712
 -0.7494  -0.7474  -0.6636  -0.6443  -0.6356  -0.6232  -0.5666  -0.5604
 -0.5399  -0.5275  -0.4994  -0.4901  -0.4767  -0.4753  -0.4726  -0.4709
 -0.4548  -0.4486  -0.4339  -0.4207  -0.4203  -0.4161  -0.3976  -0.3915
 -0.3893  -0.3650  -0.3622  -0.3607  -0.3587  -0.3478  -0.3462  -0.3458
 -0.3361  -0.3358  -0.3327  -0.3281  -0.3179  -0.2835  -0.2798  -0.2737
 -0.2704
 -- Virtual --
 -0.0735  -0.0658  -0.0622  -0.0575  -0.0553  -0.0348  -0.0114  -0.0092
  0.0003   0.0073   0.0087   0.0099   0.0125   0.0215   0.0250   0.0292
  0.0379   0.0421   0.0461   0.0491   0.0530   0.0624   0.0625   0.0650
  0.0744   0.0787   0.0789   0.0821   0.0826   0.0853   0.0900   0.0923
  0.0963   0.1002   0.1007   0.1043   0.1092   0.1099   0.1117   0.1135
  0.1158   0.1202   0.1215   0.1260   0.1270   0.1304   0.1405   0.1410
  0.1433   0.1475   0.1492   0.1528   0.1538   0.1633   0.1650   0.1664
  0.1690   0.1709   0.1746   0.1821   0.1904   0.1913   0.1924   0.2028
  0.2033   0.2037   0.2099   0.2167   0.2195   0.2237   0.2267   0.2309
  0.2322   0.2338   0.2421   0.2433   0.2461   0.2506   0.2565   0.2597
  0.2630   0.2650   0.2657   0.2705   0.2717   0.2740   0.2814   0.2845
  0.2851   0.2869   0.2881   0.2914   0.3038   0.3041   0.3103   0.3110
  0.3169   0.3175   0.3403   0.3429   0.3635   0.3821   0.3896   0.3981
  0.4211   0.4244   0.4267   0.4403   0.4437   0.4474   0.4488   0.4512
  0.4539   0.4592   0.4729   0.4735   0.4779   0.4861   0.4865   0.4887
  0.4951   0.5012   0.5069   0.5109   0.5131   0.5151   0.5205   0.5269
  0.5399   0.5592   0.5675   0.5677   0.5709   0.5757   0.5935   0.5937
  0.5990   0.6004   0.6081   0.6103   0.6153   0.6177   0.6191   0.6230
  0.6319   0.6433   0.6476   0.6541   0.6615   0.6705   0.6797   0.6843
  0.6923   0.6993   0.7017   0.7681   0.7711   0.7860   0.7977   0.8012
  0.8031   0.8213   0.8246   0.8318   0.8328   0.8336   0.8352   0.8356
  0.8386   0.8394   0.8414   0.8446   0.8506   0.8512   0.8552   0.8554
  0.8640   0.8736   0.8792   0.8822   0.8878   0.8888   0.8959   0.9062
  0.9065   0.9096   0.9167   0.9202   0.9222   0.9346   0.9394   0.9432
  0.9459   0.9515   0.9540   0.9596   0.9662   0.9707   0.9728   0.9830
  0.9856   0.9909   1.0126   1.0178   1.0230   1.0276   1.0464   1.0545
  1.0700   1.0813   1.0949   1.0979   1.1197   1.1564   1.1728   1.1839
  1.1909   1.1973   1.1989   1.2026   1.2359   1.2484   1.2505   1.2633
  1.2762   1.2782   1.2822   1.2914   1.2948   1.2964   1.3079   1.3156
  1.3274   1.3292   1.3582   1.3896   1.3948   1.4387   1.4728   1.4777
  1.4899   1.5377   1.5415   1.5644   1.5647   1.5816   1.5946   1.6028
  1.6526   1.6556   1.6819   1.7120   1.7329   1.7465   1.7816   1.7997
  1.8020   1.8056   1.8195   1.8226   1.8355   1.8676   1.8707   1.9027
  1.9088   1.9263   1.9448   1.9519   1.9611   1.9881   2.0576   2.0690
  2.0772   2.1107   2.1265   2.1526   2.2182   2.2215   2.2302   2.2334
  2.2391   2.2440   2.2576   2.2695   2.2755   2.2956   2.3050   2.3060
  2.3184   2.3258   2.3399   2.3445   2.3853   2.3902   2.4014   2.4125
  2.4161   2.4465   2.4556   2.4628   2.4756   2.4800   2.5140   2.5246
  2.5334   2.5409   2.5632   2.5740   2.5849   2.6333   2.6484   2.6535
  2.6618   2.6643   2.6915   2.7094   2.7143   2.7403   2.7427   2.7712
  2.7735   2.8023   2.8131   2.8401   2.8814   2.9401   2.9643   3.0347
  3.0666   3.0835   3.1010   3.1063   3.1173   3.1422   3.1432   3.1796
  3.2265   3.2403   3.2408   3.2559   3.3282   3.4290   3.5092   3.5129
  3.6092   3.6782   3.7008   3.7700   3.8827   3.8870   3.9739   4.0819
  4.3177   4.7903   4.8142   9.7348   9.7656   9.7865   9.8010   9.8059
  9.8272   9.8348   9.8580  23.2625  23.4802  23.7702  23.8145  23.8490
 23.8584  23.9163  23.9262  23.9696  24.0345  24.0718  24.1056  25.7639
 25.7998  25.8109  25.8567  25.8931  25.9419  25.9730  25.9884  26.0924
 26.0955  26.1176  26.2060  26.2335  26.2798  26.3385  26.4366  26.4808
 26.5698  26.5940  26.7050  26.7144  26.8335  26.8387  27.1300 215.7264
215.7580 215.7818 215.7990 215.8051 215.8330 215.8460 215.8694
 --------------------------------------------------------------

          Ground-State Mulliken Net Atomic Charges

     Atom                 Charge (a.u.)
  ----------------------------------------
      1 C                    -0.833273
      2 C                    -1.456534
      3 Cl                    0.570475
      4 C                     0.245264
      5 Cl                    0.646826
      6 C                    -0.004183
      7 Cl                    0.671289
      8 C                     0.255314
      9 Cl                    0.644610
     10 C                    -1.468430
     11 Cl                    0.576075
     12 C                    -0.272481
     13 C                    -0.596358
     14 Cl                    0.361403
     15 C                    -0.168162
     16 H                     0.238069
     17 C                     0.239413
     18 Cl                    0.510821
     19 C                    -0.172054
     20 H                     0.237824
     21 C                    -0.587929
     22 Cl                    0.362022
  ----------------------------------------
  Sum of atomic charges =     0.000000

 -----------------------------------------------------------------
                    Cartesian Multipole Moments
 -----------------------------------------------------------------
    Charge (ESU x 10^10)
                -0.0000
    Dipole Moment (Debye)
         X       0.9131      Y      -0.0213      Z      -0.5465
       Tot       1.0644
    Quadrupole Moments (Debye-Ang)
        XX    -167.3762     XY      -0.7315     YY    -168.3818
        XZ      -1.5389     YZ      -1.1810     ZZ    -168.9617
    Octopole Moments (Debye-Ang^2)
       XXX     -95.1345    XXY      -4.6086    XYY     -23.7724
       YYY       1.7184    XXZ      18.7360    XYZ      -3.1706
       YYZ      14.4365    XZZ     -31.4185    YZZ       6.4439
       ZZZ      56.3678
    Hexadecapole Moments (Debye-Ang^3)
      XXXX   -7084.7595   XXXY      30.3906   XXYY   -1397.0130
      XYYY      38.4088   YYYY   -1379.7392   XXXZ    1319.3377
      XXYZ     -11.4071   XYYZ     426.6582   YYYZ     -57.2187
      XXZZ   -1888.4142   XYZZ      43.3364   YYZZ    -939.8539
      XZZZ    1315.9237   YZZZ     -36.1957   ZZZZ   -4247.7865
 -----------------------------------------------------------------
 Calculating analytic gradient of the SCF energy
 Gradient of SCF Energy
            1           2           3           4           5           6
    1  -0.0003589  -0.0000502   0.0004496   0.0000280   0.0000635   0.0000687
    2  -0.0000446  -0.0003329  -0.0017742  -0.0000231  -0.0000116   0.0000120
    3   0.0001295  -0.0002285  -0.0007984   0.0000330  -0.0000259  -0.0000091
            7           8           9          10          11          12
    1  -0.0000335   0.0000286   0.0000173   0.0002904   0.0008955   0.0003490
    2  -0.0000133   0.0000375   0.0000089   0.0003684   0.0016754  -0.0000427
    3   0.0000172  -0.0001202  -0.0000081   0.0001300  -0.0000254  -0.0001875
           13          14          15          16          17          18
    1  -0.0001656  -0.0001738   0.0000005   0.0000039  -0.0000460   0.0000371
    2   0.0003530   0.0016387  -0.0000182  -0.0000002   0.0000206  -0.0000041
    3   0.0001884   0.0012077   0.0000267  -0.0000398   0.0000262  -0.0000159
           19          20          21          22
    1  -0.0000097   0.0000317  -0.0002051  -0.0012212
    2   0.0000080   0.0000031  -0.0002969  -0.0015638
    3  -0.0000159   0.0000114   0.0000563  -0.0003514
 Max gradient component =       1.774E-03
 RMS gradient           =       5.060E-04
 Gradient time:  CPU 347.09 s  wall 347.10 s
 Geometry Optimization Parameters
   NAtoms,    NIC,     NZ,  NCons,   NDum,   NFix, NCnnct, MaxDiis
       22     171      22       0       0       0       0       0

 Cartesian Hessian Update
 Hessian updated using BFGS update


** GEOMETRY OPTIMIZATION IN DELOCALIZED INTERNAL COORDINATES **
   Searching for a Minimum

   Optimization Cycle:  12

                       Coordinates (Angstroms)
     ATOM                X               Y               Z
      1  C        -0.0096642319    0.0080916831    0.0024465530
      2  C        -0.0192145702    0.3078072667    1.3694586748
      3  Cl        1.4913503020    0.6578848404    2.1625285933
      4  C        -1.2133207658    0.3305108839    2.0982665421
      5  Cl       -1.1993330403    0.7063228102    3.7924168452
      6  C        -2.4228551325    0.0479726990    1.4485460819
      7  Cl       -3.9103664124    0.0673349009    2.3421729643
      8  C        -2.4331089965   -0.2522117145    0.0792542573
      9  Cl       -3.9294381805   -0.6079563896   -0.7247167408
     10  C        -1.2268245956   -0.2690382023   -0.6297852799
     11  Cl       -1.2229643154   -0.6425331582   -2.3305302380
     12  C         1.2695608835   -0.0221062183   -0.7603858377
     13  C         2.1620922341   -1.0964041021   -0.6504571240
     14  Cl        1.7790744427   -2.4335187538    0.4125450816
     15  C         3.3593795966   -1.1462754001   -1.3545356069
     16  H         4.0241516728   -1.9915677009   -1.2489548637
     17  C         3.6769906921   -0.0856876576   -2.1938354124
     18  Cl        5.1808460043   -0.1266217336   -3.0906326633
     19  C         2.8298542341    1.0059316457   -2.3387811540
     20  H         3.0855930365    1.8268541462   -2.9935373944
     21  C         1.6394230083    1.0194622740   -1.6209382699
     22  Cl        0.5753409390    2.3951091272   -1.8206308834
   Point Group: c1    Number of degrees of freedom:    60


   Energy is  -4140.360285803

 Hessian updated using BFGS update

 60 Hessian modes will be used to form the next step
  Hessian Eigenvalues:
     0.004733    0.016320    0.017507    0.020503    0.020577    0.020683
     0.021683    0.022742    0.022808    0.023509    0.024090    0.024090
     0.024114    0.024114    0.024136    0.024142    0.024142    0.024162
     0.055170    0.094265    0.101102    0.159995    0.160028    0.215950
     0.225420    0.227408    0.232412    0.236703    0.238800    0.249977
     0.249995    0.249997    0.250000    0.250001    0.250008    0.250161
     0.250950    0.287936    0.289063    0.290267    0.292903    0.301033
     0.301033    0.301146    0.301754    0.317260    0.356665    0.356687
     0.403072    0.408090    0.418419    0.425614    0.457040    0.458552
     0.466709    0.472173    0.478202    0.478204    0.479163    0.480818

 Minimum search - taking simple RFO step
 Searching for Lamda that Minimizes Along All modes
 Value Taken    Lamda =  -0.00141389
 Calculated Step too Large.  Step scaled by  0.627269
 Step Taken.  Stepsize is  0.300000

                             Maximum     Tolerance    Cnvgd?
         Gradient           0.002318      0.000300      NO
         Displacement       0.229636      0.001200      NO
         Energy change     -0.001082      0.000001      NO


 New Cartesian Coordinates Obtained by Inverse Iteration

 Displacement from previous Coordinates is:  0.410061
 ----------------------------------------------------------------
             Standard Nuclear Orientation (Angstroms)
    I     Atom           X                Y                Z
 ----------------------------------------------------------------
    1      C      -0.0093144058     0.0103949448     0.0029074419
    2      C      -0.0220041927     0.3374667262     1.3631415201
    3      Cl      1.4851754485     0.7220419417     2.1468488223
    4      C      -1.2164011146     0.3594220413     2.0917144242
    5      Cl     -1.2081095922     0.7710347677     3.7775577254
    6      C      -2.4218879404     0.0465717385     1.4482175435
    7      Cl     -3.9094203174     0.0644152793     2.3418381707
    8      C      -2.4283670451    -0.2824545358     0.0855301070
    9      Cl     -3.9192602312    -0.6775258960    -0.7100801742
   10      C      -1.2219434255    -0.2963952836    -0.6234945701
   11      Cl     -1.2104832104    -0.7027495387    -2.3168731894
   12      C       1.2700603647    -0.0199829962    -0.7596683447
   13      C       2.1446340600    -1.1107662906    -0.6758369628
   14      Cl      1.7373077087    -2.4668336593     0.3541894270
   15      C       3.3413610525    -1.1624501887    -1.3807988503
   16      H       3.9928276670    -2.0203445943    -1.2957849805
   17      C       3.6755168536    -0.0867941034    -2.1942299849
   18      Cl      5.1783932277    -0.1299369142    -3.0926991369
   19      C       2.8460307650     1.0216325705    -2.3123287628
   20      H       3.1147102134     1.8537464321    -2.9475297717
   21      C       1.6559259352     1.0365627172    -1.5939285705
   22      Cl      0.6118149839     2.4323060877    -1.7587777581
 ----------------------------------------------------------------
 Nuclear Repulsion Energy =        2754.98596251 hartrees
 There are      105 alpha and      105 beta electrons
 Applying Cartesian multipole field
    Component          Value
    ---------          -----
     (2,0,0)        1.00000E-12
     (0,2,0)        2.00000E-11
     (0,0,2)       -3.00000E-11
 Nucleus-field energy     =    -0.0000000700 hartrees
 Requested basis set is 6-311++G(d,p)
 There are 186 shells and 518 basis functions
 A cutoff of  1.0D-15 yielded  12461 shell pairs
 There are    108574 function pairs (    116814 Cartesian)
 Smallest overlap matrix eigenvalue = 9.90E-08
 Linear dependence detected in AO basis
 Number of orthogonalized atomic orbitals = 512
 Maximum deviation from orthogonality = 3.200E-10
 Guess from superposition of atomic densities
 Warning:  Energy on first SCF cycle will be non-variational
 SAD guess density has 210.000000 electrons

 -----------------------------------------------------------------------
  General SCF calculation program by
  Eric Jon Sundstrom, Paul Horn, Yuezhi Mao, Dmitri Zuev, Alec White,
  David Stuck, Shaama M.S., Shane Yost, Joonho Lee, David Small,
  Daniel Levine, Susi Lehtola, Hugh Burton, Evgeny Epifanovsky,
  Bang C. Huynh
 -----------------------------------------------------------------------
 Exchange:     0.2000 Hartree-Fock + 0.0800 Slater + 0.7200 B88
 Correlation:  0.1900 VWN1RPA + 0.8100 LYP
 Using SG-1 standard quadrature grid
 A restricted SCF calculation will be
 performed using DIIS
 SCF converges when DIIS error is below 1.0e-08
 ---------------------------------------
  Cycle       Energy         DIIS error
 ---------------------------------------
    1   -4145.0696245599      2.66e-02  
    2   -4140.2612874927      1.75e-03  
    3   -4140.2113419007      2.07e-03  
    4   -4140.3516179633      5.17e-04  
    5   -4140.3586982787      2.60e-04  
    6   -4140.3607278150      9.28e-05  
    7   -4140.3609987561      2.75e-05  
    8   -4140.3610215423      6.49e-06  
    9   -4140.3610228163      2.02e-06  
   10   -4140.3610229323      7.94e-07  
   11   -4140.3610229522      1.51e-07  
   12   -4140.3610229525      9.12e-08  
   13   -4140.3610229526      2.36e-08  
   14   -4140.3610229529      5.18e-09  Convergence criterion met
 ---------------------------------------
 SCF time:   CPU 949.27s  wall 950.00s 
 SCF   energy in the final basis set =    -4140.3610229529
 Total energy in the final basis set =    -4140.3610229529

 --------------------------------------------------------------

                    Orbital Energies (a.u.)
 --------------------------------------------------------------

 Alpha MOs
 -- Occupied --
********-101.5836-101.5835-101.5827-101.5827-101.5795-101.5794-101.5791
-10.2890 -10.2856 -10.2855 -10.2846 -10.2846 -10.2783 -10.2782 -10.2756
-10.2479 -10.2413 -10.2222 -10.2221  -9.4995  -9.4983  -9.4982  -9.4975
 -9.4975  -9.4943  -9.4942  -9.4936  -7.2645  -7.2634  -7.2631  -7.2625
 -7.2623  -7.2590  -7.2590  -7.2584  -7.2544  -7.2533  -7.2531  -7.2530
 -7.2523  -7.2523  -7.2522  -7.2521  -7.2517  -7.2515  -7.2490  -7.2489
 -7.2485  -7.2485  -7.2484  -7.2480  -0.9759  -0.9500  -0.9289  -0.9180
 -0.9033  -0.9002  -0.8835  -0.8723  -0.8449  -0.8388  -0.8009  -0.7712
 -0.7495  -0.7473  -0.6635  -0.6440  -0.6360  -0.6232  -0.5665  -0.5604
 -0.5403  -0.5276  -0.4994  -0.4902  -0.4768  -0.4753  -0.4726  -0.4709
 -0.4547  -0.4486  -0.4339  -0.4204  -0.4201  -0.4161  -0.3974  -0.3911
 -0.3891  -0.3647  -0.3622  -0.3612  -0.3586  -0.3479  -0.3468  -0.3461
 -0.3365  -0.3360  -0.3324  -0.3287  -0.3180  -0.2823  -0.2798  -0.2747
 -0.2705
 -- Virtual --
 -0.0719  -0.0659  -0.0621  -0.0576  -0.0570  -0.0349  -0.0114  -0.0094
  0.0002   0.0073   0.0086   0.0098   0.0125   0.0215   0.0250   0.0291
  0.0379   0.0421   0.0462   0.0490   0.0532   0.0617   0.0623   0.0649
  0.0745   0.0789   0.0794   0.0819   0.0831   0.0846   0.0897   0.0927
  0.0962   0.0997   0.1005   0.1044   0.1092   0.1099   0.1117   0.1130
  0.1152   0.1202   0.1215   0.1258   0.1268   0.1312   0.1396   0.1414
  0.1430   0.1483   0.1493   0.1521   0.1536   0.1632   0.1650   0.1669
  0.1686   0.1701   0.1746   0.1815   0.1904   0.1915   0.1924   0.2019
  0.2022   0.2033   0.2104   0.2158   0.2175   0.2237   0.2254   0.2295
  0.2322   0.2335   0.2412   0.2428   0.2453   0.2505   0.2570   0.2601
  0.2633   0.2645   0.2655   0.2732   0.2737   0.2741   0.2804   0.2826
  0.2852   0.2871   0.2883   0.2914   0.3030   0.3056   0.3083   0.3117
  0.3170   0.3203   0.3407   0.3461   0.3647   0.3821   0.3895   0.3980
  0.4245   0.4251   0.4271   0.4418   0.4429   0.4465   0.4509   0.4517
  0.4539   0.4598   0.4715   0.4728   0.4772   0.4845   0.4864   0.4870
  0.4952   0.5019   0.5059   0.5129   0.5147   0.5160   0.5196   0.5297
  0.5383   0.5604   0.5678   0.5681   0.5713   0.5751   0.5917   0.5932
  0.5987   0.6039   0.6089   0.6104   0.6134   0.6168   0.6207   0.6241
  0.6359   0.6427   0.6487   0.6497   0.6621   0.6676   0.6786   0.6880
  0.6909   0.6995   0.7007   0.7680   0.7717   0.7875   0.8002   0.8024
  0.8041   0.8221   0.8254   0.8314   0.8324   0.8331   0.8361   0.8367
  0.8383   0.8388   0.8404   0.8451   0.8514   0.8518   0.8536   0.8553
  0.8635   0.8735   0.8765   0.8854   0.8885   0.8892   0.8960   0.9038
  0.9089   0.9097   0.9160   0.9190   0.9233   0.9335   0.9391   0.9445
  0.9461   0.9493   0.9530   0.9609   0.9681   0.9697   0.9723   0.9802
  0.9843   0.9910   1.0163   1.0217   1.0219   1.0308   1.0503   1.0558
  1.0695   1.0778   1.0959   1.0989   1.1197   1.1625   1.1733   1.1829
  1.1949   1.1969   1.2026   1.2043   1.2368   1.2442   1.2602   1.2625
  1.2758   1.2764   1.2826   1.2927   1.2945   1.2952   1.3052   1.3163
  1.3248   1.3275   1.3638   1.3904   1.3947   1.4368   1.4696   1.4774
  1.4937   1.5379   1.5430   1.5592   1.5664   1.5865   1.5949   1.6029
  1.6531   1.6554   1.6837   1.7131   1.7328   1.7445   1.7828   1.7997
  1.8027   1.8056   1.8178   1.8202   1.8356   1.8676   1.8711   1.9026
  1.9092   1.9270   1.9445   1.9521   1.9632   1.9894   2.0582   2.0684
  2.0769   2.1109   2.1237   2.1537   2.2179   2.2215   2.2304   2.2312
  2.2379   2.2441   2.2583   2.2696   2.2723   2.2893   2.3023   2.3121
  2.3205   2.3287   2.3425   2.3452   2.3850   2.3899   2.4028   2.4146
  2.4163   2.4487   2.4538   2.4572   2.4788   2.4795   2.5159   2.5260
  2.5318   2.5424   2.5617   2.5698   2.5826   2.6322   2.6516   2.6552
  2.6657   2.6681   2.6918   2.7112   2.7138   2.7390   2.7406   2.7689
  2.7772   2.8030   2.8126   2.8347   2.8800   2.9431   2.9630   3.0371
  3.0671   3.0871   3.1023   3.1081   3.1182   3.1386   3.1438   3.1814
  3.2237   3.2392   3.2412   3.2615   3.3264   3.4338   3.5089   3.5153
  3.6118   3.6831   3.7002   3.7715   3.8823   3.8889   3.9757   4.0817
  4.3148   4.7921   4.8117   9.7378   9.7664   9.7853   9.7999   9.8060
  9.8389   9.8418   9.8423  23.2657  23.4817  23.7701  23.8158  23.8484
 23.8600  23.9167  23.9255  23.9701  24.0341  24.0740  24.1068  25.7636
 25.7961  25.8113  25.8567  25.8669  25.9421  25.9855  25.9870  26.0911
 26.0938  26.1169  26.2033  26.2307  26.3049  26.3330  26.4337  26.4854
 26.5657  26.5946  26.7001  26.7037  26.8348  26.8455  27.1550 215.7294
215.7589 215.7806 215.7983 215.8051 215.8457 215.8503 215.8560
 --------------------------------------------------------------

          Ground-State Mulliken Net Atomic Charges

     Atom                 Charge (a.u.)
  ----------------------------------------
      1 C                    -0.780563
      2 C                    -1.534974
      3 Cl                    0.597334
      4 C                     0.204738
      5 Cl                    0.643547
      6 C                     0.152932
      7 Cl                    0.672332
      8 C                     0.213222
      9 Cl                    0.641098
     10 C                    -1.548670
     11 Cl                    0.604890
     12 C                    -0.278703
     13 C                    -0.640123
     14 Cl                    0.388998
     15 C                    -0.168991
     16 H                     0.239248
     17 C                     0.258522
     18 Cl                    0.513944
     19 C                    -0.175978
     20 H                     0.238973
     21 C                    -0.630937
     22 Cl                    0.389163
  ----------------------------------------
  Sum of atomic charges =     0.000000

 -----------------------------------------------------------------
                    Cartesian Multipole Moments
 -----------------------------------------------------------------
    Charge (ESU x 10^10)
                 0.0000
    Dipole Moment (Debye)
         X       0.9087      Y      -0.0210      Z      -0.5440
       Tot       1.0593
    Quadrupole Moments (Debye-Ang)
        XX    -167.3939     XY      -0.6814     YY    -168.2666
        XZ      -1.5857     YZ      -1.1055     ZZ    -169.0315
    Octopole Moments (Debye-Ang^2)
       XXX     -95.5218    XXY      -4.3724    XYY     -23.4588
       YYY       1.7216    XXZ      18.5412    XYZ      -3.0688
       YYZ      14.2254    XZZ     -31.5416    YZZ       6.2706
       ZZZ      56.8461
    Hexadecapole Moments (Debye-Ang^3)
      XXXX   -7066.6054   XXXY      13.3017   XXYY   -1401.3610
      XYYY      17.7270   YYYY   -1437.5662   XXXZ    1330.7248
      XXYZ     -20.8203   XYYZ     429.9183   YYYZ     -88.5651
      XXZZ   -1877.5881   XYZZ      36.2207   YYZZ    -941.4327
      XZZZ    1329.4916   YZZZ     -64.2802   ZZZZ   -4207.4108
 -----------------------------------------------------------------
 Calculating analytic gradient of the SCF energy
 Gradient of SCF Energy
            1           2           3           4           5           6
    1  -0.0003045   0.0000370   0.0004092  -0.0000302  -0.0000218   0.0000628
    2  -0.0000043  -0.0003065  -0.0011970  -0.0000495   0.0000131   0.0000083
    3   0.0000900  -0.0002469  -0.0005942   0.0000543  -0.0000226  -0.0000101
            7           8           9          10          11          12
    1  -0.0000010  -0.0000201  -0.0000154   0.0003270   0.0006734   0.0002881
    2   0.0000030   0.0000798  -0.0000376   0.0002652   0.0011704  -0.0000529
    3   0.0000238  -0.0000411   0.0000435   0.0000797  -0.0000534  -0.0001657
           13          14          15          16          17          18
    1  -0.0002183  -0.0001603   0.0000124   0.0000003  -0.0000459   0.0000274
    2   0.0002213   0.0011298  -0.0000111  -0.0000111   0.0000105  -0.0000070
    3   0.0001192   0.0008971   0.0000157  -0.0000412   0.0000154  -0.0000177
           19          20          21          22
    1  -0.0000006   0.0000253  -0.0001083  -0.0009367
    2   0.0000047   0.0000099  -0.0001520  -0.0010871
    3  -0.0000095   0.0000106   0.0001198  -0.0002669
 Max gradient component =       1.197E-03
 RMS gradient           =       3.644E-04
 Gradient time:  CPU 346.94 s  wall 346.99 s
 Geometry Optimization Parameters
   NAtoms,    NIC,     NZ,  NCons,   NDum,   NFix, NCnnct, MaxDiis
       22     171      22       0       0       0       0       0

 Cartesian Hessian Update
 Hessian updated using BFGS update


** GEOMETRY OPTIMIZATION IN DELOCALIZED INTERNAL COORDINATES **
   Searching for a Minimum

   Optimization Cycle:  13

                       Coordinates (Angstroms)
     ATOM                X               Y               Z
      1  C        -0.0093144058    0.0103949448    0.0029074419
      2  C        -0.0220041927    0.3374667262    1.3631415201
      3  Cl        1.4851754485    0.7220419417    2.1468488223
      4  C        -1.2164011146    0.3594220413    2.0917144242
      5  Cl       -1.2081095922    0.7710347677    3.7775577254
      6  C        -2.4218879404    0.0465717385    1.4482175435
      7  Cl       -3.9094203174    0.0644152793    2.3418381707
      8  C        -2.4283670451   -0.2824545358    0.0855301070
      9  Cl       -3.9192602312   -0.6775258960   -0.7100801742
     10  C        -1.2219434255   -0.2963952836   -0.6234945701
     11  Cl       -1.2104832104   -0.7027495387   -2.3168731894
     12  C         1.2700603647   -0.0199829962   -0.7596683447
     13  C         2.1446340600   -1.1107662906   -0.6758369628
     14  Cl        1.7373077087   -2.4668336593    0.3541894270
     15  C         3.3413610525   -1.1624501887   -1.3807988503
     16  H         3.9928276670   -2.0203445943   -1.2957849805
     17  C         3.6755168536   -0.0867941034   -2.1942299849
     18  Cl        5.1783932277   -0.1299369142   -3.0926991369
     19  C         2.8460307650    1.0216325705   -2.3123287628
     20  H         3.1147102134    1.8537464321   -2.9475297717
     21  C         1.6559259352    1.0365627172   -1.5939285705
     22  Cl        0.6118149839    2.4323060877   -1.7587777581
   Point Group: c1    Number of degrees of freedom:    60


   Energy is  -4140.361022953

 Hessian updated using BFGS update

 60 Hessian modes will be used to form the next step
  Hessian Eigenvalues:
     0.003126    0.016320    0.017510    0.020473    0.020578    0.020683
     0.021688    0.022742    0.022783    0.023523    0.024090    0.024090
     0.024114    0.024114    0.024137    0.024142    0.024143    0.024177
     0.055183    0.094302    0.101100    0.159995    0.160026    0.215953
     0.225112    0.227385    0.232410    0.236693    0.238798    0.249977
     0.249994    0.249996    0.250000    0.250002    0.250006    0.250220
     0.251051    0.287916    0.288987    0.290265    0.292903    0.301032
     0.301036    0.301144    0.301752    0.317260    0.356665    0.356687
     0.402980    0.408089    0.418419    0.425614    0.457040    0.458551
     0.466730    0.472176    0.478202    0.478204    0.479163    0.480881

 Minimum search - taking simple RFO step
 Searching for Lamda that Minimizes Along All modes
 Value Taken    Lamda =  -0.00100162
 Calculated Step too Large.  Step scaled by  0.611778
 Step Taken.  Stepsize is  0.300000

                             Maximum     Tolerance    Cnvgd?
         Gradient           0.001667      0.000300      NO
         Displacement       0.233292      0.001200      NO
         Energy change     -0.000737      0.000001      NO


 New Cartesian Coordinates Obtained by Inverse Iteration

 Displacement from previous Coordinates is:  0.392936
 ----------------------------------------------------------------
             Standard Nuclear Orientation (Angstroms)
    I     Atom           X                Y                Z
 ----------------------------------------------------------------
    1      C      -0.0087350490     0.0118285996     0.0042977861
    2      C      -0.0261050291     0.3659509338     1.3575930727
    3      Cl      1.4751546133     0.7844619566     2.1350775816
    4      C      -1.2210170472     0.3872108912     2.0852394952
    5      Cl     -1.2179411240     0.8320332597     3.7626577933
    6      C      -2.4221139556     0.0457575985     1.4480569891
    7      Cl     -3.9102760433     0.0628725296     2.3407146106
    8      C      -2.4237804697    -0.3110355840     0.0924543672
    9      Cl     -3.9086475965    -0.7404916574    -0.6964621550
   10      C      -1.2170518891    -0.3234532808    -0.6159010994
   11      Cl     -1.2001303664    -0.7631192206    -2.3010495186
   12      C       1.2711426859    -0.0185490392    -0.7582875215
   13      C       2.1295874458    -1.1235587188    -0.7002395438
   14      Cl      1.7005007910    -2.4989832397     0.2949601306
   15      C       3.3253893635    -1.1764595356    -1.4066990000
   16      H       3.9643558450    -2.0454247803    -1.3416290722
   17      C       3.6745417059    -0.0877766045    -2.1959622572
   18      Cl      5.1758052516    -0.1325691443    -3.0971621893
   19      C       2.8613532388     1.0350167948    -2.2879507002
   20      H       3.1417253873     1.8771664692    -2.9046266698
   21      C       1.6721902186     1.0511739348    -1.5679955445
   22      Cl      0.6506188279     2.4673090838    -1.6971724297
 ----------------------------------------------------------------
 Nuclear Repulsion Energy =        2753.71112771 hartrees
 There are      105 alpha and      105 beta electrons
 Applying Cartesian multipole field
    Component          Value
    ---------          -----
     (2,0,0)        1.00000E-12
     (0,2,0)        2.00000E-11
     (0,0,2)       -3.00000E-11
 Nucleus-field energy     =    -0.0000000681 hartrees
 Requested basis set is 6-311++G(d,p)
 There are 186 shells and 518 basis functions
 A cutoff of  1.0D-15 yielded  12456 shell pairs
 There are    108474 function pairs (    116698 Cartesian)
 Smallest overlap matrix eigenvalue = 9.76E-08
 Linear dependence detected in AO basis
 Number of orthogonalized atomic orbitals = 512
 Maximum deviation from orthogonality = 4.969E-10
 Guess from superposition of atomic densities
 Warning:  Energy on first SCF cycle will be non-variational
 SAD guess density has 210.000000 electrons

 -----------------------------------------------------------------------
  General SCF calculation program by
  Eric Jon Sundstrom, Paul Horn, Yuezhi Mao, Dmitri Zuev, Alec White,
  David Stuck, Shaama M.S., Shane Yost, Joonho Lee, David Small,
  Daniel Levine, Susi Lehtola, Hugh Burton, Evgeny Epifanovsky,
  Bang C. Huynh
 -----------------------------------------------------------------------
 Exchange:     0.2000 Hartree-Fock + 0.0800 Slater + 0.7200 B88
 Correlation:  0.1900 VWN1RPA + 0.8100 LYP
 Using SG-1 standard quadrature grid
 A restricted SCF calculation will be
 performed using DIIS
 SCF converges when DIIS error is below 1.0e-08
 ---------------------------------------
  Cycle       Energy         DIIS error
 ---------------------------------------
    1   -4145.0671965064      2.66e-02  
    2   -4140.2617187819      1.75e-03  
    3   -4140.2116373928      2.07e-03  
    4   -4140.3520907858      5.18e-04  
    5   -4140.3591894284      2.60e-04  
    6   -4140.3612314541      9.28e-05  
    7   -4140.3615020933      2.75e-05  
    8   -4140.3615248416      6.49e-06  
    9   -4140.3615261170      2.02e-06  
   10   -4140.3615262326      7.93e-07  
   11   -4140.3615262524      1.51e-07  
   12   -4140.3615262529      9.12e-08  
   13   -4140.3615262533      2.36e-08  
   14   -4140.3615262532      5.19e-09  Convergence criterion met
 ---------------------------------------
 SCF time:   CPU 956.78s  wall 957.00s 
 SCF   energy in the final basis set =    -4140.3615262532
 Total energy in the final basis set =    -4140.3615262532

 --------------------------------------------------------------

                    Orbital Energies (a.u.)
 --------------------------------------------------------------

 Alpha MOs
 -- Occupied --
********-101.5836-101.5835-101.5829-101.5829-101.5796-101.5796-101.5791
-10.2891 -10.2856 -10.2855 -10.2846 -10.2846 -10.2783 -10.2782 -10.2756
-10.2479 -10.2413 -10.2221 -10.2221  -9.4995  -9.4983  -9.4982  -9.4977
 -9.4977  -9.4944  -9.4943  -9.4936  -7.2646  -7.2634  -7.2631  -7.2626
 -7.2625  -7.2591  -7.2591  -7.2583  -7.2544  -7.2533  -7.2531  -7.2530
 -7.2525  -7.2525  -7.2522  -7.2522  -7.2518  -7.2517  -7.2492  -7.2490
 -7.2487  -7.2486  -7.2484  -7.2480  -0.9759  -0.9500  -0.9289  -0.9180
 -0.9033  -0.9002  -0.8835  -0.8723  -0.8449  -0.8389  -0.8009  -0.7712
 -0.7495  -0.7474  -0.6635  -0.6437  -0.6362  -0.6232  -0.5664  -0.5604
 -0.5406  -0.5276  -0.4994  -0.4902  -0.4768  -0.4753  -0.4725  -0.4709
 -0.4546  -0.4486  -0.4340  -0.4205  -0.4196  -0.4162  -0.3972  -0.3909
 -0.3889  -0.3645  -0.3622  -0.3617  -0.3586  -0.3480  -0.3471  -0.3464
 -0.3367  -0.3362  -0.3321  -0.3291  -0.3181  -0.2812  -0.2799  -0.2757
 -0.2705
 -- Virtual --
 -0.0704  -0.0659  -0.0622  -0.0586  -0.0575  -0.0349  -0.0114  -0.0094
  0.0002   0.0072   0.0086   0.0098   0.0125   0.0215   0.0250   0.0290
  0.0379   0.0421   0.0461   0.0488   0.0534   0.0610   0.0622   0.0649
  0.0746   0.0789   0.0800   0.0819   0.0836   0.0841   0.0893   0.0933
  0.0961   0.0985   0.1007   0.1044   0.1092   0.1102   0.1118   0.1126
  0.1146   0.1202   0.1214   0.1256   0.1266   0.1321   0.1386   0.1417
  0.1427   0.1489   0.1494   0.1516   0.1536   0.1629   0.1649   0.1670
  0.1683   0.1696   0.1751   0.1807   0.1896   0.1923   0.1926   0.2010
  0.2011   0.2030   0.2107   0.2149   0.2158   0.2236   0.2245   0.2283
  0.2319   0.2338   0.2402   0.2425   0.2447   0.2504   0.2576   0.2603
  0.2627   0.2635   0.2653   0.2741   0.2753   0.2760   0.2798   0.2815
  0.2859   0.2874   0.2880   0.2921   0.3025   0.3065   0.3076   0.3126
  0.3168   0.3227   0.3412   0.3489   0.3660   0.3821   0.3894   0.3980
  0.4254   0.4272   0.4279   0.4415   0.4435   0.4446   0.4524   0.4532
  0.4562   0.4604   0.4703   0.4712   0.4768   0.4828   0.4853   0.4868
  0.4955   0.5029   0.5047   0.5126   0.5142   0.5160   0.5218   0.5343
  0.5372   0.5597   0.5683   0.5684   0.5715   0.5756   0.5894   0.5932
  0.5986   0.6069   0.6096   0.6104   0.6120   0.6166   0.6219   0.6255
  0.6386   0.6429   0.6445   0.6531   0.6628   0.6658   0.6775   0.6896
  0.6904   0.7000   0.7011   0.7674   0.7722   0.7883   0.8024   0.8039
  0.8055   0.8228   0.8260   0.8303   0.8322   0.8329   0.8367   0.8371
  0.8379   0.8393   0.8398   0.8461   0.8522   0.8524   0.8527   0.8552
  0.8630   0.8727   0.8736   0.8878   0.8893   0.8902   0.8961   0.9021
  0.9098   0.9106   0.9152   0.9177   0.9243   0.9319   0.9389   0.9443
  0.9455   0.9481   0.9523   0.9624   0.9673   0.9697   0.9738   0.9775
  0.9827   0.9902   1.0193   1.0203   1.0249   1.0335   1.0542   1.0577
  1.0690   1.0739   1.0962   1.0997   1.1200   1.1674   1.1740   1.1814
  1.1965   1.1967   1.2046   1.2093   1.2375   1.2403   1.2628   1.2680
  1.2730   1.2765   1.2835   1.2933   1.2945   1.2953   1.3033   1.3169
  1.3236   1.3272   1.3711   1.3915   1.3946   1.4357   1.4661   1.4785
  1.4969   1.5384   1.5442   1.5545   1.5680   1.5847   1.6023   1.6031
  1.6536   1.6554   1.6855   1.7139   1.7327   1.7427   1.7833   1.7999
  1.8029   1.8066   1.8167   1.8184   1.8355   1.8677   1.8722   1.9023
  1.9093   1.9273   1.9443   1.9520   1.9650   1.9906   2.0590   2.0677
  2.0766   2.1114   2.1215   2.1547   2.2187   2.2215   2.2295   2.2305
  2.2355   2.2442   2.2587   2.2665   2.2695   2.2875   2.2993   2.3163
  2.3217   2.3311   2.3440   2.3455   2.3868   2.3901   2.4061   2.4137
  2.4190   2.4498   2.4515   2.4535   2.4760   2.4830   2.5175   2.5275
  2.5307   2.5437   2.5601   2.5656   2.5809   2.6310   2.6500   2.6590
  2.6663   2.6764   2.6921   2.7133   2.7138   2.7374   2.7386   2.7662
  2.7822   2.8035   2.8124   2.8296   2.8786   2.9457   2.9610   3.0390
  3.0676   3.0901   3.1038   3.1098   3.1189   3.1343   3.1444   3.1831
  3.2211   3.2380   3.2415   3.2672   3.3252   3.4384   3.5085   3.5171
  3.6141   3.6880   3.6998   3.7730   3.8821   3.8899   3.9772   4.0815
  4.3130   4.7940   4.8088   9.7400   9.7669   9.7845   9.8002   9.8059
  9.8299   9.8490   9.8521  23.2691  23.4829  23.7699  23.8173  23.8476
 23.8616  23.9166  23.9251  23.9705  24.0340  24.0752  24.1078  25.7632
 25.7897  25.8115  25.8444  25.8563  25.9392  25.9830  25.9961  26.0903
 26.0917  26.1167  26.2007  26.2314  26.3285  26.3367  26.4247  26.4890
 26.5629  26.5956  26.6958  26.6969  26.8261  26.8586  27.1802 215.7316
215.7595 215.7800 215.7989 215.8050 215.8351 215.8591 215.8669
 --------------------------------------------------------------

          Ground-State Mulliken Net Atomic Charges

     Atom                 Charge (a.u.)
  ----------------------------------------
      1 C                    -0.733342
      2 C                    -1.599371
      3 Cl                    0.610099
      4 C                     0.172375
      5 Cl                    0.641656
      6 C                     0.279237
      7 Cl                    0.673037
      8 C                     0.174797
      9 Cl                    0.639490
     10 C                    -1.610291
     11 Cl                    0.618045
     12 C                    -0.271565
     13 C                    -0.672793
     14 Cl                    0.402875
     15 C                    -0.166292
     16 H                     0.240166
     17 C                     0.281919
     18 Cl                    0.516170
     19 C                    -0.174377
     20 H                     0.239886
     21 C                    -0.664170
     22 Cl                    0.402449
  ----------------------------------------
  Sum of atomic charges =     0.000000

 -----------------------------------------------------------------
                    Cartesian Multipole Moments
 -----------------------------------------------------------------
    Charge (ESU x 10^10)
                 0.0000
    Dipole Moment (Debye)
         X       0.9049      Y      -0.0208      Z      -0.5420
       Tot       1.0550
    Quadrupole Moments (Debye-Ang)
        XX    -167.4132     XY      -0.6346     YY    -168.1713
        XZ      -1.6157     YZ      -1.0311     ZZ    -169.0885
    Octopole Moments (Debye-Ang^2)
       XXX     -95.8073    XXY      -4.1510    XYY     -23.1850
       YYY       1.6951    XXZ      18.3284    XYZ      -2.9550
       YYZ      14.0324    XZZ     -31.6143    YZZ       6.0782
       ZZZ      57.2159
    Hexadecapole Moments (Debye-Ang^3)
      XXXX   -7051.7598   XXXY      -2.6821   XXYY   -1406.5629
      XYYY      -1.3227   YYYY   -1495.1000   XXXZ    1342.7524
      XXYZ     -30.1428   XYYZ     433.5184   YYYZ    -119.2064
      XXZZ   -1867.8467   XYZZ      29.4937   YYZZ    -943.5943
      XZZZ    1343.8255   YZZZ     -92.1633   ZZZZ   -4170.2362
 -----------------------------------------------------------------
 Calculating analytic gradient of the SCF energy
 Gradient of SCF Energy
            1           2           3           4           5           6
    1  -0.0002957   0.0000320   0.0001758   0.0000389   0.0000977   0.0000981
    2   0.0000450  -0.0002310  -0.0007473  -0.0000485   0.0000414  -0.0000022
    3   0.0001075  -0.0001188  -0.0002610   0.0000222  -0.0000473  -0.0000630
            7           8           9          10          11          12
    1  -0.0000228   0.0000086   0.0000591   0.0001716   0.0003090   0.0003137
    2   0.0000062   0.0000745  -0.0000605   0.0001552   0.0007688  -0.0000684
    3   0.0000175   0.0000066  -0.0000189   0.0000460  -0.0000202  -0.0002135
           13          14          15          16          17          18
    1  -0.0001681  -0.0000939  -0.0000033   0.0000105  -0.0001114   0.0000293
    2   0.0001917   0.0007704   0.0000325  -0.0000069   0.0000050  -0.0000084
    3   0.0001406   0.0005487  -0.0000088  -0.0000466   0.0000448  -0.0000299
           19          20          21          22
    1   0.0000113   0.0000277  -0.0000914  -0.0005966
    2  -0.0000422   0.0000023  -0.0001356  -0.0007421
    3   0.0000179  -0.0000030   0.0000769  -0.0001977
 Max gradient component =       7.704E-04
 RMS gradient           =       2.385E-04
 Gradient time:  CPU 382.02 s  wall 382.03 s
 Geometry Optimization Parameters
   NAtoms,    NIC,     NZ,  NCons,   NDum,   NFix, NCnnct, MaxDiis
       22     171      22       0       0       0       0       0

 Cartesian Hessian Update
 Hessian updated using BFGS update


** GEOMETRY OPTIMIZATION IN DELOCALIZED INTERNAL COORDINATES **
   Searching for a Minimum

   Optimization Cycle:  14

                       Coordinates (Angstroms)
     ATOM                X               Y               Z
      1  C        -0.0087350490    0.0118285996    0.0042977861
      2  C        -0.0261050291    0.3659509338    1.3575930727
      3  Cl        1.4751546133    0.7844619566    2.1350775816
      4  C        -1.2210170472    0.3872108912    2.0852394952
      5  Cl       -1.2179411240    0.8320332597    3.7626577933
      6  C        -2.4221139556    0.0457575985    1.4480569891
      7  Cl       -3.9102760433    0.0628725296    2.3407146106
      8  C        -2.4237804697   -0.3110355840    0.0924543672
      9  Cl       -3.9086475965   -0.7404916574   -0.6964621550
     10  C        -1.2170518891   -0.3234532808   -0.6159010994
     11  Cl       -1.2001303664   -0.7631192206   -2.3010495186
     12  C         1.2711426859   -0.0185490392   -0.7582875215
     13  C         2.1295874458   -1.1235587188   -0.7002395438
     14  Cl        1.7005007910   -2.4989832397    0.2949601306
     15  C         3.3253893635   -1.1764595356   -1.4066990000
     16  H         3.9643558450   -2.0454247803   -1.3416290722
     17  C         3.6745417059   -0.0877766045   -2.1959622572
     18  Cl        5.1758052516   -0.1325691443   -3.0971621893
     19  C         2.8613532388    1.0350167948   -2.2879507002
     20  H         3.1417253873    1.8771664692   -2.9046266698
     21  C         1.6721902186    1.0511739348   -1.5679955445
     22  Cl        0.6506188279    2.4673090838   -1.6971724297
   Point Group: c1    Number of degrees of freedom:    60


   Energy is  -4140.361526253

 Hessian updated using BFGS update

 60 Hessian modes will be used to form the next step
  Hessian Eigenvalues:
     0.002308    0.016320    0.017511    0.020487    0.020579    0.020683
     0.021691    0.022741    0.022762    0.023539    0.024090    0.024091
     0.024114    0.024114    0.024137    0.024142    0.024143    0.024170
     0.055175    0.094754    0.101101    0.159995    0.160026    0.215952
     0.224784    0.227586    0.232420    0.236680    0.238800    0.249977
     0.249989    0.249996    0.250000    0.250004    0.250009    0.250246
     0.251711    0.287975    0.288969    0.290264    0.292907    0.301032
     0.301040    0.301142    0.301751    0.317259    0.356665    0.356687
     0.402890    0.408093    0.418418    0.425614    0.457040    0.458548
     0.466789    0.472143    0.478202    0.478216    0.479165    0.481117

 Minimum search - taking simple RFO step
 Searching for Lamda that Minimizes Along All modes
 Value Taken    Lamda =  -0.00061358
 Calculated Step too Large.  Step scaled by  0.656886
 Step Taken.  Stepsize is  0.300000

                             Maximum     Tolerance    Cnvgd?
         Gradient           0.001092      0.000300      NO
         Displacement       0.233684      0.001200      NO
         Energy change     -0.000503      0.000001      NO


 New Cartesian Coordinates Obtained by Inverse Iteration

 Displacement from previous Coordinates is:  0.401231
 ----------------------------------------------------------------
             Standard Nuclear Orientation (Angstroms)
    I     Atom           X                Y                Z
 ----------------------------------------------------------------
    1      C      -0.0076246915     0.0122664101     0.0060827209
    2      C      -0.0298816329     0.3946484277     1.3512029743
    3      Cl      1.4664022065     0.8484295870     2.1188678430
    4      C      -1.2256798476     0.4154283444     2.0779119062
    5      Cl     -1.2305602690     0.8929863183     3.7463962293
    6      C      -2.4218694280     0.0455073920     1.4472159295
    7      Cl     -3.9106993796     0.0625976602     2.3387140400
    8      C      -2.4182590390    -0.3394314680     0.0992612671
    9      Cl     -3.8976745950    -0.8012078772    -0.6816361871
   10      C      -1.2106186364    -0.3516102916    -0.6078557211
   11      Cl     -1.1843874853    -0.8264839924    -2.2837403249
   12      C       1.2720821693    -0.0178209644    -0.7560505127
   13      C       2.1136832187    -1.1367848267    -0.7253033902
   14      Cl      1.6629078141    -2.5308269826     0.2349139801
   15      C       3.3085614822    -1.1901481533    -1.4333639172
   16      H       3.9349567812    -2.0694792908    -1.3888357166
   17      C       3.6726133618    -0.0885292216    -2.1977645951
   18      Cl      5.1718951358    -0.1342736443    -3.1022060593
   19      C       2.8758112463     1.0480224272    -2.2624668781
   20      H       3.1676159421     1.8999545001    -2.8601102324
   21      C       1.6881576998     1.0652186426    -1.5399561964
   22      Cl      0.6891347512     2.5008982494    -1.6313630341
 ----------------------------------------------------------------
 Nuclear Repulsion Energy =        2752.97630740 hartrees
 There are      105 alpha and      105 beta electrons
 Applying Cartesian multipole field
    Component          Value
    ---------          -----
     (2,0,0)        1.00000E-12
     (0,2,0)        2.00000E-11
     (0,0,2)       -3.00000E-11
 Nucleus-field energy     =    -0.0000000660 hartrees
 Requested basis set is 6-311++G(d,p)
 There are 186 shells and 518 basis functions
 A cutoff of  1.0D-15 yielded  12463 shell pairs
 There are    108453 function pairs (    116665 Cartesian)
 Smallest overlap matrix eigenvalue = 9.12E-08
 Linear dependence detected in AO basis
 Number of orthogonalized atomic orbitals = 512
 Maximum deviation from orthogonality = 3.159E-10
 Guess from superposition of atomic densities
 Warning:  Energy on first SCF cycle will be non-variational
 SAD guess density has 210.000000 electrons

 -----------------------------------------------------------------------
  General SCF calculation program by
  Eric Jon Sundstrom, Paul Horn, Yuezhi Mao, Dmitri Zuev, Alec White,
  David Stuck, Shaama M.S., Shane Yost, Joonho Lee, David Small,
  Daniel Levine, Susi Lehtola, Hugh Burton, Evgeny Epifanovsky,
  Bang C. Huynh
 -----------------------------------------------------------------------
 Exchange:     0.2000 Hartree-Fock + 0.0800 Slater + 0.7200 B88
 Correlation:  0.1900 VWN1RPA + 0.8100 LYP
 Using SG-1 standard quadrature grid
 A restricted SCF calculation will be
 performed using DIIS
 SCF converges when DIIS error is below 1.0e-08
 ---------------------------------------
  Cycle       Energy         DIIS error
 ---------------------------------------
    1   -4145.0637053899      2.66e-02  
    2   -4140.2619419366      1.75e-03  
    3   -4140.2115695693      2.07e-03  
    4   -4140.3523297938      5.20e-04  
    5   -4140.3594723657      2.62e-04  
    6   -4140.3615394584      9.26e-05  
    7   -4140.3618087326      2.75e-05  
    8   -4140.3618314304      6.50e-06  
    9   -4140.3618327078      2.02e-06  
   10   -4140.3618328225      7.94e-07  
   11   -4140.3618328428      1.51e-07  
   12   -4140.3618328432      9.12e-08  
   13   -4140.3618328434      2.36e-08  
   14   -4140.3618328432      5.22e-09  Convergence criterion met
 ---------------------------------------
 SCF time:   CPU 1013.50s  wall 1013.00s 
 SCF   energy in the final basis set =    -4140.3618328432
 Total energy in the final basis set =    -4140.3618328432

 --------------------------------------------------------------

                    Orbital Energies (a.u.)
 --------------------------------------------------------------

 Alpha MOs
 -- Occupied --
********-101.5837-101.5836-101.5830-101.5830-101.5797-101.5797-101.5791
-10.2891 -10.2857 -10.2856 -10.2847 -10.2847 -10.2783 -10.2783 -10.2756
-10.2478 -10.2412 -10.2222 -10.2221  -9.4995  -9.4983  -9.4982  -9.4978
 -9.4978  -9.4945  -9.4944  -9.4936  -7.2646  -7.2634  -7.2632  -7.2627
 -7.2626  -7.2592  -7.2592  -7.2583  -7.2544  -7.2533  -7.2532  -7.2530
 -7.2526  -7.2526  -7.2522  -7.2522  -7.2519  -7.2518  -7.2493  -7.2491
 -7.2487  -7.2487  -7.2483  -7.2480  -0.9758  -0.9499  -0.9288  -0.9180
 -0.9031  -0.9002  -0.8836  -0.8723  -0.8449  -0.8389  -0.8009  -0.7713
 -0.7496  -0.7474  -0.6635  -0.6435  -0.6365  -0.6232  -0.5663  -0.5604
 -0.5407  -0.5276  -0.4994  -0.4902  -0.4768  -0.4753  -0.4725  -0.4709
 -0.4545  -0.4486  -0.4340  -0.4206  -0.4192  -0.4163  -0.3971  -0.3906
 -0.3888  -0.3643  -0.3623  -0.3620  -0.3586  -0.3480  -0.3473  -0.3466
 -0.3370  -0.3363  -0.3320  -0.3293  -0.3182  -0.2800  -0.2800  -0.2767
 -0.2705
 -- Virtual --
 -0.0691  -0.0659  -0.0623  -0.0600  -0.0575  -0.0351  -0.0114  -0.0095
  0.0002   0.0072   0.0085   0.0098   0.0125   0.0214   0.0249   0.0289
  0.0380   0.0421   0.0461   0.0487   0.0536   0.0605   0.0621   0.0648
  0.0747   0.0789   0.0805   0.0818   0.0836   0.0841   0.0890   0.0940
  0.0960   0.0974   0.1008   0.1045   0.1092   0.1105   0.1117   0.1123
  0.1142   0.1202   0.1214   0.1254   0.1264   0.1330   0.1377   0.1419
  0.1426   0.1493   0.1494   0.1512   0.1537   0.1626   0.1647   0.1671
  0.1682   0.1693   0.1760   0.1797   0.1890   0.1925   0.1931   0.2002
  0.2004   0.2029   0.2109   0.2143   0.2147   0.2235   0.2240   0.2275
  0.2316   0.2342   0.2393   0.2422   0.2442   0.2502   0.2583   0.2603
  0.2612   0.2636   0.2651   0.2741   0.2759   0.2783   0.2794   0.2813
  0.2868   0.2871   0.2880   0.2932   0.3020   0.3055   0.3091   0.3134
  0.3168   0.3248   0.3415   0.3510   0.3672   0.3821   0.3893   0.3981
  0.4256   0.4282   0.4299   0.4400   0.4434   0.4452   0.4534   0.4536
  0.4600   0.4613   0.4687   0.4691   0.4770   0.4814   0.4840   0.4870
  0.4960   0.5036   0.5041   0.5122   0.5135   0.5137   0.5237   0.5365
  0.5409   0.5580   0.5685   0.5691   0.5719   0.5772   0.5870   0.5937
  0.5985   0.6077   0.6084   0.6114   0.6127   0.6164   0.6228   0.6269
  0.6388   0.6399   0.6443   0.6596   0.6633   0.6648   0.6765   0.6889
  0.6916   0.6995   0.7050   0.7670   0.7726   0.7887   0.8032   0.8062
  0.8072   0.8234   0.8262   0.8293   0.8325   0.8328   0.8357   0.8370
  0.8387   0.8390   0.8401   0.8474   0.8517   0.8530   0.8537   0.8547
  0.8620   0.8684   0.8734   0.8894   0.8903   0.8915   0.8962   0.9001
  0.9101   0.9109   0.9144   0.9167   0.9251   0.9302   0.9388   0.9417
  0.9446   0.9492   0.9518   0.9644   0.9659   0.9707   0.9754   0.9757
  0.9813   0.9891   1.0189   1.0216   1.0267   1.0358   1.0576   1.0597
  1.0684   1.0703   1.0963   1.1002   1.1202   1.1710   1.1750   1.1798
  1.1970   1.1975   1.2054   1.2145   1.2373   1.2382   1.2638   1.2702
  1.2711   1.2784   1.2846   1.2924   1.2948   1.2971   1.3012   1.3176
  1.3233   1.3279   1.3798   1.3928   1.3946   1.4350   1.4636   1.4795
  1.4993   1.5387   1.5453   1.5507   1.5701   1.5812   1.6031   1.6121
  1.6545   1.6551   1.6873   1.7144   1.7325   1.7413   1.7842   1.7998
  1.8029   1.8081   1.8159   1.8168   1.8360   1.8677   1.8745   1.9021
  1.9094   1.9273   1.9441   1.9522   1.9662   1.9914   2.0598   2.0671
  2.0764   2.1121   2.1199   2.1554   2.2200   2.2214   2.2281   2.2302
  2.2323   2.2441   2.2588   2.2609   2.2692   2.2879   2.2968   2.3189
  2.3223   2.3330   2.3448   2.3452   2.3891   2.3902   2.4125   2.4131
  2.4212   2.4446   2.4510   2.4528   2.4726   2.4856   2.5187   2.5285
  2.5296   2.5448   2.5591   2.5626   2.5797   2.6301   2.6484   2.6613
  2.6665   2.6832   2.6926   2.7129   2.7169   2.7358   2.7370   2.7642
  2.7870   2.8037   2.8124   2.8249   2.8776   2.9485   2.9589   3.0408
  3.0677   3.0921   3.1058   3.1114   3.1201   3.1299   3.1449   3.1849
  3.2191   3.2369   3.2418   3.2725   3.3240   3.4421   3.5084   3.5186
  3.6157   3.6926   3.6995   3.7743   3.8817   3.8915   3.9789   4.0813
  4.3115   4.7963   4.8055   9.7414   9.7673   9.7847   9.8012   9.8059
  9.8202   9.8556   9.8652  23.2725  23.4844  23.7700  23.8183  23.8469
 23.8632  23.9169  23.9243  23.9706  24.0336  24.0761  24.1086  25.7629
 25.7797  25.8117  25.8302  25.8557  25.9353  25.9814  26.0016  26.0890
 26.0915  26.1166  26.1986  26.2347  26.3456  26.3499  26.4093  26.4919
 26.5611  26.5966  26.6906  26.6958  26.8152  26.8703  27.2024 215.7329
215.7599 215.7804 215.8004 215.8051 215.8232 215.8720 215.8769
 --------------------------------------------------------------

          Ground-State Mulliken Net Atomic Charges

     Atom                 Charge (a.u.)
  ----------------------------------------
      1 C                    -0.683547
      2 C                    -1.646378
      3 Cl                    0.610422
      4 C                     0.152257
      5 Cl                    0.641137
      6 C                     0.375150
      7 Cl                    0.673820
      8 C                     0.142452
      9 Cl                    0.639448
     10 C                    -1.651239
     11 Cl                    0.617647
     12 C                    -0.250111
     13 C                    -0.702751
     14 Cl                    0.406400
     15 C                    -0.165808
     16 H                     0.240794
     17 C                     0.304867
     18 Cl                    0.518122
     19 C                    -0.173589
     20 H                     0.240523
     21 C                    -0.695391
     22 Cl                    0.405777
  ----------------------------------------
  Sum of atomic charges =     0.000000

 -----------------------------------------------------------------
                    Cartesian Multipole Moments
 -----------------------------------------------------------------
    Charge (ESU x 10^10)
                 0.0000
    Dipole Moment (Debye)
         X       0.9015      Y      -0.0205      Z      -0.5405
       Tot       1.0513
    Quadrupole Moments (Debye-Ang)
        XX    -167.4216     XY      -0.5922     YY    -168.0890
        XZ      -1.6615     YZ      -0.9608     ZZ    -169.1492
    Octopole Moments (Debye-Ang^2)
       XXX     -96.1584    XXY      -3.9105    XYY     -22.9534
       YYY       1.6459    XXZ      18.1649    XYZ      -2.8243
       YYZ      13.8584    XZZ     -31.7301    YZZ       5.8409
       ZZZ      57.5823
    Hexadecapole Moments (Debye-Ang^3)
      XXXX   -7033.9030   XXXY     -18.3631   XXYY   -1411.8338
      XYYY     -19.8669   YYYY   -1555.2230   XXXZ    1354.9092
      XXYZ     -39.7877   XYYZ     437.1986   YYYZ    -150.4236
      XXZZ   -1857.2199   XYZZ      22.5632   YYZZ    -945.6337
      XZZZ    1357.9170   YZZZ    -121.0789   ZZZZ   -4130.1296
 -----------------------------------------------------------------
 Calculating analytic gradient of the SCF energy
 Gradient of SCF Energy
            1           2           3           4           5           6
    1  -0.0001707   0.0001796   0.0002783  -0.0000435  -0.0000624   0.0000257
    2   0.0000496  -0.0002283  -0.0003635  -0.0000436   0.0000344   0.0000012
    3   0.0000828  -0.0003108  -0.0002627   0.0000604   0.0000107  -0.0000062
            7           8           9          10          11          12
    1   0.0000128  -0.0000765  -0.0000340   0.0003536   0.0003541   0.0001345
    2   0.0000184   0.0000608  -0.0000487   0.0001405   0.0004115  -0.0000347
    3   0.0000317   0.0000696   0.0000624   0.0000300  -0.0001232  -0.0001039
           13          14          15          16          17          18
    1  -0.0002059  -0.0001570   0.0000381   0.0000010  -0.0000433   0.0000190
    2   0.0001076   0.0003007  -0.0000030  -0.0000076  -0.0000045  -0.0000090
    3   0.0000759   0.0004280   0.0000240  -0.0000185   0.0000035  -0.0000348
           19          20          21          22
    1  -0.0000090  -0.0000046  -0.0001071  -0.0004827
    2  -0.0000038   0.0000012  -0.0000962  -0.0002830
    3  -0.0000434  -0.0000130   0.0001314  -0.0000939
 Max gradient component =       4.827E-04
 RMS gradient           =       1.627E-04
 Gradient time:  CPU 343.16 s  wall 343.18 s
 Geometry Optimization Parameters
   NAtoms,    NIC,     NZ,  NCons,   NDum,   NFix, NCnnct, MaxDiis
       22     171      22       0       0       0       0       0

 Cartesian Hessian Update
 Hessian updated using BFGS update


** GEOMETRY OPTIMIZATION IN DELOCALIZED INTERNAL COORDINATES **
   Searching for a Minimum

   Optimization Cycle:  15

                       Coordinates (Angstroms)
     ATOM                X               Y               Z
      1  C        -0.0076246915    0.0122664101    0.0060827209
      2  C        -0.0298816329    0.3946484277    1.3512029743
      3  Cl        1.4664022065    0.8484295870    2.1188678430
      4  C        -1.2256798476    0.4154283444    2.0779119062
      5  Cl       -1.2305602690    0.8929863183    3.7463962293
      6  C        -2.4218694280    0.0455073920    1.4472159295
      7  Cl       -3.9106993796    0.0625976602    2.3387140400
      8  C        -2.4182590390   -0.3394314680    0.0992612671
      9  Cl       -3.8976745950   -0.8012078772   -0.6816361871
     10  C        -1.2106186364   -0.3516102916   -0.6078557211
     11  Cl       -1.1843874853   -0.8264839924   -2.2837403249
     12  C         1.2720821693   -0.0178209644   -0.7560505127
     13  C         2.1136832187   -1.1367848267   -0.7253033902
     14  Cl        1.6629078141   -2.5308269826    0.2349139801
     15  C         3.3085614822   -1.1901481533   -1.4333639172
     16  H         3.9349567812   -2.0694792908   -1.3888357166
     17  C         3.6726133618   -0.0885292216   -2.1977645951
     18  Cl        5.1718951358   -0.1342736443   -3.1022060593
     19  C         2.8758112463    1.0480224272   -2.2624668781
     20  H         3.1676159421    1.8999545001   -2.8601102324
     21  C         1.6881576998    1.0652186426   -1.5399561964
     22  Cl        0.6891347512    2.5008982494   -1.6313630341
   Point Group: c1    Number of degrees of freedom:    60


   Energy is  -4140.361832843

 Hessian updated using BFGS update

 60 Hessian modes will be used to form the next step
  Hessian Eigenvalues:
     0.002025    0.016320    0.017509    0.020489    0.020578    0.020683
     0.021707    0.022746    0.022752    0.023553    0.024090    0.024091
     0.024114    0.024114    0.024137    0.024142    0.024143    0.024157
     0.055163    0.097094    0.101104    0.159995    0.160032    0.215946
     0.224499    0.228396    0.232420    0.236668    0.238802    0.249977
     0.249992    0.249996    0.250001    0.250003    0.250022    0.250270
     0.252853    0.288023    0.289091    0.290269    0.292906    0.301032
     0.301057    0.301140    0.301764    0.317329    0.356665    0.356687
     0.402783    0.408137    0.418419    0.425614    0.457041    0.458548
     0.466948    0.472125    0.478202    0.478218    0.479168    0.481810

 Minimum search - taking simple RFO step
 Searching for Lamda that Minimizes Along All modes
 Value Taken    Lamda =  -0.00025018
 Calculated Step too Large.  Step scaled by  0.926439
 Step Taken.  Stepsize is  0.300000

                             Maximum     Tolerance    Cnvgd?
         Gradient           0.000735      0.000300      NO
         Displacement       0.236543      0.001200      NO
         Energy change     -0.000307      0.000001      NO


 New Cartesian Coordinates Obtained by Inverse Iteration

 Displacement from previous Coordinates is:  0.377633
 ----------------------------------------------------------------
             Standard Nuclear Orientation (Angstroms)
    I     Atom           X                Y                Z
 ----------------------------------------------------------------
    1      C      -0.0070763913     0.0119940056     0.0087385882
    2      C      -0.0366240048     0.4214736823     1.3464444953
    3      Cl      1.4501509498     0.9081592397     2.1117023702
    4      C      -1.2333221600     0.4422669499     2.0712981687
    5      Cl     -1.2437747799     0.9501070351     3.7307962094
    6      C      -2.4244382727     0.0460610588     1.4476765270
    7      Cl     -3.9143976081     0.0635652423     2.3373346268
    8      C      -2.4146524880    -0.3655250557     0.1080269531
    9      Cl     -3.8878833666    -0.8560294117    -0.6668696982
   10      C      -1.2064890460    -0.3785096823    -0.5976386324
   11      Cl     -1.1786459889    -0.8879114360    -2.2631785678
   12      C       1.2740704706    -0.0177283312    -0.7540200313
   13      C       2.1021214246    -1.1476959889    -0.7498993200
   14      Cl      1.6351414551    -2.5608510787     0.1732995628
   15      C       3.2954116810    -1.2013216679    -1.4605630804
   16      H       3.9099382741    -2.0897311153    -1.4358076057
   17      C       3.6734269964    -0.0889737192    -2.2014516936
   18      Cl      5.1705576753    -0.1350354504    -3.1093963360
   19      C       2.8916318382     1.0586202896    -2.2397420618
   20      H       3.1938739727     1.9193640355    -2.8192923495
   21      C       1.7052347865     1.0761391888    -1.5151666686
   22      Cl      0.7323113868     2.5309234562    -1.5723773310
 ----------------------------------------------------------------
 Nuclear Repulsion Energy =        2751.38262739 hartrees
 There are      105 alpha and      105 beta electrons
 Applying Cartesian multipole field
    Component          Value
    ---------          -----
     (2,0,0)        1.00000E-12
     (0,2,0)        2.00000E-11
     (0,0,2)       -3.00000E-11
 Nucleus-field energy     =    -0.0000000642 hartrees
 Requested basis set is 6-311++G(d,p)
 There are 186 shells and 518 basis functions
 A cutoff of  1.0D-15 yielded  12472 shell pairs
 There are    108506 function pairs (    116722 Cartesian)
 Smallest overlap matrix eigenvalue = 8.77E-08
 Linear dependence detected in AO basis
 Number of orthogonalized atomic orbitals = 512
 Maximum deviation from orthogonality = 6.103E-10
 Guess from superposition of atomic densities
 Warning:  Energy on first SCF cycle will be non-variational
 SAD guess density has 210.000000 electrons

 -----------------------------------------------------------------------
  General SCF calculation program by
  Eric Jon Sundstrom, Paul Horn, Yuezhi Mao, Dmitri Zuev, Alec White,
  David Stuck, Shaama M.S., Shane Yost, Joonho Lee, David Small,
  Daniel Levine, Susi Lehtola, Hugh Burton, Evgeny Epifanovsky,
  Bang C. Huynh
 -----------------------------------------------------------------------
 Exchange:     0.2000 Hartree-Fock + 0.0800 Slater + 0.7200 B88
 Correlation:  0.1900 VWN1RPA + 0.8100 LYP
 Using SG-1 standard quadrature grid
 A restricted SCF calculation will be
 performed using DIIS
 SCF converges when DIIS error is below 1.0e-08
 ---------------------------------------
  Cycle       Energy         DIIS error
 ---------------------------------------
    1   -4145.0617962960      2.66e-02  
    2   -4140.2622410130      1.75e-03  
    3   -4140.2125674253      2.07e-03  
    4   -4140.3526473017      5.14e-04  
    5   -4140.3596549093      2.59e-04  
    6   -4140.3616690859      9.31e-05  
    7   -4140.3619420384      2.75e-05  
    8   -4140.3619648348      6.50e-06  
    9   -4140.3619661107      2.02e-06  
   10   -4140.3619662263      7.92e-07  
   11   -4140.3619662460      1.51e-07  
   12   -4140.3619662464      9.14e-08  
   13   -4140.3619662469      2.35e-08  
   14   -4140.3619662470      5.20e-09  Convergence criterion met
 ---------------------------------------
 SCF time:   CPU 975.54s  wall 975.00s 
 SCF   energy in the final basis set =    -4140.3619662470
 Total energy in the final basis set =    -4140.3619662470

 --------------------------------------------------------------

                    Orbital Energies (a.u.)
 --------------------------------------------------------------

 Alpha MOs
 -- Occupied --
********-101.5837-101.5835-101.5830-101.5830-101.5797-101.5796-101.5791
-10.2891 -10.2856 -10.2856 -10.2848 -10.2848 -10.2784 -10.2784 -10.2755
-10.2482 -10.2416 -10.2221 -10.2220  -9.4995  -9.4983  -9.4982  -9.4978
 -9.4978  -9.4945  -9.4944  -9.4936  -7.2646  -7.2634  -7.2632  -7.2628
 -7.2626  -7.2592  -7.2591  -7.2583  -7.2544  -7.2533  -7.2532  -7.2530
 -7.2526  -7.2526  -7.2522  -7.2522  -7.2519  -7.2518  -7.2493  -7.2491
 -7.2487  -7.2487  -7.2483  -7.2480  -0.9758  -0.9499  -0.9289  -0.9180
 -0.9032  -0.9003  -0.8835  -0.8723  -0.8449  -0.8389  -0.8009  -0.7711
 -0.7495  -0.7475  -0.6636  -0.6432  -0.6365  -0.6233  -0.5662  -0.5604
 -0.5408  -0.5276  -0.4994  -0.4902  -0.4768  -0.4753  -0.4725  -0.4707
 -0.4544  -0.4487  -0.4340  -0.4205  -0.4192  -0.4164  -0.3970  -0.3906
 -0.3887  -0.3642  -0.3624  -0.3623  -0.3585  -0.3482  -0.3474  -0.3467
 -0.3367  -0.3364  -0.3319  -0.3294  -0.3180  -0.2799  -0.2791  -0.2778
 -0.2705
 -- Virtual --
 -0.0685  -0.0659  -0.0623  -0.0609  -0.0575  -0.0350  -0.0114  -0.0095
  0.0002   0.0071   0.0087   0.0097   0.0124   0.0215   0.0250   0.0289
  0.0379   0.0421   0.0461   0.0486   0.0537   0.0603   0.0621   0.0648
  0.0747   0.0789   0.0809   0.0819   0.0833   0.0843   0.0888   0.0947
  0.0960   0.0965   0.1009   0.1044   0.1091   0.1110   0.1115   0.1123
  0.1137   0.1202   0.1213   0.1254   0.1264   0.1336   0.1370   0.1420
  0.1426   0.1495   0.1496   0.1511   0.1540   0.1623   0.1647   0.1670
  0.1682   0.1692   0.1769   0.1787   0.1885   0.1927   0.1934   0.1997
  0.2001   0.2024   0.2111   0.2138   0.2142   0.2233   0.2238   0.2270
  0.2314   0.2344   0.2387   0.2422   0.2440   0.2501   0.2589   0.2600
  0.2604   0.2637   0.2649   0.2740   0.2762   0.2793   0.2801   0.2809
  0.2856   0.2870   0.2887   0.2939   0.3014   0.3053   0.3099   0.3139
  0.3165   0.3256   0.3418   0.3523   0.3679   0.3822   0.3892   0.3981
  0.4256   0.4285   0.4310   0.4391   0.4428   0.4462   0.4537   0.4543
  0.4619   0.4628   0.4662   0.4682   0.4770   0.4805   0.4834   0.4873
  0.4966   0.5028   0.5050   0.5112   0.5117   0.5137   0.5244   0.5363
  0.5464   0.5563   0.5681   0.5695   0.5716   0.5788   0.5841   0.5940
  0.5984   0.6067   0.6086   0.6116   0.6138   0.6162   0.6229   0.6283
  0.6369   0.6386   0.6450   0.6636   0.6641   0.6647   0.6760   0.6884
  0.6916   0.6995   0.7089   0.7663   0.7727   0.7888   0.8035   0.8075
  0.8091   0.8235   0.8267   0.8288   0.8328   0.8334   0.8346   0.8369
  0.8381   0.8392   0.8406   0.8480   0.8513   0.8536   0.8544   0.8549
  0.8603   0.8659   0.8732   0.8903   0.8915   0.8921   0.8966   0.8998
  0.9100   0.9111   0.9138   0.9149   0.9254   0.9293   0.9388   0.9398
  0.9442   0.9496   0.9517   0.9647   0.9653   0.9712   0.9738   0.9766
  0.9797   0.9885   1.0180   1.0223   1.0276   1.0371   1.0591   1.0603
  1.0672   1.0684   1.0957   1.1004   1.1207   1.1730   1.1758   1.1783
  1.1970   1.1976   1.2059   1.2172   1.2361   1.2385   1.2652   1.2678
  1.2713   1.2803   1.2863   1.2924   1.2947   1.2978   1.3004   1.3170
  1.3225   1.3290   1.3851   1.3929   1.3944   1.4348   1.4620   1.4802
  1.5008   1.5391   1.5455   1.5486   1.5710   1.5783   1.6033   1.6163
  1.6547   1.6554   1.6886   1.7144   1.7325   1.7406   1.7835   1.8006
  1.8025   1.8092   1.8159   1.8164   1.8355   1.8678   1.8759   1.9017
  1.9089   1.9277   1.9440   1.9513   1.9673   1.9919   2.0606   2.0666
  2.0763   2.1126   2.1190   2.1553   2.2214   2.2219   2.2272   2.2301
  2.2302   2.2442   2.2576   2.2589   2.2690   2.2885   2.2951   2.3196
  2.3222   2.3341   2.3446   2.3450   2.3899   2.3910   2.4127   2.4204
  2.4221   2.4373   2.4504   2.4536   2.4697   2.4865   2.5189   2.5294
  2.5296   2.5451   2.5581   2.5599   2.5790   2.6294   2.6478   2.6628
  2.6662   2.6854   2.6923   2.7128   2.7187   2.7351   2.7358   2.7630
  2.7890   2.8038   2.8124   2.8221   2.8766   2.9496   2.9567   3.0408
  3.0681   3.0929   3.1062   3.1116   3.1211   3.1260   3.1452   3.1852
  3.2179   3.2364   3.2413   3.2755   3.3237   3.4440   3.5078   3.5187
  3.6167   3.6950   3.6993   3.7753   3.8817   3.8901   3.9790   4.0812
  4.3117   4.7984   4.8025   9.7419   9.7675   9.7843   9.8028   9.8058
  9.8146   9.8597   9.8716  23.2744  23.4842  23.7693  23.8192  23.8460
 23.8641  23.9158  23.9244  23.9709  24.0341  24.0753  24.1084  25.7625
 25.7714  25.8117  25.8246  25.8552  25.9323  25.9799  26.0033  26.0893
 26.0905  26.1168  26.1977  26.2390  26.3536  26.3642  26.3917  26.4924
 26.5604  26.5975  26.6884  26.6948  26.8077  26.8768  27.2120 215.7335
215.7601 215.7801 215.8025 215.8049 215.8162 215.8775 215.8832
 --------------------------------------------------------------

          Ground-State Mulliken Net Atomic Charges

     Atom                 Charge (a.u.)
  ----------------------------------------
      1 C                    -0.660457
      2 C                    -1.673499
      3 Cl                    0.610931
      4 C                     0.141997
      5 Cl                    0.640706
      6 C                     0.417497
      7 Cl                    0.673869
      8 C                     0.119739
      9 Cl                    0.639531
     10 C                    -1.670639
     11 Cl                    0.617465
     12 C                    -0.227811
     13 C                    -0.716008
     14 Cl                    0.408058
     15 C                    -0.163760
     16 H                     0.241192
     17 C                     0.316008
     18 Cl                    0.518212
     19 C                    -0.168900
     20 H                     0.240963
     21 C                    -0.711916
     22 Cl                    0.406820
  ----------------------------------------
  Sum of atomic charges =     0.000000

 -----------------------------------------------------------------
                    Cartesian Multipole Moments
 -----------------------------------------------------------------
    Charge (ESU x 10^10)
                -0.0000
    Dipole Moment (Debye)
         X       0.8991      Y      -0.0205      Z      -0.5397
       Tot       1.0488
    Quadrupole Moments (Debye-Ang)
        XX    -167.4402     XY      -0.5469     YY    -168.0190
        XZ      -1.6792     YZ      -0.8832     ZZ    -169.1931
    Octopole Moments (Debye-Ang^2)
       XXX     -96.2408    XXY      -3.6874    XYY     -22.6989
       YYY       1.5993    XXZ      17.9046    XYZ      -2.6869
       YYZ      13.6666    XZZ     -31.7267    YZZ       5.6056
       ZZZ      57.8065
    Hexadecapole Moments (Debye-Ang^3)
      XXXX   -7028.1181   XXXY     -32.6879   XXYY   -1419.0493
      XYYY     -36.5747   YYYY   -1612.8360   XXXZ    1368.7052
      XXYZ     -49.0406   XYYZ     441.6525   YYYZ    -180.1333
      XXZZ   -1849.6729   XYZZ      16.2398   YYZZ    -948.5884
      XZZZ    1374.2918   YZZZ    -148.8460   ZZZZ   -4097.5494
 -----------------------------------------------------------------
 Calculating analytic gradient of the SCF energy
 Gradient of SCF Energy
            1           2           3           4           5           6
    1  -0.0002081  -0.0000362  -0.0002396   0.0000459   0.0002004   0.0001935
    2   0.0000371   0.0000203  -0.0000394  -0.0000060   0.0000229  -0.0000024
    3   0.0001380   0.0000989   0.0002740  -0.0000910  -0.0000425  -0.0001218
            7           8           9          10          11          12
    1  -0.0000267   0.0000635   0.0001394  -0.0001419  -0.0002815   0.0002864
    2   0.0000039   0.0000167  -0.0000186  -0.0000347   0.0000831  -0.0000456
    3   0.0000210   0.0000776  -0.0000739   0.0000449   0.0000600  -0.0001940
           13          14          15          16          17          18
    1   0.0000409   0.0001055  -0.0000348   0.0000350  -0.0001988   0.0000283
    2   0.0001369   0.0001302   0.0000956   0.0000187  -0.0000062  -0.0000101
    3   0.0001168  -0.0000878  -0.0000525  -0.0000273   0.0000972  -0.0000524
           19          20          21          22
    1   0.0000162   0.0000197  -0.0001175   0.0001105
    2  -0.0001018  -0.0000294  -0.0001500  -0.0001212
    3   0.0000409  -0.0000469  -0.0000856  -0.0000935
 Max gradient component =       2.864E-04
 RMS gradient           =       1.114E-04
 Gradient time:  CPU 361.22 s  wall 361.22 s
 Geometry Optimization Parameters
   NAtoms,    NIC,     NZ,  NCons,   NDum,   NFix, NCnnct, MaxDiis
       22     171      22       0       0       0       0       0

 Cartesian Hessian Update
 Hessian updated using BFGS update


** GEOMETRY OPTIMIZATION IN DELOCALIZED INTERNAL COORDINATES **
   Searching for a Minimum

   Optimization Cycle:  16

                       Coordinates (Angstroms)
     ATOM                X               Y               Z
      1  C        -0.0070763913    0.0119940056    0.0087385882
      2  C        -0.0366240048    0.4214736823    1.3464444953
      3  Cl        1.4501509498    0.9081592397    2.1117023702
      4  C        -1.2333221600    0.4422669499    2.0712981687
      5  Cl       -1.2437747799    0.9501070351    3.7307962094
      6  C        -2.4244382727    0.0460610588    1.4476765270
      7  Cl       -3.9143976081    0.0635652423    2.3373346268
      8  C        -2.4146524880   -0.3655250557    0.1080269531
      9  Cl       -3.8878833666   -0.8560294117   -0.6668696982
     10  C        -1.2064890460   -0.3785096823   -0.5976386324
     11  Cl       -1.1786459889   -0.8879114360   -2.2631785678
     12  C         1.2740704706   -0.0177283312   -0.7540200313
     13  C         2.1021214246   -1.1476959889   -0.7498993200
     14  Cl        1.6351414551   -2.5608510787    0.1732995628
     15  C         3.2954116810   -1.2013216679   -1.4605630804
     16  H         3.9099382741   -2.0897311153   -1.4358076057
     17  C         3.6734269964   -0.0889737192   -2.2014516936
     18  Cl        5.1705576753   -0.1350354504   -3.1093963360
     19  C         2.8916318382    1.0586202896   -2.2397420618
     20  H         3.1938739727    1.9193640355   -2.8192923495
     21  C         1.7052347865    1.0761391888   -1.5151666686
     22  Cl        0.7323113868    2.5309234562   -1.5723773310
   Point Group: c1    Number of degrees of freedom:    60


   Energy is  -4140.361966247

 Hessian updated using BFGS update

 60 Hessian modes will be used to form the next step
  Hessian Eigenvalues:
     0.001628    0.016319    0.017509    0.020576    0.020670    0.020684
     0.021769    0.022746    0.022794    0.023720    0.024090    0.024090
     0.024114    0.024114    0.024138    0.024142    0.024145    0.024176
     0.055180    0.101102    0.113036    0.159995    0.160078    0.215948
     0.224468    0.230911    0.232506    0.236722    0.238814    0.249977
     0.249984    0.249996    0.250000    0.250003    0.250026    0.250275
     0.257201    0.288170    0.290256    0.290539    0.292916    0.301033
     0.301094    0.301176    0.301846    0.317691    0.356665    0.356687
     0.402858    0.408261    0.418419    0.425614    0.457040    0.458548
     0.467329    0.471994    0.478202    0.478221    0.479177    0.484266

 Minimum search - taking simple RFO step
 Searching for Lamda that Minimizes Along All modes
 Value Taken    Lamda =  -0.00004455
 Step Taken.  Stepsize is  0.131387

                             Maximum     Tolerance    Cnvgd?
         Gradient           0.000929      0.000300      NO
         Displacement       0.098897      0.001200      NO
         Energy change     -0.000133      0.000001      NO


 New Cartesian Coordinates Obtained by Inverse Iteration

 Displacement from previous Coordinates is:  0.205934
 ----------------------------------------------------------------
             Standard Nuclear Orientation (Angstroms)
    I     Atom           X                Y                Z
 ----------------------------------------------------------------
    1      C      -0.0062243028     0.0111531741     0.0089256968
    2      C      -0.0368253728     0.4350073078     1.3413176451
    3      Cl      1.4507281166     0.9392291933     2.0949666277
    4      C      -1.2337964873     0.4561993235     2.0664562221
    5      Cl     -1.2494512921     0.9812975404     3.7206177728
    6      C      -2.4226524354     0.0462087242     1.4463803950
    7      Cl     -3.9126843392     0.0645007917     2.3357647942
    8      C      -2.4107228923    -0.3794229342     0.1105939275
    9      Cl     -3.8820897604    -0.8851266099    -0.6582955598
   10      C      -1.2018263983    -0.3930195013    -0.5944649577
   11      Cl     -1.1639097526    -0.9198486859    -2.2549684123
   12      C       1.2734857374    -0.0181616759    -0.7527760921
   13      C       2.0918029684    -1.1550025079    -0.7628044195
   14      Cl      1.6127419480    -2.5747916444     0.1458728569
   15      C       3.2849790009    -1.2082477224    -1.4738062390
   16      H       3.8930234933    -2.1013228445    -1.4597644848
   17      C       3.6709921967    -0.0888144532    -2.2008129650
   18      Cl      5.1676306098    -0.1343470039    -3.1093569674
   19      C       2.8976173659     1.0655350510    -2.2246211396
   20      H       3.2058159580     1.9312667072    -2.7934902274
   21      C       1.7117543889     1.0828376457    -1.4990519828
   22      Cl      0.7461780542     2.5442313705    -1.5367683658
 ----------------------------------------------------------------
 Nuclear Repulsion Energy =        2752.13033964 hartrees
 There are      105 alpha and      105 beta electrons
 Applying Cartesian multipole field
    Component          Value
    ---------          -----
     (2,0,0)        1.00000E-12
     (0,2,0)        2.00000E-11
     (0,0,2)       -3.00000E-11
 Nucleus-field energy     =    -0.0000000631 hartrees
 Requested basis set is 6-311++G(d,p)
 There are 186 shells and 518 basis functions
 A cutoff of  1.0D-15 yielded  12476 shell pairs
 There are    108533 function pairs (    116749 Cartesian)
 Smallest overlap matrix eigenvalue = 8.60E-08
 Linear dependence detected in AO basis
 Number of orthogonalized atomic orbitals = 512
 Maximum deviation from orthogonality = 3.258E-10
 Guess from superposition of atomic densities
 Warning:  Energy on first SCF cycle will be non-variational
 SAD guess density has 210.000000 electrons

 -----------------------------------------------------------------------
  General SCF calculation program by
  Eric Jon Sundstrom, Paul Horn, Yuezhi Mao, Dmitri Zuev, Alec White,
  David Stuck, Shaama M.S., Shane Yost, Joonho Lee, David Small,
  Daniel Levine, Susi Lehtola, Hugh Burton, Evgeny Epifanovsky,
  Bang C. Huynh
 -----------------------------------------------------------------------
 Exchange:     0.2000 Hartree-Fock + 0.0800 Slater + 0.7200 B88
 Correlation:  0.1900 VWN1RPA + 0.8100 LYP
 Using SG-1 standard quadrature grid
 A restricted SCF calculation will be
 performed using DIIS
 SCF converges when DIIS error is below 1.0e-08
 ---------------------------------------
  Cycle       Energy         DIIS error
 ---------------------------------------
    1   -4145.0590799584      2.66e-02  
    2   -4140.2621013904      1.75e-03  
    3   -4140.2116886954      2.07e-03  
    4   -4140.3524654364      5.20e-04  
    5   -4140.3596051596      2.62e-04  
    6   -4140.3616800045      9.25e-05  
    7   -4140.3619488932      2.75e-05  
    8   -4140.3619715904      6.50e-06  
    9   -4140.3619728700      2.02e-06  
   10   -4140.3619729853      7.94e-07  
   11   -4140.3619730052      1.51e-07  
   12   -4140.3619730056      9.14e-08  
   13   -4140.3619730058      2.36e-08  
   14   -4140.3619730060      5.23e-09  Convergence criterion met
 ---------------------------------------
 SCF time:   CPU 947.25s  wall 947.00s 
 SCF   energy in the final basis set =    -4140.3619730060
 Total energy in the final basis set =    -4140.3619730060

 --------------------------------------------------------------

                    Orbital Energies (a.u.)
 --------------------------------------------------------------

 Alpha MOs
 -- Occupied --
********-101.5837-101.5836-101.5831-101.5831-101.5798-101.5797-101.5791
-10.2892 -10.2858 -10.2857 -10.2848 -10.2848 -10.2784 -10.2784 -10.2756
-10.2478 -10.2413 -10.2222 -10.2221  -9.4995  -9.4984  -9.4982  -9.4979
 -9.4978  -9.4945  -9.4944  -9.4936  -7.2646  -7.2635  -7.2632  -7.2628
 -7.2627  -7.2592  -7.2592  -7.2583  -7.2544  -7.2534  -7.2532  -7.2530
 -7.2527  -7.2526  -7.2523  -7.2523  -7.2520  -7.2519  -7.2493  -7.2492
 -7.2488  -7.2487  -7.2484  -7.2481  -0.9758  -0.9499  -0.9287  -0.9180
 -0.9029  -0.9002  -0.8836  -0.8724  -0.8448  -0.8389  -0.8009  -0.7712
 -0.7496  -0.7473  -0.6635  -0.6433  -0.6367  -0.6232  -0.5662  -0.5604
 -0.5408  -0.5276  -0.4994  -0.4902  -0.4768  -0.4753  -0.4725  -0.4708
 -0.4544  -0.4487  -0.4340  -0.4205  -0.4191  -0.4163  -0.3970  -0.3905
 -0.3887  -0.3642  -0.3623  -0.3622  -0.3586  -0.3481  -0.3474  -0.3467
 -0.3371  -0.3364  -0.3319  -0.3294  -0.3182  -0.2800  -0.2785  -0.2782
 -0.2705
 -- Virtual --
 -0.0682  -0.0660  -0.0623  -0.0610  -0.0575  -0.0352  -0.0115  -0.0095
  0.0001   0.0071   0.0084   0.0097   0.0124   0.0214   0.0249   0.0289
  0.0380   0.0421   0.0461   0.0486   0.0537   0.0602   0.0621   0.0648
  0.0747   0.0789   0.0809   0.0818   0.0832   0.0844   0.0888   0.0948
  0.0959   0.0963   0.1009   0.1045   0.1092   0.1111   0.1112   0.1124
  0.1138   0.1202   0.1213   0.1254   0.1263   0.1337   0.1369   0.1420
  0.1425   0.1495   0.1495   0.1509   0.1539   0.1623   0.1646   0.1671
  0.1681   0.1692   0.1770   0.1786   0.1886   0.1925   0.1936   0.1998
  0.2000   0.2027   0.2110   0.2139   0.2141   0.2234   0.2237   0.2270
  0.2314   0.2345   0.2386   0.2421   0.2440   0.2501   0.2595   0.2596
  0.2603   0.2637   0.2649   0.2740   0.2760   0.2792   0.2808   0.2809
  0.2858   0.2871   0.2887   0.2940   0.3013   0.3052   0.3100   0.3140
  0.3167   0.3260   0.3417   0.3523   0.3680   0.3821   0.3892   0.3981
  0.4257   0.4286   0.4312   0.4390   0.4428   0.4463   0.4536   0.4547
  0.4624   0.4631   0.4658   0.4678   0.4772   0.4805   0.4832   0.4872
  0.4965   0.5027   0.5053   0.5111   0.5119   0.5135   0.5245   0.5362
  0.5471   0.5557   0.5686   0.5695   0.5720   0.5794   0.5843   0.5941
  0.5985   0.6067   0.6084   0.6113   0.6141   0.6163   0.6231   0.6283
  0.6363   0.6386   0.6451   0.6635   0.6643   0.6648   0.6759   0.6886
  0.6920   0.6993   0.7101   0.7668   0.7728   0.7887   0.8036   0.8067
  0.8099   0.8234   0.8263   0.8287   0.8328   0.8336   0.8340   0.8368
  0.8380   0.8395   0.8405   0.8484   0.8512   0.8535   0.8543   0.8555
  0.8593   0.8657   0.8733   0.8909   0.8913   0.8925   0.8958   0.8987
  0.9102   0.9106   0.9137   0.9157   0.9256   0.9291   0.9390   0.9391
  0.9440   0.9501   0.9515   0.9651   0.9659   0.9715   0.9738   0.9778
  0.9795   0.9881   1.0179   1.0229   1.0277   1.0373   1.0598   1.0615
  1.0670   1.0681   1.0962   1.1004   1.1202   1.1731   1.1763   1.1780
  1.1971   1.1980   1.2058   1.2177   1.2357   1.2388   1.2654   1.2676
  1.2709   1.2804   1.2861   1.2919   1.2944   1.2985   1.2994   1.3178
  1.3230   1.3289   1.3866   1.3936   1.3945   1.4346   1.4619   1.4803
  1.5006   1.5390   1.5459   1.5483   1.5723   1.5778   1.6031   1.6189
  1.6547   1.6554   1.6888   1.7145   1.7322   1.7404   1.7844   1.7998
  1.8026   1.8092   1.8154   1.8159   1.8363   1.8677   1.8767   1.9018
  1.9092   1.9272   1.9440   1.9521   1.9669   1.9919   2.0605   2.0666
  2.0762   2.1127   2.1189   2.1556   2.2213   2.2216   2.2270   2.2296
  2.2299   2.2440   2.2572   2.2589   2.2689   2.2885   2.2952   2.3201
  2.3225   2.3342   2.3445   2.3452   2.3892   2.3914   2.4122   2.4222
  2.4236   2.4350   2.4499   2.4539   2.4699   2.4869   2.5193   2.5289
  2.5290   2.5455   2.5587   2.5601   2.5789   2.6294   2.6474   2.6626
  2.6664   2.6868   2.6928   2.7123   2.7194   2.7347   2.7358   2.7629
  2.7901   2.8037   2.8123   2.8215   2.8769   2.9506   2.9568   3.0416
  3.0675   3.0930   3.1075   3.1122   3.1220   3.1250   3.1451   3.1859
  3.2175   3.2360   3.2417   3.2761   3.3232   3.4443   3.5081   3.5193
  3.6165   3.6956   3.6992   3.7752   3.8814   3.8920   3.9798   4.0812
  4.3108   4.7993   4.8014   9.7421   9.7676   9.7849   9.8030   9.8059
  9.8132   9.8599   9.8743  23.2751  23.4852  23.7696  23.8189  23.8460
 23.8643  23.9166  23.9237  23.9701  24.0333  24.0760  24.1086  25.7626
 25.7702  25.8118  25.8239  25.8552  25.9322  25.9804  26.0040  26.0882
 26.0917  26.1166  26.1973  26.2385  26.3563  26.3702  26.3862  26.4935
 26.5600  26.5975  26.6878  26.6952  26.8067  26.8781  27.2155 215.7336
215.7602 215.7809 215.8028 215.8050 215.8145 215.8794 215.8848
 --------------------------------------------------------------

          Ground-State Mulliken Net Atomic Charges

     Atom                 Charge (a.u.)
  ----------------------------------------
      1 C                    -0.649700
      2 C                    -1.676124
      3 Cl                    0.608006
      4 C                     0.145730
      5 Cl                    0.640758
      6 C                     0.431027
      7 Cl                    0.674279
      8 C                     0.116039
      9 Cl                    0.639849
     10 C                    -1.670838
     11 Cl                    0.613724
     12 C                    -0.228694
     13 C                    -0.720577
     14 Cl                    0.406244
     15 C                    -0.167382
     16 H                     0.241113
     17 C                     0.319786
     18 Cl                    0.519060
     19 C                    -0.169860
     20 H                     0.240885
     21 C                    -0.718694
     22 Cl                    0.405369
  ----------------------------------------
  Sum of atomic charges =     0.000000

 -----------------------------------------------------------------
                    Cartesian Multipole Moments
 -----------------------------------------------------------------
    Charge (ESU x 10^10)
                -0.0000
    Dipole Moment (Debye)
         X       0.8987      Y      -0.0202      Z      -0.5397
       Tot       1.0485
    Quadrupole Moments (Debye-Ang)
        XX    -167.4305     XY      -0.5290     YY    -167.9843
        XZ      -1.7239     YZ      -0.8520     ZZ    -169.2324
    Octopole Moments (Debye-Ang^2)
       XXX     -96.5506    XXY      -3.5305    XYY     -22.6300
       YYY       1.5575    XXZ      17.8902    XYZ      -2.6045
       YYZ      13.6181    XZZ     -31.8490    YZZ       5.4378
       ZZZ      58.0612
    Hexadecapole Moments (Debye-Ang^3)
      XXXX   -7012.9378   XXXY     -40.1548   XXYY   -1420.7170
      XYYY     -45.4302   YYYY   -1643.4566   XXXZ    1372.7624
      XXYZ     -53.8931   XYYZ     442.7806   YYYZ    -195.3343
      XXZZ   -1842.6302   XYZZ      12.4897   YYZZ    -948.6576
      XZZZ    1378.9451   YZZZ    -163.3045   ZZZZ   -4072.0896
 -----------------------------------------------------------------
 Calculating analytic gradient of the SCF energy
 Gradient of SCF Energy
            1           2           3           4           5           6
    1   0.0000482   0.0001910   0.0003482  -0.0000348  -0.0001228  -0.0001119
    2   0.0000016  -0.0000928   0.0000582   0.0000094   0.0000128   0.0000080
    3   0.0000214  -0.0003629  -0.0002420   0.0000876   0.0000852   0.0000956
            7           8           9          10          11          12
    1   0.0000127  -0.0001209  -0.0001134   0.0003619   0.0003708  -0.0001195
    2   0.0000154  -0.0000080  -0.0000040   0.0000478  -0.0000196   0.0000524
    3   0.0000280  -0.0000001   0.0001110   0.0000536  -0.0001906   0.0000909
           13          14          15          16          17          18
    1  -0.0001773  -0.0002137   0.0000612  -0.0000194   0.0000931  -0.0000098
    2   0.0000243  -0.0002214  -0.0000845  -0.0000075  -0.0000160  -0.0000079
    3  -0.0000708   0.0002252   0.0000403   0.0000262  -0.0000800  -0.0000274
           19          20          21          22
    1  -0.0000275  -0.0000484  -0.0001034  -0.0002642
    2   0.0000810  -0.0000002  -0.0000630   0.0002142
    3  -0.0000946  -0.0000222   0.0001684   0.0000570
 Max gradient component =       3.708E-04
 RMS gradient           =       1.341E-04
 Gradient time:  CPU 348.23 s  wall 348.23 s
 Geometry Optimization Parameters
   NAtoms,    NIC,     NZ,  NCons,   NDum,   NFix, NCnnct, MaxDiis
       22     171      22       0       0       0       0       0

 Cartesian Hessian Update
 Hessian updated using BFGS update


** GEOMETRY OPTIMIZATION IN DELOCALIZED INTERNAL COORDINATES **
   Searching for a Minimum

   Optimization Cycle:  17

                       Coordinates (Angstroms)
     ATOM                X               Y               Z
      1  C        -0.0062243028    0.0111531741    0.0089256968
      2  C        -0.0368253728    0.4350073078    1.3413176451
      3  Cl        1.4507281166    0.9392291933    2.0949666277
      4  C        -1.2337964873    0.4561993235    2.0664562221
      5  Cl       -1.2494512921    0.9812975404    3.7206177728
      6  C        -2.4226524354    0.0462087242    1.4463803950
      7  Cl       -3.9126843392    0.0645007917    2.3357647942
      8  C        -2.4107228923   -0.3794229342    0.1105939275
      9  Cl       -3.8820897604   -0.8851266099   -0.6582955598
     10  C        -1.2018263983   -0.3930195013   -0.5944649577
     11  Cl       -1.1639097526   -0.9198486859   -2.2549684123
     12  C         1.2734857374   -0.0181616759   -0.7527760921
     13  C         2.0918029684   -1.1550025079   -0.7628044195
     14  Cl        1.6127419480   -2.5747916444    0.1458728569
     15  C         3.2849790009   -1.2082477224   -1.4738062390
     16  H         3.8930234933   -2.1013228445   -1.4597644848
     17  C         3.6709921967   -0.0888144532   -2.2008129650
     18  Cl        5.1676306098   -0.1343470039   -3.1093569674
     19  C         2.8976173659    1.0655350510   -2.2246211396
     20  H         3.2058159580    1.9312667072   -2.7934902274
     21  C         1.7117543889    1.0828376457   -1.4990519828
     22  Cl        0.7461780542    2.5442313705   -1.5367683658
   Point Group: c1    Number of degrees of freedom:    60


   Energy is  -4140.361973006

 Hessian updated using BFGS update

 60 Hessian modes will be used to form the next step
  Hessian Eigenvalues:
     0.001674    0.016308    0.017510    0.020575    0.020681    0.020879
     0.021842    0.022746    0.022771    0.023739    0.024089    0.024091
     0.024113    0.024114    0.024134    0.024142    0.024143    0.024169
     0.055179    0.101087    0.150225    0.159995    0.160675    0.215948
     0.223695    0.232297    0.236382    0.238697    0.239341    0.249792
     0.249978    0.249997    0.249999    0.250003    0.250036    0.250280
     0.273003    0.288117    0.290239    0.292874    0.299969    0.301026
     0.301099    0.301355    0.310131    0.329024    0.356665    0.356691
     0.403946    0.409910    0.418449    0.425613    0.457040    0.458564
     0.468197    0.471803    0.478201    0.478213    0.479193    0.498362

 Minimum search - taking simple RFO step
 Searching for Lamda that Minimizes Along All modes
 Value Taken    Lamda =  -0.00001592
 Step Taken.  Stepsize is  0.023710

                             Maximum     Tolerance    Cnvgd?
         Gradient           0.001068      0.000300      NO
         Displacement       0.016395      0.001200      NO
         Energy change     -0.000007      0.000001      NO


 New Cartesian Coordinates Obtained by Inverse Iteration

 Displacement from previous Coordinates is:  0.049336
 ----------------------------------------------------------------
             Standard Nuclear Orientation (Angstroms)
    I     Atom           X                Y                Z
 ----------------------------------------------------------------
    1      C      -0.0068114485     0.0109881212     0.0089333705
    2      C      -0.0378460421     0.4318084753     1.3428323051
    3      Cl      1.4483214281     0.9323746238     2.1007348156
    4      C      -1.2347466278     0.4533118119     2.0677786194
    5      Cl     -1.2489856524     0.9752210595     3.7229014735
    6      C      -2.4240898633     0.0463800229     1.4473276609
    7      Cl     -3.9139903685     0.0647497397     2.3369272845
    8      C      -2.4125736048    -0.3763169316     0.1109226992
    9      Cl     -3.8843964130    -0.8785448735    -0.6593063838
   10      C      -1.2040548382    -0.3899376648    -0.5944939535
   11      Cl     -1.1709234328    -0.9134287284    -2.2556927925
   12      C       1.2738646033    -0.0184035111    -0.7534635479
   13      C       2.0952277060    -1.1533717618    -0.7607152609
   14      Cl      1.6206605930    -2.5724109516     0.1502742706
   15      C       3.2882962751    -1.2065508189    -1.4718417390
   16      H       3.8977076408    -2.0986611138    -1.4556427289
   17      C       3.6728033948    -0.0886840541    -2.2014543005
   18      Cl      5.1697346057    -0.1339928894    -3.1095262398
   19      C       2.8974859695     1.0639122800    -2.2281085946
   20      H       3.2044508226     1.9288201144    -2.7988967050
   21      C       1.7112043606     1.0809094211    -1.5032819634
   22      Cl      0.7452276967     2.5411888752    -1.5462941646
 ----------------------------------------------------------------
 Nuclear Repulsion Energy =        2751.50836375 hartrees
 There are      105 alpha and      105 beta electrons
 Applying Cartesian multipole field
    Component          Value
    ---------          -----
     (2,0,0)        1.00000E-12
     (0,2,0)        2.00000E-11
     (0,0,2)       -3.00000E-11
 Nucleus-field energy     =    -0.0000000633 hartrees
 Requested basis set is 6-311++G(d,p)
 There are 186 shells and 518 basis functions
 A cutoff of  1.0D-15 yielded  12474 shell pairs
 There are    108526 function pairs (    116742 Cartesian)
 Smallest overlap matrix eigenvalue = 8.67E-08
 Linear dependence detected in AO basis
 Number of orthogonalized atomic orbitals = 512
 Maximum deviation from orthogonality = 3.371E-10
 Guess from superposition of atomic densities
 Warning:  Energy on first SCF cycle will be non-variational
 SAD guess density has 210.000000 electrons

 -----------------------------------------------------------------------
  General SCF calculation program by
  Eric Jon Sundstrom, Paul Horn, Yuezhi Mao, Dmitri Zuev, Alec White,
  David Stuck, Shaama M.S., Shane Yost, Joonho Lee, David Small,
  Daniel Levine, Susi Lehtola, Hugh Burton, Evgeny Epifanovsky,
  Bang C. Huynh
 -----------------------------------------------------------------------
 Exchange:     0.2000 Hartree-Fock + 0.0800 Slater + 0.7200 B88
 Correlation:  0.1900 VWN1RPA + 0.8100 LYP
 Using SG-1 standard quadrature grid
 A restricted SCF calculation will be
 performed using DIIS
 SCF converges when DIIS error is below 1.0e-08
 ---------------------------------------
  Cycle       Energy         DIIS error
 ---------------------------------------
    1   -4145.0599654156      2.66e-02  
    2   -4140.2622280081      1.75e-03  
    3   -4140.2123202628      2.07e-03  
    4   -4140.3526051538      5.16e-04  
    5   -4140.3596501160      2.60e-04  
    6   -4140.3616852099      9.29e-05  
    7   -4140.3619567714      2.75e-05  
    8   -4140.3619795299      6.50e-06  
    9   -4140.3619808073      2.02e-06  
   10   -4140.3619809231      7.93e-07  
   11   -4140.3619809431      1.51e-07  
   12   -4140.3619809430      9.15e-08  
   13   -4140.3619809435      2.35e-08  
   14   -4140.3619809431      5.21e-09  Convergence criterion met
 ---------------------------------------
 SCF time:   CPU 943.60s  wall 943.00s 
 SCF   energy in the final basis set =    -4140.3619809431
 Total energy in the final basis set =    -4140.3619809431

 --------------------------------------------------------------

                    Orbital Energies (a.u.)
 --------------------------------------------------------------

 Alpha MOs
 -- Occupied --
********-101.5837-101.5836-101.5831-101.5830-101.5797-101.5797-101.5791
-10.2891 -10.2857 -10.2856 -10.2848 -10.2848 -10.2784 -10.2784 -10.2755
-10.2481 -10.2415 -10.2221 -10.2220  -9.4995  -9.4984  -9.4982  -9.4978
 -9.4978  -9.4945  -9.4944  -9.4936  -7.2646  -7.2634  -7.2632  -7.2628
 -7.2627  -7.2592  -7.2591  -7.2583  -7.2544  -7.2534  -7.2532  -7.2530
 -7.2527  -7.2526  -7.2522  -7.2522  -7.2520  -7.2518  -7.2493  -7.2491
 -7.2487  -7.2487  -7.2484  -7.2481  -0.9758  -0.9499  -0.9288  -0.9180
 -0.9031  -0.9003  -0.8836  -0.8723  -0.8448  -0.8389  -0.8009  -0.7711
 -0.7495  -0.7474  -0.6635  -0.6432  -0.6366  -0.6232  -0.5662  -0.5604
 -0.5408  -0.5276  -0.4994  -0.4902  -0.4768  -0.4753  -0.4725  -0.4707
 -0.4544  -0.4487  -0.4340  -0.4205  -0.4191  -0.4163  -0.3970  -0.3905
 -0.3887  -0.3642  -0.3623  -0.3623  -0.3585  -0.3481  -0.3474  -0.3467
 -0.3369  -0.3364  -0.3318  -0.3294  -0.3181  -0.2799  -0.2786  -0.2782
 -0.2705
 -- Virtual --
 -0.0683  -0.0659  -0.0623  -0.0610  -0.0575  -0.0351  -0.0114  -0.0095
  0.0002   0.0071   0.0086   0.0097   0.0124   0.0214   0.0249   0.0289
  0.0379   0.0421   0.0461   0.0486   0.0537   0.0602   0.0621   0.0648
  0.0747   0.0789   0.0809   0.0819   0.0832   0.0844   0.0888   0.0948
  0.0959   0.0963   0.1009   0.1044   0.1091   0.1111   0.1113   0.1123
  0.1137   0.1202   0.1213   0.1254   0.1264   0.1337   0.1369   0.1420
  0.1425   0.1495   0.1496   0.1510   0.1540   0.1622   0.1646   0.1670
  0.1682   0.1692   0.1771   0.1786   0.1885   0.1926   0.1935   0.1997
  0.2000   0.2024   0.2111   0.2138   0.2141   0.2233   0.2237   0.2270
  0.2314   0.2345   0.2386   0.2421   0.2439   0.2501   0.2593   0.2596
  0.2603   0.2637   0.2649   0.2740   0.2761   0.2793   0.2806   0.2808
  0.2855   0.2870   0.2888   0.2940   0.3013   0.3052   0.3100   0.3140
  0.3166   0.3258   0.3418   0.3524   0.3680   0.3821   0.3892   0.3981
  0.4257   0.4286   0.4312   0.4390   0.4427   0.4463   0.4536   0.4546
  0.4622   0.4631   0.4658   0.4679   0.4770   0.4804   0.4833   0.4873
  0.4966   0.5027   0.5052   0.5110   0.5117   0.5136   0.5245   0.5363
  0.5472   0.5559   0.5683   0.5695   0.5717   0.5793   0.5838   0.5940
  0.5985   0.6066   0.6085   0.6114   0.6140   0.6162   0.6230   0.6284
  0.6364   0.6385   0.6451   0.6635   0.6644   0.6648   0.6759   0.6885
  0.6917   0.6994   0.7098   0.7664   0.7727   0.7888   0.8036   0.8072
  0.8097   0.8235   0.8265   0.8287   0.8328   0.8337   0.8341   0.8368
  0.8380   0.8394   0.8406   0.8482   0.8513   0.8535   0.8543   0.8553
  0.8596   0.8657   0.8732   0.8907   0.8917   0.8923   0.8962   0.8992
  0.9101   0.9108   0.9137   0.9150   0.9255   0.9292   0.9390   0.9392
  0.9441   0.9499   0.9516   0.9650   0.9655   0.9714   0.9737   0.9773
  0.9795   0.9882   1.0179   1.0226   1.0277   1.0373   1.0595   1.0609
  1.0669   1.0682   1.0958   1.1004   1.1205   1.1731   1.1761   1.1781
  1.1971   1.1978   1.2059   1.2175   1.2358   1.2386   1.2654   1.2674
  1.2711   1.2805   1.2865   1.2921   1.2946   1.2982   1.2998   1.3172
  1.3226   1.3290   1.3863   1.3932   1.3944   1.4347   1.4618   1.4803
  1.5009   1.5391   1.5457   1.5483   1.5716   1.5778   1.6032   1.6177
  1.6549   1.6552   1.6888   1.7144   1.7324   1.7404   1.7839   1.8003
  1.8024   1.8093   1.8156   1.8162   1.8358   1.8676   1.8763   1.9017
  1.9089   1.9275   1.9440   1.9515   1.9671   1.9919   2.0606   2.0666
  2.0762   2.1127   2.1189   2.1553   2.2214   2.2219   2.2269   2.2297
  2.2301   2.2440   2.2572   2.2589   2.2689   2.2885   2.2950   2.3199
  2.3223   2.3342   2.3446   2.3451   2.3896   2.3912   2.4124   2.4218
  2.4234   2.4351   2.4502   2.4538   2.4694   2.4867   2.5190   2.5292
  2.5293   2.5453   2.5586   2.5593   2.5789   2.6293   2.6476   2.6627
  2.6662   2.6862   2.6925   2.7125   2.7192   2.7349   2.7357   2.7628
  2.7896   2.8037   2.8123   2.8216   2.8766   2.9501   2.9565   3.0411
  3.0678   3.0930   3.1067   3.1118   3.1218   3.1249   3.1451   3.1855
  3.2176   3.2361   3.2414   3.2760   3.3234   3.4442   3.5079   3.5190
  3.6167   3.6954   3.6992   3.7753   3.8814   3.8907   3.9792   4.0811
  4.3114   4.7990   4.8015   9.7420   9.7676   9.7847   9.8030   9.8059
  9.8135   9.8602   9.8733  23.2749  23.4846  23.7694  23.8190  23.8457
 23.8642  23.9159  23.9239  23.9704  24.0338  24.0753  24.1082  25.7625
 25.7701  25.8118  25.8240  25.8552  25.9320  25.9801  26.0037  26.0887
 26.0912  26.1168  26.1975  26.2390  26.3555  26.3694  26.3863  26.4928
 26.5602  26.5976  26.6878  26.6950  26.8066  26.8777  27.2143 215.7335
215.7602 215.7805 215.8029 215.8050 215.8148 215.8790 215.8842
 --------------------------------------------------------------

          Ground-State Mulliken Net Atomic Charges

     Atom                 Charge (a.u.)
  ----------------------------------------
      1 C                    -0.653905
      2 C                    -1.676057
      3 Cl                    0.609590
      4 C                     0.143822
      5 Cl                    0.640580
      6 C                     0.426444
      7 Cl                    0.674185
      8 C                     0.116442
      9 Cl                    0.639645
     10 C                    -1.670955
     11 Cl                    0.615319
     12 C                    -0.225102
     13 C                    -0.719977
     14 Cl                    0.407502
     15 C                    -0.166025
     16 H                     0.241191
     17 C                     0.317777
     18 Cl                    0.518555
     19 C                    -0.168562
     20 H                     0.240957
     21 C                    -0.717949
     22 Cl                    0.406521
  ----------------------------------------
  Sum of atomic charges =     0.000000

 -----------------------------------------------------------------
                    Cartesian Multipole Moments
 -----------------------------------------------------------------
    Charge (ESU x 10^10)
                 0.0000
    Dipole Moment (Debye)
         X       0.8986      Y      -0.0202      Z      -0.5396
       Tot       1.0483
    Quadrupole Moments (Debye-Ang)
        XX    -167.4340     XY      -0.5313     YY    -167.9907
        XZ      -1.7112     YZ      -0.8552     ZZ    -169.2211
    Octopole Moments (Debye-Ang^2)
       XXX     -96.3864    XXY      -3.5636    XYY     -22.6135
       YYY       1.5613    XXZ      17.8597    XYZ      -2.6220
       YYZ      13.6131    XZZ     -31.7962    YZZ       5.4701
       ZZZ      57.9753
    Hexadecapole Moments (Debye-Ang^3)
      XXXX   -7021.3912   XXXY     -38.4009   XXYY   -1421.2631
      XYYY     -43.3654   YYYY   -1636.8888   XXXZ    1372.8785
      XXYZ     -52.8595   XYYZ     442.9351   YYYZ    -192.1883
      XXZZ   -1845.1499   XYZZ      13.3697   YYZZ    -948.8725
      XZZZ    1379.1937   YZZZ    -160.2188   ZZZZ   -4079.0532
 -----------------------------------------------------------------
 Calculating analytic gradient of the SCF energy
 Gradient of SCF Energy
            1           2           3           4           5           6
    1  -0.0000301   0.0000424   0.0000012  -0.0000271  -0.0000094   0.0000428
    2   0.0000022  -0.0000264   0.0000367   0.0000018   0.0000129   0.0000068
    3   0.0000483  -0.0000438  -0.0000134   0.0000003   0.0000114   0.0000087
            7           8           9          10          11          12
    1   0.0000124  -0.0000178  -0.0000060   0.0000197   0.0000062   0.0000292
    2   0.0000142  -0.0000054  -0.0000031   0.0000085   0.0000082   0.0000270
    3   0.0000313   0.0000337   0.0000396   0.0000179   0.0000205  -0.0000151
           13          14          15          16          17          18
    1  -0.0000012   0.0000196  -0.0000018   0.0000041  -0.0000344  -0.0000012
    2  -0.0000037  -0.0000351  -0.0000076   0.0000039  -0.0000044  -0.0000074
    3  -0.0000136   0.0000085  -0.0000128  -0.0000025  -0.0000025  -0.0000306
           19          20          21          22
    1  -0.0000039  -0.0000137  -0.0000376   0.0000065
    2  -0.0000041  -0.0000140  -0.0000282   0.0000171
    3  -0.0000201  -0.0000295  -0.0000018  -0.0000347
 Max gradient component =       4.831E-05
 RMS gradient           =       2.118E-05
 Gradient time:  CPU 349.22 s  wall 349.23 s
 Geometry Optimization Parameters
   NAtoms,    NIC,     NZ,  NCons,   NDum,   NFix, NCnnct, MaxDiis
       22     171      22       0       0       0       0       0

 Cartesian Hessian Update
 Hessian updated using BFGS update


** GEOMETRY OPTIMIZATION IN DELOCALIZED INTERNAL COORDINATES **
   Searching for a Minimum

   Optimization Cycle:  18

                       Coordinates (Angstroms)
     ATOM                X               Y               Z
      1  C        -0.0068114485    0.0109881212    0.0089333705
      2  C        -0.0378460421    0.4318084753    1.3428323051
      3  Cl        1.4483214281    0.9323746238    2.1007348156
      4  C        -1.2347466278    0.4533118119    2.0677786194
      5  Cl       -1.2489856524    0.9752210595    3.7229014735
      6  C        -2.4240898633    0.0463800229    1.4473276609
      7  Cl       -3.9139903685    0.0647497397    2.3369272845
      8  C        -2.4125736048   -0.3763169316    0.1109226992
      9  Cl       -3.8843964130   -0.8785448735   -0.6593063838
     10  C        -1.2040548382   -0.3899376648   -0.5944939535
     11  Cl       -1.1709234328   -0.9134287284   -2.2556927925
     12  C         1.2738646033   -0.0184035111   -0.7534635479
     13  C         2.0952277060   -1.1533717618   -0.7607152609
     14  Cl        1.6206605930   -2.5724109516    0.1502742706
     15  C         3.2882962751   -1.2065508189   -1.4718417390
     16  H         3.8977076408   -2.0986611138   -1.4556427289
     17  C         3.6728033948   -0.0886840541   -2.2014543005
     18  Cl        5.1697346057   -0.1339928894   -3.1095262398
     19  C         2.8974859695    1.0639122800   -2.2281085946
     20  H         3.2044508226    1.9288201144   -2.7988967050
     21  C         1.7112043606    1.0809094211   -1.5032819634
     22  Cl        0.7452276967    2.5411888752   -1.5462941646
   Point Group: c1    Number of degrees of freedom:    60


   Energy is  -4140.361980943

 Hessian updated using BFGS update

 60 Hessian modes will be used to form the next step
  Hessian Eigenvalues:
     0.001685    0.016299    0.017507    0.020574    0.020679    0.020976
     0.021799    0.022699    0.022772    0.023692    0.024082    0.024090
     0.024109    0.024114    0.024125    0.024142    0.024144    0.024169
     0.055177    0.101038    0.156695    0.159995    0.163015    0.215944
     0.224971    0.231985    0.235860    0.238577    0.240477    0.249570
     0.249974    0.249992    0.249998    0.250001    0.250158    0.250266
     0.267411    0.288117    0.290177    0.292883    0.299349    0.301015
     0.301082    0.301390    0.306703    0.330289    0.356665    0.356690
     0.404672    0.409162    0.418408    0.425613    0.457040    0.458505
     0.467699    0.471847    0.478202    0.478227    0.479197    0.493145

 Minimum search - taking simple RFO step
 Searching for Lamda that Minimizes Along All modes
 Value Taken    Lamda =   0.00000000
 Step Taken.  Stepsize is  0.002208

                             Maximum     Tolerance    Cnvgd?
         Gradient           0.000090      0.000300     YES
         Displacement       0.001054      0.001200     YES
         Energy change     -0.000008      0.000001      NO

 Final energy is   -4140.3619809431239     


 ******************************
 **  OPTIMIZATION CONVERGED  **
 ******************************

                       Coordinates (Angstroms)
     ATOM                X               Y               Z
      1  C        -0.0068114485    0.0109881212    0.0089333705
      2  C        -0.0378460421    0.4318084753    1.3428323051
      3  Cl        1.4483214281    0.9323746238    2.1007348156
      4  C        -1.2347466278    0.4533118119    2.0677786194
      5  Cl       -1.2489856524    0.9752210595    3.7229014735
      6  C        -2.4240898633    0.0463800229    1.4473276609
      7  Cl       -3.9139903685    0.0647497397    2.3369272845
      8  C        -2.4125736048   -0.3763169316    0.1109226992
      9  Cl       -3.8843964130   -0.8785448735   -0.6593063838
     10  C        -1.2040548382   -0.3899376648   -0.5944939535
     11  Cl       -1.1709234328   -0.9134287284   -2.2556927925
     12  C         1.2738646033   -0.0184035111   -0.7534635479
     13  C         2.0952277060   -1.1533717618   -0.7607152609
     14  Cl        1.6206605930   -2.5724109516    0.1502742706
     15  C         3.2882962751   -1.2065508189   -1.4718417390
     16  H         3.8977076408   -2.0986611138   -1.4556427289
     17  C         3.6728033948   -0.0886840541   -2.2014543005
     18  Cl        5.1697346057   -0.1339928894   -3.1095262398
     19  C         2.8974859695    1.0639122800   -2.2281085946
     20  H         3.2044508226    1.9288201144   -2.7988967050
     21  C         1.7112043606    1.0809094211   -1.5032819634
     22  Cl        0.7452276967    2.5411888752   -1.5462941646

Z-matrix Print:
$molecule
0 1
Cl
C  1 1.742045
C  2 1.399378 1 118.752225
C  3 1.399049 2 118.576358 1 179.945511 0
C  2 1.399398 1 120.002710 3 -179.978136 0
C  4 1.399493 3 121.163176 2 0.093524 0
C  5 1.401707 2 119.382117 1 179.952080 0
C  3 1.490719 2 120.585489 1 -0.407115 0
C  8 1.400708 3 121.771678 2 89.470448 0
C  9 1.390297 8 122.404947 3 -179.448750 0
H  10 1.080783 9 120.523728 8 179.815112 0
C  10 1.389354 9 118.443598 8 -0.078704 0
C  12 1.389175 10 121.546312 9 -0.086292 0
H  13 1.080512 12 121.074588 10 -179.934078 0
C  13 1.389943 12 118.392337 10 0.160701 0
Cl 7 1.735376 5 119.933220 2 -179.829538 0
Cl 5 1.735439 2 120.389436 1 -0.011205 0
Cl 6 1.735518 4 120.374371 3 179.837763 0
Cl 4 1.741745 3 118.841860 2 -179.997943 0
Cl 9 1.751393 8 119.690354 3 0.495969 0
Cl 12 1.751414 10 119.240193 9 179.883556 0
Cl 15 1.751796 13 117.878601 12 179.797618 0
$end


 --------------------------------------------------------------

                    Orbital Energies (a.u.)
 --------------------------------------------------------------

 Alpha MOs
 -- Occupied --
********-101.5837-101.5836-101.5831-101.5830-101.5797-101.5797-101.5791
-10.2891 -10.2857 -10.2856 -10.2848 -10.2848 -10.2784 -10.2784 -10.2755
-10.2481 -10.2415 -10.2221 -10.2220  -9.4995  -9.4984  -9.4982  -9.4978
 -9.4978  -9.4945  -9.4944  -9.4936  -7.2646  -7.2634  -7.2632  -7.2628
 -7.2627  -7.2592  -7.2591  -7.2583  -7.2544  -7.2534  -7.2532  -7.2530
 -7.2527  -7.2526  -7.2522  -7.2522  -7.2520  -7.2518  -7.2493  -7.2491
 -7.2487  -7.2487  -7.2484  -7.2481  -0.9758  -0.9499  -0.9288  -0.9180
 -0.9031  -0.9003  -0.8836  -0.8723  -0.8448  -0.8389  -0.8009  -0.7711
 -0.7495  -0.7474  -0.6635  -0.6432  -0.6366  -0.6232  -0.5662  -0.5604
 -0.5408  -0.5276  -0.4994  -0.4902  -0.4768  -0.4753  -0.4725  -0.4707
 -0.4544  -0.4487  -0.4340  -0.4205  -0.4191  -0.4163  -0.3970  -0.3905
 -0.3887  -0.3642  -0.3623  -0.3623  -0.3585  -0.3481  -0.3474  -0.3467
 -0.3369  -0.3364  -0.3318  -0.3294  -0.3181  -0.2799  -0.2786  -0.2782
 -0.2705
 -- Virtual --
 -0.0683  -0.0659  -0.0623  -0.0610  -0.0575  -0.0351  -0.0114  -0.0095
  0.0002   0.0071   0.0086   0.0097   0.0124   0.0214   0.0249   0.0289
  0.0379   0.0421   0.0461   0.0486   0.0537   0.0602   0.0621   0.0648
  0.0747   0.0789   0.0809   0.0819   0.0832   0.0844   0.0888   0.0948
  0.0959   0.0963   0.1009   0.1044   0.1091   0.1111   0.1113   0.1123
  0.1137   0.1202   0.1213   0.1254   0.1264   0.1337   0.1369   0.1420
  0.1425   0.1495   0.1496   0.1510   0.1540   0.1622   0.1646   0.1670
  0.1682   0.1692   0.1771   0.1786   0.1885   0.1926   0.1935   0.1997
  0.2000   0.2024   0.2111   0.2138   0.2141   0.2233   0.2237   0.2270
  0.2314   0.2345   0.2386   0.2421   0.2439   0.2501   0.2593   0.2596
  0.2603   0.2637   0.2649   0.2740   0.2761   0.2793   0.2806   0.2808
  0.2855   0.2870   0.2888   0.2940   0.3013   0.3052   0.3100   0.3140
  0.3166   0.3258   0.3418   0.3524   0.3680   0.3821   0.3892   0.3981
  0.4257   0.4286   0.4312   0.4390   0.4427   0.4463   0.4536   0.4546
  0.4622   0.4631   0.4658   0.4679   0.4770   0.4804   0.4833   0.4873
  0.4966   0.5027   0.5052   0.5110   0.5117   0.5136   0.5245   0.5363
  0.5472   0.5559   0.5683   0.5695   0.5717   0.5793   0.5838   0.5940
  0.5985   0.6066   0.6085   0.6114   0.6140   0.6162   0.6230   0.6284
  0.6364   0.6385   0.6451   0.6635   0.6644   0.6648   0.6759   0.6885
  0.6917   0.6994   0.7098   0.7664   0.7727   0.7888   0.8036   0.8072
  0.8097   0.8235   0.8265   0.8287   0.8328   0.8337   0.8341   0.8368
  0.8380   0.8394   0.8406   0.8482   0.8513   0.8535   0.8543   0.8553
  0.8596   0.8657   0.8732   0.8907   0.8917   0.8923   0.8962   0.8992
  0.9101   0.9108   0.9137   0.9150   0.9255   0.9292   0.9390   0.9392
  0.9441   0.9499   0.9516   0.9650   0.9655   0.9714   0.9737   0.9773
  0.9795   0.9882   1.0179   1.0226   1.0277   1.0373   1.0595   1.0609
  1.0669   1.0682   1.0958   1.1004   1.1205   1.1731   1.1761   1.1781
  1.1971   1.1978   1.2059   1.2175   1.2358   1.2386   1.2654   1.2674
  1.2711   1.2805   1.2865   1.2921   1.2946   1.2982   1.2998   1.3172
  1.3226   1.3290   1.3863   1.3932   1.3944   1.4347   1.4618   1.4803
  1.5009   1.5391   1.5457   1.5483   1.5716   1.5778   1.6032   1.6177
  1.6549   1.6552   1.6888   1.7144   1.7324   1.7404   1.7839   1.8003
  1.8024   1.8093   1.8156   1.8162   1.8358   1.8676   1.8763   1.9017
  1.9089   1.9275   1.9440   1.9515   1.9671   1.9919   2.0606   2.0666
  2.0762   2.1127   2.1189   2.1553   2.2214   2.2219   2.2269   2.2297
  2.2301   2.2440   2.2572   2.2589   2.2689   2.2885   2.2950   2.3199
  2.3223   2.3342   2.3446   2.3451   2.3896   2.3912   2.4124   2.4218
  2.4234   2.4351   2.4502   2.4538   2.4694   2.4867   2.5190   2.5292
  2.5293   2.5453   2.5586   2.5593   2.5789   2.6293   2.6476   2.6627
  2.6662   2.6862   2.6925   2.7125   2.7192   2.7349   2.7357   2.7628
  2.7896   2.8037   2.8123   2.8216   2.8766   2.9501   2.9565   3.0411
  3.0678   3.0930   3.1067   3.1118   3.1218   3.1249   3.1451   3.1855
  3.2176   3.2361   3.2414   3.2760   3.3234   3.4442   3.5079   3.5190
  3.6167   3.6954   3.6992   3.7753   3.8814   3.8907   3.9792   4.0811
  4.3114   4.7990   4.8015   9.7420   9.7676   9.7847   9.8030   9.8059
  9.8135   9.8602   9.8733  23.2749  23.4846  23.7694  23.8190  23.8457
 23.8642  23.9159  23.9239  23.9704  24.0338  24.0753  24.1082  25.7625
 25.7701  25.8118  25.8240  25.8552  25.9320  25.9801  26.0037  26.0887
 26.0912  26.1168  26.1975  26.2390  26.3555  26.3694  26.3863  26.4928
 26.5602  26.5976  26.6878  26.6950  26.8066  26.8777  27.2143 215.7335
215.7602 215.7805 215.8029 215.8050 215.8148 215.8790 215.8842
 --------------------------------------------------------------

          Ground-State Mulliken Net Atomic Charges

     Atom                 Charge (a.u.)
  ----------------------------------------
      1 C                    -0.653905
      2 C                    -1.676057
      3 Cl                    0.609590
      4 C                     0.143822
      5 Cl                    0.640580
      6 C                     0.426444
      7 Cl                    0.674185
      8 C                     0.116442
      9 Cl                    0.639645
     10 C                    -1.670955
     11 Cl                    0.615319
     12 C                    -0.225102
     13 C                    -0.719977
     14 Cl                    0.407502
     15 C                    -0.166025
     16 H                     0.241191
     17 C                     0.317777
     18 Cl                    0.518555
     19 C                    -0.168562
     20 H                     0.240957
     21 C                    -0.717949
     22 Cl                    0.406521
  ----------------------------------------
  Sum of atomic charges =     0.000000

 -----------------------------------------------------------------
                    Cartesian Multipole Moments
 -----------------------------------------------------------------
    Charge (ESU x 10^10)
                 0.0000
    Dipole Moment (Debye)
         X       0.8986      Y      -0.0202      Z      -0.5396
       Tot       1.0483
    Quadrupole Moments (Debye-Ang)
        XX    -167.4340     XY      -0.5313     YY    -167.9907
        XZ      -1.7112     YZ      -0.8552     ZZ    -169.2211
    Octopole Moments (Debye-Ang^2)
       XXX     -96.3864    XXY      -3.5636    XYY     -22.6135
       YYY       1.5613    XXZ      17.8597    XYZ      -2.6220
       YYZ      13.6131    XZZ     -31.7962    YZZ       5.4701
       ZZZ      57.9753
    Hexadecapole Moments (Debye-Ang^3)
      XXXX   -7021.3912   XXXY     -38.4009   XXYY   -1421.2631
      XYYY     -43.3654   YYYY   -1636.8888   XXXZ    1372.8785
      XXYZ     -52.8595   XYYZ     442.9351   YYYZ    -192.1883
      XXZZ   -1845.1499   XYZZ      13.3697   YYZZ    -948.8725
      XZZZ    1379.1937   YZZZ    -160.2188   ZZZZ   -4079.0532
 -----------------------------------------------------------------
Archival summary:
1\1\november\OPT\ProcedureUnspecified\BasisUnspecified\l8122\taweetha\WedJan817:37:402020WedJan817:37:402020\0\\#,OPT,ProcedureUnspecified,BasisUnspecified,\\0,1\Cl\C,1,1.74205\C,2,1.39938,1,118.752\C,3,1.39905,2,118.576,1,179.946,0\C,2,1.3994,1,120.003,3,-179.978,0\C,4,1.39949,3,121.163,2,0.0935238,0\C,5,1.40171,2,119.382,1,179.952,0\C,3,1.49072,2,120.585,1,-0.407115,0\C,8,1.40071,3,121.772,2,89.4704,0\C,9,1.3903,8,122.405,3,-179.449,0\H,10,1.08078,9,120.524,8,179.815,0\C,10,1.38935,9,118.444,8,-0.0787036,0\C,12,1.38917,10,121.546,9,-0.0862923,0\H,13,1.08051,12,121.075,10,-179.934,0\C,13,1.38994,12,118.392,10,0.160701,0\Cl,7,1.73538,5,119.933,2,-179.83,0\Cl,5,1.73544,2,120.389,1,-0.0112052,0\Cl,6,1.73552,4,120.374,3,179.838,0\Cl,4,1.74175,3,118.842,2,-179.998,0\Cl,9,1.75139,8,119.69,3,0.495969,0\Cl,12,1.75141,10,119.24,9,179.884,0\Cl,15,1.7518,13,117.879,12,179.798,0\\\@

 Total job time:  23588.27s(wall), 23587.11s(cpu) 
 Wed Jan  8 17:37:40 2020

        *************************************************************
        *                                                           *
        *  Thank you very much for using Q-Chem.  Have a nice day.  *
        *                                                           *
        *************************************************************


 
User input: 2 of 2 
 
                  Welcome to Q-Chem
     A Quantum Leap Into The Future Of Chemistry


 Q-Chem 5.2 (devel), Q-Chem, Inc., Pleasanton, CA (2019)

 Yihan Shao,  Zhengting Gan,  E. Epifanovsky,  A. T. B. Gilbert,  M. Wormit,  
 J. Kussmann,  A. W. Lange,  A. Behn,  Jia Deng,  Xintian Feng,  D. Ghosh,  
 M. Goldey,  P. R. Horn,  L. D. Jacobson,  I. Kaliman,  T. Kus,  A. Landau,  
 Jie Liu,  E. I. Proynov,  R. M. Richard,  R. P. Steele,  E. J. Sundstrom,  
 H. L. Woodcock III,  P. M. Zimmerman,  D. Zuev,  B. Albrecht,  E. Alguire,  
 S. A. Baeppler,  D. Barton,  Z. Benda,  Y. A. Bernard,  E. J. Berquist,  
 K. B. Bravaya,  H. Burton,  D. Casanova,  Chun-Min Chang,  Yunqing Chen,  
 A. Chien,  K. D. Closser,  M. P. Coons,  S. Coriani,  S. Dasgupta,  
 A. L. Dempwolff,  M. Diedenhofen,  Hainam Do,  R. G. Edgar,  Po-Tung Fang,  
 S. Faraji,  S. Fatehi,  Qingguo Feng,  K. D. Fenk,  J. Fosso-Tande,  
 J. Gayvert,  Qinghui Ge,  A. Ghysels,  G. Gidofalvi,  J. Gomes,  
 J. Gonthier,  A. Gunina,  D. Hait,  M. W. D. Hanson-Heine,  
 P. H. P. Harbach,  A. W. Hauser,  M. F. Herbst,  J. E. Herr,  
 E. G. Hohenstein,  Z. C. Holden,  Kerwin Hui,  B. C. Huynh,  T.-C. Jagau,  
 Hyunjun Ji,  B. Kaduk,  K. Khistyaev,  Jaehoon Kim,  P. Klunzinger,  K. Koh,  
 D. Kosenkov,  L. Koulias,  T. Kowalczyk,  C. M. Krauter,  A. Kunitsa,  
 Ka Un Lao,  A. Laurent,  K. V. Lawler,  Joonho Lee,  D. Lefrancois,  
 S. Lehtola,  D. S. Levine,  Yi-Pei Li,  You-Sheng Lin,  Fenglai Liu,  
 E. Livshits,  A. Luenser,  P. Manohar,  E. Mansoor,  S. F. Manzer,  
 Shan-Ping Mao,  Yuezhi Mao,  N. Mardirossian,  A. V. Marenich,  
 T. Markovich,  L. A. Martinez-Martinez,  S. A. Maurer,  N. J. Mayhall,  
 S. C. McKenzie,  J.-M. Mewes,  P. Morgante,  A. F. Morrison,  
 J. W. Mullinax,  K. Nanda,  T. S. Nguyen-Beck,  R. Olivares-Amaya,  
 J. A. Parkhill,  Zheng Pei,  T. M. Perrine,  F. Plasser,  P. Pokhilko,  
 S. Prager,  A. Prociuk,  E. Ramos,  D. R. Rehn,  F. Rob,  M. Scheurer,  
 M. Schneider,  N. Sergueev,  S. M. Sharada,  S. Sharma,  D. W. Small,  
 T. Stauch,  T. Stein,  Yu-Chuan Su,  A. J. W. Thom,  A. Tkatchenko,  
 T. Tsuchimochi,  N. M. Tubman,  L. Vogt,  M. L. Vidal,  O. Vydrov,  
 M. A. Watson,  J. Wenzel,  M. de Wergifosse,  T. A. Wesolowski,  A. White,  
 J. Witte,  A. Yamada,  Jun Yang,  K. Yao,  S. Yeganeh,  S. R. Yost,  
 Zhi-Qiang You,  A. Zech,  Igor Ying Zhang,  Xing Zhang,  Yan Zhao,  
 Ying Zhu,  B. R. Brooks,  G. K. L. Chan,  C. J. Cramer,  M. S. Gordon,  
 W. J. Hehre,  A. Klamt,  M. W. Schmidt,  C. D. Sherrill,  D. G. Truhlar,  
 A. Aspuru-Guzik,  R. Baer,  A. T. Bell,  N. A. Besley,  Jeng-Da Chai,  
 A. E. DePrince, III,  R. A. DiStasio Jr.,  A. Dreuw,  B. D. Dunietz,  
 T. R. Furlani,  Chao-Ping Hsu,  Yousung Jung,  Jing Kong,  D. S. Lambrecht,  
 WanZhen Liang,  C. Ochsenfeld,  V. A. Rassolov,  L. V. Slipchenko,  
 J. E. Subotnik,  T. Van Voorhis,  J. M. Herbert,  A. I. Krylov,  
 P. M. W. Gill,  M. Head-Gordon

 Contributors to earlier versions of Q-Chem not listed above: 
 R. D. Adamson,  B. Austin,  J. Baker,  G. J. O. Beran,  K. Brandhorst,  
 S. T. Brown,  E. F. C. Byrd,  A. K. Chakraborty,  C.-L. Cheng,  
 Siu Hung Chien,  D. M. Chipman,  D. L. Crittenden,  H. Dachsel,  
 R. J. Doerksen,  A. D. Dutoi,  L. Fusti-Molnar,  W. A. Goddard III,  
 A. Golubeva-Zadorozhnaya,  S. R. Gwaltney,  G. Hawkins,  A. Heyden,  
 S. Hirata,  G. Kedziora,  F. J. Keil,  C. Kelley,  Jihan Kim,  R. A. King,  
 R. Z. Khaliullin,  P. P. Korambath,  W. Kurlancheek,  A. M. Lee,  M. S. Lee,  
 S. V. Levchenko,  Ching Yeh Lin,  D. Liotard,  R. C. Lochan,  I. Lotan,  
 P. E. Maslen,  N. Nair,  D. P. O'Neill,  D. Neuhauser,  E. Neuscamman,  
 C. M. Oana,  R. Olson,  B. Peters,  R. Peverati,  P. A. Pieniazek,  
 Y. M. Rhee,  J. Ritchie,  M. A. Rohrdanz,  E. Rosta,  N. J. Russ,  
 H. F. Schaefer III,  N. E. Schultz,  N. Shenvi,  A. C. Simmonett,  A. Sodt,  
 D. Stuck,  K. S. Thanthiriwatte,  V. Vanovschi,  Tao Wang,  A. Warshel,  
 C. F. Williams,  Q. Wu,  X. Xu,  W. Zhang

 Please cite Q-Chem as follows:
 Y. Shao et al., Mol. Phys. 113, 184-215 (2015)
 DOI: 10.1080/00268976.2014.952696

 Q-Chem 5.2.1 for Intel X86 EM64T Linux

 Parts of Q-Chem use Armadillo 8.300.2 (Tropical Shenanigans).
 http://arma.sourceforge.net/

 Q-Chem begins on Wed Jan  8 17:37:40 2020  

Host: 
0

     Scratch files written to /scratch/taweetham/qchem6233//
NAlpha2: 210
NElect   210
Mult     1
The previous job contains 0 fragments, simply inherited here

 Q-Chem warning in module libgen/rem_setup.C, line 2168:

 Setting Thresh to 1e-14


Checking the input file for inconsistencies... 	...done.

--------------------------------------------------------------
User input:
--------------------------------------------------------------

$MOLECULE
READ
$END

$REM
   JOB_TYPE 	FREQUENCY
   BASIS 	6-311++G**
   METHOD	B3LYP
   SCF_GUESS_ALWAYS     TRUE
   S2THRESH     15
   THRESH       15
   MEM_TOTAL    10000
$END

--------------------------------------------------------------
 ----------------------------------------------------------------
             Standard Nuclear Orientation (Angstroms)
    I     Atom           X                Y                Z
 ----------------------------------------------------------------
    1      C       0.1869248347     0.0067135244     0.0096801666
    2      C       0.9083085877     1.2053809579     0.0215607742
    3      Cl      0.0343111261     2.7118469912     0.0406647472
    4      C       2.3077886536     1.2084665181     0.0164043523
    5      Cl      3.1820920821     2.7076336920     0.0271269742
    6      C       2.9999413369    -0.0104342091    -0.0007969425
    7      Cl      4.7352598752    -0.0196944237    -0.0113927514
    8      C       2.2939579375    -1.2213319950    -0.0106738534
    9      Cl      3.1492831736    -2.7312307503    -0.0299770582
   10      C       0.8947258284    -1.2003664255    -0.0056006484
   11      Cl      0.0010747014    -2.6956693162    -0.0189832821
   12      C      -1.3037786086     0.0120086727     0.0052887716
   13      C      -2.0319006543     0.0342766858    -1.1914506679
   14      Cl     -1.1816410403     0.0656153473    -2.7227457310
   15      C      -3.4215513757     0.0299636420    -1.2196244239
   16      H      -3.9515715809     0.0473241817    -2.1610502536
   17      C      -4.1066554139     0.0008714864    -0.0114884953
   18      Cl     -5.8580026738    -0.0102085874    -0.0220049134
   19      C      -3.4351377492    -0.0202574221     1.2046214775
   20      H      -3.9765575476    -0.0431725310     2.1397319253
   21      C      -2.0449004014    -0.0135413272     1.1935935845
   22      Cl     -1.2128601105    -0.0397430883     2.7345022356
 ----------------------------------------------------------------
 Molecular Point Group                 C1    NOp =  1
 Largest Abelian Subgroup              C1    NOp =  1
 Nuclear Repulsion Energy =        2751.50836375 hartrees
 There are      105 alpha and      105 beta electrons
 Requested basis set is 6-311++G(d,p)
 There are 186 shells and 518 basis functions

 Total QAlloc Memory Limit  10000 MB
 Mega-Array Size       188 MB
 MEM_STATIC part       192 MB
 A cutoff of  1.0D-15 yielded  12474 shell pairs
 There are    108526 function pairs (    116742 Cartesian)
 Smallest overlap matrix eigenvalue = 8.67E-08
 Linear dependence detected in AO basis
 Number of orthogonalized atomic orbitals = 512
 Maximum deviation from orthogonality = 5.960E-10
 Guess from superposition of atomic densities
 Warning:  Energy on first SCF cycle will be non-variational
 SAD guess density has 210.000000 electrons

 -----------------------------------------------------------------------
  General SCF calculation program by
  Eric Jon Sundstrom, Paul Horn, Yuezhi Mao, Dmitri Zuev, Alec White,
  David Stuck, Shaama M.S., Shane Yost, Joonho Lee, David Small,
  Daniel Levine, Susi Lehtola, Hugh Burton, Evgeny Epifanovsky,
  Bang C. Huynh
 -----------------------------------------------------------------------
 Exchange:     0.2000 Hartree-Fock + 0.0800 Slater + 0.7200 B88
 Correlation:  0.1900 VWN1RPA + 0.8100 LYP
 Using SG-1 standard quadrature grid
 A restricted SCF calculation will be
 performed using DIIS
 SCF converges when DIIS error is below 1.0e-08
 ---------------------------------------
  Cycle       Energy         DIIS error
 ---------------------------------------
    1   -4145.0607449573      2.66e-02  
    2   -4140.2624956007      1.75e-03  
    3   -4140.2125158917      2.07e-03  
    4   -4140.3528833125      5.16e-04  
    5   -4140.3599253346      2.60e-04  
    6   -4140.3619611607      9.29e-05  
    7   -4140.3622325563      2.75e-05  
    8   -4140.3622553048      6.50e-06  
    9   -4140.3622565815      2.02e-06  
   10   -4140.3622566971      7.93e-07  
   11   -4140.3622567166      1.51e-07  
   12   -4140.3622567171      9.15e-08  
   13   -4140.3622567174      2.36e-08  
   14   -4140.3622567175      5.22e-09  Convergence criterion met
 ---------------------------------------
 SCF time:   CPU 974.50s  wall 975.00s 
 SCF   energy in the final basis set =    -4140.3622567175
 Total energy in the final basis set =    -4140.3622567175

 --------------------------------------------------------------

                    Orbital Energies (a.u.)
 --------------------------------------------------------------

 Alpha MOs
 -- Occupied --
********-101.5837-101.5836-101.5832-101.5831-101.5798-101.5797-101.5791
-10.2891 -10.2857 -10.2856 -10.2848 -10.2848 -10.2784 -10.2784 -10.2756
-10.2481 -10.2415 -10.2221 -10.2220  -9.4995  -9.4983  -9.4983  -9.4979
 -9.4979  -9.4945  -9.4945  -9.4936  -7.2644  -7.2634  -7.2633  -7.2629
 -7.2628  -7.2592  -7.2592  -7.2582  -7.2544  -7.2535  -7.2532  -7.2531
 -7.2528  -7.2527  -7.2522  -7.2521  -7.2519  -7.2518  -7.2494  -7.2493
 -7.2488  -7.2487  -7.2485  -7.2481  -0.9758  -0.9499  -0.9288  -0.9180
 -0.9031  -0.9003  -0.8836  -0.8723  -0.8449  -0.8389  -0.8009  -0.7711
 -0.7495  -0.7474  -0.6635  -0.6432  -0.6366  -0.6232  -0.5662  -0.5604
 -0.5408  -0.5276  -0.4994  -0.4902  -0.4768  -0.4753  -0.4725  -0.4707
 -0.4544  -0.4487  -0.4340  -0.4205  -0.4191  -0.4163  -0.3970  -0.3905
 -0.3887  -0.3642  -0.3623  -0.3623  -0.3585  -0.3482  -0.3474  -0.3467
 -0.3369  -0.3364  -0.3318  -0.3294  -0.3181  -0.2799  -0.2786  -0.2782
 -0.2705
 -- Virtual --
 -0.0683  -0.0659  -0.0623  -0.0610  -0.0575  -0.0351  -0.0114  -0.0094
  0.0002   0.0071   0.0087   0.0098   0.0124   0.0214   0.0251   0.0290
  0.0384   0.0421   0.0461   0.0486   0.0538   0.0602   0.0620   0.0650
  0.0746   0.0789   0.0811   0.0819   0.0831   0.0843   0.0890   0.0949
  0.0959   0.0963   0.1008   0.1046   0.1092   0.1111   0.1113   0.1123
  0.1138   0.1202   0.1214   0.1254   0.1264   0.1338   0.1370   0.1421
  0.1427   0.1496   0.1496   0.1511   0.1543   0.1624   0.1647   0.1671
  0.1685   0.1695   0.1773   0.1791   0.1881   0.1927   0.1935   0.1998
  0.2002   0.2026   0.2115   0.2134   0.2138   0.2231   0.2239   0.2270
  0.2323   0.2349   0.2384   0.2421   0.2442   0.2501   0.2593   0.2596
  0.2601   0.2636   0.2649   0.2741   0.2765   0.2793   0.2805   0.2811
  0.2857   0.2871   0.2890   0.2936   0.3009   0.3056   0.3098   0.3139
  0.3166   0.3262   0.3419   0.3529   0.3680   0.3823   0.3892   0.3980
  0.4254   0.4285   0.4317   0.4392   0.4430   0.4465   0.4536   0.4548
  0.4623   0.4633   0.4659   0.4680   0.4773   0.4803   0.4827   0.4875
  0.4968   0.5029   0.5054   0.5111   0.5120   0.5136   0.5248   0.5364
  0.5472   0.5559   0.5687   0.5695   0.5718   0.5793   0.5846   0.5945
  0.5983   0.6066   0.6086   0.6120   0.6139   0.6162   0.6231   0.6283
  0.6364   0.6385   0.6450   0.6639   0.6644   0.6648   0.6759   0.6888
  0.6919   0.6995   0.7097   0.7665   0.7728   0.7888   0.8038   0.8074
  0.8097   0.8235   0.8267   0.8287   0.8327   0.8338   0.8342   0.8368
  0.8380   0.8397   0.8406   0.8480   0.8513   0.8537   0.8545   0.8553
  0.8595   0.8656   0.8735   0.8907   0.8917   0.8924   0.8962   0.8993
  0.9101   0.9110   0.9137   0.9150   0.9256   0.9293   0.9389   0.9392
  0.9442   0.9500   0.9516   0.9650   0.9656   0.9714   0.9737   0.9772
  0.9795   0.9883   1.0179   1.0224   1.0276   1.0372   1.0595   1.0609
  1.0669   1.0682   1.0958   1.1004   1.1205   1.1734   1.1760   1.1781
  1.1971   1.1979   1.2059   1.2175   1.2358   1.2385   1.2654   1.2675
  1.2711   1.2806   1.2864   1.2920   1.2946   1.2982   1.2998   1.3173
  1.3226   1.3291   1.3866   1.3932   1.3942   1.4346   1.4619   1.4804
  1.5009   1.5391   1.5456   1.5484   1.5716   1.5778   1.6032   1.6177
  1.6549   1.6551   1.6888   1.7144   1.7324   1.7404   1.7839   1.8004
  1.8024   1.8093   1.8156   1.8163   1.8358   1.8677   1.8763   1.9017
  1.9089   1.9275   1.9439   1.9515   1.9672   1.9920   2.0606   2.0665
  2.0762   2.1127   2.1189   2.1553   2.2214   2.2219   2.2269   2.2297
  2.2301   2.2439   2.2572   2.2591   2.2689   2.2886   2.2950   2.3199
  2.3224   2.3342   2.3446   2.3451   2.3897   2.3912   2.4123   2.4219
  2.4234   2.4348   2.4502   2.4539   2.4694   2.4867   2.5191   2.5292
  2.5293   2.5454   2.5587   2.5594   2.5788   2.6293   2.6477   2.6627
  2.6662   2.6862   2.6926   2.7125   2.7192   2.7349   2.7357   2.7628
  2.7896   2.8037   2.8123   2.8216   2.8766   2.9501   2.9565   3.0410
  3.0678   3.0930   3.1066   3.1118   3.1218   3.1249   3.1451   3.1854
  3.2176   3.2361   3.2414   3.2760   3.3234   3.4442   3.5078   3.5190
  3.6166   3.6954   3.6992   3.7753   3.8815   3.8906   3.9792   4.0811
  4.3114   4.7990   4.8015   9.7421   9.7676   9.7845   9.8030   9.8060
  9.8133   9.8600   9.8732  23.2749  23.4846  23.7694  23.8190  23.8457
 23.8642  23.9159  23.9239  23.9704  24.0338  24.0753  24.1082  25.7627
 25.7699  25.8120  25.8238  25.8552  25.9318  25.9798  26.0035  26.0887
 26.0911  26.1171  26.1974  26.2392  26.3554  26.3697  26.3860  26.4929
 26.5598  26.5979  26.6876  26.6950  26.8065  26.8777  27.2142 215.7335
215.7602 215.7805 215.8028 215.8051 215.8148 215.8789 215.8841
 --------------------------------------------------------------

          Ground-State Mulliken Net Atomic Charges

     Atom                 Charge (a.u.)
  ----------------------------------------
      1 C                    -0.670361
      2 C                    -1.657110
      3 Cl                    0.603938
      4 C                     0.146300
      5 Cl                    0.640796
      6 C                     0.415965
      7 Cl                    0.674308
      8 C                     0.118761
      9 Cl                    0.639569
     10 C                    -1.652447
     11 Cl                    0.609701
     12 C                    -0.223714
     13 C                    -0.713454
     14 Cl                    0.408531
     15 C                    -0.170236
     16 H                     0.240864
     17 C                     0.310424
     18 Cl                    0.518483
     19 C                    -0.174762
     20 H                     0.240864
     21 C                    -0.714818
     22 Cl                    0.408398
  ----------------------------------------
  Sum of atomic charges =     0.000000

 -----------------------------------------------------------------
                    Cartesian Multipole Moments
 -----------------------------------------------------------------
    Charge (ESU x 10^10)
                -0.0000
    Dipole Moment (Debye)
         X      -1.0494      Y      -0.0004      Z      -0.0026
       Tot       1.0494
    Quadrupole Moments (Debye-Ang)
        XX    -166.7588     XY      -0.0065     YY    -170.6415
        XZ      -0.0119     YZ      -0.0740     ZZ    -167.6059
    Octopole Moments (Debye-Ang^2)
       XXX      22.5857    XXY      -0.1016    XYY      10.1966
       YYY      -0.1058    XXZ       0.0255    XYZ       0.3298
       YYZ      -0.0203    XZZ      -5.1366    YZZ      -0.0386
       ZZZ      -0.1365
    Hexadecapole Moments (Debye-Ang^3)
      XXXX   -8617.7219   XXXY       0.9789   XXYY   -1869.5934
      XYYY       0.1771   YYYY   -2506.0122   XXXZ      -1.9554
      XXYZ      -1.2515   XYYZ      -0.3320   YYYZ       1.8313
      XXZZ   -1658.9238   XYZZ       0.1822   YYZZ    -708.0422
      XZZZ       0.1643   YZZZ      -1.5331   ZZZZ   -1499.2030
 -----------------------------------------------------------------
 Calculating MO derivatives via CPSCF
    1     0    69    0.0167704  
    2     0    69    0.0052479  
    3     0    69    0.0007007  
    4     1    68    0.0000815  
    5    56    13    0.0000061  
    6    69     0    0.0000004  Converged
 Time for AOints: 1683.7 s (CPU) 1683.7 s (wall)
 ------------------------------------------------------------------------------
                     AOints        : Timing summary (seconds)
 ------------------------------------------------------------------------------
     job step          cpu (% of tot)      sys (% of tot)     wall (% of tot)
 ------------------------------------------------------------------------------
  AOints            0.1684E+04 (10.2)   0.1400E-04 ( 2.9)   0.1684E+04 (10.2)
 ------------------------------------------------------------------------------
   Grand Totals     0.1651E+05          0.4810E-03          0.1651E+05
 ------------------------------------------------------------------------------
 Polarizability Matrix (a.u.)
            1           2           3
    1-327.0865821  -0.2894010   0.1918304
    2  -0.2894010-220.6396422   0.2043297
    3   0.1918304   0.2043297-187.9484766
 Calculating analytic Hessian of the SCF energy

 Direct stationary perturbation theory relativistic correction:

 rels  =       6.314369459384
 relv  =     -24.638044029306
 rel2e =       6.988621190258
 E_rel =     -11.335053379664

 Hessian of the SCF Energy
            1           2           3           4           5           6
    1   0.6380867   0.0008910   0.0002701  -0.1660187  -0.1191595  -0.0012288
    2   0.0008910   0.6213751   0.0048173  -0.0570867  -0.2376953  -0.0019850
    3   0.0002701   0.0048173   0.1681076  -0.0005540  -0.0018004  -0.0570454
    4  -0.1660187  -0.0570867  -0.0005540   0.5918903   0.0469959  -0.0007337
    5  -0.1191595  -0.2376953  -0.0018004   0.0469959   0.5322956   0.0045025
    6  -0.0012288  -0.0019850  -0.0570454  -0.0007337   0.0045025   0.1160119
    7   0.0047984  -0.0002129  -0.0000188  -0.0706131   0.0524327   0.0007113
    8   0.0196713  -0.0409458  -0.0005679   0.0554887  -0.1328299  -0.0012537
    9   0.0002047  -0.0004487   0.0041302   0.0006817  -0.0012222  -0.0234962
   10  -0.0247127  -0.0757405  -0.0007538  -0.2971024   0.0302206   0.0010737
   11  -0.0234799   0.0311585   0.0003002  -0.0323299  -0.0958698  -0.0002372
   12  -0.0001442   0.0005126   0.0046284   0.0006535  -0.0004871  -0.0553629
   13  -0.0029480   0.0041390   0.0000599  -0.0205016  -0.0330805  -0.0002264
   14   0.0003983   0.0027174  -0.0000129  -0.0123724  -0.0176911  -0.0001339
   15   0.0000242  -0.0000206   0.0035888  -0.0000613  -0.0000654   0.0029182
   16   0.0006129  -0.0003883   0.0000184  -0.0266241   0.0235032   0.0003966
   17  -0.0003752  -0.0664544  -0.0007823   0.0812377   0.0318066  -0.0000594
   18  -0.0000226  -0.0007808   0.0014994   0.0010344   0.0002168   0.0036121
   19  -0.0019911   0.0000171   0.0000354   0.0040340   0.0025353   0.0000248
   20   0.0000120   0.0003979   0.0000155  -0.0008581  -0.0032858  -0.0000773
   21   0.0000027   0.0000290  -0.0010592  -0.0000407  -0.0000999   0.0036497
   22  -0.0235174   0.0763173   0.0009868  -0.0544242  -0.0300168  -0.0000983
   23   0.0240504   0.0299780   0.0003089  -0.0292670  -0.0165102  -0.0000939
   24   0.0003717   0.0000706   0.0046152  -0.0001507  -0.0001161   0.0014939
   25  -0.0029784  -0.0040689  -0.0000428   0.0003445   0.0000541   0.0000007
   26  -0.0003467   0.0027676  -0.0000005  -0.0000287  -0.0000390   0.0000026
   27   0.0000189  -0.0000012   0.0035938   0.0000163   0.0000143  -0.0007853
   28  -0.1637637   0.0559084   0.0008220   0.0650315   0.0284278   0.0000792
   29   0.1179056  -0.2390164  -0.0022965  -0.0299188  -0.0631462  -0.0006390
   30   0.0016865  -0.0021936  -0.0571338  -0.0006049  -0.0008999   0.0044921
   31   0.0045029  -0.0003574  -0.0000333  -0.0011702   0.0018155   0.0000571
   32  -0.0201289  -0.0408078  -0.0004476   0.0047861   0.0012617  -0.0000234
   33  -0.0002272  -0.0005336   0.0041344   0.0000935  -0.0000138   0.0039941
   34  -0.2167019   0.0006682  -0.0003715  -0.0220849  -0.0115695  -0.0000484
   35   0.0004917  -0.0750271   0.0002562  -0.0266203   0.0039973  -0.0000173
   36  -0.0005485   0.0001783  -0.0766683  -0.0002567  -0.0000166   0.0040244
   37  -0.0225194   0.0005357  -0.0266669  -0.0008136   0.0029777  -0.0000335
   38   0.0003168   0.0028553  -0.0000601  -0.0002522  -0.0008698   0.0013200
   39  -0.0110390   0.0000159   0.0047714   0.0032017  -0.0006258  -0.0009689
   40  -0.0019236   0.0000687  -0.0026571   0.0003506   0.0000372  -0.0013508
   41  -0.0000714  -0.0022587  -0.0000179  -0.0005913  -0.0002320  -0.0006465
   42   0.0026023  -0.0000322  -0.0014266  -0.0011605   0.0005895  -0.0009666
   43   0.0016673   0.0000084  -0.0021150  -0.0007031   0.0005662   0.0000517
   44   0.0000831   0.0055828   0.0002015   0.0008483  -0.0003011  -0.0000500
   45  -0.0021154   0.0001797  -0.0043980  -0.0001847   0.0008555   0.0000763
   46  -0.0002042   0.0000180  -0.0011919  -0.0001689   0.0002689   0.0000168
   47  -0.0000092   0.0003102  -0.0000097   0.0000516   0.0001413  -0.0000654
   48   0.0001494  -0.0000006   0.0002907   0.0000206   0.0000041   0.0000246
   49  -0.0006636  -0.0000057   0.0000074   0.0003977  -0.0002978  -0.0000097
   50  -0.0000110  -0.0010131   0.0000158  -0.0002486   0.0001350   0.0000038
   51  -0.0000044  -0.0000110  -0.0016614  -0.0000086   0.0000061   0.0000623
   52   0.0012634   0.0000124   0.0000066  -0.0004756   0.0004264   0.0000030
   53   0.0000052  -0.0003575  -0.0000135  -0.0000105  -0.0000217   0.0000016
   54   0.0000073  -0.0000117   0.0002185  -0.0000031   0.0000036  -0.0000069
   55   0.0016579  -0.0000465   0.0021720  -0.0006988   0.0005618  -0.0000249
   56  -0.0000172   0.0056018   0.0002062   0.0008581  -0.0002549   0.0000301
   57   0.0021661   0.0002459  -0.0043514   0.0002420  -0.0008615   0.0000558
   58  -0.0002062  -0.0000280   0.0011871  -0.0001747   0.0002682  -0.0000097
   59   0.0000035   0.0003158   0.0000166   0.0000539   0.0001372   0.0000658
   60  -0.0001538   0.0000034   0.0003057  -0.0000183   0.0000058   0.0000241
   61  -0.0226072  -0.0006033   0.0263398  -0.0008749   0.0029723   0.0000927
   62  -0.0002640   0.0027902  -0.0000918  -0.0001247  -0.0008376  -0.0012861
   63   0.0106307  -0.0000304   0.0051037  -0.0032428   0.0005927  -0.0009642
   64  -0.0018291  -0.0000454   0.0025109   0.0004036   0.0000551   0.0012576
   65   0.0000313  -0.0022767  -0.0000353  -0.0006001  -0.0001918   0.0006423
   66  -0.0026617  -0.0000037  -0.0012437   0.0010828  -0.0005795  -0.0008431
            7           8           9          10          11          12
    1   0.0047984   0.0196713   0.0002047  -0.0247127  -0.0234799  -0.0001442
    2  -0.0002129  -0.0409458  -0.0004487  -0.0757405   0.0311585   0.0005126
    3  -0.0000188  -0.0005679   0.0041302  -0.0007538   0.0003002   0.0046284
    4  -0.0706131   0.0554887   0.0006817  -0.2971024  -0.0323299   0.0006535
    5   0.0524327  -0.1328299  -0.0012222   0.0302206  -0.0958698  -0.0004871
    6   0.0007113  -0.0012537  -0.0234962   0.0010737  -0.0002372  -0.0553629
    7   0.0998020  -0.0791609  -0.0010896  -0.0206373   0.0331148   0.0004352
    8  -0.0791609   0.1922347   0.0021699   0.0111967  -0.0174650  -0.0002516
    9  -0.0010896   0.0021699   0.0122288   0.0002419  -0.0003275   0.0032912
   10  -0.0206373   0.0111967   0.0002419   0.5879432  -0.0365370  -0.0025613
   11   0.0331148  -0.0174650  -0.0003275  -0.0365370   0.5390662   0.0049330
   12   0.0004352  -0.0002516   0.0032912  -0.0025613   0.0049330   0.1064660
   13  -0.0079459  -0.0037819  -0.0000060  -0.0724551  -0.0572976  -0.0003343
   14   0.0039362   0.0031522   0.0000150  -0.0570550  -0.1363158  -0.0008538
   15   0.0000813   0.0000498  -0.0007234  -0.0002891  -0.0008138  -0.0220321
   16  -0.0022595  -0.0008121   0.0000187  -0.1434537   0.1158793   0.0017495
   17  -0.0045157   0.0021207   0.0000315   0.0534458  -0.2461991  -0.0025537
   18  -0.0000272  -0.0000116   0.0035725   0.0010882  -0.0028234  -0.0530846
   19  -0.0013077   0.0006327   0.0000097  -0.0382904   0.0030626   0.0002809
   20   0.0012560  -0.0001789  -0.0000075   0.0232316  -0.0003483  -0.0001593
   21   0.0000232  -0.0000072   0.0001429   0.0005220  -0.0000693   0.0034628
   22   0.0007284   0.0004652  -0.0000316   0.0621196  -0.0280059  -0.0005472
   23   0.0004144   0.0000460  -0.0000010   0.0266343  -0.0545892  -0.0007385
   24   0.0000082   0.0000069  -0.0008881   0.0001174  -0.0005627   0.0034007
   25  -0.0004498   0.0009138   0.0000100  -0.0011575  -0.0016590   0.0000010
   26   0.0009744  -0.0014680  -0.0000156  -0.0044665   0.0012065   0.0000109
   27   0.0000095  -0.0000144  -0.0001231  -0.0000473  -0.0000092   0.0034247
   28  -0.0012526  -0.0047474  -0.0000226  -0.0537893   0.0296667   0.0005133
   29  -0.0017883   0.0013473  -0.0000502   0.0304214  -0.0172448  -0.0003185
   30  -0.0000132  -0.0000431   0.0039976   0.0005777  -0.0003297   0.0014550
   31   0.0003537   0.0000537   0.0000017   0.0007145  -0.0004186  -0.0000171
   32  -0.0000840  -0.0019698  -0.0000253  -0.0004657   0.0000616   0.0000068
   33  -0.0000001  -0.0000198   0.0001793  -0.0000405   0.0000248  -0.0008876
   34  -0.0023876   0.0023338   0.0000381   0.0009523  -0.0024786  -0.0000378
   35  -0.0036900  -0.0025386   0.0000008  -0.0013873  -0.0034162  -0.0000972
   36  -0.0000543   0.0000025  -0.0023410   0.0000125  -0.0000683   0.0051813
   37   0.0003223  -0.0011308  -0.0007712  -0.0005243   0.0000106   0.0007900
   38  -0.0015163  -0.0010810  -0.0007408   0.0000459  -0.0001165  -0.0000624
   39  -0.0000211   0.0006433  -0.0001870   0.0000684   0.0002223  -0.0001658
   40  -0.0001364   0.0001316  -0.0001206   0.0004172   0.0002317   0.0001603
   41  -0.0001004   0.0002689  -0.0001657   0.0002161  -0.0001087   0.0001275
   42   0.0001160  -0.0000492   0.0002711   0.0002170  -0.0001085   0.0000204
   43   0.0003989   0.0000677   0.0002482   0.0000621   0.0001119   0.0000415
   44   0.0001270   0.0000578   0.0000799  -0.0000119   0.0002135  -0.0000793
   45   0.0002240  -0.0003303  -0.0002032  -0.0000323   0.0000995   0.0001917
   46   0.0000592  -0.0001010  -0.0000328  -0.0000136   0.0000078   0.0000563
   47   0.0000118  -0.0001158   0.0000123   0.0000260   0.0000032  -0.0000056
   48  -0.0000130  -0.0000016   0.0000050  -0.0000178  -0.0000208  -0.0000225
   49  -0.0000441  -0.0000529  -0.0000007  -0.0001595  -0.0004657  -0.0000036
   50   0.0002065   0.0001268  -0.0000012  -0.0000365  -0.0000322  -0.0000016
   51   0.0000268   0.0000216   0.0002312   0.0000009  -0.0000022   0.0000041
   52  -0.0000994  -0.0001655  -0.0000026   0.0001665   0.0002388   0.0000031
   53  -0.0000269   0.0000075  -0.0000006  -0.0000004  -0.0000056  -0.0000001
   54  -0.0000017  -0.0000025  -0.0000012   0.0000006   0.0000008   0.0000091
   55   0.0003541   0.0000308  -0.0002435   0.0000670   0.0001103  -0.0000393
   56   0.0001443   0.0000411  -0.0000709  -0.0000191   0.0002209   0.0000714
   57  -0.0002299   0.0003138  -0.0001985   0.0000268  -0.0000857   0.0001950
   58   0.0000572  -0.0001017   0.0000316  -0.0000143   0.0000074  -0.0000556
   59   0.0000092  -0.0001157  -0.0000138   0.0000257   0.0000031   0.0000052
   60   0.0000144  -0.0000052   0.0000041   0.0000171   0.0000212  -0.0000229
   61   0.0003661  -0.0010810   0.0007635  -0.0005029  -0.0000040  -0.0007824
   62  -0.0014645  -0.0010212   0.0007058   0.0000369  -0.0001064   0.0000755
   63  -0.0000598  -0.0006806  -0.0001813  -0.0000472  -0.0002320  -0.0001596
   64  -0.0001067   0.0001489   0.0000711   0.0003691   0.0002507  -0.0001622
   65  -0.0000679   0.0003269   0.0000760   0.0002119  -0.0001077  -0.0001333
   66  -0.0001213   0.0000303   0.0002889  -0.0001704   0.0000898   0.0000079
           13          14          15          16          17          18
    1  -0.0029480   0.0003983   0.0000242   0.0006129  -0.0003752  -0.0000226
    2   0.0041390   0.0027174  -0.0000206  -0.0003883  -0.0664544  -0.0007808
    3   0.0000599  -0.0000129   0.0035888   0.0000184  -0.0007823   0.0014994
    4  -0.0205016  -0.0123724  -0.0000613  -0.0266241   0.0812377   0.0010344
    5  -0.0330805  -0.0176911  -0.0000654   0.0235032   0.0318066   0.0002168
    6  -0.0002264  -0.0001339   0.0029182   0.0003966  -0.0000594   0.0036121
    7  -0.0079459   0.0039362   0.0000813  -0.0022595  -0.0045157  -0.0000272
    8  -0.0037819   0.0031522   0.0000498  -0.0008121   0.0021207  -0.0000116
    9  -0.0000060   0.0000150  -0.0007234   0.0000187   0.0000315   0.0035725
   10  -0.0724551  -0.0570550  -0.0002891  -0.1434537   0.0534458   0.0010882
   11  -0.0572976  -0.1363158  -0.0008138   0.1158793  -0.2461991  -0.0028234
   12  -0.0003343  -0.0008538  -0.0220321   0.0017495  -0.0025537  -0.0530846
   13   0.1034931   0.0811212   0.0003797   0.0011863   0.0001734   0.0000233
   14   0.0811212   0.1958468   0.0014680  -0.0201834  -0.0392436  -0.0003394
   15   0.0003797   0.0014680   0.0108705  -0.0002100  -0.0004338   0.0032704
   16   0.0011863  -0.0201834  -0.0002100   0.5102249   0.0006511  -0.0020471
   17   0.0001734  -0.0392436  -0.0004338   0.0006511   0.6059518   0.0055906
   18   0.0000233  -0.0003394   0.0032704  -0.0020471   0.0055906   0.1065942
   19   0.0004738   0.0009571   0.0000120  -0.1659414   0.0007309   0.0008198
   20   0.0091833  -0.0059063  -0.0001204   0.0007380  -0.0382906  -0.0001885
   21   0.0000902  -0.0000643  -0.0008823   0.0008549  -0.0001841  -0.0219279
   22  -0.0010841   0.0045005   0.0000676  -0.1453556  -0.0546833  -0.0001507
   23   0.0016867   0.0011319  -0.0000369  -0.1171246  -0.2445384  -0.0015673
   24   0.0000392  -0.0000465   0.0034144  -0.0008853  -0.0017794  -0.0530006
   25   0.0003662  -0.0003017  -0.0000056   0.0014840  -0.0006627   0.0000031
   26   0.0002716  -0.0017516  -0.0000249   0.0197378  -0.0393342  -0.0005358
   27   0.0000026  -0.0000211   0.0002671   0.0002228  -0.0004674   0.0032411
   28   0.0003411   0.0000267   0.0000096  -0.0278877  -0.0805820  -0.0007883
   29  -0.0000571  -0.0000402   0.0000043  -0.0228479   0.0330339   0.0004608
   30  -0.0000060   0.0000032  -0.0007811  -0.0001441   0.0006504   0.0036796
   31  -0.0004739  -0.0009886  -0.0000082  -0.0022045   0.0045682   0.0000697
   32  -0.0009258  -0.0014448  -0.0000083   0.0008491   0.0020575  -0.0000245
   33  -0.0000083  -0.0000088  -0.0001200   0.0000275  -0.0000537   0.0035612
   34   0.0000004   0.0004640   0.0000024  -0.0005364   0.0000032   0.0000114
   35  -0.0013886  -0.0005389   0.0000011  -0.0000071  -0.0013107   0.0000011
   36  -0.0000080  -0.0000045   0.0002246   0.0000072   0.0000087  -0.0013635
   37  -0.0001657  -0.0000928   0.0000641   0.0002093  -0.0000074  -0.0003067
   38  -0.0000731   0.0000351  -0.0000366  -0.0000023   0.0000607  -0.0000241
   39   0.0006198   0.0005105   0.0000168  -0.0002832   0.0000041   0.0002367
   40   0.0000626  -0.0000105  -0.0000132  -0.0000207   0.0000108   0.0001397
   41  -0.0000337  -0.0000087   0.0000000  -0.0000000   0.0001320   0.0000075
   42  -0.0001949  -0.0001735  -0.0000360  -0.0000062   0.0000137   0.0000230
   43  -0.0000922  -0.0001399  -0.0000052   0.0002077  -0.0000020   0.0000073
   44   0.0000791   0.0000366   0.0000038   0.0000015  -0.0000215   0.0000097
   45  -0.0000209  -0.0000479   0.0000153  -0.0000023   0.0000005  -0.0000974
   46  -0.0000292  -0.0000319   0.0000058   0.0000235  -0.0000002  -0.0000242
   47  -0.0000040  -0.0000154  -0.0000007   0.0000012   0.0000114  -0.0000009
   48   0.0000044   0.0000065   0.0000000   0.0000015  -0.0000003  -0.0000020
   49   0.0002866   0.0003365   0.0000014  -0.0004770   0.0000029   0.0000036
   50   0.0000063  -0.0000158   0.0000005  -0.0000027   0.0000341   0.0000044
   51   0.0000041   0.0000023  -0.0000044  -0.0000018  -0.0000006   0.0000638
   52  -0.0002883  -0.0002883  -0.0000007   0.0004016  -0.0000027  -0.0000028
   53  -0.0000033  -0.0000016   0.0000001   0.0000021   0.0000009   0.0000003
   54  -0.0000021  -0.0000019  -0.0000027   0.0000024   0.0000001  -0.0000225
   55  -0.0000966  -0.0001409   0.0000038   0.0002055   0.0000011  -0.0000110
   56   0.0000828   0.0000383  -0.0000070   0.0000004  -0.0000256  -0.0000142
   57   0.0000211   0.0000453   0.0000164  -0.0000005   0.0000012  -0.0000938
   58  -0.0000295  -0.0000316  -0.0000063   0.0000238  -0.0000008   0.0000226
   59  -0.0000035  -0.0000154   0.0000004   0.0000009   0.0000110   0.0000015
   60  -0.0000047  -0.0000073  -0.0000001  -0.0000013   0.0000001  -0.0000020
   61  -0.0001626  -0.0000891  -0.0000634   0.0002014  -0.0000026   0.0002879
   62  -0.0000560   0.0000453   0.0000382   0.0000002   0.0000665   0.0000227
   63  -0.0006216  -0.0005019   0.0000144   0.0002839   0.0000002   0.0002203
   64   0.0000636  -0.0000146   0.0000112  -0.0000200  -0.0000091  -0.0001291
   65  -0.0000384  -0.0000148   0.0000023   0.0000015   0.0001246  -0.0000047
   66   0.0001889   0.0001671  -0.0000348  -0.0000010   0.0000129   0.0000205
           19          20          21          22          23          24
    1  -0.0019911   0.0000120   0.0000027  -0.0235174   0.0240504   0.0003717
    2   0.0000171   0.0003979   0.0000290   0.0763173   0.0299780   0.0000706
    3   0.0000354   0.0000155  -0.0010592   0.0009868   0.0003089   0.0046152
    4   0.0040340  -0.0008581  -0.0000407  -0.0544242  -0.0292670  -0.0001507
    5   0.0025353  -0.0032858  -0.0000999  -0.0300168  -0.0165102  -0.0001161
    6   0.0000248  -0.0000773   0.0036497  -0.0000983  -0.0000939   0.0014939
    7  -0.0013077   0.0012560   0.0000232   0.0007284   0.0004144   0.0000082
    8   0.0006327  -0.0001789  -0.0000072   0.0004652   0.0000460   0.0000069
    9   0.0000097  -0.0000075   0.0001429  -0.0000316  -0.0000010  -0.0008881
   10  -0.0382904   0.0232316   0.0005220   0.0621196   0.0266343   0.0001174
   11   0.0030626  -0.0003483  -0.0000693  -0.0280059  -0.0545892  -0.0005627
   12   0.0002809  -0.0001593   0.0034628  -0.0005472  -0.0007385   0.0034007
   13   0.0004738   0.0091833   0.0000902  -0.0010841   0.0016867   0.0000392
   14   0.0009571  -0.0059063  -0.0000643   0.0045005   0.0011319  -0.0000465
   15   0.0000120  -0.0001204  -0.0008823   0.0000676  -0.0000369   0.0034144
   16  -0.1659414   0.0007380   0.0008549  -0.1453556  -0.1171246  -0.0008853
   17   0.0007309  -0.0382906  -0.0001841  -0.0546833  -0.2445384  -0.0017794
   18   0.0008198  -0.0001885  -0.0219279  -0.0001507  -0.0015673  -0.0530006
   19   0.2387822  -0.0010311  -0.0013338  -0.0385585  -0.0026089   0.0002087
   20  -0.0010311   0.0567044   0.0005269  -0.0228282  -0.0000290   0.0000952
   21  -0.0013338   0.0005269   0.0102048  -0.0000203  -0.0000241   0.0034575
   22  -0.0385585  -0.0228282  -0.0000203   0.5886986   0.0360326  -0.0015394
   23  -0.0026089  -0.0000290  -0.0000241   0.0360326   0.5384710   0.0043538
   24   0.0002087   0.0000952   0.0034575  -0.0015394   0.0043538   0.1063559
   25   0.0003536  -0.0092322  -0.0000994  -0.0710367   0.0564607   0.0008276
   26  -0.0010436  -0.0057268  -0.0000435   0.0562106  -0.1376555  -0.0013545
   27  -0.0000195  -0.0000096  -0.0008864   0.0008610  -0.0013446  -0.0219631
   28   0.0039998   0.0007709   0.0000027  -0.2972412   0.0348604   0.0012856
   29  -0.0026352  -0.0032662  -0.0000648  -0.0277099  -0.0958988  -0.0003756
   30  -0.0000199  -0.0000746   0.0036419   0.0005012  -0.0006186  -0.0554018
   31  -0.0013270  -0.0012443  -0.0000036  -0.0211488  -0.0330564  -0.0002935
   32  -0.0006162  -0.0001591   0.0000015  -0.0111314  -0.0169219  -0.0001825
   33  -0.0000039  -0.0000005   0.0001461  -0.0000087  -0.0001027   0.0032962
   34   0.0010593  -0.0000060  -0.0000061   0.0009676   0.0024333  -0.0000090
   35  -0.0000058   0.0000827  -0.0000013   0.0013514  -0.0034603  -0.0000874
   36  -0.0000108  -0.0000010   0.0001099   0.0000058  -0.0001273   0.0051537
   37  -0.0003579   0.0000008   0.0000596  -0.0005017  -0.0000112   0.0007736
   38  -0.0000090  -0.0000104   0.0000030  -0.0000341  -0.0001027   0.0000918
   39   0.0006032  -0.0000014  -0.0000395   0.0000605  -0.0002268  -0.0001618
   40  -0.0000891   0.0000012  -0.0000128   0.0003826  -0.0002494   0.0001665
   41   0.0000051   0.0000045  -0.0000010  -0.0002285  -0.0001082  -0.0001398
   42  -0.0002195   0.0000004  -0.0000055   0.0001799   0.0000885   0.0000217
   43  -0.0002024   0.0000010  -0.0000005   0.0000631  -0.0001128   0.0000417
   44   0.0000040   0.0000334  -0.0000008   0.0000208   0.0002194   0.0000624
   45  -0.0001866   0.0000014   0.0000162  -0.0000201  -0.0000923   0.0001977
   46  -0.0000617   0.0000003   0.0000027  -0.0000137  -0.0000088   0.0000552
   47  -0.0000016  -0.0000075   0.0000000  -0.0000270   0.0000010   0.0000085
   48   0.0000204  -0.0000003  -0.0000003  -0.0000168   0.0000220  -0.0000220
   49   0.0005434  -0.0000025  -0.0000033  -0.0001606   0.0004684   0.0000028
   50   0.0000038  -0.0000307  -0.0000005   0.0000358  -0.0000267  -0.0000086
   51   0.0000039  -0.0000006  -0.0000073   0.0000027   0.0000008   0.0000121
   52  -0.0004173   0.0000024   0.0000024   0.0001660  -0.0002386  -0.0000031
   53  -0.0000025  -0.0000038  -0.0000002   0.0000019  -0.0000092   0.0000014
   54  -0.0000026  -0.0000001   0.0000017   0.0000010  -0.0000018   0.0000080
   55  -0.0002051   0.0000018   0.0000028   0.0000628  -0.0001108  -0.0000469
   56  -0.0000061   0.0000337   0.0000015   0.0000202   0.0002152  -0.0000543
   57   0.0001799  -0.0000008   0.0000140   0.0000125   0.0000968   0.0001877
   58  -0.0000609   0.0000005  -0.0000019  -0.0000129  -0.0000064  -0.0000549
   59  -0.0000013  -0.0000076  -0.0000003  -0.0000260   0.0000014  -0.0000077
   60  -0.0000207  -0.0000000  -0.0000001   0.0000160  -0.0000212  -0.0000235
   61  -0.0003424   0.0000020  -0.0000539  -0.0005041   0.0000015  -0.0007561
   62   0.0000167  -0.0000106  -0.0000009  -0.0000582  -0.0001070  -0.0001181
   63  -0.0005989   0.0000047  -0.0000317  -0.0000502   0.0002311  -0.0001745
   64  -0.0000932   0.0000003   0.0000130   0.0003934  -0.0002404  -0.0001625
   65  -0.0000042   0.0000048   0.0000003  -0.0002074  -0.0001045   0.0001427
   66   0.0002174  -0.0000019  -0.0000072  -0.0002057  -0.0001026   0.0000208
           25          26          27          28          29          30
    1  -0.0029784  -0.0003467   0.0000189  -0.1637637   0.1179056   0.0016865
    2  -0.0040689   0.0027676  -0.0000012   0.0559084  -0.2390164  -0.0021936
    3  -0.0000428  -0.0000005   0.0035938   0.0008220  -0.0022965  -0.0571338
    4   0.0003445  -0.0000287   0.0000163   0.0650315  -0.0299188  -0.0006049
    5   0.0000541  -0.0000390   0.0000143   0.0284278  -0.0631462  -0.0008999
    6   0.0000007   0.0000026  -0.0007853   0.0000792  -0.0006390   0.0044921
    7  -0.0004498   0.0009744   0.0000095  -0.0012526  -0.0017883  -0.0000132
    8   0.0009138  -0.0014680  -0.0000144  -0.0047474   0.0013473  -0.0000431
    9   0.0000100  -0.0000156  -0.0001231  -0.0000226  -0.0000502   0.0039976
   10  -0.0011575  -0.0044665  -0.0000473  -0.0537893   0.0304214   0.0005777
   11  -0.0016590   0.0012065  -0.0000092   0.0296667  -0.0172448  -0.0003297
   12   0.0000010   0.0000109   0.0034247   0.0005133  -0.0003185   0.0014550
   13   0.0003662   0.0002716   0.0000026   0.0003411  -0.0000571  -0.0000060
   14  -0.0003017  -0.0017516  -0.0000211   0.0000267  -0.0000402   0.0000032
   15  -0.0000056  -0.0000249   0.0002671   0.0000096   0.0000043  -0.0007811
   16   0.0014840   0.0197378   0.0002228  -0.0278877  -0.0228479  -0.0001441
   17  -0.0006627  -0.0393342  -0.0004674  -0.0805820   0.0330339   0.0006504
   18   0.0000031  -0.0005358   0.0032411  -0.0007883   0.0004608   0.0036796
   19   0.0003536  -0.0010436  -0.0000195   0.0039998  -0.0026352  -0.0000199
   20  -0.0092322  -0.0057268  -0.0000096   0.0007709  -0.0032662  -0.0000746
   21  -0.0000994  -0.0000435  -0.0008864   0.0000027  -0.0000648   0.0036419
   22  -0.0710367   0.0562106   0.0008610  -0.2972412  -0.0277099   0.0005012
   23   0.0564607  -0.1376555  -0.0013446   0.0348604  -0.0958988  -0.0006186
   24   0.0008276  -0.0013545  -0.0219631   0.0012856  -0.0003756  -0.0554018
   25   0.1013959  -0.0799536  -0.0012430  -0.0199302   0.0331188   0.0004524
   26  -0.0799536   0.1975574   0.0021846   0.0124064  -0.0182324  -0.0002686
   27  -0.0012430   0.0021846   0.0108196   0.0001846  -0.0003445   0.0029359
   28  -0.0199302   0.0124064   0.0001846   0.5911779  -0.0475249  -0.0019251
   29   0.0331188  -0.0182324  -0.0003445  -0.0475249   0.5324598   0.0045867
   30   0.0004524  -0.0002686   0.0029359  -0.0019251   0.0045867   0.1161059
   31  -0.0079458  -0.0038025  -0.0000117  -0.0719499  -0.0531424  -0.0004083
   32   0.0039034   0.0031397   0.0000300  -0.0561212  -0.1313109  -0.0008897
   33   0.0000751   0.0000550  -0.0007288  -0.0005017  -0.0008874  -0.0235884
   34  -0.0000070  -0.0004659  -0.0000011  -0.0219514   0.0119765  -0.0000180
   35   0.0013796  -0.0005462  -0.0000173   0.0269346   0.0036430  -0.0000202
   36   0.0000226  -0.0000160   0.0002212   0.0003375   0.0000393   0.0040818
   37  -0.0001626   0.0000905   0.0000650  -0.0008864  -0.0029378  -0.0000627
   38   0.0000597   0.0000479   0.0000348   0.0000984  -0.0008406  -0.0012600
   39   0.0006133  -0.0005042   0.0000074   0.0032090   0.0004857  -0.0009604
   40   0.0000638   0.0000122  -0.0000135   0.0003861  -0.0000723  -0.0013097
   41   0.0000390  -0.0000165   0.0000033   0.0006217  -0.0001948   0.0006664
   42  -0.0001866   0.0001674  -0.0000341  -0.0010796  -0.0005502  -0.0009042
   43  -0.0000928   0.0001420  -0.0000023  -0.0007009  -0.0005589   0.0000179
   44  -0.0000837   0.0000389  -0.0000049  -0.0008637  -0.0002586   0.0000296
   45  -0.0000205   0.0000457   0.0000161  -0.0002264  -0.0008583   0.0000542
   46  -0.0000288   0.0000320   0.0000066  -0.0001743  -0.0002668   0.0000096
   47   0.0000030  -0.0000144   0.0000006  -0.0000508   0.0001343   0.0000647
   48   0.0000043  -0.0000070  -0.0000001   0.0000172   0.0000004   0.0000264
   49   0.0002836  -0.0003397  -0.0000054   0.0004014   0.0002868   0.0000143
   50  -0.0000051  -0.0000210   0.0000017   0.0002676   0.0001439   0.0000033
   51   0.0000009  -0.0000031  -0.0000050   0.0000208   0.0000101   0.0000541
   52  -0.0002858   0.0002932   0.0000050  -0.0004892  -0.0004267  -0.0000108
   53   0.0000007   0.0000016   0.0000000   0.0000045  -0.0000267  -0.0000020
   54  -0.0000017   0.0000016  -0.0000028  -0.0000027  -0.0000011  -0.0000041
   55  -0.0000903   0.0001453   0.0000074  -0.0007275  -0.0005898  -0.0000543
   56  -0.0000824   0.0000393   0.0000023  -0.0008805  -0.0003029  -0.0000485
   57   0.0000176  -0.0000444   0.0000155   0.0001793   0.0008424   0.0000689
   58  -0.0000290   0.0000325  -0.0000054  -0.0001735  -0.0002691  -0.0000158
   59   0.0000031  -0.0000141  -0.0000006  -0.0000538   0.0001381  -0.0000666
   60  -0.0000044   0.0000067   0.0000001  -0.0000218   0.0000013   0.0000228
   61  -0.0001574   0.0000869  -0.0000623  -0.0008016  -0.0029254   0.0000267
   62   0.0000814   0.0000303  -0.0000342   0.0002613  -0.0009006   0.0013483
   63  -0.0006148   0.0005180   0.0000253  -0.0032496  -0.0006272  -0.0009381
   64   0.0000618   0.0000113   0.0000119   0.0003644  -0.0000441   0.0013089
   65   0.0000318  -0.0000095  -0.0000026   0.0005754  -0.0002196  -0.0006365
   66   0.0001900  -0.0001744  -0.0000390   0.0011612   0.0005784  -0.0009045
           31          32          33          34          35          36
    1   0.0045029  -0.0201289  -0.0002272  -0.2167019   0.0004917  -0.0005485
    2  -0.0003574  -0.0408078  -0.0005336   0.0006682  -0.0750271   0.0001783
    3  -0.0000333  -0.0004476   0.0041344  -0.0003715   0.0002562  -0.0766683
    4  -0.0011702   0.0047861   0.0000935  -0.0220849  -0.0266203  -0.0002567
    5   0.0018155   0.0012617  -0.0000138  -0.0115695   0.0039973  -0.0000166
    6   0.0000571  -0.0000234   0.0039941  -0.0000484  -0.0000173   0.0040244
    7   0.0003537  -0.0000840  -0.0000001  -0.0023876  -0.0036900  -0.0000543
    8   0.0000537  -0.0019698  -0.0000198   0.0023338  -0.0025386   0.0000025
    9   0.0000017  -0.0000253   0.0001793   0.0000381   0.0000008  -0.0023410
   10   0.0007145  -0.0004657  -0.0000405   0.0009523  -0.0013873   0.0000125
   11  -0.0004186   0.0000616   0.0000248  -0.0024786  -0.0034162  -0.0000683
   12  -0.0000171   0.0000068  -0.0008876  -0.0000378  -0.0000972   0.0051813
   13  -0.0004739  -0.0009258  -0.0000083   0.0000004  -0.0013886  -0.0000080
   14  -0.0009886  -0.0014448  -0.0000088   0.0004640  -0.0005389  -0.0000045
   15  -0.0000082  -0.0000083  -0.0001200   0.0000024   0.0000011   0.0002246
   16  -0.0022045   0.0008491   0.0000275  -0.0005364  -0.0000071   0.0000072
   17   0.0045682   0.0020575  -0.0000537   0.0000032  -0.0013107   0.0000087
   18   0.0000697  -0.0000245   0.0035612   0.0000114   0.0000011  -0.0013635
   19  -0.0013270  -0.0006162  -0.0000039   0.0010593  -0.0000058  -0.0000108
   20  -0.0012443  -0.0001591  -0.0000005  -0.0000060   0.0000827  -0.0000010
   21  -0.0000036   0.0000015   0.0001461  -0.0000061  -0.0000013   0.0001099
   22  -0.0211488  -0.0111314  -0.0000087   0.0009676   0.0013514   0.0000058
   23  -0.0330564  -0.0169219  -0.0001027   0.0024333  -0.0034603  -0.0001273
   24  -0.0002935  -0.0001825   0.0032962  -0.0000090  -0.0000874   0.0051537
   25  -0.0079458   0.0039034   0.0000751  -0.0000070   0.0013796   0.0000226
   26  -0.0038025   0.0031397   0.0000550  -0.0004659  -0.0005462  -0.0000160
   27  -0.0000117   0.0000300  -0.0007288  -0.0000011  -0.0000173   0.0002212
   28  -0.0719499  -0.0561212  -0.0005017  -0.0219514   0.0269346   0.0003375
   29  -0.0531424  -0.1313109  -0.0008874   0.0119765   0.0036430   0.0000393
   30  -0.0004083  -0.0008897  -0.0235884  -0.0000180  -0.0000202   0.0040818
   31   0.1019377   0.0799301   0.0005319  -0.0024812   0.0038585   0.0000281
   32   0.0799301   0.1905106   0.0016320  -0.0022549  -0.0027761  -0.0000281
   33   0.0005319   0.0016320   0.0123307   0.0000020   0.0000185  -0.0023259
   34  -0.0024812  -0.0022549   0.0000020   0.6499282  -0.0003522  -0.0007588
   35   0.0038585  -0.0027761   0.0000185  -0.0003522   0.1710258  -0.0092247
   36   0.0000281  -0.0000281  -0.0023259  -0.0007588  -0.0092247   0.6064268
   37   0.0003521   0.0010795  -0.0007937  -0.1686480   0.0010824  -0.0561004
   38   0.0015245  -0.0011053   0.0007305   0.0021603  -0.0589310   0.0034572
   39   0.0000718  -0.0006520  -0.0001834  -0.1179375   0.0033397  -0.2314328
   40  -0.0001023  -0.0001411  -0.0000713   0.0048588   0.0000765  -0.0021207
   41   0.0000711   0.0003269   0.0000889  -0.0004051   0.0038707   0.0007618
   42   0.0001191   0.0000170   0.0002904   0.0201382   0.0008324  -0.0382581
   43   0.0003714  -0.0000445   0.0002627  -0.0232334   0.0013061  -0.0713777
   44  -0.0001422   0.0000522  -0.0000640   0.0003977   0.0066521  -0.0007335
   45   0.0002302   0.0003126  -0.0002028  -0.0250112  -0.0004906   0.0309805
   46   0.0000591   0.0001016  -0.0000317  -0.0045941  -0.0000513   0.0013378
   47  -0.0000116  -0.0001162  -0.0000143  -0.0000484   0.0052397   0.0000839
   48  -0.0000136  -0.0000034   0.0000044   0.0010008   0.0000873   0.0011347
   49  -0.0000457   0.0000634  -0.0000007   0.0019312  -0.0000026   0.0004205
   50  -0.0002176   0.0001371  -0.0000021   0.0000283  -0.0019954   0.0014422
   51  -0.0000297   0.0000262   0.0002444   0.0003940   0.0014199  -0.0719857
   52  -0.0000967   0.0001668   0.0000016  -0.0024583  -0.0000392  -0.0000343
   53   0.0000265   0.0000078  -0.0000007  -0.0000062  -0.0008663  -0.0000518
   54   0.0000008  -0.0000007  -0.0000022  -0.0000260  -0.0000607   0.0022049
   55   0.0004253  -0.0000777  -0.0002578  -0.0243217  -0.0015654   0.0707723
   56  -0.0001238   0.0000633   0.0000760  -0.0006182   0.0066287  -0.0002864
   57  -0.0002165  -0.0003396  -0.0002078   0.0244372  -0.0005421   0.0320891
   58   0.0000609   0.0001026   0.0000320  -0.0045783  -0.0000032  -0.0014038
   59  -0.0000136  -0.0001155   0.0000150  -0.0000268   0.0052292   0.0000827
   60   0.0000139  -0.0000012   0.0000053  -0.0010695   0.0000868   0.0011037
   61   0.0003054   0.0011343   0.0007975  -0.1708140  -0.0013391   0.0570976
   62   0.0015704  -0.0011677  -0.0007766  -0.0026472  -0.0588532   0.0035934
   63   0.0000342   0.0006490  -0.0002051   0.1190020   0.0037738  -0.2301024
   64  -0.0001365  -0.0001253   0.0001217   0.0051079  -0.0000281   0.0026270
   65   0.0001001   0.0002768  -0.0001627   0.0004121   0.0038890   0.0009059
   66  -0.0001229  -0.0000486   0.0002654  -0.0197428   0.0007394  -0.0384600
           37          38          39          40          41          42
    1  -0.0225194   0.0003168  -0.0110390  -0.0019236  -0.0000714   0.0026023
    2   0.0005357   0.0028553   0.0000159   0.0000687  -0.0022587  -0.0000322
    3  -0.0266669  -0.0000601   0.0047714  -0.0026571  -0.0000179  -0.0014266
    4  -0.0008136  -0.0002522   0.0032017   0.0003506  -0.0005913  -0.0011605
    5   0.0029777  -0.0008698  -0.0006258   0.0000372  -0.0002320   0.0005895
    6  -0.0000335   0.0013200  -0.0009689  -0.0013508  -0.0006465  -0.0009666
    7   0.0003223  -0.0015163  -0.0000211  -0.0001364  -0.0001004   0.0001160
    8  -0.0011308  -0.0010810   0.0006433   0.0001316   0.0002689  -0.0000492
    9  -0.0007712  -0.0007408  -0.0001870  -0.0001206  -0.0001657   0.0002711
   10  -0.0005243   0.0000459   0.0000684   0.0004172   0.0002161   0.0002170
   11   0.0000106  -0.0001165   0.0002223   0.0002317  -0.0001087  -0.0001085
   12   0.0007900  -0.0000624  -0.0001658   0.0001603   0.0001275   0.0000204
   13  -0.0001657  -0.0000731   0.0006198   0.0000626  -0.0000337  -0.0001949
   14  -0.0000928   0.0000351   0.0005105  -0.0000105  -0.0000087  -0.0001735
   15   0.0000641  -0.0000366   0.0000168  -0.0000132   0.0000000  -0.0000360
   16   0.0002093  -0.0000023  -0.0002832  -0.0000207  -0.0000000  -0.0000062
   17  -0.0000074   0.0000607   0.0000041   0.0000108   0.0001320   0.0000137
   18  -0.0003067  -0.0000241   0.0002367   0.0001397   0.0000075   0.0000230
   19  -0.0003579  -0.0000090   0.0006032  -0.0000891   0.0000051  -0.0002195
   20   0.0000008  -0.0000104  -0.0000014   0.0000012   0.0000045   0.0000004
   21   0.0000596   0.0000030  -0.0000395  -0.0000128  -0.0000010  -0.0000055
   22  -0.0005017  -0.0000341   0.0000605   0.0003826  -0.0002285   0.0001799
   23  -0.0000112  -0.0001027  -0.0002268  -0.0002494  -0.0001082   0.0000885
   24   0.0007736   0.0000918  -0.0001618   0.0001665  -0.0001398   0.0000217
   25  -0.0001626   0.0000597   0.0006133   0.0000638   0.0000390  -0.0001866
   26   0.0000905   0.0000479  -0.0005042   0.0000122  -0.0000165   0.0001674
   27   0.0000650   0.0000348   0.0000074  -0.0000135   0.0000033  -0.0000341
   28  -0.0008864   0.0000984   0.0032090   0.0003861   0.0006217  -0.0010796
   29  -0.0029378  -0.0008406   0.0004857  -0.0000723  -0.0001948  -0.0005502
   30  -0.0000627  -0.0012600  -0.0009604  -0.0013097   0.0006664  -0.0009042
   31   0.0003521   0.0015245   0.0000718  -0.0001023   0.0000711   0.0001191
   32   0.0010795  -0.0011053  -0.0006520  -0.0001411   0.0003269   0.0000170
   33  -0.0007937   0.0007305  -0.0001834  -0.0000713   0.0000889   0.0002904
   34  -0.1686480   0.0021603  -0.1179375   0.0048588  -0.0004051   0.0201382
   35   0.0010824  -0.0589310   0.0033397   0.0000765   0.0038707   0.0008324
   36  -0.0561004   0.0034572  -0.2314328  -0.0021207   0.0007618  -0.0382581
   37   0.6142016   0.0001201   0.0536588  -0.0681335  -0.0010355   0.0490567
   38   0.0001201   0.1236493  -0.0076689  -0.0011013  -0.0239899   0.0019598
   39   0.0536588  -0.0076689   0.5176501   0.0500324   0.0019890  -0.1281395
   40  -0.0681335  -0.0011013   0.0500324   0.0883575   0.0018371  -0.0797564
   41  -0.0010355  -0.0239899   0.0019890   0.0018371   0.0126616  -0.0032868
   42   0.0490567   0.0019598  -0.1281395  -0.0797564  -0.0032868   0.1845986
   43  -0.3239599  -0.0010101   0.0136615  -0.0214332  -0.0003963   0.0142614
   44   0.0000816  -0.0594373   0.0010650  -0.0008260   0.0047072   0.0004488
   45  -0.0520246   0.0007401  -0.1120956   0.0386801   0.0005280  -0.0166496
   46  -0.0116199   0.0004767  -0.0270469   0.0008603   0.0000252  -0.0004551
   47  -0.0000903   0.0027074  -0.0001180  -0.0000129  -0.0026399  -0.0000645
   48   0.0028028   0.0000056   0.0029364   0.0011192  -0.0000686   0.0010576
   49  -0.0330314  -0.0007003   0.0257313  -0.0019092  -0.0000110  -0.0008000
   50  -0.0019697   0.0052500  -0.0004886   0.0000967   0.0046176   0.0000051
   51   0.0891432  -0.0001718   0.0340154  -0.0051574  -0.0000248   0.0035481
   52   0.0038525  -0.0000728   0.0027252  -0.0014590  -0.0000199   0.0009623
   53   0.0000472   0.0046221   0.0001832  -0.0000331  -0.0000122   0.0000164
   54  -0.0017003   0.0001596  -0.0033207   0.0009247   0.0000093  -0.0003873
   55  -0.0527089   0.0003935  -0.0307648   0.0010359   0.0000161   0.0013325
   56   0.0004290  -0.0015034   0.0002185  -0.0000438  -0.0009706   0.0000258
   57  -0.0310270   0.0002008  -0.0169412   0.0023877   0.0000415  -0.0020238
   58  -0.0008543   0.0000202  -0.0008631   0.0001448   0.0000025   0.0000170
   59  -0.0000076  -0.0009396  -0.0000394   0.0000031  -0.0002868  -0.0000091
   60  -0.0009220  -0.0000277   0.0001619   0.0000769  -0.0000071   0.0000710
   61   0.0681352  -0.0004054   0.0326968  -0.0021217   0.0000624  -0.0052457
   62   0.0009789   0.0055317   0.0016165  -0.0000192   0.0041581   0.0000666
   63  -0.0312077   0.0013169  -0.0663480  -0.0010306   0.0000849   0.0010764
   64  -0.0021934  -0.0000372   0.0009941   0.0004082  -0.0000031   0.0001032
   65  -0.0001513   0.0041685   0.0000307   0.0000030   0.0000794   0.0000423
   66   0.0052042   0.0000324   0.0011467  -0.0000731   0.0000501  -0.0021470
           43          44          45          46          47          48
    1   0.0016673   0.0000831  -0.0021154  -0.0002042  -0.0000092   0.0001494
    2   0.0000084   0.0055828   0.0001797   0.0000180   0.0003102  -0.0000006
    3  -0.0021150   0.0002015  -0.0043980  -0.0011919  -0.0000097   0.0002907
    4  -0.0007031   0.0008483  -0.0001847  -0.0001689   0.0000516   0.0000206
    5   0.0005662  -0.0003011   0.0008555   0.0002689   0.0001413   0.0000041
    6   0.0000517  -0.0000500   0.0000763   0.0000168  -0.0000654   0.0000246
    7   0.0003989   0.0001270   0.0002240   0.0000592   0.0000118  -0.0000130
    8   0.0000677   0.0000578  -0.0003303  -0.0001010  -0.0001158  -0.0000016
    9   0.0002482   0.0000799  -0.0002032  -0.0000328   0.0000123   0.0000050
   10   0.0000621  -0.0000119  -0.0000323  -0.0000136   0.0000260  -0.0000178
   11   0.0001119   0.0002135   0.0000995   0.0000078   0.0000032  -0.0000208
   12   0.0000415  -0.0000793   0.0001917   0.0000563  -0.0000056  -0.0000225
   13  -0.0000922   0.0000791  -0.0000209  -0.0000292  -0.0000040   0.0000044
   14  -0.0001399   0.0000366  -0.0000479  -0.0000319  -0.0000154   0.0000065
   15  -0.0000052   0.0000038   0.0000153   0.0000058  -0.0000007   0.0000000
   16   0.0002077   0.0000015  -0.0000023   0.0000235   0.0000012   0.0000015
   17  -0.0000020  -0.0000215   0.0000005  -0.0000002   0.0000114  -0.0000003
   18   0.0000073   0.0000097  -0.0000974  -0.0000242  -0.0000009  -0.0000020
   19  -0.0002024   0.0000040  -0.0001866  -0.0000617  -0.0000016   0.0000204
   20   0.0000010   0.0000334   0.0000014   0.0000003  -0.0000075  -0.0000003
   21  -0.0000005  -0.0000008   0.0000162   0.0000027   0.0000000  -0.0000003
   22   0.0000631   0.0000208  -0.0000201  -0.0000137  -0.0000270  -0.0000168
   23  -0.0001128   0.0002194  -0.0000923  -0.0000088   0.0000010   0.0000220
   24   0.0000417   0.0000624   0.0001977   0.0000552   0.0000085  -0.0000220
   25  -0.0000928  -0.0000837  -0.0000205  -0.0000288   0.0000030   0.0000043
   26   0.0001420   0.0000389   0.0000457   0.0000320  -0.0000144  -0.0000070
   27  -0.0000023  -0.0000049   0.0000161   0.0000066   0.0000006  -0.0000001
   28  -0.0007009  -0.0008637  -0.0002264  -0.0001743  -0.0000508   0.0000172
   29  -0.0005589  -0.0002586  -0.0008583  -0.0002668   0.0001343   0.0000004
   30   0.0000179   0.0000296   0.0000542   0.0000096   0.0000647   0.0000264
   31   0.0003714  -0.0001422   0.0002302   0.0000591  -0.0000116  -0.0000136
   32  -0.0000445   0.0000522   0.0003126   0.0001016  -0.0001162  -0.0000034
   33   0.0002627  -0.0000640  -0.0002028  -0.0000317  -0.0000143   0.0000044
   34  -0.0232334   0.0003977  -0.0250112  -0.0045941  -0.0000484   0.0010008
   35   0.0013061   0.0066521  -0.0004906  -0.0000513   0.0052397   0.0000873
   36  -0.0713777  -0.0007335   0.0309805   0.0013378   0.0000839   0.0011347
   37  -0.3239599   0.0000816  -0.0520246  -0.0116199  -0.0000903   0.0028028
   38  -0.0010101  -0.0594373   0.0007401   0.0004767   0.0027074   0.0000056
   39   0.0136615   0.0010650  -0.1120956  -0.0270469  -0.0001180   0.0029364
   40  -0.0214332  -0.0008260   0.0386801   0.0008603  -0.0000129   0.0011192
   41  -0.0003963   0.0047072   0.0005280   0.0000252  -0.0026399  -0.0000686
   42   0.0142614   0.0004488  -0.0166496  -0.0004551  -0.0000645   0.0010576
   43   0.6761852   0.0014733   0.0439674  -0.1242901   0.0021429  -0.1260375
   44   0.0014733   0.1203719  -0.0128048   0.0021665  -0.0329713   0.0044840
   45   0.0439674  -0.0128048   0.7388572  -0.1255167   0.0044672  -0.2773603
   46  -0.1242901   0.0021665  -0.1255167   0.1308192  -0.0022307   0.1324407
   47   0.0021429  -0.0329713   0.0044672  -0.0022307   0.0229534  -0.0049204
   48  -0.1260375   0.0044840  -0.2773603   0.1324407  -0.0049204   0.2919347
   49  -0.1519247  -0.0029426   0.1164137   0.0102025   0.0003465  -0.0145596
   50  -0.0017354  -0.0604430   0.0055631  -0.0002754   0.0025901   0.0003397
   51   0.0518643   0.0052437  -0.2886569   0.0152132   0.0004735  -0.0179497
   52  -0.0385664  -0.0003014   0.0018720   0.0008584   0.0000266  -0.0006053
   53  -0.0008219   0.0045897   0.0000288  -0.0000025  -0.0026807  -0.0001019
   54   0.0271236   0.0001954   0.0031686   0.0004372  -0.0000915   0.0008854
   55   0.0599953   0.0006364  -0.0211362  -0.0015806  -0.0001103   0.0035447
   56  -0.0002392   0.0079792   0.0012045  -0.0001038   0.0053762   0.0001885
   57   0.0224332   0.0013252  -0.0530257   0.0031745   0.0001851  -0.0025107
   58  -0.0015025   0.0000229  -0.0031658   0.0006271   0.0000164  -0.0006913
   59   0.0000570   0.0053807   0.0001320  -0.0000103   0.0003206   0.0000154
   60  -0.0035384   0.0001469  -0.0025937   0.0007078   0.0000244  -0.0006863
   61  -0.0533294  -0.0008240   0.0306272  -0.0008763  -0.0000322   0.0009046
   62  -0.0008906  -0.0015157   0.0004669  -0.0000163  -0.0009361  -0.0000205
   63   0.0304011   0.0004185  -0.0162132   0.0008513  -0.0000228   0.0001836
   64   0.0010791   0.0000540  -0.0023544   0.0001463   0.0000030  -0.0000757
   65   0.0000740  -0.0009662  -0.0000015   0.0000021  -0.0002914  -0.0000081
   66  -0.0013060   0.0000229  -0.0020687  -0.0000162  -0.0000064   0.0000705
           49          50          51          52          53          54
    1  -0.0006636  -0.0000110  -0.0000044   0.0012634   0.0000052   0.0000073
    2  -0.0000057  -0.0010131  -0.0000110   0.0000124  -0.0003575  -0.0000117
    3   0.0000074   0.0000158  -0.0016614   0.0000066  -0.0000135   0.0002185
    4   0.0003977  -0.0002486  -0.0000086  -0.0004756  -0.0000105  -0.0000031
    5  -0.0002978   0.0001350   0.0000061   0.0004264  -0.0000217   0.0000036
    6  -0.0000097   0.0000038   0.0000623   0.0000030   0.0000016  -0.0000069
    7  -0.0000441   0.0002065   0.0000268  -0.0000994  -0.0000269  -0.0000017
    8  -0.0000529   0.0001268   0.0000216  -0.0001655   0.0000075  -0.0000025
    9  -0.0000007  -0.0000012   0.0002312  -0.0000026  -0.0000006  -0.0000012
   10  -0.0001595  -0.0000365   0.0000009   0.0001665  -0.0000004   0.0000006
   11  -0.0004657  -0.0000322  -0.0000022   0.0002388  -0.0000056   0.0000008
   12  -0.0000036  -0.0000016   0.0000041   0.0000031  -0.0000001   0.0000091
   13   0.0002866   0.0000063   0.0000041  -0.0002883  -0.0000033  -0.0000021
   14   0.0003365  -0.0000158   0.0000023  -0.0002883  -0.0000016  -0.0000019
   15   0.0000014   0.0000005  -0.0000044  -0.0000007   0.0000001  -0.0000027
   16  -0.0004770  -0.0000027  -0.0000018   0.0004016   0.0000021   0.0000024
   17   0.0000029   0.0000341  -0.0000006  -0.0000027   0.0000009   0.0000001
   18   0.0000036   0.0000044   0.0000638  -0.0000028   0.0000003  -0.0000225
   19   0.0005434   0.0000038   0.0000039  -0.0004173  -0.0000025  -0.0000026
   20  -0.0000025  -0.0000307  -0.0000006   0.0000024  -0.0000038  -0.0000001
   21  -0.0000033  -0.0000005  -0.0000073   0.0000024  -0.0000002   0.0000017
   22  -0.0001606   0.0000358   0.0000027   0.0001660   0.0000019   0.0000010
   23   0.0004684  -0.0000267   0.0000008  -0.0002386  -0.0000092  -0.0000018
   24   0.0000028  -0.0000086   0.0000121  -0.0000031   0.0000014   0.0000080
   25   0.0002836  -0.0000051   0.0000009  -0.0002858   0.0000007  -0.0000017
   26  -0.0003397  -0.0000210  -0.0000031   0.0002932   0.0000016   0.0000016
   27  -0.0000054   0.0000017  -0.0000050   0.0000050   0.0000000  -0.0000028
   28   0.0004014   0.0002676   0.0000208  -0.0004892   0.0000045  -0.0000027
   29   0.0002868   0.0001439   0.0000101  -0.0004267  -0.0000267  -0.0000011
   30   0.0000143   0.0000033   0.0000541  -0.0000108  -0.0000020  -0.0000041
   31  -0.0000457  -0.0002176  -0.0000297  -0.0000967   0.0000265   0.0000008
   32   0.0000634   0.0001371   0.0000262   0.0001668   0.0000078  -0.0000007
   33  -0.0000007  -0.0000021   0.0002444   0.0000016  -0.0000007  -0.0000022
   34   0.0019312   0.0000283   0.0003940  -0.0024583  -0.0000062  -0.0000260
   35  -0.0000026  -0.0019954   0.0014199  -0.0000392  -0.0008663  -0.0000607
   36   0.0004205   0.0014422  -0.0719857  -0.0000343  -0.0000518   0.0022049
   37  -0.0330314  -0.0019697   0.0891432   0.0038525   0.0000472  -0.0017003
   38  -0.0007003   0.0052500  -0.0001718  -0.0000728   0.0046221   0.0001596
   39   0.0257313  -0.0004886   0.0340154   0.0027252   0.0001832  -0.0033207
   40  -0.0019092   0.0000967  -0.0051574  -0.0014590  -0.0000331   0.0009247
   41  -0.0000110   0.0046176  -0.0000248  -0.0000199  -0.0000122   0.0000093
   42  -0.0008000   0.0000051   0.0035481   0.0009623   0.0000164  -0.0003873
   43  -0.1519247  -0.0017354   0.0518643  -0.0385664  -0.0008219   0.0271236
   44  -0.0029426  -0.0604430   0.0052437  -0.0003014   0.0045897   0.0001954
   45   0.1164137   0.0055631  -0.2886569   0.0018720   0.0000288   0.0031686
   46   0.0102025  -0.0002754   0.0152132   0.0008584  -0.0000025   0.0004372
   47   0.0003465   0.0025901   0.0004735   0.0000266  -0.0026807  -0.0000915
   48  -0.0145596   0.0003397  -0.0179497  -0.0006053  -0.0001019   0.0008854
   49   0.5043253   0.0022202  -0.0009522  -0.1563854  -0.0008627  -0.0007627
   50   0.0022202   0.1214638  -0.0111736  -0.0008418  -0.0229792   0.0003483
   51  -0.0009522  -0.0111736   0.6539361  -0.0007176   0.0003895  -0.0399898
   52  -0.1563854  -0.0008418  -0.0007176   0.2291562   0.0013706   0.0011572
   53  -0.0008627  -0.0229792   0.0003895   0.0013706   0.0112181  -0.0005018
   54  -0.0007627   0.0003483  -0.0399898   0.0011572  -0.0005018   0.0372357
   55  -0.1501188   0.0006353  -0.0501722  -0.0381520   0.0002751  -0.0275742
   56   0.0018901  -0.0604097   0.0043571  -0.0002195   0.0045761  -0.0001142
   57  -0.1146504   0.0041576  -0.2901863  -0.0023662  -0.0000042   0.0028190
   58   0.0101680   0.0003440  -0.0148928   0.0008761   0.0000415  -0.0004287
   59  -0.0002563   0.0025929   0.0003729   0.0000157  -0.0026772  -0.0001004
   60   0.0148754   0.0004991  -0.0180106   0.0006030  -0.0000871   0.0009286
   61  -0.0316507   0.0016290  -0.0898299   0.0038676  -0.0000144   0.0017880
   62   0.0003748   0.0052644  -0.0010215   0.0000476   0.0046296   0.0001671
   63  -0.0264685  -0.0007335   0.0326758  -0.0026251   0.0001412  -0.0033308
   64  -0.0019713  -0.0001302   0.0050916  -0.0014347   0.0000092  -0.0009365
   65  -0.0000492   0.0046108   0.0000848   0.0000158  -0.0000116   0.0000029
   66   0.0007442   0.0000249   0.0036064  -0.0009729   0.0000016  -0.0004082
           55          56          57          58          59          60
    1   0.0016579  -0.0000172   0.0021661  -0.0002062   0.0000035  -0.0001538
    2  -0.0000465   0.0056018   0.0002459  -0.0000280   0.0003158   0.0000034
    3   0.0021720   0.0002062  -0.0043514   0.0011871   0.0000166   0.0003057
    4  -0.0006988   0.0008581   0.0002420  -0.0001747   0.0000539  -0.0000183
    5   0.0005618  -0.0002549  -0.0008615   0.0002682   0.0001372   0.0000058
    6  -0.0000249   0.0000301   0.0000558  -0.0000097   0.0000658   0.0000241
    7   0.0003541   0.0001443  -0.0002299   0.0000572   0.0000092   0.0000144
    8   0.0000308   0.0000411   0.0003138  -0.0001017  -0.0001157  -0.0000052
    9  -0.0002435  -0.0000709  -0.0001985   0.0000316  -0.0000138   0.0000041
   10   0.0000670  -0.0000191   0.0000268  -0.0000143   0.0000257   0.0000171
   11   0.0001103   0.0002209  -0.0000857   0.0000074   0.0000031   0.0000212
   12  -0.0000393   0.0000714   0.0001950  -0.0000556   0.0000052  -0.0000229
   13  -0.0000966   0.0000828   0.0000211  -0.0000295  -0.0000035  -0.0000047
   14  -0.0001409   0.0000383   0.0000453  -0.0000316  -0.0000154  -0.0000073
   15   0.0000038  -0.0000070   0.0000164  -0.0000063   0.0000004  -0.0000001
   16   0.0002055   0.0000004  -0.0000005   0.0000238   0.0000009  -0.0000013
   17   0.0000011  -0.0000256   0.0000012  -0.0000008   0.0000110   0.0000001
   18  -0.0000110  -0.0000142  -0.0000938   0.0000226   0.0000015  -0.0000020
   19  -0.0002051  -0.0000061   0.0001799  -0.0000609  -0.0000013  -0.0000207
   20   0.0000018   0.0000337  -0.0000008   0.0000005  -0.0000076  -0.0000000
   21   0.0000028   0.0000015   0.0000140  -0.0000019  -0.0000003  -0.0000001
   22   0.0000628   0.0000202   0.0000125  -0.0000129  -0.0000260   0.0000160
   23  -0.0001108   0.0002152   0.0000968  -0.0000064   0.0000014  -0.0000212
   24  -0.0000469  -0.0000543   0.0001877  -0.0000549  -0.0000077  -0.0000235
   25  -0.0000903  -0.0000824   0.0000176  -0.0000290   0.0000031  -0.0000044
   26   0.0001453   0.0000393  -0.0000444   0.0000325  -0.0000141   0.0000067
   27   0.0000074   0.0000023   0.0000155  -0.0000054  -0.0000006   0.0000001
   28  -0.0007275  -0.0008805   0.0001793  -0.0001735  -0.0000538  -0.0000218
   29  -0.0005898  -0.0003029   0.0008424  -0.0002691   0.0001381   0.0000013
   30  -0.0000543  -0.0000485   0.0000689  -0.0000158  -0.0000666   0.0000228
   31   0.0004253  -0.0001238  -0.0002165   0.0000609  -0.0000136   0.0000139
   32  -0.0000777   0.0000633  -0.0003396   0.0001026  -0.0001155  -0.0000012
   33  -0.0002578   0.0000760  -0.0002078   0.0000320   0.0000150   0.0000053
   34  -0.0243217  -0.0006182   0.0244372  -0.0045783  -0.0000268  -0.0010695
   35  -0.0015654   0.0066287  -0.0005421  -0.0000032   0.0052292   0.0000868
   36   0.0707723  -0.0002864   0.0320891  -0.0014038   0.0000827   0.0011037
   37  -0.0527089   0.0004290  -0.0310270  -0.0008543  -0.0000076  -0.0009220
   38   0.0003935  -0.0015034   0.0002008   0.0000202  -0.0009396  -0.0000277
   39  -0.0307648   0.0002185  -0.0169412  -0.0008631  -0.0000394   0.0001619
   40   0.0010359  -0.0000438   0.0023877   0.0001448   0.0000031   0.0000769
   41   0.0000161  -0.0009706   0.0000415   0.0000025  -0.0002868  -0.0000071
   42   0.0013325   0.0000258  -0.0020238   0.0000170  -0.0000091   0.0000710
   43   0.0599953  -0.0002392   0.0224332  -0.0015025   0.0000570  -0.0035384
   44   0.0006364   0.0079792   0.0013252   0.0000229   0.0053807   0.0001469
   45  -0.0211362   0.0012045  -0.0530257  -0.0031658   0.0001320  -0.0025937
   46  -0.0015806  -0.0001038   0.0031745   0.0006271  -0.0000103   0.0007078
   47  -0.0001103   0.0053762   0.0001851   0.0000164   0.0003206   0.0000244
   48   0.0035447   0.0001885  -0.0025107  -0.0006913   0.0000154  -0.0006863
   49  -0.1501188   0.0018901  -0.1146504   0.0101680  -0.0002563   0.0148754
   50   0.0006353  -0.0604097   0.0041576   0.0003440   0.0025929   0.0004991
   51  -0.0501722   0.0043571  -0.2901863  -0.0148928   0.0003729  -0.0180106
   52  -0.0381520  -0.0002195  -0.0023662   0.0008761   0.0000157   0.0006030
   53   0.0002751   0.0045761  -0.0000042   0.0000415  -0.0026772  -0.0000871
   54  -0.0275742  -0.0001142   0.0028190  -0.0004287  -0.0001004   0.0009286
   55   0.6765711   0.0037793  -0.0445122  -0.1272715  -0.0032326   0.1275075
   56   0.0037793   0.1205606  -0.0128424  -0.0031672  -0.0330931   0.0056659
   57  -0.0445122  -0.0128424   0.7369138   0.1270394   0.0056792  -0.2738603
   58  -0.1272715  -0.0031672   0.1270394   0.1339799   0.0033831  -0.1340283
   59  -0.0032326  -0.0330931   0.0056792   0.0033831   0.0230767  -0.0061901
   60   0.1275075   0.0056659  -0.2738603  -0.1340283  -0.0061901   0.2883475
   61  -0.3235976  -0.0023455   0.0494225  -0.0118753   0.0000430  -0.0029670
   62  -0.0008189  -0.0595242   0.0013405  -0.0006399   0.0026951  -0.0000279
   63  -0.0162027   0.0010272  -0.1117305   0.0268280   0.0001135   0.0031912
   64  -0.0208018   0.0006644  -0.0387344   0.0008451   0.0000337  -0.0010817
   65   0.0001070   0.0047102   0.0002461   0.0000062  -0.0026369  -0.0000868
   66  -0.0143012   0.0003636  -0.0172507   0.0004656  -0.0000722   0.0010334
           61          62          63          64          65          66
    1  -0.0226072  -0.0002640   0.0106307  -0.0018291   0.0000313  -0.0026617
    2  -0.0006033   0.0027902  -0.0000304  -0.0000454  -0.0022767  -0.0000037
    3   0.0263398  -0.0000918   0.0051037   0.0025109  -0.0000353  -0.0012437
    4  -0.0008749  -0.0001247  -0.0032428   0.0004036  -0.0006001   0.0010828
    5   0.0029723  -0.0008376   0.0005927   0.0000551  -0.0001918  -0.0005795
    6   0.0000927  -0.0012861  -0.0009642   0.0012576   0.0006423  -0.0008431
    7   0.0003661  -0.0014645  -0.0000598  -0.0001067  -0.0000679  -0.0001213
    8  -0.0010810  -0.0010212  -0.0006806   0.0001489   0.0003269   0.0000303
    9   0.0007635   0.0007058  -0.0001813   0.0000711   0.0000760   0.0002889
   10  -0.0005029   0.0000369  -0.0000472   0.0003691   0.0002119  -0.0001704
   11  -0.0000040  -0.0001064  -0.0002320   0.0002507  -0.0001077   0.0000898
   12  -0.0007824   0.0000755  -0.0001596  -0.0001622  -0.0001333   0.0000079
   13  -0.0001626  -0.0000560  -0.0006216   0.0000636  -0.0000384   0.0001889
   14  -0.0000891   0.0000453  -0.0005019  -0.0000146  -0.0000148   0.0001671
   15  -0.0000634   0.0000382   0.0000144   0.0000112   0.0000023  -0.0000348
   16   0.0002014   0.0000002   0.0002839  -0.0000200   0.0000015  -0.0000010
   17  -0.0000026   0.0000665   0.0000002  -0.0000091   0.0001246   0.0000129
   18   0.0002879   0.0000227   0.0002203  -0.0001291  -0.0000047   0.0000205
   19  -0.0003424   0.0000167  -0.0005989  -0.0000932  -0.0000042   0.0002174
   20   0.0000020  -0.0000106   0.0000047   0.0000003   0.0000048  -0.0000019
   21  -0.0000539  -0.0000009  -0.0000317   0.0000130   0.0000003  -0.0000072
   22  -0.0005041  -0.0000582  -0.0000502   0.0003934  -0.0002074  -0.0002057
   23   0.0000015  -0.0001070   0.0002311  -0.0002404  -0.0001045  -0.0001026
   24  -0.0007561  -0.0001181  -0.0001745  -0.0001625   0.0001427   0.0000208
   25  -0.0001574   0.0000814  -0.0006148   0.0000618   0.0000318   0.0001900
   26   0.0000869   0.0000303   0.0005180   0.0000113  -0.0000095  -0.0001744
   27  -0.0000623  -0.0000342   0.0000253   0.0000119  -0.0000026  -0.0000390
   28  -0.0008016   0.0002613  -0.0032496   0.0003644   0.0005754   0.0011612
   29  -0.0029254  -0.0009006  -0.0006272  -0.0000441  -0.0002196   0.0005784
   30   0.0000267   0.0013483  -0.0009381   0.0013089  -0.0006365  -0.0009045
   31   0.0003054   0.0015704   0.0000342  -0.0001365   0.0001001  -0.0001229
   32   0.0011343  -0.0011677   0.0006490  -0.0001253   0.0002768  -0.0000486
   33   0.0007975  -0.0007766  -0.0002051   0.0001217  -0.0001627   0.0002654
   34  -0.1708140  -0.0026472   0.1190020   0.0051079   0.0004121  -0.0197428
   35  -0.0013391  -0.0588532   0.0037738  -0.0000281   0.0038890   0.0007394
   36   0.0570976   0.0035934  -0.2301024   0.0026270   0.0009059  -0.0384600
   37   0.0681352   0.0009789  -0.0312077  -0.0021934  -0.0001513   0.0052042
   38  -0.0004054   0.0055317   0.0013169  -0.0000372   0.0041685   0.0000324
   39   0.0326968   0.0016165  -0.0663480   0.0009941   0.0000307   0.0011467
   40  -0.0021217  -0.0000192  -0.0010306   0.0004082   0.0000030  -0.0000731
   41   0.0000624   0.0041581   0.0000849  -0.0000031   0.0000794   0.0000501
   42  -0.0052457   0.0000666   0.0010764   0.0001032   0.0000423  -0.0021470
   43  -0.0533294  -0.0008906   0.0304011   0.0010791   0.0000740  -0.0013060
   44  -0.0008240  -0.0015157   0.0004185   0.0000540  -0.0009662   0.0000229
   45   0.0306272   0.0004669  -0.0162132  -0.0023544  -0.0000015  -0.0020687
   46  -0.0008763  -0.0000163   0.0008513   0.0001463   0.0000021  -0.0000162
   47  -0.0000322  -0.0009361  -0.0000228   0.0000030  -0.0002914  -0.0000064
   48   0.0009046  -0.0000205   0.0001836  -0.0000757  -0.0000081   0.0000705
   49  -0.0316507   0.0003748  -0.0264685  -0.0019713  -0.0000492   0.0007442
   50   0.0016290   0.0052644  -0.0007335  -0.0001302   0.0046108   0.0000249
   51  -0.0898299  -0.0010215   0.0326758   0.0050916   0.0000848   0.0036064
   52   0.0038676   0.0000476  -0.0026251  -0.0014347   0.0000158  -0.0009729
   53  -0.0000144   0.0046296   0.0001412   0.0000092  -0.0000116   0.0000016
   54   0.0017880   0.0001671  -0.0033308  -0.0009365   0.0000029  -0.0004082
   55  -0.3235976  -0.0008189  -0.0162027  -0.0208018   0.0001070  -0.0143012
   56  -0.0023455  -0.0595242   0.0010272   0.0006644   0.0047102   0.0003636
   57   0.0494225   0.0013405  -0.1117305  -0.0387344   0.0002461  -0.0172507
   58  -0.0118753  -0.0006399   0.0268280   0.0008451   0.0000062   0.0004656
   59   0.0000430   0.0026951   0.0001135   0.0000337  -0.0026369  -0.0000722
   60  -0.0029670  -0.0000279   0.0031912  -0.0010817  -0.0000868   0.0010334
   61   0.6144506   0.0027957  -0.0525740  -0.0671223   0.0009365  -0.0485115
   62   0.0027957   0.1236164  -0.0077613   0.0008369  -0.0238464   0.0016973
   63  -0.0525740  -0.0077613   0.5174094  -0.0494384   0.0017160  -0.1295191
   64  -0.0671223   0.0008369  -0.0494384   0.0864653  -0.0013902   0.0789522
   65   0.0009365  -0.0238464   0.0017160  -0.0013902   0.0124861  -0.0028208
   66  -0.0485115   0.0016973  -0.1295191   0.0789522  -0.0028208   0.1864656
 **********************************************************************
 **                                                                  **
 **                       VIBRATIONAL ANALYSIS                       **
 **                       --------------------                       **
 **                                                                  **
 **        VIBRATIONAL FREQUENCIES (CM**-1) AND NORMAL MODES         **
 **     FORCE CONSTANTS (mDYN/ANGSTROM) AND REDUCED MASSES (AMU)     **
 **                  INFRARED INTENSITIES (KM/MOL)                   **
 **                                                                  **
 **********************************************************************


 Mode:                 1                      2                      3
 Frequency:        31.23                  32.37                  33.74
 Force Cnst:      0.0133                 0.0176                 0.0180
 Red. Mass:      23.1581                28.4552                26.7921
 IR Active:          YES                    YES                    YES
 IR Intens:        0.000                  0.005                  0.004
 Raman Active:       YES                    YES                    YES
               X      Y      Z        X      Y      Z        X      Y      Z
 C         -0.000  0.008 -0.000    0.000 -0.143  0.012   -0.000 -0.007 -0.202
 C          0.004  0.004  0.091   -0.079 -0.093  0.016   -0.005 -0.004 -0.162
 Cl         0.009  0.006  0.172   -0.176 -0.148  0.029   -0.012 -0.007 -0.301
 C          0.004 -0.002  0.116   -0.081  0.003  0.007   -0.005 -0.000  0.018
 Cl         0.011 -0.006  0.290   -0.186  0.064  0.014   -0.010  0.002  0.115
 C         -0.000 -0.003 -0.000    0.001  0.050 -0.009    0.001  0.001  0.144
 Cl        -0.001 -0.009 -0.001    0.002  0.175 -0.031    0.003  0.005  0.490
 C         -0.005  0.001 -0.116    0.083  0.002 -0.009    0.006 -0.001  0.015
 Cl        -0.012 -0.001 -0.291    0.188  0.062 -0.026    0.013  0.002  0.109
 C         -0.005  0.006 -0.091    0.080 -0.094  0.003    0.005 -0.005 -0.165
 Cl        -0.011  0.011 -0.170    0.175 -0.149  0.006    0.010 -0.007 -0.305
 C         -0.000  0.010 -0.001    0.000 -0.184  0.006   -0.000 -0.011 -0.132
 C          0.000 -0.177 -0.004    0.008 -0.137  0.002   -0.106 -0.008 -0.066
 Cl         0.002 -0.408 -0.008    0.019 -0.297  0.005   -0.242 -0.014 -0.140
 C          0.000 -0.195 -0.004    0.008  0.071 -0.003   -0.109  0.004  0.061
 H          0.000 -0.345 -0.007    0.014  0.142 -0.005   -0.194  0.009  0.110
 C          0.000 -0.015  0.000   -0.002  0.224 -0.005   -0.002  0.012  0.123
 Cl         0.001 -0.038  0.002   -0.004  0.621 -0.009   -0.003  0.036  0.290
 C          0.000  0.182  0.004   -0.009  0.101 -0.003    0.107  0.005  0.063
 H          0.000  0.324  0.007   -0.016  0.195 -0.005    0.191  0.010  0.112
 C          0.000  0.191  0.003   -0.008 -0.108  0.003    0.104 -0.007 -0.065
 Cl         0.002  0.444  0.006   -0.018 -0.231  0.006    0.242 -0.012 -0.138
 TransDip  -0.000 -0.000 -0.000    0.000  0.002 -0.000   -0.000  0.000  0.002

 Mode:                 4                      5                      6
 Frequency:        69.10                  76.65                  92.93
 Force Cnst:      0.0952                 0.1088                 0.1443
 Red. Mass:      33.8463                31.4249                28.3501
 IR Active:          YES                    YES                    YES
 IR Intens:        0.000                  0.000                  0.010
 Raman Active:       YES                    YES                    YES
               X      Y      Z        X      Y      Z        X      Y      Z
 C         -0.000 -0.002 -0.003    0.000  0.002  0.150    0.000 -0.229 -0.011
 C         -0.000 -0.003  0.109    0.001  0.003  0.030   -0.057 -0.201 -0.005
 Cl        -0.000 -0.008  0.529    0.002  0.005 -0.043   -0.164 -0.269  0.023
 C         -0.001  0.000 -0.071    0.001  0.003 -0.062   -0.065 -0.120 -0.006
 Cl        -0.004  0.004 -0.437    0.000  0.006 -0.484   -0.177 -0.061 -0.016
 C         -0.000 -0.001 -0.002    0.000  0.001  0.079    0.001 -0.082 -0.002
 Cl        -0.000 -0.000 -0.004    0.003 -0.006  0.522    0.002  0.033  0.021
 C          0.000 -0.002  0.070   -0.001  0.003 -0.060    0.067 -0.121 -0.006
 Cl         0.003 -0.005  0.445   -0.005  0.006 -0.476    0.180 -0.063 -0.018
 C         -0.000 -0.000 -0.112   -0.001  0.003  0.029    0.058 -0.201 -0.003
 Cl        -0.002  0.004 -0.523   -0.003  0.005 -0.053    0.163 -0.270  0.031
 C         -0.000 -0.001 -0.003    0.000  0.001  0.164    0.000 -0.169 -0.014
 C         -0.001 -0.029 -0.003    0.056 -0.002  0.130   -0.002  0.009 -0.009
 Cl        -0.001 -0.074 -0.004    0.151 -0.013  0.184   -0.012  0.482 -0.006
 C         -0.001 -0.032 -0.002    0.060 -0.001  0.054   -0.003  0.043 -0.005
 H         -0.001 -0.059 -0.002    0.109 -0.004  0.027   -0.005  0.158 -0.001
 C          0.000  0.000 -0.000    0.001  0.000  0.020   -0.000 -0.003 -0.005
 Cl         0.000 -0.001  0.001    0.002  0.000 -0.081   -0.000  0.014 -0.002
 C          0.001  0.033 -0.000   -0.059 -0.000  0.054    0.002  0.040 -0.005
 H          0.002  0.061  0.001   -0.107 -0.001  0.026    0.003  0.152 -0.001
 C          0.001  0.030 -0.002   -0.055 -0.001  0.129    0.002  0.006 -0.010
 Cl         0.004  0.080 -0.002   -0.151 -0.009  0.183    0.009  0.479 -0.006
 TransDip  -0.000  0.000  0.000    0.000 -0.000 -0.001    0.000  0.003  0.000

 Mode:                 7                      8                      9
 Frequency:       100.16                 137.67                 157.77
 Force Cnst:      0.1745                 0.3155                 0.1554
 Red. Mass:      29.5202                28.2510                10.5951
 IR Active:          YES                    YES                    YES
 IR Intens:        0.006                  0.026                  0.244
 Raman Active:       YES                    YES                    YES
               X      Y      Z        X      Y      Z        X      Y      Z
 C         -0.001  0.017 -0.162   -0.026 -0.002  0.003    0.000 -0.049 -0.003
 C          0.003  0.013 -0.033   -0.112  0.014  0.003   -0.004 -0.049 -0.002
 Cl         0.012  0.012  0.481   -0.274 -0.074 -0.004   -0.030 -0.066 -0.000
 C          0.004  0.008 -0.057   -0.132  0.022  0.003   -0.010 -0.029 -0.002
 Cl         0.011  0.006 -0.136   -0.227  0.068 -0.000   -0.053 -0.009  0.001
 C         -0.000  0.006 -0.033   -0.150 -0.000  0.003    0.001 -0.020 -0.002
 Cl         0.001 -0.005  0.227   -0.162  0.001 -0.001    0.002  0.016  0.001
 C         -0.004  0.008 -0.057   -0.131 -0.024  0.003    0.012 -0.028 -0.002
 Cl        -0.013  0.005 -0.139   -0.225 -0.068 -0.001    0.058 -0.008  0.000
 C         -0.004  0.013 -0.032   -0.112 -0.017  0.004    0.006 -0.049 -0.003
 Cl        -0.009  0.012  0.485   -0.268  0.069  0.002    0.032 -0.066  0.000
 C         -0.000  0.013 -0.213    0.054  0.003 -0.001   -0.000  0.087  0.001
 C         -0.055  0.001 -0.184    0.156  0.007 -0.027   -0.002  0.226  0.004
 Cl        -0.194 -0.026 -0.268    0.417 -0.002  0.114   -0.004 -0.093 -0.004
 C         -0.062 -0.003 -0.098    0.168  0.011 -0.034   -0.002  0.414  0.008
 H         -0.113 -0.010 -0.069    0.132  0.011 -0.014   -0.002  0.391  0.007
 C         -0.001  0.000 -0.064    0.209  0.007  0.001   -0.002  0.377  0.007
 Cl        -0.002  0.002  0.037    0.222 -0.004 -0.001    0.002 -0.227 -0.004
 C          0.060 -0.003 -0.097    0.168  0.005  0.035   -0.002  0.415  0.007
 H          0.111 -0.011 -0.068    0.133  0.002  0.015   -0.001  0.393  0.007
 C          0.054  0.000 -0.183    0.155  0.003  0.026   -0.001  0.228  0.003
 Cl         0.196 -0.030 -0.267    0.425 -0.002 -0.116   -0.004 -0.093 -0.000
 TransDip  -0.000 -0.000  0.002   -0.005  0.000  0.000    0.000  0.016  0.000

 Mode:                10                     11                     12
 Frequency:       189.42                 201.61                 203.82
 Force Cnst:      0.4798                 0.3442                 0.1149
 Red. Mass:      22.6967                14.3734                 4.6949
 IR Active:          YES                    YES                    YES
 IR Intens:        0.138                  0.010                  0.000
 Raman Active:       YES                    YES                    YES
               X      Y      Z        X      Y      Z        X      Y      Z
 C          0.001  0.002 -0.177   -0.000 -0.002  0.165   -0.001 -0.000  0.005
 C         -0.000  0.002 -0.177    0.001 -0.003  0.298   -0.001  0.000  0.005
 Cl        -0.003 -0.003  0.049    0.001  0.002 -0.053    0.002  0.002 -0.002
 C         -0.001  0.002 -0.205    0.001 -0.004  0.425   -0.001 -0.000  0.014
 Cl        -0.001  0.001  0.053   -0.001  0.000 -0.118    0.000 -0.001 -0.004
 C         -0.001  0.002 -0.219    0.001 -0.005  0.467   -0.001 -0.000  0.019
 Cl         0.001 -0.001  0.059   -0.002  0.001 -0.118   -0.001  0.000 -0.005
 C         -0.001  0.002 -0.205    0.001 -0.004  0.424   -0.001  0.000  0.019
 Cl        -0.000 -0.002  0.053   -0.001  0.001 -0.117    0.000  0.001 -0.005
 C         -0.000  0.002 -0.178    0.001 -0.003  0.296   -0.001 -0.000  0.017
 Cl        -0.003  0.001  0.050    0.005 -0.002 -0.054    0.002 -0.002 -0.002
 C          0.001  0.001 -0.133    0.000  0.002 -0.087   -0.001 -0.000 -0.005
 C          0.019 -0.004 -0.152    0.019 -0.018 -0.110   -0.001  0.155 -0.003
 Cl         0.355  0.007 -0.001    0.043  0.014 -0.120    0.006 -0.089 -0.004
 C         -0.015 -0.011 -0.203   -0.002 -0.042 -0.102   -0.003  0.344  0.001
 H         -0.002 -0.019 -0.213   -0.002 -0.074 -0.104   -0.004  0.592  0.006
 C          0.003  0.002 -0.160   -0.001  0.003 -0.087   -0.002  0.001 -0.005
 Cl        -0.001 -0.009  0.496   -0.002 -0.005  0.198   -0.002 -0.000  0.013
 C          0.020  0.016 -0.202    0.001  0.049 -0.101    0.000 -0.343 -0.013
 H          0.006  0.027 -0.212    0.002  0.082 -0.101    0.001 -0.590 -0.018
 C         -0.014  0.008 -0.151   -0.019  0.023 -0.109   -0.002 -0.155 -0.009
 Cl        -0.351 -0.003 -0.005   -0.044 -0.011 -0.121   -0.004  0.088 -0.006
 TransDip   0.000  0.000 -0.012   -0.000  0.000 -0.003   -0.000  0.000 -0.000

 Mode:                13                     14                     15
 Frequency:       214.60                 219.57                 220.65
 Force Cnst:      0.7114                 0.8869                 0.9780
 Red. Mass:      26.2164                31.2233                34.0930
 IR Active:          YES                    YES                    YES
 IR Intens:        0.115                  0.230                  0.078
 Raman Active:       YES                    YES                    YES
               X      Y      Z        X      Y      Z        X      Y      Z
 C         -0.152 -0.004 -0.001    0.006 -0.117 -0.001   -0.011 -0.012  0.001
 C         -0.099  0.004 -0.002    0.019 -0.151  0.000   -0.053  0.020  0.004
 Cl         0.260  0.227  0.002    0.448  0.046 -0.002   -0.298 -0.118 -0.001
 C         -0.104 -0.033 -0.004   -0.032 -0.197  0.001   -0.044 -0.002  0.004
 Cl         0.027 -0.127 -0.001   -0.225 -0.126 -0.002    0.468 -0.314 -0.007
 C         -0.115 -0.004 -0.005    0.014 -0.135  0.001   -0.118 -0.014  0.004
 Cl        -0.144  0.018  0.002    0.021  0.592  0.006   -0.132  0.062  0.001
 C         -0.100  0.020 -0.004    0.044 -0.197 -0.001   -0.037 -0.040  0.002
 Cl         0.047  0.118  0.002    0.123 -0.197 -0.003    0.512  0.276 -0.000
 C         -0.100 -0.014 -0.003   -0.003 -0.144 -0.001   -0.056 -0.051  0.001
 Cl         0.226 -0.225 -0.002   -0.400  0.043  0.002   -0.391  0.133  0.003
 C         -0.180 -0.004 -0.000    0.010 -0.058 -0.001   -0.028 -0.005 -0.000
 C         -0.169 -0.006  0.027    0.011 -0.023 -0.003   -0.031 -0.002  0.007
 Cl         0.246 -0.001  0.294   -0.014  0.007 -0.018    0.039 -0.000  0.054
 C         -0.190 -0.011 -0.012    0.012 -0.011 -0.000   -0.035 -0.003 -0.001
 H         -0.168 -0.021 -0.026    0.010  0.009  0.002   -0.029 -0.001 -0.005
 C         -0.222  0.003 -0.001    0.015 -0.015 -0.000   -0.044 -0.004 -0.001
 Cl        -0.285 -0.003 -0.001    0.019 -0.001  0.001   -0.058  0.000  0.000
 C         -0.191  0.018  0.010    0.012 -0.011 -0.001   -0.035 -0.003 -0.000
 H         -0.170  0.029  0.024    0.010  0.008 -0.001   -0.029 -0.002  0.004
 C         -0.169  0.006 -0.027    0.010 -0.023  0.002   -0.031 -0.002 -0.009
 Cl         0.246  0.002 -0.289   -0.013  0.007  0.017    0.040  0.001 -0.054
 TransDip  -0.011  0.001 -0.000   -0.001  0.015  0.000    0.009  0.002  0.000

 Mode:                16                     17                     18
 Frequency:       234.76                 247.67                 322.05
 Force Cnst:      1.1231                 0.9276                 1.7009
 Red. Mass:      34.5864                25.6658                27.8353
 IR Active:          YES                    YES                    YES
 IR Intens:        0.010                  0.002                  0.048
 Raman Active:       YES                    YES                    YES
               X      Y      Z        X      Y      Z        X      Y      Z
 C         -0.000  0.018 -0.001    0.069 -0.000  0.000    0.001  0.107 -0.001
 C         -0.022  0.054 -0.001    0.156 -0.075  0.001   -0.189  0.174  0.002
 Cl        -0.262 -0.072  0.001   -0.102 -0.275 -0.004   -0.219  0.376  0.005
 C         -0.015  0.021 -0.002    0.194 -0.017  0.003   -0.181 -0.156 -0.000
 Cl         0.463 -0.245 -0.004   -0.034  0.156  0.001   -0.215 -0.331 -0.003
 C          0.002  0.022 -0.002    0.298 -0.002  0.003   -0.001 -0.114 -0.000
 Cl         0.006  0.542  0.006    0.402 -0.005 -0.003   -0.000 -0.067 -0.001
 C          0.017  0.021 -0.001    0.193  0.015  0.003    0.180 -0.160 -0.003
 Cl        -0.461 -0.238  0.000   -0.030 -0.151 -0.002    0.212 -0.336 -0.004
 C          0.025  0.055 -0.001    0.156  0.073  0.002    0.191  0.171 -0.001
 Cl         0.260 -0.071 -0.002   -0.106  0.280  0.004    0.222  0.373  0.004
 C         -0.002 -0.017 -0.000   -0.038 -0.001  0.000    0.000 -0.105 -0.002
 C         -0.003 -0.001  0.001   -0.124 -0.001  0.064   -0.000 -0.050 -0.001
 Cl         0.003  0.001  0.005    0.067 -0.003  0.218    0.000  0.007  0.001
 C         -0.004  0.030  0.001   -0.158 -0.000  0.027   -0.000  0.036  0.001
 H         -0.003  0.036  0.001   -0.091  0.001 -0.013   -0.001  0.079  0.002
 C         -0.005  0.034  0.001   -0.244  0.001 -0.001   -0.000  0.052  0.001
 Cl        -0.006 -0.011 -0.000   -0.337 -0.003 -0.002    0.000 -0.014 -0.001
 C         -0.003  0.030  0.000   -0.158  0.002 -0.028    0.000  0.036  0.001
 H         -0.003  0.037  0.001   -0.092  0.003  0.013   -0.000  0.078  0.002
 C         -0.003 -0.001 -0.001   -0.124  0.001 -0.064    0.001 -0.050 -0.001
 Cl         0.002  0.001 -0.004    0.069  0.003 -0.215   -0.000  0.007  0.001
 TransDip  -0.000 -0.003 -0.000   -0.002  0.000  0.000   -0.000 -0.007 -0.000

 Mode:                19                     20                     21
 Frequency:       343.66                 346.94                 364.44
 Force Cnst:      0.8723                 2.0738                 0.9683
 Red. Mass:      12.5363                29.2418                12.3739
 IR Active:          YES                    YES                    YES
 IR Intens:        0.001                  0.130                  0.317
 Raman Active:       YES                    YES                    YES
               X      Y      Z        X      Y      Z        X      Y      Z
 C         -0.006  0.001 -0.001    0.147 -0.002 -0.004    0.001 -0.002  0.537
 C         -0.000 -0.013  0.473    0.051  0.165  0.049    0.003 -0.002  0.339
 Cl         0.005 -0.011 -0.074   -0.121  0.239 -0.004   -0.004  0.001 -0.043
 C         -0.001 -0.016  0.512    0.083  0.227  0.057    0.000 -0.000 -0.187
 Cl        -0.011 -0.021 -0.077    0.224  0.479 -0.004   -0.002 -0.002  0.028
 C          0.004  0.000  0.001   -0.107  0.002  0.005   -0.001  0.002 -0.463
 Cl         0.008 -0.000 -0.000   -0.196  0.000  0.001    0.004  0.000  0.064
 C         -0.006  0.015 -0.512    0.080 -0.226 -0.055   -0.002 -0.001 -0.189
 Cl        -0.010  0.020  0.077    0.216 -0.478  0.002    0.004 -0.004  0.028
 C         -0.004  0.013 -0.473    0.049 -0.166 -0.054   -0.002 -0.004  0.337
 Cl         0.007  0.010  0.075   -0.126 -0.238  0.006    0.000 -0.004 -0.043
 C         -0.004  0.005 -0.000    0.095 -0.005 -0.001    0.001  0.018  0.125
 C         -0.001 -0.008 -0.002    0.026 -0.005  0.041    0.133  0.013  0.027
 Cl         0.000 -0.001 -0.002   -0.017 -0.001  0.041   -0.025  0.001 -0.128
 C         -0.001  0.011 -0.001    0.009  0.003  0.031    0.116 -0.004 -0.002
 H         -0.003  0.029  0.000    0.058  0.008  0.002    0.180 -0.011 -0.038
 C          0.002 -0.002 -0.000   -0.052  0.003  0.000    0.000 -0.008 -0.055
 Cl         0.005  0.001 -0.000   -0.112 -0.001 -0.001   -0.000  0.001  0.061
 C         -0.000 -0.014  0.001    0.011  0.001 -0.030   -0.115 -0.006 -0.005
 H         -0.002 -0.036 -0.001    0.061  0.001 -0.001   -0.176 -0.015 -0.041
 C         -0.001  0.013  0.002    0.028 -0.001 -0.041   -0.132  0.012  0.023
 Cl         0.000  0.000  0.002   -0.016  0.001 -0.039    0.023  0.001 -0.132
 TransDip  -0.001 -0.000  0.000    0.012  0.000 -0.000    0.001 -0.000  0.018

 Mode:                22                     23                     24
 Frequency:       373.13                 374.30                 377.54
 Force Cnst:      2.6841                 0.8052                 2.7014
 Red. Mass:      32.7205                 9.7545                32.1671
 IR Active:          YES                    YES                    YES
 IR Intens:        0.029                  0.031                  0.185
 Raman Active:       YES                    YES                    YES
               X      Y      Z        X      Y      Z        X      Y      Z
 C         -0.004 -0.004 -0.005   -0.000  0.100 -0.014   -0.087  0.001 -0.007
 C         -0.001 -0.002 -0.003    0.063  0.018 -0.013   -0.120  0.105 -0.001
 Cl         0.005 -0.001  0.000   -0.047 -0.056  0.001   -0.245  0.426  0.006
 C         -0.001  0.004  0.001    0.036 -0.051  0.001   -0.024 -0.042  0.006
 Cl         0.006  0.009 -0.000   -0.066 -0.052 -0.000   -0.044 -0.105 -0.002
 C         -0.003  0.002  0.004   -0.001 -0.067  0.013    0.196 -0.001  0.007
 Cl        -0.008 -0.001 -0.000   -0.001  0.027 -0.001    0.605 -0.003 -0.005
 C          0.002 -0.001  0.002   -0.036 -0.052  0.008   -0.024  0.042  0.002
 Cl         0.001 -0.005 -0.000    0.067 -0.057 -0.002   -0.042  0.105  0.001
[truncated: 33,776 more chars]
