# Supplementary material for: Quantum Chemical Investigation of Polychlorinated Dibenzodioxins, Dibenzofurans and Biphenyls: Relative Stability and Planarity Analysis
Source: Molecules. 2020 Dec 3;25(23):5697. doi: 10.3390/molecules25235697 (PMC7730433; doi:10.3390/molecules25235697)
Supplement: Supplementary file 1 [file molecules-25-05697-s001.zip › PCB/B3LYP/ClClClClClClHClHH.out]

                  Welcome to Q-Chem
     A Quantum Leap Into The Future Of Chemistry


 Q-Chem 5.2 (devel), Q-Chem, Inc., Pleasanton, CA (2019)

 Yihan Shao,  Zhengting Gan,  E. Epifanovsky,  A. T. B. Gilbert,  M. Wormit,  
 J. Kussmann,  A. W. Lange,  A. Behn,  Jia Deng,  Xintian Feng,  D. Ghosh,  
 M. Goldey,  P. R. Horn,  L. D. Jacobson,  I. Kaliman,  T. Kus,  A. Landau,  
 Jie Liu,  E. I. Proynov,  R. M. Richard,  R. P. Steele,  E. J. Sundstrom,  
 H. L. Woodcock III,  P. M. Zimmerman,  D. Zuev,  B. Albrecht,  E. Alguire,  
 S. A. Baeppler,  D. Barton,  Z. Benda,  Y. A. Bernard,  E. J. Berquist,  
 K. B. Bravaya,  H. Burton,  D. Casanova,  Chun-Min Chang,  Yunqing Chen,  
 A. Chien,  K. D. Closser,  M. P. Coons,  S. Coriani,  S. Dasgupta,  
 A. L. Dempwolff,  M. Diedenhofen,  Hainam Do,  R. G. Edgar,  Po-Tung Fang,  
 S. Faraji,  S. Fatehi,  Qingguo Feng,  K. D. Fenk,  J. Fosso-Tande,  
 J. Gayvert,  Qinghui Ge,  A. Ghysels,  G. Gidofalvi,  J. Gomes,  
 J. Gonthier,  A. Gunina,  D. Hait,  M. W. D. Hanson-Heine,  
 P. H. P. Harbach,  A. W. Hauser,  M. F. Herbst,  J. E. Herr,  
 E. G. Hohenstein,  Z. C. Holden,  Kerwin Hui,  B. C. Huynh,  T.-C. Jagau,  
 Hyunjun Ji,  B. Kaduk,  K. Khistyaev,  Jaehoon Kim,  P. Klunzinger,  K. Koh,  
 D. Kosenkov,  L. Koulias,  T. Kowalczyk,  C. M. Krauter,  A. Kunitsa,  
 Ka Un Lao,  A. Laurent,  K. V. Lawler,  Joonho Lee,  D. Lefrancois,  
 S. Lehtola,  D. S. Levine,  Yi-Pei Li,  You-Sheng Lin,  Fenglai Liu,  
 E. Livshits,  A. Luenser,  P. Manohar,  E. Mansoor,  S. F. Manzer,  
 Shan-Ping Mao,  Yuezhi Mao,  N. Mardirossian,  A. V. Marenich,  
 T. Markovich,  L. A. Martinez-Martinez,  S. A. Maurer,  N. J. Mayhall,  
 S. C. McKenzie,  J.-M. Mewes,  P. Morgante,  A. F. Morrison,  
 J. W. Mullinax,  K. Nanda,  T. S. Nguyen-Beck,  R. Olivares-Amaya,  
 J. A. Parkhill,  Zheng Pei,  T. M. Perrine,  F. Plasser,  P. Pokhilko,  
 S. Prager,  A. Prociuk,  E. Ramos,  D. R. Rehn,  F. Rob,  M. Scheurer,  
 M. Schneider,  N. Sergueev,  S. M. Sharada,  S. Sharma,  D. W. Small,  
 T. Stauch,  T. Stein,  Yu-Chuan Su,  A. J. W. Thom,  A. Tkatchenko,  
 T. Tsuchimochi,  N. M. Tubman,  L. Vogt,  M. L. Vidal,  O. Vydrov,  
 M. A. Watson,  J. Wenzel,  M. de Wergifosse,  T. A. Wesolowski,  A. White,  
 J. Witte,  A. Yamada,  Jun Yang,  K. Yao,  S. Yeganeh,  S. R. Yost,  
 Zhi-Qiang You,  A. Zech,  Igor Ying Zhang,  Xing Zhang,  Yan Zhao,  
 Ying Zhu,  B. R. Brooks,  G. K. L. Chan,  C. J. Cramer,  M. S. Gordon,  
 W. J. Hehre,  A. Klamt,  M. W. Schmidt,  C. D. Sherrill,  D. G. Truhlar,  
 A. Aspuru-Guzik,  R. Baer,  A. T. Bell,  N. A. Besley,  Jeng-Da Chai,  
 A. E. DePrince, III,  R. A. DiStasio Jr.,  A. Dreuw,  B. D. Dunietz,  
 T. R. Furlani,  Chao-Ping Hsu,  Yousung Jung,  Jing Kong,  D. S. Lambrecht,  
 WanZhen Liang,  C. Ochsenfeld,  V. A. Rassolov,  L. V. Slipchenko,  
 J. E. Subotnik,  T. Van Voorhis,  J. M. Herbert,  A. I. Krylov,  
 P. M. W. Gill,  M. Head-Gordon

 Contributors to earlier versions of Q-Chem not listed above: 
 R. D. Adamson,  B. Austin,  J. Baker,  G. J. O. Beran,  K. Brandhorst,  
 S. T. Brown,  E. F. C. Byrd,  A. K. Chakraborty,  C.-L. Cheng,  
 Siu Hung Chien,  D. M. Chipman,  D. L. Crittenden,  H. Dachsel,  
 R. J. Doerksen,  A. D. Dutoi,  L. Fusti-Molnar,  W. A. Goddard III,  
 A. Golubeva-Zadorozhnaya,  S. R. Gwaltney,  G. Hawkins,  A. Heyden,  
 S. Hirata,  G. Kedziora,  F. J. Keil,  C. Kelley,  Jihan Kim,  R. A. King,  
 R. Z. Khaliullin,  P. P. Korambath,  W. Kurlancheek,  A. M. Lee,  M. S. Lee,  
 S. V. Levchenko,  Ching Yeh Lin,  D. Liotard,  R. C. Lochan,  I. Lotan,  
 P. E. Maslen,  N. Nair,  D. P. O'Neill,  D. Neuhauser,  E. Neuscamman,  
 C. M. Oana,  R. Olson,  B. Peters,  R. Peverati,  P. A. Pieniazek,  
 Y. M. Rhee,  J. Ritchie,  M. A. Rohrdanz,  E. Rosta,  N. J. Russ,  
 H. F. Schaefer III,  N. E. Schultz,  N. Shenvi,  A. C. Simmonett,  A. Sodt,  
 D. Stuck,  K. S. Thanthiriwatte,  V. Vanovschi,  Tao Wang,  A. Warshel,  
 C. F. Williams,  Q. Wu,  X. Xu,  W. Zhang

 Please cite Q-Chem as follows:
 Y. Shao et al., Mol. Phys. 113, 184-215 (2015)
 DOI: 10.1080/00268976.2014.952696

 Q-Chem 5.2.1 for Intel X86 EM64T Linux

 Parts of Q-Chem use Armadillo 8.300.2 (Tropical Shenanigans).
 http://arma.sourceforge.net/

 Q-Chem begins on Wed Jan  8 11:14:14 2020  

Host: 
0

     Scratch files written to /scratch/taweetham/qchem6415//
NAlpha2: 194
NElect   194
Mult     1

 Q-Chem warning in module libgen/rem_setup.C, line 2168:

 Setting Thresh to 1e-14


Checking the input file for inconsistencies... 	...done.

--------------------------------------------------------------
User input:
--------------------------------------------------------------
$MOLECULE
0 1
C 
C  1 1.394960
Cl  2 CCl 1 119.528007
C  2 1.386606 1 120.846377 3 178.766605 0
Cl  4 CCl 2 119.698148 1 -179.612229 0
C  4 1.387279 2 120.235871 1 -0.083363 0
Cl  6 CCl 4 120.254637 2 -179.958574 0
C  6 1.387279 4 119.490737 2 0.041992 0
Cl  8 CCl 6 120.064298 4 179.568218 0
C  8 1.386606 6 120.235863 4 0.041336 0
Cl  10 CCl 8 119.614146 6 178.681836 0
C  1 1.488550 2 120.827489 3 1.275929 0
C  12 1.394960 1 120.827496 2 44.635695 0
Cl  13 CCl 12 119.528011 1 1.275194 0
C  13 1.386606 12 120.846392 1 -179.957497 0
H  15 CH 13 119.698155 12 -179.612829 0
C  15 1.387278 13 120.235860 12 -0.083872 0
Cl  17 CCl 15 120.254633 13 -179.958492 0
C  17 1.387279 15 119.490737 13 0.041666 0
H  19 CH 17 120.064293 15 179.568399 0
C  19 1.386606 17 120.235874 15 0.041790 0
H  21 CH 19 119.614152 17 178.681599 0

CH=1.08273
CCl=1.75400
$END

$REM
   JOB_TYPE	OPTIMIZATION
   BASIS	6-311++G**
   METHOD	B3LYP
   SYM_IGNORE	TRUE
   SCF_GUESS_ALWAYS     TRUE
   SYM_IGNORE   TRUE
   S2THRESH     15
   THRESH       15
$END

--------------------------------------------------------------
 ----------------------------------------------------------------
             Standard Nuclear Orientation (Angstroms)
    I     Atom           X                Y                Z
 ----------------------------------------------------------------
    1      C       0.0000000000     0.0000000000     0.0000000000
    2      C       0.0000000000     0.0000000000     1.3949600000
    3      Cl      1.5261815140     0.0000000000     2.2594170471
    4      C      -1.1901880373     0.0256249026     2.1059255403
    5      Cl     -1.1548436435     0.0351778398     3.8595433764
    6      C      -2.4041742747     0.0535064326     1.4351028665
    7      Cl     -3.9099833729     0.0870232313     2.3339530118
    8      C      -2.4180259722     0.0546630380     0.0478935036
    9      Cl     -3.9445745286     0.0782926128    -0.8155919614
   10      C      -1.2274122092     0.0272853135    -0.6622934626
   11      Cl     -1.2645630159    -0.0058824468    -2.4155862839
   12      C       1.2779219872    -0.0284629571    -0.7628147595
   13      C       2.3095886281    -0.8932703637    -0.3971844912
   14      Cl      2.0841394724    -1.9836059182     0.9581225060
   15      C       3.5004827568    -0.9194878930    -1.1069450245
   16      H       4.2865586447    -1.6026019117    -0.8107285686
   17      C       3.6821124948    -0.0819958503    -2.1978886372
   18      Cl      5.1879324501    -0.1155248115    -3.0967201401
   19      C       2.6636000698     0.7822218600    -2.5724593424
   20      H       2.7980411655     1.4448431951    -3.4181323354
   21      C       1.4736782845     0.8090230106    -1.8610916159
   22      H       0.6936781770     1.5025559907    -2.1490431582
 ----------------------------------------------------------------
 Nuclear Repulsion Energy =        2402.37238262 hartrees
 There are       97 alpha and       97 beta electrons
 Requested basis set is 6-311++G(d,p)
 There are 178 shells and 495 basis functions

 Total QAlloc Memory Limit   2000 MB
 Mega-Array Size       188 MB
 MEM_STATIC part       192 MB
 A cutoff of  1.0D-15 yielded  11651 shell pairs
 There are    100021 function pairs (    107557 Cartesian)
 Smallest overlap matrix eigenvalue = 1.08E-07
 Linear dependence detected in AO basis
 Number of orthogonalized atomic orbitals = 489
 Maximum deviation from orthogonality = 2.291E-10

 Scale SEOQF with 1.000000e-02/1.000000e-01/1.000000e-01

 Standard Electronic Orientation quadrupole field applied
 Nucleus-field energy     =    -0.0000000837 hartrees
 Guess from superposition of atomic densities
 Warning:  Energy on first SCF cycle will be non-variational
 SAD guess density has 194.000000 electrons

 -----------------------------------------------------------------------
  General SCF calculation program by
  Eric Jon Sundstrom, Paul Horn, Yuezhi Mao, Dmitri Zuev, Alec White,
  David Stuck, Shaama M.S., Shane Yost, Joonho Lee, David Small,
  Daniel Levine, Susi Lehtola, Hugh Burton, Evgeny Epifanovsky,
  Bang C. Huynh
 -----------------------------------------------------------------------
 Exchange:     0.2000 Hartree-Fock + 0.0800 Slater + 0.7200 B88
 Correlation:  0.1900 VWN1RPA + 0.8100 LYP
 Using SG-1 standard quadrature grid
 A restricted SCF calculation will be
 performed using DIIS
 SCF converges when DIIS error is below 1.0e-08
 ---------------------------------------
  Cycle       Energy         DIIS error
 ---------------------------------------
    1   -3685.3915991295      2.78e-02  
    2   -3680.5626050699      1.95e-03  
    3   -3680.4956899389      2.36e-03  
    4   -3680.6678793663      5.65e-04  
    5   -3680.6762979228      2.72e-04  
    6   -3680.6783689943      9.61e-05  
    7   -3680.6786260874      3.03e-05  
    8   -3680.6786518628      9.54e-06  
    9   -3680.6786544121      3.23e-06  
   10   -3680.6786547035      9.47e-07  
   11   -3680.6786547280      2.85e-07  
   12   -3680.6786547300      1.47e-07  
   13   -3680.6786547309      3.63e-08  
   14   -3680.6786547313      1.15e-08  
   15   -3680.6786547310      4.15e-09  Convergence criterion met
 ---------------------------------------
 SCF time:   CPU 880.46s  wall 881.00s 
 SCF   energy in the final basis set =    -3680.6786547310
 Total energy in the final basis set =    -3680.6786547310

 --------------------------------------------------------------

                    Orbital Energies (a.u.)
 --------------------------------------------------------------

 Alpha MOs
 -- Occupied --
********-101.5841-101.5825-101.5810-101.5745-101.5722-101.5663 -10.2874
-10.2854 -10.2847 -10.2846 -10.2822 -10.2681 -10.2659 -10.2471 -10.2299
-10.2154 -10.2148 -10.2100  -9.4993  -9.4984  -9.4970  -9.4954  -9.4892
 -9.4889  -9.4835  -7.2641  -7.2636  -7.2621  -7.2604  -7.2542  -7.2539
 -7.2536  -7.2533  -7.2532  -7.2522  -7.2518  -7.2508  -7.2503  -7.2494
 -7.2479  -7.2439  -7.2437  -7.2433  -7.2430  -7.2380  -7.2376  -0.9782
 -0.9427  -0.9282  -0.9143  -0.8960  -0.8795  -0.8665  -0.8593  -0.8419
 -0.7994  -0.7766  -0.7538  -0.7452  -0.6651  -0.6554  -0.6350  -0.6161
 -0.5681  -0.5584  -0.5263  -0.5174  -0.4993  -0.4868  -0.4769  -0.4755
 -0.4711  -0.4656  -0.4515  -0.4435  -0.4313  -0.4266  -0.4100  -0.4066
 -0.4022  -0.3918  -0.3682  -0.3647  -0.3627  -0.3566  -0.3476  -0.3450
 -0.3400  -0.3362  -0.3313  -0.3161  -0.2962  -0.2943  -0.2808  -0.2637
 -0.2519
 -- Virtual --
 -0.0812  -0.0700  -0.0634  -0.0492  -0.0325  -0.0228  -0.0164  -0.0103
 -0.0017   0.0050   0.0083   0.0133   0.0198   0.0249   0.0302   0.0307
  0.0391   0.0446   0.0493   0.0522   0.0623   0.0639   0.0708   0.0730
  0.0774   0.0802   0.0820   0.0848   0.0891   0.0895   0.0934   0.0961
  0.0976   0.1043   0.1074   0.1083   0.1143   0.1168   0.1184   0.1210
  0.1244   0.1253   0.1303   0.1324   0.1350   0.1366   0.1440   0.1455
  0.1479   0.1532   0.1566   0.1634   0.1660   0.1733   0.1735   0.1759
  0.1818   0.1864   0.1909   0.1943   0.1964   0.2025   0.2036   0.2038
  0.2125   0.2179   0.2219   0.2227   0.2262   0.2315   0.2339   0.2428
  0.2481   0.2497   0.2516   0.2536   0.2556   0.2573   0.2622   0.2636
  0.2696   0.2709   0.2767   0.2836   0.2848   0.2875   0.2918   0.2970
  0.3025   0.3043   0.3087   0.3145   0.3171   0.3211   0.3327   0.3384
  0.3492   0.3654   0.3808   0.4053   0.4151   0.4177   0.4273   0.4284
  0.4397   0.4469   0.4484   0.4522   0.4529   0.4577   0.4657   0.4681
  0.4753   0.4824   0.4840   0.4868   0.4906   0.5006   0.5074   0.5123
  0.5177   0.5234   0.5392   0.5513   0.5528   0.5549   0.5649   0.5734
  0.5788   0.5864   0.5896   0.5984   0.6005   0.6085   0.6137   0.6155
  0.6181   0.6200   0.6275   0.6397   0.6436   0.6548   0.6669   0.6710
  0.6738   0.6939   0.7023   0.7083   0.7286   0.7303   0.7436   0.7638
  0.7733   0.7928   0.7983   0.8057   0.8078   0.8135   0.8228   0.8316
  0.8351   0.8398   0.8416   0.8442   0.8447   0.8471   0.8503   0.8510
  0.8573   0.8602   0.8635   0.8787   0.8849   0.8873   0.8896   0.8961
  0.8993   0.9101   0.9105   0.9142   0.9169   0.9235   0.9293   0.9340
  0.9387   0.9454   0.9533   0.9567   0.9638   0.9693   0.9778   0.9799
  0.9914   0.9937   1.0108   1.0173   1.0310   1.0465   1.0624   1.0737
  1.0853   1.0970   1.0979   1.1173   1.1236   1.1397   1.1831   1.1881
  1.2022   1.2088   1.2168   1.2341   1.2396   1.2564   1.2716   1.2749
  1.2768   1.2863   1.2976   1.2996   1.3044   1.3328   1.3442   1.3447
  1.3620   1.3986   1.4313   1.4524   1.4647   1.4932   1.5132   1.5399
  1.5530   1.5663   1.5732   1.5969   1.6092   1.6404   1.6558   1.6654
  1.6828   1.6896   1.7277   1.7560   1.7640   1.7792   1.7852   1.8210
  1.8347   1.8459   1.8610   1.8691   1.8873   1.8887   1.9023   1.9126
  1.9491   1.9583   1.9733   1.9913   1.9997   2.0540   2.0665   2.0978
  2.1257   2.1364   2.1627   2.1967   2.2173   2.2230   2.2420   2.2429
  2.2513   2.2734   2.2797   2.2882   2.2956   2.2989   2.3368   2.3476
  2.3601   2.3717   2.3737   2.3979   2.4161   2.4289   2.4378   2.4476
  2.4581   2.4760   2.4873   2.4933   2.5257   2.5293   2.5574   2.5702
  2.5940   2.6243   2.6279   2.6355   2.6438   2.6545   2.6768   2.7081
  2.7276   2.7429   2.7501   2.7649   2.7875   2.8064   2.8175   2.8374
  2.8560   2.8862   2.9133   2.9368   2.9615   3.0342   3.0771   3.0792
  3.1139   3.1191   3.1351   3.1462   3.1692   3.2035   3.2421   3.2578
  3.2646   3.3461   3.4101   3.4926   3.5079   3.5422   3.6125   3.6818
  3.7902   3.8352   3.8927   3.9048   4.0561   4.1281   4.3776   4.8144
  4.8311   9.7200   9.7680   9.7818   9.8000   9.8149   9.8335   9.8569
 23.2504  23.5237  23.7892  23.8347  23.8648  23.9201  23.9635  23.9662
 24.0163  24.0636  24.0688  24.1471  25.7178  25.7657  25.8134  25.8170
 25.8756  25.9462  26.0618  26.0946  26.1040  26.1378  26.1878  26.2811
 26.4012  26.4661  26.5433  26.5631  26.6092  26.7553  26.7747  26.8528
 27.0877 215.7095 215.7599 215.7778 215.7987 215.8189 215.8357 215.8778
 --------------------------------------------------------------

          Ground-State Mulliken Net Atomic Charges

     Atom                 Charge (a.u.)
  ----------------------------------------
      1 C                    -1.129869
      2 C                    -0.985268
      3 Cl                    0.689111
      4 C                     0.314267
      5 Cl                    0.642722
      6 C                    -0.434636
      7 Cl                    0.666766
      8 C                     0.326984
      9 Cl                    0.617401
     10 C                    -1.209645
     11 Cl                    0.729635
     12 C                    -0.049867
     13 C                    -0.095589
     14 Cl                    0.394990
     15 C                    -0.795889
     16 H                     0.218611
     17 C                     0.150726
     18 Cl                    0.473613
     19 C                    -0.431876
     20 H                     0.202564
     21 C                    -0.479555
     22 H                     0.184803
  ----------------------------------------
  Sum of atomic charges =     0.000000

 -----------------------------------------------------------------
                    Cartesian Multipole Moments
 -----------------------------------------------------------------
    Charge (ESU x 10^10)
                -0.0000
    Dipole Moment (Debye)
         X       0.3812      Y       0.7947      Z      -0.9521
       Tot       1.2974
    Quadrupole Moments (Debye-Ang)
        XX    -159.9517     XY      -0.2069     YY    -157.1051
        XZ       1.0788     YZ      -4.1837     ZZ    -156.2541
    Octopole Moments (Debye-Ang^2)
       XXX     -93.4236    XXY      16.5883    XYY     -27.2467
       YYY      78.4110    XXZ       3.4761    XYZ      -5.8476
       YYZ     -14.6485    XZZ     -30.9130    YZZ      32.0291
       ZZZ     -36.1180
    Hexadecapole Moments (Debye-Ang^3)
      XXXX   -7205.6076   XXXY     205.4593   XXYY   -1315.4573
      XYYY     262.4585   YYYY    -618.4753   XXXZ    1235.5908
      XXYZ      24.2449   XYYZ     388.5679   YYYZ      76.5601
      XXZZ   -1924.1213   XYZZ     103.1642   YYZZ    -806.6581
      XZZZ    1189.5561   YZZZ      39.6048   ZZZZ   -4191.4390
 -----------------------------------------------------------------
 Calculating analytic gradient of the SCF energy
 Gradient of SCF Energy
            1           2           3           4           5           6
    1  -0.0154871  -0.0118358   0.0318782  -0.0000614   0.0013515   0.0132014
    2  -0.0009301  -0.0044699  -0.0742509   0.0003644   0.0001654  -0.0001611
    3   0.0092791  -0.0076092  -0.0424546  -0.0207813   0.0063231  -0.0099573
            7           8           9          10          11          12
    1  -0.0065289   0.0165661  -0.0043584  -0.0005465   0.0104235   0.0114940
    2   0.0000979  -0.0002515   0.0000909  -0.0004390   0.0051553   0.0004219
    3   0.0039368   0.0130331  -0.0038614   0.0079240  -0.0019594  -0.0098467
           13          14          15          16          17          18
    1   0.0005208  -0.0272791  -0.0126317   0.0005568   0.0038639   0.0019417
    2   0.0049386   0.0713983   0.0084617   0.0000223   0.0016365   0.0004549
    3   0.0013517   0.0554217  -0.0024438  -0.0001080  -0.0037757  -0.0015796
           19          20          21          22
    1   0.0013949  -0.0005012  -0.0088672  -0.0050957
    2  -0.0087008  -0.0000465  -0.0039899   0.0000314
    3   0.0075841  -0.0000290   0.0003573  -0.0008048
 Max gradient component =       7.425E-02
 RMS gradient           =       1.744E-02
 Gradient time:  CPU 304.40 s  wall 304.41 s
 Geometry Optimization Parameters
   NAtoms,    NIC,     NZ,  NCons,   NDum,   NFix, NCnnct, MaxDiis
       22     163      22       0       0       0       0       0


** GEOMETRY OPTIMIZATION IN DELOCALIZED INTERNAL COORDINATES **
   Searching for a Minimum

   Optimization Cycle:   1

                       Coordinates (Angstroms)
     ATOM                X               Y               Z
      1  C         0.0000000000    0.0000000000    0.0000000000
      2  C         0.0000000000    0.0000000000    1.3949600000
      3  Cl        1.5261815140    0.0000000000    2.2594170471
      4  C        -1.1901880373    0.0256249026    2.1059255403
      5  Cl       -1.1548436435    0.0351778398    3.8595433764
      6  C        -2.4041742747    0.0535064326    1.4351028665
      7  Cl       -3.9099833729    0.0870232313    2.3339530118
      8  C        -2.4180259722    0.0546630380    0.0478935036
      9  Cl       -3.9445745286    0.0782926128   -0.8155919614
     10  C        -1.2274122092    0.0272853135   -0.6622934626
     11  Cl       -1.2645630159   -0.0058824468   -2.4155862839
     12  C         1.2779219872   -0.0284629571   -0.7628147595
     13  C         2.3095886281   -0.8932703637   -0.3971844912
     14  Cl        2.0841394724   -1.9836059182    0.9581225060
     15  C         3.5004827568   -0.9194878930   -1.1069450245
     16  H         4.2865586447   -1.6026019117   -0.8107285686
     17  C         3.6821124948   -0.0819958503   -2.1978886372
     18  Cl        5.1879324501   -0.1155248115   -3.0967201401
     19  C         2.6636000698    0.7822218600   -2.5724593424
     20  H         2.7980411655    1.4448431951   -3.4181323354
     21  C         1.4736782845    0.8090230106   -1.8610916159
     22  H         0.6936781770    1.5025559907   -2.1490431582
   Point Group: c1    Number of degrees of freedom:    60


   Energy is  -3680.678654731


 Attempting to generate delocalized internal coordinates
 Initial Hessian constructed with Jon Baker's OPTIMIZE code

 60 Hessian modes will be used to form the next step
  Hessian Eigenvalues:
     0.016296    0.017711    0.019513    0.020643    0.020929    0.022946
     0.023585    0.023589    0.023834    0.023846    0.024090    0.024090
     0.024114    0.024114    0.024135    0.024135    0.024142    0.024143
     0.064529    0.103828    0.159965    0.159995    0.159996    0.215696
     0.224266    0.230960    0.235870    0.246746    0.249942    0.249978
     0.249991    0.249993    0.250000    0.250000    0.250000    0.250000
     0.250000    0.289201    0.292812    0.301033    0.301033    0.301033
     0.301033    0.301033    0.328600    0.356665    0.356665    0.356665
     0.413156    0.418168    0.429770    0.433575    0.461421    0.462691
     0.471109    0.471233    0.478203    0.478203    0.479142    0.479142

 Minimum search - taking simple RFO step
 Searching for Lamda that Minimizes Along All modes
 Value Taken    Lamda =  -0.06247486
 Calculated Step too Large.  Step scaled by  0.492348
 Step Taken.  Stepsize is  0.300000

                             Maximum     Tolerance    Cnvgd?
         Gradient           0.069206      0.000300      NO
         Displacement       0.203240      0.001200      NO
         Energy change     *********      0.000001      NO


 New Cartesian Coordinates Obtained by Inverse Iteration

 Displacement from previous Coordinates is:  0.523162
 ----------------------------------------------------------------
             Standard Nuclear Orientation (Angstroms)
    I     Atom           X                Y                Z
 ----------------------------------------------------------------
    1      C      -0.0082416562    -0.0002882627    -0.0136371465
    2      C      -0.0137440745     0.0271312330     1.3897505059
    3      Cl      1.5001367657     0.0506592186     2.2579666084
    4      C      -1.2025636138     0.0578373632     2.1134272027
    5      Cl     -1.1592421453     0.0996919147     3.8618424955
    6      C      -2.4234036180     0.0645822573     1.4496985884
    7      Cl     -3.9190285845     0.1025833761     2.3547056896
    8      C      -2.4454969621     0.0350104837     0.0591122662
    9      Cl     -3.9776878901     0.0187772815    -0.7860662456
   10      C      -1.2561550022     0.0019905976    -0.6638508860
   11      Cl     -1.3611347031    -0.1041868100    -2.4103001936
   12      C       1.2824804443    -0.0345953802    -0.7720592214
   13      C       2.3137103315    -0.9222679412    -0.4327072046
   14      Cl      2.0981924084    -2.0442798053     0.8884845256
   15      C       3.5115800859    -0.9474758368    -1.1341200696
   16      H       4.2867917693    -1.6483641701    -0.8519637589
   17      C       3.7055811218    -0.0796082050    -2.1979340519
   18      Cl      5.2157339029    -0.1079262392    -3.0861631127
   19      C       2.7039591383     0.8136753655    -2.5540832959
   20      H       2.8553829033     1.5014100686    -3.3765774561
   21      C       1.5106781691     0.8325954607    -1.8473023392
   22      H       0.7526217996     1.5524333045    -2.1197848293
 ----------------------------------------------------------------
 Nuclear Repulsion Energy =        2390.89005103 hartrees
 There are       97 alpha and       97 beta electrons
 Applying Cartesian multipole field
    Component          Value
    ---------          -----
     (2,0,0)        1.00000E-12
     (0,2,0)        2.00000E-11
     (0,0,2)       -3.00000E-11
 Nucleus-field energy     =    -0.0000000829 hartrees
 Requested basis set is 6-311++G(d,p)
 There are 178 shells and 495 basis functions
 A cutoff of  1.0D-15 yielded  11617 shell pairs
 There are     99724 function pairs (    107238 Cartesian)
 Smallest overlap matrix eigenvalue = 1.14E-07
 Linear dependence detected in AO basis
 Number of orthogonalized atomic orbitals = 489
 Maximum deviation from orthogonality = 3.349E-10
 Guess from superposition of atomic densities
 Warning:  Energy on first SCF cycle will be non-variational
 SAD guess density has 194.000000 electrons

 -----------------------------------------------------------------------
  General SCF calculation program by
  Eric Jon Sundstrom, Paul Horn, Yuezhi Mao, Dmitri Zuev, Alec White,
  David Stuck, Shaama M.S., Shane Yost, Joonho Lee, David Small,
  Daniel Levine, Susi Lehtola, Hugh Burton, Evgeny Epifanovsky,
  Bang C. Huynh
 -----------------------------------------------------------------------
 Exchange:     0.2000 Hartree-Fock + 0.0800 Slater + 0.7200 B88
 Correlation:  0.1900 VWN1RPA + 0.8100 LYP
 Using SG-1 standard quadrature grid
 A restricted SCF calculation will be
 performed using DIIS
 SCF converges when DIIS error is below 1.0e-08
 ---------------------------------------
  Cycle       Energy         DIIS error
 ---------------------------------------
    1   -3685.2996605254      2.76e-02  
    2   -3680.5909603012      1.91e-03  
    3   -3680.5323682382      2.28e-03  
    4   -3680.6929884814      5.33e-04  
    5   -3680.7004679258      2.59e-04  
    6   -3680.7023353236      9.54e-05  
    7   -3680.7025897737      2.97e-05  
    8   -3680.7026144330      9.60e-06  
    9   -3680.7026170499      3.03e-06  
   10   -3680.7026173039      9.33e-07  
   11   -3680.7026173277      2.70e-07  
   12   -3680.7026173293      1.44e-07  
   13   -3680.7026173299      3.31e-08  
   14   -3680.7026173299      1.04e-08  
   15   -3680.7026173299      3.78e-09  Convergence criterion met
 ---------------------------------------
 SCF time:   CPU 875.12s  wall 876.00s 
 SCF   energy in the final basis set =    -3680.7026173299
 Total energy in the final basis set =    -3680.7026173299

 --------------------------------------------------------------

                    Orbital Energies (a.u.)
 --------------------------------------------------------------

 Alpha MOs
 -- Occupied --
********-101.5836-101.5822-101.5812-101.5743-101.5730-101.5670 -10.2873
-10.2861 -10.2849 -10.2844 -10.2830 -10.2690 -10.2661 -10.2504 -10.2327
-10.2159 -10.2156 -10.2107  -9.4986  -9.4985  -9.4967  -9.4957  -9.4896
 -9.4887  -9.4837  -7.2637  -7.2633  -7.2618  -7.2606  -7.2544  -7.2534
 -7.2534  -7.2534  -7.2526  -7.2523  -7.2516  -7.2506  -7.2506  -7.2497
 -7.2482  -7.2443  -7.2436  -7.2434  -7.2431  -7.2383  -7.2378  -0.9757
 -0.9402  -0.9277  -0.9139  -0.8955  -0.8792  -0.8677  -0.8575  -0.8415
 -0.7981  -0.7753  -0.7509  -0.7444  -0.6642  -0.6524  -0.6333  -0.6161
 -0.5660  -0.5574  -0.5258  -0.5174  -0.4988  -0.4866  -0.4755  -0.4736
 -0.4712  -0.4639  -0.4485  -0.4440  -0.4294  -0.4244  -0.4099  -0.4057
 -0.4005  -0.3908  -0.3675  -0.3645  -0.3624  -0.3567  -0.3478  -0.3446
 -0.3391  -0.3360  -0.3312  -0.3154  -0.3008  -0.2934  -0.2796  -0.2641
 -0.2604
 -- Virtual --
 -0.0815  -0.0676  -0.0632  -0.0495  -0.0350  -0.0208  -0.0142  -0.0092
 -0.0009   0.0053   0.0083   0.0146   0.0207   0.0255   0.0303   0.0310
  0.0394   0.0445   0.0495   0.0518   0.0625   0.0637   0.0705   0.0725
  0.0775   0.0796   0.0818   0.0846   0.0889   0.0898   0.0943   0.0960
  0.0980   0.1040   0.1067   0.1082   0.1133   0.1163   0.1189   0.1204
  0.1239   0.1247   0.1303   0.1315   0.1342   0.1365   0.1433   0.1450
  0.1480   0.1528   0.1566   0.1627   0.1650   0.1728   0.1740   0.1762
  0.1806   0.1856   0.1893   0.1936   0.1960   0.1995   0.2022   0.2034
  0.2125   0.2169   0.2200   0.2218   0.2265   0.2313   0.2341   0.2419
  0.2456   0.2489   0.2514   0.2528   0.2546   0.2561   0.2623   0.2629
  0.2687   0.2704   0.2759   0.2818   0.2829   0.2878   0.2921   0.2956
  0.3015   0.3024   0.3071   0.3142   0.3156   0.3210   0.3333   0.3388
  0.3463   0.3647   0.3826   0.4056   0.4135   0.4176   0.4272   0.4286
  0.4401   0.4453   0.4472   0.4515   0.4533   0.4590   0.4672   0.4692
  0.4767   0.4821   0.4851   0.4879   0.4929   0.4994   0.5076   0.5135
  0.5145   0.5200   0.5402   0.5512   0.5521   0.5555   0.5609   0.5734
  0.5767   0.5845   0.5888   0.5944   0.5976   0.6085   0.6103   0.6145
  0.6171   0.6196   0.6269   0.6379   0.6426   0.6557   0.6648   0.6717
  0.6789   0.6948   0.7002   0.7054   0.7255   0.7289   0.7491   0.7711
  0.7851   0.7971   0.8009   0.8051   0.8129   0.8168   0.8229   0.8326
  0.8345   0.8391   0.8414   0.8427   0.8453   0.8475   0.8490   0.8510
  0.8581   0.8611   0.8644   0.8747   0.8838   0.8848   0.8877   0.8975
  0.9017   0.9079   0.9118   0.9126   0.9180   0.9262   0.9280   0.9316
  0.9379   0.9466   0.9521   0.9561   0.9629   0.9674   0.9742   0.9805
  0.9865   0.9907   1.0075   1.0159   1.0213   1.0437   1.0533   1.0642
  1.0740   1.0930   1.0967   1.1117   1.1183   1.1390   1.1803   1.1864
  1.1965   1.2056   1.2144   1.2357   1.2404   1.2510   1.2660   1.2715
  1.2749   1.2868   1.2958   1.2982   1.3069   1.3243   1.3394   1.3429
  1.3605   1.3955   1.4313   1.4470   1.4573   1.4898   1.5106   1.5363
  1.5495   1.5624   1.5631   1.5930   1.6069   1.6392   1.6546   1.6642
  1.6819   1.6906   1.7279   1.7518   1.7611   1.7775   1.7810   1.8175
  1.8294   1.8419   1.8576   1.8686   1.8810   1.8848   1.9038   1.9075
  1.9446   1.9519   1.9723   1.9815   1.9981   2.0505   2.0637   2.0963
  2.1223   2.1305   2.1578   2.2073   2.2226   2.2247   2.2410   2.2453
  2.2540   2.2727   2.2763   2.2812   2.2937   2.2983   2.3322   2.3424
  2.3594   2.3642   2.3710   2.3959   2.4105   2.4251   2.4307   2.4391
  2.4540   2.4704   2.4823   2.4932   2.5252   2.5298   2.5549   2.5649
  2.5894   2.6223   2.6238   2.6302   2.6403   2.6531   2.6741   2.7015
  2.7247   2.7407   2.7485   2.7596   2.7842   2.8032   2.8137   2.8311
  2.8504   2.8799   2.9051   2.9269   2.9580   3.0204   3.0711   3.0744
  3.1070   3.1168   3.1207   3.1401   3.1613   3.1945   3.2317   3.2493
  3.2552   3.3381   3.4045   3.4866   3.5024   3.5341   3.6116   3.6733
  3.7833   3.8254   3.8866   3.8982   4.0538   4.1256   4.3721   4.8018
  4.8241   9.7139   9.7675   9.7788   9.7993   9.8144   9.8157   9.8617
 23.2523  23.5184  23.7740  23.8226  23.8607  23.9037  23.9438  23.9470
 23.9999  24.0415  24.0619  24.1403  25.7641  25.7921  25.8143  25.8213
 25.8744  25.9419  26.0571  26.0898  26.1062  26.1314  26.1897  26.2758
 26.3745  26.4314  26.4598  26.5589  26.6036  26.7408  26.7692  26.8286
 27.0678 215.7028 215.7593 215.7739 215.7982 215.8157 215.8176 215.8793
 --------------------------------------------------------------

          Ground-State Mulliken Net Atomic Charges

     Atom                 Charge (a.u.)
  ----------------------------------------
      1 C                    -1.039246
      2 C                    -0.997686
      3 Cl                    0.674425
      4 C                     0.369850
      5 Cl                    0.633210
      6 C                    -0.469605
      7 Cl                    0.666394
      8 C                     0.196761
      9 Cl                    0.622469
     10 C                    -1.149319
     11 Cl                    0.703674
     12 C                     0.015789
     13 C                    -0.133020
     14 Cl                    0.370303
     15 C                    -0.760477
     16 H                     0.221331
     17 C                     0.138707
     18 Cl                    0.472041
     19 C                    -0.421853
     20 H                     0.202290
     21 C                    -0.501292
     22 H                     0.185255
  ----------------------------------------
  Sum of atomic charges =     0.000000

 -----------------------------------------------------------------
                    Cartesian Multipole Moments
 -----------------------------------------------------------------
    Charge (ESU x 10^10)
                 0.0000
    Dipole Moment (Debye)
         X       0.3906      Y       0.8372      Z      -0.9210
       Tot       1.3045
    Quadrupole Moments (Debye-Ang)
        XX    -159.7368     XY      -0.1751     YY    -156.6887
        XZ       0.8564     YZ      -3.9891     ZZ    -156.3942
    Octopole Moments (Debye-Ang^2)
       XXX     -89.8677    XXY      17.1060    XYY     -24.3386
       YYY      80.5310    XXZ       2.6280    XYZ      -5.8585
       YYZ     -14.9673    XZZ     -30.1283    YZZ      33.4216
       ZZZ     -33.5536
    Hexadecapole Moments (Debye-Ang^3)
      XXXX   -7303.9467   XXXY     197.5026   XXYY   -1331.8798
      XYYY     252.5223   YYYY    -641.7702   XXXZ    1249.9553
      XXYZ      15.0779   XYYZ     392.2606   YYYZ      44.0213
      XXZZ   -1936.4805   XYZZ     103.6278   YYZZ    -807.6766
      XZZZ    1208.5163   YZZZ      15.1396   ZZZZ   -4181.7439
 -----------------------------------------------------------------
 Calculating analytic gradient of the SCF energy
 Gradient of SCF Energy
            1           2           3           4           5           6
    1  -0.0078790  -0.0076611   0.0190656  -0.0007902   0.0010761   0.0095053
    2   0.0001125  -0.0035102  -0.0496919  -0.0000181   0.0001615  -0.0002140
    3   0.0061813  -0.0022600  -0.0275882  -0.0139342   0.0047617  -0.0064752
            7           8           9          10          11          12
    1  -0.0047710   0.0110552  -0.0027989  -0.0032221  -0.0009957   0.0078756
    2   0.0000185   0.0001115  -0.0002449   0.0011002   0.0017340   0.0005145
    3   0.0028843   0.0084772  -0.0034186   0.0038631  -0.0020192  -0.0054098
           13          14          15          16          17          18
    1   0.0034223  -0.0169740  -0.0078129   0.0007023   0.0030481   0.0009163
    2   0.0016439   0.0491128   0.0055342  -0.0001191   0.0004196   0.0003315
    3   0.0014654   0.0347946  -0.0013933  -0.0001614  -0.0022153  -0.0007387
           19          20          21          22
    1   0.0006122  -0.0002481  -0.0039266  -0.0001993
    2  -0.0059866   0.0001587  -0.0008287  -0.0003397
    3   0.0050139  -0.0001870  -0.0018874   0.0002468
 Max gradient component =       4.969E-02
 RMS gradient           =       1.142E-02
 Gradient time:  CPU 300.64 s  wall 300.66 s
 Geometry Optimization Parameters
   NAtoms,    NIC,     NZ,  NCons,   NDum,   NFix, NCnnct, MaxDiis
       22     163      22       0       0       0       0       0

 Cartesian Hessian Update
 Hessian updated using BFGS update


** GEOMETRY OPTIMIZATION IN DELOCALIZED INTERNAL COORDINATES **
   Searching for a Minimum

   Optimization Cycle:   2

                       Coordinates (Angstroms)
     ATOM                X               Y               Z
      1  C        -0.0082416562   -0.0002882627   -0.0136371465
      2  C        -0.0137440745    0.0271312330    1.3897505059
      3  Cl        1.5001367657    0.0506592186    2.2579666084
      4  C        -1.2025636138    0.0578373632    2.1134272027
      5  Cl       -1.1592421453    0.0996919147    3.8618424955
      6  C        -2.4234036180    0.0645822573    1.4496985884
      7  Cl       -3.9190285845    0.1025833761    2.3547056896
      8  C        -2.4454969621    0.0350104837    0.0591122662
      9  Cl       -3.9776878901    0.0187772815   -0.7860662456
     10  C        -1.2561550022    0.0019905976   -0.6638508860
     11  Cl       -1.3611347031   -0.1041868100   -2.4103001936
     12  C         1.2824804443   -0.0345953802   -0.7720592214
     13  C         2.3137103315   -0.9222679412   -0.4327072046
     14  Cl        2.0981924084   -2.0442798053    0.8884845256
     15  C         3.5115800859   -0.9474758368   -1.1341200696
     16  H         4.2867917693   -1.6483641701   -0.8519637589
     17  C         3.7055811218   -0.0796082050   -2.1979340519
     18  Cl        5.2157339029   -0.1079262392   -3.0861631127
     19  C         2.7039591383    0.8136753655   -2.5540832959
     20  H         2.8553829033    1.5014100686   -3.3765774561
     21  C         1.5106781691    0.8325954607   -1.8473023392
     22  H         0.7526217996    1.5524333045   -2.1197848293
   Point Group: c1    Number of degrees of freedom:    60


   Energy is  -3680.702617330

 Hessian updated using BFGS update

 55 Hessian modes will be used to form the next step
  Hessian Eigenvalues:
     0.017075    0.017728    0.019935    0.020627    0.020930    0.022949
     0.023580    0.023825    0.023843    0.024089    0.024090    0.024111
     0.024114    0.024132    0.024135    0.024141    0.024142    0.024280
     0.064418    0.085650    0.159988    0.159995    0.160200    0.215815
     0.224179    0.230987    0.234528    0.246903    0.249372    0.249972
     0.249991    0.249993    0.249997    0.250000    0.250000    0.286032
     0.289281    0.299552    0.300838    0.306740    0.351407    0.356658
     0.362230    0.413112    0.426621    0.430088    0.453476    0.460806
     0.462105    0.471017    0.477091    0.478067    0.478213    0.479133
     0.512609

 Minimum search - taking simple RFO step
 Searching for Lamda that Minimizes Along All modes
 Value Taken    Lamda =  -0.03315363
 Calculated Step too Large.  Step scaled by  0.562704
 Step Taken.  Stepsize is  0.300000

                             Maximum     Tolerance    Cnvgd?
         Gradient           0.046438      0.000300      NO
         Displacement       0.226745      0.001200      NO
         Energy change     -0.023963      0.000001      NO


 New Cartesian Coordinates Obtained by Inverse Iteration

 Displacement from previous Coordinates is:  0.446029
 ----------------------------------------------------------------
             Standard Nuclear Orientation (Angstroms)
    I     Atom           X                Y                Z
 ----------------------------------------------------------------
    1      C       0.0092732151    -0.0106781357     0.0145944313
    2      C      -0.0159112364     0.0423552005     1.4197412782
    3      Cl      1.4835762505     0.0950843818     2.2980214068
    4      C      -1.2202655146     0.0798863963     2.1295794216
    5      Cl     -1.2125354029     0.1512228259     3.8713020257
    6      C      -2.4343873488     0.0754941922     1.4413842506
    7      Cl     -3.9378255171     0.1287714004     2.3183609041
    8      C      -2.4367672420     0.0288737347     0.0446729651
    9      Cl     -3.9569533563     0.0104374282    -0.8111568740
   10      C      -1.2263252172    -0.0146223221    -0.6550382569
   11      Cl     -1.2604252078    -0.1330545817    -2.4005582385
   12      C       1.2912436321    -0.0513601765    -0.7463121946
   13      C       2.3269335933    -0.9518024561    -0.4440505642
   14      Cl      2.1423999652    -2.1095941660     0.8474403966
   15      C       3.5160651797    -0.9667184445    -1.1642694720
   16      H       4.2928656800    -1.6752729858    -0.9098059114
   17      C       3.6872105107    -0.0745167560    -2.2135771278
   18      Cl      5.1812571527    -0.0912385650    -3.1267073895
   19      C       2.6824832686     0.8283381267    -2.5443857005
   20      H       2.8210012626     1.5275379069    -3.3590082140
   21      C       1.5024943410     0.8303815722    -1.8152209202
   22      H       0.7347425822     1.5498606982    -2.0665681456
 ----------------------------------------------------------------
 Nuclear Repulsion Energy =        2386.11795198 hartrees
 There are       97 alpha and       97 beta electrons
 Applying Cartesian multipole field
    Component          Value
    ---------          -----
     (2,0,0)        1.00000E-12
     (0,2,0)        2.00000E-11
     (0,0,2)       -3.00000E-11
 Nucleus-field energy     =    -0.0000000830 hartrees
 Requested basis set is 6-311++G(d,p)
 There are 178 shells and 495 basis functions
 A cutoff of  1.0D-15 yielded  11630 shell pairs
 There are     99825 function pairs (    107344 Cartesian)
 Smallest overlap matrix eigenvalue = 1.16E-07
 Linear dependence detected in AO basis
 Number of orthogonalized atomic orbitals = 489
 Maximum deviation from orthogonality = 1.774E-10
 Guess from superposition of atomic densities
 Warning:  Energy on first SCF cycle will be non-variational
 SAD guess density has 194.000000 electrons

 -----------------------------------------------------------------------
  General SCF calculation program by
  Eric Jon Sundstrom, Paul Horn, Yuezhi Mao, Dmitri Zuev, Alec White,
  David Stuck, Shaama M.S., Shane Yost, Joonho Lee, David Small,
  Daniel Levine, Susi Lehtola, Hugh Burton, Evgeny Epifanovsky,
  Bang C. Huynh
 -----------------------------------------------------------------------
 Exchange:     0.2000 Hartree-Fock + 0.0800 Slater + 0.7200 B88
 Correlation:  0.1900 VWN1RPA + 0.8100 LYP
 Using SG-1 standard quadrature grid
 A restricted SCF calculation will be
 performed using DIIS
 SCF converges when DIIS error is below 1.0e-08
 ---------------------------------------
  Cycle       Energy         DIIS error
 ---------------------------------------
    1   -3685.2675722296      2.75e-02  
    2   -3680.6056188416      1.90e-03  
    3   -3680.5451733882      2.29e-03  
    4   -3680.7068044630      5.46e-04  
    5   -3680.7145947156      2.69e-04  
    6   -3680.7166493259      9.38e-05  
    7   -3680.7168918925      3.03e-05  
    8   -3680.7169176074      9.61e-06  
    9   -3680.7169202372      2.95e-06  
   10   -3680.7169204787      9.38e-07  
   11   -3680.7169205027      2.64e-07  
   12   -3680.7169205041      1.44e-07  
   13   -3680.7169205050      3.13e-08  
   14   -3680.7169205048      1.01e-08  
   15   -3680.7169205049      3.78e-09  Convergence criterion met
 ---------------------------------------
 SCF time:   CPU 873.86s  wall 873.00s 
 SCF   energy in the final basis set =    -3680.7169205049
 Total energy in the final basis set =    -3680.7169205049

 --------------------------------------------------------------

                    Orbital Energies (a.u.)
 --------------------------------------------------------------

 Alpha MOs
 -- Occupied --
********-101.5832-101.5830-101.5819-101.5747-101.5734-101.5683 -10.2876
-10.2860 -10.2855 -10.2849 -10.2835 -10.2693 -10.2659 -10.2493 -10.2320
-10.2157 -10.2153 -10.2105  -9.4989  -9.4982  -9.4976  -9.4964  -9.4909
 -9.4879  -9.4845  -7.2640  -7.2630  -7.2627  -7.2614  -7.2557  -7.2538
 -7.2531  -7.2527  -7.2526  -7.2525  -7.2523  -7.2514  -7.2513  -7.2505
 -7.2491  -7.2456  -7.2447  -7.2428  -7.2423  -7.2392  -7.2386  -0.9745
 -0.9382  -0.9279  -0.9145  -0.8956  -0.8814  -0.8696  -0.8555  -0.8412
 -0.7973  -0.7742  -0.7491  -0.7430  -0.6623  -0.6518  -0.6328  -0.6153
 -0.5650  -0.5566  -0.5257  -0.5170  -0.4990  -0.4877  -0.4753  -0.4726
 -0.4708  -0.4636  -0.4470  -0.4443  -0.4287  -0.4222  -0.4095  -0.4051
 -0.3993  -0.3902  -0.3671  -0.3638  -0.3624  -0.3575  -0.3484  -0.3444
 -0.3387  -0.3350  -0.3311  -0.3167  -0.3066  -0.2921  -0.2784  -0.2656
 -0.2624
 -- Virtual --
 -0.0812  -0.0659  -0.0628  -0.0492  -0.0357  -0.0194  -0.0124  -0.0085
 -0.0002   0.0065   0.0085   0.0155   0.0210   0.0253   0.0303   0.0313
  0.0396   0.0446   0.0498   0.0518   0.0628   0.0637   0.0700   0.0732
  0.0768   0.0790   0.0816   0.0847   0.0888   0.0899   0.0948   0.0961
  0.0982   0.1036   0.1067   0.1087   0.1129   0.1161   0.1193   0.1201
  0.1240   0.1253   0.1306   0.1312   0.1344   0.1366   0.1430   0.1449
  0.1481   0.1521   0.1563   0.1620   0.1648   0.1716   0.1738   0.1759
  0.1808   0.1852   0.1889   0.1928   0.1961   0.1987   0.2018   0.2033
  0.2122   0.2163   0.2200   0.2220   0.2269   0.2303   0.2340   0.2419
  0.2453   0.2483   0.2509   0.2533   0.2548   0.2562   0.2613   0.2620
  0.2677   0.2705   0.2760   0.2808   0.2831   0.2879   0.2925   0.2955
  0.3011   0.3015   0.3056   0.3143   0.3159   0.3217   0.3338   0.3395
  0.3453   0.3635   0.3826   0.4045   0.4136   0.4181   0.4271   0.4283
  0.4395   0.4456   0.4477   0.4516   0.4529   0.4608   0.4667   0.4705
  0.4764   0.4812   0.4859   0.4880   0.4944   0.4999   0.5060   0.5127
  0.5148   0.5192   0.5398   0.5476   0.5525   0.5544   0.5594   0.5740
  0.5770   0.5828   0.5893   0.5937   0.5958   0.6083   0.6108   0.6150
  0.6161   0.6200   0.6282   0.6337   0.6448   0.6566   0.6637   0.6708
  0.6750   0.6942   0.7004   0.7045   0.7253   0.7288   0.7529   0.7703
  0.7890   0.7958   0.8009   0.8067   0.8140   0.8213   0.8264   0.8325
  0.8366   0.8379   0.8417   0.8424   0.8462   0.8466   0.8508   0.8525
  0.8583   0.8614   0.8666   0.8738   0.8844   0.8871   0.8891   0.8950
  0.9037   0.9073   0.9118   0.9137   0.9194   0.9232   0.9329   0.9336
  0.9371   0.9465   0.9522   0.9570   0.9621   0.9697   0.9713   0.9844
  0.9878   0.9929   0.9982   1.0142   1.0191   1.0407   1.0513   1.0699
  1.0786   1.0871   1.0943   1.1059   1.1210   1.1392   1.1779   1.1834
  1.1965   1.2040   1.2139   1.2369   1.2392   1.2506   1.2689   1.2735
  1.2747   1.2866   1.2969   1.2977   1.3045   1.3151   1.3367   1.3439
  1.3594   1.3942   1.4299   1.4507   1.4575   1.4882   1.5110   1.5370
  1.5456   1.5607   1.5624   1.5970   1.6048   1.6430   1.6517   1.6639
  1.6828   1.6911   1.7262   1.7536   1.7616   1.7761   1.7803   1.8150
  1.8293   1.8426   1.8520   1.8673   1.8797   1.8823   1.9040   1.9079
  1.9428   1.9521   1.9712   1.9801   1.9977   2.0495   2.0630   2.0984
  2.1205   2.1317   2.1538   2.2058   2.2229   2.2311   2.2414   2.2488
  2.2648   2.2701   2.2763   2.2847   2.2945   2.2996   2.3283   2.3402
  2.3480   2.3605   2.3739   2.3930   2.4072   2.4208   2.4259   2.4367
  2.4536   2.4729   2.4849   2.4941   2.5267   2.5305   2.5560   2.5594
  2.5867   2.6201   2.6251   2.6297   2.6376   2.6522   2.6737   2.6994
  2.7265   2.7394   2.7494   2.7581   2.7864   2.8030   2.8141   2.8315
  2.8474   2.8776   2.9062   2.9292   2.9598   3.0186   3.0691   3.0729
  3.1018   3.1154   3.1197   3.1397   3.1585   3.1950   3.2276   3.2456
  3.2504   3.3345   3.4055   3.4893   3.5025   3.5315   3.6120   3.6674
  3.7794   3.8241   3.8820   3.8993   4.0568   4.1276   4.3696   4.7944
  4.8197   9.7143   9.7676   9.7815   9.7998   9.8096   9.8157   9.8579
 23.2571  23.5217  23.7680  23.8110  23.8591  23.9022  23.9261  23.9375
 23.9807  24.0359  24.0577  24.1371  25.7655  25.8096  25.8160  25.8628
 25.9082  25.9515  26.0466  26.0852  26.1009  26.1198  26.1897  26.2570
 26.3242  26.4105  26.4581  26.5594  26.6010  26.7336  26.7618  26.8215
 27.0688 215.7034 215.7594 215.7773 215.7995 215.8101 215.8187 215.8707
 --------------------------------------------------------------

          Ground-State Mulliken Net Atomic Charges

     Atom                 Charge (a.u.)
  ----------------------------------------
      1 C                    -0.928382
      2 C                    -1.054384
      3 Cl                    0.667230
      4 C                     0.352911
      5 Cl                    0.621888
      6 C                    -0.538837
      7 Cl                    0.670758
      8 C                     0.212844
      9 Cl                    0.621601
     10 C                    -1.108994
     11 Cl                    0.686118
     12 C                     0.070228
     13 C                    -0.131851
     14 Cl                    0.359395
     15 C                    -0.758840
     16 H                     0.223274
     17 C                     0.121298
     18 Cl                    0.474172
     19 C                    -0.395572
     20 H                     0.202864
     21 C                    -0.558318
     22 H                     0.190598
  ----------------------------------------
  Sum of atomic charges =     0.000000

 -----------------------------------------------------------------
                    Cartesian Multipole Moments
 -----------------------------------------------------------------
    Charge (ESU x 10^10)
                 0.0000
    Dipole Moment (Debye)
         X       0.2938      Y       0.8505      Z      -0.8703
       Tot       1.2518
    Quadrupole Moments (Debye-Ang)
        XX    -159.7579     XY      -0.2817     YY    -156.4257
        XZ       0.7098     YZ      -3.7375     ZZ    -156.4793
    Octopole Moments (Debye-Ang^2)
       XXX     -93.9150    XXY      16.4823    XYY     -24.1706
       YYY      78.9040    XXZ       4.0833    XYZ      -5.1689
       YYZ     -14.3529    XZZ     -31.4686    YZZ      33.7177
       ZZZ     -29.9818
    Hexadecapole Moments (Debye-Ang^3)
      XXXX   -7268.0234   XXXY     204.9280   XXYY   -1327.9547
      XYYY     260.2436   YYYY    -665.2592   XXXZ    1267.2665
      XXYZ      11.3166   XYYZ     397.4988   YYYZ      24.2873
      XXZZ   -1938.3396   XYZZ     106.9673   YYZZ    -815.1494
      XZZZ    1224.3274   YZZZ       0.2198   ZZZZ   -4203.5010
 -----------------------------------------------------------------
 Calculating analytic gradient of the SCF energy
 Gradient of SCF Energy
            1           2           3           4           5           6
    1  -0.0037499  -0.0025673   0.0108887  -0.0008523  -0.0001794   0.0035801
    2   0.0006319  -0.0022853  -0.0314853  -0.0002315   0.0002026  -0.0002219
    3   0.0014122  -0.0004948  -0.0183938  -0.0056506   0.0027967  -0.0021328
            7           8           9          10          11          12
    1  -0.0023039   0.0043757  -0.0030228   0.0007592   0.0062240   0.0011752
    2   0.0001016   0.0001338  -0.0000331   0.0010701   0.0032562   0.0007341
    3   0.0012891   0.0046479  -0.0005988   0.0011991  -0.0007445  -0.0035959
           13          14          15          16          17          18
    1   0.0034251  -0.0097301  -0.0037372   0.0003036   0.0021638  -0.0001701
    2  -0.0008035   0.0317301   0.0021755  -0.0001523   0.0005526   0.0001476
    3   0.0017798   0.0207743   0.0002212  -0.0000049  -0.0014217  -0.0000437
           19          20          21          22
    1   0.0002022  -0.0003308  -0.0046695  -0.0017842
    2  -0.0028563   0.0002010  -0.0026901  -0.0001779
    3   0.0019223  -0.0001889  -0.0022618  -0.0005105
 Max gradient component =       3.173E-02
 RMS gradient           =       7.054E-03
 Gradient time:  CPU 301.03 s  wall 301.05 s
 Geometry Optimization Parameters
   NAtoms,    NIC,     NZ,  NCons,   NDum,   NFix, NCnnct, MaxDiis
       22     163      22       0       0       0       0       0

 Cartesian Hessian Update
 Hessian updated using BFGS update


** GEOMETRY OPTIMIZATION IN DELOCALIZED INTERNAL COORDINATES **
   Searching for a Minimum

   Optimization Cycle:   3

                       Coordinates (Angstroms)
     ATOM                X               Y               Z
      1  C         0.0092732151   -0.0106781357    0.0145944313
      2  C        -0.0159112364    0.0423552005    1.4197412782
      3  Cl        1.4835762505    0.0950843818    2.2980214068
      4  C        -1.2202655146    0.0798863963    2.1295794216
      5  Cl       -1.2125354029    0.1512228259    3.8713020257
      6  C        -2.4343873488    0.0754941922    1.4413842506
      7  Cl       -3.9378255171    0.1287714004    2.3183609041
      8  C        -2.4367672420    0.0288737347    0.0446729651
      9  Cl       -3.9569533563    0.0104374282   -0.8111568740
     10  C        -1.2263252172   -0.0146223221   -0.6550382569
     11  Cl       -1.2604252078   -0.1330545817   -2.4005582385
     12  C         1.2912436321   -0.0513601765   -0.7463121946
     13  C         2.3269335933   -0.9518024561   -0.4440505642
     14  Cl        2.1423999652   -2.1095941660    0.8474403966
     15  C         3.5160651797   -0.9667184445   -1.1642694720
     16  H         4.2928656800   -1.6752729858   -0.9098059114
     17  C         3.6872105107   -0.0745167560   -2.2135771278
     18  Cl        5.1812571527   -0.0912385650   -3.1267073895
     19  C         2.6824832686    0.8283381267   -2.5443857005
     20  H         2.8210012626    1.5275379069   -3.3590082140
     21  C         1.5024943410    0.8303815722   -1.8152209202
     22  H         0.7347425822    1.5498606982   -2.0665681456
   Point Group: c1    Number of degrees of freedom:    60


   Energy is  -3680.716920505

 Hessian updated using BFGS update

 58 Hessian modes will be used to form the next step
  Hessian Eigenvalues:
     0.017030    0.017727    0.019627    0.020821    0.020936    0.022946
     0.023570    0.023829    0.023842    0.024090    0.024090    0.024113
     0.024114    0.024130    0.024135    0.024139    0.024143    0.025025
     0.057369    0.087469    0.159985    0.160008    0.160172    0.217267
     0.224106    0.230995    0.235294    0.247492    0.249517    0.249973
     0.249992    0.249993    0.249999    0.250000    0.250000    0.252849
     0.289218    0.292385    0.298119    0.300919    0.301347    0.310589
     0.354572    0.356653    0.356668    0.371860    0.413576    0.426350
     0.430099    0.455247    0.461976    0.468043    0.471540    0.478021
     0.478178    0.478986    0.480784    0.541255

 Minimum search - taking simple RFO step
 Searching for Lamda that Minimizes Along All modes
 Value Taken    Lamda =  -0.02155760
 Calculated Step too Large.  Step scaled by  0.548192
 Step Taken.  Stepsize is  0.300000

                             Maximum     Tolerance    Cnvgd?
         Gradient           0.028601      0.000300      NO
         Displacement       0.182461      0.001200      NO
         Energy change     -0.014303      0.000001      NO


 New Cartesian Coordinates Obtained by Inverse Iteration

 Displacement from previous Coordinates is:  0.649726
 ----------------------------------------------------------------
             Standard Nuclear Orientation (Angstroms)
    I     Atom           X                Y                Z
 ----------------------------------------------------------------
    1      C       0.0036847863    -0.0154658903     0.0018943815
    2      C      -0.0135796708     0.0780381818     1.4050493782
    3      Cl      1.4912534575     0.1561688708     2.2662185806
    4      C      -1.2137341426     0.1270386835     2.1247187938
    5      Cl     -1.1925903553     0.2469623712     3.8580591203
    6      C      -2.4350111729     0.0910117892     1.4431918424
    7      Cl     -3.9280833521     0.1548311107     2.3266528912
    8      C      -2.4465957534    -0.0068508321     0.0459311278
    9      Cl     -3.9642461403    -0.0808430777    -0.8000421231
   10      C      -1.2384262281    -0.0623066525    -0.6585889510
   11      Cl     -1.2989464403    -0.2816863654    -2.3919066252
   12      C       1.2849352840    -0.0581183946    -0.7539815227
   13      C       2.3011874846    -0.9882433101    -0.4811620386
   14      Cl      2.0974898437    -2.1830099856     0.7751890142
   15      C       3.4957239559    -1.0012156461    -1.1959081615
   16      H       4.2560811977    -1.7340317229    -0.9648443189
   17      C       3.6892942255    -0.0675965768    -2.2050680813
   18      Cl      5.1905413168    -0.0782789337    -3.1076669447
   19      C       2.7109878043     0.8763487420    -2.5018484687
   20      H       2.8737301100     1.6088899660    -3.2811978014
   21      C       1.5274747553     0.8687016103    -1.7784751153
   22      H       0.7789796247     1.6190413371    -1.9977769069
 ----------------------------------------------------------------
 Nuclear Repulsion Energy =        2383.28501323 hartrees
 There are       97 alpha and       97 beta electrons
 Applying Cartesian multipole field
    Component          Value
    ---------          -----
     (2,0,0)        1.00000E-12
     (0,2,0)        2.00000E-11
     (0,0,2)       -3.00000E-11
 Nucleus-field energy     =    -0.0000000811 hartrees
 Requested basis set is 6-311++G(d,p)
 There are 178 shells and 495 basis functions
 A cutoff of  1.0D-15 yielded  11627 shell pairs
 There are     99814 function pairs (    107333 Cartesian)
 Smallest overlap matrix eigenvalue = 1.17E-07
 Linear dependence detected in AO basis
 Number of orthogonalized atomic orbitals = 489
 Maximum deviation from orthogonality = 3.132E-10
 Guess from superposition of atomic densities
 Warning:  Energy on first SCF cycle will be non-variational
 SAD guess density has 194.000000 electrons

 -----------------------------------------------------------------------
  General SCF calculation program by
  Eric Jon Sundstrom, Paul Horn, Yuezhi Mao, Dmitri Zuev, Alec White,
  David Stuck, Shaama M.S., Shane Yost, Joonho Lee, David Small,
  Daniel Levine, Susi Lehtola, Hugh Burton, Evgeny Epifanovsky,
  Bang C. Huynh
 -----------------------------------------------------------------------
 Exchange:     0.2000 Hartree-Fock + 0.0800 Slater + 0.7200 B88
 Correlation:  0.1900 VWN1RPA + 0.8100 LYP
 Using SG-1 standard quadrature grid
 A restricted SCF calculation will be
 performed using DIIS
 SCF converges when DIIS error is below 1.0e-08
 ---------------------------------------
  Cycle       Energy         DIIS error
 ---------------------------------------
    1   -3685.2503307244      2.75e-02  
    2   -3680.6158400787      1.90e-03  
    3   -3680.5556045539      2.28e-03  
    4   -3680.7158660054      5.56e-04  
    5   -3680.7239411475      2.74e-04  
    6   -3680.7260865603      9.27e-05  
    7   -3680.7263219777      3.07e-05  
    8   -3680.7263486300      9.63e-06  
    9   -3680.7263512847      2.86e-06  
   10   -3680.7263515083      9.40e-07  
   11   -3680.7263515326      2.57e-07  
   12   -3680.7263515343      1.43e-07  
   13   -3680.7263515350      3.01e-08  
   14   -3680.7263515349      1.02e-08  
   15   -3680.7263515348      3.73e-09  Convergence criterion met
 ---------------------------------------
 SCF time:   CPU 876.13s  wall 876.00s 
 SCF   energy in the final basis set =    -3680.7263515348
 Total energy in the final basis set =    -3680.7263515348

 --------------------------------------------------------------

                    Orbital Energies (a.u.)
 --------------------------------------------------------------

 Alpha MOs
 -- Occupied --
********-101.5830-101.5825-101.5821-101.5757-101.5730-101.5692 -10.2876
-10.2855 -10.2850 -10.2846 -10.2831 -10.2695 -10.2661 -10.2486 -10.2318
-10.2163 -10.2156 -10.2110  -9.4991  -9.4977  -9.4975  -9.4968  -9.4917
 -9.4876  -9.4851  -7.2642  -7.2628  -7.2622  -7.2617  -7.2565  -7.2540
 -7.2529  -7.2526  -7.2523  -7.2522  -7.2517  -7.2516  -7.2516  -7.2508
 -7.2497  -7.2464  -7.2455  -7.2424  -7.2420  -7.2397  -7.2392  -0.9740
 -0.9375  -0.9283  -0.9146  -0.8951  -0.8816  -0.8710  -0.8549  -0.8407
 -0.7970  -0.7739  -0.7479  -0.7425  -0.6620  -0.6507  -0.6323  -0.6152
 -0.5644  -0.5567  -0.5255  -0.5179  -0.4987  -0.4877  -0.4753  -0.4718
 -0.4708  -0.4632  -0.4461  -0.4448  -0.4286  -0.4202  -0.4090  -0.4054
 -0.3978  -0.3888  -0.3669  -0.3634  -0.3619  -0.3578  -0.3476  -0.3440
 -0.3383  -0.3344  -0.3316  -0.3175  -0.3115  -0.2903  -0.2784  -0.2674
 -0.2631
 -- Virtual --
 -0.0799  -0.0653  -0.0610  -0.0496  -0.0381  -0.0193  -0.0111  -0.0082
  0.0001   0.0071   0.0084   0.0157   0.0217   0.0257   0.0302   0.0315
  0.0402   0.0445   0.0496   0.0516   0.0626   0.0640   0.0693   0.0727
  0.0769   0.0784   0.0819   0.0847   0.0886   0.0904   0.0955   0.0962
  0.0983   0.1035   0.1065   0.1086   0.1118   0.1161   0.1196   0.1197
  0.1229   0.1263   0.1296   0.1308   0.1339   0.1363   0.1431   0.1447
  0.1486   0.1516   0.1561   0.1607   0.1627   0.1709   0.1734   0.1773
  0.1800   0.1841   0.1868   0.1919   0.1964   0.1976   0.2017   0.2038
  0.2130   0.2160   0.2201   0.2218   0.2273   0.2301   0.2341   0.2408
  0.2445   0.2481   0.2517   0.2538   0.2549   0.2571   0.2609   0.2627
  0.2675   0.2727   0.2761   0.2799   0.2823   0.2876   0.2913   0.2949
  0.2977   0.3006   0.3036   0.3138   0.3152   0.3231   0.3343   0.3422
  0.3446   0.3618   0.3833   0.4052   0.4130   0.4183   0.4272   0.4283
  0.4389   0.4435   0.4483   0.4517   0.4534   0.4639   0.4671   0.4726
  0.4774   0.4819   0.4874   0.4914   0.4935   0.4996   0.5050   0.5090
  0.5124   0.5156   0.5402   0.5482   0.5536   0.5603   0.5618   0.5754
  0.5787   0.5834   0.5883   0.5938   0.5949   0.6067   0.6103   0.6141
  0.6155   0.6200   0.6276   0.6351   0.6454   0.6579   0.6670   0.6701
  0.6794   0.6919   0.7011   0.7037   0.7223   0.7262   0.7584   0.7717
  0.7859   0.7950   0.7985   0.8087   0.8182   0.8236   0.8288   0.8332
  0.8362   0.8373   0.8411   0.8442   0.8466   0.8467   0.8512   0.8532
  0.8596   0.8632   0.8684   0.8731   0.8811   0.8865   0.8897   0.8942
  0.9038   0.9080   0.9118   0.9155   0.9202   0.9225   0.9317   0.9341
  0.9370   0.9465   0.9500   0.9574   0.9614   0.9695   0.9717   0.9803
  0.9889   0.9938   0.9977   1.0097   1.0189   1.0366   1.0479   1.0654
  1.0732   1.0873   1.0939   1.1028   1.1239   1.1411   1.1769   1.1837
  1.1960   1.2022   1.2119   1.2360   1.2415   1.2522   1.2628   1.2738
  1.2755   1.2865   1.2956   1.2983   1.3089   1.3114   1.3333   1.3474
  1.3621   1.3926   1.4326   1.4530   1.4580   1.4860   1.5126   1.5385
  1.5449   1.5603   1.5612   1.5939   1.6050   1.6459   1.6520   1.6671
  1.6839   1.6908   1.7275   1.7527   1.7615   1.7773   1.7796   1.8125
  1.8255   1.8408   1.8505   1.8677   1.8789   1.8829   1.9065   1.9104
  1.9430   1.9510   1.9718   1.9766   1.9975   2.0476   2.0631   2.1014
  2.1189   2.1309   2.1516   2.2061   2.2230   2.2304   2.2410   2.2485
  2.2629   2.2674   2.2738   2.2929   2.2971   2.3045   2.3186   2.3396
  2.3403   2.3589   2.3804   2.3924   2.4048   2.4195   2.4273   2.4357
  2.4519   2.4739   2.4873   2.4948   2.5260   2.5312   2.5551   2.5599
  2.5834   2.6170   2.6250   2.6310   2.6381   2.6553   2.6770   2.6972
  2.7254   2.7384   2.7472   2.7570   2.7809   2.8010   2.8126   2.8269
  2.8449   2.8749   2.9027   2.9333   2.9634   3.0187   3.0673   3.0721
  3.0987   3.1146   3.1188   3.1402   3.1565   3.1930   3.2263   3.2440
  3.2469   3.3333   3.4055   3.4901   3.5035   3.5289   3.6149   3.6662
  3.7777   3.8224   3.8821   3.9010   4.0583   4.1251   4.3599   4.7894
  4.8187   9.7149   9.7677   9.7846   9.7999   9.8108   9.8207   9.8530
 23.2604  23.5236  23.7635  23.8094  23.8587  23.9033  23.9213  23.9326
 23.9731  24.0379  24.0549  24.1354  25.7659  25.8090  25.8162  25.8623
 25.9353  25.9626  26.0072  26.0736  26.0965  26.1207  26.1920  26.2156
 26.3286  26.4160  26.4599  26.5578  26.5939  26.7307  26.7626  26.8153
 27.0663 215.7042 215.7594 215.7811 215.8002 215.8117 215.8244 215.8623
 --------------------------------------------------------------

          Ground-State Mulliken Net Atomic Charges

     Atom                 Charge (a.u.)
  ----------------------------------------
      1 C                    -0.868675
      2 C                    -1.040607
      3 Cl                    0.637168
      4 C                     0.424666
      5 Cl                    0.618723
      6 C                    -0.580197
      7 Cl                    0.668156
      8 C                     0.108830
      9 Cl                    0.629604
     10 C                    -1.039273
     11 Cl                    0.645739
     12 C                     0.114289
     13 C                    -0.172204
     14 Cl                    0.323607
     15 C                    -0.661167
     16 H                     0.225369
     17 C                     0.110567
     18 Cl                    0.476946
     19 C                    -0.403940
     20 H                     0.203279
     21 C                    -0.615064
     22 H                     0.194184
  ----------------------------------------
  Sum of atomic charges =     0.000000

 -----------------------------------------------------------------
                    Cartesian Multipole Moments
 -----------------------------------------------------------------
    Charge (ESU x 10^10)
                 0.0000
    Dipole Moment (Debye)
         X       0.2761      Y       0.9150      Z      -0.8252
       Tot       1.2627
    Quadrupole Moments (Debye-Ang)
        XX    -159.6360     XY      -0.2285     YY    -155.9698
        XZ       0.5619     YZ      -3.6195     ZZ    -156.7254
    Octopole Moments (Debye-Ang^2)
       XXX     -93.4833    XXY      17.6477    XYY     -22.3084
       YYY      82.8973    XXZ       4.2693    XYZ      -5.2403
       YYZ     -14.1348    XZZ     -31.6521    YZZ      34.9866
       ZZZ     -24.8132
    Hexadecapole Moments (Debye-Ang^3)
      XXXX   -7272.3745   XXXY     186.9140   XXYY   -1330.5640
      XYYY     239.4352   YYYY    -707.3935   XXXZ    1268.5492
      XXYZ      -1.6593   XYYZ     395.7303   YYYZ     -21.1510
      XXZZ   -1928.9709   XYZZ     102.4157   YYZZ    -812.0306
      XZZZ    1229.2110   YZZZ     -34.6439   ZZZZ   -4159.9754
 -----------------------------------------------------------------
 Calculating analytic gradient of the SCF energy
 Gradient of SCF Energy
            1           2           3           4           5           6
    1   0.0007459  -0.0000607   0.0053716  -0.0001155  -0.0000046   0.0001453
    2   0.0011238  -0.0019371  -0.0222671  -0.0002439   0.0000305   0.0000491
    3  -0.0000536   0.0004338  -0.0134438  -0.0011569   0.0005916   0.0000285
            7           8           9          10          11          12
    1  -0.0003478   0.0013915  -0.0006000  -0.0000493   0.0001260  -0.0013332
    2  -0.0000738   0.0000803  -0.0002415   0.0020375   0.0007284  -0.0002154
    3   0.0003162   0.0003971  -0.0004329   0.0001666  -0.0003058  -0.0004242
           13          14          15          16          17          18
    1   0.0018720  -0.0052714  -0.0008651  -0.0000634   0.0009645  -0.0002737
    2  -0.0003765   0.0223098   0.0006606   0.0000360   0.0001606   0.0001262
    3   0.0018835   0.0139776   0.0001834   0.0000585  -0.0009483   0.0001617
           19          20          21          22
    1  -0.0001851  -0.0002153  -0.0013727   0.0001411
    2  -0.0006832   0.0000449  -0.0016942   0.0003449
    3   0.0003981  -0.0000111  -0.0018402   0.0000202
 Max gradient component =       2.231E-02
 RMS gradient           =       4.708E-03
 Gradient time:  CPU 300.20 s  wall 300.23 s
 Geometry Optimization Parameters
   NAtoms,    NIC,     NZ,  NCons,   NDum,   NFix, NCnnct, MaxDiis
       22     163      22       0       0       0       0       0

 Cartesian Hessian Update
 Hessian updated using BFGS update


** GEOMETRY OPTIMIZATION IN DELOCALIZED INTERNAL COORDINATES **
   Searching for a Minimum

   Optimization Cycle:   4

                       Coordinates (Angstroms)
     ATOM                X               Y               Z
      1  C         0.0036847863   -0.0154658903    0.0018943815
      2  C        -0.0135796708    0.0780381818    1.4050493782
      3  Cl        1.4912534575    0.1561688708    2.2662185806
      4  C        -1.2137341426    0.1270386835    2.1247187938
      5  Cl       -1.1925903553    0.2469623712    3.8580591203
      6  C        -2.4350111729    0.0910117892    1.4431918424
      7  Cl       -3.9280833521    0.1548311107    2.3266528912
      8  C        -2.4465957534   -0.0068508321    0.0459311278
      9  Cl       -3.9642461403   -0.0808430777   -0.8000421231
     10  C        -1.2384262281   -0.0623066525   -0.6585889510
     11  Cl       -1.2989464403   -0.2816863654   -2.3919066252
     12  C         1.2849352840   -0.0581183946   -0.7539815227
     13  C         2.3011874846   -0.9882433101   -0.4811620386
     14  Cl        2.0974898437   -2.1830099856    0.7751890142
     15  C         3.4957239559   -1.0012156461   -1.1959081615
     16  H         4.2560811977   -1.7340317229   -0.9648443189
     17  C         3.6892942255   -0.0675965768   -2.2050680813
     18  Cl        5.1905413168   -0.0782789337   -3.1076669447
     19  C         2.7109878043    0.8763487420   -2.5018484687
     20  H         2.8737301100    1.6088899660   -3.2811978014
     21  C         1.5274747553    0.8687016103   -1.7784751153
     22  H         0.7789796247    1.6190413371   -1.9977769069
   Point Group: c1    Number of degrees of freedom:    60


   Energy is  -3680.726351535

 Hessian updated using BFGS update

 59 Hessian modes will be used to form the next step
  Hessian Eigenvalues:
     0.017657    0.018308    0.019700    0.020907    0.021017    0.022910
     0.023573    0.023828    0.023838    0.024088    0.024090    0.024113
     0.024115    0.024124    0.024135    0.024138    0.024143    0.027938
     0.046243    0.076266    0.159996    0.160026    0.160276    0.217425
     0.224650    0.231186    0.236214    0.247508    0.249741    0.249981
     0.249993    0.249997    0.249999    0.250000    0.250109    0.252722
     0.289292    0.292707    0.300813    0.300961    0.301044    0.301543
     0.319611    0.355162    0.356667    0.356704    0.378189    0.413572
     0.426906    0.430098    0.455625    0.462145    0.468324    0.471689
     0.478061    0.478166    0.479079    0.483639    0.591654

 Minimum search - taking simple RFO step
 Searching for Lamda that Minimizes Along All modes
 Value Taken    Lamda =  -0.01231066
 Calculated Step too Large.  Step scaled by  0.634997
 Step Taken.  Stepsize is  0.300000

                             Maximum     Tolerance    Cnvgd?
         Gradient           0.020011      0.000300      NO
         Displacement       0.217836      0.001200      NO
         Energy change     -0.009431      0.000001      NO


 New Cartesian Coordinates Obtained by Inverse Iteration

 Displacement from previous Coordinates is:  0.493180
 ----------------------------------------------------------------
             Standard Nuclear Orientation (Angstroms)
    I     Atom           X                Y                Z
 ----------------------------------------------------------------
    1      C       0.0050027723    -0.0314350485     0.0065800462
    2      C      -0.0124923185     0.1032246443     1.4055379485
    3      Cl      1.4936274828     0.2150587178     2.2618659950
    4      C      -1.2136559296     0.1643088162     2.1228328373
    5      Cl     -1.1943576543     0.3365031204     3.8489733115
    6      C      -2.4343631175     0.1006670844     1.4389886273
    7      Cl     -3.9275142029     0.1876551382     2.3159655833
    8      C      -2.4448992312    -0.0398976853     0.0443889294
    9      Cl     -3.9576924553    -0.1369884402    -0.8013342088
   10      C      -1.2336484061    -0.1101914954    -0.6544751531
   11      Cl     -1.2787292862    -0.3715650926    -2.3813358433
   12      C       1.2864305168    -0.0670905879    -0.7482459616
   13      C       2.2878587362    -1.0191019363    -0.5096265388
   14      Cl      2.0679399162    -2.2561325768     0.7061023347
   15      C       3.4816352624    -1.0255418113    -1.2272486684
   16      H       4.2318287931    -1.7768455978    -1.0250997987
   17      C       3.6853939824    -0.0578353303    -2.2013733365
   18      Cl      5.1855724079    -0.0603402585    -3.1084940470
   19      C       2.7205626495     0.9099029744    -2.4658930841
   20      H       2.8934909113     1.6644911824    -3.2212963393
   21      C       1.5373850050     0.8903693387    -1.7415257310
   22      H       0.7907747560     1.6501701188    -1.9368488316
 ----------------------------------------------------------------
 Nuclear Repulsion Energy =        2380.80925564 hartrees
 There are       97 alpha and       97 beta electrons
 Applying Cartesian multipole field
    Component          Value
    ---------          -----
     (2,0,0)        1.00000E-12
     (0,2,0)        2.00000E-11
     (0,0,2)       -3.00000E-11
 Nucleus-field energy     =    -0.0000000797 hartrees
 Requested basis set is 6-311++G(d,p)
 There are 178 shells and 495 basis functions
 A cutoff of  1.0D-15 yielded  11623 shell pairs
 There are     99812 function pairs (    107329 Cartesian)
 Smallest overlap matrix eigenvalue = 1.17E-07
 Linear dependence detected in AO basis
 Number of orthogonalized atomic orbitals = 489
 Maximum deviation from orthogonality = 2.641E-10
 Guess from superposition of atomic densities
 Warning:  Energy on first SCF cycle will be non-variational
 SAD guess density has 194.000000 electrons

 -----------------------------------------------------------------------
  General SCF calculation program by
  Eric Jon Sundstrom, Paul Horn, Yuezhi Mao, Dmitri Zuev, Alec White,
  David Stuck, Shaama M.S., Shane Yost, Joonho Lee, David Small,
  Daniel Levine, Susi Lehtola, Hugh Burton, Evgeny Epifanovsky,
  Bang C. Huynh
 -----------------------------------------------------------------------
 Exchange:     0.2000 Hartree-Fock + 0.0800 Slater + 0.7200 B88
 Correlation:  0.1900 VWN1RPA + 0.8100 LYP
 Using SG-1 standard quadrature grid
 A restricted SCF calculation will be
 performed using DIIS
 SCF converges when DIIS error is below 1.0e-08
 ---------------------------------------
  Cycle       Energy         DIIS error
 ---------------------------------------
    1   -3685.2407948006      2.74e-02  
    2   -3680.6222091129      1.90e-03  
    3   -3680.5613148481      2.28e-03  
    4   -3680.7218389137      5.66e-04  
    5   -3680.7302075431      2.78e-04  
    6   -3680.7324287818      9.21e-05  
    7   -3680.7326593563      3.10e-05  
    8   -3680.7326865092      9.61e-06  
    9   -3680.7326891636      2.80e-06  
   10   -3680.7326893769      9.35e-07  
   11   -3680.7326894006      2.46e-07  
   12   -3680.7326894022      1.43e-07  
   13   -3680.7326894026      2.96e-08  
   14   -3680.7326894027      1.05e-08  
   15   -3680.7326894026      3.70e-09  Convergence criterion met
 ---------------------------------------
 SCF time:   CPU 875.33s  wall 876.00s 
 SCF   energy in the final basis set =    -3680.7326894026
 Total energy in the final basis set =    -3680.7326894026

 --------------------------------------------------------------

                    Orbital Energies (a.u.)
 --------------------------------------------------------------

 Alpha MOs
 -- Occupied --
********-101.5833-101.5824-101.5824-101.5770-101.5727-101.5702 -10.2877
-10.2853 -10.2848 -10.2845 -10.2830 -10.2695 -10.2662 -10.2479 -10.2312
-10.2164 -10.2158 -10.2112  -9.4992  -9.4980  -9.4973  -9.4971  -9.4926
 -9.4872  -9.4857  -7.2643  -7.2631  -7.2621  -7.2620  -7.2575  -7.2541
 -7.2530  -7.2529  -7.2522  -7.2520  -7.2519  -7.2519  -7.2514  -7.2511
 -7.2503  -7.2474  -7.2465  -7.2421  -7.2417  -7.2404  -7.2399  -0.9740
 -0.9368  -0.9285  -0.9148  -0.8945  -0.8821  -0.8718  -0.8542  -0.8408
 -0.7968  -0.7737  -0.7478  -0.7424  -0.6617  -0.6503  -0.6326  -0.6151
 -0.5644  -0.5567  -0.5255  -0.5186  -0.4983  -0.4879  -0.4755  -0.4716
 -0.4707  -0.4630  -0.4457  -0.4448  -0.4284  -0.4187  -0.4084  -0.4056
 -0.3966  -0.3875  -0.3667  -0.3629  -0.3619  -0.3582  -0.3476  -0.3435
 -0.3382  -0.3339  -0.3318  -0.3202  -0.3146  -0.2891  -0.2785  -0.2686
 -0.2638
 -- Virtual --
 -0.0784  -0.0651  -0.0604  -0.0497  -0.0399  -0.0195  -0.0107  -0.0082
  0.0001   0.0074   0.0083   0.0156   0.0219   0.0258   0.0299   0.0314
  0.0406   0.0443   0.0494   0.0515   0.0623   0.0640   0.0684   0.0730
  0.0768   0.0782   0.0818   0.0846   0.0882   0.0907   0.0953   0.0965
  0.0982   0.1035   0.1064   0.1089   0.1109   0.1159   0.1192   0.1199
  0.1224   0.1269   0.1282   0.1310   0.1336   0.1361   0.1432   0.1447
  0.1488   0.1514   0.1557   0.1598   0.1612   0.1700   0.1728   0.1781
  0.1797   0.1833   0.1858   0.1914   0.1966   0.1969   0.2017   0.2046
  0.2133   0.2161   0.2204   0.2217   0.2277   0.2294   0.2344   0.2400
  0.2445   0.2481   0.2514   0.2542   0.2552   0.2580   0.2608   0.2632
  0.2678   0.2738   0.2764   0.2796   0.2821   0.2869   0.2900   0.2938
  0.2953   0.2998   0.3031   0.3136   0.3150   0.3238   0.3351   0.3427
  0.3444   0.3611   0.3837   0.4052   0.4131   0.4188   0.4271   0.4282
  0.4389   0.4424   0.4491   0.4522   0.4535   0.4646   0.4682   0.4726
  0.4795   0.4825   0.4904   0.4912   0.4948   0.4992   0.5026   0.5058
  0.5116   0.5135   0.5401   0.5491   0.5538   0.5618   0.5651   0.5742
  0.5818   0.5847   0.5899   0.5933   0.5966   0.6063   0.6104   0.6133
  0.6152   0.6212   0.6286   0.6360   0.6476   0.6580   0.6685   0.6711
  0.6814   0.6904   0.7011   0.7040   0.7202   0.7245   0.7630   0.7727
  0.7854   0.7952   0.7981   0.8099   0.8186   0.8241   0.8304   0.8340
  0.8361   0.8375   0.8397   0.8444   0.8460   0.8472   0.8519   0.8549
  0.8593   0.8633   0.8698   0.8730   0.8792   0.8872   0.8917   0.8931
  0.9009   0.9096   0.9129   0.9158   0.9185   0.9238   0.9316   0.9343
  0.9387   0.9439   0.9485   0.9537   0.9591   0.9669   0.9697   0.9819
  0.9890   0.9972   1.0008   1.0077   1.0194   1.0323   1.0450   1.0665
  1.0709   1.0875   1.0937   1.1020   1.1266   1.1438   1.1765   1.1848
  1.1971   1.2020   1.2118   1.2358   1.2417   1.2541   1.2634   1.2743
  1.2763   1.2866   1.2953   1.2997   1.3070   1.3090   1.3325   1.3484
  1.3644   1.3925   1.4343   1.4546   1.4604   1.4856   1.5144   1.5398
  1.5440   1.5602   1.5624   1.5929   1.6055   1.6477   1.6518   1.6696
  1.6833   1.6905   1.7292   1.7517   1.7610   1.7766   1.7803   1.8125
  1.8245   1.8396   1.8476   1.8679   1.8786   1.8832   1.9102   1.9125
  1.9455   1.9505   1.9717   1.9778   1.9973   2.0467   2.0630   2.1046
  2.1186   2.1308   2.1497   2.2070   2.2228   2.2299   2.2411   2.2482
  2.2582   2.2679   2.2695   2.2943   2.3023   2.3037   2.3128   2.3379
  2.3403   2.3587   2.3851   2.3935   2.4045   2.4196   2.4303   2.4358
  2.4522   2.4749   2.4871   2.4957   2.5248   2.5318   2.5546   2.5600
  2.5818   2.6141   2.6260   2.6333   2.6400   2.6570   2.6795   2.6951
  2.7255   2.7365   2.7452   2.7560   2.7782   2.7990   2.8117   2.8256
  2.8458   2.8719   2.9015   2.9376   2.9660   3.0214   3.0660   3.0729
  3.0984   3.1145   3.1189   3.1413   3.1563   3.1941   3.2275   3.2436
  3.2448   3.3334   3.4073   3.4911   3.5050   3.5297   3.6172   3.6665
  3.7779   3.8231   3.8826   3.9030   4.0595   4.1243   4.3511   4.7890
  4.8196   9.7170   9.7678   9.7877   9.8019   9.8110   9.8317   9.8430
 23.2626  23.5243  23.7635  23.8090  23.8595  23.9062  23.9207  23.9321
 23.9714  24.0443  24.0546  24.1355  25.7658  25.8068  25.8162  25.8583
 25.9325  25.9497  25.9824  26.0735  26.0953  26.1228  26.1921  26.2099
 26.3385  26.4159  26.4582  26.5571  26.5902  26.7341  26.7605  26.8127
 27.0698 215.7067 215.7595 215.7843 215.8022 215.8117 215.8389 215.8487
 --------------------------------------------------------------

          Ground-State Mulliken Net Atomic Charges

     Atom                 Charge (a.u.)
  ----------------------------------------
      1 C                    -0.852703
      2 C                    -1.047109
      3 Cl                    0.602516
      4 C                     0.494788
      5 Cl                    0.617228
      6 C                    -0.601145
      7 Cl                    0.667875
      8 C                     0.035176
      9 Cl                    0.633901
     10 C                    -0.999632
     11 Cl                    0.623306
     12 C                     0.152025
     13 C                    -0.202364
     14 Cl                    0.293337
     15 C                    -0.574809
     16 H                     0.226351
     17 C                     0.121380
     18 Cl                    0.479969
     19 C                    -0.411689
     20 H                     0.203695
     21 C                    -0.657636
     22 H                     0.195541
  ----------------------------------------
  Sum of atomic charges =     0.000000

 -----------------------------------------------------------------
                    Cartesian Multipole Moments
 -----------------------------------------------------------------
    Charge (ESU x 10^10)
                 0.0000
    Dipole Moment (Debye)
         X       0.2335      Y       0.9524      Z      -0.8029
       Tot       1.2674
    Quadrupole Moments (Debye-Ang)
        XX    -159.6465     XY      -0.2396     YY    -155.6635
        XZ       0.4740     YZ      -3.4500     ZZ    -156.9311
    Octopole Moments (Debye-Ang^2)
       XXX     -94.6006    XXY      18.0135    XYY     -21.4076
       YYY      83.7753    XXZ       4.7714    XYZ      -4.8474
       YYZ     -13.6077    XZZ     -32.0860    YZZ      35.5026
       ZZZ     -20.6412
    Hexadecapole Moments (Debye-Ang^3)
      XXXX   -7251.8949   XXXY     177.4643   XXYY   -1330.7451
      XYYY     229.1358   YYYY    -749.5508   XXXZ    1274.6375
      XXYZ     -11.2364   XYYZ     396.2454   YYYZ     -58.2892
      XXZZ   -1920.7625   XYZZ      99.5259   YYZZ    -813.0195
      XZZZ    1237.9262   YZZZ     -63.4432   ZZZZ   -4134.3309
 -----------------------------------------------------------------
 Calculating analytic gradient of the SCF energy
 Gradient of SCF Energy
            1           2           3           4           5           6
    1   0.0013668   0.0004925   0.0025592   0.0001042   0.0001851  -0.0010143
    2   0.0006797  -0.0012641  -0.0143092  -0.0002316  -0.0000007   0.0000384
    3  -0.0008354   0.0007439  -0.0087026   0.0006851  -0.0005606   0.0006591
            7           8           9          10          11          12
    1   0.0005234  -0.0002311   0.0003456  -0.0001574   0.0001251  -0.0015527
    2   0.0000034  -0.0001040   0.0000094   0.0015267   0.0005208  -0.0002303
    3  -0.0003255  -0.0009374   0.0002609   0.0000550  -0.0000430   0.0006707
           13          14          15          16          17          18
    1   0.0007172  -0.0027085   0.0001805  -0.0001150   0.0002602  -0.0000344
    2   0.0005209   0.0139218   0.0001933   0.0000655  -0.0000449  -0.0000054
    3   0.0013368   0.0089489  -0.0002319   0.0000197  -0.0000872   0.0000012
           19          20          21          22
    1  -0.0002078  -0.0000891  -0.0006609  -0.0000887
    2   0.0001671  -0.0000850  -0.0017231   0.0003512
    3  -0.0002179   0.0000590  -0.0015426   0.0000438
 Max gradient component =       1.431E-02
 RMS gradient           =       2.995E-03
 Gradient time:  CPU 299.37 s  wall 299.41 s
 Geometry Optimization Parameters
   NAtoms,    NIC,     NZ,  NCons,   NDum,   NFix, NCnnct, MaxDiis
       22     163      22       0       0       0       0       0

 Cartesian Hessian Update
 Hessian updated using BFGS update


** GEOMETRY OPTIMIZATION IN DELOCALIZED INTERNAL COORDINATES **
   Searching for a Minimum

   Optimization Cycle:   5

                       Coordinates (Angstroms)
     ATOM                X               Y               Z
      1  C         0.0050027723   -0.0314350485    0.0065800462
      2  C        -0.0124923185    0.1032246443    1.4055379485
      3  Cl        1.4936274828    0.2150587178    2.2618659950
      4  C        -1.2136559296    0.1643088162    2.1228328373
      5  Cl       -1.1943576543    0.3365031204    3.8489733115
      6  C        -2.4343631175    0.1006670844    1.4389886273
      7  Cl       -3.9275142029    0.1876551382    2.3159655833
      8  C        -2.4448992312   -0.0398976853    0.0443889294
      9  Cl       -3.9576924553   -0.1369884402   -0.8013342088
     10  C        -1.2336484061   -0.1101914954   -0.6544751531
     11  Cl       -1.2787292862   -0.3715650926   -2.3813358433
     12  C         1.2864305168   -0.0670905879   -0.7482459616
     13  C         2.2878587362   -1.0191019363   -0.5096265388
     14  Cl        2.0679399162   -2.2561325768    0.7061023347
     15  C         3.4816352624   -1.0255418113   -1.2272486684
     16  H         4.2318287931   -1.7768455978   -1.0250997987
     17  C         3.6853939824   -0.0578353303   -2.2013733365
     18  Cl        5.1855724079   -0.0603402585   -3.1084940470
     19  C         2.7205626495    0.9099029744   -2.4658930841
     20  H         2.8934909113    1.6644911824   -3.2212963393
     21  C         1.5373850050    0.8903693387   -1.7415257310
     22  H         0.7907747560    1.6501701188   -1.9368488316
   Point Group: c1    Number of degrees of freedom:    60


   Energy is  -3680.732689403

 Hessian updated using BFGS update

 60 Hessian modes will be used to form the next step
  Hessian Eigenvalues:
     0.017582    0.017896    0.019550    0.020900    0.020993    0.022922
     0.023557    0.023833    0.023876    0.024089    0.024093    0.024114
     0.024114    0.024131    0.024135    0.024142    0.024194    0.027888
     0.034580    0.075607    0.160002    0.160026    0.160278    0.217431
     0.224716    0.231179    0.236391    0.247560    0.249849    0.249985
     0.249996    0.249999    0.250000    0.250078    0.250205    0.252739
     0.289323    0.292705    0.300943    0.301025    0.301034    0.301409
     0.302039    0.319634    0.355164    0.356667    0.356708    0.378140
     0.413574    0.426903    0.430100    0.455551    0.462220    0.468525
     0.471686    0.478058    0.478240    0.479142    0.483778    0.591391

 Minimum search - taking simple RFO step
 Searching for Lamda that Minimizes Along All modes
 Value Taken    Lamda =  -0.00754670
 Calculated Step too Large.  Step scaled by  0.664353
 Step Taken.  Stepsize is  0.300000

                             Maximum     Tolerance    Cnvgd?
         Gradient           0.012686      0.000300      NO
         Displacement       0.211609      0.001200      NO
         Energy change     -0.006338      0.000001      NO


 New Cartesian Coordinates Obtained by Inverse Iteration

 Displacement from previous Coordinates is:  0.542804
 ----------------------------------------------------------------
             Standard Nuclear Orientation (Angstroms)
    I     Atom           X                Y                Z
 ----------------------------------------------------------------
    1      C       0.0040031636    -0.0366285449     0.0070915206
    2      C      -0.0100164081     0.1397533831     1.4000418723
    3      Cl      1.5020981647     0.2841425037     2.2455334114
    4      C      -1.2105251343     0.2082389638     2.1176267640
    5      Cl     -1.1935551468     0.4269342177     3.8384327625
    6      C      -2.4309760156     0.1075719725     1.4365314405
    7      Cl     -3.9239607523     0.1989908727     2.3140868939
    8      C      -2.4429785746    -0.0769976840     0.0469168064
    9      Cl     -3.9543563751    -0.2192118373    -0.7937559068
   10      C      -1.2308251054    -0.1534482295    -0.6504853013
   11      Cl     -1.2608931399    -0.4647846787    -2.3687252719
   12      C       1.2852558726    -0.0697446373    -0.7494505600
   13      C       2.2643826909    -1.0492790882    -0.5445442264
   14      Cl      2.0148311986    -2.3219527101     0.6313588913
   15      C       3.4593226671    -1.0537735299    -1.2600315436
   16      H       4.1949837699    -1.8260761126    -1.0853872271
   17      C       3.6826974225    -0.0529860394    -2.1960294478
   18      Cl      5.1855371121    -0.0503085666    -3.1003971911
   19      C       2.7381786461     0.9434258708    -2.4264807900
   20      H       2.9284740445     1.7209708498    -3.1539743310
   21      C       1.5530034838     0.9197638992    -1.7050098403
   22      H       0.8154690062     1.6947843999    -1.8749106547
 ----------------------------------------------------------------
 Nuclear Repulsion Energy =        2379.03048178 hartrees
 There are       97 alpha and       97 beta electrons
 Applying Cartesian multipole field
    Component          Value
    ---------          -----
     (2,0,0)        1.00000E-12
     (0,2,0)        2.00000E-11
     (0,0,2)       -3.00000E-11
 Nucleus-field energy     =    -0.0000000780 hartrees
 Requested basis set is 6-311++G(d,p)
 There are 178 shells and 495 basis functions
 A cutoff of  1.0D-15 yielded  11623 shell pairs
 There are     99832 function pairs (    107348 Cartesian)
 Smallest overlap matrix eigenvalue = 1.14E-07
 Linear dependence detected in AO basis
 Number of orthogonalized atomic orbitals = 489
 Maximum deviation from orthogonality = 2.979E-10
 Guess from superposition of atomic densities
 Warning:  Energy on first SCF cycle will be non-variational
 SAD guess density has 194.000000 electrons

 -----------------------------------------------------------------------
  General SCF calculation program by
  Eric Jon Sundstrom, Paul Horn, Yuezhi Mao, Dmitri Zuev, Alec White,
  David Stuck, Shaama M.S., Shane Yost, Joonho Lee, David Small,
  Daniel Levine, Susi Lehtola, Hugh Burton, Evgeny Epifanovsky,
  Bang C. Huynh
 -----------------------------------------------------------------------
 Exchange:     0.2000 Hartree-Fock + 0.0800 Slater + 0.7200 B88
 Correlation:  0.1900 VWN1RPA + 0.8100 LYP
 Using SG-1 standard quadrature grid
 A restricted SCF calculation will be
 performed using DIIS
 SCF converges when DIIS error is below 1.0e-08
 ---------------------------------------
  Cycle       Energy         DIIS error
 ---------------------------------------
    1   -3685.2296147178      2.74e-02  
    2   -3680.6261545193      1.90e-03  
    3   -3680.5644418463      2.29e-03  
    4   -3680.7255303835      5.77e-04  
    5   -3680.7342223972      2.82e-04  
    6   -3680.7365114916      9.15e-05  
    7   -3680.7367381918      3.11e-05  
    8   -3680.7367656486      9.61e-06  
    9   -3680.7367683087      2.74e-06  
   10   -3680.7367685125      9.28e-07  
   11   -3680.7367685361      2.33e-07  
   12   -3680.7367685371      1.42e-07  
   13   -3680.7367685381      2.96e-08  
   14   -3680.7367685380      1.09e-08  
   15   -3680.7367685380      3.65e-09  Convergence criterion met
 ---------------------------------------
 SCF time:   CPU 875.92s  wall 876.00s 
 SCF   energy in the final basis set =    -3680.7367685380
 Total energy in the final basis set =    -3680.7367685380

 --------------------------------------------------------------

                    Orbital Energies (a.u.)
 --------------------------------------------------------------

 Alpha MOs
 -- Occupied --
********-101.5835-101.5826-101.5824-101.5782-101.5725-101.5710 -10.2879
-10.2854 -10.2847 -10.2846 -10.2832 -10.2693 -10.2662 -10.2471 -10.2307
-10.2165 -10.2159 -10.2115  -9.4992  -9.4982  -9.4973  -9.4972  -9.4935
 -9.4870  -9.4863  -7.2643  -7.2633  -7.2622  -7.2620  -7.2584  -7.2541
 -7.2531  -7.2530  -7.2522  -7.2521  -7.2521  -7.2517  -7.2513  -7.2513
 -7.2509  -7.2482  -7.2474  -7.2419  -7.2415  -7.2410  -7.2406  -0.9740
 -0.9364  -0.9283  -0.9148  -0.8941  -0.8823  -0.8721  -0.8536  -0.8410
 -0.7967  -0.7738  -0.7480  -0.7425  -0.6615  -0.6500  -0.6332  -0.6150
 -0.5644  -0.5566  -0.5255  -0.5194  -0.4980  -0.4879  -0.4756  -0.4715
 -0.4704  -0.4630  -0.4454  -0.4447  -0.4283  -0.4175  -0.4078  -0.4059
 -0.3957  -0.3862  -0.3666  -0.3625  -0.3619  -0.3583  -0.3475  -0.3430
 -0.3382  -0.3336  -0.3320  -0.3239  -0.3157  -0.2878  -0.2788  -0.2694
 -0.2649
 -- Virtual --
 -0.0765  -0.0652  -0.0605  -0.0499  -0.0419  -0.0198  -0.0108  -0.0083
 -0.0001   0.0074   0.0081   0.0155   0.0218   0.0257   0.0296   0.0312
  0.0408   0.0442   0.0492   0.0513   0.0619   0.0638   0.0675   0.0733
  0.0769   0.0779   0.0816   0.0843   0.0878   0.0910   0.0945   0.0971
  0.0979   0.1035   0.1060   0.1092   0.1101   0.1158   0.1188   0.1199
  0.1222   0.1266   0.1275   0.1311   0.1334   0.1359   0.1437   0.1447
  0.1486   0.1514   0.1548   0.1588   0.1603   0.1693   0.1727   0.1787
  0.1791   0.1827   0.1853   0.1911   0.1960   0.1965   0.2018   0.2055
  0.2134   0.2163   0.2210   0.2216   0.2277   0.2286   0.2345   0.2401
  0.2444   0.2479   0.2506   0.2541   0.2561   0.2583   0.2616   0.2642
  0.2683   0.2729   0.2764   0.2806   0.2809   0.2858   0.2879   0.2927
  0.2950   0.2989   0.3028   0.3132   0.3152   0.3231   0.3362   0.3412
  0.3444   0.3609   0.3839   0.4048   0.4136   0.4196   0.4271   0.4283
  0.4395   0.4416   0.4496   0.4527   0.4533   0.4638   0.4691   0.4725
  0.4815   0.4831   0.4892   0.4931   0.4956   0.4993   0.5021   0.5049
  0.5121   0.5127   0.5401   0.5497   0.5536   0.5639   0.5677   0.5727
  0.5811   0.5864   0.5918   0.5935   0.6010   0.6073   0.6096   0.6129
  0.6154   0.6227   0.6289   0.6373   0.6491   0.6598   0.6673   0.6727
  0.6866   0.6886   0.6985   0.7033   0.7184   0.7232   0.7676   0.7733
  0.7848   0.7967   0.7988   0.8095   0.8185   0.8257   0.8322   0.8342
  0.8362   0.8373   0.8388   0.8431   0.8456   0.8479   0.8519   0.8557
  0.8583   0.8622   0.8718   0.8735   0.8785   0.8866   0.8915   0.8932
  0.8980   0.9090   0.9126   0.9162   0.9186   0.9253   0.9281   0.9318
  0.9378   0.9412   0.9496   0.9517   0.9601   0.9674   0.9692   0.9866
  0.9889   0.9988   1.0023   1.0078   1.0185   1.0288   1.0430   1.0645
  1.0690   1.0896   1.0939   1.1031   1.1294   1.1468   1.1761   1.1858
  1.1981   1.2031   1.2125   1.2354   1.2421   1.2548   1.2641   1.2738
  1.2771   1.2862   1.2943   1.2991   1.3050   1.3113   1.3319   1.3488
  1.3673   1.3925   1.4355   1.4535   1.4642   1.4852   1.5157   1.5399
  1.5452   1.5606   1.5640   1.5913   1.6063   1.6483   1.6509   1.6721
  1.6820   1.6901   1.7301   1.7505   1.7588   1.7763   1.7814   1.8120
  1.8236   1.8365   1.8446   1.8679   1.8783   1.8838   1.9139   1.9153
  1.9484   1.9510   1.9724   1.9803   1.9970   2.0463   2.0631   2.1075
  2.1194   2.1300   2.1472   2.2093   2.2224   2.2281   2.2406   2.2477
  2.2536   2.2643   2.2686   2.2926   2.3027   2.3062   2.3143   2.3373
  2.3410   2.3571   2.3881   2.3959   2.4037   2.4191   2.4336   2.4356
  2.4534   2.4761   2.4839   2.4956   2.5223   2.5313   2.5544   2.5580
  2.5812   2.6120   2.6241   2.6364   2.6440   2.6572   2.6826   2.6919
  2.7253   2.7341   2.7440   2.7549   2.7765   2.7963   2.8106   2.8247
  2.8472   2.8672   2.9002   2.9421   2.9689   3.0246   3.0649   3.0750
  3.0995   3.1151   3.1184   3.1420   3.1557   3.1954   3.2299   3.2428
  3.2442   3.3329   3.4099   3.4915   3.5060   3.5318   3.6188   3.6677
  3.7788   3.8244   3.8825   3.9054   4.0601   4.1239   4.3405   4.7902
  4.8211   9.7198   9.7679   9.7887   9.8029   9.8101   9.8324   9.8451
 23.2639  23.5248  23.7652  23.8090  23.8607  23.9083  23.9211  23.9329
 23.9717  24.0501  24.0571  24.1366  25.7651  25.8038  25.8162  25.8520
 25.9157  25.9359  25.9846  26.0774  26.0940  26.1235  26.1935  26.2154
 26.3467  26.3979  26.4574  26.5552  26.5877  26.7371  26.7579  26.8052
 27.0710 215.7097 215.7595 215.7851 215.8031 215.8101 215.8357 215.8557
 --------------------------------------------------------------

          Ground-State Mulliken Net Atomic Charges

     Atom                 Charge (a.u.)
  ----------------------------------------
      1 C                    -0.864218
      2 C                    -1.049847
      3 Cl                    0.576988
      4 C                     0.528795
      5 Cl                    0.620038
      6 C                    -0.591591
      7 Cl                    0.668318
      8 C                     0.001875
      9 Cl                    0.636612
     10 C                    -0.968587
     11 Cl                    0.607420
     12 C                     0.162029
     13 C                    -0.271303
     14 Cl                    0.284853
     15 C                    -0.471411
     16 H                     0.227466
     17 C                     0.137604
     18 Cl                    0.483932
     19 C                    -0.443961
     20 H                     0.204007
     21 C                    -0.676137
     22 H                     0.197119
  ----------------------------------------
  Sum of atomic charges =     0.000000

 -----------------------------------------------------------------
                    Cartesian Multipole Moments
 -----------------------------------------------------------------
    Charge (ESU x 10^10)
                 0.0000
    Dipole Moment (Debye)
         X       0.2207      Y       0.9901      Z      -0.7888
       Tot       1.2850
    Quadrupole Moments (Debye-Ang)
        XX    -159.6858     XY      -0.2155     YY    -155.3461
        XZ       0.3709     YZ      -3.3201     ZZ    -157.1667
    Octopole Moments (Debye-Ang^2)
       XXX     -94.7161    XXY      18.7012    XYY     -20.2495
       YYY      85.7932    XXZ       5.1421    XYZ      -4.5626
       YYZ     -13.2406    XZZ     -32.2110    YZZ      36.0545
       ZZZ     -16.7322
    Hexadecapole Moments (Debye-Ang^3)
      XXXX   -7229.3001   XXXY     160.9431   XXYY   -1330.9794
      XYYY     209.5687   YYYY    -796.2281   XXXZ    1281.9898
      XXYZ     -22.1656   XYYZ     397.2000   YYYZ     -97.8297
      XXZZ   -1909.9216   XYZZ      93.6713   YYZZ    -813.3677
      XZZZ    1247.8551   YZZZ     -95.0283   ZZZZ   -4101.3120
 -----------------------------------------------------------------
 Calculating analytic gradient of the SCF energy
 Gradient of SCF Energy
            1           2           3           4           5           6
    1   0.0007672   0.0004477   0.0017884  -0.0000147  -0.0001545  -0.0008175
    2   0.0003201  -0.0008214  -0.0095272   0.0000001  -0.0001123   0.0001506
    3  -0.0009547   0.0001995  -0.0057378   0.0008841  -0.0004958   0.0006462
            7           8           9          10          11          12
    1   0.0005419  -0.0005979   0.0003828   0.0001144   0.0003953  -0.0010024
    2  -0.0000416  -0.0000808   0.0000122   0.0013307   0.0001061  -0.0004494
    3  -0.0001794  -0.0009645   0.0003620   0.0001649  -0.0000255   0.0006000
           13          14          15          16          17          18
    1   0.0000690  -0.0014481   0.0004060  -0.0000953  -0.0001130   0.0001166
    2   0.0010750   0.0087153   0.0000574   0.0000326  -0.0002382  -0.0000068
    3   0.0007682   0.0061114  -0.0002110   0.0000393   0.0002077  -0.0000763
           19          20          21          22
    1  -0.0003292  -0.0000362  -0.0002419  -0.0001785
    2   0.0004107  -0.0000714  -0.0010441   0.0001826
    3  -0.0002224   0.0000524  -0.0012254   0.0000573
 Max gradient component =       9.527E-03
 RMS gradient           =       1.976E-03
 Gradient time:  CPU 298.74 s  wall 298.75 s
 Geometry Optimization Parameters
   NAtoms,    NIC,     NZ,  NCons,   NDum,   NFix, NCnnct, MaxDiis
       22     163      22       0       0       0       0       0

 Cartesian Hessian Update
 Hessian updated using BFGS update


** GEOMETRY OPTIMIZATION IN DELOCALIZED INTERNAL COORDINATES **
   Searching for a Minimum

   Optimization Cycle:   6

                       Coordinates (Angstroms)
     ATOM                X               Y               Z
      1  C         0.0040031636   -0.0366285449    0.0070915206
      2  C        -0.0100164081    0.1397533831    1.4000418723
      3  Cl        1.5020981647    0.2841425037    2.2455334114
      4  C        -1.2105251343    0.2082389638    2.1176267640
      5  Cl       -1.1935551468    0.4269342177    3.8384327625
      6  C        -2.4309760156    0.1075719725    1.4365314405
      7  Cl       -3.9239607523    0.1989908727    2.3140868939
      8  C        -2.4429785746   -0.0769976840    0.0469168064
      9  Cl       -3.9543563751   -0.2192118373   -0.7937559068
     10  C        -1.2308251054   -0.1534482295   -0.6504853013
     11  Cl       -1.2608931399   -0.4647846787   -2.3687252719
     12  C         1.2852558726   -0.0697446373   -0.7494505600
     13  C         2.2643826909   -1.0492790882   -0.5445442264
     14  Cl        2.0148311986   -2.3219527101    0.6313588913
     15  C         3.4593226671   -1.0537735299   -1.2600315436
     16  H         4.1949837699   -1.8260761126   -1.0853872271
     17  C         3.6826974225   -0.0529860394   -2.1960294478
     18  Cl        5.1855371121   -0.0503085666   -3.1003971911
     19  C         2.7381786461    0.9434258708   -2.4264807900
     20  H         2.9284740445    1.7209708498   -3.1539743310
     21  C         1.5530034838    0.9197638992   -1.7050098403
     22  H         0.8154690062    1.6947843999   -1.8749106547
   Point Group: c1    Number of degrees of freedom:    60


   Energy is  -3680.736768538

 Hessian updated using BFGS update

 60 Hessian modes will be used to form the next step
  Hessian Eigenvalues:
     0.016184    0.017725    0.018929    0.020884    0.020960    0.022982
     0.023595    0.023824    0.023878    0.024087    0.024093    0.024111
     0.024114    0.024135    0.024141    0.024151    0.024200    0.025786
     0.028170    0.074476    0.160002    0.160026    0.160280    0.217521
     0.224704    0.231186    0.236479    0.247579    0.249926    0.249986
     0.249998    0.250000    0.250009    0.250094    0.250554    0.252818
     0.289331    0.292762    0.300947    0.301025    0.301036    0.301414
     0.301911    0.319570    0.355167    0.356667    0.356704    0.378048
     0.413601    0.426899    0.430104    0.455471    0.462205    0.468482
     0.471679    0.478096    0.478242    0.479145    0.483879    0.591321

 Minimum search - taking simple RFO step
 Searching for Lamda that Minimizes Along All modes
 Value Taken    Lamda =  -0.00499126
 Calculated Step too Large.  Step scaled by  0.665142
 Step Taken.  Stepsize is  0.300000

                             Maximum     Tolerance    Cnvgd?
         Gradient           0.008476      0.000300      NO
         Displacement       0.217622      0.001200      NO
         Energy change     -0.004079      0.000001      NO


 New Cartesian Coordinates Obtained by Inverse Iteration

 Displacement from previous Coordinates is:  0.513961
 ----------------------------------------------------------------
             Standard Nuclear Orientation (Angstroms)
    I     Atom           X                Y                Z
 ----------------------------------------------------------------
    1      C       0.0031729656    -0.0421317398     0.0084135515
    2      C      -0.0093247758     0.1734199691     1.3945767688
    3      Cl      1.5051661314     0.3592430001     2.2311624365
    4      C      -1.2086941875     0.2461539755     2.1118835564
    5      Cl     -1.1899073499     0.5176676823     3.8255171057
    6      C      -2.4284065259     0.1071426983     1.4351329414
    7      Cl     -3.9231457030     0.2054828184     2.3107075067
    8      C      -2.4403481288    -0.1171313188     0.0517750086
    9      Cl     -3.9495792947    -0.2979129300    -0.7855678079
   10      C      -1.2280655058    -0.1956633821    -0.6449661146
   11      Cl     -1.2494862345    -0.5378036909    -2.3567415478
   12      C       1.2853665891    -0.0712381581    -0.7495620270
   13      C       2.2427970553    -1.0761919849    -0.5779682468
   14      Cl      1.9635955038    -2.3804774906     0.5579830622
   15      C       3.4382143204    -1.0796708993    -1.2921599789
   16      H       4.1594317632    -1.8711048647    -1.1448577341
   17      C       3.6813302616    -0.0499138565    -2.1916158229
   18      Cl      5.1854002845    -0.0442113045    -3.0947212982
   19      C       2.7566785578     0.9718672773    -2.3883030309
   20      H       2.9633919869     1.7692921944    -3.0894600319
   21      C       1.5697588931     0.9462534360    -1.6687159564
   22      H       0.8428039837     1.7363138437    -1.8140742695
 ----------------------------------------------------------------
 Nuclear Repulsion Energy =        2377.33318637 hartrees
 There are       97 alpha and       97 beta electrons
 Applying Cartesian multipole field
    Component          Value
    ---------          -----
     (2,0,0)        1.00000E-12
     (0,2,0)        2.00000E-11
     (0,0,2)       -3.00000E-11
 Nucleus-field energy     =    -0.0000000763 hartrees
 Requested basis set is 6-311++G(d,p)
 There are 178 shells and 495 basis functions
 A cutoff of  1.0D-15 yielded  11626 shell pairs
 There are     99858 function pairs (    107379 Cartesian)
 Smallest overlap matrix eigenvalue = 1.11E-07
 Linear dependence detected in AO basis
 Number of orthogonalized atomic orbitals = 490
 Maximum deviation from orthogonality = 3.711E-10
 Guess from superposition of atomic densities
 Warning:  Energy on first SCF cycle will be non-variational
 SAD guess density has 194.000000 electrons

 -----------------------------------------------------------------------
  General SCF calculation program by
  Eric Jon Sundstrom, Paul Horn, Yuezhi Mao, Dmitri Zuev, Alec White,
  David Stuck, Shaama M.S., Shane Yost, Joonho Lee, David Small,
  Daniel Levine, Susi Lehtola, Hugh Burton, Evgeny Epifanovsky,
  Bang C. Huynh
 -----------------------------------------------------------------------
 Exchange:     0.2000 Hartree-Fock + 0.0800 Slater + 0.7200 B88
 Correlation:  0.1900 VWN1RPA + 0.8100 LYP
 Using SG-1 standard quadrature grid
 A restricted SCF calculation will be
 performed using DIIS
 SCF converges when DIIS error is below 1.0e-08
 ---------------------------------------
  Cycle       Energy         DIIS error
 ---------------------------------------
    1   -3685.2220820080      2.74e-02  
    2   -3680.6287517572      1.90e-03  
    3   -3680.5663046694      2.29e-03  
    4   -3680.7280247240      5.83e-04  
    5   -3680.7369649500      2.84e-04  
    6   -3680.7392973681      9.10e-05  
    7   -3680.7395218894      3.12e-05  
    8   -3680.7395496587      9.58e-06  
    9   -3680.7395523197      2.68e-06  
   10   -3680.7395525155      9.17e-07  
   11   -3680.7395525387      2.18e-07  
   12   -3680.7395525398      1.38e-07  
   13   -3680.7395525402      3.00e-08  
   14   -3680.7395525401      1.13e-08  
   15   -3680.7395525406      3.60e-09  Convergence criterion met
 ---------------------------------------
 SCF time:   CPU 875.47s  wall 876.00s 
 SCF   energy in the final basis set =    -3680.7395525406
 Total energy in the final basis set =    -3680.7395525406

 --------------------------------------------------------------

                    Orbital Energies (a.u.)
 --------------------------------------------------------------

 Alpha MOs
 -- Occupied --
********-101.5836-101.5828-101.5824-101.5791-101.5723-101.5718 -10.2881
-10.2853 -10.2848 -10.2844 -10.2832 -10.2691 -10.2662 -10.2466 -10.2303
-10.2165 -10.2161 -10.2116  -9.4992  -9.4983  -9.4974  -9.4972  -9.4942
 -9.4869  -9.4868  -7.2642  -7.2633  -7.2623  -7.2620  -7.2592  -7.2541
 -7.2531  -7.2530  -7.2523  -7.2521  -7.2521  -7.2515  -7.2515  -7.2515
 -7.2513  -7.2490  -7.2482  -7.2417  -7.2415  -7.2413  -7.2412  -0.9739
 -0.9361  -0.9282  -0.9147  -0.8938  -0.8823  -0.8722  -0.8533  -0.8412
 -0.7966  -0.7738  -0.7483  -0.7425  -0.6614  -0.6496  -0.6337  -0.6150
 -0.5645  -0.5566  -0.5256  -0.5200  -0.4977  -0.4879  -0.4757  -0.4714
 -0.4702  -0.4631  -0.4452  -0.4446  -0.4282  -0.4166  -0.4073  -0.4061
 -0.3949  -0.3851  -0.3663  -0.3622  -0.3617  -0.3583  -0.3478  -0.3423
 -0.3385  -0.3337  -0.3318  -0.3271  -0.3162  -0.2867  -0.2790  -0.2698
 -0.2659
 -- Virtual --
 -0.0746  -0.0651  -0.0609  -0.0502  -0.0439  -0.0200  -0.0109  -0.0085
 -0.0003   0.0073   0.0079   0.0154   0.0217   0.0257   0.0293   0.0310
  0.0409   0.0443   0.0491   0.0512   0.0615   0.0634   0.0667   0.0738
  0.0770   0.0778   0.0815   0.0839   0.0873   0.0910   0.0936   0.0970
  0.0974   0.1033   0.1057   0.1094   0.1097   0.1152   0.1178   0.1191
  0.1217   0.1248   0.1276   0.1310   0.1336   0.1359   0.1440   0.1443
  0.1480   0.1516   0.1531   0.1581   0.1596   0.1688   0.1728   0.1767
  0.1788   0.1826   0.1850   0.1906   0.1952   0.1959   0.1974   0.2055
  0.2128   0.2144   0.2206   0.2220   0.2256   0.2276   0.2344   0.2407
  0.2434   0.2475   0.2497   0.2531   0.2573   0.2583   0.2623   0.2641
  0.2687   0.2695   0.2735   0.2767   0.2800   0.2841   0.2870   0.2875
  0.2929   0.2970   0.3000   0.3061   0.3128   0.3206   0.3215   0.3376
  0.3389   0.3470   0.3622   0.3852   0.4044   0.4200   0.4212   0.4277
  0.4327   0.4406   0.4425   0.4518   0.4525   0.4537   0.4631   0.4700
  0.4724   0.4834   0.4838   0.4899   0.4913   0.4953   0.5030   0.5040
  0.5092   0.5131   0.5159   0.5404   0.5503   0.5560   0.5681   0.5714
  0.5759   0.5808   0.5859   0.5953   0.5980   0.6028   0.6085   0.6129
  0.6145   0.6176   0.6244   0.6296   0.6406   0.6532   0.6643   0.6681
  0.6754   0.6873   0.6891   0.6952   0.7068   0.7215   0.7306   0.7723
  0.7845   0.7874   0.7983   0.8003   0.8102   0.8232   0.8294   0.8344
  0.8356   0.8369   0.8387   0.8391   0.8426   0.8463   0.8491   0.8521
  0.8557   0.8593   0.8633   0.8715   0.8754   0.8834   0.8868   0.8887
  0.8944   0.8973   0.9069   0.9129   0.9178   0.9202   0.9232   0.9298
  0.9352   0.9419   0.9429   0.9515   0.9527   0.9606   0.9660   0.9730
  0.9883   0.9915   0.9992   1.0030   1.0107   1.0182   1.0309   1.0414
  1.0611   1.0700   1.0908   1.0950   1.1055   1.1330   1.1503   1.1764
  1.1876   1.1990   1.2043   1.2145   1.2360   1.2427   1.2560   1.2679
  1.2741   1.2780   1.2856   1.2936   1.2978   1.3047   1.3141   1.3328
  1.3470   1.3705   1.3927   1.4391   1.4520   1.4710   1.4845   1.5163
  1.5396   1.5489   1.5636   1.5661   1.5899   1.6066   1.6485   1.6505
  1.6746   1.6805   1.6904   1.7307   1.7492   1.7558   1.7757   1.7829
  1.8122   1.8230   1.8345   1.8411   1.8683   1.8787   1.8840   1.9160
  1.9193   1.9504   1.9547   1.9744   1.9842   1.9968   2.0472   2.0627
  2.1102   2.1206   2.1285   2.1450   2.2140   2.2227   2.2268   2.2408
  2.2478   2.2504   2.2624   2.2692   2.2929   2.3041   2.3069   2.3179
  2.3356   2.3422   2.3552   2.3886   2.3999   2.4036   2.4191   2.4336
  2.4428   2.4577   2.4780   2.4799   2.4954   2.5200   2.5311   2.5541
  2.5591   2.5827   2.6111   2.6226   2.6414   2.6480   2.6573   2.6862
  2.6944   2.7250   2.7329   2.7447   2.7546   2.7791   2.7958   2.8122
  2.8252   2.8495   2.8624   2.8992   2.9466   2.9763   3.0283   3.0649
  3.0776   3.1016   3.1161   3.1186   3.1432   3.1578   3.1967   3.2338
  3.2422   3.2438   3.3329   3.4132   3.4922   3.5067   3.5369   3.6238
  3.6720   3.7802   3.8256   3.8831   3.9076   4.0607   4.1238   4.3315
  4.7923   4.8223   9.7227   9.7682   9.7882   9.8038   9.8094   9.8244
  9.8544  23.2654  23.5254  23.7667  23.8102  23.8618  23.9109  23.9228
 23.9355  23.9732  24.0515  24.0646  24.1378  25.7668  25.8025  25.8165
 25.8496  25.9177  25.9332  25.9784  26.0867  26.0961  26.1251  26.1952
 26.2285  26.3367  26.3889  26.4605  26.5567  26.5866  26.7423  26.7672
 26.8012  27.0751 215.7130 215.7600 215.7843 215.8034 215.8089 215.8272
215.8668
 --------------------------------------------------------------

          Ground-State Mulliken Net Atomic Charges

     Atom                 Charge (a.u.)
  ----------------------------------------
      1 C                    -0.776017
      2 C                    -1.121695
      3 Cl                    0.559734
      4 C                     0.480972
      5 Cl                    0.628390
      6 C                    -0.376583
      7 Cl                    0.669778
      8 C                     0.111821
      9 Cl                    0.626452
     10 C                    -1.264807
     11 Cl                    0.613552
     12 C                     0.582413
     13 C                    -1.111815
     14 Cl                    0.307270
     15 C                    -0.422841
     16 H                     0.222777
     17 C                     0.504520
     18 Cl                    0.472187
     19 C                    -0.593331
     20 H                     0.202310
     21 C                    -0.513523
     22 H                     0.198438
  ----------------------------------------
  Sum of atomic charges =     0.000000

 -----------------------------------------------------------------
                    Cartesian Multipole Moments
 -----------------------------------------------------------------
    Charge (ESU x 10^10)
                -0.0000
    Dipole Moment (Debye)
         X       0.2211      Y       1.0164      Z      -0.7756
       Tot       1.2975
    Quadrupole Moments (Debye-Ang)
        XX    -159.7398     XY      -0.1670     YY    -155.0673
        XZ       0.3277     YZ      -3.1956     ZZ    -157.3632
    Octopole Moments (Debye-Ang^2)
       XXX     -94.4691    XXY      19.3028    XYY     -19.0853
       YYY      87.1074    XXZ       5.4831    XYZ      -4.2515
       YYZ     -12.7742    XZZ     -32.0688    YZZ      36.3496
       ZZZ     -13.0468
    Hexadecapole Moments (Debye-Ang^3)
      XXXX   -7209.5846   XXXY     144.9445   XXYY   -1332.0243
      XYYY     190.4758   YYYY    -843.4054   XXXZ    1289.2464
      XXYZ     -32.7248   XYYZ     398.2409   YYYZ    -135.6137
      XXZZ   -1899.7518   XYZZ      87.5571   YYZZ    -814.2181
      XZZZ    1258.4018   YZZZ    -125.5874   ZZZZ   -4069.2364
 -----------------------------------------------------------------
 Calculating analytic gradient of the SCF energy
 Gradient of SCF Energy
            1           2           3           4           5           6
    1  -0.0000335   0.0000638   0.0010987   0.0003626   0.0002241  -0.0004245
    2   0.0000904  -0.0004792  -0.0061598  -0.0000116  -0.0000307   0.0000195
    3  -0.0004767  -0.0000312  -0.0034537   0.0005385  -0.0003075   0.0001641
            7           8           9          10          11          12
    1   0.0001545  -0.0004445   0.0004042  -0.0000006   0.0002189  -0.0000636
    2   0.0000345  -0.0001324   0.0000985   0.0007753   0.0001197  -0.0004567
    3  -0.0002053  -0.0005787   0.0001256   0.0002261  -0.0000210   0.0002200
           13          14          15          16          17          18
    1  -0.0002758  -0.0007922   0.0003725  -0.0000654  -0.0002061   0.0001590
    2   0.0012769   0.0053442  -0.0000395   0.0000291  -0.0001836  -0.0000033
    3   0.0005191   0.0040786  -0.0001445   0.0000047   0.0002892  -0.0001018
           19          20          21          22
    1  -0.0002682   0.0000202  -0.0002033  -0.0003008
    2   0.0002576  -0.0000677  -0.0004656  -0.0000159
    3  -0.0001843   0.0000306  -0.0007302   0.0000384
 Max gradient component =       6.160E-03
 RMS gradient           =       1.251E-03
 Gradient time:  CPU 297.88 s  wall 297.90 s
 Geometry Optimization Parameters
   NAtoms,    NIC,     NZ,  NCons,   NDum,   NFix, NCnnct, MaxDiis
       22     163      22       0       0       0       0       0

 Cartesian Hessian Update
 Hessian updated using BFGS update


** GEOMETRY OPTIMIZATION IN DELOCALIZED INTERNAL COORDINATES **
   Searching for a Minimum

   Optimization Cycle:   7

                       Coordinates (Angstroms)
     ATOM                X               Y               Z
      1  C         0.0031729656   -0.0421317398    0.0084135515
      2  C        -0.0093247758    0.1734199691    1.3945767688
      3  Cl        1.5051661314    0.3592430001    2.2311624365
      4  C        -1.2086941875    0.2461539755    2.1118835564
      5  Cl       -1.1899073499    0.5176676823    3.8255171057
      6  C        -2.4284065259    0.1071426983    1.4351329414
      7  Cl       -3.9231457030    0.2054828184    2.3107075067
      8  C        -2.4403481288   -0.1171313188    0.0517750086
      9  Cl       -3.9495792947   -0.2979129300   -0.7855678079
     10  C        -1.2280655058   -0.1956633821   -0.6449661146
     11  Cl       -1.2494862345   -0.5378036909   -2.3567415478
     12  C         1.2853665891   -0.0712381581   -0.7495620270
     13  C         2.2427970553   -1.0761919849   -0.5779682468
     14  Cl        1.9635955038   -2.3804774906    0.5579830622
     15  C         3.4382143204   -1.0796708993   -1.2921599789
     16  H         4.1594317632   -1.8711048647   -1.1448577341
     17  C         3.6813302616   -0.0499138565   -2.1916158229
     18  Cl        5.1854002845   -0.0442113045   -3.0947212982
     19  C         2.7566785578    0.9718672773   -2.3883030309
     20  H         2.9633919869    1.7692921944   -3.0894600319
     21  C         1.5697588931    0.9462534360   -1.6687159564
     22  H         0.8428039837    1.7363138437   -1.8140742695
   Point Group: c1    Number of degrees of freedom:    60


   Energy is  -3680.739552541

 Hessian updated using BFGS update

 60 Hessian modes will be used to form the next step
  Hessian Eigenvalues:
     0.012078    0.017838    0.018792    0.020865    0.020952    0.022723
     0.023039    0.023650    0.023855    0.023921    0.024092    0.024104
     0.024114    0.024121    0.024135    0.024144    0.024157    0.024336
     0.028233    0.074172    0.160002    0.160027    0.160311    0.217586
     0.224740    0.231192    0.236467    0.247591    0.249964    0.249987
     0.249999    0.250003    0.250036    0.250065    0.251026    0.253236
     0.289331    0.292770    0.300942    0.301029    0.301038    0.301338
     0.301913    0.319503    0.355183    0.356667    0.356701    0.378271
     0.413603    0.426917    0.430109    0.455378    0.462114    0.468443
     0.471674    0.478131    0.478275    0.479143    0.484405    0.590779

 Minimum search - taking simple RFO step
 Searching for Lamda that Minimizes Along All modes
 Value Taken    Lamda =  -0.00323458
 Calculated Step too Large.  Step scaled by  0.670090
 Step Taken.  Stepsize is  0.300000

                             Maximum     Tolerance    Cnvgd?
         Gradient           0.005481      0.000300      NO
         Displacement       0.214388      0.001200      NO
         Energy change     -0.002784      0.000001      NO


 New Cartesian Coordinates Obtained by Inverse Iteration

 Displacement from previous Coordinates is:  0.540275
 ----------------------------------------------------------------
             Standard Nuclear Orientation (Angstroms)
    I     Atom           X                Y                Z
 ----------------------------------------------------------------
    1      C       0.0025709697    -0.0356418282     0.0088539402
    2      C      -0.0097175954     0.2156552192     1.3880844233
    3      Cl      1.5070836276     0.4446254518     2.2127729971
    4      C      -1.2090145603     0.2855334716     2.1056946728
    5      Cl     -1.1958904687     0.6007587784     3.8122927064
    6      C      -2.4261600391     0.1027292023     1.4352123773
    7      Cl     -3.9206218798     0.1892901763     2.3137320448
    8      C      -2.4370413264    -0.1572770278     0.0585188315
    9      Cl     -3.9443495522    -0.3929201132    -0.7695662664
   10      C      -1.2243860100    -0.2285992454    -0.6392020106
   11      Cl     -1.2345780708    -0.6067119953    -2.3427823797
   12      C       1.2853863236    -0.0647918662    -0.7503111598
   13      C       2.2165411827    -1.0982985677    -0.6127688276
   14      Cl      1.9024482349    -2.4292117913     0.4838908491
   15      C       3.4120345415    -1.1067652185    -1.3261159474
   16      H       4.1148258792    -1.9191497662    -1.2057063005
   17      C       3.6803737532    -0.0522447257    -2.1895810218
   18      Cl      5.1853270613    -0.0516553190    -3.0914745384
   19      C       2.7812387416     0.9976974364    -2.3512987735
   20      H       3.0081743308     1.8127757212    -3.0255598164
   21      C       1.5925101003     0.9765520523    -1.6334392022
   22      H       0.8833953468     1.7870352298    -1.7528085272
 ----------------------------------------------------------------
 Nuclear Repulsion Energy =        2376.10868206 hartrees
 There are       97 alpha and       97 beta electrons
 Applying Cartesian multipole field
    Component          Value
    ---------          -----
     (2,0,0)        1.00000E-12
     (0,2,0)        2.00000E-11
     (0,0,2)       -3.00000E-11
 Nucleus-field energy     =    -0.0000000747 hartrees
 Requested basis set is 6-311++G(d,p)
 There are 178 shells and 495 basis functions
 A cutoff of  1.0D-15 yielded  11616 shell pairs
 There are     99779 function pairs (    107290 Cartesian)
 Smallest overlap matrix eigenvalue = 1.08E-07
 Linear dependence detected in AO basis
 Number of orthogonalized atomic orbitals = 490
 Maximum deviation from orthogonality = 4.563E-10
 Guess from superposition of atomic densities
 Warning:  Energy on first SCF cycle will be non-variational
 SAD guess density has 194.000000 electrons

 -----------------------------------------------------------------------
  General SCF calculation program by
  Eric Jon Sundstrom, Paul Horn, Yuezhi Mao, Dmitri Zuev, Alec White,
  David Stuck, Shaama M.S., Shane Yost, Joonho Lee, David Small,
  Daniel Levine, Susi Lehtola, Hugh Burton, Evgeny Epifanovsky,
  Bang C. Huynh
 -----------------------------------------------------------------------
 Exchange:     0.2000 Hartree-Fock + 0.0800 Slater + 0.7200 B88
 Correlation:  0.1900 VWN1RPA + 0.8100 LYP
 Using SG-1 standard quadrature grid
 A restricted SCF calculation will be
 performed using DIIS
 SCF converges when DIIS error is below 1.0e-08
 ---------------------------------------
  Cycle       Energy         DIIS error
 ---------------------------------------
    1   -3685.2154134658      2.73e-02  
    2   -3680.6303178727      1.90e-03  
    3   -3680.5673413809      2.30e-03  
    4   -3680.7295609168      5.88e-04  
    5   -3680.7386696079      2.86e-04  
    6   -3680.7410312515      9.09e-05  
    7   -3680.7412545807      3.13e-05  
    8   -3680.7412825827      9.57e-06  
    9   -3680.7412852438      2.64e-06  
   10   -3680.7412854328      9.08e-07  
   11   -3680.7412854555      2.03e-07  
   12   -3680.7412854564      1.33e-07  
   13   -3680.7412854573      3.07e-08  
   14   -3680.7412854574      1.16e-08  
   15   -3680.7412854575      3.58e-09  Convergence criterion met
 ---------------------------------------
 SCF time:   CPU 875.75s  wall 876.00s 
 SCF   energy in the final basis set =    -3680.7412854575
 Total energy in the final basis set =    -3680.7412854575

 --------------------------------------------------------------

                    Orbital Energies (a.u.)
 --------------------------------------------------------------

 Alpha MOs
 -- Occupied --
********-101.5836-101.5829-101.5824-101.5799-101.5724-101.5723 -10.2881
-10.2854 -10.2849 -10.2843 -10.2833 -10.2690 -10.2661 -10.2462 -10.2301
-10.2165 -10.2162 -10.2118  -9.4991  -9.4983  -9.4976  -9.4972  -9.4949
 -9.4873  -9.4868  -7.2642  -7.2634  -7.2625  -7.2619  -7.2598  -7.2540
 -7.2531  -7.2529  -7.2524  -7.2521  -7.2520  -7.2520  -7.2516  -7.2514
 -7.2513  -7.2497  -7.2488  -7.2420  -7.2416  -7.2416  -7.2413  -0.9739
 -0.9359  -0.9280  -0.9147  -0.8937  -0.8824  -0.8722  -0.8530  -0.8414
 -0.7966  -0.7738  -0.7485  -0.7426  -0.6613  -0.6491  -0.6343  -0.6149
 -0.5645  -0.5565  -0.5257  -0.5205  -0.4975  -0.4879  -0.4758  -0.4713
 -0.4701  -0.4631  -0.4451  -0.4445  -0.4281  -0.4158  -0.4072  -0.4062
 -0.3944  -0.3842  -0.3662  -0.3621  -0.3614  -0.3582  -0.3480  -0.3418
 -0.3388  -0.3341  -0.3315  -0.3294  -0.3165  -0.2857  -0.2791  -0.2700
 -0.2670
 -- Virtual --
 -0.0726  -0.0652  -0.0611  -0.0504  -0.0458  -0.0202  -0.0110  -0.0087
 -0.0005   0.0073   0.0078   0.0154   0.0216   0.0257   0.0292   0.0307
  0.0408   0.0446   0.0491   0.0511   0.0611   0.0628   0.0662   0.0741
  0.0772   0.0779   0.0814   0.0835   0.0868   0.0910   0.0929   0.0970
  0.0977   0.1031   0.1056   0.1090   0.1102   0.1148   0.1172   0.1187
  0.1212   0.1240   0.1276   0.1307   0.1341   0.1358   0.1438   0.1450
  0.1477   0.1508   0.1527   0.1573   0.1600   0.1689   0.1731   0.1759
  0.1785   0.1825   0.1851   0.1907   0.1944   0.1960   0.1976   0.2055
  0.2128   0.2143   0.2195   0.2226   0.2247   0.2274   0.2344   0.2398
  0.2431   0.2464   0.2493   0.2524   0.2580   0.2591   0.2631   0.2648
  0.2667   0.2694   0.2723   0.2766   0.2802   0.2855   0.2866   0.2889
  0.2928   0.2961   0.3003   0.3075   0.3120   0.3159   0.3209   0.3370
  0.3405   0.3474   0.3633   0.3847   0.4040   0.4211   0.4229   0.4278
  0.4329   0.4400   0.4447   0.4504   0.4530   0.4540   0.4622   0.4691
  0.4729   0.4835   0.4841   0.4896   0.4909   0.4946   0.5034   0.5059
  0.5125   0.5145   0.5152   0.5405   0.5509   0.5569   0.5683   0.5710
  0.5758   0.5788   0.5853   0.5949   0.5997   0.6027   0.6083   0.6120
  0.6162   0.6198   0.6261   0.6303   0.6432   0.6521   0.6661   0.6677
  0.6726   0.6848   0.6881   0.6968   0.7072   0.7210   0.7310   0.7755
  0.7842   0.7868   0.7979   0.8017   0.8096   0.8241   0.8301   0.8338
  0.8355   0.8369   0.8375   0.8403   0.8429   0.8457   0.8504   0.8520
  0.8546   0.8587   0.8629   0.8700   0.8776   0.8852   0.8863   0.8870
  0.8952   0.8971   0.9032   0.9112   0.9175   0.9190   0.9235   0.9297
  0.9361   0.9428   0.9451   0.9518   0.9546   0.9607   0.9645   0.9778
  0.9881   0.9922   0.9992   1.0040   1.0099   1.0221   1.0337   1.0411
  1.0584   1.0708   1.0898   1.0960   1.1075   1.1386   1.1525   1.1766
  1.1891   1.1988   1.2038   1.2190   1.2365   1.2430   1.2555   1.2675
  1.2742   1.2782   1.2849   1.2914   1.2979   1.3055   1.3172   1.3318
  1.3452   1.3739   1.3928   1.4338   1.4518   1.4739   1.4802   1.5180
  1.5388   1.5515   1.5645   1.5668   1.5887   1.6068   1.6487   1.6498
  1.6765   1.6798   1.6916   1.7290   1.7482   1.7519   1.7751   1.7842
  1.8112   1.8224   1.8299   1.8379   1.8679   1.8785   1.8840   1.9172
  1.9222   1.9499   1.9588   1.9747   1.9868   1.9966   2.0474   2.0623
  2.1124   2.1209   2.1271   2.1419   2.2182   2.2224   2.2257   2.2397
  2.2462   2.2484   2.2626   2.2697   2.2947   2.3048   2.3066   2.3227
  2.3339   2.3432   2.3524   2.3873   2.4028   2.4050   2.4180   2.4322
  2.4467   2.4578   2.4763   2.4805   2.4955   2.5185   2.5289   2.5522
  2.5589   2.5809   2.6078   2.6226   2.6442   2.6500   2.6572   2.6892
  2.6911   2.7242   2.7327   2.7439   2.7547   2.7811   2.7936   2.8131
  2.8258   2.8511   2.8558   2.8975   2.9498   2.9781   3.0320   3.0651
  3.0811   3.1036   3.1171   3.1194   3.1440   3.1554   3.1976   3.2376
  3.2419   3.2432   3.3305   3.4158   3.4930   3.5067   3.5398   3.6243
  3.6751   3.7814   3.8266   3.8825   3.9100   4.0605   4.1237   4.3239
  4.7941   4.8219   9.7260   9.7688   9.7872   9.8052   9.8080   9.8212
  9.8530  23.2670  23.5259  23.7679  23.8106  23.8626  23.9105  23.9222
 23.9369  23.9743  24.0511  24.0701  24.1391  25.7660  25.8007  25.8169
 25.8504  25.9268  25.9341  25.9660  26.0912  26.0953  26.1240  26.1952
 26.2485  26.3065  26.3934  26.4650  26.5531  26.5855  26.7343  26.7740
 26.7935  27.0816 215.7165 215.7607 215.7829 215.8045 215.8070 215.8255
215.8646
 --------------------------------------------------------------

          Ground-State Mulliken Net Atomic Charges

     Atom                 Charge (a.u.)
  ----------------------------------------
      1 C                    -0.744589
      2 C                    -1.161423
      3 Cl                    0.566583
      4 C                     0.445805
      5 Cl                    0.631851
      6 C                    -0.251485
      7 Cl                    0.670014
      8 C                     0.072466
      9 Cl                    0.627139
     10 C                    -1.266642
     11 Cl                    0.625926
     12 C                     0.518017
     13 C                    -1.225397
     14 Cl                    0.341767
     15 C                    -0.352406
     16 H                     0.224583
     17 C                     0.505467
     18 Cl                    0.475797
     19 C                    -0.635878
     20 H                     0.202619
     21 C                    -0.469802
     22 H                     0.199587
  ----------------------------------------
  Sum of atomic charges =     0.000000

 -----------------------------------------------------------------
                    Cartesian Multipole Moments
 -----------------------------------------------------------------
    Charge (ESU x 10^10)
                 0.0000
    Dipole Moment (Debye)
         X       0.2270      Y       1.0455      Z      -0.7571
       Tot       1.3106
    Quadrupole Moments (Debye-Ang)
        XX    -159.7752     XY      -0.0831     YY    -154.7823
        XZ       0.2306     YZ      -3.0887     ZZ    -157.5732
    Octopole Moments (Debye-Ang^2)
       XXX     -93.6132    XXY      20.2419    XYY     -17.7518
       YYY      89.3259    XXZ       5.8335    XYZ      -4.0443
       YYZ     -12.4216    XZZ     -31.7862    YZZ      36.7264
       ZZZ      -9.6345
    Hexadecapole Moments (Debye-Ang^3)
      XXXX   -7187.5138   XXXY     125.2251   XXYY   -1332.6006
      XYYY     165.9619   YYYY    -891.7370   XXXZ    1300.9926
      XXYZ     -43.6903   XYYZ     401.0583   YYYZ    -172.9911
      XXZZ   -1888.8926   XYZZ      79.5988   YYZZ    -815.7477
      XZZZ    1272.7548   YZZZ    -156.7159   ZZZZ   -4039.8531
 -----------------------------------------------------------------
 Calculating analytic gradient of the SCF energy
 Gradient of SCF Energy
            1           2           3           4           5           6
    1  -0.0005396  -0.0000363   0.0010076   0.0000356  -0.0002345   0.0000451
    2  -0.0000698  -0.0003556  -0.0038453   0.0001281  -0.0000821   0.0000507
    3  -0.0002672  -0.0002942  -0.0020746   0.0001502  -0.0000908  -0.0000447
            7           8           9          10          11          12
    1   0.0001009  -0.0003310   0.0001101   0.0003263   0.0003458   0.0004584
    2  -0.0000007  -0.0000320   0.0000814   0.0006471   0.0000045  -0.0003929
    3   0.0000450   0.0000380   0.0000892   0.0000289  -0.0000382   0.0000190
           13          14          15          16          17          18
    1  -0.0003417  -0.0003955   0.0002200  -0.0000190  -0.0002192   0.0001374
    2   0.0010930   0.0030424  -0.0000764   0.0000196  -0.0000550   0.0000073
    3   0.0003223   0.0026377  -0.0000832  -0.0000138   0.0002349  -0.0000854
           19          20          21          22
    1  -0.0001286   0.0000650  -0.0003520  -0.0002550
    2   0.0001724  -0.0000562  -0.0002116  -0.0000690
    3  -0.0000666   0.0000142  -0.0005281   0.0000075
 Max gradient component =       3.845E-03
 RMS gradient           =       7.836E-04
 Gradient time:  CPU 298.73 s  wall 298.75 s
 Geometry Optimization Parameters
   NAtoms,    NIC,     NZ,  NCons,   NDum,   NFix, NCnnct, MaxDiis
       22     163      22       0       0       0       0       0

 Cartesian Hessian Update
 Hessian updated using BFGS update


** GEOMETRY OPTIMIZATION IN DELOCALIZED INTERNAL COORDINATES **
   Searching for a Minimum

   Optimization Cycle:   8

                       Coordinates (Angstroms)
     ATOM                X               Y               Z
      1  C         0.0025709697   -0.0356418282    0.0088539402
      2  C        -0.0097175954    0.2156552192    1.3880844233
      3  Cl        1.5070836276    0.4446254518    2.2127729971
      4  C        -1.2090145603    0.2855334716    2.1056946728
      5  Cl       -1.1958904687    0.6007587784    3.8122927064
      6  C        -2.4261600391    0.1027292023    1.4352123773
      7  Cl       -3.9206218798    0.1892901763    2.3137320448
      8  C        -2.4370413264   -0.1572770278    0.0585188315
      9  Cl       -3.9443495522   -0.3929201132   -0.7695662664
     10  C        -1.2243860100   -0.2285992454   -0.6392020106
     11  Cl       -1.2345780708   -0.6067119953   -2.3427823797
     12  C         1.2853863236   -0.0647918662   -0.7503111598
     13  C         2.2165411827   -1.0982985677   -0.6127688276
     14  Cl        1.9024482349   -2.4292117913    0.4838908491
     15  C         3.4120345415   -1.1067652185   -1.3261159474
     16  H         4.1148258792   -1.9191497662   -1.2057063005
     17  C         3.6803737532   -0.0522447257   -2.1895810218
     18  Cl        5.1853270613   -0.0516553190   -3.0914745384
     19  C         2.7812387416    0.9976974364   -2.3512987735
     20  H         3.0081743308    1.8127757212   -3.0255598164
     21  C         1.5925101003    0.9765520523   -1.6334392022
     22  H         0.8833953468    1.7870352298   -1.7528085272
   Point Group: c1    Number of degrees of freedom:    60


   Energy is  -3680.741285457

 Hessian updated using BFGS update

 60 Hessian modes will be used to form the next step
  Hessian Eigenvalues:
     0.008730    0.017844    0.018726    0.020840    0.020940    0.022269
     0.023032    0.023649    0.023849    0.023912    0.024093    0.024102
     0.024115    0.024117    0.024135    0.024143    0.024196    0.024294
     0.028252    0.073952    0.160000    0.160032    0.160282    0.217523
     0.224741    0.231195    0.236417    0.247600    0.249891    0.249990
     0.249999    0.250000    0.250009    0.250084    0.251842    0.253852
     0.289405    0.292673    0.300933    0.301033    0.301042    0.301282
     0.301952    0.320006    0.355194    0.356667    0.356701    0.378325
     0.413600    0.426896    0.430108    0.455392    0.462051    0.468872
     0.471706    0.478121    0.478317    0.479142    0.484475    0.590349

 Minimum search - taking simple RFO step
 Searching for Lamda that Minimizes Along All modes
 Value Taken    Lamda =  -0.00188791
 Calculated Step too Large.  Step scaled by  0.721712
 Step Taken.  Stepsize is  0.300000

                             Maximum     Tolerance    Cnvgd?
         Gradient           0.003459      0.000300      NO
         Displacement       0.215391      0.001200      NO
         Energy change     -0.001733      0.000001      NO


 New Cartesian Coordinates Obtained by Inverse Iteration

 Displacement from previous Coordinates is:  0.542508
 ----------------------------------------------------------------
             Standard Nuclear Orientation (Angstroms)
    I     Atom           X                Y                Z
 ----------------------------------------------------------------
    1      C       0.0016745636    -0.0271154127     0.0084780355
    2      C      -0.0117350877     0.2577882111     1.3803350887
    3      Cl      1.5041070707     0.5352267197     2.1931224158
    4      C      -1.2099435284     0.3205074466     2.0993994206
    5      Cl     -1.1960492378     0.6830353545     3.7967696141
    6      C      -2.4244693170     0.0928413486     1.4367639254
    7      Cl     -3.9196356309     0.1683130349     2.3159071360
    8      C      -2.4330404880    -0.2004186134     0.0667341821
    9      Cl     -3.9361343960    -0.4907373423    -0.7520184082
   10      C      -1.2208174066    -0.2609299845    -0.6326303829
   11      Cl     -1.2226766437    -0.6662977214    -2.3291180087
   12      C       1.2849448047    -0.0556518318    -0.7510153056
   13      C       2.1888639704    -1.1164789454    -0.6471397532
   14      Cl      1.8380040979    -2.4706060385     0.4099522891
   15      C       3.3844895839    -1.1319241212    -1.3594104096
   16      H       4.0672578459    -1.9646571076    -1.2651353959
   17      C       3.6795154612    -0.0565959980    -2.1883565790
   18      Cl      5.1846459690    -0.0646766657    -3.0898634667
   19      C       2.8077827367     1.0206846640    -2.3147700387
   20      H       3.0555802039     1.8512751617    -2.9624005234
   21      C       1.6180787606     1.0070351048    -1.5972230005
   22      H       0.9297072581     1.8387680112    -1.6899427640
 ----------------------------------------------------------------
 Nuclear Repulsion Energy =        2375.40017277 hartrees
 There are       97 alpha and       97 beta electrons
 Applying Cartesian multipole field
    Component          Value
    ---------          -----
     (2,0,0)        1.00000E-12
     (0,2,0)        2.00000E-11
     (0,0,2)       -3.00000E-11
 Nucleus-field energy     =    -0.0000000730 hartrees
 Requested basis set is 6-311++G(d,p)
 There are 178 shells and 495 basis functions
 A cutoff of  1.0D-15 yielded  11624 shell pairs
 There are     99811 function pairs (    107322 Cartesian)
 Smallest overlap matrix eigenvalue = 1.06E-07
 Linear dependence detected in AO basis
 Number of orthogonalized atomic orbitals = 490
 Maximum deviation from orthogonality = 4.631E-10
 Guess from superposition of atomic densities
 Warning:  Energy on first SCF cycle will be non-variational
 SAD guess density has 194.000000 electrons

 -----------------------------------------------------------------------
  General SCF calculation program by
  Eric Jon Sundstrom, Paul Horn, Yuezhi Mao, Dmitri Zuev, Alec White,
  David Stuck, Shaama M.S., Shane Yost, Joonho Lee, David Small,
  Daniel Levine, Susi Lehtola, Hugh Burton, Evgeny Epifanovsky,
  Bang C. Huynh
 -----------------------------------------------------------------------
 Exchange:     0.2000 Hartree-Fock + 0.0800 Slater + 0.7200 B88
 Correlation:  0.1900 VWN1RPA + 0.8100 LYP
 Using SG-1 standard quadrature grid
 A restricted SCF calculation will be
 performed using DIIS
 SCF converges when DIIS error is below 1.0e-08
 ---------------------------------------
  Cycle       Energy         DIIS error
 ---------------------------------------
    1   -3685.2122376332      2.73e-02  
    2   -3680.6311752171      1.90e-03  
    3   -3680.5674967386      2.30e-03  
    4   -3680.7304063082      5.94e-04  
    5   -3680.7397106675      2.87e-04  
    6   -3680.7421020624      9.08e-05  
    7   -3680.7423242388      3.14e-05  
    8   -3680.7423525315      9.55e-06  
    9   -3680.7423551861      2.61e-06  
   10   -3680.7423553700      8.99e-07  
   11   -3680.7423553926      1.88e-07  
   12   -3680.7423553933      1.24e-07  
   13   -3680.7423553933      3.15e-08  
   14   -3680.7423553936      1.19e-08  
   15   -3680.7423553936      3.59e-09  Convergence criterion met
 ---------------------------------------
 SCF time:   CPU 873.89s  wall 874.00s 
 SCF   energy in the final basis set =    -3680.7423553936
 Total energy in the final basis set =    -3680.7423553936

 --------------------------------------------------------------

                    Orbital Energies (a.u.)
 --------------------------------------------------------------

 Alpha MOs
 -- Occupied --
********-101.5836-101.5830-101.5823-101.5805-101.5728-101.5722 -10.2883
-10.2854 -10.2850 -10.2842 -10.2833 -10.2689 -10.2661 -10.2458 -10.2299
-10.2164 -10.2163 -10.2118  -9.4991  -9.4982  -9.4977  -9.4971  -9.4953
 -9.4876  -9.4867  -7.2642  -7.2633  -7.2626  -7.2619  -7.2603  -7.2540
 -7.2531  -7.2530  -7.2525  -7.2523  -7.2521  -7.2519  -7.2517  -7.2514
 -7.2512  -7.2502  -7.2493  -7.2423  -7.2420  -7.2415  -7.2412  -0.9739
 -0.9358  -0.9280  -0.9147  -0.8937  -0.8825  -0.8722  -0.8528  -0.8415
 -0.7965  -0.7738  -0.7486  -0.7425  -0.6613  -0.6486  -0.6347  -0.6149
 -0.5645  -0.5565  -0.5257  -0.5209  -0.4973  -0.4878  -0.4759  -0.4712
 -0.4700  -0.4631  -0.4450  -0.4445  -0.4280  -0.4153  -0.4074  -0.4060
 -0.3939  -0.3836  -0.3660  -0.3620  -0.3612  -0.3581  -0.3486  -0.3412
 -0.3391  -0.3346  -0.3318  -0.3303  -0.3167  -0.2849  -0.2789  -0.2701
 -0.2680
 -- Virtual --
 -0.0707  -0.0651  -0.0613  -0.0506  -0.0475  -0.0203  -0.0110  -0.0088
 -0.0005   0.0073   0.0076   0.0155   0.0215   0.0257   0.0291   0.0304
  0.0407   0.0450   0.0493   0.0511   0.0607   0.0622   0.0658   0.0744
  0.0775   0.0782   0.0813   0.0833   0.0863   0.0907   0.0923   0.0966
  0.0982   0.1031   0.1057   0.1088   0.1108   0.1143   0.1166   0.1183
  0.1206   0.1237   0.1276   0.1303   0.1348   0.1358   0.1433   0.1458
  0.1474   0.1492   0.1535   0.1569   0.1603   0.1693   0.1734   0.1752
  0.1780   0.1821   0.1851   0.1906   0.1936   0.1967   0.1979   0.2054
  0.2123   0.2143   0.2178   0.2227   0.2239   0.2278   0.2340   0.2378
  0.2431   0.2447   0.2494   0.2520   0.2579   0.2603   0.2632   0.2648
  0.2667   0.2698   0.2718   0.2771   0.2810   0.2856   0.2875   0.2903
  0.2922   0.2952   0.3005   0.3068   0.3111   0.3139   0.3211   0.3366
  0.3442   0.3479   0.3647   0.3842   0.4042   0.4218   0.4253   0.4280
  0.4330   0.4392   0.4472   0.4489   0.4539   0.4543   0.4616   0.4674
  0.4737   0.4824   0.4846   0.4884   0.4917   0.4948   0.5033   0.5085
  0.5126   0.5148   0.5163   0.5409   0.5519   0.5578   0.5678   0.5712
  0.5751   0.5779   0.5851   0.5940   0.6013   0.6034   0.6085   0.6110
  0.6165   0.6206   0.6275   0.6324   0.6455   0.6515   0.6655   0.6662
  0.6708   0.6834   0.6904   0.6978   0.7066   0.7201   0.7321   0.7777
  0.7840   0.7867   0.7964   0.8025   0.8099   0.8253   0.8299   0.8321
  0.8360   0.8368   0.8377   0.8413   0.8442   0.8454   0.8503   0.8520
  0.8540   0.8577   0.8643   0.8688   0.8772   0.8844   0.8872   0.8895
  0.8953   0.8957   0.9014   0.9103   0.9172   0.9196   0.9260   0.9292
  0.9375   0.9434   0.9454   0.9529   0.9558   0.9598   0.9639   0.9804
  0.9873   0.9927   0.9969   1.0047   1.0125   1.0275   1.0354   1.0455
  1.0566   1.0722   1.0880   1.0968   1.1079   1.1458   1.1547   1.1774
  1.1914   1.1968   1.2029   1.2262   1.2380   1.2434   1.2563   1.2667
  1.2738   1.2783   1.2839   1.2904   1.2984   1.3071   1.3194   1.3282
  1.3454   1.3776   1.3926   1.4265   1.4538   1.4733   1.4791   1.5207
  1.5372   1.5530   1.5663   1.5674   1.5889   1.6072   1.6487   1.6499
  1.6766   1.6819   1.6933   1.7260   1.7477   1.7483   1.7742   1.7856
  1.8105   1.8215   1.8263   1.8348   1.8674   1.8790   1.8841   1.9178
  1.9239   1.9493   1.9628   1.9744   1.9891   1.9966   2.0478   2.0626
  2.1143   2.1206   2.1264   2.1390   2.2201   2.2222   2.2270   2.2385
  2.2429   2.2484   2.2643   2.2700   2.2929   2.3052   2.3097   2.3275
  2.3319   2.3439   2.3498   2.3870   2.4048   2.4078   2.4168   2.4304
  2.4496   2.4545   2.4753   2.4836   2.4963   2.5182   2.5271   2.5511
  2.5596   2.5785   2.6040   2.6250   2.6453   2.6516   2.6585   2.6878
  2.6936   2.7238   2.7330   2.7427   2.7558   2.7809   2.7928   2.8149
  2.8265   2.8489   2.8536   2.8955   2.9531   2.9790   3.0361   3.0655
  3.0854   3.1056   3.1177   3.1216   3.1450   3.1520   3.1986   3.2385
  3.2406   3.2485   3.3279   3.4182   3.4947   3.5065   3.5431   3.6250
  3.6795   3.7825   3.8273   3.8825   3.9125   4.0604   4.1238   4.3179
  4.7958   4.8201   9.7296   9.7698   9.7857   9.8058   9.8069   9.8248
  9.8477  23.2693  23.5268  23.7680  23.8116  23.8637  23.9094  23.9225
 23.9377  23.9750  24.0507  24.0746  24.1404  25.7653  25.7988  25.8173
 25.8524  25.9121  25.9528  25.9593  26.0924  26.0944  26.1233  26.1934
 26.2703  26.2850  26.3971  26.4705  26.5495  26.5854  26.7227  26.7832
 26.7900  27.0936 215.7204 215.7619 215.7811 215.8050 215.8060 215.8310
215.8576
 --------------------------------------------------------------

          Ground-State Mulliken Net Atomic Charges

     Atom                 Charge (a.u.)
  ----------------------------------------
      1 C                    -0.699994
      2 C                    -1.216474
      3 Cl                    0.579936
      4 C                     0.379586
      5 Cl                    0.634489
      6 C                    -0.094012
      7 Cl                    0.670139
      8 C                     0.039203
      9 Cl                    0.627856
     10 C                    -1.285136
     11 Cl                    0.639700
     12 C                     0.464961
     13 C                    -1.334400
     14 Cl                    0.376367
     15 C                    -0.285552
     16 H                     0.226905
     17 C                     0.506729
     18 Cl                    0.479528
     19 C                    -0.682052
     20 H                     0.202838
     21 C                    -0.431167
     22 H                     0.200549
  ----------------------------------------
  Sum of atomic charges =     0.000000

 -----------------------------------------------------------------
                    Cartesian Multipole Moments
 -----------------------------------------------------------------
    Charge (ESU x 10^10)
                 0.0000
    Dipole Moment (Debye)
         X       0.2374      Y       1.0725      Z      -0.7341
       Tot       1.3212
    Quadrupole Moments (Debye-Ang)
        XX    -159.7913     XY       0.0281     YY    -154.5166
        XZ       0.1732     YZ      -2.9853     ZZ    -157.7730
    Octopole Moments (Debye-Ang^2)
       XXX     -92.6171    XXY      21.2572    XYY     -16.4103
       YYY      91.4311    XXZ       6.1960    XYZ      -3.8615
       YYZ     -11.9521    XZZ     -31.2793    YZZ      37.0216
       ZZZ      -6.2415
    Hexadecapole Moments (Debye-Ang^3)
      XXXX   -7162.1567   XXXY     104.3770   XXYY   -1332.8790
      XYYY     140.2154   YYYY    -941.5374   XXXZ    1312.4098
      XXYZ     -54.7294   XYYZ     403.9195   YYYZ    -209.5529
      XXZZ   -1877.7818   XYZZ      70.9449   YYZZ    -817.5573
      XZZZ    1287.6439   YZZZ    -187.5956   ZZZZ   -4010.3982
 -----------------------------------------------------------------
 Calculating analytic gradient of the SCF energy
 Gradient of SCF Energy
            1           2           3           4           5           6
    1  -0.0007284  -0.0002760   0.0006356   0.0003626   0.0002316   0.0000191
    2  -0.0001537  -0.0001724  -0.0023454   0.0000429   0.0000308  -0.0000690
    3  -0.0000924  -0.0001494  -0.0010780   0.0000241  -0.0000008  -0.0002716
            7           8           9          10          11          12
    1  -0.0001984  -0.0001705   0.0000313   0.0003185   0.0001696   0.0006068
    2  -0.0000140   0.0000040   0.0000995   0.0003158   0.0000070  -0.0002179
    3  -0.0000776   0.0001559  -0.0000153  -0.0000839   0.0000522  -0.0001101
           13          14          15          16          17          18
    1  -0.0003406  -0.0001949   0.0000958   0.0000029  -0.0001616   0.0000969
    2   0.0007644   0.0017619  -0.0000632  -0.0000004   0.0000242   0.0000020
    3   0.0001236   0.0017045   0.0000173  -0.0000280   0.0001016  -0.0000361
           19          20          21          22
    1  -0.0000288   0.0000609  -0.0003766  -0.0001561
    2   0.0000552  -0.0000253  -0.0000415  -0.0000048
    3  -0.0000316   0.0000017  -0.0002097   0.0000035
 Max gradient component =       2.345E-03
 RMS gradient           =       4.900E-04
 Gradient time:  CPU 300.37 s  wall 300.39 s
 Geometry Optimization Parameters
   NAtoms,    NIC,     NZ,  NCons,   NDum,   NFix, NCnnct, MaxDiis
       22     163      22       0       0       0       0       0

 Cartesian Hessian Update
 Hessian updated using BFGS update


** GEOMETRY OPTIMIZATION IN DELOCALIZED INTERNAL COORDINATES **
   Searching for a Minimum

   Optimization Cycle:   9

                       Coordinates (Angstroms)
     ATOM                X               Y               Z
      1  C         0.0016745636   -0.0271154127    0.0084780355
      2  C        -0.0117350877    0.2577882111    1.3803350887
      3  Cl        1.5041070707    0.5352267197    2.1931224158
      4  C        -1.2099435284    0.3205074466    2.0993994206
      5  Cl       -1.1960492378    0.6830353545    3.7967696141
      6  C        -2.4244693170    0.0928413486    1.4367639254
      7  Cl       -3.9196356309    0.1683130349    2.3159071360
      8  C        -2.4330404880   -0.2004186134    0.0667341821
      9  Cl       -3.9361343960   -0.4907373423   -0.7520184082
     10  C        -1.2208174066   -0.2609299845   -0.6326303829
     11  Cl       -1.2226766437   -0.6662977214   -2.3291180087
     12  C         1.2849448047   -0.0556518318   -0.7510153056
     13  C         2.1888639704   -1.1164789454   -0.6471397532
     14  Cl        1.8380040979   -2.4706060385    0.4099522891
     15  C         3.3844895839   -1.1319241212   -1.3594104096
     16  H         4.0672578459   -1.9646571076   -1.2651353959
     17  C         3.6795154612   -0.0565959980   -2.1883565790
     18  Cl        5.1846459690   -0.0646766657   -3.0898634667
     19  C         2.8077827367    1.0206846640   -2.3147700387
     20  H         3.0555802039    1.8512751617   -2.9624005234
     21  C         1.6180787606    1.0070351048   -1.5972230005
     22  H         0.9297072581    1.8387680112   -1.6899427640
   Point Group: c1    Number of degrees of freedom:    60


   Energy is  -3680.742355394

 Hessian updated using BFGS update

 60 Hessian modes will be used to form the next step
  Hessian Eigenvalues:
     0.005877    0.017893    0.018696    0.020815    0.020933    0.021940
     0.023032    0.023650    0.023847    0.023918    0.024094    0.024102
     0.024115    0.024117    0.024135    0.024143    0.024194    0.024358
     0.028251    0.073795    0.159995    0.160031    0.160271    0.217415
     0.224767    0.231197    0.236358    0.247590    0.249613    0.249985
     0.249998    0.250002    0.250028    0.250088    0.252248    0.255999
     0.289416    0.292497    0.300951    0.301033    0.301068    0.301263
     0.302030    0.319999    0.355224    0.356667    0.356703    0.378635
     0.413592    0.426877    0.430108    0.455359    0.461985    0.469033
     0.471726    0.478187    0.478616    0.479140    0.484810    0.589593

 Minimum search - taking simple RFO step
 Searching for Lamda that Minimizes Along All modes
 Value Taken    Lamda =  -0.00108452
 Calculated Step too Large.  Step scaled by  0.767613
 Step Taken.  Stepsize is  0.300000

                             Maximum     Tolerance    Cnvgd?
         Gradient           0.002111      0.000300      NO
         Displacement       0.216293      0.001200      NO
         Energy change     -0.001070      0.000001      NO


 New Cartesian Coordinates Obtained by Inverse Iteration

 Displacement from previous Coordinates is:  0.546644
 ----------------------------------------------------------------
             Standard Nuclear Orientation (Angstroms)
    I     Atom           X                Y                Z
 ----------------------------------------------------------------
    1      C       0.0012355401    -0.0118737171     0.0076731564
    2      C      -0.0148078196     0.3038345181     1.3722353071
    3      Cl      1.4984978611     0.6312965297     2.1720195633
    4      C      -1.2129493615     0.3549155130     2.0929791476
    5      Cl     -1.2072353338     0.7557595265     3.7817302185
    6      C      -2.4224084304     0.0808671964     1.4394188785
    7      Cl     -3.9149219334     0.1360695236     2.3243492777
    8      C      -2.4277396327    -0.2423058644     0.0760482136
    9      Cl     -3.9241751271    -0.5945148395    -0.7305910166
   10      C      -1.2162505988    -0.2866170753    -0.6257441651
   11      Cl     -1.2091902426    -0.7179225699    -2.3151967708
   12      C       1.2851499573    -0.0422744751    -0.7512467850
   13      C       2.1599491731    -1.1299610146    -0.6803190879
   14      Cl      1.7685966280    -2.5054794688     0.3346463832
   15      C       3.3553847800    -1.1556014995    -1.3920504095
   16      H       4.0157984925    -2.0086468743    -1.3234697060
   17      C       3.6793814300    -0.0634369352    -2.1878956073
   18      Cl      5.1834372125    -0.0849006244    -3.0908900979
   19      C       2.8372606026     1.0402781166    -2.2801593047
   20      H       3.1069245312     1.8832293364    -2.9027040558
   21      C       1.6470206142     1.0371894092    -1.5624739847
   22      H       0.9811922477     1.8894805633    -1.6299210838
 ----------------------------------------------------------------
 Nuclear Repulsion Energy =        2375.08485170 hartrees
 There are       97 alpha and       97 beta electrons
 Applying Cartesian multipole field
    Component          Value
    ---------          -----
     (2,0,0)        1.00000E-12
     (0,2,0)        2.00000E-11
     (0,0,2)       -3.00000E-11
 Nucleus-field energy     =    -0.0000000715 hartrees
 Requested basis set is 6-311++G(d,p)
 There are 178 shells and 495 basis functions
 A cutoff of  1.0D-15 yielded  11635 shell pairs
 There are     99904 function pairs (    107427 Cartesian)
 Smallest overlap matrix eigenvalue = 1.06E-07
 Linear dependence detected in AO basis
 Number of orthogonalized atomic orbitals = 490
 Maximum deviation from orthogonality = 6.322E-10
 Guess from superposition of atomic densities
 Warning:  Energy on first SCF cycle will be non-variational
 SAD guess density has 194.000000 electrons

 -----------------------------------------------------------------------
  General SCF calculation program by
  Eric Jon Sundstrom, Paul Horn, Yuezhi Mao, Dmitri Zuev, Alec White,
  David Stuck, Shaama M.S., Shane Yost, Joonho Lee, David Small,
  Daniel Levine, Susi Lehtola, Hugh Burton, Evgeny Epifanovsky,
  Bang C. Huynh
 -----------------------------------------------------------------------
 Exchange:     0.2000 Hartree-Fock + 0.0800 Slater + 0.7200 B88
 Correlation:  0.1900 VWN1RPA + 0.8100 LYP
 Using SG-1 standard quadrature grid
 A restricted SCF calculation will be
 performed using DIIS
 SCF converges when DIIS error is below 1.0e-08
 ---------------------------------------
  Cycle       Energy         DIIS error
 ---------------------------------------
    1   -3685.2105187124      2.73e-02  
    2   -3680.6316616097      1.90e-03  
    3   -3680.5675998949      2.31e-03  
    4   -3680.7309380885      5.97e-04  
    5   -3680.7403454320      2.88e-04  
    6   -3680.7427533627      9.08e-05  
    7   -3680.7429752316      3.15e-05  
    8   -3680.7430037198      9.54e-06  
    9   -3680.7430063687      2.58e-06  
   10   -3680.7430065487      8.93e-07  
   11   -3680.7430065711      1.74e-07  
   12   -3680.7430065719      1.12e-07  
   13   -3680.7430065721      3.21e-08  
   14   -3680.7430065722      1.20e-08  
   15   -3680.7430065722      3.67e-09  Convergence criterion met
 ---------------------------------------
 SCF time:   CPU 887.05s  wall 887.00s 
 SCF   energy in the final basis set =    -3680.7430065722
 Total energy in the final basis set =    -3680.7430065722

 --------------------------------------------------------------

                    Orbital Energies (a.u.)
 --------------------------------------------------------------

 Alpha MOs
 -- Occupied --
********-101.5835-101.5831-101.5822-101.5810-101.5731-101.5721 -10.2883
-10.2854 -10.2850 -10.2840 -10.2834 -10.2688 -10.2660 -10.2455 -10.2297
-10.2164 -10.2163 -10.2118  -9.4991  -9.4982  -9.4978  -9.4970  -9.4958
 -9.4879  -9.4867  -7.2642  -7.2633  -7.2627  -7.2618  -7.2607  -7.2540
 -7.2530  -7.2529  -7.2526  -7.2526  -7.2520  -7.2518  -7.2518  -7.2513
 -7.2511  -7.2506  -7.2497  -7.2426  -7.2423  -7.2415  -7.2411  -0.9739
 -0.9357  -0.9279  -0.9148  -0.8937  -0.8826  -0.8723  -0.8526  -0.8416
 -0.7964  -0.7738  -0.7487  -0.7425  -0.6613  -0.6481  -0.6350  -0.6148
 -0.5645  -0.5564  -0.5258  -0.5212  -0.4972  -0.4878  -0.4759  -0.4711
 -0.4699  -0.4631  -0.4449  -0.4445  -0.4279  -0.4149  -0.4076  -0.4059
 -0.3936  -0.3831  -0.3659  -0.3620  -0.3610  -0.3581  -0.3490  -0.3408
 -0.3394  -0.3352  -0.3325  -0.3301  -0.3168  -0.2842  -0.2786  -0.2701
 -0.2688
 -- Virtual --
 -0.0690  -0.0651  -0.0613  -0.0511  -0.0487  -0.0204  -0.0110  -0.0089
 -0.0005   0.0073   0.0075   0.0156   0.0215   0.0257   0.0291   0.0302
  0.0407   0.0453   0.0496   0.0511   0.0603   0.0618   0.0656   0.0745
  0.0777   0.0785   0.0813   0.0830   0.0857   0.0905   0.0920   0.0964
  0.0986   0.1032   0.1059   0.1085   0.1113   0.1140   0.1160   0.1179
  0.1202   0.1238   0.1275   0.1301   0.1350   0.1362   0.1427   0.1464
  0.1471   0.1480   0.1543   0.1567   0.1605   0.1704   0.1737   0.1746
  0.1774   0.1815   0.1852   0.1904   0.1929   0.1976   0.1984   0.2052
  0.2112   0.2139   0.2162   0.2219   0.2234   0.2288   0.2333   0.2369
  0.2421   0.2436   0.2496   0.2521   0.2576   0.2610   0.2622   0.2651
  0.2677   0.2699   0.2724   0.2783   0.2810   0.2860   0.2882   0.2902
  0.2921   0.2943   0.3006   0.3050   0.3112   0.3144   0.3228   0.3365
  0.3475   0.3496   0.3663   0.3839   0.4045   0.4224   0.4266   0.4300
  0.4336   0.4384   0.4480   0.4493   0.4545   0.4557   0.4614   0.4655
  0.4742   0.4811   0.4849   0.4881   0.4918   0.4957   0.5034   0.5100
  0.5124   0.5149   0.5166   0.5419   0.5534   0.5585   0.5679   0.5712
  0.5740   0.5780   0.5853   0.5939   0.6019   0.6058   0.6089   0.6101
  0.6158   0.6204   0.6281   0.6357   0.6463   0.6517   0.6630   0.6646
  0.6723   0.6834   0.6935   0.6994   0.7051   0.7192   0.7337   0.7790
  0.7840   0.7876   0.7950   0.8031   0.8110   0.8262   0.8293   0.8313
  0.8359   0.8371   0.8379   0.8416   0.8447   0.8453   0.8487   0.8528
  0.8538   0.8570   0.8659   0.8686   0.8756   0.8832   0.8893   0.8916
  0.8932   0.8961   0.9013   0.9091   0.9174   0.9204   0.9289   0.9290
  0.9388   0.9436   0.9456   0.9534   0.9545   0.9590   0.9647   0.9794
  0.9875   0.9925   0.9942   1.0070   1.0169   1.0310   1.0363   1.0534
  1.0555   1.0730   1.0860   1.0972   1.1078   1.1507   1.1594   1.1784
  1.1930   1.1950   1.2031   1.2330   1.2403   1.2449   1.2587   1.2666
  1.2724   1.2778   1.2832   1.2904   1.2979   1.3100   1.3190   1.3261
  1.3491   1.3811   1.3923   1.4208   1.4562   1.4695   1.4819   1.5235
  1.5346   1.5533   1.5649   1.5703   1.5917   1.6077   1.6491   1.6501
  1.6758   1.6857   1.6954   1.7227   1.7450   1.7481   1.7734   1.7876
  1.8097   1.8197   1.8247   1.8324   1.8668   1.8808   1.8844   1.9181
  1.9249   1.9487   1.9661   1.9733   1.9910   1.9967   2.0483   2.0641
  2.1161   2.1198   2.1263   2.1367   2.2198   2.2222   2.2299   2.2368
  2.2402   2.2483   2.2655   2.2699   2.2868   2.3077   2.3133   2.3308
  2.3330   2.3442   2.3480   2.3877   2.4063   2.4114   2.4155   2.4285
  2.4495   2.4520   2.4748   2.4860   2.4979   2.5189   2.5257   2.5508
  2.5604   2.5752   2.6010   2.6285   2.6442   2.6538   2.6604   2.6862
  2.6971   2.7239   2.7337   2.7410   2.7574   2.7790   2.7931   2.8165
  2.8268   2.8422   2.8568   2.8932   2.9558   2.9790   3.0402   3.0658
  3.0902   3.1076   3.1183   3.1241   3.1456   3.1482   3.1997   3.2365
  3.2401   3.2569   3.3257   3.4201   3.4971   3.5064   3.5464   3.6257
  3.6847   3.7835   3.8280   3.8820   3.9154   4.0605   4.1243   4.3137
  4.7976   4.8174   9.7328   9.7709   9.7845   9.8059   9.8083   9.8318
  9.8441  23.2721  23.5279  23.7684  23.8125  23.8649  23.9084  23.9217
 23.9387  23.9757  24.0504  24.0776  24.1416  25.7649  25.7960  25.8177
 25.8538  25.8871  25.9603  25.9675  26.0896  26.0966  26.1232  26.1922
 26.2595  26.3058  26.3958  26.4764  26.5465  26.5861  26.7099  26.7846
 26.7959  27.1102 215.7238 215.7631 215.7799 215.8051 215.8080 215.8403
215.8521
 --------------------------------------------------------------

          Ground-State Mulliken Net Atomic Charges

     Atom                 Charge (a.u.)
  ----------------------------------------
      1 C                    -0.658395
      2 C                    -1.258242
      3 Cl                    0.588316
      4 C                     0.296232
      5 Cl                    0.636937
      6 C                     0.075473
      7 Cl                    0.671515
      8 C                     0.020003
      9 Cl                    0.628470
     10 C                    -1.315650
     11 Cl                    0.646687
     12 C                     0.432464
     13 C                    -1.447849
     14 Cl                    0.399344
     15 C                    -0.224136
     16 H                     0.229781
     17 C                     0.507889
     18 Cl                    0.483508
     19 C                    -0.726918
     20 H                     0.203129
     21 C                    -0.389880
     22 H                     0.201322
  ----------------------------------------
  Sum of atomic charges =     0.000000

 -----------------------------------------------------------------
                    Cartesian Multipole Moments
 -----------------------------------------------------------------
    Charge (ESU x 10^10)
                 0.0000
    Dipole Moment (Debye)
         X       0.2509      Y       1.0972      Z      -0.7094
       Tot       1.3304
    Quadrupole Moments (Debye-Ang)
        XX    -159.7919     XY       0.1577     YY    -154.2726
        XZ       0.0908     YZ      -2.8925     ZZ    -157.9465
    Octopole Moments (Debye-Ang^2)
       XXX     -91.1978    XXY      22.4212    XYY     -15.0367
       YYY      93.7326    XXZ       6.6136    XYZ      -3.7462
       YYZ     -11.5266    XZZ     -30.8188    YZZ      37.3010
       ZZZ      -3.1065
    Hexadecapole Moments (Debye-Ang^3)
      XXXX   -7134.2466   XXXY      82.4123   XXYY   -1332.4624
      XYYY     112.5682   YYYY    -992.1690   XXXZ    1327.5162
      XXYZ     -65.5478   XYYZ     408.2536   YYYZ    -244.1193
      XXZZ   -1866.1647   XYZZ      61.4091   YYZZ    -820.5053
      XZZZ    1304.8466   YZZZ    -217.6630   ZZZZ   -3984.5908
 -----------------------------------------------------------------
 Calculating analytic gradient of the SCF energy
 Gradient of SCF Energy
            1           2           3           4           5           6
    1  -0.0006794  -0.0001530   0.0006830  -0.0000380  -0.0002349   0.0001757
    2  -0.0001643  -0.0001644  -0.0015217   0.0000206  -0.0000193  -0.0000157
    3  -0.0001698  -0.0001253  -0.0007921  -0.0000183  -0.0000218  -0.0001663
            7           8           9          10          11          12
    1   0.0000785  -0.0000886   0.0000065   0.0003228   0.0001153   0.0005758
    2   0.0000234   0.0001196  -0.0000120   0.0001799  -0.0000231   0.0000426
    3   0.0001989   0.0002126  -0.0000572  -0.0002051   0.0001199  -0.0001422
           13          14          15          16          17          18
    1  -0.0002701  -0.0001644   0.0000169   0.0000140  -0.0001036   0.0000434
    2   0.0004390   0.0011284  -0.0000525  -0.0000090   0.0000982  -0.0000170
    3  -0.0000196   0.0011733   0.0000318  -0.0000377   0.0000183  -0.0000234
           19          20          21          22
    1   0.0000903   0.0000369  -0.0003439  -0.0000830
    2  -0.0000471   0.0000032  -0.0000016  -0.0000070
    3   0.0000106  -0.0000076   0.0000220  -0.0000010
 Max gradient component =       1.522E-03
 RMS gradient           =       3.459E-04
 Gradient time:  CPU 315.63 s  wall 315.65 s
 Geometry Optimization Parameters
   NAtoms,    NIC,     NZ,  NCons,   NDum,   NFix, NCnnct, MaxDiis
       22     163      22       0       0       0       0       0

 Cartesian Hessian Update
 Hessian updated using BFGS update


** GEOMETRY OPTIMIZATION IN DELOCALIZED INTERNAL COORDINATES **
   Searching for a Minimum

   Optimization Cycle:  10

                       Coordinates (Angstroms)
     ATOM                X               Y               Z
      1  C         0.0012355401   -0.0118737171    0.0076731564
      2  C        -0.0148078196    0.3038345181    1.3722353071
      3  Cl        1.4984978611    0.6312965297    2.1720195633
      4  C        -1.2129493615    0.3549155130    2.0929791476
      5  Cl       -1.2072353338    0.7557595265    3.7817302185
      6  C        -2.4224084304    0.0808671964    1.4394188785
      7  Cl       -3.9149219334    0.1360695236    2.3243492777
      8  C        -2.4277396327   -0.2423058644    0.0760482136
      9  Cl       -3.9241751271   -0.5945148395   -0.7305910166
     10  C        -1.2162505988   -0.2866170753   -0.6257441651
     11  Cl       -1.2091902426   -0.7179225699   -2.3151967708
     12  C         1.2851499573   -0.0422744751   -0.7512467850
     13  C         2.1599491731   -1.1299610146   -0.6803190879
     14  Cl        1.7685966280   -2.5054794688    0.3346463832
     15  C         3.3553847800   -1.1556014995   -1.3920504095
     16  H         4.0157984925   -2.0086468743   -1.3234697060
     17  C         3.6793814300   -0.0634369352   -2.1878956073
     18  Cl        5.1834372125   -0.0849006244   -3.0908900979
     19  C         2.8372606026    1.0402781166   -2.2801593047
     20  H         3.1069245312    1.8832293364   -2.9027040558
     21  C         1.6470206142    1.0371894092   -1.5624739847
     22  H         0.9811922477    1.8894805633   -1.6299210838
   Point Group: c1    Number of degrees of freedom:    60


   Energy is  -3680.743006572

 Hessian updated using BFGS update

 60 Hessian modes will be used to form the next step
  Hessian Eigenvalues:
     0.003613    0.017897    0.018666    0.020790    0.020932    0.021758
     0.023037    0.023655    0.023849    0.023917    0.024097    0.024101
     0.024115    0.024116    0.024137    0.024144    0.024194    0.024395
     0.028340    0.073969    0.159994    0.160028    0.160267    0.217193
     0.224758    0.231187    0.236318    0.247569    0.249356    0.249989
     0.249998    0.250018    0.250061    0.250099    0.252629    0.260818
     0.289546    0.292250    0.300961    0.301037    0.301061    0.301251
     0.302059    0.320090    0.355231    0.356668    0.356705    0.378711
     0.413600    0.426921    0.430111    0.455492    0.462055    0.469296
     0.471813    0.478194    0.479128    0.479291    0.485155    0.588923

 Minimum search - taking simple RFO step
 Searching for Lamda that Minimizes Along All modes
 Value Taken    Lamda =  -0.00067469
 Calculated Step too Large.  Step scaled by  0.766684
 Step Taken.  Stepsize is  0.300000

                             Maximum     Tolerance    Cnvgd?
         Gradient           0.001479      0.000300      NO
         Displacement       0.223518      0.001200      NO
         Energy change     -0.000651      0.000001      NO


 New Cartesian Coordinates Obtained by Inverse Iteration

 Displacement from previous Coordinates is:  0.500526
 ----------------------------------------------------------------
             Standard Nuclear Orientation (Angstroms)
    I     Atom           X                Y                Z
 ----------------------------------------------------------------
    1      C       0.0015819034    -0.0008430963     0.0084440242
    2      C      -0.0190555240     0.3449218272     1.3653040247
    3      Cl      1.4863956632     0.7244336139     2.1567928423
    4      C      -1.2167537724     0.3858611334     2.0872144371
    5      Cl     -1.2131798754     0.8254330185     3.7663508254
    6      C      -2.4212021140     0.0698058814     1.4425349630
    7      Cl     -3.9145188063     0.1109480919     2.3268546578
    8      C      -2.4216922781    -0.2815265732     0.0861967987
    9      Cl     -3.9108870485    -0.6840761498    -0.7098976961
   10      C      -1.2110424811    -0.3126127004    -0.6171636278
   11      Cl     -1.1975342643    -0.7641107327    -2.3009339732
   12      C       1.2857265997    -0.0332524992    -0.7505843789
   13      C       2.1351810849    -1.1426962382    -0.7114080625
   14      Cl      1.7077778749    -2.5402715895     0.2579421826
   15      C       3.3302066876    -1.1754255435    -1.4231409008
   16      H       3.9705553149    -2.0452086945    -1.3794177124
   17      C       3.6795070228    -0.0688621972    -2.1879624655
   18      Cl      5.1822812541    -0.0997378912    -3.0928088390
   19      C       2.8633191123     1.0560516461    -2.2479724552
   20      H       3.1518375677     1.9098040945    -2.8469186291
   21      C       1.6734699335     1.0606258323    -1.5291159903
   22      H       1.0281767356     1.9301240414    -1.5718719541
 ----------------------------------------------------------------
 Nuclear Repulsion Energy =        2374.58053485 hartrees
 There are       97 alpha and       97 beta electrons
 Applying Cartesian multipole field
    Component          Value
    ---------          -----
     (2,0,0)        1.00000E-12
     (0,2,0)        2.00000E-11
     (0,0,2)       -3.00000E-11
 Nucleus-field energy     =    -0.0000000700 hartrees
 Requested basis set is 6-311++G(d,p)
 There are 178 shells and 495 basis functions
 A cutoff of  1.0D-15 yielded  11638 shell pairs
 There are     99886 function pairs (    107401 Cartesian)
 Smallest overlap matrix eigenvalue = 1.08E-07
 Linear dependence detected in AO basis
 Number of orthogonalized atomic orbitals = 490
 Maximum deviation from orthogonality = 1.912E-10
 Guess from superposition of atomic densities
 Warning:  Energy on first SCF cycle will be non-variational
 SAD guess density has 194.000000 electrons

 -----------------------------------------------------------------------
  General SCF calculation program by
  Eric Jon Sundstrom, Paul Horn, Yuezhi Mao, Dmitri Zuev, Alec White,
  David Stuck, Shaama M.S., Shane Yost, Joonho Lee, David Small,
  Daniel Levine, Susi Lehtola, Hugh Burton, Evgeny Epifanovsky,
  Bang C. Huynh
 -----------------------------------------------------------------------
 Exchange:     0.2000 Hartree-Fock + 0.0800 Slater + 0.7200 B88
 Correlation:  0.1900 VWN1RPA + 0.8100 LYP
 Using SG-1 standard quadrature grid
 A restricted SCF calculation will be
 performed using DIIS
 SCF converges when DIIS error is below 1.0e-08
 ---------------------------------------
  Cycle       Energy         DIIS error
 ---------------------------------------
    1   -3685.2095142106      2.73e-02  
    2   -3680.6319640874      1.90e-03  
    3   -3680.5677214436      2.31e-03  
    4   -3680.7312634675      5.99e-04  
    5   -3680.7407324075      2.89e-04  
    6   -3680.7431498278      9.08e-05  
    7   -3680.7433714932      3.16e-05  
    8   -3680.7434001477      9.52e-06  
    9   -3680.7434027873      2.56e-06  
   10   -3680.7434029646      8.87e-07  
   11   -3680.7434029871      1.64e-07  
   12   -3680.7434029873      9.87e-08  
   13   -3680.7434029877      3.16e-08  
   14   -3680.7434029875      1.15e-08  
   15   -3680.7434029874      3.87e-09  Convergence criterion met
 ---------------------------------------
 SCF time:   CPU 876.44s  wall 877.00s 
 SCF   energy in the final basis set =    -3680.7434029874
 Total energy in the final basis set =    -3680.7434029874

 --------------------------------------------------------------

                    Orbital Energies (a.u.)
 --------------------------------------------------------------

 Alpha MOs
 -- Occupied --
********-101.5835-101.5832-101.5821-101.5813-101.5733-101.5721 -10.2884
-10.2853 -10.2850 -10.2839 -10.2834 -10.2687 -10.2660 -10.2453 -10.2297
-10.2163 -10.2163 -10.2118  -9.4991  -9.4981  -9.4978  -9.4968  -9.4961
 -9.4881  -9.4866  -7.2642  -7.2632  -7.2628  -7.2616  -7.2610  -7.2540
 -7.2530  -7.2530  -7.2528  -7.2527  -7.2520  -7.2519  -7.2517  -7.2513
 -7.2509  -7.2509  -7.2500  -7.2428  -7.2424  -7.2414  -7.2411  -0.9739
 -0.9356  -0.9280  -0.9148  -0.8937  -0.8826  -0.8723  -0.8525  -0.8416
 -0.7964  -0.7737  -0.7487  -0.7425  -0.6613  -0.6478  -0.6352  -0.6148
 -0.5645  -0.5564  -0.5259  -0.5213  -0.4972  -0.4878  -0.4759  -0.4710
 -0.4699  -0.4631  -0.4449  -0.4445  -0.4278  -0.4147  -0.4078  -0.4057
 -0.3933  -0.3828  -0.3658  -0.3620  -0.3610  -0.3580  -0.3495  -0.3405
 -0.3397  -0.3355  -0.3329  -0.3298  -0.3169  -0.2838  -0.2783  -0.2702
 -0.2695
 -- Virtual --
 -0.0677  -0.0651  -0.0613  -0.0520  -0.0492  -0.0204  -0.0110  -0.0090
 -0.0004   0.0073   0.0074   0.0156   0.0215   0.0258   0.0291   0.0301
  0.0406   0.0455   0.0500   0.0511   0.0598   0.0615   0.0655   0.0745
  0.0780   0.0788   0.0812   0.0830   0.0851   0.0903   0.0919   0.0963
  0.0988   0.1032   0.1060   0.1083   0.1119   0.1137   0.1157   0.1174
  0.1200   0.1240   0.1273   0.1298   0.1349   0.1369   0.1420   0.1463
  0.1471   0.1475   0.1548   0.1571   0.1603   0.1714   0.1739   0.1744
  0.1769   0.1804   0.1852   0.1903   0.1923   0.1984   0.1990   0.2049
  0.2103   0.2124   0.2159   0.2212   0.2229   0.2299   0.2325   0.2368
  0.2410   0.2430   0.2495   0.2528   0.2570   0.2606   0.2615   0.2653
  0.2686   0.2709   0.2736   0.2792   0.2800   0.2861   0.2877   0.2902
  0.2927   0.2936   0.3011   0.3048   0.3105   0.3157   0.3248   0.3366
  0.3483   0.3535   0.3678   0.3836   0.4049   0.4228   0.4267   0.4317
  0.4350   0.4377   0.4482   0.4506   0.4548   0.4580   0.4614   0.4641
  0.4744   0.4792   0.4852   0.4883   0.4922   0.4959   0.5039   0.5079
  0.5114   0.5165   0.5181   0.5428   0.5545   0.5591   0.5693   0.5710
  0.5738   0.5782   0.5846   0.5950   0.6021   0.6064   0.6084   0.6116
  0.6151   0.6199   0.6282   0.6390   0.6462   0.6509   0.6609   0.6636
  0.6743   0.6839   0.6951   0.7030   0.7051   0.7187   0.7355   0.7799
  0.7843   0.7890   0.7940   0.8035   0.8128   0.8258   0.8301   0.8307
  0.8360   0.8372   0.8376   0.8416   0.8442   0.8460   0.8472   0.8532
  0.8535   0.8568   0.8675   0.8696   0.8737   0.8820   0.8910   0.8925
  0.8938   0.8962   0.9015   0.9078   0.9181   0.9211   0.9287   0.9309
  0.9392   0.9428   0.9470   0.9498   0.9537   0.9597   0.9651   0.9776
  0.9854   0.9912   0.9946   1.0102   1.0202   1.0312   1.0389   1.0545
  1.0611   1.0730   1.0840   1.0974   1.1072   1.1514   1.1658   1.1798
  1.1892   1.1985   1.2040   1.2368   1.2417   1.2479   1.2634   1.2675
  1.2713   1.2769   1.2828   1.2911   1.2966   1.3119   1.3180   1.3264
  1.3548   1.3839   1.3920   1.4177   1.4584   1.4664   1.4849   1.5255
  1.5313   1.5533   1.5630   1.5723   1.5965   1.6081   1.6490   1.6507
  1.6751   1.6897   1.6976   1.7207   1.7426   1.7485   1.7728   1.7893
  1.8090   1.8181   1.8241   1.8309   1.8665   1.8825   1.8854   1.9181
  1.9256   1.9483   1.9685   1.9722   1.9925   1.9968   2.0488   2.0666
  2.1173   2.1190   2.1262   2.1357   2.2196   2.2221   2.2315   2.2350
  2.2392   2.2483   2.2654   2.2696   2.2808   2.3094   2.3161   2.3324
  2.3358   2.3442   2.3464   2.3896   2.4072   2.4135   2.4151   2.4274
  2.4450   2.4527   2.4745   2.4864   2.4999   2.5200   2.5248   2.5507
  2.5613   2.5719   2.5992   2.6317   2.6424   2.6556   2.6630   2.6853
  2.6996   2.7239   2.7346   2.7391   2.7583   2.7772   2.7947   2.8177
  2.8264   2.8361   2.8601   2.8911   2.9578   2.9786   3.0437   3.0660
  3.0941   3.1090   3.1190   3.1266   3.1429   3.1472   3.2008   3.2346
  3.2396   3.2657   3.3243   3.4217   3.4995   3.5061   3.5492   3.6266
  3.6900   3.7844   3.8284   3.8820   3.9178   4.0609   4.1248   4.3112
  4.7991   4.8145   9.7355   9.7717   9.7833   9.8057   9.8105   9.8354
  9.8482  23.2751  23.5290  23.7680  23.8137  23.8661  23.9073  23.9218
 23.9392  23.9760  24.0503  24.0794  24.1425  25.7646  25.7921  25.8179
 25.8548  25.8627  25.9638  25.9748  26.0892  26.0950  26.1234  26.1908
 26.2529  26.3282  26.3895  26.4805  26.5447  26.5873  26.7001  26.7777
 26.8092  27.1270 215.7266 215.7640 215.7786 215.8049 215.8109 215.8455
215.8557
 --------------------------------------------------------------

          Ground-State Mulliken Net Atomic Charges

     Atom                 Charge (a.u.)
  ----------------------------------------
      1 C                    -0.621140
      2 C                    -1.303228
      3 Cl                    0.594955
      4 C                     0.211623
      5 Cl                    0.637827
      6 C                     0.216231
      7 Cl                    0.673194
      8 C                     0.008853
      9 Cl                    0.630733
     10 C                    -1.348208
     11 Cl                    0.643665
     12 C                     0.448953
     13 C                    -1.528091
     14 Cl                    0.404043
     15 C                    -0.183571
     16 H                     0.232623
     17 C                     0.513488
     18 Cl                    0.487054
     19 C                    -0.757846
     20 H                     0.203411
     21 C                    -0.366732
     22 H                     0.202164
  ----------------------------------------
  Sum of atomic charges =     0.000000

 -----------------------------------------------------------------
                    Cartesian Multipole Moments
 -----------------------------------------------------------------
    Charge (ESU x 10^10)
                -0.0000
    Dipole Moment (Debye)
         X       0.2647      Y       1.1165      Z      -0.6845
       Tot       1.3361
    Quadrupole Moments (Debye-Ang)
        XX    -159.7740     XY       0.2884     YY    -154.0768
        XZ       0.0583     YZ      -2.7963     ZZ    -158.1115
    Octopole Moments (Debye-Ang^2)
       XXX     -89.9904    XXY      23.3892    XYY     -13.8068
       YYY      95.3371    XXZ       7.0131    XYZ      -3.5682
       YYZ     -10.9744    XZZ     -30.1801    YZZ      37.3924
       ZZZ      -0.1654
    Hexadecapole Moments (Debye-Ang^3)
      XXXX   -7107.9342   XXXY      63.4042   XXYY   -1333.1398
      XYYY      88.9343   YYYY   -1043.7540   XXXZ    1341.1419
      XXYZ     -75.9713   XYYZ     412.3881   YYYZ    -276.7420
      XXZZ   -1856.1141   XYZZ      52.9291   YYZZ    -824.0229
      XZZZ    1321.7171   YZZZ    -246.4013   ZZZZ   -3960.4987
 -----------------------------------------------------------------
 Calculating analytic gradient of the SCF energy
 Gradient of SCF Energy
            1           2           3           4           5           6
    1  -0.0005882  -0.0001543   0.0002329   0.0003280   0.0003409  -0.0000125
    2  -0.0000076  -0.0001942  -0.0008337  -0.0000047   0.0000900  -0.0001286
    3  -0.0001074   0.0000903  -0.0002590   0.0000363  -0.0000529  -0.0003485
            7           8           9          10          11          12
    1  -0.0001571  -0.0000710   0.0000398   0.0001347   0.0000092   0.0004168
    2  -0.0000466   0.0001528  -0.0000585  -0.0000486   0.0000875   0.0001498
    3  -0.0001228   0.0002268   0.0000497  -0.0001423   0.0001188  -0.0003244
           13          14          15          16          17          18
    1  -0.0001162  -0.0001543  -0.0000719   0.0000157  -0.0001385   0.0000158
    2   0.0002274   0.0007833  -0.0000704  -0.0000003   0.0001696  -0.0000202
    3   0.0000236   0.0006866   0.0000899  -0.0000439  -0.0000481  -0.0000277
           19          20          21          22
    1   0.0002047   0.0000149  -0.0002474  -0.0000420
    2  -0.0001608   0.0000145  -0.0000702  -0.0000304
    3  -0.0000124  -0.0000098   0.0001887  -0.0000113
 Max gradient component =       8.337E-04
 RMS gradient           =       2.313E-04
 Gradient time:  CPU 303.39 s  wall 303.43 s
 Geometry Optimization Parameters
   NAtoms,    NIC,     NZ,  NCons,   NDum,   NFix, NCnnct, MaxDiis
       22     163      22       0       0       0       0       0

 Cartesian Hessian Update
 Hessian updated using BFGS update


** GEOMETRY OPTIMIZATION IN DELOCALIZED INTERNAL COORDINATES **
   Searching for a Minimum

   Optimization Cycle:  11

                       Coordinates (Angstroms)
     ATOM                X               Y               Z
      1  C         0.0015819034   -0.0008430963    0.0084440242
      2  C        -0.0190555240    0.3449218272    1.3653040247
      3  Cl        1.4863956632    0.7244336139    2.1567928423
      4  C        -1.2167537724    0.3858611334    2.0872144371
      5  Cl       -1.2131798754    0.8254330185    3.7663508254
      6  C        -2.4212021140    0.0698058814    1.4425349630
      7  Cl       -3.9145188063    0.1109480919    2.3268546578
      8  C        -2.4216922781   -0.2815265732    0.0861967987
      9  Cl       -3.9108870485   -0.6840761498   -0.7098976961
     10  C        -1.2110424811   -0.3126127004   -0.6171636278
     11  Cl       -1.1975342643   -0.7641107327   -2.3009339732
     12  C         1.2857265997   -0.0332524992   -0.7505843789
     13  C         2.1351810849   -1.1426962382   -0.7114080625
     14  Cl        1.7077778749   -2.5402715895    0.2579421826
     15  C         3.3302066876   -1.1754255435   -1.4231409008
     16  H         3.9705553149   -2.0452086945   -1.3794177124
     17  C         3.6795070228   -0.0688621972   -2.1879624655
     18  Cl        5.1822812541   -0.0997378912   -3.0928088390
     19  C         2.8633191123    1.0560516461   -2.2479724552
     20  H         3.1518375677    1.9098040945   -2.8469186291
     21  C         1.6734699335    1.0606258323   -1.5291159903
     22  H         1.0281767356    1.9301240414   -1.5718719541
   Point Group: c1    Number of degrees of freedom:    60


   Energy is  -3680.743402987

 Hessian updated using BFGS update

 60 Hessian modes will be used to form the next step
  Hessian Eigenvalues:
     0.002409    0.017892    0.018634    0.020841    0.020932    0.021637
     0.023036    0.023655    0.023846    0.023921    0.024097    0.024103
     0.024115    0.024118    0.024138    0.024144    0.024242    0.024407
     0.028385    0.073315    0.159997    0.160023    0.160263    0.216938
     0.224746    0.231645    0.236417    0.247556    0.249631    0.249997
     0.250007    0.250059    0.250065    0.250100    0.252688    0.271743
     0.289940    0.292373    0.300959    0.301034    0.301120    0.301246
     0.302063    0.320202    0.355250    0.356668    0.356704    0.379129
     0.413559    0.426916    0.430102    0.455491    0.462063    0.469635
     0.471788    0.478249    0.479128    0.480447    0.487066    0.589344

 Minimum search - taking simple RFO step
 Searching for Lamda that Minimizes Along All modes
 Value Taken    Lamda =  -0.00035540
 Calculated Step too Large.  Step scaled by  0.854854
 Step Taken.  Stepsize is  0.300000

                             Maximum     Tolerance    Cnvgd?
         Gradient           0.000843      0.000300      NO
         Displacement       0.225344      0.001200      NO
         Energy change     -0.000396      0.000001      NO


 New Cartesian Coordinates Obtained by Inverse Iteration

 Displacement from previous Coordinates is:  0.483989
 ----------------------------------------------------------------
             Standard Nuclear Orientation (Angstroms)
    I     Atom           X                Y                Z
 ----------------------------------------------------------------
    1      C       0.0031455688     0.0056729787     0.0109270862
    2      C      -0.0232744701     0.3836196377     1.3587201467
    3      Cl      1.4741655769     0.8148129799     2.1395590159
    4      C      -1.2220890947     0.4171909984     2.0806920863
    5      Cl     -1.2307703938     0.8921642281     3.7502508111
    6      C      -2.4200163973     0.0630814875     1.4449870963
    7      Cl     -3.9114539775     0.0958717047     2.3325338170
    8      C      -2.4149908174    -0.3171646852     0.0962133386
    9      Cl     -3.8964980792    -0.7619232241    -0.6917017232
   10      C      -1.2043429479    -0.3401516263    -0.6070455736
   11      Cl     -1.1831612140    -0.8187022297    -2.2831421050
   12      C       1.2871695112    -0.0281980773    -0.7481834729
   13      C       2.1128308027    -1.1567714914    -0.7432643222
   14      Cl      1.6540953907    -2.5772173659     0.1782173901
   15      C       3.3072359300    -1.1930623089    -1.4558423368
   16      H       3.9291302871    -2.0769993466    -1.4380124473
   17      C       3.6795252675    -0.0723657443    -2.1886041981
   18      Cl      5.1808969911    -0.1083579172    -3.0955982411
   19      C       2.8865897346     1.0702254520    -2.2157001109
   20      H       3.1918503546     1.9344716895    -2.7907837901
   21      C       1.6980330014     1.0793749380    -1.4946482683
   22      H       1.0720795655     1.9638131972    -1.5111361279
 ----------------------------------------------------------------
 Nuclear Repulsion Energy =        2373.96173360 hartrees
 There are       97 alpha and       97 beta electrons
 Applying Cartesian multipole field
    Component          Value
    ---------          -----
     (2,0,0)        1.00000E-12
     (0,2,0)        2.00000E-11
     (0,0,2)       -3.00000E-11
 Nucleus-field energy     =    -0.0000000684 hartrees
 Requested basis set is 6-311++G(d,p)
 There are 178 shells and 495 basis functions
 A cutoff of  1.0D-15 yielded  11638 shell pairs
 There are     99833 function pairs (    107332 Cartesian)
 Smallest overlap matrix eigenvalue = 1.09E-07
 Linear dependence detected in AO basis
 Number of orthogonalized atomic orbitals = 490
 Maximum deviation from orthogonality = 3.519E-10
 Guess from superposition of atomic densities
 Warning:  Energy on first SCF cycle will be non-variational
 SAD guess density has 194.000000 electrons

 -----------------------------------------------------------------------
  General SCF calculation program by
  Eric Jon Sundstrom, Paul Horn, Yuezhi Mao, Dmitri Zuev, Alec White,
  David Stuck, Shaama M.S., Shane Yost, Joonho Lee, David Small,
  Daniel Levine, Susi Lehtola, Hugh Burton, Evgeny Epifanovsky,
  Bang C. Huynh
 -----------------------------------------------------------------------
 Exchange:     0.2000 Hartree-Fock + 0.0800 Slater + 0.7200 B88
 Correlation:  0.1900 VWN1RPA + 0.8100 LYP
 Using SG-1 standard quadrature grid
 A restricted SCF calculation will be
 performed using DIIS
 SCF converges when DIIS error is below 1.0e-08
 ---------------------------------------
  Cycle       Energy         DIIS error
 ---------------------------------------
    1   -3685.2070186297      2.73e-02  
    2   -3680.6321399162      1.90e-03  
    3   -3680.5679023941      2.31e-03  
    4   -3680.7314693886      5.99e-04  
    5   -3680.7409320954      2.89e-04  
    6   -3680.7433510819      9.08e-05  
    7   -3680.7435728606      3.17e-05  
    8   -3680.7436016802      9.51e-06  
    9   -3680.7436043120      2.55e-06  
   10   -3680.7436044877      8.84e-07  
   11   -3680.7436045100      1.58e-07  
   12   -3680.7436045107      8.79e-08  
   13   -3680.7436045109      2.96e-08  
   14   -3680.7436045108      9.63e-09  Convergence criterion met
 ---------------------------------------
 SCF time:   CPU 821.04s  wall 821.00s 
 SCF   energy in the final basis set =    -3680.7436045108
 Total energy in the final basis set =    -3680.7436045108

 --------------------------------------------------------------

                    Orbital Energies (a.u.)
 --------------------------------------------------------------

 Alpha MOs
 -- Occupied --
********-101.5834-101.5832-101.5819-101.5816-101.5734-101.5721 -10.2883
-10.2852 -10.2851 -10.2838 -10.2836 -10.2688 -10.2660 -10.2453 -10.2297
-10.2163 -10.2163 -10.2118  -9.4991  -9.4981  -9.4979  -9.4967  -9.4964
 -9.4882  -9.4866  -7.2642  -7.2632  -7.2628  -7.2615  -7.2613  -7.2540
 -7.2530  -7.2529  -7.2528  -7.2527  -7.2520  -7.2519  -7.2515  -7.2513
 -7.2512  -7.2508  -7.2503  -7.2429  -7.2425  -7.2414  -7.2411  -0.9739
 -0.9355  -0.9279  -0.9148  -0.8937  -0.8826  -0.8723  -0.8525  -0.8417
 -0.7964  -0.7737  -0.7486  -0.7425  -0.6613  -0.6476  -0.6354  -0.6148
 -0.5645  -0.5564  -0.5259  -0.5213  -0.4972  -0.4878  -0.4759  -0.4710
 -0.4699  -0.4630  -0.4449  -0.4446  -0.4277  -0.4146  -0.4079  -0.4057
 -0.3932  -0.3825  -0.3658  -0.3620  -0.3609  -0.3580  -0.3497  -0.3403
 -0.3399  -0.3359  -0.3330  -0.3296  -0.3169  -0.2836  -0.2781  -0.2704
 -0.2697
 -- Virtual --
 -0.0668  -0.0652  -0.0613  -0.0527  -0.0493  -0.0204  -0.0109  -0.0090
 -0.0004   0.0072   0.0074   0.0156   0.0215   0.0258   0.0292   0.0300
  0.0406   0.0455   0.0503   0.0510   0.0595   0.0614   0.0654   0.0745
  0.0781   0.0791   0.0812   0.0831   0.0846   0.0903   0.0918   0.0962
  0.0989   0.1032   0.1061   0.1080   0.1124   0.1132   0.1158   0.1169
  0.1199   0.1241   0.1273   0.1296   0.1347   0.1376   0.1414   0.1460
  0.1469   0.1476   0.1550   0.1575   0.1600   0.1719   0.1738   0.1752
  0.1766   0.1791   0.1853   0.1902   0.1920   0.1988   0.1996   0.2045
  0.2096   0.2111   0.2161   0.2208   0.2225   0.2305   0.2320   0.2369
  0.2404   0.2425   0.2493   0.2538   0.2562   0.2601   0.2610   0.2655
  0.2688   0.2726   0.2748   0.2782   0.2800   0.2848   0.2881   0.2906
  0.2922   0.2940   0.3018   0.3049   0.3097   0.3169   0.3263   0.3369
  0.3486   0.3563   0.3690   0.3835   0.4051   0.4231   0.4267   0.4321
  0.4358   0.4380   0.4492   0.4511   0.4551   0.4595   0.4620   0.4632
  0.4747   0.4772   0.4852   0.4889   0.4927   0.4965   0.5033   0.5062
  0.5089   0.5167   0.5207   0.5432   0.5549   0.5593   0.5702   0.5718
  0.5753   0.5782   0.5826   0.5973   0.6019   0.6046   0.6087   0.6125
  0.6150   0.6196   0.6279   0.6423   0.6462   0.6488   0.6602   0.6629
  0.6755   0.6841   0.6958   0.7014   0.7117   0.7188   0.7377   0.7808
  0.7854   0.7898   0.7942   0.8039   0.8134   0.8251   0.8300   0.8328
  0.8361   0.8371   0.8374   0.8412   0.8431   0.8458   0.8467   0.8528
  0.8536   0.8560   0.8689   0.8702   0.8718   0.8810   0.8914   0.8930
  0.8947   0.8974   0.9016   0.9066   0.9197   0.9215   0.9283   0.9320
  0.9394   0.9419   0.9451   0.9479   0.9538   0.9607   0.9643   0.9775
  0.9824   0.9914   0.9947   1.0127   1.0221   1.0309   1.0418   1.0534
  1.0668   1.0718   1.0827   1.0974   1.1067   1.1516   1.1702   1.1814
  1.1860   1.2003   1.2057   1.2385   1.2419   1.2499   1.2667   1.2696
  1.2709   1.2757   1.2831   1.2914   1.2955   1.3121   1.3196   1.3266
  1.3612   1.3858   1.3917   1.4160   1.4602   1.4642   1.4874   1.5263
  1.5286   1.5535   1.5612   1.5731   1.6016   1.6082   1.6491   1.6508
  1.6747   1.6928   1.6993   1.7203   1.7408   1.7488   1.7722   1.7908
  1.8085   1.8172   1.8235   1.8304   1.8661   1.8832   1.8873   1.9181
  1.9262   1.9481   1.9700   1.9713   1.9934   1.9969   2.0491   2.0694
  2.1180   2.1184   2.1261   2.1358   2.2199   2.2223   2.2308   2.2339
  2.2394   2.2480   2.2636   2.2693   2.2775   2.3103   2.3176   2.3348
  2.3376   2.3437   2.3454   2.3907   2.4077   2.4133   2.4174   2.4282
  2.4398   2.4530   2.4742   2.4859   2.5012   2.5209   2.5239   2.5505
  2.5621   2.5693   2.5980   2.6341   2.6400   2.6568   2.6648   2.6848
  2.7009   2.7238   2.7354   2.7375   2.7584   2.7758   2.7972   2.8187
  2.8250   2.8318   2.8630   2.8894   2.9591   2.9781   3.0463   3.0660
  3.0968   3.1099   3.1198   3.1283   3.1392   3.1475   3.2016   3.2332
  3.2389   3.2730   3.3233   3.4230   3.5014   3.5060   3.5511   3.6271
  3.6943   3.7851   3.8287   3.8815   3.9201   4.0613   4.1252   4.3098
  4.8003   4.8121   9.7368   9.7722   9.7828   9.8059   9.8120   9.8364
  9.8559  23.2776  23.5300  23.7682  23.8140  23.8671  23.9066  23.9208
 23.9396  23.9759  24.0501  24.0803  24.1429  25.7647  25.7868  25.8179
 25.8466  25.8555  25.9681  25.9752  26.0870  26.0968  26.1235  26.1902
 26.2509  26.3460  26.3780  26.4828  26.5433  26.5882  26.6940  26.7710
 26.8182  27.1393 215.7279 215.7646 215.7780 215.8051 215.8126 215.8467
215.8643
 --------------------------------------------------------------

          Ground-State Mulliken Net Atomic Charges

     Atom                 Charge (a.u.)
  ----------------------------------------
      1 C                    -0.591035
      2 C                    -1.331459
      3 Cl                    0.601479
      4 C                     0.128257
      5 Cl                    0.637753
      6 C                     0.311480
      7 Cl                    0.675443
      8 C                     0.012869
      9 Cl                    0.633145
     10 C                    -1.371762
     11 Cl                    0.631021
     12 C                     0.497202
     13 C                    -1.585208
     14 Cl                    0.399381
     15 C                    -0.165829
     16 H                     0.234861
     17 C                     0.518733
     18 Cl                    0.489829
     19 C                    -0.775490
     20 H                     0.203636
     21 C                    -0.357281
     22 H                     0.202974
  ----------------------------------------
  Sum of atomic charges =     0.000000

 -----------------------------------------------------------------
                    Cartesian Multipole Moments
 -----------------------------------------------------------------
    Charge (ESU x 10^10)
                -0.0000
    Dipole Moment (Debye)
         X       0.2781      Y       1.1328      Z      -0.6593
       Tot       1.3398
    Quadrupole Moments (Debye-Ang)
        XX    -159.7563     XY       0.4058     YY    -153.9171
        XZ       0.0016     YZ      -2.6902     ZZ    -158.2622
    Octopole Moments (Debye-Ang^2)
       XXX     -88.6138    XXY      24.3252    XYY     -12.6812
       YYY      96.6250    XXZ       7.5055    XYZ      -3.4008
       YYZ     -10.3692    XZZ     -29.8254    YZZ      37.2783
       ZZZ       2.8303
    Hexadecapole Moments (Debye-Ang^3)
      XXXX   -7083.8965   XXXY      47.2798   XXYY   -1334.9237
      XYYY      69.1738   YYYY   -1098.8315   XXXZ    1356.5680
      XXYZ     -86.2447   XYYZ     417.2786   YYYZ    -309.3398
      XXZZ   -1845.8037   XYZZ      45.0100   YYZZ    -828.2805
      XZZZ    1338.9816   YZZZ    -275.5877   ZZZZ   -3936.7700
 -----------------------------------------------------------------
 Calculating analytic gradient of the SCF energy
 Gradient of SCF Energy
            1           2           3           4           5           6
    1  -0.0003819   0.0001781   0.0002533  -0.0001108  -0.0002409   0.0001330
    2  -0.0000172  -0.0003442  -0.0002136  -0.0000672   0.0000091  -0.0000295
    3  -0.0000871  -0.0001671  -0.0001923   0.0000395  -0.0000437  -0.0000634
            7           8           9          10          11          12
    1   0.0001687  -0.0000335   0.0000819   0.0001457  -0.0000164   0.0001615
    2   0.0001136   0.0000822  -0.0001207  -0.0000209   0.0001003   0.0004839
    3   0.0002461   0.0001743  -0.0001106  -0.0000894   0.0000711  -0.0002519
           13          14          15          16          17          18
    1  -0.0000231  -0.0001614  -0.0000796   0.0000125  -0.0001048   0.0000080
    2  -0.0000519   0.0002518  -0.0000576   0.0000115   0.0001837  -0.0000194
    3   0.0000165   0.0003763   0.0001032  -0.0000274  -0.0000376  -0.0000458
           19          20          21          22
    1   0.0001867  -0.0000141  -0.0001717   0.0000088
    2  -0.0001769   0.0000106  -0.0001204  -0.0000072
    3  -0.0000640  -0.0000084   0.0001741  -0.0000124
 Max gradient component =       4.839E-04
 RMS gradient           =       1.543E-04
 Gradient time:  CPU 299.97 s  wall 299.98 s
 Geometry Optimization Parameters
   NAtoms,    NIC,     NZ,  NCons,   NDum,   NFix, NCnnct, MaxDiis
       22     163      22       0       0       0       0       0

 Cartesian Hessian Update
 Hessian updated using BFGS update


** GEOMETRY OPTIMIZATION IN DELOCALIZED INTERNAL COORDINATES **
   Searching for a Minimum

   Optimization Cycle:  12

                       Coordinates (Angstroms)
     ATOM                X               Y               Z
      1  C         0.0031455688    0.0056729787    0.0109270862
      2  C        -0.0232744701    0.3836196377    1.3587201467
      3  Cl        1.4741655769    0.8148129799    2.1395590159
      4  C        -1.2220890947    0.4171909984    2.0806920863
      5  Cl       -1.2307703938    0.8921642281    3.7502508111
      6  C        -2.4200163973    0.0630814875    1.4449870963
      7  Cl       -3.9114539775    0.0958717047    2.3325338170
      8  C        -2.4149908174   -0.3171646852    0.0962133386
      9  Cl       -3.8964980792   -0.7619232241   -0.6917017232
     10  C        -1.2043429479   -0.3401516263   -0.6070455736
     11  Cl       -1.1831612140   -0.8187022297   -2.2831421050
     12  C         1.2871695112   -0.0281980773   -0.7481834729
     13  C         2.1128308027   -1.1567714914   -0.7432643222
     14  Cl        1.6540953907   -2.5772173659    0.1782173901
     15  C         3.3072359300   -1.1930623089   -1.4558423368
     16  H         3.9291302871   -2.0769993466   -1.4380124473
     17  C         3.6795252675   -0.0723657443   -2.1886041981
     18  Cl        5.1808969911   -0.1083579172   -3.0955982411
     19  C         2.8865897346    1.0702254520   -2.2157001109
     20  H         3.1918503546    1.9344716895   -2.7907837901
     21  C         1.6980330014    1.0793749380   -1.4946482683
     22  H         1.0720795655    1.9638131972   -1.5111361279
   Point Group: c1    Number of degrees of freedom:    60


   Energy is  -3680.743604511

 Hessian updated using BFGS update

 60 Hessian modes will be used to form the next step
  Hessian Eigenvalues:
     0.002022    0.017874    0.018569    0.020858    0.020927    0.021615
     0.023117    0.023662    0.023841    0.023924    0.024097    0.024106
     0.024116    0.024118    0.024137    0.024144    0.024206    0.024369
     0.028433    0.072638    0.160002    0.160015    0.160275    0.216387
     0.224712    0.231507    0.236423    0.247556    0.249850    0.249997
     0.250009    0.250054    0.250078    0.250712    0.252832    0.283554
     0.290427    0.292793    0.300939    0.301028    0.301202    0.301278
     0.302147    0.320277    0.355269    0.356667    0.356704    0.379250
     0.413598    0.427018    0.430093    0.455500    0.462208    0.469793
     0.471743    0.478184    0.479118    0.481464    0.490118    0.589332

 Minimum search - taking simple RFO step
 Searching for Lamda that Minimizes Along All modes
 Value Taken    Lamda =  -0.00008506
 Step Taken.  Stepsize is  0.181282

                             Maximum     Tolerance    Cnvgd?
         Gradient           0.000690      0.000300      NO
         Displacement       0.137508      0.001200      NO
         Energy change     -0.000202      0.000001      NO


 New Cartesian Coordinates Obtained by Inverse Iteration

 Displacement from previous Coordinates is:  0.275346
 ----------------------------------------------------------------
             Standard Nuclear Orientation (Angstroms)
    I     Atom           X                Y                Z
 ----------------------------------------------------------------
    1      C       0.0057170421     0.0038915550     0.0157352547
    2      C      -0.0264807328     0.4036384359     1.3572657779
    3      Cl      1.4636441418     0.8597940897     2.1377136014
    4      C      -1.2267726807     0.4380656594     2.0768774905
    5      Cl     -1.2384361455     0.9347766523     3.7402535385
    6      C      -2.4212401018     0.0655887573     1.4447298524
    7      Cl     -3.9160870684     0.0981956716     2.3265775734
    8      C      -2.4109107043    -0.3340566700     0.1017900122
    9      Cl     -3.8893774190    -0.7957819114    -0.6818950887
   10      C      -1.1988894412    -0.3596585512    -0.5985744244
   11      Cl     -1.1716194922    -0.8605459892    -2.2681126861
   12      C       1.2892015419    -0.0314620717    -0.7448458234
   13      C       2.1045364054    -1.1674350152    -0.7624071887
   14      Cl      1.6334248697    -2.6031002650     0.1279327883
   15      C       3.2974210179    -1.2017880678    -1.4778059456
   16      H       3.9107077860    -2.0918882283    -1.4770451001
   17      C       3.6792329829    -0.0719172994    -2.1909879222
   18      Cl      5.1788804960    -0.1054091794    -3.1008487822
   19      C       2.8965417745     1.0780117476    -2.1964036524
   20      H       3.2082806226     1.9493307588    -2.7571255623
   21      C       1.7098429726     1.0852235744    -1.4725038269
   22      H       1.0925327229     1.9759116215    -1.4718818156
 ----------------------------------------------------------------
 Nuclear Repulsion Energy =        2373.19975923 hartrees
 There are       97 alpha and       97 beta electrons
 Applying Cartesian multipole field
    Component          Value
    ---------          -----
     (2,0,0)        1.00000E-12
     (0,2,0)        2.00000E-11
     (0,0,2)       -3.00000E-11
 Nucleus-field energy     =    -0.0000000675 hartrees
 Requested basis set is 6-311++G(d,p)
 There are 178 shells and 495 basis functions
 A cutoff of  1.0D-15 yielded  11639 shell pairs
 There are     99865 function pairs (    107372 Cartesian)
 Smallest overlap matrix eigenvalue = 1.10E-07
 Linear dependence detected in AO basis
 Number of orthogonalized atomic orbitals = 490
 Maximum deviation from orthogonality = 2.931E-10
 Guess from superposition of atomic densities
 Warning:  Energy on first SCF cycle will be non-variational
 SAD guess density has 194.000000 electrons

 -----------------------------------------------------------------------
  General SCF calculation program by
  Eric Jon Sundstrom, Paul Horn, Yuezhi Mao, Dmitri Zuev, Alec White,
  David Stuck, Shaama M.S., Shane Yost, Joonho Lee, David Small,
  Daniel Levine, Susi Lehtola, Hugh Burton, Evgeny Epifanovsky,
  Bang C. Huynh
 -----------------------------------------------------------------------
 Exchange:     0.2000 Hartree-Fock + 0.0800 Slater + 0.7200 B88
 Correlation:  0.1900 VWN1RPA + 0.8100 LYP
 Using SG-1 standard quadrature grid
 A restricted SCF calculation will be
 performed using DIIS
 SCF converges when DIIS error is below 1.0e-08
 ---------------------------------------
  Cycle       Energy         DIIS error
 ---------------------------------------
    1   -3685.2058883215      2.73e-02  
    2   -3680.6322352429      1.90e-03  
    3   -3680.5681604525      2.31e-03  
    4   -3680.7315546945      5.98e-04  
    5   -3680.7409808935      2.89e-04  
    6   -3680.7433975755      9.08e-05  
    7   -3680.7436194490      3.17e-05  
    8   -3680.7436482905      9.50e-06  
    9   -3680.7436509196      2.54e-06  
   10   -3680.7436510948      8.82e-07  
   11   -3680.7436511170      1.55e-07  
   12   -3680.7436511176      8.37e-08  
   13   -3680.7436511178      2.82e-08  
   14   -3680.7436511180      7.56e-09  Convergence criterion met
 ---------------------------------------
 SCF time:   CPU 821.17s  wall 821.00s 
 SCF   energy in the final basis set =    -3680.7436511180
 Total energy in the final basis set =    -3680.7436511180

 --------------------------------------------------------------

                    Orbital Energies (a.u.)
 --------------------------------------------------------------

 Alpha MOs
 -- Occupied --
********-101.5834-101.5832-101.5818-101.5817-101.5734-101.5721 -10.2884
-10.2852 -10.2851 -10.2838 -10.2838 -10.2688 -10.2659 -10.2455 -10.2299
-10.2163 -10.2162 -10.2118  -9.4992  -9.4981  -9.4979  -9.4966  -9.4965
 -9.4882  -9.4866  -7.2642  -7.2631  -7.2629  -7.2615  -7.2614  -7.2541
 -7.2530  -7.2529  -7.2528  -7.2527  -7.2519  -7.2519  -7.2514  -7.2514
 -7.2513  -7.2507  -7.2505  -7.2430  -7.2425  -7.2414  -7.2411  -0.9738
 -0.9355  -0.9280  -0.9148  -0.8938  -0.8826  -0.8723  -0.8525  -0.8417
 -0.7964  -0.7737  -0.7486  -0.7425  -0.6613  -0.6476  -0.6353  -0.6149
 -0.5645  -0.5564  -0.5260  -0.5213  -0.4972  -0.4878  -0.4759  -0.4710
 -0.4700  -0.4630  -0.4449  -0.4445  -0.4277  -0.4146  -0.4079  -0.4057
 -0.3932  -0.3825  -0.3657  -0.3620  -0.3610  -0.3580  -0.3498  -0.3403
 -0.3399  -0.3358  -0.3330  -0.3297  -0.3168  -0.2836  -0.2780  -0.2705
 -0.2698
 -- Virtual --
 -0.0666  -0.0653  -0.0613  -0.0530  -0.0493  -0.0204  -0.0109  -0.0090
 -0.0004   0.0072   0.0074   0.0156   0.0215   0.0258   0.0291   0.0300
  0.0406   0.0455   0.0504   0.0509   0.0594   0.0614   0.0654   0.0745
  0.0782   0.0791   0.0812   0.0831   0.0844   0.0903   0.0918   0.0962
  0.0989   0.1032   0.1061   0.1078   0.1127   0.1129   0.1160   0.1165
  0.1198   0.1242   0.1273   0.1295   0.1347   0.1378   0.1411   0.1459
  0.1469   0.1477   0.1550   0.1577   0.1598   0.1721   0.1738   0.1757
  0.1765   0.1784   0.1852   0.1902   0.1920   0.1989   0.1998   0.2042
  0.2095   0.2108   0.2161   0.2207   0.2223   0.2306   0.2320   0.2369
  0.2403   0.2424   0.2491   0.2542   0.2559   0.2600   0.2609   0.2655
  0.2689   0.2735   0.2752   0.2774   0.2802   0.2841   0.2884   0.2908
  0.2917   0.2942   0.3020   0.3049   0.3093   0.3173   0.3267   0.3371
  0.3486   0.3573   0.3693   0.3835   0.4050   0.4232   0.4266   0.4322
  0.4357   0.4385   0.4497   0.4509   0.4552   0.4594   0.4627   0.4631
  0.4749   0.4763   0.4852   0.4892   0.4929   0.4972   0.5022   0.5064
  0.5077   0.5167   0.5215   0.5432   0.5552   0.5594   0.5701   0.5720
  0.5769   0.5781   0.5812   0.5987   0.6009   0.6037   0.6088   0.6125
  0.6149   0.6194   0.6275   0.6438   0.6464   0.6477   0.6600   0.6626
  0.6757   0.6839   0.6958   0.7010   0.7138   0.7193   0.7387   0.7813
  0.7855   0.7899   0.7943   0.8038   0.8138   0.8253   0.8298   0.8346
  0.8358   0.8371   0.8376   0.8403   0.8429   0.8453   0.8467   0.8527
  0.8539   0.8553   0.8691   0.8705   0.8712   0.8808   0.8912   0.8934
  0.8944   0.8988   0.9012   0.9063   0.9202   0.9215   0.9277   0.9324
  0.9397   0.9414   0.9434   0.9479   0.9538   0.9612   0.9636   0.9780
  0.9809   0.9920   0.9940   1.0134   1.0224   1.0309   1.0424   1.0530
  1.0686   1.0708   1.0822   1.0973   1.1062   1.1515   1.1715   1.1825
  1.1844   1.2004   1.2062   1.2390   1.2420   1.2506   1.2674   1.2691
  1.2729   1.2748   1.2833   1.2915   1.2953   1.3115   1.3199   1.3266
  1.3629   1.3861   1.3919   1.4157   1.4610   1.4635   1.4882   1.5260
  1.5280   1.5537   1.5606   1.5728   1.6031   1.6081   1.6490   1.6509
  1.6746   1.6936   1.6999   1.7204   1.7403   1.7482   1.7722   1.7912
  1.8081   1.8172   1.8232   1.8304   1.8659   1.8832   1.8878   1.9179
  1.9266   1.9479   1.9705   1.9710   1.9937   1.9969   2.0491   2.0704
  2.1175   2.1187   2.1260   2.1363   2.2203   2.2223   2.2302   2.2337
  2.2395   2.2478   2.2627   2.2693   2.2768   2.3102   2.3178   2.3361
  2.3381   2.3432   2.3448   2.3908   2.4077   2.4132   2.4179   2.4290
  2.4377   2.4528   2.4741   2.4855   2.5014   2.5209   2.5236   2.5504
  2.5623   2.5679   2.5979   2.6351   2.6385   2.6569   2.6652   2.6845
  2.7010   2.7237   2.7354   2.7369   2.7582   2.7754   2.7980   2.8192
  2.8240   2.8308   2.8639   2.8888   2.9592   2.9777   3.0466   3.0660
  3.0974   3.1097   3.1200   3.1287   3.1378   3.1474   3.2018   3.2327
  3.2383   3.2754   3.3230   3.4238   3.5017   3.5057   3.5514   3.6274
  3.6955   3.7854   3.8285   3.8814   3.9206   4.0615   4.1250   4.3098
  4.8006   4.8112   9.7370   9.7723   9.7824   9.8059   9.8125   9.8370
  9.8577  23.2784  23.5301  23.7677  23.8141  23.8671  23.9064  23.9207
 23.9395  23.9757  24.0503  24.0801  24.1429  25.7647  25.7846  25.8179
 25.8427  25.8555  25.9702  25.9732  26.0873  26.0961  26.1236  26.1898
 26.2506  26.3538  26.3700  26.4824  26.5426  26.5886  26.6929  26.7685
 26.8201  27.1417 215.7282 215.7648 215.7775 215.8050 215.8132 215.8474
215.8663
 --------------------------------------------------------------

          Ground-State Mulliken Net Atomic Charges

     Atom                 Charge (a.u.)
  ----------------------------------------
      1 C                    -0.583860
      2 C                    -1.348456
      3 Cl                    0.608975
      4 C                     0.083199
      5 Cl                    0.636374
      6 C                     0.329061
      7 Cl                    0.675837
      8 C                     0.034387
      9 Cl                    0.634883
     10 C                    -1.379692
     11 Cl                    0.622865
     12 C                     0.524393
     13 C                    -1.566219
     14 Cl                    0.397237
     15 C                    -0.173415
     16 H                     0.235566
     17 C                     0.523029
     18 Cl                    0.490561
     19 C                    -0.777136
     20 H                     0.203594
     21 C                    -0.374515
     22 H                     0.203331
  ----------------------------------------
  Sum of atomic charges =     0.000000

 -----------------------------------------------------------------
                    Cartesian Multipole Moments
 -----------------------------------------------------------------
    Charge (ESU x 10^10)
                -0.0000
    Dipole Moment (Debye)
         X       0.2839      Y       1.1380      Z      -0.6428
       Tot       1.3374
    Quadrupole Moments (Debye-Ang)
        XX    -159.7295     XY       0.4633     YY    -153.8513
        XZ      -0.0014     YZ      -2.6110     ZZ    -158.3639
    Octopole Moments (Debye-Ang^2)
       XXX     -88.1453    XXY      24.6776    XYY     -12.1354
       YYY      97.0330    XXZ       7.7952    XYZ      -3.1836
       YYZ      -9.9437    XZZ     -29.4710    YZZ      37.0541
       ZZZ       4.6531
    Hexadecapole Moments (Debye-Ang^3)
      XXXX   -7072.9026   XXXY      41.4366   XXYY   -1337.6874
      XYYY      62.0032   YYYY   -1133.4906   XXXZ    1365.1437
      XXYZ     -92.5999   XYYZ     420.1255   YYYZ    -329.5559
      XXZZ   -1841.3199   XYZZ      41.6093   YYZZ    -831.1048
      XZZZ    1349.8622   YZZZ    -293.7926   ZZZZ   -3923.4883
 -----------------------------------------------------------------
 Calculating analytic gradient of the SCF energy
 Gradient of SCF Energy
            1           2           3           4           5           6
    1  -0.0001762   0.0001209  -0.0001523   0.0001660   0.0002481  -0.0000104
    2   0.0001240  -0.0001368   0.0000700   0.0000012   0.0000491  -0.0000533
    3   0.0000324  -0.0000096   0.0002472   0.0000126   0.0000145  -0.0002259
            7           8           9          10          11          12
    1  -0.0001201  -0.0000276  -0.0000136   0.0000372   0.0000396  -0.0000789
    2  -0.0000651   0.0000379  -0.0000087  -0.0000193   0.0000507   0.0001262
    3  -0.0001485   0.0002363   0.0001402   0.0000064   0.0000226  -0.0004080
           13          14          15          16          17          18
    1   0.0000893  -0.0000299  -0.0001072   0.0000167  -0.0001064   0.0000174
    2  -0.0000622   0.0001754  -0.0000613   0.0000152   0.0001410  -0.0000121
    3   0.0000960  -0.0000260   0.0000807  -0.0000218  -0.0000258  -0.0000460
           19          20          21          22
    1   0.0001647  -0.0000187  -0.0000776   0.0000192
    2  -0.0001687  -0.0000124  -0.0001951   0.0000046
    3  -0.0000428  -0.0000181   0.0000891  -0.0000054
 Max gradient component =       4.080E-04
 RMS gradient           =       1.135E-04
 Gradient time:  CPU 302.77 s  wall 302.78 s
 Geometry Optimization Parameters
   NAtoms,    NIC,     NZ,  NCons,   NDum,   NFix, NCnnct, MaxDiis
       22     163      22       0       0       0       0       0

 Cartesian Hessian Update
 Hessian updated using BFGS update


** GEOMETRY OPTIMIZATION IN DELOCALIZED INTERNAL COORDINATES **
   Searching for a Minimum

   Optimization Cycle:  13

                       Coordinates (Angstroms)
     ATOM                X               Y               Z
      1  C         0.0057170421    0.0038915550    0.0157352547
      2  C        -0.0264807328    0.4036384359    1.3572657779
      3  Cl        1.4636441418    0.8597940897    2.1377136014
      4  C        -1.2267726807    0.4380656594    2.0768774905
      5  Cl       -1.2384361455    0.9347766523    3.7402535385
      6  C        -2.4212401018    0.0655887573    1.4447298524
      7  Cl       -3.9160870684    0.0981956716    2.3265775734
      8  C        -2.4109107043   -0.3340566700    0.1017900122
      9  Cl       -3.8893774190   -0.7957819114   -0.6818950887
     10  C        -1.1988894412   -0.3596585512   -0.5985744244
     11  Cl       -1.1716194922   -0.8605459892   -2.2681126861
     12  C         1.2892015419   -0.0314620717   -0.7448458234
     13  C         2.1045364054   -1.1674350152   -0.7624071887
     14  Cl        1.6334248697   -2.6031002650    0.1279327883
     15  C         3.2974210179   -1.2017880678   -1.4778059456
     16  H         3.9107077860   -2.0918882283   -1.4770451001
     17  C         3.6792329829   -0.0719172994   -2.1909879222
     18  Cl        5.1788804960   -0.1054091794   -3.1008487822
     19  C         2.8965417745    1.0780117476   -2.1964036524
     20  H         3.2082806226    1.9493307588   -2.7571255623
     21  C         1.7098429726    1.0852235744   -1.4725038269
     22  H         1.0925327229    1.9759116215   -1.4718818156
   Point Group: c1    Number of degrees of freedom:    60


   Energy is  -3680.743651118

 Hessian updated using BFGS update

 60 Hessian modes will be used to form the next step
  Hessian Eigenvalues:
     0.001674    0.017622    0.018371    0.020827    0.021054    0.021755
     0.023236    0.023649    0.023767    0.023864    0.024088    0.024101
     0.024107    0.024116    0.024123    0.024140    0.024144    0.024347
     0.028422    0.074025    0.159982    0.160006    0.160272    0.214582
     0.224644    0.231247    0.236412    0.247568    0.248137    0.249910
     0.249999    0.250030    0.250078    0.250313    0.254200    0.288542
     0.291139    0.300781    0.300900    0.301031    0.301233    0.301981
     0.319040    0.321938    0.355314    0.356668    0.356705    0.379408
     0.413631    0.426901    0.430101    0.455422    0.461845    0.469728
     0.471408    0.477808    0.479110    0.482395    0.499827    0.589207

 Minimum search - taking simple RFO step
 Searching for Lamda that Minimizes Along All modes
 Value Taken    Lamda =  -0.00001251
 Step Taken.  Stepsize is  0.052850

                             Maximum     Tolerance    Cnvgd?
         Gradient           0.000692      0.000300      NO
         Displacement       0.036350      0.001200      NO
         Energy change     -0.000047      0.000001      NO


 New Cartesian Coordinates Obtained by Inverse Iteration

 Displacement from previous Coordinates is:  0.093380
 ----------------------------------------------------------------
             Standard Nuclear Orientation (Angstroms)
    I     Atom           X                Y                Z
 ----------------------------------------------------------------
    1      C       0.0068711114    -0.0009780590     0.0178554633
    2      C      -0.0268911409     0.4070480870     1.3565515528
    3      Cl      1.4632251498     0.8705599114     2.1329231311
    4      C      -1.2280075349     0.4446362480     2.0750577295
    5      Cl     -1.2434248474     0.9509538089     3.7355169619
    6      C      -2.4215829853     0.0681699903     1.4439623403
    7      Cl     -3.9164932178     0.1066458341     2.3254049989
    8      C      -2.4099011074    -0.3387649898     0.1028229574
    9      Cl     -3.8874943802    -0.8023208242    -0.6815655349
   10      C      -1.1970433397    -0.3684136075    -0.5958087446
   11      Cl     -1.1683032766    -0.8773666672    -2.2629265534
   12      C       1.2905981756    -0.0345176208    -0.7418885131
   13      C       2.1031704486    -1.1724309821    -0.7684060498
   14      Cl      1.6307435391    -2.6134829256     0.1133457216
   15      C       3.2952913518    -1.2041525023    -1.4854217281
   16      H       3.9067230490    -2.0955154012    -1.4910825489
   17      C       3.6785624970    -0.0703278963    -2.1914965647
   18      Cl      5.1771945034    -0.1007137191    -3.1029792037
   19      C       2.8979031030     1.0812581079    -2.1887925908
   20      H       3.2104777674     1.9554355029    -2.7445932690
   21      C       1.7123087981     1.0860610558    -1.4633182861
   22      H       1.0962229263     1.9776019235    -1.4567231989
 ----------------------------------------------------------------
 Nuclear Repulsion Energy =        2372.93175312 hartrees
 There are       97 alpha and       97 beta electrons
 Applying Cartesian multipole field
    Component          Value
    ---------          -----
     (2,0,0)        1.00000E-12
     (0,2,0)        2.00000E-11
     (0,0,2)       -3.00000E-11
 Nucleus-field energy     =    -0.0000000671 hartrees
 Requested basis set is 6-311++G(d,p)
 There are 178 shells and 495 basis functions
 A cutoff of  1.0D-15 yielded  11640 shell pairs
 There are     99869 function pairs (    107376 Cartesian)
 Smallest overlap matrix eigenvalue = 1.10E-07
 Linear dependence detected in AO basis
 Number of orthogonalized atomic orbitals = 490
 Maximum deviation from orthogonality = 6.483E-10
 Guess from superposition of atomic densities
 Warning:  Energy on first SCF cycle will be non-variational
 SAD guess density has 194.000000 electrons

 -----------------------------------------------------------------------
  General SCF calculation program by
  Eric Jon Sundstrom, Paul Horn, Yuezhi Mao, Dmitri Zuev, Alec White,
  David Stuck, Shaama M.S., Shane Yost, Joonho Lee, David Small,
  Daniel Levine, Susi Lehtola, Hugh Burton, Evgeny Epifanovsky,
  Bang C. Huynh
 -----------------------------------------------------------------------
 Exchange:     0.2000 Hartree-Fock + 0.0800 Slater + 0.7200 B88
 Correlation:  0.1900 VWN1RPA + 0.8100 LYP
 Using SG-1 standard quadrature grid
 A restricted SCF calculation will be
 performed using DIIS
 SCF converges when DIIS error is below 1.0e-08
 ---------------------------------------
  Cycle       Energy         DIIS error
 ---------------------------------------
    1   -3685.2045193833      2.73e-02  
    2   -3680.6322365652      1.90e-03  
    3   -3680.5680049569      2.31e-03  
    4   -3680.7315316712      5.99e-04  
    5   -3680.7409838149      2.89e-04  
    6   -3680.7434036873      9.08e-05  
    7   -3680.7436252666      3.17e-05  
    8   -3680.7436542062      9.50e-06  
    9   -3680.7436568342      2.55e-06  
   10   -3680.7436570098      8.82e-07  
   11   -3680.7436570317      1.55e-07  
   12   -3680.7436570324      8.30e-08  
   13   -3680.7436570325      2.79e-08  
   14   -3680.7436570327      6.98e-09  Convergence criterion met
 ---------------------------------------
 SCF time:   CPU 822.94s  wall 823.00s 
 SCF   energy in the final basis set =    -3680.7436570327
 Total energy in the final basis set =    -3680.7436570327

 --------------------------------------------------------------

                    Orbital Energies (a.u.)
 --------------------------------------------------------------

 Alpha MOs
 -- Occupied --
********-101.5834-101.5833-101.5818-101.5818-101.5735-101.5721 -10.2884
-10.2852 -10.2852 -10.2838 -10.2838 -10.2689 -10.2660 -10.2454 -10.2299
-10.2163 -10.2162 -10.2118  -9.4992  -9.4981  -9.4979  -9.4966  -9.4965
 -9.4882  -9.4866  -7.2642  -7.2632  -7.2629  -7.2615  -7.2614  -7.2541
 -7.2530  -7.2529  -7.2529  -7.2527  -7.2520  -7.2520  -7.2514  -7.2514
 -7.2513  -7.2506  -7.2505  -7.2430  -7.2425  -7.2414  -7.2411  -0.9738
 -0.9355  -0.9279  -0.9148  -0.8937  -0.8826  -0.8724  -0.8525  -0.8416
 -0.7964  -0.7737  -0.7486  -0.7425  -0.6613  -0.6476  -0.6354  -0.6149
 -0.5645  -0.5564  -0.5259  -0.5213  -0.4972  -0.4878  -0.4759  -0.4710
 -0.4699  -0.4630  -0.4449  -0.4445  -0.4277  -0.4145  -0.4079  -0.4057
 -0.3932  -0.3825  -0.3658  -0.3620  -0.3610  -0.3580  -0.3498  -0.3403
 -0.3399  -0.3359  -0.3330  -0.3297  -0.3169  -0.2836  -0.2780  -0.2705
 -0.2698
 -- Virtual --
 -0.0665  -0.0653  -0.0613  -0.0531  -0.0493  -0.0204  -0.0110  -0.0090
 -0.0005   0.0072   0.0074   0.0156   0.0215   0.0258   0.0291   0.0300
  0.0406   0.0454   0.0504   0.0509   0.0594   0.0614   0.0654   0.0745
  0.0782   0.0792   0.0812   0.0831   0.0844   0.0903   0.0917   0.0962
  0.0989   0.1032   0.1061   0.1078   0.1128   0.1129   0.1161   0.1164
  0.1198   0.1241   0.1273   0.1295   0.1348   0.1379   0.1411   0.1459
  0.1469   0.1477   0.1550   0.1577   0.1598   0.1721   0.1738   0.1758
  0.1763   0.1782   0.1852   0.1902   0.1920   0.1988   0.1998   0.2041
  0.2096   0.2107   0.2161   0.2206   0.2223   0.2306   0.2321   0.2369
  0.2403   0.2424   0.2490   0.2542   0.2559   0.2598   0.2609   0.2655
  0.2689   0.2737   0.2753   0.2772   0.2802   0.2839   0.2884   0.2909
  0.2916   0.2942   0.3020   0.3048   0.3091   0.3173   0.3266   0.3373
  0.3486   0.3573   0.3693   0.3834   0.4049   0.4231   0.4266   0.4321
  0.4356   0.4386   0.4496   0.4509   0.4552   0.4593   0.4628   0.4631
  0.4749   0.4761   0.4852   0.4891   0.4930   0.4973   0.5019   0.5063
  0.5075   0.5166   0.5216   0.5430   0.5554   0.5594   0.5700   0.5721
  0.5771   0.5780   0.5811   0.5991   0.6004   0.6035   0.6088   0.6124
  0.6147   0.6193   0.6272   0.6441   0.6466   0.6474   0.6601   0.6625
  0.6756   0.6837   0.6958   0.7011   0.7141   0.7194   0.7389   0.7817
  0.7852   0.7899   0.7943   0.8037   0.8137   0.8253   0.8298   0.8349
  0.8358   0.8371   0.8377   0.8401   0.8429   0.8451   0.8467   0.8525
  0.8540   0.8551   0.8691   0.8706   0.8711   0.8808   0.8909   0.8935
  0.8942   0.8989   0.9013   0.9062   0.9200   0.9217   0.9275   0.9325
  0.9400   0.9412   0.9431   0.9478   0.9538   0.9613   0.9634   0.9782
  0.9807   0.9922   0.9942   1.0135   1.0222   1.0311   1.0426   1.0528
  1.0687   1.0708   1.0820   1.0973   1.1059   1.1516   1.1717   1.1828
  1.1841   1.2003   1.2061   1.2389   1.2419   1.2509   1.2676   1.2689
  1.2735   1.2746   1.2834   1.2914   1.2951   1.3115   1.3195   1.3265
  1.3630   1.3863   1.3920   1.4155   1.4613   1.4634   1.4883   1.5257
  1.5278   1.5539   1.5606   1.5727   1.6035   1.6080   1.6490   1.6507
  1.6747   1.6937   1.6999   1.7201   1.7402   1.7479   1.7721   1.7912
  1.8081   1.8171   1.8231   1.8306   1.8658   1.8832   1.8876   1.9179
  1.9267   1.9478   1.9705   1.9711   1.9938   1.9968   2.0490   2.0705
  2.1175   2.1187   2.1260   2.1363   2.2205   2.2223   2.2301   2.2337
  2.2393   2.2477   2.2625   2.2693   2.2768   2.3102   2.3179   2.3364
  2.3381   2.3430   2.3449   2.3905   2.4078   2.4130   2.4179   2.4291
  2.4373   2.4528   2.4741   2.4854   2.5013   2.5208   2.5234   2.5503
  2.5620   2.5680   2.5978   2.6350   2.6382   2.6567   2.6650   2.6845
  2.7011   2.7237   2.7354   2.7367   2.7581   2.7754   2.7981   2.8193
  2.8238   2.8306   2.8641   2.8888   2.9594   2.9777   3.0466   3.0658
  3.0975   3.1098   3.1200   3.1287   3.1375   3.1473   3.2019   3.2326
  3.2379   3.2756   3.3227   3.4242   3.5018   3.5056   3.5513   3.6273
  3.6955   3.7853   3.8285   3.8813   3.9207   4.0616   4.1250   4.3096
  4.8005   4.8110   9.7370   9.7723   9.7824   9.8059   9.8124   9.8372
  9.8578  23.2786  23.5302  23.7677  23.8139  23.8670  23.9064  23.9204
 23.9391  23.9753  24.0502  24.0800  24.1427  25.7646  25.7841  25.8179
 25.8425  25.8555  25.9706  25.9725  26.0869  26.0965  26.1237  26.1897
 26.2502  26.3542  26.3689  26.4819  26.5423  26.5885  26.6928  26.7680
 26.8199  27.1417 215.7281 215.7648 215.7776 215.8051 215.8131 215.8475
215.8666
 --------------------------------------------------------------

          Ground-State Mulliken Net Atomic Charges

     Atom                 Charge (a.u.)
  ----------------------------------------
      1 C                    -0.578721
      2 C                    -1.351448
      3 Cl                    0.611921
      4 C                     0.077094
      5 Cl                    0.635598
      6 C                     0.326001
      7 Cl                    0.676007
      8 C                     0.035600
      9 Cl                    0.634942
     10 C                    -1.383253
     11 Cl                    0.620672
     12 C                     0.532598
     13 C                    -1.548008
     14 Cl                    0.395405
     15 C                    -0.182405
     16 H                     0.235646
     17 C                     0.525345
     18 Cl                    0.490860
     19 C                    -0.776561
     20 H                     0.203579
     21 C                    -0.384326
     22 H                     0.203455
  ----------------------------------------
  Sum of atomic charges =     0.000000

 -----------------------------------------------------------------
                    Cartesian Multipole Moments
 -----------------------------------------------------------------
    Charge (ESU x 10^10)
                 0.0000
    Dipole Moment (Debye)
         X       0.2843      Y       1.1396      Z      -0.6375
       Tot       1.3364
    Quadrupole Moments (Debye-Ang)
        XX    -159.7247     XY       0.4712     YY    -153.8389
        XZ      -0.0140     YZ      -2.5791     ZZ    -158.3943
    Octopole Moments (Debye-Ang^2)
       XXX     -87.9932    XXY      24.7512    XYY     -12.0232
       YYY      96.9961    XXZ       7.9524    XYZ      -3.1254
       YYZ      -9.7363    XZZ     -29.5420    YZZ      36.8949
       ZZZ       5.4174
    Hexadecapole Moments (Debye-Ang^3)
      XXXX   -7070.4564   XXXY      40.8694   XXYY   -1338.9833
      XYYY      61.5560   YYYY   -1145.6388   XXXZ    1367.2989
      XXYZ     -94.4099   XYYZ     420.7856   YYYZ    -336.3012
      XXZZ   -1839.3496   XYZZ      40.8178   YYZZ    -831.7467
      XZZZ    1352.1940   YZZZ    -299.7764   ZZZZ   -3917.2124
 -----------------------------------------------------------------
 Calculating analytic gradient of the SCF energy
 Gradient of SCF Energy
            1           2           3           4           5           6
    1   0.0000075   0.0001574   0.0000152  -0.0000030  -0.0000462   0.0000167
    2  -0.0000345  -0.0001400   0.0001060  -0.0000251   0.0000216  -0.0000072
    3   0.0001192  -0.0001585  -0.0000379   0.0000109   0.0000274   0.0000338
            7           8           9          10          11          12
    1   0.0000182  -0.0000118   0.0000076   0.0000089  -0.0000321  -0.0000587
    2   0.0000468  -0.0000273  -0.0000057   0.0000127   0.0000133   0.0003609
    3   0.0000676   0.0000248  -0.0000280   0.0000204  -0.0000127  -0.0000069
           13          14          15          16          17          18
    1   0.0000442  -0.0000403  -0.0000406  -0.0000033  -0.0000190  -0.0000048
    2  -0.0001795  -0.0000501  -0.0000360   0.0000019   0.0000553  -0.0000104
    3  -0.0000179   0.0000528   0.0000253  -0.0000040  -0.0000237  -0.0000278
           19          20          21          22
    1   0.0000460  -0.0000267  -0.0000339  -0.0000013
    2  -0.0000366  -0.0000054  -0.0000704   0.0000097
    3  -0.0000472  -0.0000204   0.0000280  -0.0000251
 Max gradient component =       3.609E-04
 RMS gradient           =       6.887E-05
 Gradient time:  CPU 297.00 s  wall 297.08 s
 Geometry Optimization Parameters
   NAtoms,    NIC,     NZ,  NCons,   NDum,   NFix, NCnnct, MaxDiis
       22     163      22       0       0       0       0       0

 Cartesian Hessian Update
 Hessian updated using BFGS update


** GEOMETRY OPTIMIZATION IN DELOCALIZED INTERNAL COORDINATES **
   Searching for a Minimum

   Optimization Cycle:  14

                       Coordinates (Angstroms)
     ATOM                X               Y               Z
      1  C         0.0068711114   -0.0009780590    0.0178554633
      2  C        -0.0268911409    0.4070480870    1.3565515528
      3  Cl        1.4632251498    0.8705599114    2.1329231311
      4  C        -1.2280075349    0.4446362480    2.0750577295
      5  Cl       -1.2434248474    0.9509538089    3.7355169619
      6  C        -2.4215829853    0.0681699903    1.4439623403
      7  Cl       -3.9164932178    0.1066458341    2.3254049989
      8  C        -2.4099011074   -0.3387649898    0.1028229574
      9  Cl       -3.8874943802   -0.8023208242   -0.6815655349
     10  C        -1.1970433397   -0.3684136075   -0.5958087446
     11  Cl       -1.1683032766   -0.8773666672   -2.2629265534
     12  C         1.2905981756   -0.0345176208   -0.7418885131
     13  C         2.1031704486   -1.1724309821   -0.7684060498
     14  Cl        1.6307435391   -2.6134829256    0.1133457216
     15  C         3.2952913518   -1.2041525023   -1.4854217281
     16  H         3.9067230490   -2.0955154012   -1.4910825489
     17  C         3.6785624970   -0.0703278963   -2.1914965647
     18  Cl        5.1771945034   -0.1007137191   -3.1029792037
     19  C         2.8979031030    1.0812581079   -2.1887925908
     20  H         3.2104777674    1.9554355029   -2.7445932690
     21  C         1.7123087981    1.0860610558   -1.4633182861
     22  H         1.0962229263    1.9776019235   -1.4567231989
   Point Group: c1    Number of degrees of freedom:    60


   Energy is  -3680.743657033

 Hessian updated using BFGS update

 60 Hessian modes will be used to form the next step
  Hessian Eigenvalues:
     0.001739    0.016324    0.018242    0.020336    0.020978    0.021615
     0.023380    0.023662    0.023841    0.023972    0.024085    0.024098
     0.024113    0.024120    0.024138    0.024141    0.024154    0.025002
     0.029082    0.076251    0.159779    0.160043    0.160206    0.205107
     0.224657    0.229700    0.235490    0.241327    0.247581    0.249906
     0.250004    0.250044    0.250108    0.250296    0.254713    0.289004
     0.291154    0.300802    0.300936    0.301032    0.301223    0.302121
     0.320272    0.345232    0.355326    0.356673    0.356706    0.379461
     0.417308    0.426613    0.430176    0.456916    0.460001    0.469695
     0.471454    0.476915    0.479113    0.482285    0.519477    0.589176

 Minimum search - taking simple RFO step
 Searching for Lamda that Minimizes Along All modes
 Value Taken    Lamda =  -0.00000203
 Step Taken.  Stepsize is  0.007394

                             Maximum     Tolerance    Cnvgd?
         Gradient           0.000230      0.000300     YES
         Displacement       0.003382      0.001200      NO
         Energy change     -0.000006      0.000001      NO


 New Cartesian Coordinates Obtained by Inverse Iteration

 Displacement from previous Coordinates is:  0.022145
 ----------------------------------------------------------------
             Standard Nuclear Orientation (Angstroms)
    I     Atom           X                Y                Z
 ----------------------------------------------------------------
    1      C       0.0072789279    -0.0024984301     0.0186788124
    2      C      -0.0270603482     0.4065702800     1.3572416910
    3      Cl      1.4632225354     0.8667671673     2.1352359210
    4      C      -1.2286187730     0.4462978605     2.0747921035
    5      Cl     -1.2442933450     0.9530236872     3.7350876253
    6      C      -2.4221383888     0.0707592920     1.4431857812
    7      Cl     -3.9174438717     0.1106803180     2.3238261028
    8      C      -2.4099413084    -0.3376075740     0.1024932967
    9      Cl     -3.8875695667    -0.8008959931    -0.6819706109
   10      C      -1.1966465466    -0.3694730863    -0.5952630685
   11      Cl     -1.1670691895    -0.8812673329    -2.2614799845
   12      C       1.2909500504    -0.0364530921    -0.7413805299
   13      C       2.1045050647    -1.1733626095    -0.7687697268
   14      Cl      1.6335428577    -2.6151641498     0.1120817783
   15      C       3.2962597388    -1.2039074130    -1.4865265723
   16      H       3.9082086084    -2.0949178813    -1.4930253284
   17      C       3.6783874502    -0.0695204723    -2.1921576490
   18      Cl      5.1765631789    -0.0983314896    -3.1043863315
   19      C       2.8968931163     1.0815397312    -2.1883098245
   20      H       3.2086586416     1.9562864069    -2.7436740283
   21      C       1.7116482934     1.0849254594    -1.4623694775
   22      H       1.0948134647     1.9759345963    -1.4548719092
 ----------------------------------------------------------------
 Nuclear Repulsion Energy =        2372.82841510 hartrees
 There are       97 alpha and       97 beta electrons
 Applying Cartesian multipole field
    Component          Value
    ---------          -----
     (2,0,0)        1.00000E-12
     (0,2,0)        2.00000E-11
     (0,0,2)       -3.00000E-11
 Nucleus-field energy     =    -0.0000000671 hartrees
 Requested basis set is 6-311++G(d,p)
 There are 178 shells and 495 basis functions
 A cutoff of  1.0D-15 yielded  11640 shell pairs
 There are     99869 function pairs (    107376 Cartesian)
 Smallest overlap matrix eigenvalue = 1.10E-07
 Linear dependence detected in AO basis
 Number of orthogonalized atomic orbitals = 490
 Maximum deviation from orthogonality = 5.276E-10
 Guess from superposition of atomic densities
 Warning:  Energy on first SCF cycle will be non-variational
 SAD guess density has 194.000000 electrons

 -----------------------------------------------------------------------
  General SCF calculation program by
  Eric Jon Sundstrom, Paul Horn, Yuezhi Mao, Dmitri Zuev, Alec White,
  David Stuck, Shaama M.S., Shane Yost, Joonho Lee, David Small,
  Daniel Levine, Susi Lehtola, Hugh Burton, Evgeny Epifanovsky,
  Bang C. Huynh
 -----------------------------------------------------------------------
 Exchange:     0.2000 Hartree-Fock + 0.0800 Slater + 0.7200 B88
 Correlation:  0.1900 VWN1RPA + 0.8100 LYP
 Using SG-1 standard quadrature grid
 A restricted SCF calculation will be
 performed using DIIS
 SCF converges when DIIS error is below 1.0e-08
 ---------------------------------------
  Cycle       Energy         DIIS error
 ---------------------------------------
    1   -3685.2048867314      2.73e-02  
    2   -3680.6322491225      1.90e-03  
    3   -3680.5680594148      2.31e-03  
    4   -3680.7315386531      5.99e-04  
    5   -3680.7409851756      2.89e-04  
    6   -3680.7434049518      9.08e-05  
    7   -3680.7436265195      3.17e-05  
    8   -3680.7436554083      9.50e-06  
    9   -3680.7436580380      2.54e-06  
   10   -3680.7436582130      8.82e-07  
   11   -3680.7436582356      1.55e-07  
   12   -3680.7436582359      8.28e-08  
   13   -3680.7436582362      2.79e-08  
   14   -3680.7436582362      6.95e-09  Convergence criterion met
 ---------------------------------------
 SCF time:   CPU 828.13s  wall 828.00s 
 SCF   energy in the final basis set =    -3680.7436582362
 Total energy in the final basis set =    -3680.7436582362

 --------------------------------------------------------------

                    Orbital Energies (a.u.)
 --------------------------------------------------------------

 Alpha MOs
 -- Occupied --
********-101.5834-101.5833-101.5818-101.5818-101.5734-101.5721 -10.2884
-10.2852 -10.2851 -10.2838 -10.2838 -10.2689 -10.2659 -10.2455 -10.2299
-10.2163 -10.2162 -10.2118  -9.4992  -9.4981  -9.4979  -9.4966  -9.4965
 -9.4882  -9.4867  -7.2642  -7.2632  -7.2629  -7.2615  -7.2614  -7.2541
 -7.2530  -7.2529  -7.2528  -7.2527  -7.2520  -7.2520  -7.2514  -7.2514
 -7.2513  -7.2506  -7.2505  -7.2430  -7.2425  -7.2414  -7.2411  -0.9738
 -0.9355  -0.9279  -0.9148  -0.8937  -0.8826  -0.8724  -0.8525  -0.8416
 -0.7964  -0.7737  -0.7486  -0.7425  -0.6613  -0.6476  -0.6354  -0.6149
 -0.5645  -0.5564  -0.5260  -0.5213  -0.4972  -0.4878  -0.4759  -0.4710
 -0.4699  -0.4630  -0.4449  -0.4445  -0.4277  -0.4146  -0.4079  -0.4057
 -0.3932  -0.3825  -0.3658  -0.3620  -0.3610  -0.3580  -0.3498  -0.3403
 -0.3399  -0.3359  -0.3330  -0.3297  -0.3169  -0.2835  -0.2780  -0.2705
 -0.2698
 -- Virtual --
 -0.0665  -0.0653  -0.0613  -0.0531  -0.0493  -0.0204  -0.0110  -0.0090
 -0.0005   0.0072   0.0074   0.0156   0.0215   0.0258   0.0291   0.0301
  0.0406   0.0454   0.0504   0.0510   0.0594   0.0614   0.0654   0.0745
  0.0782   0.0792   0.0812   0.0831   0.0844   0.0903   0.0917   0.0962
  0.0989   0.1032   0.1061   0.1078   0.1128   0.1129   0.1161   0.1164
  0.1198   0.1241   0.1273   0.1295   0.1348   0.1379   0.1411   0.1459
  0.1470   0.1477   0.1549   0.1578   0.1598   0.1722   0.1738   0.1757
  0.1763   0.1782   0.1851   0.1903   0.1920   0.1988   0.1998   0.2040
  0.2097   0.2108   0.2161   0.2206   0.2223   0.2306   0.2321   0.2369
  0.2404   0.2424   0.2490   0.2542   0.2558   0.2598   0.2610   0.2655
  0.2690   0.2737   0.2753   0.2772   0.2803   0.2839   0.2885   0.2909
  0.2916   0.2942   0.3020   0.3047   0.3091   0.3173   0.3266   0.3374
  0.3485   0.3574   0.3693   0.3835   0.4049   0.4231   0.4266   0.4321
  0.4357   0.4385   0.4495   0.4509   0.4552   0.4593   0.4627   0.4631
  0.4749   0.4761   0.4852   0.4892   0.4931   0.4973   0.5020   0.5062
  0.5074   0.5166   0.5217   0.5429   0.5555   0.5594   0.5700   0.5721
  0.5771   0.5780   0.5811   0.5991   0.6004   0.6036   0.6088   0.6124
  0.6145   0.6193   0.6271   0.6440   0.6467   0.6475   0.6601   0.6625
  0.6756   0.6836   0.6958   0.7011   0.7141   0.7195   0.7390   0.7818
  0.7850   0.7898   0.7942   0.8037   0.8137   0.8255   0.8298   0.8349
  0.8359   0.8371   0.8377   0.8402   0.8429   0.8451   0.8467   0.8525
  0.8540   0.8551   0.8690   0.8707   0.8711   0.8809   0.8908   0.8935
  0.8942   0.8989   0.9014   0.9063   0.9199   0.9215   0.9275   0.9326
  0.9400   0.9412   0.9431   0.9477   0.9538   0.9613   0.9634   0.9783
  0.9807   0.9922   0.9941   1.0135   1.0221   1.0312   1.0425   1.0527
  1.0686   1.0708   1.0820   1.0973   1.1059   1.1516   1.1717   1.1828
  1.1841   1.2002   1.2061   1.2389   1.2419   1.2510   1.2676   1.2690
  1.2734   1.2746   1.2835   1.2914   1.2952   1.3114   1.3193   1.3265
  1.3630   1.3863   1.3920   1.4155   1.4614   1.4633   1.4883   1.5259
  1.5278   1.5540   1.5605   1.5726   1.6034   1.6080   1.6490   1.6507
  1.6747   1.6937   1.6999   1.7201   1.7402   1.7477   1.7721   1.7913
  1.8081   1.8172   1.8231   1.8307   1.8659   1.8831   1.8875   1.9179
  1.9268   1.9478   1.9706   1.9710   1.9938   1.9968   2.0490   2.0705
  2.1175   2.1187   2.1260   2.1364   2.2206   2.2224   2.2301   2.2337
  2.2393   2.2477   2.2625   2.2693   2.2769   2.3101   2.3179   2.3365
  2.3382   2.3430   2.3449   2.3904   2.4078   2.4130   2.4178   2.4291
  2.4374   2.4528   2.4741   2.4854   2.5012   2.5208   2.5234   2.5503
  2.5620   2.5678   2.5979   2.6348   2.6382   2.6566   2.6649   2.6844
  2.7011   2.7237   2.7354   2.7366   2.7581   2.7754   2.7982   2.8193
  2.8238   2.8306   2.8643   2.8888   2.9593   2.9776   3.0465   3.0658
  3.0975   3.1097   3.1200   3.1287   3.1376   3.1472   3.2020   3.2325
  3.2379   3.2757   3.3227   3.4243   3.5017   3.5056   3.5513   3.6273
  3.6955   3.7853   3.8285   3.8813   3.9207   4.0616   4.1249   4.3097
  4.8005   4.8110   9.7369   9.7723   9.7824   9.8059   9.8124   9.8372
  9.8578  23.2786  23.5301  23.7675  23.8140  23.8669  23.9067  23.9204
 23.9390  23.9753  24.0503  24.0799  24.1427  25.7646  25.7841  25.8179
 25.8425  25.8554  25.9706  25.9725  26.0870  26.0965  26.1238  26.1898
 26.2501  26.3543  26.3688  26.4816  26.5422  26.5885  26.6930  26.7679
 26.8198  27.1415 215.7280 215.7648 215.7775 215.8051 215.8131 215.8475
215.8665
 --------------------------------------------------------------

          Ground-State Mulliken Net Atomic Charges

     Atom                 Charge (a.u.)
  ----------------------------------------
      1 C                    -0.580423
      2 C                    -1.353560
      3 Cl                    0.612002
      4 C                     0.076142
      5 Cl                    0.635505
      6 C                     0.324513
      7 Cl                    0.675915
      8 C                     0.038479
      9 Cl                    0.634813
     10 C                    -1.383636
     11 Cl                    0.620929
     12 C                     0.530886
     13 C                    -1.535503
     14 Cl                    0.396034
     15 C                    -0.184499
     16 H                     0.235617
     17 C                     0.526011
     18 Cl                    0.490869
     19 C                    -0.775949
     20 H                     0.203553
     21 C                    -0.391124
     22 H                     0.203425
  ----------------------------------------
  Sum of atomic charges =     0.000000

 -----------------------------------------------------------------
                    Cartesian Multipole Moments
 -----------------------------------------------------------------
    Charge (ESU x 10^10)
                 0.0000
    Dipole Moment (Debye)
         X       0.2833      Y       1.1389      Z      -0.6364
       Tot       1.3350
    Quadrupole Moments (Debye-Ang)
        XX    -159.7225     XY       0.4654     YY    -153.8438
        XZ      -0.0132     YZ      -2.5723     ZZ    -158.3965
    Octopole Moments (Debye-Ang^2)
       XXX     -88.0356    XXY      24.7149    XYY     -12.0602
       YYY      96.9720    XXZ       7.9703    XYZ      -3.1036
       YYZ      -9.7259    XZZ     -29.5574    YZZ      36.8610
       ZZZ       5.4919
    Hexadecapole Moments (Debye-Ang^3)
      XXXX   -7071.1286   XXXY      41.8814   XXYY   -1339.3557
      XYYY      62.7669   YYYY   -1146.5050   XXXZ    1367.4884
      XXYZ     -94.5450   XYYZ     420.8515   YYYZ    -336.9886
      XXZZ   -1839.5236   XYZZ      41.1125   YYZZ    -831.8774
      XZZZ    1352.4978   YZZZ    -300.3601   ZZZZ   -3917.4120
 -----------------------------------------------------------------
 Calculating analytic gradient of the SCF energy
 Gradient of SCF Energy
            1           2           3           4           5           6
    1   0.0000184   0.0000547  -0.0000065  -0.0000303  -0.0000222   0.0000383
    2   0.0000052  -0.0000326   0.0000607  -0.0000008   0.0000021   0.0000296
    3   0.0000416  -0.0000302   0.0000189  -0.0000056   0.0000138   0.0000470
            7           8           9          10          11          12
    1   0.0000335   0.0000124  -0.0000012  -0.0000046  -0.0000001  -0.0000469
    2   0.0000206  -0.0000037  -0.0000064   0.0000146  -0.0000044   0.0000658
    3   0.0000583   0.0000035   0.0000097   0.0000157   0.0000034  -0.0000639
           13          14          15          16          17          18
    1   0.0000478  -0.0000046  -0.0000370  -0.0000018  -0.0000197  -0.0000088
    2  -0.0000737   0.0000360  -0.0000186  -0.0000028   0.0000245  -0.0000118
    3   0.0000021  -0.0000179   0.0000085  -0.0000100  -0.0000232  -0.0000223
           19          20          21          22
    1   0.0000275  -0.0000173  -0.0000215  -0.0000100
    2  -0.0000319  -0.0000097  -0.0000611  -0.0000015
    3  -0.0000241  -0.0000210   0.0000106  -0.0000149
 Max gradient component =       7.373E-05
 RMS gradient           =       2.888E-05
 Gradient time:  CPU 320.39 s  wall 320.40 s
 Geometry Optimization Parameters
   NAtoms,    NIC,     NZ,  NCons,   NDum,   NFix, NCnnct, MaxDiis
       22     163      22       0       0       0       0       0

 Cartesian Hessian Update
 Hessian updated using BFGS update


** GEOMETRY OPTIMIZATION IN DELOCALIZED INTERNAL COORDINATES **
   Searching for a Minimum

   Optimization Cycle:  15

                       Coordinates (Angstroms)
     ATOM                X               Y               Z
      1  C         0.0072789279   -0.0024984301    0.0186788124
      2  C        -0.0270603482    0.4065702800    1.3572416910
      3  Cl        1.4632225354    0.8667671673    2.1352359210
      4  C        -1.2286187730    0.4462978605    2.0747921035
      5  Cl       -1.2442933450    0.9530236872    3.7350876253
      6  C        -2.4221383888    0.0707592920    1.4431857812
      7  Cl       -3.9174438717    0.1106803180    2.3238261028
      8  C        -2.4099413084   -0.3376075740    0.1024932967
      9  Cl       -3.8875695667   -0.8008959931   -0.6819706109
     10  C        -1.1966465466   -0.3694730863   -0.5952630685
     11  Cl       -1.1670691895   -0.8812673329   -2.2614799845
     12  C         1.2909500504   -0.0364530921   -0.7413805299
     13  C         2.1045050647   -1.1733626095   -0.7687697268
     14  Cl        1.6335428577   -2.6151641498    0.1120817783
     15  C         3.2962597388   -1.2039074130   -1.4865265723
     16  H         3.9082086084   -2.0949178813   -1.4930253284
     17  C         3.6783874502   -0.0695204723   -2.1921576490
     18  Cl        5.1765631789   -0.0983314896   -3.1043863315
     19  C         2.8968931163    1.0815397312   -2.1883098245
     20  H         3.2086586416    1.9562864069   -2.7436740283
     21  C         1.7116482934    1.0849254594   -1.4623694775
     22  H         1.0948134647    1.9759345963   -1.4548719092
   Point Group: c1    Number of degrees of freedom:    60


   Energy is  -3680.743658236

 Hessian updated using BFGS update

 60 Hessian modes will be used to form the next step
  Hessian Eigenvalues:
     0.001746    0.013245    0.018207    0.019417    0.020928    0.021367
     0.023433    0.023648    0.023812    0.023881    0.024086    0.024095
     0.024110    0.024115    0.024120    0.024141    0.024144    0.025569
     0.029254    0.084683    0.159160    0.160050    0.160230    0.190401
     0.224781    0.231387    0.235364    0.241585    0.247580    0.249898
     0.250004    0.250065    0.250147    0.251178    0.258166    0.288008
     0.293937    0.300816    0.300935    0.301037    0.301223    0.302751
     0.321191    0.339879    0.355327    0.356679    0.356711    0.379933
     0.418631    0.426543    0.429984    0.456251    0.460359    0.469769
     0.473776    0.476380    0.479116    0.483787    0.505763    0.590710

 Minimum search - taking simple RFO step
 Searching for Lamda that Minimizes Along All modes
 Value Taken    Lamda =   0.00000000
 Step Taken.  Stepsize is  0.006368

                             Maximum     Tolerance    Cnvgd?
         Gradient           0.000111      0.000300     YES
         Displacement       0.003997      0.001200      NO
         Energy change     -0.000001      0.000001      NO


 New Cartesian Coordinates Obtained by Inverse Iteration

 Displacement from previous Coordinates is:  0.014279
 ----------------------------------------------------------------
             Standard Nuclear Orientation (Angstroms)
    I     Atom           X                Y                Z
 ----------------------------------------------------------------
    1      C       0.0073130860    -0.0038666330     0.0188294224
    2      C      -0.0269588935     0.4054135608     1.3573261717
    3      Cl      1.4639816304     0.8632713746     2.1354665963
    4      C      -1.2285651223     0.4466830718     2.0745852866
    5      Cl     -1.2436619038     0.9544014242     3.7345662103
    6      C      -2.4223260194     0.0720034132     1.4427506278
    7      Cl     -3.9180788899     0.1136507823     2.3225293416
    8      C      -2.4101188045    -0.3370707339     0.1022946360
    9      Cl     -3.8881058790    -0.7994111499    -0.6820286292
   10      C      -1.1967043362    -0.3702819003    -0.5952282548
   11      Cl     -1.1670716104    -0.8829047338    -2.2611708229
   12      C       1.2910796415    -0.0374749659    -0.7410260901
   13      C       2.1052612005    -1.1737980713    -0.7686345775
   14      Cl      1.6353873950    -2.6159177654     0.1123988532
   15      C       3.2969654598    -1.2035195506    -1.4865871224
   16      H       3.9094068066    -2.0941915967    -1.4932776535
   17      C       3.6782567401    -0.0688495404    -2.1921624574
   18      Cl      5.1762074824    -0.0966905399    -3.1047548832
   19      C       2.8960709971     1.0818118257    -2.1880291565
   20      H       3.2072989418     1.9568059215    -2.7433123252
   21      C       1.7109762448     1.0843694696    -1.4619281514
   22      H       1.0935364236     1.9749516123    -1.4541689511
 ----------------------------------------------------------------
 Nuclear Repulsion Energy =        2372.80735476 hartrees
 There are       97 alpha and       97 beta electrons
 Applying Cartesian multipole field
    Component          Value
    ---------          -----
     (2,0,0)        1.00000E-12
     (0,2,0)        2.00000E-11
     (0,0,2)       -3.00000E-11
 Nucleus-field energy     =    -0.0000000671 hartrees
 Requested basis set is 6-311++G(d,p)
 There are 178 shells and 495 basis functions
 A cutoff of  1.0D-15 yielded  11640 shell pairs
 There are     99869 function pairs (    107376 Cartesian)
 Smallest overlap matrix eigenvalue = 1.10E-07
 Linear dependence detected in AO basis
 Number of orthogonalized atomic orbitals = 490
 Maximum deviation from orthogonality = 5.356E-10
 Guess from superposition of atomic densities
 Warning:  Energy on first SCF cycle will be non-variational
 SAD guess density has 194.000000 electrons

 -----------------------------------------------------------------------
  General SCF calculation program by
  Eric Jon Sundstrom, Paul Horn, Yuezhi Mao, Dmitri Zuev, Alec White,
  David Stuck, Shaama M.S., Shane Yost, Joonho Lee, David Small,
  Daniel Levine, Susi Lehtola, Hugh Burton, Evgeny Epifanovsky,
  Bang C. Huynh
 -----------------------------------------------------------------------
 Exchange:     0.2000 Hartree-Fock + 0.0800 Slater + 0.7200 B88
 Correlation:  0.1900 VWN1RPA + 0.8100 LYP
 Using SG-1 standard quadrature grid
 A restricted SCF calculation will be
 performed using DIIS
 SCF converges when DIIS error is below 1.0e-08
 ---------------------------------------
  Cycle       Energy         DIIS error
 ---------------------------------------
    1   -3685.2049170468      2.73e-02  
    2   -3680.6322483400      1.90e-03  
    3   -3680.5680266415      2.31e-03  
    4   -3680.7315279989      5.99e-04  
    5   -3680.7409844694      2.89e-04  
    6   -3680.7434053092      9.08e-05  
    7   -3680.7436267795      3.17e-05  
    8   -3680.7436556632      9.50e-06  
    9   -3680.7436582933      2.54e-06  
   10   -3680.7436584684      8.82e-07  
   11   -3680.7436584907      1.55e-07  
   12   -3680.7436584912      8.27e-08  
   13   -3680.7436584913      2.79e-08  
   14   -3680.7436584918      6.93e-09  Convergence criterion met
 ---------------------------------------
 SCF time:   CPU 914.96s  wall 915.00s 
 SCF   energy in the final basis set =    -3680.7436584918
 Total energy in the final basis set =    -3680.7436584918

 --------------------------------------------------------------

                    Orbital Energies (a.u.)
 --------------------------------------------------------------

 Alpha MOs
 -- Occupied --
********-101.5834-101.5833-101.5818-101.5818-101.5734-101.5721 -10.2884
-10.2852 -10.2852 -10.2838 -10.2838 -10.2689 -10.2659 -10.2455 -10.2299
-10.2163 -10.2162 -10.2118  -9.4992  -9.4981  -9.4979  -9.4965  -9.4965
 -9.4882  -9.4867  -7.2643  -7.2632  -7.2629  -7.2615  -7.2614  -7.2541
 -7.2530  -7.2529  -7.2528  -7.2527  -7.2520  -7.2520  -7.2514  -7.2514
 -7.2513  -7.2506  -7.2505  -7.2429  -7.2425  -7.2414  -7.2411  -0.9738
 -0.9355  -0.9279  -0.9148  -0.8937  -0.8826  -0.8724  -0.8525  -0.8416
 -0.7964  -0.7737  -0.7487  -0.7425  -0.6613  -0.6476  -0.6354  -0.6149
 -0.5645  -0.5564  -0.5260  -0.5213  -0.4972  -0.4878  -0.4759  -0.4710
 -0.4699  -0.4630  -0.4449  -0.4445  -0.4277  -0.4146  -0.4079  -0.4057
 -0.3932  -0.3825  -0.3658  -0.3620  -0.3610  -0.3580  -0.3498  -0.3403
 -0.3399  -0.3359  -0.3330  -0.3297  -0.3169  -0.2835  -0.2780  -0.2705
 -0.2698
 -- Virtual --
 -0.0665  -0.0653  -0.0613  -0.0531  -0.0493  -0.0204  -0.0110  -0.0090
 -0.0005   0.0072   0.0074   0.0156   0.0215   0.0258   0.0291   0.0301
  0.0406   0.0454   0.0504   0.0510   0.0594   0.0614   0.0654   0.0745
  0.0782   0.0792   0.0812   0.0831   0.0844   0.0903   0.0917   0.0961
  0.0989   0.1032   0.1061   0.1077   0.1128   0.1129   0.1161   0.1164
  0.1198   0.1241   0.1273   0.1295   0.1348   0.1379   0.1411   0.1459
  0.1470   0.1477   0.1549   0.1578   0.1598   0.1722   0.1738   0.1757
  0.1763   0.1782   0.1851   0.1903   0.1920   0.1988   0.1998   0.2040
  0.2097   0.2108   0.2161   0.2206   0.2223   0.2306   0.2321   0.2369
  0.2404   0.2424   0.2490   0.2542   0.2558   0.2597   0.2610   0.2655
  0.2690   0.2737   0.2753   0.2772   0.2803   0.2839   0.2885   0.2909
  0.2916   0.2942   0.3020   0.3046   0.3091   0.3172   0.3266   0.3374
  0.3485   0.3575   0.3692   0.3835   0.4049   0.4231   0.4266   0.4321
  0.4357   0.4385   0.4495   0.4509   0.4552   0.4592   0.4627   0.4631
  0.4749   0.4761   0.4852   0.4892   0.4931   0.4973   0.5020   0.5062
  0.5074   0.5166   0.5217   0.5429   0.5555   0.5595   0.5699   0.5721
  0.5771   0.5779   0.5811   0.5991   0.6005   0.6036   0.6088   0.6124
  0.6145   0.6193   0.6271   0.6440   0.6468   0.6475   0.6601   0.6625
  0.6756   0.6836   0.6958   0.7011   0.7141   0.7195   0.7390   0.7819
  0.7849   0.7898   0.7941   0.8037   0.8137   0.8255   0.8298   0.8349
  0.8359   0.8370   0.8377   0.8402   0.8429   0.8450   0.8467   0.8525
  0.8539   0.8551   0.8690   0.8707   0.8711   0.8809   0.8908   0.8935
  0.8942   0.8989   0.9014   0.9063   0.9198   0.9214   0.9275   0.9326
  0.9400   0.9413   0.9431   0.9477   0.9538   0.9613   0.9634   0.9783
  0.9807   0.9923   0.9941   1.0134   1.0221   1.0313   1.0425   1.0527
  1.0686   1.0708   1.0820   1.0973   1.1058   1.1516   1.1717   1.1828
  1.1842   1.2002   1.2061   1.2389   1.2419   1.2511   1.2675   1.2691
  1.2734   1.2747   1.2835   1.2913   1.2952   1.3114   1.3191   1.3265
  1.3629   1.3863   1.3921   1.4155   1.4615   1.4634   1.4883   1.5259
  1.5277   1.5540   1.5605   1.5726   1.6034   1.6080   1.6490   1.6507
  1.6747   1.6937   1.6999   1.7200   1.7402   1.7476   1.7721   1.7913
  1.8081   1.8172   1.8231   1.8307   1.8660   1.8831   1.8875   1.9179
  1.9268   1.9478   1.9706   1.9711   1.9938   1.9968   2.0490   2.0705
  2.1175   2.1188   2.1260   2.1364   2.2207   2.2224   2.2301   2.2337
  2.2393   2.2477   2.2625   2.2693   2.2769   2.3101   2.3179   2.3365
  2.3382   2.3430   2.3449   2.3903   2.4078   2.4130   2.4178   2.4291
  2.4374   2.4528   2.4741   2.4855   2.5012   2.5208   2.5234   2.5503
  2.5620   2.5678   2.5980   2.6347   2.6381   2.6565   2.6649   2.6844
  2.7011   2.7237   2.7353   2.7366   2.7581   2.7755   2.7982   2.8193
  2.8238   2.8306   2.8644   2.8888   2.9593   2.9776   3.0465   3.0658
  3.0975   3.1097   3.1200   3.1286   3.1376   3.1472   3.2020   3.2325
  3.2378   3.2757   3.3227   3.4244   3.5017   3.5056   3.5513   3.6273
  3.6955   3.7853   3.8286   3.8813   3.9207   4.0616   4.1249   4.3097
  4.8005   4.8110   9.7369   9.7723   9.7824   9.8059   9.8124   9.8371
  9.8578  23.2786  23.5301  23.7675  23.8140  23.8669  23.9069  23.9205
 23.9389  23.9752  24.0503  24.0800  24.1427  25.7646  25.7841  25.8179
 25.8426  25.8554  25.9706  25.9726  26.0870  26.0964  26.1238  26.1898
 26.2500  26.3543  26.3689  26.4815  26.5421  26.5884  26.6931  26.7678
 26.8197  27.1414 215.7280 215.7648 215.7775 215.8051 215.8131 215.8475
215.8665
 --------------------------------------------------------------

          Ground-State Mulliken Net Atomic Charges

     Atom                 Charge (a.u.)
  ----------------------------------------
      1 C                    -0.580371
      2 C                    -1.354662
      3 Cl                    0.612278
      4 C                     0.078469
      5 Cl                    0.635319
      6 C                     0.323900
      7 Cl                    0.675862
      8 C                     0.037091
      9 Cl                    0.634808
     10 C                    -1.383972
     11 Cl                    0.621053
     12 C                     0.529300
     13 C                    -1.530196
     14 Cl                    0.396072
     15 C                    -0.184959
     16 H                     0.235594
     17 C                     0.526251
     18 Cl                    0.490911
     19 C                    -0.775637
     20 H                     0.203550
     21 C                    -0.394065
     22 H                     0.203404
  ----------------------------------------
  Sum of atomic charges =     0.000000

 -----------------------------------------------------------------
                    Cartesian Multipole Moments
 -----------------------------------------------------------------
    Charge (ESU x 10^10)
                -0.0000
    Dipole Moment (Debye)
         X       0.2826      Y       1.1388      Z      -0.6362
       Tot       1.3347
    Quadrupole Moments (Debye-Ang)
        XX    -159.7194     XY       0.4620     YY    -153.8474
        XZ      -0.0112     YZ      -2.5702     ZZ    -158.3993
    Octopole Moments (Debye-Ang^2)
       XXX     -88.0959    XXY      24.6868    XYY     -12.0920
       YYY      96.9462    XXZ       7.9846    XYZ      -3.0941
       YYZ      -9.7069    XZZ     -29.5644    YZZ      36.8458
       ZZZ       5.5303
    Hexadecapole Moments (Debye-Ang^3)
      XXXX   -7071.7592   XXXY      42.4921   XXYY   -1339.5979
      XYYY      63.5546   YYYY   -1146.5951   XXXZ    1367.0689
      XXYZ     -94.5129   XYYZ     420.7024   YYYZ    -337.0450
      XXZZ   -1839.6252   XYZZ      41.3123   YYZZ    -831.7334
      XZZZ    1352.1778   YZZZ    -300.3463   ZZZZ   -3916.7497
 -----------------------------------------------------------------
 Calculating analytic gradient of the SCF energy
 Gradient of SCF Energy
            1           2           3           4           5           6
    1   0.0000212   0.0000076   0.0000119   0.0000123   0.0000394   0.0000023
    2  -0.0000015   0.0000009   0.0000231   0.0000097   0.0000183   0.0000118
    3   0.0000151  -0.0000025  -0.0000064   0.0000000   0.0000118   0.0000179
            7           8           9          10          11          12
    1  -0.0000000   0.0000017  -0.0000160  -0.0000076   0.0000091  -0.0000052
    2  -0.0000015   0.0000006   0.0000068   0.0000047  -0.0000077  -0.0000014
    3  -0.0000034   0.0000088   0.0000511   0.0000142   0.0000059   0.0000050
           13          14          15          16          17          18
    1   0.0000154  -0.0000057  -0.0000150  -0.0000066  -0.0000057  -0.0000162
    2  -0.0000253   0.0000157  -0.0000037  -0.0000063   0.0000001  -0.0000126
    3  -0.0000073   0.0000035  -0.0000040  -0.0000091  -0.0000198  -0.0000201
           19          20          21          22
    1  -0.0000053  -0.0000131  -0.0000137  -0.0000109
    2  -0.0000076  -0.0000092  -0.0000110  -0.0000039
    3  -0.0000203  -0.0000208  -0.0000066  -0.0000129
 Max gradient component =       5.106E-05
 RMS gradient           =       1.373E-05
 Gradient time:  CPU 301.95 s  wall 301.96 s
 Geometry Optimization Parameters
   NAtoms,    NIC,     NZ,  NCons,   NDum,   NFix, NCnnct, MaxDiis
       22     163      22       0       0       0       0       0

 Cartesian Hessian Update
 Hessian updated using BFGS update


** GEOMETRY OPTIMIZATION IN DELOCALIZED INTERNAL COORDINATES **
   Searching for a Minimum

   Optimization Cycle:  16

                       Coordinates (Angstroms)
     ATOM                X               Y               Z
      1  C         0.0073130860   -0.0038666330    0.0188294224
      2  C        -0.0269588935    0.4054135608    1.3573261717
      3  Cl        1.4639816304    0.8632713746    2.1354665963
      4  C        -1.2285651223    0.4466830718    2.0745852866
      5  Cl       -1.2436619038    0.9544014242    3.7345662103
      6  C        -2.4223260194    0.0720034132    1.4427506278
      7  Cl       -3.9180788899    0.1136507823    2.3225293416
      8  C        -2.4101188045   -0.3370707339    0.1022946360
      9  Cl       -3.8881058790   -0.7994111499   -0.6820286292
     10  C        -1.1967043362   -0.3702819003   -0.5952282548
     11  Cl       -1.1670716104   -0.8829047338   -2.2611708229
     12  C         1.2910796415   -0.0374749659   -0.7410260901
     13  C         2.1052612005   -1.1737980713   -0.7686345775
     14  Cl        1.6353873950   -2.6159177654    0.1123988532
     15  C         3.2969654598   -1.2035195506   -1.4865871224
     16  H         3.9094068066   -2.0941915967   -1.4932776535
     17  C         3.6782567401   -0.0688495404   -2.1921624574
     18  Cl        5.1762074824   -0.0966905399   -3.1047548832
     19  C         2.8960709971    1.0818118257   -2.1880291565
     20  H         3.2072989418    1.9568059215   -2.7433123252
     21  C         1.7109762448    1.0843694696   -1.4619281514
     22  H         1.0935364236    1.9749516123   -1.4541689511
   Point Group: c1    Number of degrees of freedom:    60


   Energy is  -3680.743658492

 Hessian updated using BFGS update

 60 Hessian modes will be used to form the next step
  Hessian Eigenvalues:
     0.001700    0.012293    0.018281    0.018894    0.020820    0.021314
     0.023388    0.023609    0.023710    0.023856    0.024078    0.024098
     0.024106    0.024114    0.024121    0.024141    0.024152    0.025593
     0.029248    0.084904    0.159117    0.160062    0.160231    0.193760
     0.224606    0.229461    0.235633    0.241172    0.247879    0.249892
     0.250004    0.250085    0.250157    0.255406    0.257769    0.288774
     0.295008    0.300880    0.300976    0.301219    0.301227    0.303371
     0.320967    0.355270    0.356669    0.356699    0.370174    0.378802
     0.419031    0.427118    0.429699    0.454648    0.461446    0.469797
     0.473816    0.476101    0.479099    0.486687    0.530782    0.590288

 Minimum search - taking simple RFO step
 Searching for Lamda that Minimizes Along All modes
 Value Taken    Lamda =   0.00000000
 Step Taken.  Stepsize is  0.001543

                             Maximum     Tolerance    Cnvgd?
         Gradient           0.000098      0.000300     YES
         Displacement       0.000881      0.001200     YES
         Energy change     -0.000000      0.000001     YES

 Final energy is   -3680.7436584917564     


 ******************************
 **  OPTIMIZATION CONVERGED  **
 ******************************

                       Coordinates (Angstroms)
     ATOM                X               Y               Z
      1  C         0.0073130860   -0.0038666330    0.0188294224
      2  C        -0.0269588935    0.4054135608    1.3573261717
      3  Cl        1.4639816304    0.8632713746    2.1354665963
      4  C        -1.2285651223    0.4466830718    2.0745852866
      5  Cl       -1.2436619038    0.9544014242    3.7345662103
      6  C        -2.4223260194    0.0720034132    1.4427506278
      7  Cl       -3.9180788899    0.1136507823    2.3225293416
      8  C        -2.4101188045   -0.3370707339    0.1022946360
      9  Cl       -3.8881058790   -0.7994111499   -0.6820286292
     10  C        -1.1967043362   -0.3702819003   -0.5952282548
     11  Cl       -1.1670716104   -0.8829047338   -2.2611708229
     12  C         1.2910796415   -0.0374749659   -0.7410260901
     13  C         2.1052612005   -1.1737980713   -0.7686345775
     14  Cl        1.6353873950   -2.6159177654    0.1123988532
     15  C         3.2969654598   -1.2035195506   -1.4865871224
     16  H         3.9094068066   -2.0941915967   -1.4932776535
     17  C         3.6782567401   -0.0688495404   -2.1921624574
     18  Cl        5.1762074824   -0.0966905399   -3.1047548832
     19  C         2.8960709971    1.0818118257   -2.1880291565
     20  H         3.2072989418    1.9568059215   -2.7433123252
     21  C         1.7109762448    1.0843694696   -1.4619281514
     22  H         1.0935364236    1.9749516123   -1.4541689511

Z-matrix Print:
$molecule
0 1
Cl
C  1 1.743280
C  2 1.400006 1 119.856805
C  2 1.400352 1 118.775358 3 179.732551 0
C  4 1.400092 2 118.336816 1 -179.953526 0
C  5 1.400008 4 121.292854 2 0.215035 0
C  3 1.401539 2 119.405487 1 179.771479 0
C  4 1.492168 2 120.698636 1 0.619273 0
C  8 1.398051 4 120.192476 2 88.869881 0
H  9 1.083711 8 118.987600 4 0.336940 0
C  9 1.389848 8 121.601708 4 -179.501141 0
H  11 1.082043 9 120.788447 8 179.851619 0
C  11 1.391349 9 118.844305 8 -0.024393 0
C  13 1.389495 11 121.303187 9 -0.094152 0
H  14 1.080937 13 120.947260 11 -179.959719 0
C  14 1.391581 13 118.655226 11 0.129525 0
Cl 7 1.735806 3 119.951070 2 -179.804974 0
Cl 3 1.735905 2 120.431992 1 -0.158158 0
Cl 6 1.735956 5 120.397001 4 179.855706 0
Cl 5 1.742997 4 118.858478 2 179.951352 0
Cl 16 1.754055 14 118.098164 13 179.800749 0
Cl 13 1.754268 11 119.650499 9 179.849491 0
$end


 --------------------------------------------------------------

                    Orbital Energies (a.u.)
 --------------------------------------------------------------

 Alpha MOs
 -- Occupied --
********-101.5834-101.5833-101.5818-101.5818-101.5734-101.5721 -10.2884
-10.2852 -10.2852 -10.2838 -10.2838 -10.2689 -10.2659 -10.2455 -10.2299
-10.2163 -10.2162 -10.2118  -9.4992  -9.4981  -9.4979  -9.4965  -9.4965
 -9.4882  -9.4867  -7.2643  -7.2632  -7.2629  -7.2615  -7.2614  -7.2541
 -7.2530  -7.2529  -7.2528  -7.2527  -7.2520  -7.2520  -7.2514  -7.2514
 -7.2513  -7.2506  -7.2505  -7.2429  -7.2425  -7.2414  -7.2411  -0.9738
 -0.9355  -0.9279  -0.9148  -0.8937  -0.8826  -0.8724  -0.8525  -0.8416
 -0.7964  -0.7737  -0.7487  -0.7425  -0.6613  -0.6476  -0.6354  -0.6149
 -0.5645  -0.5564  -0.5260  -0.5213  -0.4972  -0.4878  -0.4759  -0.4710
 -0.4699  -0.4630  -0.4449  -0.4445  -0.4277  -0.4146  -0.4079  -0.4057
 -0.3932  -0.3825  -0.3658  -0.3620  -0.3610  -0.3580  -0.3498  -0.3403
 -0.3399  -0.3359  -0.3330  -0.3297  -0.3169  -0.2835  -0.2780  -0.2705
 -0.2698
 -- Virtual --
 -0.0665  -0.0653  -0.0613  -0.0531  -0.0493  -0.0204  -0.0110  -0.0090
 -0.0005   0.0072   0.0074   0.0156   0.0215   0.0258   0.0291   0.0301
  0.0406   0.0454   0.0504   0.0510   0.0594   0.0614   0.0654   0.0745
  0.0782   0.0792   0.0812   0.0831   0.0844   0.0903   0.0917   0.0961
  0.0989   0.1032   0.1061   0.1077   0.1128   0.1129   0.1161   0.1164
  0.1198   0.1241   0.1273   0.1295   0.1348   0.1379   0.1411   0.1459
  0.1470   0.1477   0.1549   0.1578   0.1598   0.1722   0.1738   0.1757
  0.1763   0.1782   0.1851   0.1903   0.1920   0.1988   0.1998   0.2040
  0.2097   0.2108   0.2161   0.2206   0.2223   0.2306   0.2321   0.2369
  0.2404   0.2424   0.2490   0.2542   0.2558   0.2597   0.2610   0.2655
  0.2690   0.2737   0.2753   0.2772   0.2803   0.2839   0.2885   0.2909
  0.2916   0.2942   0.3020   0.3046   0.3091   0.3172   0.3266   0.3374
  0.3485   0.3575   0.3692   0.3835   0.4049   0.4231   0.4266   0.4321
  0.4357   0.4385   0.4495   0.4509   0.4552   0.4592   0.4627   0.4631
  0.4749   0.4761   0.4852   0.4892   0.4931   0.4973   0.5020   0.5062
  0.5074   0.5166   0.5217   0.5429   0.5555   0.5595   0.5699   0.5721
  0.5771   0.5779   0.5811   0.5991   0.6005   0.6036   0.6088   0.6124
  0.6145   0.6193   0.6271   0.6440   0.6468   0.6475   0.6601   0.6625
  0.6756   0.6836   0.6958   0.7011   0.7141   0.7195   0.7390   0.7819
  0.7849   0.7898   0.7941   0.8037   0.8137   0.8255   0.8298   0.8349
  0.8359   0.8370   0.8377   0.8402   0.8429   0.8450   0.8467   0.8525
  0.8539   0.8551   0.8690   0.8707   0.8711   0.8809   0.8908   0.8935
  0.8942   0.8989   0.9014   0.9063   0.9198   0.9214   0.9275   0.9326
  0.9400   0.9413   0.9431   0.9477   0.9538   0.9613   0.9634   0.9783
  0.9807   0.9923   0.9941   1.0134   1.0221   1.0313   1.0425   1.0527
  1.0686   1.0708   1.0820   1.0973   1.1058   1.1516   1.1717   1.1828
  1.1842   1.2002   1.2061   1.2389   1.2419   1.2511   1.2675   1.2691
  1.2734   1.2747   1.2835   1.2913   1.2952   1.3114   1.3191   1.3265
  1.3629   1.3863   1.3921   1.4155   1.4615   1.4634   1.4883   1.5259
  1.5277   1.5540   1.5605   1.5726   1.6034   1.6080   1.6490   1.6507
  1.6747   1.6937   1.6999   1.7200   1.7402   1.7476   1.7721   1.7913
  1.8081   1.8172   1.8231   1.8307   1.8660   1.8831   1.8875   1.9179
  1.9268   1.9478   1.9706   1.9711   1.9938   1.9968   2.0490   2.0705
  2.1175   2.1188   2.1260   2.1364   2.2207   2.2224   2.2301   2.2337
  2.2393   2.2477   2.2625   2.2693   2.2769   2.3101   2.3179   2.3365
  2.3382   2.3430   2.3449   2.3903   2.4078   2.4130   2.4178   2.4291
  2.4374   2.4528   2.4741   2.4855   2.5012   2.5208   2.5234   2.5503
  2.5620   2.5678   2.5980   2.6347   2.6381   2.6565   2.6649   2.6844
  2.7011   2.7237   2.7353   2.7366   2.7581   2.7755   2.7982   2.8193
  2.8238   2.8306   2.8644   2.8888   2.9593   2.9776   3.0465   3.0658
  3.0975   3.1097   3.1200   3.1286   3.1376   3.1472   3.2020   3.2325
  3.2378   3.2757   3.3227   3.4244   3.5017   3.5056   3.5513   3.6273
  3.6955   3.7853   3.8286   3.8813   3.9207   4.0616   4.1249   4.3097
  4.8005   4.8110   9.7369   9.7723   9.7824   9.8059   9.8124   9.8371
  9.8578  23.2786  23.5301  23.7675  23.8140  23.8669  23.9069  23.9205
 23.9389  23.9752  24.0503  24.0800  24.1427  25.7646  25.7841  25.8179
 25.8426  25.8554  25.9706  25.9726  26.0870  26.0964  26.1238  26.1898
 26.2500  26.3543  26.3689  26.4815  26.5421  26.5884  26.6931  26.7678
 26.8197  27.1414 215.7280 215.7648 215.7775 215.8051 215.8131 215.8475
215.8665
 --------------------------------------------------------------

          Ground-State Mulliken Net Atomic Charges

     Atom                 Charge (a.u.)
  ----------------------------------------
      1 C                    -0.580371
      2 C                    -1.354662
      3 Cl                    0.612278
      4 C                     0.078469
      5 Cl                    0.635319
      6 C                     0.323900
      7 Cl                    0.675862
      8 C                     0.037091
      9 Cl                    0.634808
     10 C                    -1.383972
     11 Cl                    0.621053
     12 C                     0.529300
     13 C                    -1.530196
     14 Cl                    0.396072
     15 C                    -0.184959
     16 H                     0.235594
     17 C                     0.526251
     18 Cl                    0.490911
     19 C                    -0.775637
     20 H                     0.203550
     21 C                    -0.394065
     22 H                     0.203404
  ----------------------------------------
  Sum of atomic charges =     0.000000

 -----------------------------------------------------------------
                    Cartesian Multipole Moments
 -----------------------------------------------------------------
    Charge (ESU x 10^10)
                -0.0000
    Dipole Moment (Debye)
         X       0.2826      Y       1.1388      Z      -0.6362
       Tot       1.3347
    Quadrupole Moments (Debye-Ang)
        XX    -159.7194     XY       0.4620     YY    -153.8474
        XZ      -0.0112     YZ      -2.5702     ZZ    -158.3993
    Octopole Moments (Debye-Ang^2)
       XXX     -88.0959    XXY      24.6868    XYY     -12.0920
       YYY      96.9462    XXZ       7.9846    XYZ      -3.0941
       YYZ      -9.7069    XZZ     -29.5644    YZZ      36.8458
       ZZZ       5.5303
    Hexadecapole Moments (Debye-Ang^3)
      XXXX   -7071.7592   XXXY      42.4921   XXYY   -1339.5979
      XYYY      63.5546   YYYY   -1146.5951   XXXZ    1367.0689
      XXYZ     -94.5129   XYYZ     420.7024   YYYZ    -337.0450
      XXZZ   -1839.6252   XYZZ      41.3123   YYZZ    -831.7334
      XZZZ    1352.1778   YZZZ    -300.3463   ZZZZ   -3916.7497
 -----------------------------------------------------------------
Archival summary:
1\1\november\OPT\ProcedureUnspecified\BasisUnspecified\l7123\taweetha\WedJan816:26:112020WedJan816:26:112020\0\\#,OPT,ProcedureUnspecified,BasisUnspecified,\\0,1\Cl\C,1,1.74328\C,2,1.40001,1,119.857\C,2,1.40035,1,118.775,3,179.733,0\C,4,1.40009,2,118.337,1,-179.954,0\C,5,1.40001,4,121.293,2,0.215035,0\C,3,1.40154,2,119.405,1,179.771,0\C,4,1.49217,2,120.699,1,0.619273,0\C,8,1.39805,4,120.192,2,88.8699,0\H,9,1.08371,8,118.988,4,0.33694,0\C,9,1.38985,8,121.602,4,-179.501,0\H,11,1.08204,9,120.788,8,179.852,0\C,11,1.39135,9,118.844,8,-0.0243932,0\C,13,1.38949,11,121.303,9,-0.0941523,0\H,14,1.08094,13,120.947,11,-179.96,0\C,14,1.39158,13,118.655,11,0.129525,0\Cl,7,1.73581,3,119.951,2,-179.805,0\Cl,3,1.73591,2,120.432,1,-0.158158,0\Cl,6,1.73596,5,120.397,4,179.856,0\Cl,5,1.743,4,118.858,2,179.951,0\Cl,16,1.75406,14,118.098,13,179.801,0\Cl,13,1.75427,11,119.65,9,179.849,0\\\@

 Total job time:  18717.04s(wall), 18715.81s(cpu) 
 Wed Jan  8 16:26:11 2020

        *************************************************************
        *                                                           *
        *  Thank you very much for using Q-Chem.  Have a nice day.  *
        *                                                           *
        *************************************************************


 
User input: 2 of 2 
 
                  Welcome to Q-Chem
     A Quantum Leap Into The Future Of Chemistry


 Q-Chem 5.2 (devel), Q-Chem, Inc., Pleasanton, CA (2019)

 Yihan Shao,  Zhengting Gan,  E. Epifanovsky,  A. T. B. Gilbert,  M. Wormit,  
 J. Kussmann,  A. W. Lange,  A. Behn,  Jia Deng,  Xintian Feng,  D. Ghosh,  
 M. Goldey,  P. R. Horn,  L. D. Jacobson,  I. Kaliman,  T. Kus,  A. Landau,  
 Jie Liu,  E. I. Proynov,  R. M. Richard,  R. P. Steele,  E. J. Sundstrom,  
 H. L. Woodcock III,  P. M. Zimmerman,  D. Zuev,  B. Albrecht,  E. Alguire,  
 S. A. Baeppler,  D. Barton,  Z. Benda,  Y. A. Bernard,  E. J. Berquist,  
 K. B. Bravaya,  H. Burton,  D. Casanova,  Chun-Min Chang,  Yunqing Chen,  
 A. Chien,  K. D. Closser,  M. P. Coons,  S. Coriani,  S. Dasgupta,  
 A. L. Dempwolff,  M. Diedenhofen,  Hainam Do,  R. G. Edgar,  Po-Tung Fang,  
 S. Faraji,  S. Fatehi,  Qingguo Feng,  K. D. Fenk,  J. Fosso-Tande,  
 J. Gayvert,  Qinghui Ge,  A. Ghysels,  G. Gidofalvi,  J. Gomes,  
 J. Gonthier,  A. Gunina,  D. Hait,  M. W. D. Hanson-Heine,  
 P. H. P. Harbach,  A. W. Hauser,  M. F. Herbst,  J. E. Herr,  
 E. G. Hohenstein,  Z. C. Holden,  Kerwin Hui,  B. C. Huynh,  T.-C. Jagau,  
 Hyunjun Ji,  B. Kaduk,  K. Khistyaev,  Jaehoon Kim,  P. Klunzinger,  K. Koh,  
 D. Kosenkov,  L. Koulias,  T. Kowalczyk,  C. M. Krauter,  A. Kunitsa,  
 Ka Un Lao,  A. Laurent,  K. V. Lawler,  Joonho Lee,  D. Lefrancois,  
 S. Lehtola,  D. S. Levine,  Yi-Pei Li,  You-Sheng Lin,  Fenglai Liu,  
 E. Livshits,  A. Luenser,  P. Manohar,  E. Mansoor,  S. F. Manzer,  
 Shan-Ping Mao,  Yuezhi Mao,  N. Mardirossian,  A. V. Marenich,  
 T. Markovich,  L. A. Martinez-Martinez,  S. A. Maurer,  N. J. Mayhall,  
 S. C. McKenzie,  J.-M. Mewes,  P. Morgante,  A. F. Morrison,  
 J. W. Mullinax,  K. Nanda,  T. S. Nguyen-Beck,  R. Olivares-Amaya,  
 J. A. Parkhill,  Zheng Pei,  T. M. Perrine,  F. Plasser,  P. Pokhilko,  
 S. Prager,  A. Prociuk,  E. Ramos,  D. R. Rehn,  F. Rob,  M. Scheurer,  
 M. Schneider,  N. Sergueev,  S. M. Sharada,  S. Sharma,  D. W. Small,  
 T. Stauch,  T. Stein,  Yu-Chuan Su,  A. J. W. Thom,  A. Tkatchenko,  
 T. Tsuchimochi,  N. M. Tubman,  L. Vogt,  M. L. Vidal,  O. Vydrov,  
 M. A. Watson,  J. Wenzel,  M. de Wergifosse,  T. A. Wesolowski,  A. White,  
 J. Witte,  A. Yamada,  Jun Yang,  K. Yao,  S. Yeganeh,  S. R. Yost,  
 Zhi-Qiang You,  A. Zech,  Igor Ying Zhang,  Xing Zhang,  Yan Zhao,  
 Ying Zhu,  B. R. Brooks,  G. K. L. Chan,  C. J. Cramer,  M. S. Gordon,  
 W. J. Hehre,  A. Klamt,  M. W. Schmidt,  C. D. Sherrill,  D. G. Truhlar,  
 A. Aspuru-Guzik,  R. Baer,  A. T. Bell,  N. A. Besley,  Jeng-Da Chai,  
 A. E. DePrince, III,  R. A. DiStasio Jr.,  A. Dreuw,  B. D. Dunietz,  
 T. R. Furlani,  Chao-Ping Hsu,  Yousung Jung,  Jing Kong,  D. S. Lambrecht,  
 WanZhen Liang,  C. Ochsenfeld,  V. A. Rassolov,  L. V. Slipchenko,  
 J. E. Subotnik,  T. Van Voorhis,  J. M. Herbert,  A. I. Krylov,  
 P. M. W. Gill,  M. Head-Gordon

 Contributors to earlier versions of Q-Chem not listed above: 
 R. D. Adamson,  B. Austin,  J. Baker,  G. J. O. Beran,  K. Brandhorst,  
 S. T. Brown,  E. F. C. Byrd,  A. K. Chakraborty,  C.-L. Cheng,  
 Siu Hung Chien,  D. M. Chipman,  D. L. Crittenden,  H. Dachsel,  
 R. J. Doerksen,  A. D. Dutoi,  L. Fusti-Molnar,  W. A. Goddard III,  
 A. Golubeva-Zadorozhnaya,  S. R. Gwaltney,  G. Hawkins,  A. Heyden,  
 S. Hirata,  G. Kedziora,  F. J. Keil,  C. Kelley,  Jihan Kim,  R. A. King,  
 R. Z. Khaliullin,  P. P. Korambath,  W. Kurlancheek,  A. M. Lee,  M. S. Lee,  
 S. V. Levchenko,  Ching Yeh Lin,  D. Liotard,  R. C. Lochan,  I. Lotan,  
 P. E. Maslen,  N. Nair,  D. P. O'Neill,  D. Neuhauser,  E. Neuscamman,  
 C. M. Oana,  R. Olson,  B. Peters,  R. Peverati,  P. A. Pieniazek,  
 Y. M. Rhee,  J. Ritchie,  M. A. Rohrdanz,  E. Rosta,  N. J. Russ,  
 H. F. Schaefer III,  N. E. Schultz,  N. Shenvi,  A. C. Simmonett,  A. Sodt,  
 D. Stuck,  K. S. Thanthiriwatte,  V. Vanovschi,  Tao Wang,  A. Warshel,  
 C. F. Williams,  Q. Wu,  X. Xu,  W. Zhang

 Please cite Q-Chem as follows:
 Y. Shao et al., Mol. Phys. 113, 184-215 (2015)
 DOI: 10.1080/00268976.2014.952696

 Q-Chem 5.2.1 for Intel X86 EM64T Linux

 Parts of Q-Chem use Armadillo 8.300.2 (Tropical Shenanigans).
 http://arma.sourceforge.net/

 Q-Chem begins on Wed Jan  8 16:26:11 2020  

Host: 
0

     Scratch files written to /scratch/taweetham/qchem6415//
NAlpha2: 194
NElect   194
Mult     1
The previous job contains 0 fragments, simply inherited here

 Q-Chem warning in module libgen/rem_setup.C, line 2168:

 Setting Thresh to 1e-14


Checking the input file for inconsistencies... 	...done.

--------------------------------------------------------------
User input:
--------------------------------------------------------------

$MOLECULE
READ
$END

$REM
   JOB_TYPE 	FREQUENCY
   BASIS 	6-311++G**
   METHOD	B3LYP
   SCF_GUESS_ALWAYS     TRUE
   S2THRESH     15
   THRESH       15
   MEM_TOTAL    10000
$END

--------------------------------------------------------------
 ----------------------------------------------------------------
             Standard Nuclear Orientation (Angstroms)
    I     Atom           X                Y                Z
 ----------------------------------------------------------------
    1      C       0.0941002979    -0.0043783408    -0.2103512111
    2      C       0.8179685350    -1.2027805493    -0.2000888813
    3      Cl     -0.0532605202    -2.7121195823    -0.2300148027
    4      C       2.2174240301    -1.2067010847    -0.1609700058
    5      Cl      3.0915033469    -2.7064612546    -0.1452446818
    6      C       2.9101369716     0.0114836790    -0.1319937360
    7      Cl      4.6450808263     0.0202753409    -0.0780097954
    8      C       2.2043429198     1.2222618338    -0.1455567781
    9      Cl      3.0610408423     2.7316637454    -0.1117636456
   10      C       0.8050433796     1.2018156706    -0.1850357330
   11      Cl     -0.0848452905     2.7008144571    -0.1962473601
   12      C      -1.3972309258    -0.0087355164    -0.2601376079
   13      C      -2.1764649897    -0.0272758611     0.9006098103
   14      Cl     -1.4081409989    -0.0546356468     2.4772011328
   15      C      -3.5670851813    -0.0215762525     0.8492166041
   16      H      -4.1481514487    -0.0355810632     1.7605846517
   17      C      -4.1878224550     0.0042858967    -0.3936478343
   18      Cl     -5.9403711201     0.0166636272    -0.4703058493
   19      C      -3.4471985594     0.0215969201    -1.5713701165
   20      H      -3.9463334119     0.0421538605    -2.5311923448
   21      C      -2.0596902884     0.0146303518    -1.4910517015
   22      H      -1.4737780066     0.0302550417    -2.4025841245
 ----------------------------------------------------------------
 Molecular Point Group                 C1    NOp =  1
 Largest Abelian Subgroup              C1    NOp =  1
 Nuclear Repulsion Energy =        2372.80735476 hartrees
 There are       97 alpha and       97 beta electrons
 Requested basis set is 6-311++G(d,p)
 There are 178 shells and 495 basis functions

 Total QAlloc Memory Limit  10000 MB
 Mega-Array Size       188 MB
 MEM_STATIC part       192 MB
 A cutoff of  1.0D-15 yielded  11640 shell pairs
 There are     99869 function pairs (    107376 Cartesian)
 Smallest overlap matrix eigenvalue = 1.10E-07
 Linear dependence detected in AO basis
 Number of orthogonalized atomic orbitals = 490
 Maximum deviation from orthogonality = 6.096E-10
 Guess from superposition of atomic densities
 Warning:  Energy on first SCF cycle will be non-variational
 SAD guess density has 194.000000 electrons

 -----------------------------------------------------------------------
  General SCF calculation program by
  Eric Jon Sundstrom, Paul Horn, Yuezhi Mao, Dmitri Zuev, Alec White,
  David Stuck, Shaama M.S., Shane Yost, Joonho Lee, David Small,
  Daniel Levine, Susi Lehtola, Hugh Burton, Evgeny Epifanovsky,
  Bang C. Huynh
 -----------------------------------------------------------------------
 Exchange:     0.2000 Hartree-Fock + 0.0800 Slater + 0.7200 B88
 Correlation:  0.1900 VWN1RPA + 0.8100 LYP
 Using SG-1 standard quadrature grid
 A restricted SCF calculation will be
 performed using DIIS
 SCF converges when DIIS error is below 1.0e-08
 ---------------------------------------
  Cycle       Energy         DIIS error
 ---------------------------------------
    1   -3685.2054643697      2.73e-02  
    2   -3680.6324225741      1.90e-03  
    3   -3680.5681878439      2.31e-03  
    4   -3680.7317172581      5.99e-04  
    5   -3680.7411683470      2.89e-04  
    6   -3680.7435886198      9.08e-05  
    7   -3680.7438099765      3.17e-05  
    8   -3680.7438388432      9.50e-06  
    9   -3680.7438414745      2.54e-06  
   10   -3680.7438416498      8.82e-07  
   11   -3680.7438416714      1.55e-07  
   12   -3680.7438416718      8.27e-08  
   13   -3680.7438416722      2.79e-08  
   14   -3680.7438416723      6.95e-09  Convergence criterion met
 ---------------------------------------
 SCF time:   CPU 823.38s  wall 824.00s 
 SCF   energy in the final basis set =    -3680.7438416723
 Total energy in the final basis set =    -3680.7438416723

 --------------------------------------------------------------

                    Orbital Energies (a.u.)
 --------------------------------------------------------------

 Alpha MOs
 -- Occupied --
********-101.5834-101.5833-101.5819-101.5819-101.5735-101.5721 -10.2884
-10.2852 -10.2852 -10.2838 -10.2838 -10.2688 -10.2660 -10.2455 -10.2298
-10.2162 -10.2162 -10.2118  -9.4991  -9.4981  -9.4980  -9.4966  -9.4966
 -9.4882  -9.4867  -7.2640  -7.2631  -7.2630  -7.2616  -7.2615  -7.2540
 -7.2531  -7.2530  -7.2529  -7.2528  -7.2519  -7.2518  -7.2515  -7.2515
 -7.2512  -7.2506  -7.2505  -7.2431  -7.2426  -7.2416  -7.2412  -0.9739
 -0.9355  -0.9280  -0.9149  -0.8937  -0.8826  -0.8724  -0.8525  -0.8417
 -0.7964  -0.7737  -0.7487  -0.7425  -0.6613  -0.6476  -0.6354  -0.6149
 -0.5645  -0.5564  -0.5260  -0.5213  -0.4972  -0.4878  -0.4759  -0.4710
 -0.4699  -0.4629  -0.4449  -0.4445  -0.4277  -0.4146  -0.4079  -0.4057
 -0.3932  -0.3825  -0.3658  -0.3620  -0.3610  -0.3580  -0.3498  -0.3403
 -0.3399  -0.3359  -0.3330  -0.3297  -0.3169  -0.2835  -0.2780  -0.2705
 -0.2698
 -- Virtual --
 -0.0665  -0.0653  -0.0614  -0.0531  -0.0493  -0.0204  -0.0109  -0.0088
 -0.0004   0.0072   0.0074   0.0156   0.0215   0.0259   0.0292   0.0300
  0.0411   0.0454   0.0504   0.0510   0.0595   0.0613   0.0655   0.0745
  0.0783   0.0792   0.0812   0.0831   0.0843   0.0906   0.0919   0.0961
  0.0988   0.1032   0.1061   0.1079   0.1128   0.1129   0.1162   0.1165
  0.1198   0.1243   0.1273   0.1295   0.1348   0.1381   0.1412   0.1461
  0.1470   0.1477   0.1552   0.1583   0.1598   0.1721   0.1742   0.1759
  0.1767   0.1782   0.1853   0.1902   0.1918   0.1988   0.2000   0.2038
  0.2099   0.2112   0.2158   0.2208   0.2222   0.2305   0.2326   0.2368
  0.2407   0.2423   0.2490   0.2543   0.2564   0.2598   0.2613   0.2656
  0.2688   0.2738   0.2755   0.2771   0.2805   0.2842   0.2886   0.2909
  0.2915   0.2944   0.3019   0.3049   0.3088   0.3171   0.3268   0.3376
  0.3486   0.3580   0.3693   0.3836   0.4049   0.4231   0.4263   0.4321
  0.4357   0.4392   0.4497   0.4510   0.4554   0.4593   0.4629   0.4632
  0.4750   0.4760   0.4845   0.4893   0.4932   0.4975   0.5024   0.5063
  0.5073   0.5167   0.5222   0.5429   0.5558   0.5595   0.5699   0.5723
  0.5774   0.5780   0.5813   0.5994   0.6006   0.6035   0.6089   0.6124
  0.6144   0.6196   0.6272   0.6440   0.6467   0.6475   0.6604   0.6628
  0.6756   0.6836   0.6960   0.7013   0.7140   0.7195   0.7390   0.7819
  0.7849   0.7898   0.7941   0.8038   0.8139   0.8256   0.8298   0.8350
  0.8359   0.8371   0.8378   0.8402   0.8431   0.8450   0.8466   0.8526
  0.8538   0.8552   0.8689   0.8707   0.8711   0.8809   0.8908   0.8935
  0.8942   0.8989   0.9014   0.9064   0.9198   0.9215   0.9276   0.9328
  0.9401   0.9412   0.9432   0.9478   0.9538   0.9613   0.9634   0.9782
  0.9807   0.9923   0.9943   1.0134   1.0220   1.0313   1.0426   1.0527
  1.0686   1.0708   1.0820   1.0972   1.1058   1.1516   1.1719   1.1828
  1.1841   1.2003   1.2061   1.2389   1.2418   1.2510   1.2675   1.2690
  1.2734   1.2746   1.2837   1.2912   1.2953   1.3114   1.3192   1.3265
  1.3631   1.3863   1.3919   1.4154   1.4615   1.4634   1.4884   1.5260
  1.5278   1.5540   1.5605   1.5725   1.6035   1.6080   1.6490   1.6507
  1.6747   1.6937   1.6999   1.7200   1.7402   1.7476   1.7721   1.7913
  1.8081   1.8172   1.8231   1.8307   1.8659   1.8831   1.8875   1.9179
  1.9268   1.9478   1.9706   1.9711   1.9937   1.9968   2.0490   2.0705
  2.1175   2.1188   2.1260   2.1363   2.2207   2.2224   2.2300   2.2337
  2.2393   2.2476   2.2626   2.2693   2.2769   2.3101   2.3179   2.3365
  2.3382   2.3430   2.3450   2.3904   2.4079   2.4129   2.4178   2.4287
  2.4375   2.4528   2.4742   2.4855   2.5011   2.5209   2.5234   2.5504
  2.5620   2.5679   2.5979   2.6348   2.6382   2.6565   2.6649   2.6844
  2.7012   2.7238   2.7354   2.7365   2.7581   2.7755   2.7981   2.8193
  2.8238   2.8306   2.8643   2.8888   2.9593   2.9776   3.0465   3.0658
  3.0974   3.1097   3.1200   3.1286   3.1376   3.1472   3.2020   3.2325
  3.2378   3.2756   3.3227   3.4245   3.5017   3.5055   3.5513   3.6273
  3.6955   3.7853   3.8285   3.8813   3.9206   4.0616   4.1249   4.3096
  4.8005   4.8110   9.7370   9.7724   9.7823   9.8060   9.8123   9.8371
  9.8577  23.2786  23.5301  23.7675  23.8140  23.8669  23.9069  23.9205
 23.9389  23.9752  24.0503  24.0800  24.1427  25.7647  25.7839  25.8182
 25.8424  25.8555  25.9703  25.9725  26.0870  26.0963  26.1242  26.1897
 26.2501  26.3544  26.3686  26.4816  26.5417  26.5886  26.6930  26.7676
 26.8197  27.1412 215.7280 215.7648 215.7775 215.8051 215.8130 215.8474
215.8664
 --------------------------------------------------------------

          Ground-State Mulliken Net Atomic Charges

     Atom                 Charge (a.u.)
  ----------------------------------------
      1 C                    -0.590571
      2 C                    -1.338378
      3 Cl                    0.606728
      4 C                     0.079900
      5 Cl                    0.635580
      6 C                     0.311439
      7 Cl                    0.676107
      8 C                     0.038573
      9 Cl                    0.634462
     10 C                    -1.368644
     11 Cl                    0.615835
     12 C                     0.532796
     13 C                    -1.515786
     14 Cl                    0.397298
     15 C                    -0.190088
     16 H                     0.235193
     17 C                     0.522348
     18 Cl                    0.490780
     19 C                    -0.778554
     20 H                     0.203325
     21 C                    -0.402009
     22 H                     0.203666
  ----------------------------------------
  Sum of atomic charges =     0.000000

 -----------------------------------------------------------------
                    Cartesian Multipole Moments
 -----------------------------------------------------------------
    Charge (ESU x 10^10)
                 0.0000
    Dipole Moment (Debye)
         X      -0.4996      Y       0.0176      Z      -1.2372
       Tot       1.3344
    Quadrupole Moments (Debye-Ang)
        XX    -159.6340     XY      -0.0143     YY    -159.4493
        XZ       1.4502     YZ      -0.1079     ZZ    -152.4261
    Octopole Moments (Debye-Ang^2)
       XXX      47.1335    XXY      -0.0009    XYY      11.9675
       YYY      -0.0663    XXZ       7.0329    XYZ       0.3654
       YYZ       4.2920    XZZ      -9.1474    YZZ       0.2192
       ZZZ      -3.4283
    Hexadecapole Moments (Debye-Ang^3)
      XXXX   -8648.3948   XXXY      -0.1651   XXYY   -1856.3973
      XYYY      -0.0261   YYYY   -2498.8098   XXXZ     -36.0962
      XXYZ      -1.2372   XYYZ      -4.3282   YYYZ       1.2468
      XXZZ   -1544.4628   XYZZ      -0.7714   YYZZ    -606.5132
      XZZZ      26.6830   YZZZ      -1.2758   ZZZZ    -894.6230
 -----------------------------------------------------------------
 Calculating MO derivatives via CPSCF
    1     0    69    0.0176772  
    2     0    69    0.0051936  
    3     0    69    0.0006829  
    4     2    67    0.0000704  
    5    56    13    0.0000050  
    6    69     0    0.0000003  Converged
 Time for AOints: 1450.6 s (CPU) 1450.6 s (wall)
 ------------------------------------------------------------------------------
                     AOints        : Timing summary (seconds)
 ------------------------------------------------------------------------------
     job step          cpu (% of tot)      sys (% of tot)     wall (% of tot)
 ------------------------------------------------------------------------------
  AOints            0.1451E+04 (10.0)   0.9000E-05 ( 2.4)   0.1451E+04 (10.0)
 ------------------------------------------------------------------------------
   Grand Totals     0.1449E+05          0.3680E-03          0.1450E+05
 ------------------------------------------------------------------------------
 Polarizability Matrix (a.u.)
            1           2           3
    1-316.8431624   0.3936478 -10.0364963
    2   0.3936478-216.3218690   0.2328855
    3 -10.0364963   0.2328855-164.4442874
 Calculating analytic Hessian of the SCF energy

 Direct stationary perturbation theory relativistic correction:

 rels  =       5.538020864844
 relv  =     -21.472433229725
 rel2e =       5.994790185578
 E_rel =      -9.939622179303

 Hessian of the SCF Energy
            1           2           3           4           5           6
    1   0.6358180  -0.0008495   0.0120942  -0.1658599   0.1175289  -0.0016314
    2  -0.0008495   0.6171954   0.0024045   0.0570387  -0.2357276  -0.0000382
    3   0.0120942   0.0024045   0.1680531  -0.0023933   0.0012990  -0.0579998
    4  -0.1658599   0.0570387  -0.0023933   0.5897219  -0.0466265   0.0116798
    5   0.1175289  -0.2357276   0.0012990  -0.0466265   0.5291724   0.0014432
    6  -0.0016314  -0.0000382  -0.0579998   0.0116798   0.0014432   0.1138898
    7   0.0047231   0.0001198   0.0001269  -0.0702105  -0.0518942  -0.0015509
    8  -0.0193805  -0.0410028  -0.0006132  -0.0551857  -0.1317268  -0.0017793
    9  -0.0002962  -0.0001882   0.0043379  -0.0012344  -0.0013278  -0.0232147
   10  -0.0242921   0.0753093  -0.0001381  -0.2961734  -0.0301527  -0.0061878
   11   0.0239250   0.0310668   0.0006207   0.0321769  -0.0956942   0.0009742
   12  -0.0006455   0.0024191   0.0043471  -0.0065422  -0.0010929  -0.0549547
   13  -0.0030686  -0.0042003  -0.0002142  -0.0203785   0.0330677  -0.0004668
   14  -0.0003015   0.0027705  -0.0000311   0.0122891  -0.0177540   0.0003964
   15  -0.0001840  -0.0001562   0.0035918  -0.0005482   0.0007826   0.0029135
   16   0.0006959   0.0003611  -0.0001082  -0.0265259  -0.0234164  -0.0009771
   17   0.0003322  -0.0661353  -0.0004372  -0.0809627   0.0317727  -0.0027728
   18   0.0001404  -0.0004372   0.0016267  -0.0015456  -0.0005422   0.0037551
   19  -0.0017630  -0.0000095  -0.0002507   0.0039352  -0.0024982   0.0000127
   20  -0.0000106   0.0003948   0.0000071   0.0008665  -0.0032850   0.0000171
   21  -0.0000337   0.0000102  -0.0010571   0.0000754  -0.0001173   0.0035698
   22  -0.0231681  -0.0758545  -0.0011346  -0.0542745   0.0298131  -0.0017931
   23  -0.0244390   0.0299789  -0.0002776   0.0293061  -0.0165584   0.0007797
   24  -0.0009337  -0.0020773   0.0043014  -0.0013648   0.0008426   0.0008412
   25  -0.0030933   0.0041352  -0.0001541   0.0003617  -0.0000480  -0.0000548
   26   0.0002520   0.0028111   0.0000187   0.0000703  -0.0000540  -0.0000530
   27  -0.0001794   0.0001445   0.0035912   0.0000005  -0.0000084  -0.0007723
   28  -0.1637141  -0.0559142  -0.0031468   0.0644763  -0.0281029   0.0020827
   29  -0.1164351  -0.2370282  -0.0035114   0.0294874  -0.0631164   0.0008990
   30  -0.0033136  -0.0022191  -0.0581695   0.0024821  -0.0017759   0.0060301
   31   0.0044505   0.0004035   0.0001622  -0.0010689  -0.0018669  -0.0002058
   32   0.0198318  -0.0408856   0.0000247  -0.0049044   0.0013211  -0.0002358
   33  -0.0000474  -0.0003759   0.0043634  -0.0003034   0.0000507   0.0037249
   34  -0.2157915  -0.0006398  -0.0030476  -0.0213389   0.0120295  -0.0016268
   35  -0.0004129  -0.0750505   0.0003183   0.0267516   0.0037547  -0.0001341
   36  -0.0037680   0.0002305  -0.0772877  -0.0000424   0.0009304   0.0040739
   37  -0.0236554  -0.0004343   0.0254085  -0.0008076  -0.0031364   0.0002995
   38  -0.0002722   0.0027047  -0.0000797   0.0004850  -0.0009918   0.0017479
   39   0.0083349   0.0000017   0.0061597  -0.0031971  -0.0007418  -0.0010931
   40  -0.0015754  -0.0000783   0.0021766   0.0003439  -0.0000300   0.0012019
   41   0.0000515  -0.0022809   0.0000016   0.0005292  -0.0002146  -0.0005279
   42  -0.0028402  -0.0000345  -0.0007675   0.0012058   0.0005965  -0.0007839
   43   0.0011029  -0.0000263   0.0025960  -0.0006721  -0.0005251  -0.0001690
   44  -0.0000866   0.0054934   0.0001767  -0.0009181  -0.0002732  -0.0000810
   45   0.0023449   0.0001470  -0.0040955   0.0001797   0.0008583   0.0000057
   46  -0.0002475  -0.0000151   0.0011766  -0.0001831  -0.0002736  -0.0000258
   47   0.0000095   0.0003210  -0.0000113  -0.0000793   0.0001568  -0.0001202
   48  -0.0002134  -0.0000016   0.0003253  -0.0000247  -0.0000089   0.0000121
   49  -0.0009396   0.0000030   0.0000066   0.0003978   0.0002051  -0.0000645
   50   0.0000086  -0.0007883   0.0000142   0.0002765   0.0001362   0.0000046
   51   0.0006338   0.0000149  -0.0019048  -0.0000465  -0.0000661   0.0002523
   52   0.0014239  -0.0000119  -0.0000644  -0.0005066  -0.0004405   0.0000011
   53  -0.0000064  -0.0005301  -0.0000154   0.0000433  -0.0000240   0.0000434
   54   0.0000316  -0.0000152   0.0002523  -0.0000174   0.0000006  -0.0000002
   55   0.0026035   0.0000706  -0.0026417  -0.0007131  -0.0006453   0.0002112
   56   0.0000086   0.0065156   0.0002052  -0.0010266  -0.0002909  -0.0004360
   57  -0.0023159   0.0002204  -0.0039275  -0.0002760  -0.0005604   0.0000727
   58  -0.0001755   0.0000250  -0.0011159  -0.0002012  -0.0002695   0.0000123
   59  -0.0000048   0.0001568   0.0000143  -0.0000449   0.0001486   0.0000258
   60   0.0000490   0.0000030   0.0001038  -0.0000007  -0.0000453  -0.0000169
   61  -0.0243435   0.0005534  -0.0288178  -0.0005332  -0.0030560  -0.0006965
   62   0.0002551   0.0037201  -0.0000592  -0.0002474  -0.0012877  -0.0003382
   63  -0.0085627   0.0000051   0.0033864   0.0022808  -0.0007128  -0.0003808
   64   0.0008715   0.0000145  -0.0005268   0.0002070   0.0003393  -0.0000433
   65  -0.0000208  -0.0037027  -0.0000711   0.0006747   0.0005356   0.0001806
   66   0.0013444  -0.0000601   0.0007601  -0.0003730   0.0001932   0.0000795
            7           8           9          10          11          12
    1   0.0047231  -0.0193805  -0.0002962  -0.0242921   0.0239250  -0.0006455
    2   0.0001198  -0.0410028  -0.0001882   0.0753093   0.0310668   0.0024191
    3   0.0001269  -0.0006132   0.0043379  -0.0001381   0.0006207   0.0043471
    4  -0.0702105  -0.0551857  -0.0012344  -0.2961734   0.0321769  -0.0065422
    5  -0.0518942  -0.1317268  -0.0013278  -0.0301527  -0.0956942  -0.0010929
    6  -0.0015509  -0.0017793  -0.0232147  -0.0061878   0.0009742  -0.0549547
    7   0.0993805   0.0786359   0.0026725  -0.0205391  -0.0330339  -0.0007873
    8   0.0786359   0.1913509   0.0024412  -0.0110754  -0.0175892  -0.0003703
    9   0.0026725   0.0024412   0.0120399  -0.0008753  -0.0011013   0.0031853
   10  -0.0205391  -0.0110754  -0.0008753   0.5864694   0.0371323   0.0142148
   11  -0.0330339  -0.0175892  -0.0011013   0.0371323   0.5389572   0.0040063
   12  -0.0007873  -0.0003703   0.0031853   0.0142148   0.0040063   0.1066390
   13  -0.0081010   0.0037710  -0.0002154  -0.0722206   0.0570031  -0.0011428
   14  -0.0039623   0.0031779  -0.0001030   0.0567772  -0.1360061   0.0007575
   15  -0.0002560   0.0001312  -0.0007092  -0.0012370   0.0009669  -0.0221213
   16  -0.0022643   0.0007990  -0.0001672  -0.1435911  -0.1162011  -0.0035904
   17   0.0044042   0.0019783   0.0002754  -0.0537609  -0.2462367  -0.0029374
   18  -0.0001288   0.0000146   0.0035277  -0.0031404  -0.0048183  -0.0532819
   19  -0.0012988  -0.0006486  -0.0000527  -0.0381083  -0.0029229  -0.0013108
   20  -0.0012531  -0.0001799  -0.0000480  -0.0231761  -0.0003298  -0.0007558
   21  -0.0000624  -0.0000284   0.0001621  -0.0014335  -0.0001479   0.0034363
   22   0.0006216  -0.0005742   0.0001477   0.0619960   0.0281185   0.0017749
   23  -0.0003662   0.0001074  -0.0000427  -0.0268278  -0.0547648  -0.0010313
   24   0.0000460   0.0000307  -0.0007893   0.0014062   0.0002974   0.0041262
   25  -0.0004414  -0.0009233  -0.0000014  -0.0011672   0.0016401  -0.0000594
   26  -0.0009652  -0.0014723  -0.0000312   0.0044499   0.0011799   0.0001456
   27  -0.0000114  -0.0000522  -0.0001129  -0.0000878   0.0000560   0.0033186
   28  -0.0011516   0.0048622  -0.0002431  -0.0536970  -0.0296691  -0.0017237
   29   0.0018405   0.0013921  -0.0000905  -0.0301469  -0.0172267  -0.0010862
   30  -0.0001597   0.0001842   0.0037394  -0.0021781  -0.0010368   0.0008090
   31   0.0003488  -0.0000875   0.0000247   0.0006080   0.0003644   0.0000587
   32   0.0001163  -0.0019720  -0.0000184   0.0005812   0.0001239  -0.0000146
   33   0.0000255  -0.0000038   0.0001899   0.0001535   0.0000562  -0.0007887
   34  -0.0023394  -0.0024516   0.0002176   0.0009652   0.0018486  -0.0002939
   35   0.0038059  -0.0026385   0.0005615   0.0012075  -0.0035832   0.0004861
   36   0.0000828  -0.0003773  -0.0022387  -0.0000502  -0.0002937   0.0053496
   37   0.0004368   0.0010790   0.0008117  -0.0004573   0.0000342  -0.0008783
   38   0.0015155  -0.0008856  -0.0008123  -0.0001493  -0.0001255  -0.0002411
   39  -0.0000200   0.0007591  -0.0002776  -0.0000596   0.0002232  -0.0001580
   40  -0.0001592  -0.0001435   0.0001077   0.0003952  -0.0002087  -0.0000843
   41   0.0000756   0.0003042  -0.0001328  -0.0001894  -0.0001050   0.0000958
   42  -0.0001343  -0.0000561   0.0002969  -0.0001775  -0.0001009  -0.0000135
   43   0.0003082   0.0000013  -0.0002988   0.0000702  -0.0001015  -0.0001014
   44  -0.0001117   0.0000395   0.0000563   0.0000124   0.0001930  -0.0000553
   45  -0.0002178  -0.0003494  -0.0002188   0.0000224   0.0000805   0.0001840
   46   0.0000581   0.0001053   0.0000346  -0.0000069  -0.0000035  -0.0000511
   47  -0.0000185  -0.0001346   0.0000351  -0.0000009   0.0000136   0.0000022
   48   0.0000146   0.0000038   0.0000061   0.0000180  -0.0000188  -0.0000291
   49  -0.0000464   0.0000678   0.0000198  -0.0001497   0.0004490   0.0000150
   50  -0.0002328   0.0001258  -0.0000205   0.0000194  -0.0000080  -0.0000029
   51   0.0000879  -0.0000115   0.0003023  -0.0000217   0.0000190  -0.0000021
   52  -0.0000878   0.0001723  -0.0000074   0.0001816  -0.0002556  -0.0000012
   53   0.0000238   0.0000165  -0.0000190  -0.0000017  -0.0000113  -0.0000191
   54  -0.0000076   0.0000041  -0.0000056   0.0000067  -0.0000073  -0.0000074
   55   0.0004389  -0.0000739   0.0003544  -0.0000339  -0.0000855   0.0000861
   56  -0.0000524   0.0000372   0.0001385  -0.0000069   0.0001839   0.0003143
   57   0.0001821   0.0002862  -0.0002454   0.0000088  -0.0000355   0.0001605
   58   0.0000645   0.0001050  -0.0000231   0.0000187  -0.0000312   0.0000473
   59  -0.0000134  -0.0001255   0.0000019  -0.0000008   0.0000121   0.0000295
   60  -0.0000123   0.0000120  -0.0000006  -0.0000041  -0.0000012  -0.0000015
   61   0.0003597   0.0010437  -0.0008724  -0.0001765  -0.0002476   0.0010178
   62   0.0014973  -0.0005959   0.0003764  -0.0000532   0.0000536  -0.0005262
   63   0.0001592  -0.0002951   0.0000837  -0.0001522   0.0000759  -0.0001130
   64  -0.0000983  -0.0000991  -0.0001040  -0.0001036   0.0000667   0.0000053
   65  -0.0001305  -0.0002068   0.0000502   0.0000611  -0.0001055  -0.0001213
   66  -0.0000503   0.0000699  -0.0000587  -0.0000733   0.0001969  -0.0000835
           13          14          15          16          17          18
    1  -0.0030686  -0.0003015  -0.0001840   0.0006959   0.0003322   0.0001404
    2  -0.0042003   0.0027705  -0.0001562   0.0003611  -0.0661353  -0.0004372
    3  -0.0002142  -0.0000311   0.0035918  -0.0001082  -0.0004372   0.0016267
    4  -0.0203785   0.0122891  -0.0005482  -0.0265259  -0.0809627  -0.0015456
    5   0.0330677  -0.0177540   0.0007826  -0.0234164   0.0317727  -0.0005422
    6  -0.0004668   0.0003964   0.0029135  -0.0009771  -0.0027728   0.0037551
    7  -0.0081010  -0.0039623  -0.0002560  -0.0022643   0.0044042  -0.0001288
    8   0.0037710   0.0031779   0.0001312   0.0007990   0.0019783   0.0000146
    9  -0.0002154  -0.0001030  -0.0007092  -0.0001672   0.0002754   0.0035277
   10  -0.0722206   0.0567772  -0.0012370  -0.1435911  -0.0537609  -0.0031404
   11   0.0570031  -0.1360061   0.0009669  -0.1162011  -0.2462367  -0.0048183
   12  -0.0011428   0.0007575  -0.0221213  -0.0035904  -0.0029374  -0.0532819
   13   0.1033493  -0.0807984   0.0022301   0.0011744  -0.0001725  -0.0000949
   14  -0.0807984   0.1955562  -0.0010879   0.0202088  -0.0392220   0.0003515
   15   0.0022301  -0.0010879   0.0109347   0.0001188  -0.0002945   0.0033545
   16   0.0011744   0.0202088   0.0001188   0.5101946  -0.0006877   0.0124225
   17  -0.0001725  -0.0392220  -0.0002945  -0.0006877   0.6062818   0.0032885
   18  -0.0000949   0.0003515   0.0033545   0.0124225   0.0032885   0.1068373
   19   0.0004632  -0.0009729   0.0000005  -0.1658526  -0.0006849  -0.0043852
   20  -0.0091831  -0.0059113  -0.0003246  -0.0007020  -0.0383356  -0.0001606
   21  -0.0000314  -0.0000706  -0.0008979  -0.0045409  -0.0001636  -0.0221539
   22  -0.0010996  -0.0044782  -0.0001475  -0.1454499   0.0549927  -0.0024723
   23  -0.0016667   0.0011140  -0.0000831   0.1174638  -0.2447198   0.0022978
   24  -0.0000766  -0.0001725   0.0033061  -0.0021172   0.0004405  -0.0530744
   25   0.0003799   0.0003001   0.0000009   0.0014435   0.0006245  -0.0000764
   26  -0.0002728  -0.0017575  -0.0000233  -0.0197926  -0.0393321  -0.0008744
   27  -0.0000040  -0.0000026   0.0002982  -0.0001316  -0.0002275   0.0033114
   28   0.0003584  -0.0000702  -0.0000004  -0.0277002   0.0803492  -0.0005421
   29   0.0000516  -0.0000588   0.0000194   0.0228026   0.0328923   0.0009162
   30  -0.0000519   0.0000647  -0.0007730  -0.0006997   0.0030855   0.0037975
   31  -0.0004638   0.0009796  -0.0000003  -0.0022146  -0.0044443  -0.0001863
   32   0.0009346  -0.0014515   0.0000376  -0.0008340   0.0019119  -0.0000392
   33   0.0000081   0.0000147  -0.0001080  -0.0001682  -0.0002918   0.0035199
   34   0.0001118  -0.0005507   0.0000303  -0.0006756  -0.0000070   0.0001039
   35   0.0013900  -0.0004508  -0.0000382   0.0000089  -0.0012129   0.0000261
   36   0.0001554  -0.0001292   0.0002017  -0.0001394   0.0000084  -0.0013233
   37  -0.0001706   0.0001192  -0.0000784   0.0002034   0.0000317   0.0003388
   38   0.0000750  -0.0000227  -0.0000111   0.0000078   0.0002146  -0.0000396
   39  -0.0006487   0.0005371   0.0000096   0.0002376  -0.0000021   0.0001578
   40   0.0000618   0.0000101   0.0000083   0.0000132  -0.0000158  -0.0001509
   41   0.0000312  -0.0000003  -0.0000008   0.0000002   0.0001065   0.0000084
   42   0.0002145  -0.0001878  -0.0000280  -0.0000174   0.0000147   0.0000117
   43  -0.0000886   0.0001316   0.0000242   0.0001781  -0.0000022   0.0000251
   44  -0.0000765   0.0000565  -0.0000062  -0.0000048  -0.0000313   0.0000161
   45   0.0000361  -0.0000609   0.0000221   0.0000044  -0.0000010  -0.0000830
   46  -0.0000326   0.0000347  -0.0000051   0.0000238   0.0000004   0.0000186
   47   0.0000020  -0.0000133   0.0000015  -0.0000008  -0.0000162  -0.0000010
   48  -0.0000047   0.0000067   0.0000006  -0.0000032  -0.0000011   0.0000042
   49   0.0002908  -0.0003375   0.0000077  -0.0004603  -0.0000022  -0.0000251
   50  -0.0000008  -0.0000329   0.0000092   0.0000020   0.0000408   0.0000030
   51  -0.0000037   0.0000022  -0.0000247  -0.0000140   0.0000029   0.0000724
   52  -0.0003059   0.0003092  -0.0000075   0.0004067   0.0000023   0.0000166
   53   0.0000069  -0.0000017  -0.0000002  -0.0000022   0.0000011  -0.0000014
   54  -0.0000094   0.0000099  -0.0000009   0.0000154  -0.0000004  -0.0000105
   55  -0.0001053   0.0001435  -0.0000315   0.0001996   0.0000027  -0.0000367
   56  -0.0001185   0.0000784  -0.0000238   0.0000017  -0.0000069   0.0000065
   57   0.0000403  -0.0000224   0.0000202  -0.0000632  -0.0000017  -0.0000745
   58  -0.0000409   0.0000463   0.0000047   0.0000370   0.0000008  -0.0000070
   59   0.0000051  -0.0000176  -0.0000065  -0.0000008  -0.0000090   0.0000023
   60  -0.0000064   0.0000056   0.0000011   0.0000172   0.0000003  -0.0000055
   61  -0.0001467   0.0001651   0.0000634   0.0002110   0.0000034  -0.0002525
   62   0.0000743   0.0000350   0.0000912  -0.0000097   0.0001061  -0.0000150
   63   0.0002570  -0.0002175   0.0000113  -0.0000101   0.0000009   0.0000441
   64   0.0000342  -0.0000422   0.0000071  -0.0000564  -0.0000037  -0.0000253
   65   0.0000769  -0.0000878   0.0000167   0.0000003  -0.0000489   0.0000003
   66   0.0000292  -0.0000608  -0.0000019  -0.0000806  -0.0000055  -0.0000203
           19          20          21          22          23          24
    1  -0.0017630  -0.0000106  -0.0000337  -0.0231681  -0.0244390  -0.0009337
    2  -0.0000095   0.0003948   0.0000102  -0.0758545   0.0299789  -0.0020773
    3  -0.0002507   0.0000071  -0.0010571  -0.0011346  -0.0002776   0.0043014
    4   0.0039352   0.0008665   0.0000754  -0.0542745   0.0293061  -0.0013648
    5  -0.0024982  -0.0032850  -0.0001173   0.0298131  -0.0165584   0.0008426
    6   0.0000127   0.0000171   0.0035698  -0.0017931   0.0007797   0.0008412
    7  -0.0012988  -0.0012531  -0.0000624   0.0006216  -0.0003662   0.0000460
    8  -0.0006486  -0.0001799  -0.0000284  -0.0005742   0.0001074   0.0000307
    9  -0.0000527  -0.0000480   0.0001621   0.0001477  -0.0000427  -0.0007893
   10  -0.0381083  -0.0231761  -0.0014335   0.0619960  -0.0268278   0.0014062
   11  -0.0029229  -0.0003298  -0.0001479   0.0281185  -0.0547648   0.0002974
   12  -0.0013108  -0.0007558   0.0034363   0.0017749  -0.0010313   0.0041262
   13   0.0004632  -0.0091831  -0.0000314  -0.0010996  -0.0016667  -0.0000766
   14  -0.0009729  -0.0059113  -0.0000706  -0.0044782   0.0011140  -0.0001725
   15   0.0000005  -0.0003246  -0.0008979  -0.0001475  -0.0000831   0.0033061
   16  -0.1658526  -0.0007020  -0.0045409  -0.1454499   0.1174638  -0.0021172
   17  -0.0006849  -0.0383356  -0.0001636   0.0549927  -0.2447198   0.0004405
   18  -0.0043852  -0.0001606  -0.0221539  -0.0024723   0.0022978  -0.0530744
   19   0.2385276   0.0009370   0.0070784  -0.0383862   0.0025151  -0.0012797
   20   0.0009370   0.0568038   0.0003690   0.0228047  -0.0000439   0.0007052
   21   0.0070784   0.0003690   0.0105842  -0.0011367   0.0000851   0.0034236
   22  -0.0383862   0.0228047  -0.0011367   0.5870205  -0.0368330   0.0137964
   23   0.0025151  -0.0000439   0.0000851  -0.0368330   0.5383477   0.0014990
   24  -0.0012797   0.0007052   0.0034236   0.0137964   0.0014990   0.1064208
   25   0.0003424   0.0092621   0.0000804  -0.0708875  -0.0562057  -0.0018543
   26   0.0010648  -0.0057790   0.0000091  -0.0559470  -0.1371549  -0.0020891
   27   0.0000152   0.0002480  -0.0008924  -0.0019430  -0.0022744  -0.0220769
   28   0.0039003  -0.0007859   0.0000599  -0.2961035  -0.0344867  -0.0069979
   29   0.0025907  -0.0032659   0.0000311   0.0278250  -0.0957231   0.0005042
   30   0.0000440  -0.0001003   0.0035804  -0.0059236  -0.0015458  -0.0549513
   31  -0.0013175   0.0012423  -0.0000472  -0.0210050   0.0329877  -0.0003680
   32   0.0006334  -0.0001613   0.0000240   0.0110010  -0.0170795   0.0001120
   33  -0.0000480   0.0000422   0.0001631  -0.0007461   0.0008499   0.0031967
   34   0.0008443   0.0000049   0.0000127   0.0010058  -0.0018288  -0.0003264
   35   0.0000027   0.0000771  -0.0000037  -0.0011699  -0.0036133  -0.0006167
   36  -0.0000037  -0.0000010   0.0001093  -0.0000460   0.0001936   0.0053235
   37  -0.0003459  -0.0000010  -0.0000553  -0.0004263  -0.0000615  -0.0008453
   38   0.0000065   0.0000221   0.0000037   0.0001226  -0.0001224   0.0002941
   39  -0.0006047  -0.0000007  -0.0000543  -0.0000517  -0.0002215  -0.0001488
   40  -0.0000720  -0.0000009   0.0000086   0.0003507   0.0002279  -0.0000938
   41  -0.0000044   0.0000007  -0.0000011   0.0001998  -0.0001069  -0.0001082
   42   0.0002368   0.0000003   0.0000021  -0.0001387   0.0000808  -0.0000085
   43  -0.0001948  -0.0000008  -0.0000069   0.0000587   0.0001100  -0.0000995
   44  -0.0000028   0.0000114  -0.0000006  -0.0000170   0.0002086   0.0000222
   45   0.0001852   0.0000010   0.0000208   0.0000087  -0.0000717   0.0001968
   46  -0.0000610  -0.0000003  -0.0000038  -0.0000073   0.0000039  -0.0000498
   47   0.0000015  -0.0000068  -0.0000000   0.0000018   0.0000116   0.0000013
   48  -0.0000194  -0.0000002  -0.0000014   0.0000159   0.0000205  -0.0000293
   49   0.0005314   0.0000024   0.0000139  -0.0001434  -0.0004519   0.0000181
   50  -0.0000031  -0.0000164  -0.0000011  -0.0000214  -0.0000067  -0.0000048
   51  -0.0000044  -0.0000005  -0.0000040  -0.0000132  -0.0000217   0.0000047
   52  -0.0004456  -0.0000025  -0.0000105   0.0001805   0.0002557   0.0000029
   53   0.0000026  -0.0000047   0.0000000   0.0000000  -0.0000154   0.0000244
   54  -0.0000125  -0.0000003  -0.0000012   0.0000055   0.0000070  -0.0000056
   55  -0.0001977  -0.0000020  -0.0000029  -0.0000341   0.0000833   0.0000896
   56   0.0000045   0.0000336  -0.0000001   0.0000086   0.0001839  -0.0003365
   57  -0.0000673  -0.0000002   0.0000184   0.0000083   0.0000467   0.0001337
   58  -0.0000826  -0.0000006  -0.0000009   0.0000195   0.0000319   0.0000464
   59   0.0000019  -0.0000069  -0.0000004  -0.0000007   0.0000094  -0.0000335
   60  -0.0000085  -0.0000002  -0.0000008  -0.0000034   0.0000008  -0.0000037
   61  -0.0004943  -0.0000026   0.0000285  -0.0001666   0.0002570   0.0009820
   62  -0.0000114  -0.0000023   0.0000031   0.0000795   0.0000506   0.0005402
   63   0.0003596   0.0000024  -0.0000192  -0.0001514  -0.0000729  -0.0001169
   64   0.0000758   0.0000006   0.0000081  -0.0001108  -0.0000651   0.0000170
   65  -0.0000018  -0.0000146  -0.0000006  -0.0000589  -0.0000990   0.0001272
   66   0.0001153   0.0000003   0.0000119  -0.0000816  -0.0001996  -0.0000736
           25          26          27          28          29          30
    1  -0.0030933   0.0002520  -0.0001794  -0.1637141  -0.1164351  -0.0033136
    2   0.0041352   0.0028111   0.0001445  -0.0559142  -0.2370282  -0.0022191
    3  -0.0001541   0.0000187   0.0035912  -0.0031468  -0.0035114  -0.0581695
    4   0.0003617   0.0000703   0.0000005   0.0644763   0.0294874   0.0024821
    5  -0.0000480  -0.0000540  -0.0000084  -0.0281029  -0.0631164  -0.0017759
    6  -0.0000548  -0.0000530  -0.0007723   0.0020827   0.0008990   0.0060301
    7  -0.0004414  -0.0009652  -0.0000114  -0.0011516   0.0018405  -0.0001597
    8  -0.0009233  -0.0014723  -0.0000522   0.0048622   0.0013921   0.0001842
    9  -0.0000014  -0.0000312  -0.0001129  -0.0002431  -0.0000905   0.0037394
   10  -0.0011672   0.0044499  -0.0000878  -0.0536970  -0.0301469  -0.0021781
   11   0.0016401   0.0011799   0.0000560  -0.0296691  -0.0172267  -0.0010368
   12  -0.0000594   0.0001456   0.0033186  -0.0017237  -0.0010862   0.0008090
   13   0.0003799  -0.0002728  -0.0000040   0.0003584   0.0000516  -0.0000519
   14   0.0003001  -0.0017575  -0.0000026  -0.0000702  -0.0000588   0.0000647
   15   0.0000009  -0.0000233   0.0002982  -0.0000004   0.0000194  -0.0007730
   16   0.0014435  -0.0197926  -0.0001316  -0.0277002   0.0228026  -0.0006997
   17   0.0006245  -0.0393321  -0.0002275   0.0803492   0.0328923   0.0030855
   18  -0.0000764  -0.0008744   0.0033114  -0.0005421   0.0009162   0.0037975
   19   0.0003424   0.0010648   0.0000152   0.0039003   0.0025907   0.0000440
   20   0.0092621  -0.0057790   0.0002480  -0.0007859  -0.0032659  -0.0001003
   21   0.0000804   0.0000091  -0.0008924   0.0000599   0.0000311   0.0035804
   22  -0.0708875  -0.0559470  -0.0019430  -0.2961035   0.0278250  -0.0059236
   23  -0.0562057  -0.1371549  -0.0022744  -0.0344867  -0.0957231  -0.0015458
   24  -0.0018543  -0.0020891  -0.0220769  -0.0069979   0.0005042  -0.0549513
   25   0.1013503   0.0796323   0.0032192  -0.0198253  -0.0330793  -0.0008723
   26   0.0796323   0.1970841   0.0032912  -0.0122894  -0.0182215  -0.0006443
   27   0.0032192   0.0032912   0.0109402  -0.0006921  -0.0010444   0.0029024
   28  -0.0198253  -0.0122894  -0.0006921   0.5888802   0.0470078   0.0123680
   29  -0.0330793  -0.0182215  -0.0010444   0.0470078   0.5294018   0.0038127
   30  -0.0008723  -0.0006443   0.0029024   0.0123680   0.0038127   0.1138800
   31  -0.0080723   0.0038279  -0.0002020  -0.0714867   0.0526148  -0.0008878
   32  -0.0038757   0.0031645  -0.0000884   0.0558291  -0.1303633   0.0005468
   33  -0.0002666   0.0001411  -0.0007157  -0.0005071   0.0000962  -0.0232221
   34   0.0000990   0.0005515   0.0000304  -0.0212711  -0.0123850  -0.0015220
   35  -0.0013896  -0.0004622   0.0000319  -0.0270628   0.0034398   0.0000341
   36   0.0001402   0.0001212   0.0002035  -0.0003526  -0.0009338   0.0041479
   37  -0.0001671  -0.0001168  -0.0000795  -0.0009030   0.0031055   0.0002821
   38  -0.0000652  -0.0000122   0.0000041  -0.0003450  -0.0009652  -0.0016584
   39  -0.0006428  -0.0005324   0.0000033  -0.0032006   0.0005916  -0.0010842
   40   0.0000638  -0.0000115   0.0000082   0.0003888   0.0000861   0.0011586
   41  -0.0000353  -0.0000061   0.0000051  -0.0005549  -0.0001725   0.0005290
   42   0.0002055   0.0001811  -0.0000280   0.0011159  -0.0005623  -0.0007266
   43  -0.0000912  -0.0001327   0.0000226  -0.0006534   0.0005163  -0.0001466
   44   0.0000819   0.0000570   0.0000056   0.0009275  -0.0002371   0.0000601
   45   0.0000347   0.0000599   0.0000231   0.0002330  -0.0008566  -0.0000030
   46  -0.0000322  -0.0000349  -0.0000059  -0.0001891   0.0002713  -0.0000192
   47  -0.0000010  -0.0000121  -0.0000015   0.0000798   0.0001503   0.0001195
   48  -0.0000046  -0.0000070   0.0000004  -0.0000212   0.0000133   0.0000160
   49   0.0002884   0.0003400   0.0000116   0.0003984  -0.0001927  -0.0000878
   50  -0.0000006  -0.0000371  -0.0000047  -0.0002898   0.0001418   0.0000045
   51   0.0000011  -0.0000041  -0.0000259  -0.0000854   0.0000797   0.0002401
   52  -0.0003036  -0.0003141  -0.0000111  -0.0005180   0.0004416   0.0000125
   53  -0.0000040   0.0000021  -0.0000004  -0.0000371  -0.0000273  -0.0000460
   54  -0.0000102  -0.0000105  -0.0000012  -0.0000202   0.0000020  -0.0000017
   55  -0.0000980  -0.0001478  -0.0000342  -0.0007479   0.0006705   0.0002594
   56   0.0001155   0.0000781   0.0000240   0.0010515  -0.0003445   0.0004194
   57   0.0000447   0.0000260   0.0000224  -0.0002040   0.0005488   0.0000897
   58  -0.0000400  -0.0000474   0.0000043  -0.0002000   0.0002701   0.0000151
   59  -0.0000043  -0.0000163   0.0000065   0.0000465   0.0001480  -0.0000243
   60  -0.0000068  -0.0000065   0.0000013   0.0000006   0.0000527  -0.0000148
   61  -0.0001414  -0.0001601   0.0000638  -0.0004601   0.0029919  -0.0006828
   62  -0.0000844   0.0000292  -0.0000956   0.0001433  -0.0013798   0.0003786
   63   0.0002521   0.0002246   0.0000119   0.0022999   0.0006626  -0.0003507
   64   0.0000328   0.0000429   0.0000064   0.0002159  -0.0003410  -0.0000677
   65  -0.0000750  -0.0000887  -0.0000169  -0.0006954   0.0005666  -0.0001929
   66   0.0000259   0.0000571  -0.0000024  -0.0003982  -0.0001544   0.0000721
           31          32          33          34          35          36
    1   0.0044505   0.0198318  -0.0000474  -0.2157915  -0.0004129  -0.0037680
    2   0.0004035  -0.0408856  -0.0003759  -0.0006398  -0.0750505   0.0002305
    3   0.0001622   0.0000247   0.0043634  -0.0030476   0.0003183  -0.0772877
    4  -0.0010689  -0.0049044  -0.0003034  -0.0213389   0.0267516  -0.0000424
    5  -0.0018669   0.0013211   0.0000507   0.0120295   0.0037547   0.0009304
    6  -0.0002058  -0.0002358   0.0037249  -0.0016268  -0.0001341   0.0040739
    7   0.0003488   0.0001163   0.0000255  -0.0023394   0.0038059   0.0000828
    8  -0.0000875  -0.0019720  -0.0000038  -0.0024516  -0.0026385  -0.0003773
    9   0.0000247  -0.0000184   0.0001899   0.0002176   0.0005615  -0.0022387
   10   0.0006080   0.0005812   0.0001535   0.0009652   0.0012075  -0.0000502
   11   0.0003644   0.0001239   0.0000562   0.0018486  -0.0035832  -0.0002937
   12   0.0000587  -0.0000146  -0.0007887  -0.0002939   0.0004861   0.0053496
   13  -0.0004638   0.0009346   0.0000081   0.0001118   0.0013900   0.0001554
   14   0.0009796  -0.0014515   0.0000147  -0.0005507  -0.0004508  -0.0001292
   15  -0.0000003   0.0000376  -0.0001080   0.0000303  -0.0000382   0.0002017
   16  -0.0022146  -0.0008340  -0.0001682  -0.0006756   0.0000089  -0.0001394
   17  -0.0044443   0.0019119  -0.0002918  -0.0000070  -0.0012129   0.0000084
   18  -0.0001863  -0.0000392   0.0035199   0.0001039   0.0000261  -0.0013233
   19  -0.0013175   0.0006334  -0.0000480   0.0008443   0.0000027  -0.0000037
   20   0.0012423  -0.0001613   0.0000422   0.0000049   0.0000771  -0.0000010
   21  -0.0000472   0.0000240   0.0001631   0.0000127  -0.0000037   0.0001093
   22  -0.0210050   0.0110010  -0.0007461   0.0010058  -0.0011699  -0.0000460
   23   0.0329877  -0.0170795   0.0008499  -0.0018288  -0.0036133   0.0001936
   24  -0.0003680   0.0001120   0.0031967  -0.0003264  -0.0006167   0.0053235
   25  -0.0080723  -0.0038757  -0.0002666   0.0000990  -0.0013896   0.0001402
   26   0.0038279   0.0031645   0.0001411   0.0005515  -0.0004622   0.0001212
   27  -0.0002020  -0.0000884  -0.0007157   0.0000304   0.0000319   0.0002035
   28  -0.0714867   0.0558291  -0.0005071  -0.0212711  -0.0270628  -0.0003526
   29   0.0526148  -0.1303633   0.0000962  -0.0123850   0.0034398  -0.0009338
   30  -0.0008878   0.0005468  -0.0232221  -0.0015220   0.0000341   0.0041479
   31   0.1013382  -0.0794283   0.0017374  -0.0024452  -0.0039914   0.0000361
   32  -0.0794283   0.1897799  -0.0002073   0.0023487  -0.0029133   0.0003859
   33   0.0017374  -0.0002073   0.0119731   0.0002044  -0.0005669  -0.0022155
   34  -0.0024452   0.0023487   0.0002044   0.6440745   0.0003490   0.0020803
   35  -0.0039914  -0.0029133  -0.0005669   0.0003490   0.1780540  -0.0084147
   36   0.0000361   0.0003859  -0.0022155   0.0020803  -0.0084147   0.6216673
   37   0.0004838  -0.0009927   0.0008468  -0.1777755  -0.0010268   0.0608026
   38  -0.0015184  -0.0008840   0.0008050  -0.0018508  -0.0647665   0.0028172
   39  -0.0001217  -0.0007646  -0.0002620   0.1231024   0.0027780  -0.2275457
   40  -0.0001154   0.0001535   0.0000577   0.0055880  -0.0000990   0.0042136
   41  -0.0000427   0.0003650   0.0000488   0.0003361   0.0041886   0.0006664
   42  -0.0001341   0.0000211   0.0003190  -0.0198029   0.0007089  -0.0382807
   43   0.0002681  -0.0000444  -0.0003217  -0.0294209  -0.0010426   0.0691848
   44   0.0001338   0.0000311  -0.0000353  -0.0002680   0.0094046  -0.0006884
   45  -0.0002292   0.0003184  -0.0002232   0.0220449  -0.0004609   0.0371247
   46   0.0000580  -0.0001057   0.0000343  -0.0046694   0.0000528  -0.0016229
   47   0.0000192  -0.0001359  -0.0000370   0.0000506   0.0054158   0.0000830
   48   0.0000152  -0.0000089   0.0000048  -0.0012641   0.0000782   0.0011687
   49  -0.0000495  -0.0000797   0.0000206   0.0017989  -0.0001228   0.0054910
   50   0.0002375   0.0001385   0.0000129  -0.0001086  -0.0062198   0.0011967
   51   0.0001552   0.0000816   0.0003279   0.0041271   0.0011472  -0.0743570
   52  -0.0000847  -0.0001716  -0.0000086  -0.0022088   0.0000547  -0.0007704
   53  -0.0000225   0.0000168   0.0000190   0.0000101  -0.0006953  -0.0000383
   54  -0.0000089  -0.0000082  -0.0000055  -0.0003222  -0.0000448   0.0022069
   55   0.0005250   0.0001440   0.0003740  -0.0219482   0.0014819  -0.0789873
   56   0.0000228   0.0000558  -0.0001481   0.0006497   0.0083327  -0.0001226
   57   0.0001603  -0.0003263  -0.0002649  -0.0301458  -0.0003417   0.0279695
   58   0.0000685  -0.0001066  -0.0000231  -0.0047280   0.0000192   0.0006760
   59   0.0000169  -0.0001248  -0.0000012   0.0000303   0.0068511   0.0000875
   60  -0.0000121  -0.0000181  -0.0000007   0.0008014   0.0000975   0.0018452
   61   0.0002749  -0.0011233  -0.0009169  -0.1600738   0.0009518  -0.0432313
   62  -0.0016158  -0.0007464  -0.0004466   0.0021408  -0.0617332   0.0037924
   63   0.0000776   0.0002636   0.0000671  -0.1101545   0.0039741  -0.2694867
   64  -0.0000966   0.0000931  -0.0001029   0.0102289   0.0002505  -0.0138591
   65   0.0001687  -0.0001908  -0.0000222  -0.0002677   0.0038162   0.0004891
   66  -0.0000233  -0.0000852  -0.0000437   0.0157551   0.0003806  -0.0186531
           37          38          39          40          41          42
    1  -0.0236554  -0.0002722   0.0083349  -0.0015754   0.0000515  -0.0028402
    2  -0.0004343   0.0027047   0.0000017  -0.0000783  -0.0022809  -0.0000345
    3   0.0254085  -0.0000797   0.0061597   0.0021766   0.0000016  -0.0007675
    4  -0.0008076   0.0004850  -0.0031971   0.0003439   0.0005292   0.0012058
    5  -0.0031364  -0.0009918  -0.0007418  -0.0000300  -0.0002146   0.0005965
    6   0.0002995   0.0017479  -0.0010931   0.0012019  -0.0005279  -0.0007839
    7   0.0004368   0.0015155  -0.0000200  -0.0001592   0.0000756  -0.0001343
    8   0.0010790  -0.0008856   0.0007591  -0.0001435   0.0003042  -0.0000561
    9   0.0008117  -0.0008123  -0.0002776   0.0001077  -0.0001328   0.0002969
   10  -0.0004573  -0.0001493  -0.0000596   0.0003952  -0.0001894  -0.0001775
   11   0.0000342  -0.0001255   0.0002232  -0.0002087  -0.0001050  -0.0001009
   12  -0.0008783  -0.0002411  -0.0001580  -0.0000843   0.0000958  -0.0000135
   13  -0.0001706   0.0000750  -0.0006487   0.0000618   0.0000312   0.0002145
   14   0.0001192  -0.0000227   0.0005371   0.0000101  -0.0000003  -0.0001878
   15  -0.0000784  -0.0000111   0.0000096   0.0000083  -0.0000008  -0.0000280
   16   0.0002034   0.0000078   0.0002376   0.0000132   0.0000002  -0.0000174
   17   0.0000317   0.0002146  -0.0000021  -0.0000158   0.0001065   0.0000147
   18   0.0003388  -0.0000396   0.0001578  -0.0001509   0.0000084   0.0000117
   19  -0.0003459   0.0000065  -0.0006047  -0.0000720  -0.0000044   0.0002368
   20  -0.0000010   0.0000221  -0.0000007  -0.0000009   0.0000007   0.0000003
   21  -0.0000553   0.0000037  -0.0000543   0.0000086  -0.0000011   0.0000021
   22  -0.0004263   0.0001226  -0.0000517   0.0003507   0.0001998  -0.0001387
   23  -0.0000615  -0.0001224  -0.0002215   0.0002279  -0.0001069   0.0000808
   24  -0.0008453   0.0002941  -0.0001488  -0.0000938  -0.0001082  -0.0000085
   25  -0.0001671  -0.0000652  -0.0006428   0.0000638  -0.0000353   0.0002055
   26  -0.0001168  -0.0000122  -0.0005324  -0.0000115  -0.0000061   0.0001811
   27  -0.0000795   0.0000041   0.0000033   0.0000082   0.0000051  -0.0000280
   28  -0.0009030  -0.0003450  -0.0032006   0.0003888  -0.0005549   0.0011159
   29   0.0031055  -0.0009652   0.0005916   0.0000861  -0.0001725  -0.0005623
   30   0.0002821  -0.0016584  -0.0010842   0.0011586   0.0005290  -0.0007266
   31   0.0004838  -0.0015184  -0.0001217  -0.0001154  -0.0000427  -0.0001341
   32  -0.0009927  -0.0008840  -0.0007646   0.0001535   0.0003650   0.0000211
   33   0.0008468   0.0008050  -0.0002620   0.0000577   0.0000488   0.0003190
   34  -0.1777755  -0.0018508   0.1231024   0.0055880   0.0003361  -0.0198029
   35  -0.0010268  -0.0647665   0.0027780  -0.0000990   0.0041886   0.0007089
   36   0.0608026   0.0028172  -0.2275457   0.0042136   0.0006664  -0.0382807
   37   0.6160216  -0.0005069  -0.0523021  -0.0625868   0.0009473  -0.0439611
   38  -0.0005069   0.1261934  -0.0067783   0.0010111  -0.0234271   0.0018781
   39  -0.0523021  -0.0067783   0.5162906  -0.0451206   0.0018783  -0.1308348
   40  -0.0625868   0.0010111  -0.0451206   0.0786174  -0.0016157   0.0735676
   41   0.0009473  -0.0234271   0.0018783  -0.0016157   0.0119189  -0.0030634
   42  -0.0439611   0.0018781  -0.1308348   0.0735676  -0.0030634   0.1898804
   43  -0.3227317   0.0012366  -0.0253732  -0.0182812   0.0003370  -0.0138599
   44   0.0002807  -0.0616601   0.0009336   0.0006961   0.0044058   0.0004225
   45   0.0402856   0.0006172  -0.1106173  -0.0386138   0.0005077  -0.0193233
   46  -0.0126114  -0.0003923   0.0261816   0.0007881  -0.0000233   0.0005082
   47   0.0001171   0.0029750  -0.0001472   0.0000090  -0.0026416  -0.0000519
   48  -0.0035250  -0.0000055   0.0038985  -0.0008963  -0.0000618   0.0009948
   49  -0.0258193   0.0006677  -0.0294512  -0.0020295   0.0000142   0.0007627
   50   0.0017489   0.0072761  -0.0002625  -0.0000738   0.0047971   0.0000021
   51  -0.0920893  -0.0000144   0.0288704   0.0048196  -0.0000162   0.0036177
   52   0.0037627   0.0000529  -0.0019291  -0.0013938   0.0000202  -0.0011660
   53  -0.0000505   0.0047829   0.0001571   0.0000309   0.0000153   0.0000185
   54   0.0021425   0.0001386  -0.0033097  -0.0009778   0.0000100  -0.0004750
   55  -0.0560433  -0.0003645   0.0310423   0.0010236  -0.0000082  -0.0014425
   56  -0.0003753  -0.0055890   0.0000911   0.0000354  -0.0006405   0.0000246
   57   0.0306689   0.0000749  -0.0152578  -0.0021239   0.0000310  -0.0016879
   58  -0.0010538  -0.0000136   0.0008263   0.0001476  -0.0000032  -0.0000812
   59  -0.0000009  -0.0007015  -0.0000257  -0.0000022  -0.0005848  -0.0000108
   60   0.0009627  -0.0000214   0.0002585  -0.0001059  -0.0000113   0.0000513
   61   0.0652129   0.0002439  -0.0247559  -0.0016698  -0.0000882   0.0072085
   62  -0.0008428   0.0100815   0.0014032   0.0000209   0.0039104   0.0000894
   63   0.0339476   0.0011290  -0.0627870   0.0006909   0.0001152  -0.0008288
   64  -0.0005673   0.0000510  -0.0022584   0.0001027   0.0000227  -0.0012691
   65   0.0000885   0.0059070   0.0001227  -0.0000020   0.0001680   0.0000294
   66  -0.0029875   0.0001556  -0.0022065   0.0001481   0.0000262  -0.0013874
           43          44          45          46          47          48
    1   0.0011029  -0.0000866   0.0023449  -0.0002475   0.0000095  -0.0002134
    2  -0.0000263   0.0054934   0.0001470  -0.0000151   0.0003210  -0.0000016
    3   0.0025960   0.0001767  -0.0040955   0.0011766  -0.0000113   0.0003253
    4  -0.0006721  -0.0009181   0.0001797  -0.0001831  -0.0000793  -0.0000247
    5  -0.0005251  -0.0002732   0.0008583  -0.0002736   0.0001568  -0.0000089
    6  -0.0001690  -0.0000810   0.0000057  -0.0000258  -0.0001202   0.0000121
    7   0.0003082  -0.0001117  -0.0002178   0.0000581  -0.0000185   0.0000146
    8   0.0000013   0.0000395  -0.0003494   0.0001053  -0.0001346   0.0000038
    9  -0.0002988   0.0000563  -0.0002188   0.0000346   0.0000351   0.0000061
   10   0.0000702   0.0000124   0.0000224  -0.0000069  -0.0000009   0.0000180
   11  -0.0001015   0.0001930   0.0000805  -0.0000035   0.0000136  -0.0000188
   12  -0.0001014  -0.0000553   0.0001840  -0.0000511   0.0000022  -0.0000291
   13  -0.0000886  -0.0000765   0.0000361  -0.0000326   0.0000020  -0.0000047
   14   0.0001316   0.0000565  -0.0000609   0.0000347  -0.0000133   0.0000067
   15   0.0000242  -0.0000062   0.0000221  -0.0000051   0.0000015   0.0000006
   16   0.0001781  -0.0000048   0.0000044   0.0000238  -0.0000008  -0.0000032
   17  -0.0000022  -0.0000313  -0.0000010   0.0000004  -0.0000162  -0.0000011
   18   0.0000251   0.0000161  -0.0000830   0.0000186  -0.0000010   0.0000042
   19  -0.0001948  -0.0000028   0.0001852  -0.0000610   0.0000015  -0.0000194
   20  -0.0000008   0.0000114   0.0000010  -0.0000003  -0.0000068  -0.0000002
   21  -0.0000069  -0.0000006   0.0000208  -0.0000038  -0.0000000  -0.0000014
   22   0.0000587  -0.0000170   0.0000087  -0.0000073   0.0000018   0.0000159
   23   0.0001100   0.0002086  -0.0000717   0.0000039   0.0000116   0.0000205
   24  -0.0000995   0.0000222   0.0001968  -0.0000498   0.0000013  -0.0000293
   25  -0.0000912   0.0000819   0.0000347  -0.0000322  -0.0000010  -0.0000046
   26  -0.0001327   0.0000570   0.0000599  -0.0000349  -0.0000121  -0.0000070
   27   0.0000226   0.0000056   0.0000231  -0.0000059  -0.0000015   0.0000004
   28  -0.0006534   0.0009275   0.0002330  -0.0001891   0.0000798  -0.0000212
   29   0.0005163  -0.0002371  -0.0008566   0.0002713   0.0001503   0.0000133
   30  -0.0001466   0.0000601  -0.0000030  -0.0000192   0.0001195   0.0000160
   31   0.0002681   0.0001338  -0.0002292   0.0000580   0.0000192   0.0000152
   32  -0.0000444   0.0000311   0.0003184  -0.0001057  -0.0001359  -0.0000089
   33  -0.0003217  -0.0000353  -0.0002232   0.0000343  -0.0000370   0.0000048
   34  -0.0294209  -0.0002680   0.0220449  -0.0046694   0.0000506  -0.0012641
   35  -0.0010426   0.0094046  -0.0004609   0.0000528   0.0054158   0.0000782
   36   0.0691848  -0.0006884   0.0371247  -0.0016229   0.0000830   0.0011687
   37  -0.3227317   0.0002807   0.0402856  -0.0126114   0.0001171  -0.0035250
   38   0.0012366  -0.0616601   0.0006172  -0.0003923   0.0029750  -0.0000055
   39  -0.0253732   0.0009336  -0.1106173   0.0261816  -0.0001472   0.0038985
   40  -0.0182812   0.0006961  -0.0386138   0.0007881   0.0000090  -0.0008963
   41   0.0003370   0.0044058   0.0005077  -0.0000233  -0.0026416  -0.0000618
   42  -0.0138599   0.0004225  -0.0193233   0.0005082  -0.0000519   0.0009948
   43   0.6791909  -0.0014644  -0.0466338  -0.1386687  -0.0018999   0.1328652
   44  -0.0014644   0.1247360  -0.0108085  -0.0019037  -0.0338812   0.0034695
   45  -0.0466338  -0.0108085   0.7309180   0.1326121   0.0034663  -0.2621207
   46  -0.1386687  -0.0019037   0.1326121   0.1459397   0.0019559  -0.1400226
   47  -0.0018999  -0.0338812   0.0034663   0.0019559   0.0232252  -0.0038486
   48   0.1328652   0.0034695  -0.2621207  -0.1400226  -0.0038486   0.2762602
   49  -0.1439719   0.0023866  -0.1087019   0.0099776  -0.0003152   0.0162277
   50   0.0013326  -0.0630005   0.0049128   0.0002079   0.0029362   0.0002878
   51  -0.0442430   0.0046083  -0.2968638  -0.0136086   0.0004201  -0.0180415
   52  -0.0369573   0.0003145  -0.0038242   0.0009446  -0.0000306   0.0005291
   53   0.0007746   0.0045756   0.0000739   0.0000090  -0.0026972  -0.0000784
   54  -0.0291390   0.0002278   0.0013503  -0.0005111  -0.0000822   0.0010747
   55   0.0601134  -0.0006442   0.0265888  -0.0011331   0.0000905  -0.0036121
   56   0.0001480   0.0098598   0.0010772   0.0000920   0.0055662   0.0001734
   57  -0.0176539   0.0011861  -0.0534111  -0.0031651   0.0001755  -0.0029581
   58  -0.0016608  -0.0000167   0.0032331   0.0006073  -0.0000152   0.0007707
   59  -0.0000422   0.0054392   0.0001171   0.0000092   0.0002817   0.0000140
   60   0.0037775   0.0001303  -0.0025411  -0.0006789   0.0000209  -0.0007641
   61  -0.0473053   0.0006609  -0.0287927  -0.0005840   0.0000270  -0.0009091
   62   0.0007220  -0.0044211   0.0004015   0.0000140  -0.0011370  -0.0000189
   63  -0.0297104   0.0003782  -0.0204720  -0.0008555  -0.0000172   0.0001957
   64  -0.0005933   0.0000129  -0.0007945   0.0000294  -0.0000022   0.0000640
   65  -0.0000255  -0.0010056  -0.0000318  -0.0000041  -0.0003774  -0.0000073
   66  -0.0007366  -0.0000201   0.0001161   0.0000594  -0.0000073  -0.0000178
           49          50          51          52          53          54
    1  -0.0009396   0.0000086   0.0006338   0.0014239  -0.0000064   0.0000316
    2   0.0000030  -0.0007883   0.0000149  -0.0000119  -0.0005301  -0.0000152
    3   0.0000066   0.0000142  -0.0019048  -0.0000644  -0.0000154   0.0002523
    4   0.0003978   0.0002765  -0.0000465  -0.0005066   0.0000433  -0.0000174
    5   0.0002051   0.0001362  -0.0000661  -0.0004405  -0.0000240   0.0000006
    6  -0.0000645   0.0000046   0.0002523   0.0000011   0.0000434  -0.0000002
    7  -0.0000464  -0.0002328   0.0000879  -0.0000878   0.0000238  -0.0000076
    8   0.0000678   0.0001258  -0.0000115   0.0001723   0.0000165   0.0000041
    9   0.0000198  -0.0000205   0.0003023  -0.0000074  -0.0000190  -0.0000056
   10  -0.0001497   0.0000194  -0.0000217   0.0001816  -0.0000017   0.0000067
   11   0.0004490  -0.0000080   0.0000190  -0.0002556  -0.0000113  -0.0000073
   12   0.0000150  -0.0000029  -0.0000021  -0.0000012  -0.0000191  -0.0000074
   13   0.0002908  -0.0000008  -0.0000037  -0.0003059   0.0000069  -0.0000094
   14  -0.0003375  -0.0000329   0.0000022   0.0003092  -0.0000017   0.0000099
   15   0.0000077   0.0000092  -0.0000247  -0.0000075  -0.0000002  -0.0000009
   16  -0.0004603   0.0000020  -0.0000140   0.0004067  -0.0000022   0.0000154
   17  -0.0000022   0.0000408   0.0000029   0.0000023   0.0000011  -0.0000004
   18  -0.0000251   0.0000030   0.0000724   0.0000166  -0.0000014  -0.0000105
   19   0.0005314  -0.0000031  -0.0000044  -0.0004456   0.0000026  -0.0000125
   20   0.0000024  -0.0000164  -0.0000005  -0.0000025  -0.0000047  -0.0000003
   21   0.0000139  -0.0000011  -0.0000040  -0.0000105   0.0000000  -0.0000012
   22  -0.0001434  -0.0000214  -0.0000132   0.0001805   0.0000000   0.0000055
   23  -0.0004519  -0.0000067  -0.0000217   0.0002557  -0.0000154   0.0000070
   24   0.0000181  -0.0000048   0.0000047   0.0000029   0.0000244  -0.0000056
   25   0.0002884  -0.0000006   0.0000011  -0.0003036  -0.0000040  -0.0000102
   26   0.0003400  -0.0000371  -0.0000041  -0.0003141   0.0000021  -0.0000105
   27   0.0000116  -0.0000047  -0.0000259  -0.0000111  -0.0000004  -0.0000012
   28   0.0003984  -0.0002898  -0.0000854  -0.0005180  -0.0000371  -0.0000202
   29  -0.0001927   0.0001418   0.0000797   0.0004416  -0.0000273   0.0000020
   30  -0.0000878   0.0000045   0.0002401   0.0000125  -0.0000460  -0.0000017
   31  -0.0000495   0.0002375   0.0001552  -0.0000847  -0.0000225  -0.0000089
   32  -0.0000797   0.0001385   0.0000816  -0.0001716   0.0000168  -0.0000082
   33   0.0000206   0.0000129   0.0003279  -0.0000086   0.0000190  -0.0000055
   34   0.0017989  -0.0001086   0.0041271  -0.0022088   0.0000101  -0.0003222
   35  -0.0001228  -0.0062198   0.0011472   0.0000547  -0.0006953  -0.0000448
   36   0.0054910   0.0011967  -0.0743570  -0.0007704  -0.0000383   0.0022069
   37  -0.0258193   0.0017489  -0.0920893   0.0037627  -0.0000505   0.0021425
   38   0.0006677   0.0072761  -0.0000144   0.0000529   0.0047829   0.0001386
   39  -0.0294512  -0.0002625   0.0288704  -0.0019291   0.0001571  -0.0033097
   40  -0.0020295  -0.0000738   0.0048196  -0.0013938   0.0000309  -0.0009778
   41   0.0000142   0.0047971  -0.0000162   0.0000202   0.0000153   0.0000100
   42   0.0007627   0.0000021   0.0036177  -0.0011660   0.0000185  -0.0004750
   43  -0.1439719   0.0013326  -0.0442430  -0.0369573   0.0007746  -0.0291390
   44   0.0023866  -0.0630005   0.0046083   0.0003145   0.0045756   0.0002278
   45  -0.1087019   0.0049128  -0.2968638  -0.0038242   0.0000739   0.0013503
   46   0.0099776   0.0002079  -0.0136086   0.0009446   0.0000090  -0.0005111
   47  -0.0003152   0.0029362   0.0004201  -0.0000306  -0.0026972  -0.0000822
   48   0.0162277   0.0002878  -0.0180415   0.0005291  -0.0000784   0.0010747
   49   0.5022129  -0.0018924  -0.0051746  -0.1534895   0.0008824  -0.0055440
   50  -0.0018924   0.1249616  -0.0096557   0.0008735  -0.0232747   0.0004113
   51  -0.0051746  -0.0096557   0.6510803  -0.0051466   0.0004254  -0.0406454
   52  -0.1534895   0.0008735  -0.0051466   0.2263386  -0.0014564   0.0089833
   53   0.0008824  -0.0232747   0.0004254  -0.0014564   0.0113781  -0.0005691
   54  -0.0055440   0.0004113  -0.0406454   0.0089833  -0.0005691   0.0376817
   55  -0.1576185  -0.0005425   0.0552491  -0.0395274  -0.0001735   0.0252488
   56  -0.0016987  -0.0645951   0.0034755   0.0002980   0.0045706  -0.0001376
   57   0.1195428   0.0032383  -0.2761650  -0.0013972  -0.0000061   0.0047759
   58   0.0096145  -0.0003378   0.0165732   0.0010289  -0.0000318   0.0004389
   59   0.0002300   0.0023253   0.0003234  -0.0000178  -0.0025493  -0.0000830
   60  -0.0146029   0.0004580  -0.0187319  -0.0004923  -0.0000745   0.0008823
   61  -0.0366752  -0.0012635   0.0799503   0.0029316   0.0000051  -0.0010977
   62  -0.0002131   0.0081938  -0.0009539  -0.0001014   0.0044671   0.0001513
   63   0.0224181  -0.0007102   0.0404322   0.0056300   0.0001037  -0.0038511
   64  -0.0041203   0.0000597  -0.0011489  -0.0013703  -0.0000028   0.0008051
   65   0.0000575   0.0069064   0.0001454   0.0000076   0.0000051  -0.0000041
   66  -0.0009089   0.0001079   0.0015696  -0.0003389   0.0000021   0.0000960
           55          56          57          58          59          60
    1   0.0026035   0.0000086  -0.0023159  -0.0001755  -0.0000048   0.0000490
    2   0.0000706   0.0065156   0.0002204   0.0000250   0.0001568   0.0000030
    3  -0.0026417   0.0002052  -0.0039275  -0.0011159   0.0000143   0.0001038
    4  -0.0007131  -0.0010266  -0.0002760  -0.0002012  -0.0000449  -0.0000007
    5  -0.0006453  -0.0002909  -0.0005604  -0.0002695   0.0001486  -0.0000453
    6   0.0002112  -0.0004360   0.0000727   0.0000123   0.0000258  -0.0000169
    7   0.0004389  -0.0000524   0.0001821   0.0000645  -0.0000134  -0.0000123
    8  -0.0000739   0.0000372   0.0002862   0.0001050  -0.0001255   0.0000120
    9   0.0003544   0.0001385  -0.0002454  -0.0000231   0.0000019  -0.0000006
   10  -0.0000339  -0.0000069   0.0000088   0.0000187  -0.0000008  -0.0000041
   11  -0.0000855   0.0001839  -0.0000355  -0.0000312   0.0000121  -0.0000012
   12   0.0000861   0.0003143   0.0001605   0.0000473   0.0000295  -0.0000015
   13  -0.0001053  -0.0001185   0.0000403  -0.0000409   0.0000051  -0.0000064
   14   0.0001435   0.0000784  -0.0000224   0.0000463  -0.0000176   0.0000056
   15  -0.0000315  -0.0000238   0.0000202   0.0000047  -0.0000065   0.0000011
   16   0.0001996   0.0000017  -0.0000632   0.0000370  -0.0000008   0.0000172
   17   0.0000027  -0.0000069  -0.0000017   0.0000008  -0.0000090   0.0000003
   18  -0.0000367   0.0000065  -0.0000745  -0.0000070   0.0000023  -0.0000055
   19  -0.0001977   0.0000045  -0.0000673  -0.0000826   0.0000019  -0.0000085
   20  -0.0000020   0.0000336  -0.0000002  -0.0000006  -0.0000069  -0.0000002
   21  -0.0000029  -0.0000001   0.0000184  -0.0000009  -0.0000004  -0.0000008
   22  -0.0000341   0.0000086   0.0000083   0.0000195  -0.0000007  -0.0000034
   23   0.0000833   0.0001839   0.0000467   0.0000319   0.0000094   0.0000008
   24   0.0000896  -0.0003365   0.0001337   0.0000464  -0.0000335  -0.0000037
   25  -0.0000980   0.0001155   0.0000447  -0.0000400  -0.0000043  -0.0000068
   26  -0.0001478   0.0000781   0.0000260  -0.0000474  -0.0000163  -0.0000065
   27  -0.0000342   0.0000240   0.0000224   0.0000043   0.0000065   0.0000013
   28  -0.0007479   0.0010515  -0.0002040  -0.0002000   0.0000465   0.0000006
   29   0.0006705  -0.0003445   0.0005488   0.0002701   0.0001480   0.0000527
   30   0.0002594   0.0004194   0.0000897   0.0000151  -0.0000243  -0.0000148
   31   0.0005250   0.0000228   0.0001603   0.0000685   0.0000169  -0.0000121
   32   0.0001440   0.0000558  -0.0003263  -0.0001066  -0.0001248  -0.0000181
   33   0.0003740  -0.0001481  -0.0002649  -0.0000231  -0.0000012  -0.0000007
   34  -0.0219482   0.0006497  -0.0301458  -0.0047280   0.0000303   0.0008014
   35   0.0014819   0.0083327  -0.0003417   0.0000192   0.0068511   0.0000975
   36  -0.0789873  -0.0001226   0.0279695   0.0006760   0.0000875   0.0018452
   37  -0.0560433  -0.0003753   0.0306689  -0.0010538  -0.0000009   0.0009627
   38  -0.0003645  -0.0055890   0.0000749  -0.0000136  -0.0007015  -0.0000214
   39   0.0310423   0.0000911  -0.0152578   0.0008263  -0.0000257   0.0002585
   40   0.0010236   0.0000354  -0.0021239   0.0001476  -0.0000022  -0.0001059
   41  -0.0000082  -0.0006405   0.0000310  -0.0000032  -0.0005848  -0.0000113
   42  -0.0014425   0.0000246  -0.0016879  -0.0000812  -0.0000108   0.0000513
   43   0.0601134   0.0001480  -0.0176539  -0.0016608  -0.0000422   0.0037775
   44  -0.0006442   0.0098598   0.0011861  -0.0000167   0.0054392   0.0001303
   45   0.0265888   0.0010772  -0.0534111   0.0032331   0.0001171  -0.0025411
   46  -0.0011331   0.0000920  -0.0031651   0.0006073   0.0000092  -0.0006789
   47   0.0000905   0.0055662   0.0001755  -0.0000152   0.0002817   0.0000209
   48  -0.0036121   0.0001734  -0.0029581   0.0007707   0.0000140  -0.0007641
   49  -0.1576185  -0.0016987   0.1195428   0.0096145   0.0002300  -0.0146029
   50  -0.0005425  -0.0645951   0.0032383  -0.0003378   0.0023253   0.0004580
   51   0.0552491   0.0034755  -0.2761650   0.0165732   0.0003234  -0.0187319
   52  -0.0395274   0.0002980  -0.0013972   0.0010289  -0.0000178  -0.0004923
   53  -0.0001735   0.0045706  -0.0000061  -0.0000318  -0.0025493  -0.0000745
   54   0.0252488  -0.0001376   0.0047759   0.0004389  -0.0000830   0.0008823
   55   0.6796580  -0.0033344   0.0443570  -0.1161715   0.0025642  -0.1155286
   56  -0.0033344   0.1276440  -0.0111429   0.0026011  -0.0344777   0.0051920
   57   0.0443570  -0.0111429   0.7267947  -0.1179075   0.0052111  -0.2834769
   58  -0.1161715   0.0026011  -0.1179075   0.1213169  -0.0027715   0.1244533
   59   0.0025642  -0.0344777   0.0052111  -0.0027715   0.0243338  -0.0056848
   60  -0.1155286   0.0051920  -0.2834769   0.1244533  -0.0056848   0.2983303
   61  -0.3377110   0.0020523  -0.0470136  -0.0095347   0.0000156   0.0016458
   62   0.0005804  -0.0612986   0.0015164   0.0005705   0.0031738  -0.0000127
   63   0.0216772   0.0012245  -0.1278816  -0.0282016   0.0001387   0.0034140
   64  -0.0124788  -0.0004738   0.0273198   0.0009656  -0.0000153  -0.0002448
   65   0.0001881   0.0041029  -0.0001238  -0.0000248  -0.0042665  -0.0000970
   66  -0.0032158  -0.0000172   0.0052996   0.0002585  -0.0001019   0.0006707
           61          62          63          64          65          66
    1  -0.0243435   0.0002551  -0.0085627   0.0008715  -0.0000208   0.0013444
    2   0.0005534   0.0037201   0.0000051   0.0000145  -0.0037027  -0.0000601
    3  -0.0288178  -0.0000592   0.0033864  -0.0005268  -0.0000711   0.0007601
    4  -0.0005332  -0.0002474   0.0022808   0.0002070   0.0006747  -0.0003730
    5  -0.0030560  -0.0012877  -0.0007128   0.0003393   0.0005356   0.0001932
    6  -0.0006965  -0.0003382  -0.0003808  -0.0000433   0.0001806   0.0000795
    7   0.0003597   0.0014973   0.0001592  -0.0000983  -0.0001305  -0.0000503
    8   0.0010437  -0.0005959  -0.0002951  -0.0000991  -0.0002068   0.0000699
    9  -0.0008724   0.0003764   0.0000837  -0.0001040   0.0000502  -0.0000587
   10  -0.0001765  -0.0000532  -0.0001522  -0.0001036   0.0000611  -0.0000733
   11  -0.0002476   0.0000536   0.0000759   0.0000667  -0.0001055   0.0001969
   12   0.0010178  -0.0005262  -0.0001130   0.0000053  -0.0001213  -0.0000835
   13  -0.0001467   0.0000743   0.0002570   0.0000342   0.0000769   0.0000292
   14   0.0001651   0.0000350  -0.0002175  -0.0000422  -0.0000878  -0.0000608
   15   0.0000634   0.0000912   0.0000113   0.0000071   0.0000167  -0.0000019
   16   0.0002110  -0.0000097  -0.0000101  -0.0000564   0.0000003  -0.0000806
   17   0.0000034   0.0001061   0.0000009  -0.0000037  -0.0000489  -0.0000055
   18  -0.0002525  -0.0000150   0.0000441  -0.0000253   0.0000003  -0.0000203
   19  -0.0004943  -0.0000114   0.0003596   0.0000758  -0.0000018   0.0001153
   20  -0.0000026  -0.0000023   0.0000024   0.0000006  -0.0000146   0.0000003
   21   0.0000285   0.0000031  -0.0000192   0.0000081  -0.0000006   0.0000119
   22  -0.0001666   0.0000795  -0.0001514  -0.0001108  -0.0000589  -0.0000816
   23   0.0002570   0.0000506  -0.0000729  -0.0000651  -0.0000990  -0.0001996
   24   0.0009820   0.0005402  -0.0001169   0.0000170   0.0001272  -0.0000736
   25  -0.0001414  -0.0000844   0.0002521   0.0000328  -0.0000750   0.0000259
   26  -0.0001601   0.0000292   0.0002246   0.0000429  -0.0000887   0.0000571
   27   0.0000638  -0.0000956   0.0000119   0.0000064  -0.0000169  -0.0000024
   28  -0.0004601   0.0001433   0.0022999   0.0002159  -0.0006954  -0.0003982
   29   0.0029919  -0.0013798   0.0006626  -0.0003410   0.0005666  -0.0001544
   30  -0.0006828   0.0003786  -0.0003507  -0.0000677  -0.0001929   0.0000721
   31   0.0002749  -0.0016158   0.0000776  -0.0000966   0.0001687  -0.0000233
   32  -0.0011233  -0.0007464   0.0002636   0.0000931  -0.0001908  -0.0000852
   33  -0.0009169  -0.0004466   0.0000671  -0.0001029  -0.0000222  -0.0000437
   34  -0.1600738   0.0021408  -0.1101545   0.0102289  -0.0002677   0.0157551
   35   0.0009518  -0.0617332   0.0039741   0.0002505   0.0038162   0.0003806
   36  -0.0432313   0.0037924  -0.2694867  -0.0138591   0.0004891  -0.0186531
   37   0.0652129  -0.0008428   0.0339476  -0.0005673   0.0000885  -0.0029875
   38   0.0002439   0.0100815   0.0011290   0.0000510   0.0059070   0.0001556
   39  -0.0247559   0.0014032  -0.0627870  -0.0022584   0.0001227  -0.0022065
   40  -0.0016698   0.0000209   0.0006909   0.0001027  -0.0000020   0.0001481
   41  -0.0000882   0.0039104   0.0001152   0.0000227   0.0001680   0.0000262
   42   0.0072085   0.0000894  -0.0008288  -0.0012691   0.0000294  -0.0013874
   43  -0.0473053   0.0007220  -0.0297104  -0.0005933  -0.0000255  -0.0007366
   44   0.0006609  -0.0044211   0.0003782   0.0000129  -0.0010056  -0.0000201
   45  -0.0287927   0.0004015  -0.0204720  -0.0007945  -0.0000318   0.0001161
   46  -0.0005840   0.0000140  -0.0008555   0.0000294  -0.0000041   0.0000594
   47   0.0000270  -0.0011370  -0.0000172  -0.0000022  -0.0003774  -0.0000073
   48  -0.0009091  -0.0000189   0.0001957   0.0000640  -0.0000073  -0.0000178
   49  -0.0366752  -0.0002131   0.0224181  -0.0041203   0.0000575  -0.0009089
   50  -0.0012635   0.0081938  -0.0007102   0.0000597   0.0069064   0.0001079
   51   0.0799503  -0.0009539   0.0404322  -0.0011489   0.0001454   0.0015696
   52   0.0029316  -0.0001014   0.0056300  -0.0013703   0.0000076  -0.0003389
   53   0.0000051   0.0044671   0.0001037  -0.0000028   0.0000051   0.0000021
   54  -0.0010977   0.0001513  -0.0038511   0.0008051  -0.0000041   0.0000960
   55  -0.3377110   0.0005804   0.0216772  -0.0124788   0.0001881  -0.0032158
   56   0.0020523  -0.0612986   0.0012245  -0.0004738   0.0041029  -0.0000172
   57  -0.0470136   0.0015164  -0.1278816   0.0273198  -0.0001238   0.0052996
   58  -0.0095347   0.0005705  -0.0282016   0.0009656  -0.0000248   0.0002585
   59   0.0000156   0.0031738   0.0001387  -0.0000153  -0.0042665  -0.0001019
   60   0.0016458  -0.0000127   0.0034140  -0.0002448  -0.0000970   0.0006707
   61   0.6903725  -0.0008274  -0.0403926  -0.1393460  -0.0022032   0.1274679
   62  -0.0008274   0.1354148  -0.0099643  -0.0020947  -0.0366347   0.0036866
   63  -0.0403926  -0.0099643   0.6951613   0.1281475   0.0036920  -0.2565262
   64  -0.1393460  -0.0020947   0.1281475   0.1461779   0.0021864  -0.1359359
   65  -0.0022032  -0.0366347   0.0036920   0.0021864   0.0248212  -0.0041645
   66   0.1274679   0.0036866  -0.2565262  -0.1359359  -0.0041645   0.2703998
 **********************************************************************
 **                                                                  **
 **                       VIBRATIONAL ANALYSIS                       **
 **                       --------------------                       **
 **                                                                  **
 **        VIBRATIONAL FREQUENCIES (CM**-1) AND NORMAL MODES         **
 **     FORCE CONSTANTS (mDYN/ANGSTROM) AND REDUCED MASSES (AMU)     **
 **                  INFRARED INTENSITIES (KM/MOL)                   **
 **                                                                  **
 **********************************************************************


 Mode:                 1                      2                      3
 Frequency:        26.20                  34.58                  37.76
 Force Cnst:      0.0068                 0.0167                 0.0140
 Red. Mass:      16.7041                23.7210                16.7168
 IR Active:          YES                    YES                    YES
 IR Intens:        0.062                  0.019                  0.058
 Raman Active:       YES                    YES                    YES
               X      Y      Z        X      Y      Z        X      Y      Z
 C         -0.000  0.004 -0.007   -0.015 -0.008 -0.209    0.001 -0.167  0.005
 C         -0.015 -0.006 -0.069   -0.012 -0.005 -0.172    0.071 -0.122 -0.009
 Cl        -0.032  0.003 -0.121   -0.003 -0.008 -0.314    0.160 -0.174 -0.002
 C         -0.015 -0.025 -0.079   -0.017 -0.001 -0.000    0.074 -0.037 -0.024
 Cl        -0.033 -0.037 -0.187   -0.014  0.001  0.093    0.170  0.019 -0.067
 C         -0.001 -0.036  0.002   -0.025  0.000  0.120   -0.000  0.005 -0.005
 Cl        -0.001 -0.061  0.011   -0.035  0.005  0.450   -0.000  0.117 -0.018
 C          0.013 -0.026  0.078   -0.026 -0.001 -0.005   -0.074 -0.038  0.024
 Cl         0.031 -0.039  0.192   -0.034  0.002  0.083   -0.171  0.016  0.063
 C          0.014 -0.007  0.059   -0.020 -0.006 -0.177   -0.071 -0.123  0.020
 Cl         0.029  0.001  0.108   -0.022 -0.007 -0.323   -0.159 -0.176  0.026
 C         -0.001  0.009 -0.005   -0.016 -0.011 -0.139    0.001 -0.202  0.002
 C          0.003  0.187  0.001    0.091 -0.006 -0.064   -0.004 -0.010  0.002
 Cl         0.011  0.490  0.002    0.239 -0.009 -0.135   -0.009  0.092  0.006
 C          0.003  0.128  0.004    0.088  0.003  0.070   -0.003  0.151 -0.001
 H          0.006  0.261  0.008    0.174  0.009  0.125   -0.006  0.332 -0.001
 C         -0.001 -0.110  0.001   -0.029  0.008  0.129    0.003  0.108 -0.005
 Cl        -0.002 -0.216  0.003   -0.037  0.029  0.304    0.005  0.416 -0.008
 C         -0.005 -0.273 -0.004   -0.139  0.000  0.059    0.007 -0.143 -0.006
 H         -0.009 -0.451 -0.006   -0.231  0.003  0.107    0.011 -0.190 -0.009
 C         -0.004 -0.213 -0.007   -0.130 -0.010 -0.075    0.006 -0.296 -0.003
 H         -0.008 -0.355 -0.011   -0.218 -0.013 -0.132    0.009 -0.459 -0.003
 TransDip  -0.000 -0.008 -0.000   -0.004 -0.000 -0.001    0.000 -0.008 -0.000

 Mode:                 4                      5                      6
 Frequency:        68.13                  78.34                 104.46
 Force Cnst:      0.0916                 0.1067                 0.1519
 Red. Mass:      33.4831                29.5100                23.6312
 IR Active:          YES                    YES                    YES
 IR Intens:        0.000                  0.014                  0.051
 Raman Active:       YES                    YES                    YES
               X      Y      Z        X      Y      Z        X      Y      Z
 C         -0.000 -0.019 -0.002    0.009 -0.002  0.162   -0.014  0.002 -0.215
 C          0.008 -0.015 -0.106    0.014 -0.001  0.050   -0.028 -0.001 -0.075
 Cl         0.028 -0.020 -0.508    0.020 -0.003  0.020   -0.058  0.007  0.404
 C          0.003 -0.009  0.077    0.018  0.001 -0.048   -0.030 -0.002 -0.073
 Cl         0.000 -0.007  0.455    0.034  0.006 -0.472   -0.039 -0.006 -0.082
 C         -0.001 -0.006 -0.000    0.014 -0.000  0.087   -0.033  0.000 -0.056
 Cl        -0.001  0.004 -0.003    0.001 -0.003  0.521   -0.041 -0.002  0.171
 C         -0.004 -0.008 -0.076    0.017 -0.000 -0.047   -0.030  0.003 -0.074
 Cl        -0.001 -0.002 -0.451    0.032  0.001 -0.474   -0.038  0.007 -0.082
 C         -0.009 -0.016  0.106    0.013 -0.001  0.052   -0.027  0.003 -0.077
 Cl        -0.029 -0.027  0.512    0.017  0.001  0.028   -0.057 -0.012  0.396
 C         -0.000 -0.018 -0.003    0.006 -0.002  0.171   -0.004  0.002 -0.258
 C          0.001  0.023 -0.002   -0.056  0.000  0.131    0.078 -0.002 -0.214
 Cl         0.004  0.092 -0.002   -0.167 -0.000  0.188    0.291  0.002 -0.328
 C          0.001  0.032 -0.000   -0.056  0.002  0.049    0.081 -0.004 -0.106
 H          0.001  0.069  0.000   -0.105  0.004  0.018    0.140 -0.007 -0.069
 C          0.000 -0.004 -0.001    0.010  0.000  0.016    0.004 -0.000 -0.070
 Cl         0.000  0.009  0.000    0.016  0.002 -0.097   -0.003  0.000  0.070
 C         -0.001 -0.045 -0.002    0.074 -0.003  0.057   -0.076  0.005 -0.123
 H         -0.001 -0.069 -0.002    0.128 -0.005  0.029   -0.146  0.008 -0.086
 C         -0.001 -0.050 -0.003    0.066 -0.004  0.137   -0.064  0.006 -0.223
 H         -0.001 -0.078 -0.004    0.117 -0.006  0.170   -0.123  0.009 -0.261
 TransDip  -0.000 -0.000 -0.000    0.003 -0.000  0.002   -0.007 -0.000 -0.002

 Mode:                 7                      8                      9
 Frequency:       134.07                 153.19                 173.95
 Force Cnst:      0.0766                 0.2854                 0.1157
 Red. Mass:       7.2356                20.6425                 6.4921
 IR Active:          YES                    YES                    YES
 IR Intens:        0.558                  0.057                  0.000
 Raman Active:       YES                    YES                    YES
               X      Y      Z        X      Y      Z        X      Y      Z
 C         -0.000 -0.081 -0.002    0.017 -0.001  0.145    0.000 -0.012 -0.002
 C          0.015 -0.077  0.005   -0.063 -0.015  0.098   -0.000 -0.012 -0.008
 Cl         0.063 -0.108  0.005   -0.225  0.077 -0.068    0.001 -0.013 -0.001
 C          0.021 -0.047  0.003   -0.080 -0.024  0.081    0.002 -0.006 -0.005
 Cl         0.076 -0.021 -0.000   -0.174 -0.072 -0.028    0.015  0.000  0.002
 C          0.000 -0.034 -0.001   -0.096 -0.001  0.080   -0.000 -0.004 -0.002
 Cl        -0.000  0.013  0.000   -0.102  0.001 -0.035   -0.000  0.010  0.001
 C         -0.021 -0.047 -0.005   -0.080  0.022  0.081   -0.003 -0.006  0.001
 Cl        -0.075 -0.022  0.001   -0.175  0.071 -0.027   -0.017  0.001 -0.001
 C         -0.014 -0.077 -0.008   -0.064  0.013  0.098    0.000 -0.012  0.004
 Cl        -0.059 -0.107 -0.007   -0.222 -0.077 -0.070   -0.002 -0.014  0.002
 C         -0.001  0.024 -0.000    0.093 -0.002  0.127    0.000  0.049  0.001
 C         -0.001  0.026 -0.001    0.145 -0.006  0.137    0.002  0.257  0.005
 Cl        -0.000  0.124  0.001    0.354  0.000  0.055    0.002 -0.156 -0.002
 C         -0.001  0.040 -0.000    0.148 -0.007  0.100    0.002  0.494  0.010
 H         -0.001 -0.060 -0.002    0.086 -0.010  0.061    0.003  0.656  0.013
 C         -0.001  0.167  0.003    0.241 -0.000  0.040    0.001  0.230  0.005
 Cl        -0.003 -0.125 -0.002    0.277  0.002 -0.220   -0.001 -0.122 -0.005
 C          0.000  0.425  0.007    0.246  0.008  0.050   -0.000 -0.049 -0.000
 H          0.001  0.618  0.011    0.243  0.015  0.052   -0.001 -0.285 -0.004
 C         -0.000  0.318  0.005    0.218  0.006  0.086   -0.000 -0.078 -0.001
 H          0.000  0.450  0.007    0.288  0.011  0.133   -0.001 -0.272 -0.005
 TransDip  -0.000  0.024  0.000   -0.001  0.000  0.008    0.000 -0.000  0.000

 Mode:                10                     11                     12
 Frequency:       198.83                 210.87                 219.63
 Force Cnst:      0.3485                 0.4573                 0.8838
 Red. Mass:      14.9629                17.4550                31.0979
 IR Active:          YES                    YES                    YES
 IR Intens:        0.043                  0.333                  0.224
 Raman Active:       YES                    YES                    YES
               X      Y      Z        X      Y      Z        X      Y      Z
 C         -0.050 -0.001  0.192    0.089 -0.001  0.006   -0.001 -0.118 -0.000
 C         -0.029 -0.001  0.307    0.052  0.002  0.097   -0.012 -0.149  0.000
 Cl         0.075 -0.057 -0.056   -0.144  0.125 -0.014   -0.431  0.045 -0.013
 C         -0.030  0.007  0.417    0.050 -0.019  0.170    0.038 -0.197  0.003
 Cl         0.038  0.043 -0.115   -0.033 -0.078 -0.050    0.189 -0.152  0.004
 C         -0.031 -0.003  0.455    0.056 -0.002  0.191   -0.002 -0.135  0.000
 Cl        -0.016 -0.001 -0.118    0.078  0.006 -0.044   -0.006  0.595  0.004
 C         -0.029 -0.012  0.418    0.049  0.013  0.170   -0.038 -0.197 -0.004
 Cl         0.041 -0.041 -0.116   -0.039  0.075 -0.049   -0.159 -0.172 -0.005
 C         -0.029 -0.002  0.308    0.052 -0.007  0.098    0.010 -0.148 -0.001
 Cl         0.069  0.056 -0.057   -0.135 -0.127 -0.015    0.419  0.045  0.013
 C         -0.061  0.002 -0.046    0.116  0.001 -0.145   -0.003 -0.059  0.001
 C         -0.071  0.004 -0.063    0.086  0.006 -0.174   -0.003 -0.033  0.002
 Cl         0.146  0.000 -0.187   -0.286  0.001 -0.028    0.007  0.012 -0.001
 C         -0.076  0.006 -0.012    0.136  0.010 -0.230   -0.004 -0.029  0.004
 H         -0.051  0.008  0.005    0.105  0.014 -0.252   -0.003 -0.027  0.005
 C         -0.097  0.002 -0.009    0.152  0.007 -0.198   -0.006 -0.010  0.004
 Cl        -0.119  0.000 -0.007    0.164 -0.009  0.358   -0.007 -0.002 -0.007
 C         -0.086 -0.002 -0.010    0.132  0.005 -0.220   -0.005  0.015  0.005
 H         -0.092 -0.006 -0.007    0.149  0.005 -0.230   -0.005  0.051  0.006
 C         -0.071 -0.001 -0.042    0.147  0.002 -0.174   -0.005 -0.017  0.003
 H         -0.099 -0.003 -0.060    0.179 -0.000 -0.154   -0.006 -0.021  0.002
 TransDip  -0.006 -0.000  0.002    0.010  0.001 -0.015    0.000  0.015  0.000

 Mode:                13                     14                     15
 Frequency:       220.91                 235.10                 245.54
 Force Cnst:      0.9847                 1.1262                 0.7882
 Red. Mass:      34.2451                34.5837                22.1876
 IR Active:          YES                    YES                    YES
 IR Intens:        0.073                  0.008                  0.036
 Raman Active:       YES                    YES                    YES
               X      Y      Z        X      Y      Z        X      Y      Z
 C          0.004  0.003  0.001   -0.000  0.019 -0.001    0.081  0.001  0.012
 C         -0.041 -0.030 -0.008    0.022  0.054 -0.001    0.159  0.072  0.010
 Cl        -0.355  0.146 -0.010    0.263 -0.073  0.008   -0.111  0.278 -0.004
 C         -0.028 -0.016 -0.010    0.014  0.021 -0.004    0.195  0.013  0.015
 Cl         0.481  0.289  0.019   -0.463 -0.244 -0.015   -0.041 -0.165 -0.004
 C         -0.101  0.003 -0.013   -0.002  0.022 -0.002    0.295  0.002  0.020
 Cl        -0.112 -0.016 -0.002   -0.006  0.541  0.004    0.395  0.004  0.010
 C         -0.026  0.026 -0.009   -0.017  0.021 -0.000    0.194 -0.011  0.015
 Cl         0.496 -0.276  0.016    0.462 -0.239  0.013   -0.038  0.161 -0.002
 C         -0.043  0.037 -0.007   -0.025  0.055 -0.002    0.159 -0.069  0.010
 Cl        -0.380 -0.154 -0.013   -0.260 -0.071 -0.009   -0.114 -0.281 -0.008
 C         -0.013 -0.000  0.015    0.001 -0.015 -0.001   -0.017 -0.000  0.032
 C         -0.014 -0.000  0.016    0.002 -0.001 -0.000   -0.073 -0.002  0.015
 Cl         0.031 -0.000 -0.003   -0.002  0.001  0.002    0.071  0.000 -0.052
 C         -0.021  0.001  0.027    0.002  0.029 -0.001   -0.119 -0.004  0.087
 H         -0.012  0.000  0.034    0.001  0.034 -0.001   -0.035 -0.007  0.143
 C         -0.030  0.002  0.027    0.003  0.034 -0.001   -0.211 -0.002  0.112
 Cl        -0.035  0.000 -0.041    0.004 -0.012  0.002   -0.276  0.005 -0.140
 C         -0.024  0.002  0.030    0.003  0.032 -0.001   -0.158 -0.002  0.142
 H         -0.025  0.003  0.031    0.002  0.041 -0.001   -0.143 -0.001  0.133
 C         -0.025  0.001  0.022    0.002  0.001 -0.001   -0.139 -0.001  0.086
 H         -0.035  0.002  0.015    0.003  0.001 -0.000   -0.230  0.002  0.027
 TransDip   0.009 -0.000  0.001    0.000 -0.003 -0.000   -0.004 -0.000  0.005

 Mode:                16                     17                     18
 Frequency:       321.82                 340.08                 343.78
 Force Cnst:      1.6394                 0.8499                 0.7211
 Red. Mass:      26.8651                12.4724                10.3555
 IR Active:          YES                    YES                    YES
 IR Intens:        0.069                  0.001                  0.118
 Raman Active:       YES                    YES                    YES
               X      Y      Z        X      Y      Z        X      Y      Z
 C         -0.001  0.102 -0.001    0.002  0.004 -0.018   -0.035  0.001  0.427
 C          0.188  0.170 -0.010   -0.009 -0.001  0.469   -0.016  0.022  0.244
 Cl         0.212  0.373  0.009    0.005  0.004 -0.074    0.018  0.028 -0.036
 C          0.178 -0.149 -0.012   -0.012 -0.008  0.512   -0.006  0.027 -0.160
 Cl         0.206 -0.321  0.007    0.008 -0.010 -0.078   -0.023  0.056  0.026
 C          0.001 -0.107  0.001   -0.001 -0.001  0.017    0.028 -0.001 -0.373
 Cl         0.000 -0.067 -0.001   -0.001 -0.001 -0.003    0.030  0.001  0.057
 C         -0.177 -0.153  0.012    0.013  0.002 -0.497   -0.003 -0.032 -0.196
 Cl        -0.204 -0.326 -0.011   -0.004 -0.003  0.075   -0.030 -0.064  0.030
 C         -0.190  0.167  0.010    0.010  0.008 -0.488   -0.012 -0.023  0.212
 Cl        -0.214  0.370 -0.004   -0.008  0.007  0.077    0.012 -0.031 -0.032
 C         -0.000 -0.124 -0.003    0.001  0.007 -0.006   -0.025  0.021  0.155
 C          0.000 -0.067 -0.001    0.007 -0.007 -0.001   -0.157  0.014  0.022
 Cl        -0.000  0.009  0.001   -0.002 -0.001  0.007    0.057  0.001 -0.165
 C          0.001  0.020  0.001    0.006  0.019  0.004   -0.138  0.004 -0.097
 H          0.001  0.035  0.001    0.010  0.050  0.008   -0.245  0.010 -0.166
 C          0.001  0.084  0.002    0.000 -0.008  0.006   -0.008 -0.015 -0.160
 Cl        -0.000 -0.021 -0.001    0.001  0.001 -0.005   -0.043  0.002  0.108
 C          0.000  0.081  0.002   -0.006 -0.024  0.003    0.136 -0.017 -0.095
 H          0.000  0.151  0.003   -0.011 -0.049  0.006    0.271 -0.032 -0.166
 C         -0.001 -0.080 -0.001   -0.006  0.017 -0.003    0.149  0.020  0.076
 H         -0.001 -0.110 -0.002   -0.011  0.029 -0.005    0.262  0.031  0.148
 TransDip   0.000 -0.008 -0.000   -0.000 -0.001 -0.000    0.005  0.001  0.010

 Mode:                19                     20                     21
 Frequency:       346.84                 351.68                 377.19
 Force Cnst:      1.9612                 0.4845                 2.6956
 Red. Mass:      27.6707                 6.6489                32.1579
 IR Active:          YES                    YES                    YES
 IR Intens:        0.121                  0.305                  0.236
 Raman Active:       YES                    YES                    YES
               X      Y      Z        X      Y      Z        X      Y      Z
 C         -0.133 -0.006 -0.146   -0.001  0.064 -0.020   -0.089 -0.000 -0.005
 C         -0.042  0.157 -0.077   -0.034  0.013 -0.025   -0.119 -0.104 -0.007
 Cl         0.114  0.233  0.015    0.043 -0.031  0.005   -0.244 -0.423 -0.008
 C         -0.080  0.219  0.062   -0.016 -0.040 -0.002   -0.024  0.043 -0.003
 Cl        -0.218  0.460 -0.013    0.052 -0.042  0.001   -0.045  0.107 -0.000
 C          0.094  0.005  0.130    0.001 -0.051  0.018    0.197  0.001  0.002
 Cl         0.179 -0.001 -0.014    0.002  0.020 -0.002    0.605  0.003  0.019
 C         -0.079 -0.211  0.051    0.014 -0.047  0.018   -0.023 -0.043 -0.001
 Cl        -0.201 -0.450 -0.017   -0.059 -0.058 -0.005   -0.043 -0.107 -0.002
 C         -0.046 -0.159 -0.088    0.033  0.008  0.002   -0.120  0.102 -0.004
 Cl         0.125 -0.227  0.014   -0.040 -0.039 -0.002   -0.248  0.421 -0.003
 C         -0.083 -0.032 -0.052   -0.001  0.344 -0.002   -0.076 -0.001 -0.005
 C          0.017 -0.021  0.021    0.008  0.220  0.003   -0.034 -0.001  0.018
 Cl        -0.014  0.001  0.065   -0.003 -0.023  0.007   -0.005  0.000 -0.009
 C          0.033 -0.001  0.044    0.007  0.012  0.005   -0.019  0.000  0.028
 H          0.015 -0.003  0.032    0.011  0.052  0.008   -0.046  0.001  0.010
 C          0.062  0.025  0.038    0.001 -0.283  0.002    0.030  0.000  0.012
 Cl         0.146 -0.006 -0.021    0.007  0.058 -0.004    0.097 -0.001  0.002
 C         -0.044  0.025 -0.012   -0.009 -0.257 -0.002   -0.021  0.001 -0.011
 H         -0.126  0.044  0.032   -0.018 -0.464 -0.001   -0.061  0.001  0.010
 C         -0.068 -0.030 -0.057   -0.008  0.343  0.001   -0.034 -0.000 -0.023
 H         -0.056 -0.048 -0.049   -0.012  0.560  0.002   -0.013 -0.001 -0.008
 TransDip  -0.011 -0.001 -0.001   -0.001  0.018 -0.000   -0.015 -0.000  0.003

 Mode:                22                     23                     24
 Frequency:       398.53                 455.31                 469.96
 Force Cnst:      1.0460                 0.4184                 1.0282
 Red. Mass:      11.1781                 3.4253                 7.9014
 IR Active:          YES                    YES                    YES
 IR Intens:        3.673                  2.511                  2.121
 Raman Active:       YES                    YES                    YES
               X      Y      Z        X      Y      Z        X      Y      Z
 C          0.024  0.001 -0.076    0.000  0.053  0.000   -0.008 -0.001 -0.068
 C          0.003 -0.007 -0.070   -0.035  0.018  0.004    0.005  0.003 -0.285
 Cl        -0.010 -0.017  0.007    0.010 -0.018 -0.001    0.001  0.002  0.019
 C         -0.003  0.007  0.022   -0.025 -0.013  0.007   -0.001 -0.000 -0.000
 Cl        -0.017  0.027 -0.003    0.018 -0.012 -0.000    0.003 -0.005  0.001
 C          0.001 -0.000  0.083    0.000 -0.025  0.001   -0.010 -0.001  0.314
 Cl         0.013  0.000 -0.010   -0.000  0.008 -0.000    0.004 -0.000 -0.031
 C         -0.003 -0.007  0.023    0.025 -0.013 -0.007   -0.003  0.001  0.001
 Cl        -0.016 -0.027 -0.003   -0.018 -0.012  0.000    0.004  0.005  0.001
 C          0.003  0.008 -0.069    0.035  0.019 -0.006    0.003 -0.001 -0.285
 Cl        -0.010  0.017  0.007   -0.011 -0.018  0.001    0.001 -0.001  0.019
 C          0.035 -0.000  0.033   -0.000  0.204  0.004   -0.022 -0.004  0.253
 C          0.051 -0.001  0.066    0.000  0.266  0.005   -0.190 -0.001  0.124
 Cl         0.191 -0.005  0.287    0.000 -0.020 -0.000   -0.011  0.002 -0.154
 C          0.020  0.004 -0.285   -0.001 -0.189 -0.004   -0.187  0.001  0.011
 H         -0.140  0.007 -0.384   -0.004 -0.637 -0.012   -0.310  0.004 -0.066
 C         -0.030  0.004 -0.338    0.000  0.074  0.001    0.001 -0.000 -0.074
 Cl        -0.253  0.001  0.059    0.001 -0.002  0.000    0.009 -0.001  0.050
 C          0.074  0.004 -0.305    0.000  0.113  0.002    0.185 -0.002  0.033
 H          0.270  0.005 -0.411    0.000  0.105  0.001    0.362 -0.001 -0.058
 C          0.095  0.001 -0.024   -0.001 -0.195 -0.004    0.163 -0.003  0.235
 H          0.242  0.001  0.067   -0.002 -0.607 -0.011    0.301 -0.003  0.326
 TransDip   0.040  0.001 -0.047    0.000 -0.051 -0.001    0.013 -0.001  0.045

 Mode:                25                     26                     27
 Frequency:       471.98                 564.54                 598.20
 Force Cnst:      1.4040                 1.1070                 2.5389
 Red. Mass:      10.6971                 5.8952                12.0424
 IR Active:          YES                    YES                    YES
 IR Intens:       27.213                  0.290                  0.007
 Raman Active:       YES                    YES                    YES
               X      Y      Z        X      Y      Z        X      Y      Z
 C         -0.235 -0.001 -0.001    0.000  0.140  0.003   -0.000 -0.011 -0.002
 C         -0.088  0.055 -0.001   -0.096  0.064  0.014   -0.000 -0.009  0.510
 Cl         0.036  0.052  0.001    0.012 -0.026 -0.000   -0.002  0.001 -0.034
 C         -0.041 -0.005 -0.002   -0.081 -0.031 -0.027    0.025  0.011 -0.481
 Cl         0.076 -0.096  0.002    0.026 -0.009  0.002   -0.002 -0.002  0.030
 C         -0.004 -0.000  0.001    0.001 -0.075  0.002   -0.000  0.016 -0.004
 Cl         0.059  0.000  0.002   -0.000  0.016 -0.000    0.000 -0.002  0.000
 C         -0.041  0.004 -0.002    0.082 -0.031  0.025   -0.026  0.004  0.486
 Cl         0.075  0.097  0.003   -0.026 -0.010 -0.002    0.002 -0.001 -0.031
 C         -0.088 -0.056 -0.001    0.096  0.065 -0.017    0.000 -0.003 -0.509
 Cl         0.037 -0.051  0.000   -0.012 -0.026  0.000    0.002  0.000  0.034
 C         -0.330 -0.001  0.018    0.000  0.202  0.004    0.000  0.002  0.001
 C         -0.247 -0.003  0.121   -0.001 -0.344 -0.006   -0.000  0.024  0.001
 Cl         0.093 -0.002  0.095   -0.000  0.028  0.001    0.000 -0.003 -0.000
 C         -0.223  0.003 -0.034   -0.000 -0.055 -0.001   -0.000  0.009 -0.000
 H         -0.465  0.009 -0.189   -0.001 -0.189 -0.004   -0.001  0.038  0.000
 C         -0.014  0.003 -0.147    0.002  0.411  0.007   -0.000 -0.042 -0.001
 Cl         0.252 -0.002  0.030   -0.000 -0.024 -0.000    0.000  0.002  0.000
 C         -0.209  0.006 -0.232   -0.001 -0.164 -0.003    0.000  0.017  0.000
 H         -0.273  0.007 -0.198   -0.003 -0.718 -0.014    0.001  0.054  0.001
 C         -0.244  0.002 -0.075   -0.000  0.056  0.001    0.000 -0.007  0.001
 H         -0.104  0.000  0.015   -0.001 -0.120 -0.002   -0.000 -0.025  0.001
 TransDip  -0.165  0.001 -0.023   -0.000 -0.017 -0.001    0.000 -0.003  0.001

 Mode:                28                     29                     30
 Frequency:       636.77                 640.82                 649.83
 Force Cnst:      2.5588                 1.5501                 2.6800
 Red. Mass:      10.7108                 6.4066                10.7716
 IR Active:          YES                    YES                    YES
 IR Intens:        0.788                  0.061                 11.316
 Raman Active:       YES                    YES                    YES
               X      Y      Z        X      Y      Z        X      Y      Z
 C         -0.028  0.006  0.399    0.001 -0.175  0.011   -0.266 -0.003 -0.045
 C         -0.025  0.007  0.004    0.206 -0.070  0.002   -0.262  0.038 -0.023
 Cl         0.005  0.004  0.006   -0.044 -0.013 -0.001    0.055  0.057  0.002
 C         -0.013 -0.006 -0.404    0.216  0.169 -0.003   -0.237 -0.012  0.042
 Cl         0.004 -0.002  0.021   -0.017 -0.047 -0.000    0.063 -0.064 -0.001
 C         -0.027 -0.019  0.568   -0.002  0.303  0.020   -0.176  0.000 -0.069
 Cl         0.010  0.002 -0.030   -0.000 -0.041 -0.001    0.143  0.001  0.007
 C          0.008 -0.006 -0.398   -0.217  0.167 -0.021   -0.239  0.009  0.042
 Cl         0.003  0.006  0.021    0.017 -0.047  0.001    0.062  0.065 -0.000
 C         -0.005 -0.000 -0.001   -0.205 -0.073 -0.001   -0.263 -0.042 -0.023
 Cl         0.001 -0.003  0.006    0.044 -0.012  0.001    0.056 -0.056  0.001
 C         -0.007 -0.003 -0.104    0.000  0.059 -0.002   -0.086  0.003 -0.099
 C          0.053 -0.001 -0.088    0.002  0.069 -0.002    0.023  0.003 -0.013
 Cl         0.004 -0.001  0.038    0.000  0.003  0.001   -0.020 -0.000  0.009
 C          0.067  0.006  0.022    0.002 -0.102 -0.002    0.043 -0.005  0.184
 H          0.143  0.028  0.070    0.003 -0.472 -0.007    0.090 -0.015  0.213
 C          0.019 -0.015  0.053    0.001  0.202  0.005    0.184  0.001  0.104
 Cl        -0.015  0.001 -0.009    0.000 -0.004 -0.000   -0.129  0.001  0.002
 C         -0.048  0.008 -0.013   -0.004 -0.117 -0.003    0.279 -0.005  0.063
 H         -0.187  0.036  0.058   -0.010 -0.553 -0.009    0.124 -0.015  0.143
 C         -0.016 -0.005 -0.180   -0.002  0.125 -0.003    0.281  0.006 -0.237
 H         -0.086  0.007 -0.227   -0.006 -0.053 -0.008    0.352  0.004 -0.191
 TransDip  -0.022  0.001 -0.018   -0.002  0.008 -0.002   -0.106 -0.003  0.018

 Mode:                31                     32                     33
 Frequency:       681.12                 695.36                 742.85
 Force Cnst:      2.3583                 2.3215                 3.5539
 Red. Mass:       8.6277                 8.1488                10.9308
 IR Active:          YES                    YES                    YES
 IR Intens:       85.080                  7.878                  0.859
 Raman Active:       YES                    YES                    YES
               X      Y      Z        X      Y      Z        X      Y      Z
 C         -0.002  0.292  0.002   -0.073  0.002 -0.032   -0.013 -0.007  0.634
 C         -0.035  0.252 -0.008   -0.143 -0.005  0.046   -0.000 -0.005 -0.386
 Cl        -0.052 -0.119 -0.001    0.030  0.030 -0.001    0.003  0.003  0.014
 C          0.015  0.234  0.010   -0.144 -0.022 -0.052   -0.020 -0.007  0.238
 Cl         0.057 -0.118  0.000    0.026 -0.025  0.002    0.001 -0.001 -0.005
 C         -0.002  0.266 -0.000   -0.140 -0.000  0.043   -0.012  0.001 -0.188
 Cl         0.000 -0.022 -0.000    0.083  0.000  0.001    0.008 -0.000  0.004
 C         -0.018  0.234 -0.003   -0.144  0.023 -0.051   -0.023  0.002  0.237
 Cl        -0.056 -0.119 -0.002    0.025  0.024  0.003    0.002  0.002 -0.005
 C          0.032  0.253  0.008   -0.142  0.007  0.047   -0.003  0.004 -0.386
 Cl         0.053 -0.118 -0.000    0.031 -0.031 -0.001    0.002 -0.002  0.014
 C         -0.001  0.058  0.000    0.069 -0.003  0.165    0.017  0.003 -0.011
 C         -0.002 -0.138 -0.002    0.264 -0.002  0.093    0.084 -0.001 -0.063
 Cl         0.000  0.000  0.000   -0.039  0.001 -0.081   -0.002 -0.000  0.008
 C         -0.001  0.096  0.004    0.321  0.003 -0.233    0.117  0.001 -0.057
 H         -0.000  0.490  0.010    0.368  0.003 -0.207    0.201  0.006 -0.006
 C          0.000 -0.159 -0.002   -0.025  0.001 -0.066   -0.013 -0.002  0.022
 Cl        -0.001  0.001  0.000    0.003  0.000 -0.019    0.004  0.000 -0.010
 C          0.003  0.109  0.003   -0.142  0.002 -0.041   -0.105  0.003 -0.032
 H          0.003  0.454  0.010    0.097  0.004 -0.162   -0.175  0.003  0.002
 C          0.002 -0.129 -0.004   -0.192 -0.006  0.360   -0.075 -0.000 -0.061
 H          0.003 -0.063 -0.003   -0.133 -0.008  0.404   -0.133 -0.005 -0.100
 TransDip  -0.001  0.295  0.003   -0.069  0.000  0.057   -0.029 -0.001 -0.007

 Mode:                34                     35                     36
 Frequency:       765.89                 795.86                 835.01
 Force Cnst:      1.1745                 3.8183                 0.6450
 Red. Mass:       3.3983                10.2317                 1.5702
 IR Active:          YES                    YES                    YES
 IR Intens:       13.918                108.270                  9.669
 Raman Active:       YES                    YES                    YES
               X      Y      Z        X      Y      Z        X      Y      Z
 C          0.001 -0.100 -0.004   -0.173 -0.001 -0.006    0.001 -0.033 -0.001
 C          0.045 -0.096 -0.005    0.069  0.120  0.004    0.009 -0.046  0.000
 Cl         0.006  0.023  0.001   -0.028 -0.032 -0.001    0.003  0.009  0.000
 C          0.045 -0.016  0.005    0.130  0.107  0.006    0.011  0.003  0.001
 Cl        -0.012  0.013 -0.000    0.001 -0.006 -0.000   -0.002  0.001 -0.000
 C         -0.001  0.015  0.001    0.257  0.001  0.007   -0.001  0.018  0.000
 Cl         0.000 -0.003 -0.000   -0.088 -0.000 -0.003    0.000 -0.001 -0.000
 C         -0.046 -0.016 -0.007    0.131 -0.106  0.005   -0.012  0.003 -0.001
 Cl         0.012  0.013  0.001    0.001  0.006 -0.000    0.002  0.001  0.000
 C         -0.044 -0.097  0.007    0.070 -0.119  0.002   -0.008 -0.046 -0.000
 Cl        -0.006  0.023 -0.001   -0.028  0.032 -0.001   -0.003  0.009 -0.000
 C         -0.000  0.297  0.006   -0.243 -0.002  0.100    0.000  0.130  0.002
 C         -0.000 -0.199 -0.003    0.150 -0.005  0.337   -0.000 -0.030 -0.001
 Cl        -0.000  0.006 -0.000   -0.058  0.002 -0.093    0.000  0.001  0.000
 C          0.001  0.058  0.002    0.224 -0.005  0.205    0.000  0.004 -0.000
 H          0.002  0.498  0.009    0.023 -0.002  0.078    0.000  0.053  0.001
 C          0.000 -0.143 -0.002    0.374 -0.002  0.038    0.000  0.056  0.001
 Cl        -0.000  0.003  0.000   -0.107  0.001 -0.017   -0.000 -0.005 -0.000
 C          0.001  0.143  0.002   -0.042  0.004 -0.301   -0.001 -0.105 -0.002
 H         -0.001 -0.140 -0.003   -0.263  0.011 -0.188    0.004  0.781  0.015
 C          0.000 -0.041 -0.001   -0.056  0.001 -0.068   -0.000 -0.111 -0.002
 H         -0.001 -0.720 -0.013    0.310  0.002  0.166    0.001  0.579  0.010
 TransDip   0.003 -0.119 -0.001    0.304 -0.002  0.137    0.002  0.100  0.003

 Mode:                37                     38                     39
 Frequency:       870.01                 879.98                 883.36
 Force Cnst:      5.5136                 4.3708                 0.6865
 Red. Mass:      12.3632                 9.5798                 1.4933
 IR Active:          YES                    YES                    YES
 IR Intens:        0.099                  3.237                 13.378
 Raman Active:       YES                    YES                    YES
               X      Y      Z        X      Y      Z        X      Y      Z
 C         -0.002 -0.212 -0.001   -0.320 -0.000 -0.002    0.000  0.001 -0.000
 C         -0.321 -0.301 -0.010   -0.065  0.230 -0.003   -0.002  0.001  0.000
 Cl         0.046  0.086  0.001   -0.023 -0.033 -0.000    0.000 -0.000 -0.000
 C         -0.322  0.315 -0.008    0.028  0.247  0.002   -0.003  0.002 -0.000
 Cl         0.050 -0.093  0.001    0.028 -0.038  0.001    0.000 -0.001  0.000
 C          0.002  0.247  0.002    0.378  0.000  0.012   -0.000  0.000 -0.000
 Cl        -0.001  0.007  0.000   -0.086 -0.001 -0.003    0.000  0.000  0.000
 C          0.320  0.314  0.012    0.025 -0.251 -0.001    0.003  0.002  0.000
 Cl        -0.049 -0.093 -0.002    0.028  0.040  0.001   -0.000 -0.001 -0.000
 C          0.324 -0.302  0.006   -0.067 -0.227 -0.006    0.002  0.001 -0.000
 Cl        -0.047  0.086 -0.000   -0.022  0.031  0.000   -0.000 -0.000  0.000
 C         -0.000 -0.069 -0.002   -0.040  0.004 -0.046    0.000 -0.018 -0.000
 C          0.000  0.018 -0.001    0.022  0.002 -0.170    0.000  0.070  0.001
 Cl         0.000  0.000  0.000    0.018 -0.001  0.035    0.000 -0.005 -0.000
 C          0.001  0.000 -0.002    0.075  0.004 -0.242   -0.001 -0.183 -0.003
 H          0.003 -0.074 -0.002    0.295  0.003 -0.110    0.003  0.976  0.017
 C         -0.002 -0.008 -0.000   -0.202  0.001 -0.014    0.000  0.069  0.001
 Cl         0.000  0.001  0.000    0.031 -0.000  0.004   -0.000 -0.005 -0.000
 C          0.001  0.020  0.003    0.127 -0.006  0.279   -0.000 -0.014 -0.000
 H          0.002 -0.208 -0.003    0.350  0.000  0.171   -0.000  0.007  0.000
 C          0.000  0.025  0.002    0.063 -0.002  0.075    0.000  0.022  0.000
 H         -0.001 -0.066 -0.001   -0.079  0.003 -0.004   -0.000 -0.050 -0.001
 TransDip  -0.000  0.010 -0.001   -0.042  0.002 -0.040    0.001  0.117  0.002

 Mode:                40                     41                     42
 Frequency:       967.81                1048.37                1090.90
 Force Cnst:      0.7528                 4.1993                 2.4544
 Red. Mass:       1.3641                 6.4848                 3.5004
 IR Active:          YES                    YES                    YES
 IR Intens:        0.239                 11.968                 12.149
 Raman Active:       YES                    YES                    YES
               X      Y      Z        X      Y      Z        X      Y      Z
 C          0.000  0.001 -0.000   -0.110 -0.001 -0.007    0.138  0.001  0.001
 C          0.005 -0.008  0.000    0.102  0.053  0.004   -0.074 -0.132 -0.002
 Cl        -0.000  0.001 -0.000   -0.004 -0.006 -0.000    0.007  0.013  0.000
 C          0.006 -0.003  0.000    0.113 -0.190  0.003   -0.083  0.134 -0.002
 Cl        -0.001  0.001 -0.000   -0.016  0.024 -0.000    0.008 -0.014  0.000
 C         -0.000  0.003  0.000   -0.186 -0.001 -0.006    0.148  0.001  0.005
 Cl         0.000 -0.000  0.000    0.019  0.000  0.001   -0.014 -0.000 -0.000
 C         -0.006 -0.003 -0.000    0.111  0.191  0.005   -0.081 -0.135 -0.003
 Cl         0.001  0.001  0.000   -0.016 -0.024 -0.001    0.008  0.014  0.000
 C         -0.004 -0.008 -0.000    0.102 -0.052  0.003   -0.075  0.131 -0.001
 Cl         0.000  0.001  0.000   -0.004  0.006 -0.000    0.007 -0.013 -0.000
 C         -0.000  0.031  0.000   -0.234 -0.001  0.019    0.079 -0.001  0.030
 C          0.000  0.006  0.000    0.047 -0.004  0.258    0.050 -0.004  0.210
 Cl        -0.000 -0.000 -0.000   -0.007  0.000 -0.023   -0.007  0.000 -0.023
 C          0.000 -0.015 -0.000    0.115  0.004 -0.260   -0.032  0.002 -0.082
 H          0.000  0.077  0.001   -0.194  0.007 -0.466   -0.531  0.008 -0.397
 C         -0.000 -0.013 -0.000   -0.074  0.001 -0.011    0.004  0.000 -0.012
 Cl         0.000  0.001  0.000    0.003 -0.000  0.000    0.001 -0.000  0.000
 C          0.000  0.116  0.002    0.075 -0.006  0.265   -0.035 -0.001  0.083
 H         -0.004 -0.647 -0.012   -0.149 -0.005  0.392   -0.358 -0.003  0.250
 C         -0.000 -0.131 -0.002    0.051  0.004 -0.176    0.028  0.002 -0.123
 H          0.002  0.736  0.013   -0.090  0.001 -0.263   -0.234  0.006 -0.301
 TransDip  -0.000 -0.016  0.001   -0.032 -0.001  0.106   -0.055 -0.002  0.097

 Mode:                43                     44                     45
 Frequency:      1112.84                1157.54                1167.27
 Force Cnst:      2.5527                 2.0095                 1.6103
 Red. Mass:       3.4985                 2.5454                 2.0060
 IR Active:          YES                    YES                    YES
 IR Intens:       68.542                  2.692                  2.697
 Raman Active:       YES                    YES                    YES
               X      Y      Z        X      Y      Z        X      Y      Z
 C         -0.017 -0.000  0.015   -0.021 -0.000 -0.014   -0.029 -0.000  0.013
 C          0.005  0.008 -0.002   -0.045 -0.163  0.000   -0.038 -0.134 -0.003
 Cl        -0.000 -0.001  0.000    0.008  0.016  0.000    0.007  0.013  0.000
 C          0.011 -0.016 -0.000    0.036 -0.037  0.001    0.033 -0.038  0.000
 Cl        -0.001  0.002 -0.000   -0.006  0.008 -0.000   -0.005  0.007 -0.000
 C         -0.008  0.000 -0.000    0.111  0.000  0.003    0.093  0.001  0.003
 Cl         0.001 -0.000 -0.000   -0.013 -0.000 -0.000   -0.011 -0.000 -0.000
 C          0.011  0.016 -0.000    0.036  0.038  0.001    0.033  0.038  0.001
 Cl        -0.001 -0.002 -0.000   -0.006 -0.008 -0.000   -0.005 -0.007 -0.000
 C          0.005 -0.009 -0.002   -0.046  0.163  0.002   -0.039  0.134 -0.002
 Cl        -0.000  0.001  0.000    0.008 -0.016 -0.000    0.007 -0.013  0.000
 C          0.002  0.001 -0.063   -0.126 -0.001  0.034   -0.099  0.001 -0.051
 C         -0.075  0.003 -0.138   -0.103  0.002 -0.109    0.033 -0.001  0.038
 Cl         0.009 -0.000  0.017    0.008 -0.000  0.013   -0.004  0.000 -0.003
 C         -0.024  0.001 -0.060    0.075  0.001 -0.085    0.020 -0.001  0.043
 H         -0.532  0.009 -0.404    0.354 -0.003  0.077    0.107 -0.002  0.105
 C          0.359 -0.002 -0.022    0.054 -0.001  0.019   -0.042  0.000 -0.013
 Cl        -0.040  0.000  0.001   -0.007  0.000 -0.002    0.002 -0.000  0.001
 C          0.066 -0.002  0.116   -0.028 -0.001  0.034    0.098 -0.001  0.009
 H         -0.001 -0.003  0.178   -0.498 -0.003  0.279    0.781  0.003 -0.339
 C         -0.148 -0.002  0.132    0.044 -0.001  0.026   -0.079  0.000 -0.001
 H         -0.538  0.003 -0.100    0.535 -0.008  0.345   -0.364  0.005 -0.176
 TransDip   0.252 -0.000 -0.083    0.022  0.000 -0.048   -0.053 -0.001  0.000

 Mode:                46                     47                     48
 Frequency:      1252.85                1257.13                1281.67
 Force Cnst:     11.0682                 2.7623                 1.7619
 Red. Mass:      11.9682                 2.9666                 1.8204
 IR Active:          YES                    YES                    YES
 IR Intens:        0.041                 31.960                 24.879
 Raman Active:       YES                    YES                    YES
               X      Y      Z        X      Y      Z        X      Y      Z
 C          0.004  0.417  0.002    0.128 -0.003 -0.008    0.045 -0.000  0.021
 C          0.354 -0.190  0.006    0.085 -0.010  0.004    0.050 -0.030 -0.001
 Cl         0.000 -0.003  0.000   -0.005 -0.004 -0.000   -0.002 -0.000  0.000
 C         -0.354 -0.203 -0.011   -0.050  0.166  0.000   -0.013  0.092 -0.001
 Cl        -0.001 -0.001  0.000    0.006 -0.014  0.000    0.002 -0.007  0.000
 C         -0.007  0.410  0.003   -0.147 -0.004 -0.005   -0.087 -0.001 -0.002
 Cl         0.000  0.001  0.000    0.015  0.000  0.000    0.008  0.000  0.000
 C          0.351 -0.211  0.009   -0.054 -0.163 -0.002   -0.014 -0.092 -0.002
 Cl         0.001  0.000 -0.000    0.006  0.014  0.000    0.002  0.007  0.000
 C         -0.346 -0.194 -0.008    0.090  0.014  0.004    0.051  0.030 -0.001
 Cl        -0.001 -0.003 -0.000   -0.005  0.004 -0.000   -0.002  0.000  0.000
 C         -0.006 -0.028 -0.002   -0.132 -0.001  0.047   -0.105  0.002 -0.137
 C         -0.005  0.006  0.002   -0.154 -0.000  0.030    0.047  0.000 -0.014
 Cl         0.000 -0.000  0.000    0.004 -0.000  0.002   -0.002 -0.000  0.002
 C          0.003  0.002 -0.001    0.077  0.001 -0.049    0.030 -0.001  0.021
 H          0.021 -0.005  0.010    0.730 -0.009  0.355   -0.455  0.007 -0.286
 C          0.001 -0.001 -0.002    0.055  0.001 -0.054   -0.028 -0.000  0.034
 Cl        -0.000  0.000  0.000   -0.006  0.000  0.000    0.002  0.000 -0.001
 C          0.001  0.002  0.002    0.042 -0.001  0.034   -0.016 -0.001  0.043
 H          0.006 -0.001  0.000    0.081 -0.001  0.020    0.307  0.001 -0.120
 C         -0.001  0.009  0.000   -0.026  0.001 -0.023   -0.020 -0.000  0.032
 H         -0.002 -0.048 -0.001   -0.333  0.005 -0.216    0.587 -0.010  0.430
 TransDip  -0.003  0.006 -0.000   -0.178 -0.001 -0.031   -0.158 -0.003  0.021

 Mode:                49                     50                     51
 Frequency:      1295.34                1351.11                1388.42
 Force Cnst:     10.8105                12.9138                 6.2699
 Red. Mass:      10.9352                12.0067                 5.5204
 IR Active:          YES                    YES                    YES
 IR Intens:        3.891                181.720                 85.670
 Raman Active:       YES                    YES                    YES
               X      Y      Z        X      Y      Z        X      Y      Z
 C          0.019 -0.000 -0.044    0.003  0.410  0.002    0.311 -0.001 -0.003
 C          0.042 -0.030  0.009   -0.348 -0.220 -0.010   -0.029  0.164  0.002
 Cl        -0.001  0.000 -0.000    0.016  0.016  0.000    0.001 -0.009 -0.000
 C         -0.004  0.071  0.003    0.356 -0.215  0.009   -0.177 -0.156 -0.006
 Cl         0.001 -0.005 -0.000   -0.018  0.017 -0.000    0.004  0.006  0.000
 C         -0.072 -0.001 -0.003    0.002  0.363  0.002    0.230 -0.002  0.007
 Cl         0.006  0.000  0.000   -0.000 -0.012 -0.000   -0.011  0.000 -0.000
 C          0.001 -0.070  0.002   -0.358 -0.214 -0.012   -0.176  0.158 -0.004
 Cl         0.001  0.005 -0.000    0.017  0.017  0.001    0.003 -0.006  0.000
 C          0.038  0.031  0.010    0.349 -0.221  0.008   -0.030 -0.162 -0.001
 Cl        -0.001 -0.000 -0.000   -0.016  0.016 -0.000    0.001  0.009 -0.000
 C         -0.097 -0.009  0.470   -0.002 -0.078  0.000   -0.095 -0.001  0.035
 C          0.263  0.004 -0.259    0.001  0.008  0.000   -0.165  0.000  0.004
 Cl         0.006 -0.000  0.007    0.000 -0.001 -0.000    0.004 -0.000  0.003
 C         -0.227  0.005 -0.225   -0.002  0.003 -0.002    0.113  0.001 -0.078
 H         -0.140  0.003 -0.184    0.008 -0.008  0.004    0.005  0.003 -0.171
 C         -0.007 -0.008  0.440    0.000 -0.001  0.002    0.047 -0.003  0.135
 Cl        -0.002  0.000 -0.001   -0.000  0.000  0.000   -0.004  0.000 -0.004
 C          0.263  0.002 -0.168    0.003  0.003 -0.000   -0.079 -0.000  0.034
 H          0.081  0.001 -0.080   -0.002 -0.006  0.002    0.605  0.003 -0.319
 C         -0.259  0.005 -0.231   -0.003  0.013 -0.001   -0.022  0.002 -0.088
 H          0.171  0.002  0.041    0.003 -0.065  0.002    0.288 -0.003  0.102
 TransDip  -0.061  0.002 -0.018    0.005 -0.432 -0.002    0.294  0.005 -0.038

 Mode:                52                     53                     54
 Frequency:      1407.46                1501.82                1534.68
 Force Cnst:      4.1171                 3.8111                16.6324
 Red. Mass:       3.5275                 2.8679                11.9859
 IR Active:          YES                    YES                    YES
 IR Intens:       45.497                 58.122                  0.009
 Raman Active:       YES                    YES                    YES
               X      Y      Z        X      Y      Z        X      Y      Z
 C          0.123 -0.001  0.030   -0.057 -0.001  0.006    0.001 -0.514 -0.003
 C          0.003  0.050 -0.002   -0.046 -0.003 -0.002   -0.129  0.303 -0.002
 Cl         0.000 -0.003  0.000    0.000  0.001  0.000    0.003 -0.001  0.000
 C         -0.072 -0.047 -0.003    0.066  0.019  0.002   -0.107 -0.325 -0.005
 Cl         0.001  0.001  0.000   -0.001 -0.000 -0.000    0.001  0.003  0.000
 C          0.078 -0.002  0.003   -0.042  0.000 -0.001   -0.001  0.530  0.003
 Cl        -0.003  0.000 -0.000    0.001 -0.000  0.000    0.000 -0.006 -0.000
 C         -0.071  0.049 -0.003    0.067 -0.019  0.001    0.102 -0.323  0.001
 Cl         0.001 -0.001  0.000   -0.001  0.000 -0.000   -0.001  0.003 -0.000
 C          0.001 -0.050 -0.003   -0.046  0.003 -0.002    0.134  0.306  0.006
 Cl         0.000  0.003  0.000    0.000 -0.001  0.000   -0.003 -0.001 -0.000
 C         -0.086  0.002 -0.125    0.181  0.001 -0.050   -0.000  0.040  0.001
 C          0.183 -0.002  0.067   -0.041 -0.002  0.133    0.001 -0.004 -0.001
 Cl        -0.005  0.000 -0.004    0.002  0.000 -0.005   -0.000  0.000  0.000
 C         -0.184  0.000  0.010   -0.142  0.003 -0.132   -0.000 -0.003  0.001
 H          0.369 -0.008  0.387    0.469 -0.006  0.248   -0.001  0.003  0.001
 C         -0.003  0.003 -0.159    0.141 -0.001  0.039    0.000  0.001 -0.002
 Cl         0.000 -0.000  0.007   -0.005  0.000 -0.000    0.000  0.000  0.000
 C          0.192 -0.002  0.041   -0.098 -0.001  0.093   -0.000 -0.003  0.001
 H         -0.431 -0.005  0.386    0.460  0.001 -0.180    0.001  0.003  0.001
 C         -0.162 -0.000  0.043   -0.091  0.002 -0.099   -0.001 -0.007 -0.001
 H          0.223 -0.006  0.317    0.487 -0.006  0.260    0.002  0.038  0.002
 TransDip   0.161  0.001  0.144    0.219 -0.003  0.109    0.002  0.002  0.000

 Mode:                55                     56                     57
 Frequency:      1567.12                1589.47                1625.06
 Force Cnst:     16.4424                11.4513                10.4011
 Red. Mass:      11.3634                 7.6931                 6.6848
 IR Active:          YES                    YES                    YES
 IR Intens:       17.481                 17.262                 45.790
 Raman Active:       YES                    YES                    YES
               X      Y      Z        X      Y      Z        X      Y      Z
 C         -0.399  0.003 -0.009   -0.002 -0.002  0.026    0.084  0.000  0.001
 C          0.435 -0.147  0.010   -0.002 -0.000 -0.003   -0.023  0.010 -0.000
 Cl        -0.005  0.003 -0.000    0.000  0.000  0.000    0.001 -0.000 -0.000
 C         -0.371 -0.078 -0.011    0.001 -0.000 -0.002    0.012  0.003  0.000
 Cl         0.003  0.001  0.000   -0.000  0.000  0.000   -0.000 -0.000 -0.000
 C          0.180 -0.003  0.005   -0.000  0.001  0.001   -0.004  0.000 -0.000
 Cl         0.001  0.000  0.000   -0.000 -0.000 -0.000   -0.000 -0.000 -0.000
 C         -0.374  0.079 -0.010    0.002 -0.001 -0.001    0.012 -0.003  0.000
 Cl         0.003 -0.001  0.000   -0.000 -0.000  0.000   -0.000  0.000 -0.000
 C          0.431  0.146  0.012   -0.002  0.002 -0.003   -0.023 -0.010 -0.001
 Cl        -0.005 -0.003 -0.000    0.000 -0.000  0.000    0.001  0.000  0.000
 C          0.119  0.000 -0.010    0.021  0.007 -0.354   -0.266  0.000 -0.019
 C          0.031 -0.000  0.027   -0.143 -0.003  0.207    0.288  0.000 -0.065
 Cl         0.000  0.000 -0.001    0.003 -0.000  0.000   -0.002 -0.000  0.004
 C         -0.088  0.001 -0.050   -0.044  0.004 -0.232   -0.281  0.003 -0.113
 H          0.139 -0.002  0.093    0.226  0.000 -0.086    0.242 -0.005  0.228
 C          0.062 -0.001  0.021   -0.057 -0.008  0.428    0.146 -0.002  0.046
 Cl        -0.001  0.000 -0.000    0.001  0.000 -0.005    0.002  0.000 -0.001
 C         -0.090 -0.000  0.024    0.183  0.004 -0.282   -0.303  0.001  0.035
 H          0.137  0.001 -0.094   -0.427  0.002  0.005    0.227  0.004 -0.253
 C          0.043 -0.000 -0.005    0.080 -0.005  0.237    0.350 -0.003  0.137
 H          0.048 -0.000 -0.009   -0.386  0.002 -0.042   -0.378  0.006 -0.339
 TransDip   0.131 -0.000  0.029   -0.012 -0.002  0.133    0.207 -0.002  0.063

 Mode:                58                     59                     60
 Frequency:      3185.12                3211.42                3222.70
 Force Cnst:      6.5139                 6.6488                 6.6858
 Red. Mass:       1.0898                 1.0942                 1.0926
 IR Active:          YES                    YES                    YES
 IR Intens:        2.109                  0.246                  1.176
 Raman Active:       YES                    YES                    YES
               X      Y      Z        X      Y      Z        X      Y      Z
 C         -0.000  0.000 -0.000   -0.000  0.000 -0.000   -0.000 -0.000 -0.000
 C         -0.000 -0.000  0.000   -0.000 -0.000  0.000    0.000  0.000  0.000
 Cl         0.000  0.000 -0.000   -0.000  0.000 -0.000    0.000 -0.000 -0.000
 C          0.000  0.000 -0.000    0.000  0.000  0.000    0.000 -0.000 -0.000
 Cl        -0.000 -0.000  0.000   -0.000  0.000 -0.000    0.000 -0.000 -0.000
 C         -0.000 -0.000 -0.000    0.000  0.000 -0.000   -0.000 -0.000 -0.000
 Cl         0.000 -0.000  0.000   -0.000  0.000 -0.000   -0.000  0.000 -0.000
 C          0.000 -0.000 -0.000    0.000 -0.000  0.000    0.000  0.000 -0.000
 Cl        -0.000  0.000 -0.000   -0.000 -0.000 -0.000    0.000  0.000  0.000
 C         -0.000  0.000  0.000   -0.000  0.000  0.000    0.000 -0.000  0.000
 Cl         0.000 -0.000 -0.000    0.000 -0.000 -0.000    0.000  0.000 -0.000
 C          0.002 -0.000  0.002    0.001 -0.000  0.001   -0.000 -0.000  0.000
 C         -0.000 -0.000  0.001   -0.000 -0.000  0.000   -0.004  0.000 -0.001
 Cl        -0.000  0.000 -0.000    0.000  0.000  0.000    0.000 -0.000  0.000
 C          0.001  0.000 -0.001    0.002  0.000 -0.002    0.047  0.001 -0.074
 H         -0.009 -0.000  0.014   -0.016 -0.000  0.024   -0.535 -0.012  0.839
 C          0.001 -0.000 -0.000   -0.003 -0.000  0.003    0.002 -0.000  0.003
 Cl        -0.000  0.000 -0.000    0.000 -0.000 -0.000   -0.000  0.000 -0.000
 C          0.008 -0.000  0.021   -0.039  0.002 -0.075    0.001 -0.000  0.002
 H         -0.125  0.005 -0.250    0.439 -0.018  0.849   -0.010  0.000 -0.020
 C          0.044  0.001 -0.070    0.016  0.000 -0.020   -0.001 -0.000  0.002
 H         -0.516 -0.013  0.805   -0.152 -0.004  0.231    0.013  0.000 -0.019
 TransDip   0.037  0.000 -0.028   -0.006  0.000 -0.015   -0.018 -0.000  0.029

 STANDARD THERMODYNAMIC QUANTITIES AT   298.15 K  AND     1.00 ATM

   This Molecule has  0 Imaginary Frequencies
   Zero point vibrational energy:       70.727 kcal/mol

   Atom    1 Element C  Has Mass   12.00000
   Atom    2 Element C  Has Mass   12.00000
   Atom    3 Element Cl Has Mass   34.96885
   Atom    4 Element C  Has Mass   12.00000
   Atom    5 Element Cl Has Mass   34.96885
   Atom    6 Element C  Has Mass   12.00000
   Atom    7 Element Cl Has Mass   34.96885
   Atom    8 Element C  Has Mass   12.00000
   Atom    9 Element Cl Has Mass   34.96885
   Atom   10 Element C  Has Mass   12.00000
   Atom   11 Element Cl Has Mass   34.96885
   Atom   12 Element C  Has Mass   12.00000
   Atom   13 Element C  Has Mass   12.00000
   Atom   14 Element Cl Has Mass   34.96885
   Atom   15 Element C  Has Mass   12.00000
   Atom   16 Element H  Has Mass    1.00783
   Atom   17 Element C  Has Mass   12.00000
   Atom   18 Element Cl Has Mass   34.96885
   Atom   19 Element C  Has Mass   12.00000
   Atom   20 Element H  Has Mass    1.00783
   Atom   21 Element C  Has Mass   12.00000
   Atom   22 Element H  Has Mass    1.00783
   Molecular Mass:   391.805440 amu
   Principal axes and moments of inertia in amu*Bohr^2:
                             1           2           3
    Eigenvalues --     5076.00864 14100.21272 16877.87709
          X               1.00000    -0.00002     0.00245
          Y               0.00002     1.00000    -0.00036
          Z              -0.00245     0.00036     1.00000
   Rotational Symmetry Number is   1
   The Molecule is an Asymmetric Top
   Translational Enthalpy:        0.889 kcal/mol
   Rotational Enthalpy:           0.889 kcal/mol
   Vibrational Enthalpy:         80.141 kcal/mol
   gas constant (RT):             0.592 kcal/mol
   Translational Entropy:        43.788  cal/mol.K
   Rotational Entropy:           35.445  cal/mol.K
   Vibrational Entropy:          63.178  cal/mol.K

   Total Enthalpy:               82.511 kcal/mol
   Total Entropy:               142.412  cal/mol.K

 ======================================================================

 STANDARD THERMODYNAMIC QUANTITIES FOR ANHARMONIC VIBRATION -- TOSH

   Zero point vibrational energy: ************ kcal/mol

   Vibrational Enthalpy:       Infinity kcal/mol
   Vibrational Entropy:             NaN  cal/mol.K

   Total Enthalpy:             Infinity kcal/mol
   Total Entropy:                   NaN  cal/mol.K

 ======================================================================

 STANDARD THERMODYNAMIC QUANTITIES FOR ANHARMONIC VIBRATION -- VPT2

   Zero point vibrational energy: ************ kcal/mol

   Vibrational Enthalpy:       Infinity kcal/mol
   Vibrational Entropy:             NaN  cal/mol.K

   Total Enthalpy:             Infinity kcal/mol
   Total Entropy:                   NaN  cal/mol.K

 ======================================================================

Archival summary:
1\1\november\FREQ\ProcedureUnspecified\BasisUnspecified\l7123\taweetha\WedJan821:16:112020WedJan821:16:112020\0\\#,FREQ,ProcedureUnspecified,BasisUnspecified,\\0,1\Cl\C,1,1.74328\C,2,1.40001,1,119.857\C,2,1.40035,1,118.775,3,179.733,0\C,4,1.40009,2,118.337,1,-179.954,0\C,5,1.40001,4,121.293,2,0.215035,0\C,3,1.40154,2,119.405,1,179.771,0\C,4,1.49217,2,120.699,1,0.619273,0\C,8,1.39805,4,120.192,2,88.8699,0\H,9,1.08371,8,118.988,4,0.33694,0\C,9,1.38985,8,121.602,4,-179.501,0\H,11,1.08204,9,120.788,8,179.852,0\C,11,1.39135,9,118.844,8,-0.0243932,0\C,13,1.38949,11,121.303,9,-0.0941523,0\H,14,1.08094,13,120.947,11,-179.96,0\C,14,1.39158,13,118.655,11,0.129525,0\Cl,7,1.73581,3,119.951,2,-179.805,0\Cl,3,1.73591,2,120.432,1,-0.158158,0\Cl,6,1.73596,5,120.397,4,179.856,0\Cl,5,1.743,4,118.858,2,179.951,0\Cl,16,1.75406,14,118.098,13,179.801,0\Cl,13,1.75427,11,119.65,9,179.849,0\\\@

 Total job time:  17400.58s(wall), 17400.18s(cpu) 
 Wed Jan  8 21:16:11 2020

        *************************************************************
        *                                                           *
        *  Thank you very much for using Q-Chem.  Have a nice day.  *
        *                                                           *
        *************************************************************
