# Supplementary material for: Quantum Chemical Investigation of Polychlorinated Dibenzodioxins, Dibenzofurans and Biphenyls: Relative Stability and Planarity Analysis
Source: Molecules. 2020 Dec 3;25(23):5697. doi: 10.3390/molecules25235697 (PMC7730433; doi:10.3390/molecules25235697)
Supplement: Supplementary file 1 [file molecules-25-05697-s001.zip › PCB/B3LYP/ClClClClClClHHClH.out]

                  Welcome to Q-Chem
     A Quantum Leap Into The Future Of Chemistry


 Q-Chem 5.2 (devel), Q-Chem, Inc., Pleasanton, CA (2019)

 Yihan Shao,  Zhengting Gan,  E. Epifanovsky,  A. T. B. Gilbert,  M. Wormit,  
 J. Kussmann,  A. W. Lange,  A. Behn,  Jia Deng,  Xintian Feng,  D. Ghosh,  
 M. Goldey,  P. R. Horn,  L. D. Jacobson,  I. Kaliman,  T. Kus,  A. Landau,  
 Jie Liu,  E. I. Proynov,  R. M. Richard,  R. P. Steele,  E. J. Sundstrom,  
 H. L. Woodcock III,  P. M. Zimmerman,  D. Zuev,  B. Albrecht,  E. Alguire,  
 S. A. Baeppler,  D. Barton,  Z. Benda,  Y. A. Bernard,  E. J. Berquist,  
 K. B. Bravaya,  H. Burton,  D. Casanova,  Chun-Min Chang,  Yunqing Chen,  
 A. Chien,  K. D. Closser,  M. P. Coons,  S. Coriani,  S. Dasgupta,  
 A. L. Dempwolff,  M. Diedenhofen,  Hainam Do,  R. G. Edgar,  Po-Tung Fang,  
 S. Faraji,  S. Fatehi,  Qingguo Feng,  K. D. Fenk,  J. Fosso-Tande,  
 J. Gayvert,  Qinghui Ge,  A. Ghysels,  G. Gidofalvi,  J. Gomes,  
 J. Gonthier,  A. Gunina,  D. Hait,  M. W. D. Hanson-Heine,  
 P. H. P. Harbach,  A. W. Hauser,  M. F. Herbst,  J. E. Herr,  
 E. G. Hohenstein,  Z. C. Holden,  Kerwin Hui,  B. C. Huynh,  T.-C. Jagau,  
 Hyunjun Ji,  B. Kaduk,  K. Khistyaev,  Jaehoon Kim,  P. Klunzinger,  K. Koh,  
 D. Kosenkov,  L. Koulias,  T. Kowalczyk,  C. M. Krauter,  A. Kunitsa,  
 Ka Un Lao,  A. Laurent,  K. V. Lawler,  Joonho Lee,  D. Lefrancois,  
 S. Lehtola,  D. S. Levine,  Yi-Pei Li,  You-Sheng Lin,  Fenglai Liu,  
 E. Livshits,  A. Luenser,  P. Manohar,  E. Mansoor,  S. F. Manzer,  
 Shan-Ping Mao,  Yuezhi Mao,  N. Mardirossian,  A. V. Marenich,  
 T. Markovich,  L. A. Martinez-Martinez,  S. A. Maurer,  N. J. Mayhall,  
 S. C. McKenzie,  J.-M. Mewes,  P. Morgante,  A. F. Morrison,  
 J. W. Mullinax,  K. Nanda,  T. S. Nguyen-Beck,  R. Olivares-Amaya,  
 J. A. Parkhill,  Zheng Pei,  T. M. Perrine,  F. Plasser,  P. Pokhilko,  
 S. Prager,  A. Prociuk,  E. Ramos,  D. R. Rehn,  F. Rob,  M. Scheurer,  
 M. Schneider,  N. Sergueev,  S. M. Sharada,  S. Sharma,  D. W. Small,  
 T. Stauch,  T. Stein,  Yu-Chuan Su,  A. J. W. Thom,  A. Tkatchenko,  
 T. Tsuchimochi,  N. M. Tubman,  L. Vogt,  M. L. Vidal,  O. Vydrov,  
 M. A. Watson,  J. Wenzel,  M. de Wergifosse,  T. A. Wesolowski,  A. White,  
 J. Witte,  A. Yamada,  Jun Yang,  K. Yao,  S. Yeganeh,  S. R. Yost,  
 Zhi-Qiang You,  A. Zech,  Igor Ying Zhang,  Xing Zhang,  Yan Zhao,  
 Ying Zhu,  B. R. Brooks,  G. K. L. Chan,  C. J. Cramer,  M. S. Gordon,  
 W. J. Hehre,  A. Klamt,  M. W. Schmidt,  C. D. Sherrill,  D. G. Truhlar,  
 A. Aspuru-Guzik,  R. Baer,  A. T. Bell,  N. A. Besley,  Jeng-Da Chai,  
 A. E. DePrince, III,  R. A. DiStasio Jr.,  A. Dreuw,  B. D. Dunietz,  
 T. R. Furlani,  Chao-Ping Hsu,  Yousung Jung,  Jing Kong,  D. S. Lambrecht,  
 WanZhen Liang,  C. Ochsenfeld,  V. A. Rassolov,  L. V. Slipchenko,  
 J. E. Subotnik,  T. Van Voorhis,  J. M. Herbert,  A. I. Krylov,  
 P. M. W. Gill,  M. Head-Gordon

 Contributors to earlier versions of Q-Chem not listed above: 
 R. D. Adamson,  B. Austin,  J. Baker,  G. J. O. Beran,  K. Brandhorst,  
 S. T. Brown,  E. F. C. Byrd,  A. K. Chakraborty,  C.-L. Cheng,  
 Siu Hung Chien,  D. M. Chipman,  D. L. Crittenden,  H. Dachsel,  
 R. J. Doerksen,  A. D. Dutoi,  L. Fusti-Molnar,  W. A. Goddard III,  
 A. Golubeva-Zadorozhnaya,  S. R. Gwaltney,  G. Hawkins,  A. Heyden,  
 S. Hirata,  G. Kedziora,  F. J. Keil,  C. Kelley,  Jihan Kim,  R. A. King,  
 R. Z. Khaliullin,  P. P. Korambath,  W. Kurlancheek,  A. M. Lee,  M. S. Lee,  
 S. V. Levchenko,  Ching Yeh Lin,  D. Liotard,  R. C. Lochan,  I. Lotan,  
 P. E. Maslen,  N. Nair,  D. P. O'Neill,  D. Neuhauser,  E. Neuscamman,  
 C. M. Oana,  R. Olson,  B. Peters,  R. Peverati,  P. A. Pieniazek,  
 Y. M. Rhee,  J. Ritchie,  M. A. Rohrdanz,  E. Rosta,  N. J. Russ,  
 H. F. Schaefer III,  N. E. Schultz,  N. Shenvi,  A. C. Simmonett,  A. Sodt,  
 D. Stuck,  K. S. Thanthiriwatte,  V. Vanovschi,  Tao Wang,  A. Warshel,  
 C. F. Williams,  Q. Wu,  X. Xu,  W. Zhang

 Please cite Q-Chem as follows:
 Y. Shao et al., Mol. Phys. 113, 184-215 (2015)
 DOI: 10.1080/00268976.2014.952696

 Q-Chem 5.2.1 for Intel X86 EM64T Linux

 Parts of Q-Chem use Armadillo 8.300.2 (Tropical Shenanigans).
 http://arma.sourceforge.net/

 Q-Chem begins on Wed Jan  8 12:20:59 2020  

Host: 
0

     Scratch files written to /scratch/taweetham/qchem6632//
NAlpha2: 194
NElect   194
Mult     1

 Q-Chem warning in module libgen/rem_setup.C, line 2168:

 Setting Thresh to 1e-14


Checking the input file for inconsistencies... 	...done.

--------------------------------------------------------------
User input:
--------------------------------------------------------------
$MOLECULE
0 1
C 
C  1 1.394960
Cl  2 CCl 1 119.528007
C  2 1.386606 1 120.846377 3 178.766605 0
Cl  4 CCl 2 119.698148 1 -179.612229 0
C  4 1.387279 2 120.235871 1 -0.083363 0
Cl  6 CCl 4 120.254637 2 -179.958574 0
C  6 1.387279 4 119.490737 2 0.041992 0
Cl  8 CCl 6 120.064298 4 179.568218 0
C  8 1.386606 6 120.235863 4 0.041336 0
Cl  10 CCl 8 119.614146 6 178.681836 0
C  1 1.488550 2 120.827489 3 1.275929 0
C  12 1.394960 1 120.827496 2 44.635695 0
Cl  13 CCl 12 119.528011 1 1.275194 0
C  13 1.386606 12 120.846392 1 -179.957497 0
H  15 CH 13 119.698155 12 -179.612829 0
C  15 1.387278 13 120.235860 12 -0.083872 0
H  17 CH 15 120.254633 13 -179.958492 0
C  17 1.387279 15 119.490737 13 0.041666 0
Cl  19 CCl 17 120.064293 15 179.568399 0
C  19 1.386606 17 120.235874 15 0.041790 0
H  21 CH 19 119.614152 17 178.681599 0

CH=1.08273
CCl=1.75400
$END

$REM
   JOB_TYPE	OPTIMIZATION
   BASIS	6-311++G**
   METHOD	B3LYP
   SYM_IGNORE	TRUE
   SCF_GUESS_ALWAYS     TRUE
   SYM_IGNORE   TRUE
   S2THRESH     15
   THRESH       15
$END

--------------------------------------------------------------
 ----------------------------------------------------------------
             Standard Nuclear Orientation (Angstroms)
    I     Atom           X                Y                Z
 ----------------------------------------------------------------
    1      C       0.0000000000     0.0000000000     0.0000000000
    2      C       0.0000000000     0.0000000000     1.3949600000
    3      Cl      1.5261815140     0.0000000000     2.2594170471
    4      C      -1.1901880373     0.0256249026     2.1059255403
    5      Cl     -1.1548436435     0.0351778398     3.8595433764
    6      C      -2.4041742747     0.0535064326     1.4351028665
    7      Cl     -3.9099833729     0.0870232313     2.3339530118
    8      C      -2.4180259722     0.0546630380     0.0478935036
    9      Cl     -3.9445745286     0.0782926128    -0.8155919614
   10      C      -1.2274122092     0.0272853135    -0.6622934626
   11      Cl     -1.2645630159    -0.0058824468    -2.4155862839
   12      C       1.2779219872    -0.0284629571    -0.7628147595
   13      C       2.3095886281    -0.8932703637    -0.3971844912
   14      Cl      2.0841394724    -1.9836059182     0.9581225060
   15      C       3.5004827568    -0.9194878930    -1.1069450245
   16      H       4.2865586447    -1.6026019117    -0.8107285686
   17      C       3.6821124948    -0.0819958503    -2.1978886372
   18      H       4.6116429624    -0.1026930066    -2.7527300472
   19      C       2.6636000698     0.7822218600    -2.5724593424
   20      Cl      2.8813918386     1.8556545918    -3.9424319391
   21      C       1.4736782845     0.8090230106    -1.8610916159
   22      H       0.6936781770     1.5025559907    -2.1490431582
 ----------------------------------------------------------------
 Nuclear Repulsion Energy =        2418.53865735 hartrees
 There are       97 alpha and       97 beta electrons
 Requested basis set is 6-311++G(d,p)
 There are 178 shells and 495 basis functions

 Total QAlloc Memory Limit   2000 MB
 Mega-Array Size       188 MB
 MEM_STATIC part       192 MB
 A cutoff of  1.0D-15 yielded  11712 shell pairs
 There are    100466 function pairs (    108045 Cartesian)
 Smallest overlap matrix eigenvalue = 1.07E-07
 Linear dependence detected in AO basis
 Number of orthogonalized atomic orbitals = 489
 Maximum deviation from orthogonality = 1.099E-09

 Scale SEOQF with 1.000000e-01/1.000000e-01/1.000000e-01

 Standard Electronic Orientation quadrupole field applied
 Nucleus-field energy     =    -0.0000000524 hartrees
 Guess from superposition of atomic densities
 Warning:  Energy on first SCF cycle will be non-variational
 SAD guess density has 194.000000 electrons

 -----------------------------------------------------------------------
  General SCF calculation program by
  Eric Jon Sundstrom, Paul Horn, Yuezhi Mao, Dmitri Zuev, Alec White,
  David Stuck, Shaama M.S., Shane Yost, Joonho Lee, David Small,
  Daniel Levine, Susi Lehtola, Hugh Burton, Evgeny Epifanovsky,
  Bang C. Huynh
 -----------------------------------------------------------------------
 Exchange:     0.2000 Hartree-Fock + 0.0800 Slater + 0.7200 B88
 Correlation:  0.1900 VWN1RPA + 0.8100 LYP
 Using SG-1 standard quadrature grid
 A restricted SCF calculation will be
 performed using DIIS
 SCF converges when DIIS error is below 1.0e-08
 ---------------------------------------
  Cycle       Energy         DIIS error
 ---------------------------------------
    1   -3685.3921705340      2.78e-02  
    2   -3680.5680657120      1.90e-03  
    3   -3680.5144554462      2.24e-03  
    4   -3680.6704626801      5.04e-04  
    5   -3680.6770621934      2.32e-04  
    6   -3680.6784160493      1.02e-04  
    7   -3680.6787307879      2.36e-05  
    8   -3680.6787454523      8.61e-06  
    9   -3680.6787475387      2.81e-06  
   10   -3680.6787477554      9.55e-07  
   11   -3680.6787477813      2.40e-07  
   12   -3680.6787477828      1.11e-07  
   13   -3680.6787477833      3.77e-08  
   14   -3680.6787477833      1.29e-08  
   15   -3680.6787477832      4.00e-09  Convergence criterion met
 ---------------------------------------
 SCF time:   CPU 881.03s  wall 882.00s 
 SCF   energy in the final basis set =    -3680.6787477832
 Total energy in the final basis set =    -3680.6787477832

 --------------------------------------------------------------

                    Orbital Energies (a.u.)
 --------------------------------------------------------------

 Alpha MOs
 -- Occupied --
********-101.5838-101.5824-101.5812-101.5724-101.5713-101.5645 -10.2878
-10.2855 -10.2850 -10.2849 -10.2828 -10.2643 -10.2611 -10.2479 -10.2337
-10.2156 -10.2149 -10.2143  -9.4989  -9.4985  -9.4968  -9.4956  -9.4894
 -9.4858  -9.4818  -7.2638  -7.2636  -7.2619  -7.2606  -7.2541  -7.2537
 -7.2534  -7.2529  -7.2524  -7.2517  -7.2506  -7.2506  -7.2505  -7.2496
 -7.2461  -7.2440  -7.2432  -7.2405  -7.2403  -7.2363  -7.2359  -0.9785
 -0.9420  -0.9284  -0.9129  -0.8974  -0.8787  -0.8670  -0.8566  -0.8385
 -0.8108  -0.7675  -0.7544  -0.7427  -0.6760  -0.6509  -0.6354  -0.6139
 -0.5680  -0.5526  -0.5309  -0.5177  -0.5011  -0.4861  -0.4772  -0.4758
 -0.4717  -0.4635  -0.4509  -0.4427  -0.4310  -0.4262  -0.4101  -0.4067
 -0.4028  -0.3936  -0.3689  -0.3628  -0.3606  -0.3562  -0.3486  -0.3419
 -0.3391  -0.3349  -0.3317  -0.3178  -0.3020  -0.2889  -0.2759  -0.2696
 -0.2490
 -- Virtual --
 -0.0824  -0.0700  -0.0635  -0.0481  -0.0327  -0.0187  -0.0152  -0.0065
 -0.0013   0.0021   0.0042   0.0174   0.0200   0.0250   0.0284   0.0307
  0.0389   0.0450   0.0483   0.0564   0.0598   0.0658   0.0670   0.0724
  0.0767   0.0814   0.0816   0.0847   0.0863   0.0912   0.0949   0.0982
  0.1003   0.1052   0.1073   0.1113   0.1130   0.1170   0.1205   0.1238
  0.1262   0.1266   0.1286   0.1326   0.1350   0.1380   0.1432   0.1464
  0.1486   0.1514   0.1587   0.1627   0.1648   0.1692   0.1726   0.1787
  0.1801   0.1857   0.1894   0.1961   0.1983   0.2017   0.2059   0.2129
  0.2155   0.2181   0.2204   0.2245   0.2269   0.2281   0.2344   0.2387
  0.2484   0.2497   0.2528   0.2549   0.2571   0.2601   0.2633   0.2663
  0.2707   0.2748   0.2791   0.2816   0.2871   0.2894   0.2927   0.2944
  0.2985   0.3003   0.3068   0.3125   0.3156   0.3272   0.3311   0.3355
  0.3431   0.3532   0.3843   0.4080   0.4142   0.4261   0.4285   0.4308
  0.4387   0.4440   0.4478   0.4534   0.4590   0.4610   0.4668   0.4716
  0.4762   0.4787   0.4860   0.4883   0.4930   0.4999   0.5056   0.5161
  0.5190   0.5298   0.5399   0.5458   0.5477   0.5633   0.5663   0.5715
  0.5730   0.5866   0.5923   0.5948   0.6014   0.6057   0.6100   0.6147
  0.6170   0.6194   0.6253   0.6358   0.6452   0.6508   0.6677   0.6730
  0.6782   0.6892   0.7055   0.7128   0.7168   0.7299   0.7424   0.7668
  0.7721   0.7833   0.7990   0.8008   0.8038   0.8145   0.8270   0.8327
  0.8356   0.8397   0.8415   0.8432   0.8473   0.8506   0.8524   0.8559
  0.8579   0.8648   0.8735   0.8813   0.8841   0.8872   0.8969   0.8975
  0.9004   0.9094   0.9128   0.9133   0.9205   0.9259   0.9304   0.9369
  0.9409   0.9488   0.9561   0.9568   0.9651   0.9699   0.9792   0.9797
  0.9898   0.9992   1.0102   1.0228   1.0304   1.0480   1.0561   1.0675
  1.0860   1.0919   1.0984   1.1110   1.1307   1.1428   1.1737   1.1889
  1.2044   1.2167   1.2304   1.2369   1.2441   1.2592   1.2647   1.2737
  1.2775   1.2796   1.2900   1.3053   1.3083   1.3345   1.3424   1.3540
  1.3583   1.4021   1.4353   1.4489   1.4625   1.4982   1.5033   1.5292
  1.5514   1.5611   1.5720   1.6067   1.6267   1.6399   1.6540   1.6688
  1.6752   1.6943   1.7117   1.7476   1.7641   1.7784   1.7872   1.8242
  1.8362   1.8417   1.8599   1.8636   1.8851   1.8951   1.9018   1.9155
  1.9404   1.9552   1.9622   1.9810   2.0232   2.0573   2.0749   2.0977
  2.1307   2.1485   2.1569   2.1978   2.2136   2.2244   2.2380   2.2501
  2.2588   2.2758   2.2785   2.2876   2.2977   2.3009   2.3254   2.3445
  2.3534   2.3745   2.3818   2.3941   2.4151   2.4295   2.4366   2.4440
  2.4567   2.4755   2.4908   2.4966   2.5153   2.5309   2.5489   2.5645
  2.6059   2.6219   2.6290   2.6431   2.6505   2.6587   2.6864   2.7052
  2.7253   2.7507   2.7582   2.7615   2.7901   2.7990   2.8114   2.8266
  2.8495   2.8873   2.9162   2.9438   2.9656   3.0497   3.0765   3.0808
  3.0979   3.1175   3.1267   3.1433   3.1744   3.1975   3.2437   3.2632
  3.2749   3.3524   3.4119   3.4721   3.5057   3.5437   3.6235   3.6836
  3.7628   3.8701   3.8929   3.8976   4.0412   4.1277   4.3821   4.8138
  4.8313   9.7198   9.7756   9.7820   9.7999   9.8172   9.8348   9.8586
 23.2509  23.5224  23.7885  23.8340  23.8591  23.9261  23.9654  23.9785
 24.0125  24.0421  24.0800  24.1462  25.7169  25.7666  25.8129  25.8314
 25.8754  25.9457  26.0548  26.0936  26.1067  26.1700  26.1997  26.2786
 26.3999  26.4653  26.5406  26.5642  26.6279  26.7617  26.7787  26.8548
 27.0936 215.7092 215.7688 215.7780 215.7987 215.8217 215.8371 215.8797
 --------------------------------------------------------------

          Ground-State Mulliken Net Atomic Charges

     Atom                 Charge (a.u.)
  ----------------------------------------
      1 C                    -1.171700
      2 C                    -0.991800
      3 Cl                    0.664911
      4 C                     0.323572
      5 Cl                    0.644999
      6 C                    -0.432086
      7 Cl                    0.666695
      8 C                     0.264590
      9 Cl                    0.620439
     10 C                    -1.133075
     11 Cl                    0.771965
     12 C                    -0.445627
     13 C                     0.124134
     14 Cl                    0.382582
     15 C                    -0.554456
     16 H                     0.201630
     17 C                    -0.676809
     18 H                     0.190037
     19 C                     0.719675
     20 Cl                    0.498006
     21 C                    -0.871795
     22 H                     0.204112
  ----------------------------------------
  Sum of atomic charges =     0.000000

 -----------------------------------------------------------------
                    Cartesian Multipole Moments
 -----------------------------------------------------------------
    Charge (ESU x 10^10)
                -0.0000
    Dipole Moment (Debye)
         X       1.4516      Y      -0.2254      Z      -0.4707
       Tot       1.5426
    Quadrupole Moments (Debye-Ang)
        XX    -149.7177     XY      -3.4672     YY    -159.3723
        XZ      -1.3595     YZ       0.4179     ZZ    -159.8374
    Octopole Moments (Debye-Ang^2)
       XXX      50.6825    XXY     -17.8697    XYY      -5.0199
       YYY       3.9090    XXZ     -11.6775    XYZ       7.4031
       YYZ       2.0182    XZZ      -2.6412    YZZ      -7.5659
       ZZZ      12.5211
    Hexadecapole Moments (Debye-Ang^3)
      XXXX   -5526.7283   XXXY     -49.8214   XXYY   -1143.6020
      XYYY      38.3480   YYYY    -877.9225   XXXZ     916.1311
      XXYZ     158.7320   XYYZ     345.3527   YYYZ     366.1995
      XXZZ   -1723.2151   XYZZ     -11.8619   YYZZ    -937.1727
      XZZZ    1036.0723   YZZZ     367.2782   ZZZZ   -4694.8031
 -----------------------------------------------------------------
 Calculating analytic gradient of the SCF energy
 Gradient of SCF Energy
            1           2           3           4           5           6
    1  -0.0146423  -0.0124910   0.0320218   0.0000247   0.0013234   0.0131763
    2  -0.0015458  -0.0045216  -0.0742075   0.0003750   0.0001716  -0.0002050
    3   0.0096267  -0.0076124  -0.0422954  -0.0208000   0.0063838  -0.0099851
            7           8           9          10          11          12
    1  -0.0066271   0.0166937  -0.0044796  -0.0006056   0.0103530   0.0063424
    2   0.0001081  -0.0001652   0.0000894  -0.0003382   0.0050596   0.0012740
    3   0.0039931   0.0130438  -0.0039033   0.0085150  -0.0021894  -0.0077683
           13          14          15          16          17          18
    1   0.0001922  -0.0265951  -0.0052688   0.0003145  -0.0055587   0.0000406
    2   0.0078314   0.0718792   0.0030886   0.0000348   0.0016102   0.0003447
    3  -0.0017950   0.0544556  -0.0007223  -0.0000001   0.0020097  -0.0002265
           19          20          21          22
    1   0.0036861   0.0000321  -0.0028888  -0.0050436
    2  -0.0007283   0.0000449  -0.0103044   0.0001044
    3  -0.0030383  -0.0001916   0.0034944  -0.0009943
 Max gradient component =       7.421E-02
 RMS gradient           =       1.724E-02
 Gradient time:  CPU 304.62 s  wall 304.63 s
 Geometry Optimization Parameters
   NAtoms,    NIC,     NZ,  NCons,   NDum,   NFix, NCnnct, MaxDiis
       22     163      22       0       0       0       0       0


** GEOMETRY OPTIMIZATION IN DELOCALIZED INTERNAL COORDINATES **
   Searching for a Minimum

   Optimization Cycle:   1

                       Coordinates (Angstroms)
     ATOM                X               Y               Z
      1  C         0.0000000000    0.0000000000    0.0000000000
      2  C         0.0000000000    0.0000000000    1.3949600000
      3  Cl        1.5261815140    0.0000000000    2.2594170471
      4  C        -1.1901880373    0.0256249026    2.1059255403
      5  Cl       -1.1548436435    0.0351778398    3.8595433764
      6  C        -2.4041742747    0.0535064326    1.4351028665
      7  Cl       -3.9099833729    0.0870232313    2.3339530118
      8  C        -2.4180259722    0.0546630380    0.0478935036
      9  Cl       -3.9445745286    0.0782926128   -0.8155919614
     10  C        -1.2274122092    0.0272853135   -0.6622934626
     11  Cl       -1.2645630159   -0.0058824468   -2.4155862839
     12  C         1.2779219872   -0.0284629571   -0.7628147595
     13  C         2.3095886281   -0.8932703637   -0.3971844912
     14  Cl        2.0841394724   -1.9836059182    0.9581225060
     15  C         3.5004827568   -0.9194878930   -1.1069450245
     16  H         4.2865586447   -1.6026019117   -0.8107285686
     17  C         3.6821124948   -0.0819958503   -2.1978886372
     18  H         4.6116429624   -0.1026930066   -2.7527300472
     19  C         2.6636000698    0.7822218600   -2.5724593424
     20  Cl        2.8813918386    1.8556545918   -3.9424319391
     21  C         1.4736782845    0.8090230106   -1.8610916159
     22  H         0.6936781770    1.5025559907   -2.1490431582
   Point Group: c1    Number of degrees of freedom:    60


   Energy is  -3680.678747783


 Attempting to generate delocalized internal coordinates
 Initial Hessian constructed with Jon Baker's OPTIMIZE code

 60 Hessian modes will be used to form the next step
  Hessian Eigenvalues:
     0.016296    0.017712    0.019513    0.020643    0.020929    0.022946
     0.023585    0.023589    0.023834    0.023846    0.024090    0.024090
     0.024114    0.024114    0.024135    0.024135    0.024143    0.024143
     0.064530    0.103827    0.159965    0.159995    0.160000    0.215729
     0.224294    0.231512    0.235216    0.246754    0.249942    0.249978
     0.249991    0.249992    0.249993    0.250000    0.250000    0.250000
     0.250000    0.289226    0.292811    0.301033    0.301033    0.301033
     0.301033    0.301033    0.328589    0.356665    0.356665    0.356665
     0.413333    0.417915    0.429845    0.433582    0.461490    0.462727
     0.471079    0.471223    0.478203    0.478203    0.479142    0.479142

 Minimum search - taking simple RFO step
 Searching for Lamda that Minimizes Along All modes
 Value Taken    Lamda =  -0.06171788
 Calculated Step too Large.  Step scaled by  0.492220
 Step Taken.  Stepsize is  0.300000

                             Maximum     Tolerance    Cnvgd?
         Gradient           0.066305      0.000300      NO
         Displacement       0.195123      0.001200      NO
         Energy change     *********      0.000001      NO


 New Cartesian Coordinates Obtained by Inverse Iteration

 Displacement from previous Coordinates is:  0.535304
 ----------------------------------------------------------------
             Standard Nuclear Orientation (Angstroms)
    I     Atom           X                Y                Z
 ----------------------------------------------------------------
    1      C      -0.0080553019    -0.0006570965    -0.0138382236
    2      C      -0.0131195523     0.0293696910     1.3894041125
    3      Cl      1.5006515581     0.0550409877     2.2574518731
    4      C      -1.2019926957     0.0607953297     2.1129358719
    5      Cl     -1.1586899649     0.1059121014     3.8612197196
    6      C      -2.4228051468     0.0655221573     1.4490898749
    7      Cl     -3.9183428883     0.1042557688     2.3540334372
    8      C      -2.4450533736     0.0332174459     0.0585203331
    9      Cl     -3.9771802379     0.0143944616    -0.7865160945
   10      C      -1.2557328547    -0.0003558840    -0.6644355271
   11      Cl     -1.3602153487    -0.1097158952    -2.4105472808
   12      C       1.2826410854    -0.0358332300    -0.7719749372
   13      C       2.3140124087    -0.9228896036    -0.4314470618
   14      Cl      2.0990286612    -2.0431979762     0.8922471937
   15      C       3.5105554125    -0.9457920760    -1.1359941791
   16      H       4.2860649486    -1.6461151323    -0.8528897148
   17      C       3.7092815169    -0.0818891927    -2.2021865254
   18      H       4.6411177918    -0.0979605187    -2.7531244178
   19      C       2.7007641291     0.8066671216    -2.5509810875
   20      Cl      2.9403986389     1.9201880765    -3.8846699288
   21      C       1.5060095279     0.8313645842    -1.8473810387
   22      H       0.7478734616     1.5507073561    -2.1207878391
 ----------------------------------------------------------------
 Nuclear Repulsion Energy =        2406.42608248 hartrees
 There are       97 alpha and       97 beta electrons
 Applying Cartesian multipole field
    Component          Value
    ---------          -----
     (2,0,0)        1.00000E-11
     (0,2,0)        2.00000E-11
     (0,0,2)       -3.00000E-11
 Nucleus-field energy     =    -0.0000000499 hartrees
 Requested basis set is 6-311++G(d,p)
 There are 178 shells and 495 basis functions
 A cutoff of  1.0D-15 yielded  11675 shell pairs
 There are    100147 function pairs (    107703 Cartesian)
 Smallest overlap matrix eigenvalue = 1.16E-07
 Linear dependence detected in AO basis
 Number of orthogonalized atomic orbitals = 489
 Maximum deviation from orthogonality = 4.792E-10
 Guess from superposition of atomic densities
 Warning:  Energy on first SCF cycle will be non-variational
 SAD guess density has 194.000000 electrons

 -----------------------------------------------------------------------
  General SCF calculation program by
  Eric Jon Sundstrom, Paul Horn, Yuezhi Mao, Dmitri Zuev, Alec White,
  David Stuck, Shaama M.S., Shane Yost, Joonho Lee, David Small,
  Daniel Levine, Susi Lehtola, Hugh Burton, Evgeny Epifanovsky,
  Bang C. Huynh
 -----------------------------------------------------------------------
 Exchange:     0.2000 Hartree-Fock + 0.0800 Slater + 0.7200 B88
 Correlation:  0.1900 VWN1RPA + 0.8100 LYP
 Using SG-1 standard quadrature grid
 A restricted SCF calculation will be
 performed using DIIS
 SCF converges when DIIS error is below 1.0e-08
 ---------------------------------------
  Cycle       Energy         DIIS error
 ---------------------------------------
    1   -3685.2991723445      2.76e-02  
    2   -3680.5957126978      1.87e-03  
    3   -3680.5494052614      2.17e-03  
    4   -3680.6953199164      4.67e-04  
    5   -3680.7011172383      2.07e-04  
    6   -3680.7021122399      1.03e-04  
    7   -3680.7024336258      2.26e-05  
    8   -3680.7024468743      8.65e-06  
    9   -3680.7024490023      2.62e-06  
   10   -3680.7024491906      9.32e-07  
   11   -3680.7024492159      2.17e-07  
   12   -3680.7024492172      1.08e-07  
   13   -3680.7024492174      3.52e-08  
   14   -3680.7024492173      1.24e-08  
   15   -3680.7024492178      4.08e-09  Convergence criterion met
 ---------------------------------------
 SCF time:   CPU 877.83s  wall 878.00s 
 SCF   energy in the final basis set =    -3680.7024492178
 Total energy in the final basis set =    -3680.7024492178

 --------------------------------------------------------------

                    Orbital Energies (a.u.)
 --------------------------------------------------------------

 Alpha MOs
 -- Occupied --
********-101.5834-101.5821-101.5814-101.5732-101.5711-101.5653 -10.2877
-10.2865 -10.2850 -10.2847 -10.2836 -10.2652 -10.2616 -10.2511 -10.2365
-10.2166 -10.2152 -10.2145  -9.4987  -9.4982  -9.4966  -9.4959  -9.4899
 -9.4856  -9.4821  -7.2639  -7.2631  -7.2618  -7.2608  -7.2546  -7.2536
 -7.2531  -7.2525  -7.2523  -7.2515  -7.2507  -7.2505  -7.2503  -7.2499
 -7.2465  -7.2445  -7.2436  -7.2403  -7.2401  -7.2367  -7.2362  -0.9760
 -0.9393  -0.9279  -0.9126  -0.8968  -0.8788  -0.8679  -0.8537  -0.8390
 -0.8101  -0.7659  -0.7514  -0.7416  -0.6751  -0.6481  -0.6339  -0.6140
 -0.5661  -0.5511  -0.5303  -0.5176  -0.5015  -0.4858  -0.4757  -0.4741
 -0.4717  -0.4615  -0.4479  -0.4436  -0.4286  -0.4244  -0.4095  -0.4056
 -0.4015  -0.3924  -0.3678  -0.3630  -0.3611  -0.3566  -0.3489  -0.3402
 -0.3377  -0.3350  -0.3315  -0.3169  -0.3023  -0.2948  -0.2744  -0.2700
 -0.2563
 -- Virtual --
 -0.0828  -0.0677  -0.0633  -0.0485  -0.0354  -0.0165  -0.0143  -0.0053
  0.0000   0.0023   0.0045   0.0183   0.0208   0.0253   0.0285   0.0309
  0.0392   0.0449   0.0484   0.0564   0.0597   0.0650   0.0669   0.0721
  0.0771   0.0799   0.0823   0.0847   0.0871   0.0912   0.0956   0.0974
  0.0997   0.1049   0.1066   0.1110   0.1125   0.1169   0.1201   0.1246
  0.1255   0.1265   0.1276   0.1321   0.1343   0.1374   0.1437   0.1452
  0.1480   0.1513   0.1580   0.1619   0.1643   0.1687   0.1722   0.1783
  0.1797   0.1854   0.1876   0.1948   0.1981   0.1987   0.2057   0.2121
  0.2135   0.2177   0.2195   0.2240   0.2256   0.2279   0.2335   0.2389
  0.2481   0.2484   0.2514   0.2540   0.2572   0.2592   0.2631   0.2653
  0.2708   0.2744   0.2779   0.2807   0.2856   0.2882   0.2919   0.2950
  0.2975   0.3001   0.3055   0.3117   0.3131   0.3268   0.3304   0.3355
  0.3418   0.3523   0.3860   0.4065   0.4156   0.4256   0.4277   0.4300
  0.4388   0.4449   0.4465   0.4548   0.4591   0.4605   0.4661   0.4699
  0.4770   0.4798   0.4857   0.4902   0.4967   0.4998   0.5045   0.5138
  0.5163   0.5285   0.5401   0.5464   0.5475   0.5600   0.5635   0.5706
  0.5722   0.5843   0.5902   0.5933   0.6000   0.6032   0.6094   0.6138
  0.6161   0.6186   0.6239   0.6355   0.6466   0.6512   0.6695   0.6766
  0.6778   0.6899   0.7042   0.7075   0.7161   0.7298   0.7477   0.7711
  0.7854   0.7899   0.7989   0.8034   0.8088   0.8172   0.8241   0.8324
  0.8353   0.8392   0.8405   0.8439   0.8469   0.8510   0.8543   0.8547
  0.8607   0.8656   0.8731   0.8784   0.8795   0.8870   0.8937   0.8984
  0.9015   0.9091   0.9126   0.9141   0.9215   0.9264   0.9298   0.9354
  0.9397   0.9484   0.9547   0.9578   0.9626   0.9703   0.9741   0.9809
  0.9851   0.9964   1.0069   1.0157   1.0268   1.0374   1.0546   1.0583
  1.0726   1.0856   1.0968   1.1117   1.1265   1.1387   1.1703   1.1846
  1.2008   1.2120   1.2289   1.2323   1.2450   1.2568   1.2616   1.2687
  1.2727   1.2797   1.2914   1.3032   1.3098   1.3287   1.3361   1.3511
  1.3570   1.3979   1.4383   1.4432   1.4570   1.4949   1.4995   1.5234
  1.5462   1.5557   1.5728   1.6062   1.6226   1.6382   1.6523   1.6695
  1.6742   1.6929   1.7114   1.7421   1.7610   1.7692   1.7865   1.8213
  1.8304   1.8401   1.8580   1.8612   1.8790   1.8894   1.9038   1.9089
  1.9355   1.9515   1.9601   1.9781   2.0161   2.0521   2.0731   2.0963
  2.1288   2.1428   2.1527   2.2085   2.2147   2.2245   2.2408   2.2564
  2.2584   2.2734   2.2775   2.2845   2.2935   2.2983   2.3249   2.3371
  2.3503   2.3687   2.3704   2.3944   2.4092   2.4246   2.4359   2.4374
  2.4518   2.4682   2.4853   2.4958   2.5107   2.5306   2.5448   2.5637
  2.6049   2.6216   2.6265   2.6390   2.6479   2.6528   2.6831   2.7026
  2.7159   2.7483   2.7518   2.7593   2.7835   2.7962   2.8077   2.8217
  2.8452   2.8816   2.9077   2.9354   2.9614   3.0363   3.0704   3.0761
  3.0912   3.1105   3.1261   3.1317   3.1663   3.1878   3.2320   3.2534
  3.2680   3.3449   3.4076   3.4662   3.5003   3.5366   3.6205   3.6756
  3.7553   3.8608   3.8860   3.8903   4.0396   4.1254   4.3756   4.8020
  4.8245   9.7140   9.7748   9.7795   9.7990   9.8153   9.8181   9.8631
 23.2530  23.5176  23.7732  23.8221  23.8533  23.9060  23.9453  23.9646
 23.9987  24.0234  24.0671  24.1407  25.7648  25.7915  25.8169  25.8306
 25.8747  25.9401  26.0500  26.0884  26.1041  26.1622  26.1998  26.2757
 26.3696  26.4299  26.4603  26.5614  26.6175  26.7520  26.7695  26.8341
 27.0733 215.7028 215.7681 215.7747 215.7978 215.8164 215.8205 215.8809
 --------------------------------------------------------------

          Ground-State Mulliken Net Atomic Charges

     Atom                 Charge (a.u.)
  ----------------------------------------
      1 C                    -1.084602
      2 C                    -1.001888
      3 Cl                    0.650503
      4 C                     0.356297
      5 Cl                    0.637257
      6 C                    -0.469945
      7 Cl                    0.666822
      8 C                     0.170373
      9 Cl                    0.622839
     10 C                    -1.103583
     11 Cl                    0.748813
     12 C                    -0.364881
     13 C                     0.064896
     14 Cl                    0.359499
     15 C                    -0.499773
     16 H                     0.204280
     17 C                    -0.662764
     18 H                     0.189934
     19 C                     0.681588
     20 Cl                    0.492692
     21 C                    -0.863535
     22 H                     0.205180
  ----------------------------------------
  Sum of atomic charges =     0.000000

 -----------------------------------------------------------------
                    Cartesian Multipole Moments
 -----------------------------------------------------------------
    Charge (ESU x 10^10)
                 0.0000
    Dipole Moment (Debye)
         X       1.4389      Y      -0.2188      Z      -0.4636
       Tot       1.5275
    Quadrupole Moments (Debye-Ang)
        XX    -149.5053     XY      -3.6076     YY    -159.1587
        XZ      -1.5734     YZ       0.7328     ZZ    -159.7384
    Octopole Moments (Debye-Ang^2)
       XXX      53.7130    XXY     -18.6802    XYY      -3.2502
       YYY       3.6925    XXZ     -13.2358    XYZ       7.9932
       YYZ       1.6440    XZZ      -1.9355    YZZ      -7.1555
       ZZZ      12.2946
    Hexadecapole Moments (Debye-Ang^3)
      XXXX   -5620.4688   XXXY     -69.7027   XXYY   -1165.7786
      XYYY      17.8803   YYYY    -919.2974   XXXZ     928.2433
      XXYZ     152.6847   XYYZ     350.8709   YYYZ     336.0784
      XXZZ   -1729.8372   XYZZ     -16.3036   YYZZ    -937.5453
      XZZZ    1053.4206   YZZZ     345.8986   ZZZZ   -4652.2715
 -----------------------------------------------------------------
 Calculating analytic gradient of the SCF energy
 Gradient of SCF Energy
            1           2           3           4           5           6
    1  -0.0071001  -0.0080733   0.0191310  -0.0007101   0.0010636   0.0094785
    2  -0.0002918  -0.0035389  -0.0496751  -0.0000592   0.0001750  -0.0002485
    3   0.0062633  -0.0022409  -0.0273422  -0.0139521   0.0047984  -0.0064832
            7           8           9          10          11          12
    1  -0.0048218   0.0111423  -0.0028861  -0.0032719  -0.0009618   0.0041374
    2   0.0000286   0.0001978  -0.0002557   0.0012173   0.0017004   0.0014320
    3   0.0029186   0.0084541  -0.0034410   0.0042486  -0.0021904  -0.0042473
           13          14          15          16          17          18
    1   0.0030506  -0.0165363  -0.0024569   0.0004600  -0.0036232   0.0001870
    2   0.0038727   0.0493070   0.0016870   0.0000822   0.0003457   0.0001173
    3  -0.0007189   0.0342042  -0.0004243  -0.0002327   0.0018759  -0.0000721
           19          20          21          22
    1   0.0021944  -0.0000277   0.0000807  -0.0004562
    2  -0.0002218  -0.0001414  -0.0055497  -0.0001810
    3  -0.0020570   0.0001267   0.0003970   0.0001152
 Max gradient component =       4.968E-02
 RMS gradient           =       1.128E-02
 Gradient time:  CPU 306.31 s  wall 306.32 s
 Geometry Optimization Parameters
   NAtoms,    NIC,     NZ,  NCons,   NDum,   NFix, NCnnct, MaxDiis
       22     163      22       0       0       0       0       0

 Cartesian Hessian Update
 Hessian updated using BFGS update


** GEOMETRY OPTIMIZATION IN DELOCALIZED INTERNAL COORDINATES **
   Searching for a Minimum

   Optimization Cycle:   2

                       Coordinates (Angstroms)
     ATOM                X               Y               Z
      1  C        -0.0080553019   -0.0006570965   -0.0138382236
      2  C        -0.0131195523    0.0293696910    1.3894041125
      3  Cl        1.5006515581    0.0550409877    2.2574518731
      4  C        -1.2019926957    0.0607953297    2.1129358719
      5  Cl       -1.1586899649    0.1059121014    3.8612197196
      6  C        -2.4228051468    0.0655221573    1.4490898749
      7  Cl       -3.9183428883    0.1042557688    2.3540334372
      8  C        -2.4450533736    0.0332174459    0.0585203331
      9  Cl       -3.9771802379    0.0143944616   -0.7865160945
     10  C        -1.2557328547   -0.0003558840   -0.6644355271
     11  Cl       -1.3602153487   -0.1097158952   -2.4105472808
     12  C         1.2826410854   -0.0358332300   -0.7719749372
     13  C         2.3140124087   -0.9228896036   -0.4314470618
     14  Cl        2.0990286612   -2.0431979762    0.8922471937
     15  C         3.5105554125   -0.9457920760   -1.1359941791
     16  H         4.2860649486   -1.6461151323   -0.8528897148
     17  C         3.7092815169   -0.0818891927   -2.2021865254
     18  H         4.6411177918   -0.0979605187   -2.7531244178
     19  C         2.7007641291    0.8066671216   -2.5509810875
     20  Cl        2.9403986389    1.9201880765   -3.8846699288
     21  C         1.5060095279    0.8313645842   -1.8473810387
     22  H         0.7478734616    1.5507073561   -2.1207878391
   Point Group: c1    Number of degrees of freedom:    60


   Energy is  -3680.702449218

 Hessian updated using BFGS update

 56 Hessian modes will be used to form the next step
  Hessian Eigenvalues:
     0.017083    0.017725    0.019943    0.020627    0.020930    0.022949
     0.023581    0.023826    0.023843    0.024089    0.024089    0.024112
     0.024114    0.024133    0.024135    0.024140    0.024142    0.024273
     0.064456    0.085271    0.159986    0.159999    0.160176    0.215811
     0.224349    0.231169    0.235237    0.246899    0.249252    0.249972
     0.249990    0.249992    0.249993    0.249997    0.250000    0.250000
     0.286356    0.289238    0.299490    0.300892    0.306561    0.351119
     0.356663    0.361155    0.413280    0.426938    0.429860    0.452931
     0.460743    0.462282    0.470930    0.477093    0.477980    0.478207
     0.479112    0.511709

 Minimum search - taking simple RFO step
 Searching for Lamda that Minimizes Along All modes
 Value Taken    Lamda =  -0.03286603
 Calculated Step too Large.  Step scaled by  0.563733
 Step Taken.  Stepsize is  0.300000

                             Maximum     Tolerance    Cnvgd?
         Gradient           0.044499      0.000300      NO
         Displacement       0.220329      0.001200      NO
         Energy change     -0.023701      0.000001      NO


 New Cartesian Coordinates Obtained by Inverse Iteration

 Displacement from previous Coordinates is:  0.451128
 ----------------------------------------------------------------
             Standard Nuclear Orientation (Angstroms)
    I     Atom           X                Y                Z
 ----------------------------------------------------------------
    1      C       0.0094828290    -0.0110709588     0.0132434295
    2      C      -0.0142448947     0.0459814847     1.4180536235
    3      Cl      1.4855137531     0.1011712731     2.2951044222
    4      C      -1.2183400151     0.0851167897     2.1282438217
    5      Cl     -1.2098183440     0.1616096700     3.8696280582
    6      C      -2.4327018243     0.0776762320     1.4404532289
    7      Cl     -3.9355667413     0.1324031909     2.3179559576
    8      C      -2.4360069856     0.0264011061     0.0438335658
    9      Cl     -3.9564674565     0.0038468810    -0.8109412399
   10      C      -1.2259587556    -0.0181658692    -0.6565198917
   11      Cl     -1.2603935309    -0.1421760065    -2.4012425351
   12      C       1.2918458986    -0.0534530752    -0.7473534015
   13      C       2.3264144234    -0.9543607300    -0.4432372714
   14      Cl      2.1413112152    -2.1100298249     0.8516263928
   15      C       3.5126209045    -0.9641494461    -1.1691472981
   16      H       4.2888744105    -1.6733900358    -0.9126142867
   17      C       3.6960171695    -0.0782674643    -2.2220594694
   18      H       4.6173689280    -0.0845575948    -2.7900523950
   19      C       2.6787280289     0.8162128375    -2.5367594103
   20      Cl      2.8949525852     1.9510529919    -3.8569804742
   21      C       1.4947544780     0.8304919245    -1.8151928269
   22      H       0.7288257001     1.5506851005    -2.0679134398
 ----------------------------------------------------------------
 Nuclear Repulsion Energy =        2402.43012622 hartrees
 There are       97 alpha and       97 beta electrons
 Applying Cartesian multipole field
    Component          Value
    ---------          -----
     (2,0,0)        1.00000E-11
     (0,2,0)        2.00000E-11
     (0,0,2)       -3.00000E-11
 Nucleus-field energy     =    -0.0000000492 hartrees
 Requested basis set is 6-311++G(d,p)
 There are 178 shells and 495 basis functions
 A cutoff of  1.0D-15 yielded  11687 shell pairs
 There are    100248 function pairs (    107810 Cartesian)
 Smallest overlap matrix eigenvalue = 1.18E-07
 Linear dependence detected in AO basis
 Number of orthogonalized atomic orbitals = 489
 Maximum deviation from orthogonality = 9.520E-10
 Guess from superposition of atomic densities
 Warning:  Energy on first SCF cycle will be non-variational
 SAD guess density has 194.000000 electrons

 -----------------------------------------------------------------------
  General SCF calculation program by
  Eric Jon Sundstrom, Paul Horn, Yuezhi Mao, Dmitri Zuev, Alec White,
  David Stuck, Shaama M.S., Shane Yost, Joonho Lee, David Small,
  Daniel Levine, Susi Lehtola, Hugh Burton, Evgeny Epifanovsky,
  Bang C. Huynh
 -----------------------------------------------------------------------
 Exchange:     0.2000 Hartree-Fock + 0.0800 Slater + 0.7200 B88
 Correlation:  0.1900 VWN1RPA + 0.8100 LYP
 Using SG-1 standard quadrature grid
 A restricted SCF calculation will be
 performed using DIIS
 SCF converges when DIIS error is below 1.0e-08
 ---------------------------------------
  Cycle       Energy         DIIS error
 ---------------------------------------
    1   -3685.2654288037      2.75e-02  
    2   -3680.6104446117      1.86e-03  
    3   -3680.5628715779      2.17e-03  
    4   -3680.7093194290      4.75e-04  
    5   -3680.7151209614      2.23e-04  
    6   -3680.7163520838      1.01e-04  
    7   -3680.7166633346      2.23e-05  
    8   -3680.7166758973      8.94e-06  
    9   -3680.7166781941      2.60e-06  
   10   -3680.7166783799      9.30e-07  
   11   -3680.7166784052      2.06e-07  
   12   -3680.7166784063      1.09e-07  
   13   -3680.7166784066      3.39e-08  
   14   -3680.7166784064      1.24e-08  
   15   -3680.7166784063      4.05e-09  Convergence criterion met
 ---------------------------------------
 SCF time:   CPU 876.05s  wall 876.00s 
 SCF   energy in the final basis set =    -3680.7166784063
 Total energy in the final basis set =    -3680.7166784063

 --------------------------------------------------------------

                    Orbital Energies (a.u.)
 --------------------------------------------------------------

 Alpha MOs
 -- Occupied --
********-101.5829-101.5829-101.5820-101.5750-101.5705-101.5669 -10.2880
-10.2863 -10.2857 -10.2851 -10.2840 -10.2655 -10.2611 -10.2498 -10.2358
-10.2164 -10.2152 -10.2143  -9.4991  -9.4980  -9.4975  -9.4966  -9.4911
 -9.4850  -9.4831  -7.2642  -7.2627  -7.2626  -7.2615  -7.2560  -7.2540
 -7.2529  -7.2528  -7.2524  -7.2520  -7.2515  -7.2513  -7.2506  -7.2497
 -7.2476  -7.2458  -7.2450  -7.2398  -7.2396  -7.2377  -7.2372  -0.9748
 -0.9372  -0.9281  -0.9129  -0.8968  -0.8810  -0.8698  -0.8513  -0.8391
 -0.8095  -0.7644  -0.7494  -0.7407  -0.6738  -0.6475  -0.6334  -0.6130
 -0.5650  -0.5500  -0.5302  -0.5171  -0.5021  -0.4867  -0.4754  -0.4734
 -0.4710  -0.4606  -0.4465  -0.4444  -0.4274  -0.4223  -0.4088  -0.4050
 -0.4004  -0.3919  -0.3673  -0.3625  -0.3606  -0.3573  -0.3488  -0.3407
 -0.3370  -0.3347  -0.3317  -0.3180  -0.3043  -0.2989  -0.2726  -0.2694
 -0.2598
 -- Virtual --
 -0.0825  -0.0660  -0.0627  -0.0480  -0.0362  -0.0154  -0.0127  -0.0047
  0.0011   0.0031   0.0048   0.0189   0.0212   0.0251   0.0288   0.0309
  0.0393   0.0450   0.0486   0.0568   0.0598   0.0650   0.0669   0.0716
  0.0771   0.0788   0.0823   0.0845   0.0875   0.0912   0.0961   0.0972
  0.0997   0.1050   0.1063   0.1111   0.1131   0.1173   0.1198   0.1245
  0.1256   0.1265   0.1276   0.1325   0.1349   0.1374   0.1437   0.1451
  0.1478   0.1509   0.1576   0.1614   0.1637   0.1680   0.1720   0.1775
  0.1799   0.1847   0.1863   0.1941   0.1977   0.1983   0.2056   0.2115
  0.2142   0.2177   0.2199   0.2228   0.2260   0.2289   0.2333   0.2389
  0.2475   0.2480   0.2508   0.2530   0.2566   0.2578   0.2621   0.2658
  0.2709   0.2749   0.2779   0.2815   0.2840   0.2879   0.2923   0.2950
  0.2979   0.2992   0.3054   0.3117   0.3120   0.3261   0.3300   0.3366
  0.3409   0.3520   0.3851   0.4055   0.4166   0.4260   0.4269   0.4301
  0.4378   0.4449   0.4469   0.4564   0.4583   0.4611   0.4673   0.4707
  0.4774   0.4780   0.4870   0.4898   0.4972   0.5018   0.5043   0.5139
  0.5158   0.5272   0.5384   0.5428   0.5473   0.5579   0.5630   0.5716
  0.5744   0.5820   0.5879   0.5952   0.5996   0.6036   0.6110   0.6132
  0.6154   0.6197   0.6217   0.6329   0.6486   0.6526   0.6680   0.6728
  0.6755   0.6900   0.7035   0.7052   0.7168   0.7318   0.7493   0.7709
  0.7880   0.7913   0.7978   0.8039   0.8169   0.8205   0.8277   0.8307
  0.8366   0.8390   0.8395   0.8430   0.8471   0.8512   0.8553   0.8560
  0.8624   0.8676   0.8718   0.8773   0.8799   0.8875   0.8958   0.8960
  0.9023   0.9098   0.9132   0.9151   0.9230   0.9261   0.9318   0.9355
  0.9399   0.9486   0.9557   0.9575   0.9620   0.9694   0.9737   0.9832
  0.9891   0.9961   0.9973   1.0156   1.0261   1.0333   1.0535   1.0678
  1.0695   1.0833   1.0946   1.1081   1.1270   1.1399   1.1683   1.1809
  1.2003   1.2106   1.2258   1.2328   1.2474   1.2554   1.2605   1.2704
  1.2733   1.2802   1.2931   1.3022   1.3069   1.3197   1.3353   1.3514
  1.3590   1.3969   1.4385   1.4460   1.4571   1.4927   1.4993   1.5243
  1.5463   1.5528   1.5724   1.6072   1.6262   1.6421   1.6498   1.6688
  1.6764   1.6915   1.7104   1.7405   1.7601   1.7716   1.7852   1.8176
  1.8299   1.8369   1.8528   1.8617   1.8780   1.8876   1.9037   1.9073
  1.9369   1.9541   1.9576   1.9778   2.0135   2.0500   2.0711   2.0988
  2.1284   2.1448   2.1496   2.2054   2.2221   2.2250   2.2426   2.2565
  2.2663   2.2721   2.2801   2.2896   2.2918   2.2996   2.3251   2.3362
  2.3449   2.3534   2.3748   2.3941   2.4056   2.4189   2.4334   2.4358
  2.4490   2.4652   2.4902   2.4985   2.5112   2.5320   2.5432   2.5630
  2.6010   2.6233   2.6273   2.6366   2.6474   2.6515   2.6806   2.7020
  2.7137   2.7462   2.7493   2.7588   2.7811   2.7962   2.8092   2.8240
  2.8464   2.8796   2.9097   2.9381   2.9634   3.0320   3.0686   3.0749
  3.0871   3.1091   3.1256   3.1297   3.1633   3.1901   3.2280   3.2482
  3.2668   3.3431   3.4051   3.4658   3.5011   3.5346   3.6196   3.6703
  3.7537   3.8593   3.8823   3.8908   4.0413   4.1265   4.3713   4.7954
  4.8213   9.7145   9.7752   9.7817   9.7996   9.8103   9.8189   9.8590
 23.2576  23.5211  23.7675  23.8106  23.8510  23.9048  23.9254  23.9553
 23.9850  24.0155  24.0639  24.1356  25.7663  25.8084  25.8304  25.8610
 25.9101  25.9491  26.0399  26.0822  26.0985  26.1494  26.1939  26.2645
 26.3156  26.4141  26.4590  26.5618  26.6179  26.7496  26.7615  26.8261
 27.0755 215.7035 215.7686 215.7776 215.7992 215.8109 215.8222 215.8720
 --------------------------------------------------------------

          Ground-State Mulliken Net Atomic Charges

     Atom                 Charge (a.u.)
  ----------------------------------------
      1 C                    -0.957780
      2 C                    -1.032915
      3 Cl                    0.639287
      4 C                     0.312853
      5 Cl                    0.628353
      6 C                    -0.544965
      7 Cl                    0.670522
      8 C                     0.185499
      9 Cl                    0.622913
     10 C                    -1.070355
     11 Cl                    0.720280
     12 C                    -0.275895
     13 C                     0.062236
     14 Cl                    0.349361
     15 C                    -0.507441
     16 H                     0.204226
     17 C                    -0.636645
     18 H                     0.190396
     19 C                     0.682097
     20 Cl                    0.495234
     21 C                    -0.947849
     22 H                     0.210588
  ----------------------------------------
  Sum of atomic charges =     0.000000

 -----------------------------------------------------------------
                    Cartesian Multipole Moments
 -----------------------------------------------------------------
    Charge (ESU x 10^10)
                -0.0000
    Dipole Moment (Debye)
         X       1.3514      Y      -0.2170      Z      -0.4432
       Tot       1.4387
    Quadrupole Moments (Debye-Ang)
        XX    -149.4877     XY      -3.6737     YY    -159.0110
        XZ      -1.9657     YZ       1.0474     ZZ    -159.5884
    Octopole Moments (Debye-Ang^2)
       XXX      49.9475    XXY     -19.0277    XYY      -3.3356
       YYY       1.4567    XXZ     -13.8106    XYZ       8.6842
       YYZ       1.8579    XZZ      -1.8287    YZZ      -7.2858
       ZZZ      12.6673
    Hexadecapole Moments (Debye-Ang^3)
      XXXX   -5589.7887   XXXY     -56.3800   XXYY   -1165.4520
      XYYY      28.8528   YYYY    -953.0558   XXXZ     926.0661
      XXYZ     148.1770   XYYZ     352.4788   YYYZ     315.5742
      XXZZ   -1720.3958   XYZZ     -12.2734   YYZZ    -941.5221
      XZZZ    1050.7950   YZZZ     331.1975   ZZZZ   -4635.4035
 -----------------------------------------------------------------
 Calculating analytic gradient of the SCF energy
 Gradient of SCF Energy
            1           2           3           4           5           6
    1  -0.0031530  -0.0027316   0.0108391  -0.0008057  -0.0001851   0.0035469
    2   0.0004136  -0.0023268  -0.0315118  -0.0002546   0.0002097  -0.0002547
    3   0.0013484  -0.0004643  -0.0182360  -0.0056564   0.0028024  -0.0021156
            7           8           9          10          11          12
    1  -0.0023084   0.0044245  -0.0030580   0.0006680   0.0062142  -0.0007508
    2   0.0001076   0.0002111  -0.0000417   0.0011988   0.0032090   0.0013002
    3   0.0012974   0.0045886  -0.0005976   0.0014106  -0.0008146  -0.0030230
           13          14          15          16          17          18
    1   0.0031480  -0.0095276  -0.0011298   0.0001244  -0.0012794   0.0001041
    2   0.0004419   0.0316633   0.0003992   0.0000432   0.0004548   0.0000237
    3   0.0007392   0.0206740   0.0005280  -0.0001444   0.0007484  -0.0000500
           19          20          21          22
    1   0.0008745  -0.0001444  -0.0028873  -0.0019826
    2   0.0001145  -0.0002077  -0.0050850  -0.0001082
    3  -0.0016551   0.0002970  -0.0011566  -0.0005204
 Max gradient component =       3.166E-02
 RMS gradient           =       6.992E-03
 Gradient time:  CPU 305.60 s  wall 305.62 s
 Geometry Optimization Parameters
   NAtoms,    NIC,     NZ,  NCons,   NDum,   NFix, NCnnct, MaxDiis
       22     163      22       0       0       0       0       0

 Cartesian Hessian Update
 Hessian updated using BFGS update


** GEOMETRY OPTIMIZATION IN DELOCALIZED INTERNAL COORDINATES **
   Searching for a Minimum

   Optimization Cycle:   3

                       Coordinates (Angstroms)
     ATOM                X               Y               Z
      1  C         0.0094828290   -0.0110709588    0.0132434295
      2  C        -0.0142448947    0.0459814847    1.4180536235
      3  Cl        1.4855137531    0.1011712731    2.2951044222
      4  C        -1.2183400151    0.0851167897    2.1282438217
      5  Cl       -1.2098183440    0.1616096700    3.8696280582
      6  C        -2.4327018243    0.0776762320    1.4404532289
      7  Cl       -3.9355667413    0.1324031909    2.3179559576
      8  C        -2.4360069856    0.0264011061    0.0438335658
      9  Cl       -3.9564674565    0.0038468810   -0.8109412399
     10  C        -1.2259587556   -0.0181658692   -0.6565198917
     11  Cl       -1.2603935309   -0.1421760065   -2.4012425351
     12  C         1.2918458986   -0.0534530752   -0.7473534015
     13  C         2.3264144234   -0.9543607300   -0.4432372714
     14  Cl        2.1413112152   -2.1100298249    0.8516263928
     15  C         3.5126209045   -0.9641494461   -1.1691472981
     16  H         4.2888744105   -1.6733900358   -0.9126142867
     17  C         3.6960171695   -0.0782674643   -2.2220594694
     18  H         4.6173689280   -0.0845575948   -2.7900523950
     19  C         2.6787280289    0.8162128375   -2.5367594103
     20  Cl        2.8949525852    1.9510529919   -3.8569804742
     21  C         1.4947544780    0.8304919245   -1.8151928269
     22  H         0.7288257001    1.5506851005   -2.0679134398
   Point Group: c1    Number of degrees of freedom:    60


   Energy is  -3680.716678406

 Hessian updated using BFGS update

 58 Hessian modes will be used to form the next step
  Hessian Eigenvalues:
     0.016962    0.017721    0.019619    0.020817    0.020936    0.022948
     0.023571    0.023829    0.023842    0.024089    0.024090    0.024113
     0.024114    0.024130    0.024136    0.024139    0.024143    0.024974
     0.056915    0.087652    0.159982    0.160005    0.160147    0.217099
     0.224334    0.231318    0.235404    0.247546    0.249380    0.249973
     0.249991    0.249992    0.249993    0.249999    0.250000    0.252831
     0.289154    0.292015    0.298019    0.300920    0.301143    0.310785
     0.354771    0.356662    0.356666    0.371089    0.413679    0.426638
     0.429872    0.455054    0.462095    0.468208    0.471323    0.477868
     0.478203    0.479110    0.480834    0.540732

 Minimum search - taking simple RFO step
 Searching for Lamda that Minimizes Along All modes
 Value Taken    Lamda =  -0.02163670
 Calculated Step too Large.  Step scaled by  0.543474
 Step Taken.  Stepsize is  0.300000

                             Maximum     Tolerance    Cnvgd?
         Gradient           0.027527      0.000300      NO
         Displacement       0.175038      0.001200      NO
         Energy change     -0.014229      0.000001      NO


 New Cartesian Coordinates Obtained by Inverse Iteration

 Displacement from previous Coordinates is:  0.676876
 ----------------------------------------------------------------
             Standard Nuclear Orientation (Angstroms)
    I     Atom           X                Y                Z
 ----------------------------------------------------------------
    1      C       0.0033162112    -0.0160858969    -0.0002114871
    2      C      -0.0115200317     0.0847730617     1.4021462582
    3      Cl      1.4941797023     0.1685312087     2.2605399139
    4      C      -1.2110366322     0.1359219513     2.1227631656
    5      Cl     -1.1882274126     0.2653347772     3.8552877285
    6      C      -2.4328291324     0.0935212241     1.4425145237
    7      Cl     -3.9249009993     0.1590691947     2.3271791825
    8      C      -2.4460618256    -0.0127123831     0.0457996160
    9      Cl     -3.9643436328    -0.0948389227    -0.7977137625
   10      C      -1.2386684932    -0.0693442873    -0.6601072538
   11      Cl     -1.2999802085    -0.2979481648    -2.3916638126
   12      C       1.2854698917    -0.0611679762    -0.7562740848
   13      C       2.3003759131    -0.9910511988    -0.4791482644
   14      Cl      2.0965283284    -2.1805764918     0.7831853880
   15      C       3.4907120714    -0.9975715072    -1.2009473789
   16      H       4.2503389160    -1.7312922646    -0.9649036095
   17      C       3.7001343187    -0.0744126236    -2.2172761434
   18      H       4.6242881162    -0.0759237839    -2.7802208582
   19      C       2.7048086797     0.8571683341    -2.4950914604
   20      Cl      2.9568320672     2.0455291721    -3.7621180466
   21      C       1.5166267830     0.8676744590    -1.7811998439
   22      H       0.7711691452     1.6184305946    -2.0044112105
 ----------------------------------------------------------------
 Nuclear Repulsion Energy =        2398.87706564 hartrees
 There are       97 alpha and       97 beta electrons
 Applying Cartesian multipole field
    Component          Value
    ---------          -----
     (2,0,0)        1.00000E-11
     (0,2,0)        2.00000E-11
     (0,0,2)       -3.00000E-11
 Nucleus-field energy     =    -0.0000000456 hartrees
 Requested basis set is 6-311++G(d,p)
 There are 178 shells and 495 basis functions
 A cutoff of  1.0D-15 yielded  11682 shell pairs
 There are    100200 function pairs (    107760 Cartesian)
 Smallest overlap matrix eigenvalue = 1.21E-07
 Linear dependence detected in AO basis
 Number of orthogonalized atomic orbitals = 489
 Maximum deviation from orthogonality = 4.635E-10
 Guess from superposition of atomic densities
 Warning:  Energy on first SCF cycle will be non-variational
 SAD guess density has 194.000000 electrons

 -----------------------------------------------------------------------
  General SCF calculation program by
  Eric Jon Sundstrom, Paul Horn, Yuezhi Mao, Dmitri Zuev, Alec White,
  David Stuck, Shaama M.S., Shane Yost, Joonho Lee, David Small,
  Daniel Levine, Susi Lehtola, Hugh Burton, Evgeny Epifanovsky,
  Bang C. Huynh
 -----------------------------------------------------------------------
 Exchange:     0.2000 Hartree-Fock + 0.0800 Slater + 0.7200 B88
 Correlation:  0.1900 VWN1RPA + 0.8100 LYP
 Using SG-1 standard quadrature grid
 A restricted SCF calculation will be
 performed using DIIS
 SCF converges when DIIS error is below 1.0e-08
 ---------------------------------------
  Cycle       Energy         DIIS error
 ---------------------------------------
    1   -3685.2481834951      2.74e-02  
    2   -3680.6207112033      1.85e-03  
    3   -3680.5741712115      2.16e-03  
    4   -3680.7185729831      4.80e-04  
    5   -3680.7243805793      2.32e-04  
    6   -3680.7257579453      9.97e-05  
    7   -3680.7260606848      2.20e-05  
    8   -3680.7260727178      9.06e-06  
    9   -3680.7260750911      2.52e-06  
   10   -3680.7260752636      9.29e-07  
   11   -3680.7260752892      1.97e-07  
   12   -3680.7260752901      1.07e-07  
   13   -3680.7260752903      3.17e-08  
   14   -3680.7260752904      1.24e-08  
   15   -3680.7260752906      3.83e-09  Convergence criterion met
 ---------------------------------------
 SCF time:   CPU 874.24s  wall 874.00s 
 SCF   energy in the final basis set =    -3680.7260752906
 Total energy in the final basis set =    -3680.7260752906

 --------------------------------------------------------------

                    Orbital Energies (a.u.)
 --------------------------------------------------------------

 Alpha MOs
 -- Occupied --
********-101.5829-101.5824-101.5823-101.5760-101.5704-101.5680 -10.2880
-10.2858 -10.2852 -10.2848 -10.2836 -10.2655 -10.2615 -10.2491 -10.2357
-10.2169 -10.2155 -10.2147  -9.4992  -9.4976  -9.4973  -9.4969  -9.4919
 -9.4850  -9.4838  -7.2643  -7.2627  -7.2621  -7.2618  -7.2567  -7.2541
 -7.2530  -7.2525  -7.2521  -7.2518  -7.2515  -7.2514  -7.2509  -7.2497
 -7.2484  -7.2466  -7.2457  -7.2397  -7.2395  -7.2385  -7.2380  -0.9743
 -0.9366  -0.9285  -0.9132  -0.8963  -0.8814  -0.8711  -0.8502  -0.8391
 -0.8093  -0.7634  -0.7482  -0.7407  -0.6736  -0.6463  -0.6328  -0.6130
 -0.5646  -0.5496  -0.5299  -0.5180  -0.5022  -0.4866  -0.4754  -0.4727
 -0.4707  -0.4599  -0.4458  -0.4450  -0.4273  -0.4204  -0.4084  -0.4054
 -0.3988  -0.3906  -0.3668  -0.3622  -0.3609  -0.3578  -0.3482  -0.3396
 -0.3359  -0.3348  -0.3320  -0.3181  -0.3100  -0.2983  -0.2722  -0.2698
 -0.2613
 -- Virtual --
 -0.0811  -0.0654  -0.0609  -0.0484  -0.0386  -0.0153  -0.0113  -0.0045
  0.0015   0.0037   0.0045   0.0190   0.0219   0.0252   0.0288   0.0308
  0.0397   0.0448   0.0486   0.0569   0.0598   0.0645   0.0669   0.0714
  0.0772   0.0780   0.0826   0.0846   0.0888   0.0912   0.0961   0.0968
  0.0994   0.1049   0.1058   0.1106   0.1131   0.1177   0.1194   0.1245
  0.1258   0.1262   0.1269   0.1321   0.1349   0.1366   0.1434   0.1446
  0.1475   0.1507   0.1572   0.1609   0.1626   0.1679   0.1703   0.1773
  0.1801   0.1833   0.1845   0.1926   0.1971   0.1993   0.2065   0.2108
  0.2124   0.2190   0.2209   0.2227   0.2259   0.2295   0.2335   0.2394
  0.2470   0.2473   0.2503   0.2530   0.2568   0.2586   0.2610   0.2664
  0.2712   0.2770   0.2772   0.2805   0.2828   0.2879   0.2903   0.2928
  0.2970   0.2991   0.3044   0.3088   0.3136   0.3271   0.3285   0.3380
  0.3420   0.3522   0.3853   0.4061   0.4182   0.4255   0.4272   0.4287
  0.4375   0.4452   0.4467   0.4563   0.4588   0.4618   0.4676   0.4713
  0.4774   0.4802   0.4878   0.4923   0.4963   0.5003   0.5039   0.5078
  0.5139   0.5273   0.5382   0.5469   0.5488   0.5574   0.5631   0.5709
  0.5779   0.5817   0.5874   0.5954   0.6010   0.6034   0.6113   0.6146
  0.6151   0.6197   0.6205   0.6349   0.6520   0.6586   0.6689   0.6738
  0.6776   0.6903   0.7020   0.7037   0.7144   0.7288   0.7533   0.7726
  0.7845   0.7901   0.7980   0.8068   0.8196   0.8226   0.8286   0.8306
  0.8363   0.8385   0.8416   0.8439   0.8459   0.8524   0.8537   0.8580
  0.8645   0.8686   0.8724   0.8763   0.8790   0.8870   0.8929   0.8953
  0.9048   0.9091   0.9159   0.9164   0.9216   0.9240   0.9322   0.9364
  0.9402   0.9473   0.9564   0.9572   0.9627   0.9674   0.9736   0.9796
  0.9864   0.9916   1.0021   1.0136   1.0233   1.0312   1.0516   1.0592
  1.0669   1.0841   1.0925   1.1083   1.1298   1.1400   1.1674   1.1793
  1.2018   1.2087   1.2244   1.2300   1.2499   1.2552   1.2576   1.2664
  1.2736   1.2811   1.2946   1.3021   1.3123   1.3156   1.3337   1.3534
  1.3611   1.3944   1.4419   1.4491   1.4579   1.4901   1.4991   1.5263
  1.5461   1.5542   1.5744   1.6080   1.6237   1.6451   1.6505   1.6711
  1.6783   1.6907   1.7117   1.7389   1.7603   1.7698   1.7854   1.8159
  1.8264   1.8374   1.8513   1.8627   1.8759   1.8862   1.9078   1.9099
  1.9341   1.9541   1.9579   1.9760   2.0116   2.0493   2.0696   2.1015
  2.1278   2.1422   2.1471   2.2042   2.2238   2.2284   2.2420   2.2548
  2.2676   2.2692   2.2761   2.2907   2.2980   2.3042   2.3173   2.3334
  2.3398   2.3499   2.3769   2.3972   2.4025   2.4173   2.4338   2.4377
  2.4472   2.4659   2.4927   2.4973   2.5132   2.5328   2.5419   2.5639
  2.5998   2.6213   2.6289   2.6382   2.6479   2.6514   2.6825   2.6998
  2.7099   2.7417   2.7490   2.7581   2.7796   2.7948   2.8074   2.8211
  2.8421   2.8770   2.9057   2.9416   2.9667   3.0305   3.0663   3.0741
  3.0826   3.1066   3.1240   3.1319   3.1610   3.1914   3.2268   3.2465
  3.2649   3.3415   3.4035   3.4673   3.5022   3.5326   3.6216   3.6690
  3.7533   3.8589   3.8823   3.8921   4.0416   4.1240   4.3601   4.7914
  4.8216   9.7156   9.7753   9.7852   9.7997   9.8113   9.8241   9.8543
 23.2610  23.5229  23.7632  23.8090  23.8510  23.9040  23.9207  23.9501
 23.9798  24.0155  24.0636  24.1333  25.7665  25.8080  25.8281  25.8610
 25.9341  25.9618  26.0047  26.0699  26.0966  26.1311  26.1930  26.2275
 26.3239  26.4172  26.4616  26.5629  26.6122  26.7424  26.7634  26.8219
 27.0714 215.7049 215.7687 215.7817 215.7998 215.8122 215.8283 215.8638
 --------------------------------------------------------------

          Ground-State Mulliken Net Atomic Charges

     Atom                 Charge (a.u.)
  ----------------------------------------
      1 C                    -0.874096
      2 C                    -1.011174
      3 Cl                    0.607999
      4 C                     0.373082
      5 Cl                    0.627094
      6 C                    -0.586795
      7 Cl                    0.668773
      8 C                     0.104719
      9 Cl                    0.629474
     10 C                    -1.038220
     11 Cl                    0.674202
     12 C                    -0.193320
     13 C                     0.011093
     14 Cl                    0.313840
     15 C                    -0.434343
     16 H                     0.205841
     17 C                    -0.646372
     18 H                     0.189107
     19 C                     0.667401
     20 Cl                    0.483859
     21 C                    -0.984043
     22 H                     0.211880
  ----------------------------------------
  Sum of atomic charges =     0.000000

 -----------------------------------------------------------------
                    Cartesian Multipole Moments
 -----------------------------------------------------------------
    Charge (ESU x 10^10)
                 0.0000
    Dipole Moment (Debye)
         X       1.3188      Y      -0.2061      Z      -0.4451
       Tot       1.4070
    Quadrupole Moments (Debye-Ang)
        XX    -149.4441     XY      -3.8434     YY    -158.8296
        XZ      -2.1365     YZ       1.2655     ZZ    -159.4294
    Octopole Moments (Debye-Ang^2)
       XXX      48.6103    XXY     -19.6122    XYY      -2.9974
       YYY       2.0199    XXZ     -14.4754    XYZ       9.1039
       YYZ       1.8273    XZZ      -1.8585    YZZ      -7.0481
       ZZZ      12.9922
    Hexadecapole Moments (Debye-Ang^3)
      XXXX   -5610.8460   XXXY     -90.1162   XXYY   -1178.6149
      XYYY      -6.7409   YYYY   -1024.0265   XXXZ     928.1021
      XXYZ     137.8461   XYYZ     353.0625   YYYZ     272.7570
      XXZZ   -1704.9212   XYZZ     -22.1357   YYZZ    -936.8947
      XZZZ    1051.9631   YZZZ     298.3445   ZZZZ   -4538.9766
 -----------------------------------------------------------------
 Calculating analytic gradient of the SCF energy
 Gradient of SCF Energy
            1           2           3           4           5           6
    1   0.0009462  -0.0000815   0.0053374  -0.0001170  -0.0000124   0.0001334
    2   0.0010139  -0.0019736  -0.0223893  -0.0002543   0.0000353   0.0000320
    3   0.0000078   0.0004440  -0.0133671  -0.0011615   0.0006079   0.0000446
            7           8           9          10          11          12
    1  -0.0003375   0.0013884  -0.0006048  -0.0001049   0.0001133  -0.0017907
    2  -0.0000700   0.0001134  -0.0002463   0.0021299   0.0006801  -0.0001299
    3   0.0003155   0.0003791  -0.0004138   0.0001754  -0.0003186  -0.0002823
           13          14          15          16          17          18
    1   0.0018752  -0.0052197  -0.0003699  -0.0000834  -0.0001779   0.0000175
    2   0.0000624   0.0222978   0.0002651   0.0000606   0.0001837   0.0000892
    3   0.0015921   0.0139642   0.0002724   0.0000350  -0.0002617   0.0000011
           19          20          21          22
    1  -0.0000285  -0.0000970  -0.0008805   0.0000942
    2   0.0001325  -0.0000008  -0.0024002   0.0003688
    3  -0.0004126   0.0000468  -0.0016634  -0.0000050
 Max gradient component =       2.239E-02
 RMS gradient           =       4.709E-03
 Gradient time:  CPU 303.38 s  wall 303.39 s
 Geometry Optimization Parameters
   NAtoms,    NIC,     NZ,  NCons,   NDum,   NFix, NCnnct, MaxDiis
       22     163      22       0       0       0       0       0

 Cartesian Hessian Update
 Hessian updated using BFGS update


** GEOMETRY OPTIMIZATION IN DELOCALIZED INTERNAL COORDINATES **
   Searching for a Minimum

   Optimization Cycle:   4

                       Coordinates (Angstroms)
     ATOM                X               Y               Z
      1  C         0.0033162112   -0.0160858969   -0.0002114871
      2  C        -0.0115200317    0.0847730617    1.4021462582
      3  Cl        1.4941797023    0.1685312087    2.2605399139
      4  C        -1.2110366322    0.1359219513    2.1227631656
      5  Cl       -1.1882274126    0.2653347772    3.8552877285
      6  C        -2.4328291324    0.0935212241    1.4425145237
      7  Cl       -3.9249009993    0.1590691947    2.3271791825
      8  C        -2.4460618256   -0.0127123831    0.0457996160
      9  Cl       -3.9643436328   -0.0948389227   -0.7977137625
     10  C        -1.2386684932   -0.0693442873   -0.6601072538
     11  Cl       -1.2999802085   -0.2979481648   -2.3916638126
     12  C         1.2854698917   -0.0611679762   -0.7562740848
     13  C         2.3003759131   -0.9910511988   -0.4791482644
     14  Cl        2.0965283284   -2.1805764918    0.7831853880
     15  C         3.4907120714   -0.9975715072   -1.2009473789
     16  H         4.2503389160   -1.7312922646   -0.9649036095
     17  C         3.7001343187   -0.0744126236   -2.2172761434
     18  H         4.6242881162   -0.0759237839   -2.7802208582
     19  C         2.7048086797    0.8571683341   -2.4950914604
     20  Cl        2.9568320672    2.0455291721   -3.7621180466
     21  C         1.5166267830    0.8676744590   -1.7811998439
     22  H         0.7711691452    1.6184305946   -2.0044112105
   Point Group: c1    Number of degrees of freedom:    60


   Energy is  -3680.726075291

 Hessian updated using BFGS update

 59 Hessian modes will be used to form the next step
  Hessian Eigenvalues:
     0.017662    0.018316    0.019717    0.020906    0.021031    0.022914
     0.023573    0.023828    0.023841    0.024089    0.024090    0.024113
     0.024114    0.024124    0.024136    0.024138    0.024143    0.027964
     0.045996    0.076385    0.160003    0.160047    0.160260    0.217298
     0.224559    0.231981    0.235435    0.247516    0.249722    0.249980
     0.249992    0.249993    0.249998    0.250000    0.250131    0.252701
     0.289286    0.292302    0.300820    0.300976    0.301076    0.301271
     0.319252    0.355258    0.356665    0.356671    0.377890    0.413676
     0.427165    0.429872    0.455485    0.462378    0.468378    0.471586
     0.478027    0.478214    0.479116    0.483706    0.591689

 Minimum search - taking simple RFO step
 Searching for Lamda that Minimizes Along All modes
 Value Taken    Lamda =  -0.01239008
 Calculated Step too Large.  Step scaled by  0.632090
 Step Taken.  Stepsize is  0.300000

                             Maximum     Tolerance    Cnvgd?
         Gradient           0.019476      0.000300      NO
         Displacement       0.214063      0.001200      NO
         Energy change     -0.009397      0.000001      NO


 New Cartesian Coordinates Obtained by Inverse Iteration

 Displacement from previous Coordinates is:  0.504184
 ----------------------------------------------------------------
             Standard Nuclear Orientation (Angstroms)
    I     Atom           X                Y                Z
 ----------------------------------------------------------------
    1      C       0.0044627174    -0.0316726057     0.0040205610
    2      C      -0.0099959198     0.1123021531     1.4017151599
    3      Cl      1.4973263799     0.2320232938     2.2542370944
    4      C      -1.2102620902     0.1754554653     2.1203187852
    5      Cl     -1.1886147991     0.3593771878     3.8450627591
    6      C      -2.4316685286     0.1032021797     1.4385266664
    7      Cl     -3.9236009244     0.1914035691     2.3171439603
    8      C      -2.4442272824    -0.0476237529     0.0449238399
    9      Cl     -3.9577205329    -0.1553292635    -0.7976474883
   10      C      -1.2339874897    -0.1188066652    -0.6557279312
   11      Cl     -1.2803072985    -0.3904562443    -2.3803597330
   12      C       1.2869327199    -0.0704582600    -0.7515229348
   13      C       2.2869592277    -1.0220484578    -0.5072620412
   14      Cl      2.0674101012    -2.2515411466     0.7162886884
   15      C       3.4760116516    -1.0219262093    -1.2323886535
   16      H       4.2254570881    -1.7742463917    -1.0233301078
   17      C       3.6965899309    -0.0669304734    -2.2163001846
   18      H       4.6189968978    -0.0622553276    -2.7818311611
   19      C       2.7124346637     0.8860047887    -2.4615763375
   20      Cl      2.9785189043     2.1097755085    -3.6923136347
   21      C       1.5247216461     0.8883479204    -1.7465921752
   22      H       0.7817747128     1.6484312079    -1.9472565714
 ----------------------------------------------------------------
 Nuclear Repulsion Energy =        2396.40193092 hartrees
 There are       97 alpha and       97 beta electrons
 Applying Cartesian multipole field
    Component          Value
    ---------          -----
     (2,0,0)        1.00000E-11
     (0,2,0)        2.00000E-11
     (0,0,2)       -3.00000E-11
 Nucleus-field energy     =    -0.0000000430 hartrees
 Requested basis set is 6-311++G(d,p)
 There are 178 shells and 495 basis functions
 A cutoff of  1.0D-15 yielded  11678 shell pairs
 There are    100182 function pairs (    107733 Cartesian)
 Smallest overlap matrix eigenvalue = 1.21E-07
 Linear dependence detected in AO basis
 Number of orthogonalized atomic orbitals = 490
 Maximum deviation from orthogonality = 1.204E-09
 Guess from superposition of atomic densities
 Warning:  Energy on first SCF cycle will be non-variational
 SAD guess density has 194.000000 electrons

 -----------------------------------------------------------------------
  General SCF calculation program by
  Eric Jon Sundstrom, Paul Horn, Yuezhi Mao, Dmitri Zuev, Alec White,
  David Stuck, Shaama M.S., Shane Yost, Joonho Lee, David Small,
  Daniel Levine, Susi Lehtola, Hugh Burton, Evgeny Epifanovsky,
  Bang C. Huynh
 -----------------------------------------------------------------------
 Exchange:     0.2000 Hartree-Fock + 0.0800 Slater + 0.7200 B88
 Correlation:  0.1900 VWN1RPA + 0.8100 LYP
 Using SG-1 standard quadrature grid
 A restricted SCF calculation will be
 performed using DIIS
 SCF converges when DIIS error is below 1.0e-08
 ---------------------------------------
  Cycle       Energy         DIIS error
 ---------------------------------------
    1   -3685.2400430215      2.74e-02  
    2   -3680.6271991688      1.85e-03  
    3   -3680.5806016357      2.16e-03  
    4   -3680.7247976074      4.86e-04  
    5   -3680.7306890037      2.40e-04  
    6   -3680.7322148399      9.81e-05  
    7   -3680.7325086286      2.17e-05  
    8   -3680.7325202426      9.06e-06  
    9   -3680.7325226344      2.45e-06  
   10   -3680.7325227967      9.27e-07  
   11   -3680.7325228221      1.90e-07  
   12   -3680.7325228230      1.03e-07  
   13   -3680.7325228233      3.02e-08  
   14   -3680.7325228232      1.23e-08  
   15   -3680.7325228233      3.63e-09  Convergence criterion met
 ---------------------------------------
 SCF time:   CPU 874.00s  wall 874.00s 
 SCF   energy in the final basis set =    -3680.7325228233
 Total energy in the final basis set =    -3680.7325228233

 --------------------------------------------------------------

                    Orbital Energies (a.u.)
 --------------------------------------------------------------

 Alpha MOs
 -- Occupied --
********-101.5832-101.5824-101.5823-101.5772-101.5704-101.5690 -10.2879
-10.2855 -10.2849 -10.2847 -10.2834 -10.2654 -10.2617 -10.2483 -10.2351
-10.2170 -10.2155 -10.2147  -9.4992  -9.4979  -9.4972  -9.4971  -9.4928
 -9.4849  -9.4845  -7.2643  -7.2630  -7.2620  -7.2619  -7.2577  -7.2542
 -7.2531  -7.2528  -7.2520  -7.2520  -7.2518  -7.2512  -7.2512  -7.2496
 -7.2491  -7.2475  -7.2467  -7.2396  -7.2394  -7.2392  -7.2387  -0.9742
 -0.9360  -0.9287  -0.9134  -0.8958  -0.8820  -0.8719  -0.8492  -0.8395
 -0.8091  -0.7629  -0.7479  -0.7409  -0.6732  -0.6458  -0.6329  -0.6130
 -0.5645  -0.5494  -0.5299  -0.5187  -0.5020  -0.4867  -0.4756  -0.4724
 -0.4705  -0.4596  -0.4456  -0.4450  -0.4270  -0.4189  -0.4078  -0.4056
 -0.3976  -0.3896  -0.3664  -0.3621  -0.3608  -0.3582  -0.3478  -0.3392
 -0.3355  -0.3344  -0.3322  -0.3191  -0.3151  -0.2973  -0.2725  -0.2698
 -0.2624
 -- Virtual --
 -0.0795  -0.0651  -0.0602  -0.0486  -0.0404  -0.0154  -0.0106  -0.0046
  0.0014   0.0041   0.0042   0.0190   0.0221   0.0252   0.0287   0.0306
  0.0398   0.0447   0.0485   0.0570   0.0597   0.0641   0.0666   0.0710
  0.0772   0.0777   0.0824   0.0845   0.0892   0.0908   0.0959   0.0967
  0.0991   0.1047   0.1049   0.1098   0.1130   0.1175   0.1186   0.1240
  0.1255   0.1260   0.1268   0.1316   0.1344   0.1365   0.1428   0.1445
  0.1472   0.1507   0.1562   0.1603   0.1613   0.1663   0.1690   0.1771
  0.1799   0.1814   0.1828   0.1916   0.1952   0.1976   0.2067   0.2088
  0.2118   0.2173   0.2209   0.2223   0.2267   0.2302   0.2333   0.2394
  0.2458   0.2470   0.2494   0.2514   0.2551   0.2591   0.2599   0.2666
  0.2710   0.2740   0.2777   0.2787   0.2826   0.2854   0.2881   0.2898
  0.2950   0.2956   0.3000   0.3068   0.3083   0.3176   0.3272   0.3349
  0.3386   0.3471   0.3522   0.3863   0.4074   0.4233   0.4263   0.4284
  0.4325   0.4388   0.4454   0.4535   0.4562   0.4595   0.4635   0.4673
  0.4733   0.4792   0.4825   0.4901   0.4924   0.4964   0.4986   0.5032
  0.5065   0.5127   0.5279   0.5393   0.5478   0.5560   0.5587   0.5632
  0.5747   0.5809   0.5844   0.5944   0.5982   0.6023   0.6078   0.6118
  0.6152   0.6163   0.6212   0.6236   0.6371   0.6597   0.6629   0.6722
  0.6757   0.6798   0.6900   0.7013   0.7037   0.7199   0.7330   0.7567
  0.7826   0.7847   0.7915   0.7999   0.8120   0.8225   0.8266   0.8294
  0.8325   0.8369   0.8382   0.8432   0.8447   0.8464   0.8528   0.8549
  0.8581   0.8640   0.8678   0.8732   0.8774   0.8794   0.8870   0.8937
  0.8958   0.9065   0.9103   0.9170   0.9205   0.9245   0.9293   0.9340
  0.9364   0.9415   0.9465   0.9492   0.9577   0.9610   0.9659   0.9693
  0.9821   0.9867   0.9960   1.0080   1.0139   1.0246   1.0310   1.0496
  1.0557   1.0681   1.0867   1.0924   1.1056   1.1330   1.1416   1.1682
  1.1807   1.2031   1.2084   1.2248   1.2295   1.2511   1.2562   1.2591
  1.2707   1.2743   1.2823   1.2960   1.3022   1.3120   1.3136   1.3350
  1.3533   1.3646   1.3936   1.4457   1.4532   1.4624   1.4896   1.5020
  1.5300   1.5475   1.5568   1.5763   1.6082   1.6224   1.6486   1.6509
  1.6716   1.6811   1.6909   1.7121   1.7406   1.7605   1.7729   1.7848
  1.8155   1.8256   1.8367   1.8496   1.8643   1.8775   1.8849   1.9111
  1.9142   1.9371   1.9563   1.9577   1.9784   2.0111   2.0501   2.0702
  2.1039   2.1279   2.1413   2.1455   2.2053   2.2240   2.2320   2.2426
  2.2528   2.2650   2.2673   2.2757   2.2899   2.3000   2.3046   2.3138
  2.3341   2.3382   2.3507   2.3799   2.3987   2.4023   2.4181   2.4343
  2.4426   2.4498   2.4666   2.4950   2.4983   2.5141   2.5334   2.5439
  2.5665   2.5994   2.6217   2.6323   2.6407   2.6471   2.6547   2.6844
  2.7019   2.7080   2.7411   2.7493   2.7583   2.7790   2.7947   2.8095
  2.8221   2.8435   2.8751   2.9053   2.9459   2.9741   3.0322   3.0649
  3.0752   3.0813   3.1062   3.1244   3.1341   3.1625   3.1942   3.2284
  3.2462   3.2669   3.3418   3.4040   3.4696   3.5044   3.5353   3.6269
  3.6708   3.7554   3.8601   3.8831   3.8953   4.0421   4.1239   4.3513
  4.7916   4.8235   9.7184   9.7762   9.7887   9.8018   9.8116   9.8375
  9.8450  23.2633  23.5244  23.7641  23.8088  23.8523  23.9063  23.9205
 23.9512  23.9789  24.0215  24.0670  24.1339  25.7676  25.8077  25.8274
 25.8578  25.9350  25.9491  25.9834  26.0718  26.0975  26.1270  26.1935
 26.2220  26.3362  26.4216  26.4609  26.5643  26.6134  26.7490  26.7623
 26.8275  27.0761 215.7083 215.7697 215.7854 215.8021 215.8123 215.8458
215.8511
 --------------------------------------------------------------

          Ground-State Mulliken Net Atomic Charges

     Atom                 Charge (a.u.)
  ----------------------------------------
      1 C                    -0.947389
      2 C                    -1.053963
      3 Cl                    0.570931
      4 C                     0.432962
      5 Cl                    0.626482
      6 C                    -0.577890
      7 Cl                    0.672840
      8 C                     0.295071
      9 Cl                    0.621207
     10 C                    -1.249762
     11 Cl                    0.640687
     12 C                     0.632318
     13 C                    -0.664858
     14 Cl                    0.290727
     15 C                    -0.452554
     16 H                     0.203489
     17 C                    -0.655098
     18 H                     0.188729
     19 C                     0.736835
     20 Cl                    0.480070
     21 C                    -1.006973
     22 H                     0.216142
  ----------------------------------------
  Sum of atomic charges =     0.000000

 -----------------------------------------------------------------
                    Cartesian Multipole Moments
 -----------------------------------------------------------------
    Charge (ESU x 10^10)
                 0.0000
    Dipole Moment (Debye)
         X       1.2808      Y      -0.1998      Z      -0.4691
       Tot       1.3786
    Quadrupole Moments (Debye-Ang)
        XX    -149.4861     XY      -3.9514     YY    -158.7114
        XZ      -2.3211     YZ       1.4696     ZZ    -159.2863
    Octopole Moments (Debye-Ang^2)
       XXX      46.5590    XXY     -20.0805    XYY      -2.9927
       YYY       0.7814    XXZ     -15.1196    XYZ       9.6345
       YYZ       1.9533    XZZ      -1.6488    YZZ      -7.0023
       ZZZ      12.9613
    Hexadecapole Moments (Debye-Ang^3)
      XXXX   -5601.8880   XXXY    -105.8231   XXYY   -1185.8601
      XYYY     -23.8440   YYYY   -1087.0540   XXXZ     928.8520
      XXYZ     128.6932   XYYZ     353.4296   YYYZ     236.1865
      XXZZ   -1689.5106   XYZZ     -26.8541   YYZZ    -935.5111
      XZZZ    1051.8153   YZZZ     269.0316   ZZZZ   -4467.5939
 -----------------------------------------------------------------
 Calculating analytic gradient of the SCF energy
 Gradient of SCF Energy
            1           2           3           4           5           6
    1   0.0012404   0.0005382   0.0025476   0.0000883   0.0002022  -0.0010217
    2   0.0006646  -0.0012153  -0.0144431  -0.0003141   0.0000126   0.0000890
    3  -0.0007507   0.0007300  -0.0086331   0.0007117  -0.0005630   0.0006664
            7           8           9          10          11          12
    1   0.0005307  -0.0002516   0.0003812  -0.0001811   0.0001226  -0.0012641
    2  -0.0000026  -0.0001052   0.0000093   0.0014918   0.0005183  -0.0002971
    3  -0.0003238  -0.0009590   0.0002597   0.0000019   0.0000156   0.0006850
           13          14          15          16          17          18
    1   0.0007882  -0.0026883  -0.0000951  -0.0000616   0.0003179  -0.0000553
    2   0.0004363   0.0140711   0.0004091  -0.0000524  -0.0000269   0.0000208
    3   0.0013451   0.0088040  -0.0001598   0.0000560  -0.0001861   0.0000216
           19          20          21          22
    1  -0.0003308  -0.0000004  -0.0007890  -0.0000184
    2  -0.0001021   0.0001164  -0.0015943   0.0003137
    3   0.0000516  -0.0000950  -0.0017029   0.0000247
 Max gradient component =       1.444E-02
 RMS gradient           =       3.003E-03
 Gradient time:  CPU 302.02 s  wall 302.03 s
 Geometry Optimization Parameters
   NAtoms,    NIC,     NZ,  NCons,   NDum,   NFix, NCnnct, MaxDiis
       22     163      22       0       0       0       0       0

 Cartesian Hessian Update
 Hessian updated using BFGS update


** GEOMETRY OPTIMIZATION IN DELOCALIZED INTERNAL COORDINATES **
   Searching for a Minimum

   Optimization Cycle:   5

                       Coordinates (Angstroms)
     ATOM                X               Y               Z
      1  C         0.0044627174   -0.0316726057    0.0040205610
      2  C        -0.0099959198    0.1123021531    1.4017151599
      3  Cl        1.4973263799    0.2320232938    2.2542370944
      4  C        -1.2102620902    0.1754554653    2.1203187852
      5  Cl       -1.1886147991    0.3593771878    3.8450627591
      6  C        -2.4316685286    0.1032021797    1.4385266664
      7  Cl       -3.9236009244    0.1914035691    2.3171439603
      8  C        -2.4442272824   -0.0476237529    0.0449238399
      9  Cl       -3.9577205329   -0.1553292635   -0.7976474883
     10  C        -1.2339874897   -0.1188066652   -0.6557279312
     11  Cl       -1.2803072985   -0.3904562443   -2.3803597330
     12  C         1.2869327199   -0.0704582600   -0.7515229348
     13  C         2.2869592277   -1.0220484578   -0.5072620412
     14  Cl        2.0674101012   -2.2515411466    0.7162886884
     15  C         3.4760116516   -1.0219262093   -1.2323886535
     16  H         4.2254570881   -1.7742463917   -1.0233301078
     17  C         3.6965899309   -0.0669304734   -2.2163001846
     18  H         4.6189968978   -0.0622553276   -2.7818311611
     19  C         2.7124346637    0.8860047887   -2.4615763375
     20  Cl        2.9785189043    2.1097755085   -3.6923136347
     21  C         1.5247216461    0.8883479204   -1.7465921752
     22  H         0.7817747128    1.6484312079   -1.9472565714
   Point Group: c1    Number of degrees of freedom:    60


   Energy is  -3680.732522823

 Hessian updated using BFGS update

 60 Hessian modes will be used to form the next step
  Hessian Eigenvalues:
     0.017622    0.017945    0.019603    0.020902    0.020994    0.022943
     0.023548    0.023834    0.023875    0.024089    0.024091    0.024113
     0.024114    0.024129    0.024136    0.024143    0.024192    0.027943
     0.034446    0.075638    0.160006    0.160045    0.160261    0.217308
     0.224554    0.232010    0.235470    0.247541    0.249851    0.249983
     0.249992    0.249997    0.249999    0.250093    0.250226    0.252662
     0.289296    0.292314    0.300951    0.301024    0.301033    0.301162
     0.302109    0.319244    0.355255    0.356668    0.356672    0.377834
     0.413678    0.427159    0.429884    0.455414    0.462464    0.468573
     0.471584    0.478025    0.478266    0.479129    0.483847    0.591442

 Minimum search - taking simple RFO step
 Searching for Lamda that Minimizes Along All modes
 Value Taken    Lamda =  -0.00756146
 Calculated Step too Large.  Step scaled by  0.665962
 Step Taken.  Stepsize is  0.300000

                             Maximum     Tolerance    Cnvgd?
         Gradient           0.012417      0.000300      NO
         Displacement       0.207895      0.001200      NO
         Energy change     -0.006448      0.000001      NO


 New Cartesian Coordinates Obtained by Inverse Iteration

 Displacement from previous Coordinates is:  0.552849
 ----------------------------------------------------------------
             Standard Nuclear Orientation (Angstroms)
    I     Atom           X                Y                Z
 ----------------------------------------------------------------
    1      C       0.0033550759    -0.0368840512     0.0043180344
    2      C      -0.0075205189     0.1508745665     1.3954351894
    3      Cl      1.5057883834     0.3069020044     2.2361650732
    4      C      -1.2069944405     0.2217917920     2.1144456997
    5      Cl     -1.1877124591     0.4538403566     3.8333038963
    6      C      -2.4280833337     0.1098156945     1.4362903745
    7      Cl     -3.9197192626     0.2019137094     2.3158157243
    8      C      -2.4422234654    -0.0862251092     0.0482357437
    9      Cl     -3.9544404221    -0.2412031955    -0.7881731510
   10      C      -1.2312217394    -0.1631182679    -0.6513055716
   11      Cl     -1.2629277879    -0.4863092406    -2.3668470627
   12      C       1.2854206251    -0.0739255722    -0.7533737109
   13      C       2.2640475210    -1.0520450374    -0.5409719065
   14      Cl      2.0165044794    -2.3150159825     0.6456978693
   15      C       3.4538786485    -1.0504907709    -1.2648910203
   16      H       4.1893124512    -1.8231618887    -1.0820844423
   17      C       3.6930169043    -0.0642703462    -2.2135093888
   18      H       4.6158122459    -0.0567640895    -2.7784367927
   19      C       2.7278867419     0.9159568100    -2.4259626456
   20      Cl      3.0191886604     2.1749692721    -3.6148067446
   21      C       1.5390853838     0.9158896919    -1.7123516303
   22      H       0.8047580848     1.6904881308    -1.8888649775
 ----------------------------------------------------------------
 Nuclear Repulsion Energy =        2394.29727218 hartrees
 There are       97 alpha and       97 beta electrons
 Applying Cartesian multipole field
    Component          Value
    ---------          -----
     (2,0,0)        1.00000E-11
     (0,2,0)        2.00000E-11
     (0,0,2)       -3.00000E-11
 Nucleus-field energy     =    -0.0000000402 hartrees
 Requested basis set is 6-311++G(d,p)
 There are 178 shells and 495 basis functions
 A cutoff of  1.0D-15 yielded  11674 shell pairs
 There are    100180 function pairs (    107732 Cartesian)
 Smallest overlap matrix eigenvalue = 1.17E-07
 Linear dependence detected in AO basis
 Number of orthogonalized atomic orbitals = 490
 Maximum deviation from orthogonality = 4.268E-10
 Guess from superposition of atomic densities
 Warning:  Energy on first SCF cycle will be non-variational
 SAD guess density has 194.000000 electrons

 -----------------------------------------------------------------------
  General SCF calculation program by
  Eric Jon Sundstrom, Paul Horn, Yuezhi Mao, Dmitri Zuev, Alec White,
  David Stuck, Shaama M.S., Shane Yost, Joonho Lee, David Small,
  Daniel Levine, Susi Lehtola, Hugh Burton, Evgeny Epifanovsky,
  Bang C. Huynh
 -----------------------------------------------------------------------
 Exchange:     0.2000 Hartree-Fock + 0.0800 Slater + 0.7200 B88
 Correlation:  0.1900 VWN1RPA + 0.8100 LYP
 Using SG-1 standard quadrature grid
 A restricted SCF calculation will be
 performed using DIIS
 SCF converges when DIIS error is below 1.0e-08
 ---------------------------------------
  Cycle       Energy         DIIS error
 ---------------------------------------
    1   -3685.2291772817      2.74e-02  
    2   -3680.6312550960      1.85e-03  
    3   -3680.5845793812      2.16e-03  
    4   -3680.7286428249      4.94e-04  
    5   -3680.7346575023      2.48e-04  
    6   -3680.7363168853      9.67e-05  
    7   -3680.7366017073      2.14e-05  
    8   -3680.7366129593      9.05e-06  
    9   -3680.7366153538      2.39e-06  
   10   -3680.7366155073      9.28e-07  
   11   -3680.7366155326      1.84e-07  
   12   -3680.7366155338      9.85e-08  
   13   -3680.7366155339      2.88e-08  
   14   -3680.7366155341      1.21e-08  
   15   -3680.7366155338      3.46e-09  Convergence criterion met
 ---------------------------------------
 SCF time:   CPU 874.81s  wall 875.00s 
 SCF   energy in the final basis set =    -3680.7366155338
 Total energy in the final basis set =    -3680.7366155338

 --------------------------------------------------------------

                    Orbital Energies (a.u.)
 --------------------------------------------------------------

 Alpha MOs
 -- Occupied --
********-101.5834-101.5826-101.5823-101.5783-101.5704-101.5698 -10.2881
-10.2854 -10.2848 -10.2848 -10.2835 -10.2652 -10.2619 -10.2475 -10.2346
-10.2171 -10.2156 -10.2149  -9.4992  -9.4981  -9.4973  -9.4971  -9.4936
 -9.4850  -9.4850  -7.2643  -7.2632  -7.2622  -7.2619  -7.2586  -7.2541
 -7.2530  -7.2529  -7.2522  -7.2520  -7.2519  -7.2514  -7.2512  -7.2497
 -7.2497  -7.2484  -7.2476  -7.2398  -7.2397  -7.2395  -7.2394  -0.9742
 -0.9356  -0.9284  -0.9134  -0.8955  -0.8822  -0.8721  -0.8485  -0.8399
 -0.8091  -0.7627  -0.7481  -0.7411  -0.6730  -0.6453  -0.6334  -0.6131
 -0.5646  -0.5493  -0.5299  -0.5195  -0.5016  -0.4866  -0.4757  -0.4722
 -0.4704  -0.4596  -0.4455  -0.4448  -0.4268  -0.4176  -0.4072  -0.4059
 -0.3966  -0.3886  -0.3661  -0.3620  -0.3607  -0.3582  -0.3474  -0.3388
 -0.3357  -0.3336  -0.3324  -0.3219  -0.3174  -0.2963  -0.2735  -0.2699
 -0.2631
 -- Virtual --
 -0.0775  -0.0652  -0.0603  -0.0490  -0.0424  -0.0156  -0.0106  -0.0048
  0.0013   0.0038   0.0042   0.0188   0.0220   0.0251   0.0285   0.0303
  0.0398   0.0446   0.0486   0.0569   0.0595   0.0638   0.0658   0.0712
  0.0771   0.0776   0.0821   0.0845   0.0890   0.0910   0.0958   0.0966
  0.0987   0.1044   0.1051   0.1089   0.1135   0.1174   0.1182   0.1237
  0.1250   0.1261   0.1268   0.1312   0.1335   0.1370   0.1421   0.1444
  0.1479   0.1508   0.1555   0.1599   0.1607   0.1667   0.1675   0.1772
  0.1798   0.1812   0.1826   0.1903   0.1948   0.1978   0.2067   0.2081
  0.2112   0.2182   0.2211   0.2224   0.2276   0.2303   0.2347   0.2395
  0.2446   0.2471   0.2492   0.2515   0.2537   0.2592   0.2604   0.2662
  0.2712   0.2727   0.2772   0.2801   0.2826   0.2842   0.2869   0.2896
  0.2930   0.2951   0.2998   0.3063   0.3087   0.3192   0.3255   0.3344
  0.3381   0.3476   0.3521   0.3855   0.4072   0.4247   0.4253   0.4299
  0.4318   0.4378   0.4452   0.4536   0.4548   0.4590   0.4647   0.4662
  0.4733   0.4820   0.4849   0.4913   0.4932   0.4953   0.4977   0.5033
  0.5073   0.5120   0.5287   0.5396   0.5486   0.5577   0.5600   0.5633
  0.5738   0.5806   0.5877   0.5952   0.5998   0.6035   0.6064   0.6114
  0.6165   0.6170   0.6225   0.6246   0.6383   0.6602   0.6669   0.6715
  0.6751   0.6839   0.6896   0.6976   0.7008   0.7196   0.7335   0.7600
  0.7821   0.7853   0.7922   0.8009   0.8136   0.8237   0.8285   0.8312
  0.8338   0.8365   0.8381   0.8430   0.8452   0.8467   0.8522   0.8561
  0.8572   0.8630   0.8677   0.8723   0.8767   0.8789   0.8855   0.8936
  0.8943   0.9036   0.9115   0.9145   0.9207   0.9275   0.9293   0.9320
  0.9376   0.9399   0.9414   0.9463   0.9578   0.9606   0.9661   0.9709
  0.9847   0.9873   0.9984   1.0107   1.0137   1.0224   1.0317   1.0472
  1.0528   1.0659   1.0915   1.0935   1.1028   1.1350   1.1442   1.1685
  1.1831   1.2042   1.2095   1.2244   1.2296   1.2508   1.2554   1.2587
  1.2722   1.2758   1.2831   1.2961   1.2996   1.3108   1.3156   1.3365
  1.3522   1.3676   1.3930   1.4495   1.4518   1.4653   1.4873   1.5023
  1.5341   1.5480   1.5585   1.5789   1.6069   1.6202   1.6489   1.6506
  1.6716   1.6826   1.6910   1.7111   1.7411   1.7598   1.7733   1.7848
  1.8143   1.8247   1.8349   1.8468   1.8656   1.8760   1.8834   1.9136
  1.9206   1.9370   1.9574   1.9578   1.9810   2.0116   2.0508   2.0690
  2.1058   2.1278   2.1401   2.1430   2.2067   2.2236   2.2353   2.2408
  2.2504   2.2617   2.2638   2.2755   2.2899   2.2958   2.3074   2.3161
  2.3339   2.3381   2.3495   2.3819   2.3985   2.4046   2.4176   2.4333
  2.4461   2.4525   2.4673   2.4940   2.4980   2.5112   2.5327   2.5450
  2.5657   2.5989   2.6212   2.6322   2.6448   2.6459   2.6546   2.6867
  2.6991   2.7048   2.7403   2.7491   2.7565   2.7790   2.7933   2.8079
  2.8225   2.8439   2.8704   2.9035   2.9496   2.9773   3.0346   3.0636
  3.0772   3.0803   3.1069   3.1241   3.1350   3.1617   3.1954   3.2314
  3.2458   3.2682   3.3424   3.4032   3.4718   3.5056   3.5368   3.6286
  3.6712   3.7577   3.8615   3.8829   3.8983   4.0421   4.1237   4.3407
  4.7928   4.8252   9.7213   9.7766   9.7895   9.8026   9.8103   9.8344
  9.8512  23.2649  23.5253  23.7656  23.8089  23.8534  23.9079  23.9209
 23.9522  23.9796  24.0251  24.0721  24.1346  25.7665  25.8047  25.8256
 25.8526  25.9158  25.9402  25.9853  26.0787  26.0978  26.1256  26.1952
 26.2207  26.3460  26.4028  26.4594  26.5626  26.6131  26.7502  26.7629
 26.8196  27.0761 215.7114 215.7702 215.7859 215.8028 215.8102 215.8380
215.8632
 --------------------------------------------------------------

          Ground-State Mulliken Net Atomic Charges

     Atom                 Charge (a.u.)
  ----------------------------------------
      1 C                    -0.919042
      2 C                    -1.044201
      3 Cl                    0.543142
      4 C                     0.449942
      5 Cl                    0.630535
      6 C                    -0.532066
      7 Cl                    0.673199
      8 C                     0.268741
      9 Cl                    0.624202
     10 C                    -1.281265
     11 Cl                    0.626264
     12 C                     0.605119
     13 C                    -0.760542
     14 Cl                    0.287354
     15 C                    -0.380258
     16 H                     0.203930
     17 C                    -0.663858
     18 H                     0.188650
     19 C                     0.718482
     20 Cl                    0.477261
     21 C                    -0.932435
     22 H                     0.216847
  ----------------------------------------
  Sum of atomic charges =     0.000000

 -----------------------------------------------------------------
                    Cartesian Multipole Moments
 -----------------------------------------------------------------
    Charge (ESU x 10^10)
                 0.0000
    Dipole Moment (Debye)
         X       1.2588      Y      -0.1951      Z      -0.5004
       Tot       1.3686
    Quadrupole Moments (Debye-Ang)
        XX    -149.6195     XY      -4.0706     YY    -158.5933
        XZ      -2.4913     YZ       1.6200     ZZ    -159.1607
    Octopole Moments (Debye-Ang^2)
       XXX      44.6889    XXY     -20.6491    XYY      -2.9373
       YYY       0.3329    XXZ     -15.5732    XYZ      10.1175
       YYZ       1.8619    XZZ      -1.4472    YZZ      -6.9310
       ZZZ      12.5220
    Hexadecapole Moments (Debye-Ang^3)
      XXXX   -5598.1353   XXXY    -133.0805   XXYY   -1194.3878
      XYYY     -53.3475   YYYY   -1155.8271   XXXZ     935.3448
      XXYZ     118.8544   XYYZ     355.1606   YYYZ     197.5649
      XXZZ   -1673.5494   XYZZ     -35.5030   YYZZ    -933.5942
      XZZZ    1055.9912   YZZZ     236.8080   ZZZZ   -4389.5481
 -----------------------------------------------------------------
 Calculating analytic gradient of the SCF energy
 Gradient of SCF Energy
            1           2           3           4           5           6
    1   0.0005763   0.0004903   0.0017808  -0.0000318  -0.0001599  -0.0007881
    2   0.0002763  -0.0008505  -0.0096068   0.0000762  -0.0001335   0.0001007
    3  -0.0008117   0.0001697  -0.0056583   0.0008743  -0.0004973   0.0006436
            7           8           9          10          11          12
    1   0.0005456  -0.0006138   0.0003919   0.0001509   0.0003891  -0.0007268
    2  -0.0000358  -0.0000813   0.0000185   0.0013703   0.0001105  -0.0006045
    3  -0.0001840  -0.0009220   0.0003638   0.0001017  -0.0000154   0.0004537
           13          14          15          16          17          18
    1   0.0000899  -0.0014257   0.0001000  -0.0000597   0.0003221  -0.0000509
    2   0.0009320   0.0088616   0.0002680  -0.0000484  -0.0001566   0.0000143
    3   0.0009791   0.0059473  -0.0002305   0.0000709  -0.0000826   0.0000116
           19          20          21          22
    1  -0.0005153   0.0000410  -0.0004038  -0.0001020
    2  -0.0000503   0.0001537  -0.0007501   0.0001359
    3   0.0002146  -0.0001321  -0.0013427   0.0000463
 Max gradient component =       9.607E-03
 RMS gradient           =       1.976E-03
 Gradient time:  CPU 301.78 s  wall 301.79 s
 Geometry Optimization Parameters
   NAtoms,    NIC,     NZ,  NCons,   NDum,   NFix, NCnnct, MaxDiis
       22     163      22       0       0       0       0       0

 Cartesian Hessian Update
 Hessian updated using BFGS update


** GEOMETRY OPTIMIZATION IN DELOCALIZED INTERNAL COORDINATES **
   Searching for a Minimum

   Optimization Cycle:   6

                       Coordinates (Angstroms)
     ATOM                X               Y               Z
      1  C         0.0033550759   -0.0368840512    0.0043180344
      2  C        -0.0075205189    0.1508745665    1.3954351894
      3  Cl        1.5057883834    0.3069020044    2.2361650732
      4  C        -1.2069944405    0.2217917920    2.1144456997
      5  Cl       -1.1877124591    0.4538403566    3.8333038963
      6  C        -2.4280833337    0.1098156945    1.4362903745
      7  Cl       -3.9197192626    0.2019137094    2.3158157243
      8  C        -2.4422234654   -0.0862251092    0.0482357437
      9  Cl       -3.9544404221   -0.2412031955   -0.7881731510
     10  C        -1.2312217394   -0.1631182679   -0.6513055716
     11  Cl       -1.2629277879   -0.4863092406   -2.3668470627
     12  C         1.2854206251   -0.0739255722   -0.7533737109
     13  C         2.2640475210   -1.0520450374   -0.5409719065
     14  Cl        2.0165044794   -2.3150159825    0.6456978693
     15  C         3.4538786485   -1.0504907709   -1.2648910203
     16  H         4.1893124512   -1.8231618887   -1.0820844423
     17  C         3.6930169043   -0.0642703462   -2.2135093888
     18  H         4.6158122459   -0.0567640895   -2.7784367927
     19  C         2.7278867419    0.9159568100   -2.4259626456
     20  Cl        3.0191886604    2.1749692721   -3.6148067446
     21  C         1.5390853838    0.9158896919   -1.7123516303
     22  H         0.8047580848    1.6904881308   -1.8888649775
   Point Group: c1    Number of degrees of freedom:    60


   Energy is  -3680.736615534

 Hessian updated using BFGS update

 60 Hessian modes will be used to form the next step
  Hessian Eigenvalues:
     0.016258    0.017746    0.018936    0.020885    0.020971    0.022984
     0.023586    0.023830    0.023874    0.024089    0.024090    0.024112
     0.024114    0.024134    0.024143    0.024154    0.024208    0.025629
     0.028218    0.074524    0.160006    0.160042    0.160266    0.217396
     0.224539    0.232057    0.235471    0.247560    0.249926    0.249983
     0.249996    0.249998    0.250009    0.250106    0.250599    0.252750
     0.289308    0.292371    0.300963    0.301025    0.301035    0.301166
     0.301955    0.319225    0.355257    0.356667    0.356672    0.377766
     0.413697    0.427153    0.429883    0.455335    0.462434    0.468561
     0.471572    0.478066    0.478269    0.479132    0.483947    0.591398

 Minimum search - taking simple RFO step
 Searching for Lamda that Minimizes Along All modes
 Value Taken    Lamda =  -0.00500667
 Calculated Step too Large.  Step scaled by  0.664866
 Step Taken.  Stepsize is  0.300000

                             Maximum     Tolerance    Cnvgd?
         Gradient           0.008273      0.000300      NO
         Displacement       0.213358      0.001200      NO
         Energy change     -0.004093      0.000001      NO


 New Cartesian Coordinates Obtained by Inverse Iteration

 Displacement from previous Coordinates is:  0.523117
 ----------------------------------------------------------------
             Standard Nuclear Orientation (Angstroms)
    I     Atom           X                Y                Z
 ----------------------------------------------------------------
    1      C       0.0026221721    -0.0416351862     0.0055014328
    2      C      -0.0067977220     0.1867594901     1.3892754756
    3      Cl      1.5088795071     0.3869977152     2.2199046194
    4      C      -1.2049934951     0.2610782393     2.1082888034
    5      Cl     -1.1837853796     0.5477041774     3.8192563786
    6      C      -2.4252903358     0.1094488810     1.4352606902
    7      Cl     -3.9185644640     0.2075789746     2.3131735122
    8      C      -2.4393257820    -0.1276152279     0.0540066269
    9      Cl     -3.9493091675    -0.3232598827    -0.7782087870
   10      C      -1.2282901553    -0.2065392876    -0.6450291669
   11      Cl     -1.2515215638    -0.5625852801    -2.3535244647
   12      C       1.2853084587    -0.0752968814    -0.7538231956
   13      C       2.2425559505    -1.0787102007    -0.5735550291
   14      Cl      1.9662557135    -2.3716977819     0.5759836405
   15      C       3.4327522487    -1.0768182370    -1.2964467754
   16      H       4.1540855060    -1.8682795807    -1.1399428308
   17      C       3.6902585438    -0.0632002274    -2.2113385750
   18      H       4.6131671864    -0.0541936254    -2.7761815080
   19      C       2.7443378102     0.9416565695    -2.3921171054
   20      Cl      3.0596580806     2.2306614439    -3.5416337443
   21      C       1.5547420960     0.9409345314    -1.6787421867
   22      H       0.8304665676     1.7300398531    -1.8319792506
 ----------------------------------------------------------------
 Nuclear Repulsion Energy =        2392.41282974 hartrees
 There are       97 alpha and       97 beta electrons
 Applying Cartesian multipole field
    Component          Value
    ---------          -----
     (2,0,0)        1.00000E-11
     (0,2,0)        2.00000E-11
     (0,0,2)       -3.00000E-11
 Nucleus-field energy     =    -0.0000000374 hartrees
 Requested basis set is 6-311++G(d,p)
 There are 178 shells and 495 basis functions
 A cutoff of  1.0D-15 yielded  11665 shell pairs
 There are    100155 function pairs (    107703 Cartesian)
 Smallest overlap matrix eigenvalue = 1.15E-07
 Linear dependence detected in AO basis
 Number of orthogonalized atomic orbitals = 490
 Maximum deviation from orthogonality = 5.212E-10
 Guess from superposition of atomic densities
 Warning:  Energy on first SCF cycle will be non-variational
 SAD guess density has 194.000000 electrons

 -----------------------------------------------------------------------
  General SCF calculation program by
  Eric Jon Sundstrom, Paul Horn, Yuezhi Mao, Dmitri Zuev, Alec White,
  David Stuck, Shaama M.S., Shane Yost, Joonho Lee, David Small,
  Daniel Levine, Susi Lehtola, Hugh Burton, Evgeny Epifanovsky,
  Bang C. Huynh
 -----------------------------------------------------------------------
 Exchange:     0.2000 Hartree-Fock + 0.0800 Slater + 0.7200 B88
 Correlation:  0.1900 VWN1RPA + 0.8100 LYP
 Using SG-1 standard quadrature grid
 A restricted SCF calculation will be
 performed using DIIS
 SCF converges when DIIS error is below 1.0e-08
 ---------------------------------------
  Cycle       Energy         DIIS error
 ---------------------------------------
    1   -3685.2219128205      2.74e-02  
    2   -3680.6338686424      1.85e-03  
    3   -3680.5870885847      2.16e-03  
    4   -3680.7311465987      5.00e-04  
    5   -3680.7372785514      2.53e-04  
    6   -3680.7390326981      9.57e-05  
    7   -3680.7393108108      2.13e-05  
    8   -3680.7393218764      9.03e-06  
    9   -3680.7393242669      2.34e-06  
   10   -3680.7393244123      9.27e-07  
   11   -3680.7393244384      1.80e-07  
   12   -3680.7393244387      9.38e-08  
   13   -3680.7393244391      2.75e-08  
   14   -3680.7393244393      1.17e-08  
   15   -3680.7393244392      3.37e-09  Convergence criterion met
 ---------------------------------------
 SCF time:   CPU 911.56s  wall 911.00s 
 SCF   energy in the final basis set =    -3680.7393244392
 Total energy in the final basis set =    -3680.7393244392

 --------------------------------------------------------------

                    Orbital Energies (a.u.)
 --------------------------------------------------------------

 Alpha MOs
 -- Occupied --
********-101.5834-101.5828-101.5823-101.5792-101.5705-101.5705 -10.2882
-10.2854 -10.2849 -10.2847 -10.2835 -10.2651 -10.2621 -10.2470 -10.2343
-10.2171 -10.2156 -10.2150  -9.4992  -9.4981  -9.4975  -9.4971  -9.4944
 -9.4856  -9.4851  -7.2642  -7.2632  -7.2624  -7.2619  -7.2593  -7.2541
 -7.2530  -7.2530  -7.2523  -7.2520  -7.2520  -7.2515  -7.2512  -7.2502
 -7.2498  -7.2491  -7.2483  -7.2403  -7.2399  -7.2398  -7.2395  -0.9741
 -0.9353  -0.9283  -0.9134  -0.8953  -0.8823  -0.8721  -0.8481  -0.8403
 -0.8090  -0.7627  -0.7484  -0.7413  -0.6729  -0.6449  -0.6339  -0.6131
 -0.5647  -0.5493  -0.5299  -0.5202  -0.5013  -0.4866  -0.4758  -0.4720
 -0.4703  -0.4596  -0.4454  -0.4446  -0.4266  -0.4167  -0.4069  -0.4061
 -0.3958  -0.3878  -0.3658  -0.3620  -0.3608  -0.3582  -0.3474  -0.3383
 -0.3360  -0.3329  -0.3325  -0.3252  -0.3180  -0.2953  -0.2746  -0.2700
 -0.2636
 -- Virtual --
 -0.0755  -0.0651  -0.0607  -0.0494  -0.0441  -0.0158  -0.0106  -0.0050
  0.0013   0.0034   0.0042   0.0187   0.0219   0.0250   0.0283   0.0300
  0.0397   0.0446   0.0488   0.0568   0.0591   0.0636   0.0650   0.0716
  0.0768   0.0777   0.0818   0.0845   0.0883   0.0915   0.0957   0.0966
  0.0983   0.1043   0.1052   0.1081   0.1135   0.1172   0.1181   0.1234
  0.1246   0.1258   0.1268   0.1307   0.1329   0.1372   0.1415   0.1442
  0.1491   0.1512   0.1547   0.1593   0.1606   0.1660   0.1674   0.1775
  0.1797   0.1811   0.1829   0.1892   0.1947   0.1979   0.2057   0.2079
  0.2105   0.2188   0.2211   0.2220   0.2282   0.2304   0.2347   0.2402
  0.2441   0.2474   0.2484   0.2517   0.2524   0.2587   0.2611   0.2655
  0.2714   0.2720   0.2750   0.2809   0.2822   0.2848   0.2871   0.2900
  0.2922   0.2953   0.2993   0.3059   0.3098   0.3201   0.3216   0.3334
  0.3381   0.3479   0.3524   0.3850   0.4076   0.4241   0.4259   0.4303
  0.4332   0.4369   0.4453   0.4525   0.4540   0.4587   0.4647   0.4655
  0.4737   0.4830   0.4858   0.4906   0.4915   0.4978   0.4994   0.5056
  0.5083   0.5125   0.5298   0.5395   0.5497   0.5571   0.5632   0.5641
  0.5729   0.5806   0.5893   0.5955   0.6010   0.6045   0.6068   0.6106
  0.6177   0.6183   0.6230   0.6267   0.6391   0.6602   0.6651   0.6720
  0.6754   0.6839   0.6884   0.6961   0.6994   0.7194   0.7339   0.7625
  0.7830   0.7849   0.7924   0.7998   0.8145   0.8246   0.8286   0.8342
  0.8351   0.8369   0.8381   0.8429   0.8458   0.8476   0.8526   0.8553
  0.8581   0.8639   0.8675   0.8704   0.8750   0.8801   0.8848   0.8899
  0.8940   0.9016   0.9096   0.9137   0.9199   0.9224   0.9293   0.9320
  0.9390   0.9413   0.9428   0.9462   0.9577   0.9601   0.9662   0.9752
  0.9848   0.9901   1.0002   1.0093   1.0157   1.0214   1.0330   1.0454
  1.0515   1.0630   1.0945   1.0979   1.1006   1.1362   1.1470   1.1689
  1.1869   1.2055   1.2118   1.2235   1.2298   1.2506   1.2557   1.2586
  1.2725   1.2774   1.2846   1.2948   1.2983   1.3105   1.3170   1.3383
  1.3498   1.3705   1.3926   1.4440   1.4555   1.4683   1.4842   1.5021
  1.5368   1.5492   1.5600   1.5817   1.6058   1.6175   1.6485   1.6502
  1.6715   1.6833   1.6912   1.7092   1.7423   1.7588   1.7732   1.7846
  1.8135   1.8238   1.8319   1.8444   1.8667   1.8744   1.8817   1.9155
  1.9261   1.9375   1.9575   1.9587   1.9837   2.0125   2.0511   2.0683
  2.1073   2.1275   2.1382   2.1406   2.2093   2.2229   2.2371   2.2403
  2.2487   2.2597   2.2618   2.2752   2.2918   2.2951   2.3075   2.3204
  2.3329   2.3375   2.3471   2.3828   2.3993   2.4076   2.4169   2.4314
  2.4486   2.4566   2.4674   2.4872   2.5006   2.5102   2.5312   2.5467
  2.5643   2.5995   2.6202   2.6280   2.6461   2.6490   2.6549   2.6886
  2.6957   2.7036   2.7404   2.7487   2.7546   2.7810   2.7911   2.8070
  2.8232   2.8459   2.8643   2.9015   2.9526   2.9799   3.0373   3.0632
  3.0794   3.0805   3.1083   3.1236   3.1363   3.1606   3.1964   3.2353
  3.2450   3.2697   3.3429   3.4027   3.4745   3.5064   3.5385   3.6299
  3.6722   3.7601   3.8623   3.8832   3.9009   4.0420   4.1237   4.3317
  4.7945   4.8260   9.7242   9.7773   9.7888   9.8033   9.8093   9.8264
  9.8581  23.2666  23.5258  23.7666  23.8101  23.8539  23.9084  23.9226
 23.9538  23.9810  24.0270  24.0771  24.1358  25.7653  25.8028  25.8246
 25.8509  25.9180  25.9377  25.9769  26.0846  26.0981  26.1258  26.1969
 26.2268  26.3433  26.3835  26.4611  26.5601  26.6137  26.7492  26.7699
 26.8070  27.0779 215.7146 215.7710 215.7848 215.8031 215.8086 215.8296
215.8713
 --------------------------------------------------------------

          Ground-State Mulliken Net Atomic Charges

     Atom                 Charge (a.u.)
  ----------------------------------------
      1 C                    -0.881832
      2 C                    -1.048638
      3 Cl                    0.530645
      4 C                     0.441369
      5 Cl                    0.634890
      6 C                    -0.460195
      7 Cl                    0.673100
      8 C                     0.206243
      9 Cl                    0.626867
     10 C                    -1.294618
     11 Cl                    0.626959
     12 C                     0.547329
     13 C                    -0.859217
     14 Cl                    0.305868
     15 C                    -0.329362
     16 H                     0.204628
     17 C                    -0.666588
     18 H                     0.188937
     19 C                     0.691477
     20 Cl                    0.477289
     21 C                    -0.832262
     22 H                     0.217111
  ----------------------------------------
  Sum of atomic charges =     0.000000

 -----------------------------------------------------------------
                    Cartesian Multipole Moments
 -----------------------------------------------------------------
    Charge (ESU x 10^10)
                -0.0000
    Dipole Moment (Debye)
         X       1.2445      Y      -0.1933      Z      -0.5309
       Tot       1.3668
    Quadrupole Moments (Debye-Ang)
        XX    -149.7817     XY      -4.1674     YY    -158.4854
        XZ      -2.6070     YZ       1.7472     ZZ    -159.0340
    Octopole Moments (Debye-Ang^2)
       XXX      43.1091    XXY     -21.2378    XYY      -2.8251
       YYY      -0.4838    XXZ     -16.0361    XYZ      10.5814
       YYZ       1.8136    XZZ      -1.0301    YZZ      -6.9369
       ZZZ      12.0040
    Hexadecapole Moments (Debye-Ang^3)
      XXXX   -5596.8288   XXXY    -160.2266   XXYY   -1203.0646
      XYYY     -82.2572   YYYY   -1222.9333   XXXZ     941.7137
      XXYZ     109.2091   XYYZ     356.7169   YYYZ     160.1148
      XXZZ   -1658.6476   XYZZ     -44.2933   YYZZ    -931.8847
      XZZZ    1061.1516   YZZZ     204.9481   ZZZZ   -4315.5716
 -----------------------------------------------------------------
 Calculating analytic gradient of the SCF energy
 Gradient of SCF Energy
            1           2           3           4           5           6
    1  -0.0001735   0.0000741   0.0011161   0.0003603   0.0002212  -0.0003944
    2   0.0000763  -0.0005447  -0.0062058   0.0000491  -0.0000542   0.0000148
    3  -0.0003872  -0.0000491  -0.0033832   0.0005247  -0.0003021   0.0001551
            7           8           9          10          11          12
    1   0.0001352  -0.0004493   0.0003944   0.0000688   0.0002008   0.0001523
    2   0.0000260  -0.0001426   0.0001162   0.0007950   0.0001359  -0.0005458
    3  -0.0002031  -0.0005447   0.0001074   0.0002016  -0.0000479   0.0001912
           13          14          15          16          17          18
    1  -0.0003030  -0.0007764   0.0001643  -0.0000394   0.0001972  -0.0000342
    2   0.0011737   0.0054415   0.0000882  -0.0000165  -0.0001428   0.0000161
    3   0.0006488   0.0039756  -0.0001761   0.0000317   0.0000405  -0.0000091
           19          20          21          22
    1  -0.0003876   0.0000421  -0.0003258  -0.0002432
    2  -0.0000041   0.0000654  -0.0003060  -0.0000358
    3   0.0001535  -0.0000851  -0.0008744   0.0000319
 Max gradient component =       6.206E-03
 RMS gradient           =       1.252E-03
 Gradient time:  CPU 297.21 s  wall 297.23 s
 Geometry Optimization Parameters
   NAtoms,    NIC,     NZ,  NCons,   NDum,   NFix, NCnnct, MaxDiis
       22     163      22       0       0       0       0       0

 Cartesian Hessian Update
 Hessian updated using BFGS update


** GEOMETRY OPTIMIZATION IN DELOCALIZED INTERNAL COORDINATES **
   Searching for a Minimum

   Optimization Cycle:   7

                       Coordinates (Angstroms)
     ATOM                X               Y               Z
      1  C         0.0026221721   -0.0416351862    0.0055014328
      2  C        -0.0067977220    0.1867594901    1.3892754756
      3  Cl        1.5088795071    0.3869977152    2.2199046194
      4  C        -1.2049934951    0.2610782393    2.1082888034
      5  Cl       -1.1837853796    0.5477041774    3.8192563786
      6  C        -2.4252903358    0.1094488810    1.4352606902
      7  Cl       -3.9185644640    0.2075789746    2.3131735122
      8  C        -2.4393257820   -0.1276152279    0.0540066269
      9  Cl       -3.9493091675   -0.3232598827   -0.7782087870
     10  C        -1.2282901553   -0.2065392876   -0.6450291669
     11  Cl       -1.2515215638   -0.5625852801   -2.3535244647
     12  C         1.2853084587   -0.0752968814   -0.7538231956
     13  C         2.2425559505   -1.0787102007   -0.5735550291
     14  Cl        1.9662557135   -2.3716977819    0.5759836405
     15  C         3.4327522487   -1.0768182370   -1.2964467754
     16  H         4.1540855060   -1.8682795807   -1.1399428308
     17  C         3.6902585438   -0.0632002274   -2.2113385750
     18  H         4.6131671864   -0.0541936254   -2.7761815080
     19  C         2.7443378102    0.9416565695   -2.3921171054
     20  Cl        3.0596580806    2.2306614439   -3.5416337443
     21  C         1.5547420960    0.9409345314   -1.6787421867
     22  H         0.8304665676    1.7300398531   -1.8319792506
   Point Group: c1    Number of degrees of freedom:    60


   Energy is  -3680.739324439

 Hessian updated using BFGS update

 60 Hessian modes will be used to form the next step
  Hessian Eigenvalues:
     0.011987    0.017836    0.018818    0.020867    0.020955    0.022711
     0.023023    0.023652    0.023848    0.023916    0.024090    0.024101
     0.024114    0.024119    0.024136    0.024143    0.024167    0.024333
     0.028295    0.074271    0.160006    0.160040    0.160303    0.217454
     0.224614    0.232026    0.235485    0.247564    0.249969    0.249984
     0.249996    0.250005    0.250035    0.250076    0.251039    0.253186
     0.289315    0.292427    0.300951    0.301030    0.301037    0.301145
     0.301932    0.319174    0.355275    0.356667    0.356673    0.377994
     0.413700    0.427173    0.429885    0.455249    0.462317    0.468548
     0.471561    0.478091    0.478326    0.479138    0.484458    0.590850

 Minimum search - taking simple RFO step
 Searching for Lamda that Minimizes Along All modes
 Value Taken    Lamda =  -0.00328490
 Calculated Step too Large.  Step scaled by  0.663520
 Step Taken.  Stepsize is  0.300000

                             Maximum     Tolerance    Cnvgd?
         Gradient           0.005339      0.000300      NO
         Displacement       0.208736      0.001200      NO
         Energy change     -0.002709      0.000001      NO


 New Cartesian Coordinates Obtained by Inverse Iteration

 Displacement from previous Coordinates is:  0.557659
 ----------------------------------------------------------------
             Standard Nuclear Orientation (Angstroms)
    I     Atom           X                Y                Z
 ----------------------------------------------------------------
    1      C       0.0015651598    -0.0346583743     0.0050392675
    2      C      -0.0071916073     0.2315164143     1.3811718314
    3      Cl      1.5110365129     0.4768996857     2.1980239718
    4      C      -1.2048186724     0.3023489775     2.1013575879
    5      Cl     -1.1885258173     0.6355253963     3.8043273145
    6      C      -2.4226522845     0.1051291854     1.4361362403
    7      Cl     -3.9149481221     0.1915382620     2.3181249218
    8      C      -2.4361337038    -0.1695628106     0.0622540846
    9      Cl     -3.9442692489    -0.4233040889    -0.7584962726
   10      C      -1.2251591555    -0.2412288606    -0.6385171367
   11      Cl     -1.2372610839    -0.6365933783    -2.3377188176
   12      C       1.2842932056    -0.0691659011    -0.7560538398
   13      C       2.2155588964    -1.1010569537    -0.6082541806
   14      Cl      1.9046558585    -2.4190941076     0.5048469718
   15      C       3.4061112936    -1.1047825957    -1.3298502795
   16      H       4.1091845052    -1.9170768694    -1.1990733280
   17      C       3.6877255946    -0.0676598411    -2.2112847522
   18      H       4.6112117289    -0.0619834210    -2.7753226713
   19      C       2.7668517530     0.9650539001    -2.3596532828
   20      Cl      3.1141382692     2.2817510504    -3.4674404310
   21      C       1.5763297517     0.9700796859    -1.6465444715
   22      H       0.8695089420     1.7793531212    -1.7749441680
 ----------------------------------------------------------------
 Nuclear Repulsion Energy =        2390.95318705 hartrees
 There are       97 alpha and       97 beta electrons
 Applying Cartesian multipole field
    Component          Value
    ---------          -----
     (2,0,0)        1.00000E-11
     (0,2,0)        2.00000E-11
     (0,0,2)       -3.00000E-11
 Nucleus-field energy     =    -0.0000000346 hartrees
 Requested basis set is 6-311++G(d,p)
 There are 178 shells and 495 basis functions
 A cutoff of  1.0D-15 yielded  11660 shell pairs
 There are    100193 function pairs (    107750 Cartesian)
 Smallest overlap matrix eigenvalue = 1.11E-07
 Linear dependence detected in AO basis
 Number of orthogonalized atomic orbitals = 490
 Maximum deviation from orthogonality = 3.087E-10
 Guess from superposition of atomic densities
 Warning:  Energy on first SCF cycle will be non-variational
 SAD guess density has 194.000000 electrons

 -----------------------------------------------------------------------
  General SCF calculation program by
  Eric Jon Sundstrom, Paul Horn, Yuezhi Mao, Dmitri Zuev, Alec White,
  David Stuck, Shaama M.S., Shane Yost, Joonho Lee, David Small,
  Daniel Levine, Susi Lehtola, Hugh Burton, Evgeny Epifanovsky,
  Bang C. Huynh
 -----------------------------------------------------------------------
 Exchange:     0.2000 Hartree-Fock + 0.0800 Slater + 0.7200 B88
 Correlation:  0.1900 VWN1RPA + 0.8100 LYP
 Using SG-1 standard quadrature grid
 A restricted SCF calculation will be
 performed using DIIS
 SCF converges when DIIS error is below 1.0e-08
 ---------------------------------------
  Cycle       Energy         DIIS error
 ---------------------------------------
    1   -3685.2156598470      2.73e-02  
    2   -3680.6355198125      1.86e-03  
    3   -3680.5886988890      2.16e-03  
    4   -3680.7327554174      5.05e-04  
    5   -3680.7389684410      2.57e-04  
    6   -3680.7407862220      9.51e-05  
    7   -3680.7410601060      2.12e-05  
    8   -3680.7410710395      9.00e-06  
    9   -3680.7410734163      2.30e-06  
   10   -3680.7410735560      9.25e-07  
   11   -3680.7410735816      1.77e-07  
   12   -3680.7410735825      8.95e-08  
   13   -3680.7410735825      2.61e-08  
   14   -3680.7410735827      1.12e-08  
   15   -3680.7410735825      3.36e-09  Convergence criterion met
 ---------------------------------------
 SCF time:   CPU 875.71s  wall 876.00s 
 SCF   energy in the final basis set =    -3680.7410735825
 Total energy in the final basis set =    -3680.7410735825

 --------------------------------------------------------------

                    Orbital Energies (a.u.)
 --------------------------------------------------------------

 Alpha MOs
 -- Occupied --
********-101.5835-101.5829-101.5823-101.5800-101.5711-101.5706 -10.2883
-10.2854 -10.2850 -10.2846 -10.2836 -10.2650 -10.2622 -10.2466 -10.2340
-10.2171 -10.2156 -10.2151  -9.4991  -9.4981  -9.4976  -9.4971  -9.4950
 -9.4860  -9.4851  -7.2642  -7.2632  -7.2625  -7.2619  -7.2599  -7.2540
 -7.2530  -7.2529  -7.2524  -7.2520  -7.2519  -7.2516  -7.2512  -7.2507
 -7.2498  -7.2498  -7.2489  -7.2407  -7.2404  -7.2399  -7.2396  -0.9741
 -0.9351  -0.9281  -0.9135  -0.8952  -0.8824  -0.8721  -0.8477  -0.8406
 -0.8090  -0.7626  -0.7486  -0.7414  -0.6728  -0.6443  -0.6344  -0.6131
 -0.5647  -0.5493  -0.5299  -0.5207  -0.5010  -0.4866  -0.4759  -0.4718
 -0.4703  -0.4596  -0.4453  -0.4446  -0.4265  -0.4159  -0.4070  -0.4060
 -0.3952  -0.3871  -0.3656  -0.3620  -0.3608  -0.3581  -0.3473  -0.3379
 -0.3363  -0.3329  -0.3322  -0.3279  -0.3183  -0.2943  -0.2756  -0.2700
 -0.2638
 -- Virtual --
 -0.0734  -0.0651  -0.0610  -0.0501  -0.0457  -0.0159  -0.0107  -0.0052
  0.0013   0.0032   0.0043   0.0186   0.0218   0.0248   0.0282   0.0298
  0.0396   0.0446   0.0492   0.0567   0.0587   0.0633   0.0640   0.0723
  0.0765   0.0778   0.0815   0.0844   0.0875   0.0920   0.0956   0.0966
  0.0981   0.1043   0.1053   0.1074   0.1128   0.1174   0.1180   0.1230
  0.1244   0.1253   0.1268   0.1301   0.1325   0.1374   0.1408   0.1440
  0.1503   0.1520   0.1540   0.1587   0.1607   0.1645   0.1679   0.1778
  0.1798   0.1809   0.1835   0.1882   0.1947   0.1983   0.2043   0.2075
  0.2094   0.2189   0.2207   0.2211   0.2283   0.2305   0.2333   0.2404
  0.2439   0.2475   0.2486   0.2510   0.2530   0.2586   0.2609   0.2651
  0.2701   0.2721   0.2744   0.2808   0.2818   0.2862   0.2876   0.2890
  0.2937   0.2957   0.2985   0.3055   0.3109   0.3148   0.3221   0.3322
  0.3391   0.3489   0.3533   0.3844   0.4083   0.4236   0.4265   0.4297
  0.4361   0.4368   0.4458   0.4507   0.4537   0.4587   0.4633   0.4655
  0.4745   0.4829   0.4860   0.4902   0.4906   0.4978   0.5029   0.5064
  0.5095   0.5143   0.5308   0.5395   0.5506   0.5564   0.5648   0.5670
  0.5723   0.5807   0.5894   0.5965   0.6005   0.6056   0.6077   0.6101
  0.6182   0.6192   0.6243   0.6292   0.6375   0.6584   0.6598   0.6712
  0.6773   0.6829   0.6866   0.6972   0.6985   0.7197   0.7341   0.7642
  0.7836   0.7842   0.7924   0.7991   0.8153   0.8251   0.8294   0.8345
  0.8354   0.8377   0.8385   0.8440   0.8460   0.8488   0.8533   0.8542
  0.8594   0.8651   0.8673   0.8685   0.8725   0.8809   0.8852   0.8879
  0.8945   0.8997   0.9050   0.9138   0.9186   0.9208   0.9300   0.9329
  0.9387   0.9431   0.9443   0.9489   0.9571   0.9602   0.9657   0.9799
  0.9861   0.9924   1.0015   1.0055   1.0196   1.0232   1.0352   1.0439
  1.0522   1.0606   1.0958   1.0982   1.1037   1.1379   1.1494   1.1693
  1.1893   1.2075   1.2166   1.2235   1.2293   1.2508   1.2563   1.2583
  1.2721   1.2781   1.2851   1.2918   1.2989   1.3113   1.3183   1.3382
  1.3481   1.3737   1.3923   1.4333   1.4601   1.4707   1.4812   1.5020
  1.5364   1.5523   1.5615   1.5851   1.6058   1.6140   1.6482   1.6495
  1.6717   1.6837   1.6919   1.7063   1.7429   1.7575   1.7735   1.7846
  1.8119   1.8228   1.8289   1.8424   1.8680   1.8727   1.8797   1.9171
  1.9290   1.9400   1.9570   1.9593   1.9862   2.0138   2.0511   2.0680
  2.1088   2.1265   2.1356   2.1386   2.2122   2.2226   2.2367   2.2414
  2.2467   2.2556   2.2640   2.2749   2.2947   2.2966   2.3067   2.3253
  2.3298   2.3379   2.3454   2.3826   2.4011   2.4104   2.4161   2.4287
  2.4501   2.4614   2.4673   2.4786   2.5032   2.5122   2.5290   2.5489
  2.5633   2.6012   2.6161   2.6234   2.6463   2.6523   2.6554   2.6906
  2.6933   2.7033   2.7410   2.7475   2.7534   2.7832   2.7897   2.8070
  2.8239   2.8491   2.8576   2.8993   2.9551   2.9820   3.0401   3.0633
  3.0798   3.0837   3.1103   3.1227   3.1378   3.1584   3.1974   3.2397
  3.2431   3.2715   3.3433   3.4027   3.4781   3.5067   3.5400   3.6308
  3.6737   3.7629   3.8628   3.8825   3.9040   4.0418   4.1238   4.3241
  4.7961   4.8255   9.7274   9.7781   9.7876   9.8050   9.8080   9.8235
  9.8558  23.2687  23.5265  23.7678  23.8104  23.8537  23.9086  23.9221
 23.9555  23.9823  24.0277  24.0815  24.1370  25.7644  25.8011  25.8242
 25.8519  25.9317  25.9349  25.9653  26.0916  26.0961  26.1269  26.1968
 26.2406  26.3172  26.3846  26.4661  26.5563  26.6149  26.7428  26.7757
 26.7991  27.0834 215.7180 215.7718 215.7832 215.8043 215.8069 215.8282
215.8679
 --------------------------------------------------------------

          Ground-State Mulliken Net Atomic Charges

     Atom                 Charge (a.u.)
  ----------------------------------------
      1 C                    -0.838717
      2 C                    -1.069506
      3 Cl                    0.538625
      4 C                     0.388942
      5 Cl                    0.638518
      6 C                    -0.342306
      7 Cl                    0.673950
      8 C                     0.163482
      9 Cl                    0.627656
     10 C                    -1.303636
     11 Cl                    0.636278
     12 C                     0.437089
     13 C                    -0.964546
     14 Cl                    0.350362
     15 C                    -0.292335
     16 H                     0.206232
     17 C                    -0.672958
     18 H                     0.189429
     19 C                     0.654214
     20 Cl                    0.478477
     21 C                    -0.716320
     22 H                     0.217070
  ----------------------------------------
  Sum of atomic charges =     0.000000

 -----------------------------------------------------------------
                    Cartesian Multipole Moments
 -----------------------------------------------------------------
    Charge (ESU x 10^10)
                -0.0000
    Dipole Moment (Debye)
         X       1.2303      Y      -0.1952      Z      -0.5558
       Tot       1.3640
    Quadrupole Moments (Debye-Ang)
        XX    -149.9859     XY      -4.2789     YY    -158.3564
        XZ      -2.7399     YZ       1.8587     ZZ    -158.9111
    Octopole Moments (Debye-Ang^2)
       XXX      41.3429    XXY     -21.8743    XYY      -2.6596
       YYY      -0.6413    XXZ     -16.3124    XYZ      11.0596
       YYZ       1.5502    XZZ      -0.7018    YZZ      -6.9799
       ZZZ      11.2464
    Hexadecapole Moments (Debye-Ang^3)
      XXXX   -5600.8180   XXXY    -195.8026   XXYY   -1212.1904
      XYYY    -120.2387   YYYY   -1291.2777   XXXZ     955.0079
      XXYZ      99.7654   XYYZ     360.4654   YYYZ     123.2686
      XXZZ   -1644.2447   XYZZ     -56.3777   YYZZ    -930.4261
      XZZZ    1071.8310   YZZZ     172.8454   ZZZZ   -4242.4588
 -----------------------------------------------------------------
 Calculating analytic gradient of the SCF energy
 Gradient of SCF Energy
            1           2           3           4           5           6
    1  -0.0005992  -0.0000550   0.0010348   0.0000334  -0.0002353   0.0000488
    2  -0.0000985  -0.0003523  -0.0039261   0.0001050  -0.0000900   0.0000520
    3  -0.0002665  -0.0003025  -0.0020431   0.0001567  -0.0000909  -0.0000515
            7           8           9          10          11          12
    1   0.0000933  -0.0003417   0.0000887   0.0003786   0.0003704   0.0004898
    2  -0.0000034  -0.0000355   0.0001061   0.0006810   0.0000065  -0.0004557
    3   0.0000497   0.0000421   0.0001059  -0.0000026  -0.0000197  -0.0000000
           13          14          15          16          17          18
    1  -0.0003585  -0.0004034   0.0001464  -0.0000098   0.0000373  -0.0000111
    2   0.0010220   0.0031642  -0.0000213   0.0000087  -0.0000649   0.0000245
    3   0.0003569   0.0025855  -0.0000674   0.0000078   0.0000724  -0.0000054
           19          20          21          22
    1  -0.0001581   0.0000317  -0.0003506  -0.0002304
    2   0.0000567  -0.0000118  -0.0000980  -0.0000689
    3   0.0000281  -0.0000187  -0.0005384   0.0000015
 Max gradient component =       3.926E-03
 RMS gradient           =       7.929E-04
 Gradient time:  CPU 300.34 s  wall 300.35 s
 Geometry Optimization Parameters
   NAtoms,    NIC,     NZ,  NCons,   NDum,   NFix, NCnnct, MaxDiis
       22     163      22       0       0       0       0       0

 Cartesian Hessian Update
 Hessian updated using BFGS update


** GEOMETRY OPTIMIZATION IN DELOCALIZED INTERNAL COORDINATES **
   Searching for a Minimum

   Optimization Cycle:   8

                       Coordinates (Angstroms)
     ATOM                X               Y               Z
      1  C         0.0015651598   -0.0346583743    0.0050392675
      2  C        -0.0071916073    0.2315164143    1.3811718314
      3  Cl        1.5110365129    0.4768996857    2.1980239718
      4  C        -1.2048186724    0.3023489775    2.1013575879
      5  Cl       -1.1885258173    0.6355253963    3.8043273145
      6  C        -2.4226522845    0.1051291854    1.4361362403
      7  Cl       -3.9149481221    0.1915382620    2.3181249218
      8  C        -2.4361337038   -0.1695628106    0.0622540846
      9  Cl       -3.9442692489   -0.4233040889   -0.7584962726
     10  C        -1.2251591555   -0.2412288606   -0.6385171367
     11  Cl       -1.2372610839   -0.6365933783   -2.3377188176
     12  C         1.2842932056   -0.0691659011   -0.7560538398
     13  C         2.2155588964   -1.1010569537   -0.6082541806
     14  Cl        1.9046558585   -2.4190941076    0.5048469718
     15  C         3.4061112936   -1.1047825957   -1.3298502795
     16  H         4.1091845052   -1.9170768694   -1.1990733280
     17  C         3.6877255946   -0.0676598411   -2.2112847522
     18  H         4.6112117289   -0.0619834210   -2.7753226713
     19  C         2.7668517530    0.9650539001   -2.3596532828
     20  Cl        3.1141382692    2.2817510504   -3.4674404310
     21  C         1.5763297517    0.9700796859   -1.6465444715
     22  H         0.8695089420    1.7793531212   -1.7749441680
   Point Group: c1    Number of degrees of freedom:    60


   Energy is  -3680.741073582

 Hessian updated using BFGS update

 60 Hessian modes will be used to form the next step
  Hessian Eigenvalues:
     0.008678    0.017834    0.018718    0.020839    0.020941    0.022262
     0.023028    0.023651    0.023844    0.023909    0.024090    0.024101
     0.024115    0.024117    0.024137    0.024143    0.024199    0.024298
     0.028330    0.074035    0.160008    0.160042    0.160282    0.217386
     0.224617    0.231999    0.235487    0.247564    0.249882    0.249986
     0.249993    0.250003    0.250008    0.250068    0.251642    0.254067
     0.289383    0.292343    0.300935    0.301029    0.301037    0.301139
     0.301957    0.319686    0.355281    0.356667    0.356673    0.378088
     0.413698    0.427142    0.429887    0.455298    0.462249    0.468962
     0.471589    0.478088    0.478358    0.479138    0.484553    0.590458

 Minimum search - taking simple RFO step
 Searching for Lamda that Minimizes Along All modes
 Value Taken    Lamda =  -0.00194535
 Calculated Step too Large.  Step scaled by  0.710814
 Step Taken.  Stepsize is  0.300000

                             Maximum     Tolerance    Cnvgd?
         Gradient           0.003366      0.000300      NO
         Displacement       0.209689      0.001200      NO
         Energy change     -0.001749      0.000001      NO


 New Cartesian Coordinates Obtained by Inverse Iteration

 Displacement from previous Coordinates is:  0.558219
 ----------------------------------------------------------------
             Standard Nuclear Orientation (Angstroms)
    I     Atom           X                Y                Z
 ----------------------------------------------------------------
    1      C       0.0003142685    -0.0267421597     0.0040888410
    2      C      -0.0091620527     0.2751912304     1.3719936656
    3      Cl      1.5081076520     0.5715072233     2.1748750254
    4      C      -1.2052964565     0.3397693689     2.0942254555
    5      Cl     -1.1877398957     0.7234049041     3.7867199265
    6      C      -2.4205256642     0.0960290153     1.4384760181
    7      Cl     -3.9129563461     0.1725498735     2.3219013941
    8      C      -2.4320614677    -0.2144099032     0.0721855537
    9      Cl     -3.9356132529    -0.5256540391    -0.7375016277
   10      C      -1.2220303347    -0.2758418882    -0.6308873897
   11      Cl     -1.2267464758    -0.7006816002    -2.3222237387
   12      C       1.2829406277    -0.0611999787    -0.7580087003
   13      C       2.1877168876    -1.1200422463    -0.6422825523
   14      Cl      1.8415286297    -2.4601133853     0.4343433071
   15      C       3.3781175830    -1.1311101821    -1.3632796602
   16      H       4.0614603479    -1.9637401913    -1.2581098685
   17      C       3.6851276937    -0.0736916959    -2.2120596772
   18      H       4.6088113985    -0.0730624555    -2.7758598285
   19      C       2.7908411551     0.9859908530    -2.3271772828
   20      Cl      3.1716515551     2.3278284075    -3.3928486472
   21      C       1.5998016859     0.9985358339    -1.6138025293
   22      H       0.9129242378     1.8285114921    -1.7166391247
 ----------------------------------------------------------------
 Nuclear Repulsion Energy =        2389.97317909 hartrees
 There are       97 alpha and       97 beta electrons
 Applying Cartesian multipole field
    Component          Value
    ---------          -----
     (2,0,0)        1.00000E-11
     (0,2,0)        2.00000E-11
     (0,0,2)       -3.00000E-11
 Nucleus-field energy     =    -0.0000000317 hartrees
 Requested basis set is 6-311++G(d,p)
 There are 178 shells and 495 basis functions
 A cutoff of  1.0D-15 yielded  11661 shell pairs
 There are    100174 function pairs (    107728 Cartesian)
 Smallest overlap matrix eigenvalue = 1.09E-07
 Linear dependence detected in AO basis
 Number of orthogonalized atomic orbitals = 490
 Maximum deviation from orthogonality = 1.070E-09
 Guess from superposition of atomic densities
 Warning:  Energy on first SCF cycle will be non-variational
 SAD guess density has 194.000000 electrons

 -----------------------------------------------------------------------
  General SCF calculation program by
  Eric Jon Sundstrom, Paul Horn, Yuezhi Mao, Dmitri Zuev, Alec White,
  David Stuck, Shaama M.S., Shane Yost, Joonho Lee, David Small,
  Daniel Levine, Susi Lehtola, Hugh Burton, Evgeny Epifanovsky,
  Bang C. Huynh
 -----------------------------------------------------------------------
 Exchange:     0.2000 Hartree-Fock + 0.0800 Slater + 0.7200 B88
 Correlation:  0.1900 VWN1RPA + 0.8100 LYP
 Using SG-1 standard quadrature grid
 A restricted SCF calculation will be
 performed using DIIS
 SCF converges when DIIS error is below 1.0e-08
 ---------------------------------------
  Cycle       Energy         DIIS error
 ---------------------------------------
    1   -3685.2126264922      2.73e-02  
    2   -3680.6364710300      1.86e-03  
    3   -3680.5894006835      2.16e-03  
    4   -3680.7336670259      5.10e-04  
    5   -3680.7399987692      2.60e-04  
    6   -3680.7418823807      9.44e-05  
    7   -3680.7421516445      2.12e-05  
    8   -3680.7421625916      8.98e-06  
    9   -3680.7421649591      2.27e-06  
   10   -3680.7421650936      9.25e-07  
   11   -3680.7421651195      1.74e-07  
   12   -3680.7421651203      8.58e-08  
   13   -3680.7421651206      2.46e-08  
   14   -3680.7421651206      1.03e-08  
   15   -3680.7421651206      3.46e-09  Convergence criterion met
 ---------------------------------------
 SCF time:   CPU 872.55s  wall 873.00s 
 SCF   energy in the final basis set =    -3680.7421651206
 Total energy in the final basis set =    -3680.7421651206

 --------------------------------------------------------------

                    Orbital Energies (a.u.)
 --------------------------------------------------------------

 Alpha MOs
 -- Occupied --
********-101.5834-101.5830-101.5823-101.5806-101.5715-101.5706 -10.2884
-10.2854 -10.2851 -10.2844 -10.2836 -10.2648 -10.2623 -10.2461 -10.2338
-10.2171 -10.2156 -10.2151  -9.4991  -9.4981  -9.4977  -9.4970  -9.4955
 -9.4863  -9.4852  -7.2642  -7.2632  -7.2626  -7.2618  -7.2604  -7.2540
 -7.2529  -7.2529  -7.2525  -7.2520  -7.2519  -7.2517  -7.2511  -7.2510
 -7.2503  -7.2499  -7.2494  -7.2410  -7.2407  -7.2399  -7.2396  -0.9741
 -0.9349  -0.9281  -0.9135  -0.8952  -0.8825  -0.8722  -0.8474  -0.8408
 -0.8089  -0.7626  -0.7487  -0.7414  -0.6728  -0.6438  -0.6348  -0.6132
 -0.5648  -0.5494  -0.5299  -0.5212  -0.5009  -0.4866  -0.4760  -0.4716
 -0.4703  -0.4597  -0.4453  -0.4445  -0.4264  -0.4154  -0.4073  -0.4057
 -0.3948  -0.3865  -0.3654  -0.3619  -0.3609  -0.3581  -0.3476  -0.3376
 -0.3365  -0.3331  -0.3319  -0.3295  -0.3186  -0.2934  -0.2765  -0.2701
 -0.2639
 -- Virtual --
 -0.0715  -0.0650  -0.0612  -0.0510  -0.0469  -0.0160  -0.0107  -0.0053
  0.0013   0.0030   0.0044   0.0185   0.0217   0.0248   0.0280   0.0297
  0.0395   0.0447   0.0498   0.0566   0.0583   0.0627   0.0636   0.0730
  0.0763   0.0781   0.0813   0.0843   0.0866   0.0925   0.0956   0.0964
  0.0981   0.1044   0.1054   0.1070   0.1119   0.1179   0.1181   0.1226
  0.1244   0.1247   0.1268   0.1294   0.1324   0.1373   0.1402   0.1442
  0.1508   0.1529   0.1539   0.1584   0.1607   0.1633   0.1681   0.1778
  0.1803   0.1805   0.1843   0.1879   0.1945   0.1988   0.2031   0.2071
  0.2083   0.2187   0.2190   0.2204   0.2283   0.2297   0.2321   0.2404
  0.2436   0.2473   0.2495   0.2505   0.2542   0.2588   0.2602   0.2657
  0.2685   0.2724   0.2748   0.2799   0.2821   0.2864   0.2874   0.2889
  0.2954   0.2959   0.2976   0.3049   0.3089   0.3140   0.3234   0.3312
  0.3411   0.3505   0.3547   0.3839   0.4095   0.4238   0.4268   0.4293
  0.4362   0.4394   0.4469   0.4492   0.4537   0.4586   0.4618   0.4653
  0.4750   0.4823   0.4862   0.4896   0.4905   0.4978   0.5040   0.5070
  0.5115   0.5152   0.5315   0.5402   0.5511   0.5564   0.5658   0.5696
  0.5726   0.5809   0.5896   0.5961   0.6004   0.6063   0.6077   0.6102
  0.6178   0.6199   0.6262   0.6324   0.6353   0.6544   0.6588   0.6689
  0.6783   0.6827   0.6855   0.6950   0.7015   0.7207   0.7343   0.7650
  0.7835   0.7847   0.7917   0.8007   0.8156   0.8251   0.8309   0.8341
  0.8353   0.8375   0.8383   0.8450   0.8464   0.8504   0.8531   0.8546
  0.8590   0.8637   0.8654   0.8684   0.8721   0.8784   0.8885   0.8898
  0.8948   0.8968   0.9028   0.9124   0.9186   0.9223   0.9302   0.9333
  0.9383   0.9438   0.9450   0.9521   0.9555   0.9606   0.9655   0.9814
  0.9891   0.9938   0.9993   1.0059   1.0213   1.0292   1.0373   1.0429
  1.0548   1.0596   1.0957   1.0970   1.1078   1.1410   1.1508   1.1705
  1.1894   1.2088   1.2227   1.2257   1.2313   1.2513   1.2574   1.2591
  1.2719   1.2782   1.2846   1.2904   1.2993   1.3125   1.3193   1.3341
  1.3487   1.3773   1.3921   1.4232   1.4638   1.4719   1.4807   1.5020
  1.5331   1.5574   1.5633   1.5887   1.6066   1.6103   1.6480   1.6493
  1.6715   1.6840   1.6929   1.7038   1.7434   1.7563   1.7739   1.7845
  1.8104   1.8213   1.8262   1.8411   1.8691   1.8722   1.8780   1.9182
  1.9292   1.9437   1.9564   1.9600   1.9886   2.0149   2.0507   2.0681
  2.1103   2.1245   2.1337   2.1375   2.2153   2.2225   2.2355   2.2422
  2.2450   2.2525   2.2671   2.2745   2.2932   2.2998   2.3081   2.3261
  2.3298   2.3390   2.3448   2.3825   2.4038   2.4122   2.4151   2.4261
  2.4505   2.4635   2.4662   2.4742   2.5055   2.5162   2.5274   2.5515
  2.5626   2.6028   2.6069   2.6239   2.6462   2.6547   2.6574   2.6903
  2.6943   2.7035   2.7410   2.7452   2.7533   2.7818   2.7915   2.8080
  2.8244   2.8483   2.8550   2.8971   2.9574   2.9836   3.0431   3.0637
  3.0802   3.0882   3.1122   3.1214   3.1398   3.1551   3.1993   3.2402
  3.2450   3.2741   3.3435   3.4040   3.4826   3.5067   3.5417   3.6316
  3.6758   3.7659   3.8632   3.8825   3.9070   4.0417   4.1241   4.3184
  4.7975   4.8236   9.7309   9.7790   9.7860   9.8060   9.8072   9.8274
  9.8498  23.2714  23.5275  23.7679  23.8116  23.8535  23.9081  23.9225
 23.9566  23.9835  24.0278  24.0853  24.1382  25.7636  25.7992  25.8240
 25.8536  25.9145  25.9544  25.9601  26.0928  26.0943  26.1294  26.1951
 26.2612  26.2941  26.3874  26.4726  26.5528  26.6169  26.7337  26.7829
 26.7957  27.0946 215.7218 215.7727 215.7812 215.8053 215.8062 215.8343
215.8601
 --------------------------------------------------------------

          Ground-State Mulliken Net Atomic Charges

     Atom                 Charge (a.u.)
  ----------------------------------------
      1 C                    -0.785995
      2 C                    -1.110123
      3 Cl                    0.553982
      4 C                     0.319950
      5 Cl                    0.640544
      6 C                    -0.196980
      7 Cl                    0.674832
      8 C                     0.116583
      9 Cl                    0.628183
     10 C                    -1.318174
     11 Cl                    0.647003
     12 C                     0.303095
     13 C                    -1.028328
     14 Cl                    0.393791
     15 C                    -0.264295
     16 H                     0.208004
     17 C                    -0.675783
     18 H                     0.190392
     19 C                     0.617357
     20 Cl                    0.481868
     21 C                    -0.612507
     22 H                     0.216600
  ----------------------------------------
  Sum of atomic charges =     0.000000

 -----------------------------------------------------------------
                    Cartesian Multipole Moments
 -----------------------------------------------------------------
    Charge (ESU x 10^10)
                 0.0000
    Dipole Moment (Debye)
         X       1.2157      Y      -0.2001      Z      -0.5756
       Tot       1.3599
    Quadrupole Moments (Debye-Ang)
        XX    -150.2046     XY      -4.3798     YY    -158.2340
        XZ      -2.8264     YZ       1.9640     ZZ    -158.7835
    Octopole Moments (Debye-Ang^2)
       XXX      39.3719    XXY     -22.5486    XYY      -2.5228
       YYY      -0.9677    XXZ     -16.5723    XYZ      11.5409
       YYZ       1.3433    XZZ      -0.2377    YZZ      -7.1089
       ZZZ      10.4805
    Hexadecapole Moments (Debye-Ang^3)
      XXXX   -5605.0788   XXXY    -233.1798   XXYY   -1221.3045
      XYYY    -159.6337   YYYY   -1360.5819   XXXZ     967.8759
      XXYZ      90.3317   XYYZ     364.0645   YYYZ      86.9184
      XXZZ   -1629.9662   XYZZ     -69.2751   YYZZ    -928.9757
      XZZZ    1082.9443   YZZZ     140.6677   ZZZZ   -4169.2496
 -----------------------------------------------------------------
 Calculating analytic gradient of the SCF energy
 Gradient of SCF Energy
            1           2           3           4           5           6
    1  -0.0007308  -0.0002963   0.0006660   0.0003765   0.0002279   0.0000151
    2  -0.0001645  -0.0002115  -0.0024051   0.0000328   0.0000359  -0.0000716
    3  -0.0000921  -0.0001313  -0.0010851   0.0000394  -0.0000116  -0.0002759
            7           8           9          10          11          12
    1  -0.0001925  -0.0001645   0.0000475   0.0003095   0.0001489   0.0005689
    2  -0.0000113   0.0000138   0.0001018   0.0003326   0.0000123  -0.0002034
    3  -0.0000642   0.0001271  -0.0000252  -0.0000938   0.0000727  -0.0001172
           13          14          15          16          17          18
    1  -0.0003198  -0.0002169   0.0000596   0.0000037  -0.0000487   0.0000051
    2   0.0007352   0.0018605  -0.0000796   0.0000096   0.0000136   0.0000194
    3   0.0001383   0.0016941   0.0000202  -0.0000110   0.0000386   0.0000059
           19          20          21          22
    1   0.0000531   0.0000038  -0.0003716  -0.0001447
    2   0.0000656  -0.0000532  -0.0000255  -0.0000076
    3  -0.0000429   0.0000146  -0.0002054   0.0000048
 Max gradient component =       2.405E-03
 RMS gradient           =       4.984E-04
 Gradient time:  CPU 303.30 s  wall 303.32 s
 Geometry Optimization Parameters
   NAtoms,    NIC,     NZ,  NCons,   NDum,   NFix, NCnnct, MaxDiis
       22     163      22       0       0       0       0       0

 Cartesian Hessian Update
 Hessian updated using BFGS update


** GEOMETRY OPTIMIZATION IN DELOCALIZED INTERNAL COORDINATES **
   Searching for a Minimum

   Optimization Cycle:   9

                       Coordinates (Angstroms)
     ATOM                X               Y               Z
      1  C         0.0003142685   -0.0267421597    0.0040888410
      2  C        -0.0091620527    0.2751912304    1.3719936656
      3  Cl        1.5081076520    0.5715072233    2.1748750254
      4  C        -1.2052964565    0.3397693689    2.0942254555
      5  Cl       -1.1877398957    0.7234049041    3.7867199265
      6  C        -2.4205256642    0.0960290153    1.4384760181
      7  Cl       -3.9129563461    0.1725498735    2.3219013941
      8  C        -2.4320614677   -0.2144099032    0.0721855537
      9  Cl       -3.9356132529   -0.5256540391   -0.7375016277
     10  C        -1.2220303347   -0.2758418882   -0.6308873897
     11  Cl       -1.2267464758   -0.7006816002   -2.3222237387
     12  C         1.2829406277   -0.0611999787   -0.7580087003
     13  C         2.1877168876   -1.1200422463   -0.6422825523
     14  Cl        1.8415286297   -2.4601133853    0.4343433071
     15  C         3.3781175830   -1.1311101821   -1.3632796602
     16  H         4.0614603479   -1.9637401913   -1.2581098685
     17  C         3.6851276937   -0.0736916959   -2.2120596772
     18  H         4.6088113985   -0.0730624555   -2.7758598285
     19  C         2.7908411551    0.9859908530   -2.3271772828
     20  Cl        3.1716515551    2.3278284075   -3.3928486472
     21  C         1.5998016859    0.9985358339   -1.6138025293
     22  H         0.9129242378    1.8285114921   -1.7166391247
   Point Group: c1    Number of degrees of freedom:    60


   Energy is  -3680.742165121

 Hessian updated using BFGS update

 60 Hessian modes will be used to form the next step
  Hessian Eigenvalues:
     0.005878    0.017881    0.018688    0.020815    0.020934    0.021957
     0.023028    0.023651    0.023842    0.023915    0.024090    0.024101
     0.024115    0.024117    0.024137    0.024143    0.024198    0.024355
     0.028330    0.073846    0.160007    0.160044    0.160270    0.217276
     0.224623    0.231974    0.235488    0.247556    0.249595    0.249985
     0.249992    0.250007    0.250013    0.250073    0.252012    0.256158
     0.289398    0.292188    0.300959    0.301032    0.301058    0.301129
     0.302047    0.319704    0.355316    0.356667    0.356672    0.378441
     0.413695    0.427108    0.429894    0.455269    0.462181    0.469170
     0.471599    0.478202    0.478557    0.479153    0.484964    0.589882

 Minimum search - taking simple RFO step
 Searching for Lamda that Minimizes Along All modes
 Value Taken    Lamda =  -0.00112979
 Calculated Step too Large.  Step scaled by  0.754160
 Step Taken.  Stepsize is  0.300000

                             Maximum     Tolerance    Cnvgd?
         Gradient           0.002079      0.000300      NO
         Displacement       0.211199      0.001200      NO
         Energy change     -0.001092      0.000001      NO


 New Cartesian Coordinates Obtained by Inverse Iteration

 Displacement from previous Coordinates is:  0.559966
 ----------------------------------------------------------------
             Standard Nuclear Orientation (Angstroms)
    I     Atom           X                Y                Z
 ----------------------------------------------------------------
    1      C      -0.0005147476    -0.0123577930     0.0027573823
    2      C      -0.0123209471     0.3227893656     1.3623817017
    3      Cl      1.5021818654     0.6706681543     2.1505946835
    4      C      -1.2080052630     0.3767748319     2.0868763710
    5      Cl     -1.1980242737     0.8014163075     3.7696013643
    6      C      -2.4180993464     0.0852240041     1.4419492750
    7      Cl     -3.9074281384     0.1429493705     2.3317979580
    8      C      -2.4266908262    -0.2577886402     0.0834196517
    9      Cl     -3.9234390810    -0.6328403086    -0.7118216231
   10      C      -1.2178271272    -0.3039762950    -0.6228029941
   11      Cl     -1.2139663996    -0.7576327607    -2.3061338957
   12      C       1.2821593150    -0.0493545986    -0.7596238110
   13      C       2.1586551849    -1.1346897445    -0.6753797716
   14      Cl      1.7741113838    -2.4952726853     0.3623997614
   15      C       3.3485376146    -1.1559815722    -1.3964054715
   16      H       4.0098901712    -2.0089648140    -1.3165056239
   17      C       3.6829980731    -0.0821723798    -2.2140295406
   18      H       4.6063194773    -0.0892735873    -2.7784100931
   19      C       2.8172321587     1.0036310605    -2.2968237111
   20      Cl      3.2338852530     2.3662645262    -3.3220678987
   21      C       1.6263179846     1.0267305992    -1.5826082333
   22      H       0.9612394446     1.8768854358    -1.6610369214
 ----------------------------------------------------------------
 Nuclear Repulsion Energy =        2389.34194723 hartrees
 There are       97 alpha and       97 beta electrons
 Applying Cartesian multipole field
    Component          Value
    ---------          -----
     (2,0,0)        1.00000E-11
     (0,2,0)        2.00000E-11
     (0,0,2)       -3.00000E-11
 Nucleus-field energy     =    -0.0000000290 hartrees
 Requested basis set is 6-311++G(d,p)
 There are 178 shells and 495 basis functions
 A cutoff of  1.0D-15 yielded  11669 shell pairs
 There are    100226 function pairs (    107784 Cartesian)
 Smallest overlap matrix eigenvalue = 1.08E-07
 Linear dependence detected in AO basis
 Number of orthogonalized atomic orbitals = 490
 Maximum deviation from orthogonality = 4.797E-10
 Guess from superposition of atomic densities
 Warning:  Energy on first SCF cycle will be non-variational
 SAD guess density has 194.000000 electrons

 -----------------------------------------------------------------------
  General SCF calculation program by
  Eric Jon Sundstrom, Paul Horn, Yuezhi Mao, Dmitri Zuev, Alec White,
  David Stuck, Shaama M.S., Shane Yost, Joonho Lee, David Small,
  Daniel Levine, Susi Lehtola, Hugh Burton, Evgeny Epifanovsky,
  Bang C. Huynh
 -----------------------------------------------------------------------
 Exchange:     0.2000 Hartree-Fock + 0.0800 Slater + 0.7200 B88
 Correlation:  0.1900 VWN1RPA + 0.8100 LYP
 Using SG-1 standard quadrature grid
 A restricted SCF calculation will be
 performed using DIIS
 SCF converges when DIIS error is below 1.0e-08
 ---------------------------------------
  Cycle       Energy         DIIS error
 ---------------------------------------
    1   -3685.2107592088      2.73e-02  
    2   -3680.6370415737      1.86e-03  
    3   -3680.5899395130      2.17e-03  
    4   -3680.7342491004      5.13e-04  
    5   -3680.7406364381      2.62e-04  
    6   -3680.7425530094      9.41e-05  
    7   -3680.7428201954      2.12e-05  
    8   -3680.7428311333      8.95e-06  
    9   -3680.7428334847      2.25e-06  
   10   -3680.7428336159      9.23e-07  
   11   -3680.7428336418      1.73e-07  
   12   -3680.7428336423      8.31e-08  
   13   -3680.7428336425      2.32e-08  
   14   -3680.7428336428      8.94e-09  Convergence criterion met
 ---------------------------------------
 SCF time:   CPU 823.90s  wall 824.00s 
 SCF   energy in the final basis set =    -3680.7428336428
 Total energy in the final basis set =    -3680.7428336428

 --------------------------------------------------------------

                    Orbital Energies (a.u.)
 --------------------------------------------------------------

 Alpha MOs
 -- Occupied --
********-101.5834-101.5831-101.5822-101.5811-101.5718-101.5706 -10.2884
-10.2854 -10.2851 -10.2842 -10.2836 -10.2647 -10.2623 -10.2458 -10.2336
-10.2170 -10.2156 -10.2151  -9.4990  -9.4981  -9.4978  -9.4970  -9.4959
 -9.4866  -9.4851  -7.2641  -7.2632  -7.2627  -7.2618  -7.2608  -7.2539
 -7.2529  -7.2529  -7.2526  -7.2519  -7.2518  -7.2518  -7.2513  -7.2511
 -7.2507  -7.2499  -7.2499  -7.2413  -7.2410  -7.2399  -7.2396  -0.9740
 -0.9349  -0.9280  -0.9136  -0.8952  -0.8826  -0.8722  -0.8472  -0.8410
 -0.8089  -0.7626  -0.7488  -0.7414  -0.6728  -0.6433  -0.6352  -0.6132
 -0.5648  -0.5494  -0.5299  -0.5215  -0.5008  -0.4866  -0.4760  -0.4715
 -0.4703  -0.4596  -0.4452  -0.4445  -0.4262  -0.4150  -0.4076  -0.4056
 -0.3944  -0.3861  -0.3653  -0.3619  -0.3609  -0.3580  -0.3477  -0.3376
 -0.3365  -0.3333  -0.3323  -0.3299  -0.3187  -0.2927  -0.2772  -0.2701
 -0.2640
 -- Virtual --
 -0.0696  -0.0650  -0.0613  -0.0523  -0.0475  -0.0161  -0.0106  -0.0054
  0.0013   0.0029   0.0044   0.0184   0.0218   0.0247   0.0279   0.0296
  0.0394   0.0449   0.0504   0.0563   0.0580   0.0621   0.0634   0.0736
  0.0760   0.0784   0.0810   0.0841   0.0858   0.0929   0.0954   0.0963
  0.0985   0.1045   0.1056   0.1070   0.1108   0.1180   0.1187   0.1222
  0.1240   0.1244   0.1267   0.1289   0.1325   0.1372   0.1396   0.1446
  0.1504   0.1532   0.1547   0.1581   0.1601   0.1630   0.1679   0.1775
  0.1801   0.1811   0.1850   0.1880   0.1940   0.1992   0.2021   0.2067
  0.2073   0.2160   0.2185   0.2201   0.2282   0.2283   0.2320   0.2408
  0.2436   0.2466   0.2498   0.2507   0.2550   0.2586   0.2597   0.2668
  0.2675   0.2728   0.2755   0.2789   0.2826   0.2840   0.2881   0.2898
  0.2951   0.2962   0.2983   0.3035   0.3083   0.3156   0.3248   0.3306
  0.3438   0.3526   0.3567   0.3836   0.4107   0.4244   0.4270   0.4288
  0.4368   0.4409   0.4462   0.4501   0.4552   0.4587   0.4608   0.4649
  0.4754   0.4824   0.4866   0.4887   0.4906   0.4976   0.5031   0.5087
  0.5122   0.5157   0.5318   0.5416   0.5511   0.5574   0.5669   0.5702
  0.5751   0.5809   0.5906   0.5944   0.6013   0.6065   0.6075   0.6094
  0.6175   0.6209   0.6277   0.6348   0.6360   0.6534   0.6565   0.6664
  0.6795   0.6836   0.6837   0.6933   0.7051   0.7225   0.7348   0.7653
  0.7837   0.7855   0.7910   0.8032   0.8160   0.8252   0.8323   0.8333
  0.8350   0.8374   0.8380   0.8452   0.8469   0.8520   0.8523   0.8552
  0.8572   0.8619   0.8641   0.8683   0.8723   0.8762   0.8910   0.8916
  0.8949   0.8955   0.9024   0.9101   0.9194   0.9243   0.9301   0.9334
  0.9389   0.9437   0.9459   0.9525   0.9544   0.9608   0.9656   0.9803
  0.9891   0.9947   0.9991   1.0089   1.0235   1.0330   1.0391   1.0428
  1.0571   1.0614   1.0938   1.0978   1.1102   1.1450   1.1515   1.1722
  1.1879   1.2093   1.2221   1.2295   1.2430   1.2519   1.2583   1.2621
  1.2718   1.2780   1.2837   1.2899   1.2985   1.3149   1.3200   1.3293
  1.3522   1.3810   1.3918   1.4157   1.4657   1.4717   1.4840   1.5022
  1.5280   1.5629   1.5650   1.5903   1.6072   1.6101   1.6480   1.6491
  1.6709   1.6845   1.6934   1.7026   1.7428   1.7563   1.7751   1.7844
  1.8090   1.8193   1.8246   1.8406   1.8690   1.8740   1.8766   1.9190
  1.9288   1.9465   1.9561   1.9606   1.9908   2.0159   2.0501   2.0684
  2.1115   2.1220   2.1326   2.1374   2.2179   2.2230   2.2342   2.2401
  2.2448   2.2501   2.2692   2.2738   2.2861   2.3050   2.3109   2.3250
  2.3336   2.3404   2.3451   2.3816   2.4065   2.4126   2.4146   2.4245
  2.4504   2.4604   2.4646   2.4763   2.5081   2.5207   2.5264   2.5545
  2.5622   2.5964   2.6044   2.6270   2.6451   2.6570   2.6595   2.6894
  2.6964   2.7042   2.7401   2.7431   2.7534   2.7792   2.7935   2.8110
  2.8247   2.8422   2.8576   2.8946   2.9590   2.9847   3.0463   3.0640
  3.0806   3.0933   3.1140   3.1200   3.1418   3.1507   3.2017   3.2375
  3.2493   3.2781   3.3437   3.4063   3.4873   3.5066   3.5434   3.6324
  3.6782   3.7691   3.8635   3.8820   3.9102   4.0417   4.1247   4.3144
  4.7989   4.8209   9.7339   9.7796   9.7847   9.8062   9.8088   9.8355
  9.8455  23.2745  23.5286  23.7684  23.8124  23.8534  23.9079  23.9217
 23.9580  23.9845  24.0278  24.0881  24.1394  25.7632  25.7964  25.8238
 25.8546  25.8884  25.9607  25.9687  26.0909  26.0934  26.1322  26.1936
 26.2685  26.2966  26.3859  26.4797  26.5500  26.6198  26.7228  26.7886
 26.7956  27.1109 215.7249 215.7733 215.7800 215.8054 215.8086 215.8451
215.8538
 --------------------------------------------------------------

          Ground-State Mulliken Net Atomic Charges

     Atom                 Charge (a.u.)
  ----------------------------------------
      1 C                    -0.739371
      2 C                    -1.142589
      3 Cl                    0.565905
      4 C                     0.236382
      5 Cl                    0.641813
      6 C                    -0.051297
      7 Cl                    0.676954
      8 C                     0.079003
      9 Cl                    0.628527
     10 C                    -1.328157
     11 Cl                    0.650031
     12 C                     0.174855
     13 C                    -1.068008
     14 Cl                    0.425016
     15 C                    -0.242582
     16 H                     0.209937
     17 C                    -0.675734
     18 H                     0.191773
     19 C                     0.579562
     20 Cl                    0.486574
     21 C                    -0.514404
     22 H                     0.215809
  ----------------------------------------
  Sum of atomic charges =     0.000000

 -----------------------------------------------------------------
                    Cartesian Multipole Moments
 -----------------------------------------------------------------
    Charge (ESU x 10^10)
                -0.0000
    Dipole Moment (Debye)
         X       1.1997      Y      -0.2074      Z      -0.5912
       Tot       1.3534
    Quadrupole Moments (Debye-Ang)
        XX    -150.4389     XY      -4.4843     YY    -158.1099
        XZ      -2.9280     YZ       2.0599     ZZ    -158.6515
    Octopole Moments (Debye-Ang^2)
       XXX      37.4348    XXY     -23.1869    XYY      -2.3740
       YYY      -1.0171    XXZ     -16.7056    XYZ      12.0068
       YYZ       1.0395    XZZ       0.0777    YZZ      -7.2640
       ZZZ       9.6143
    Hexadecapole Moments (Debye-Ang^3)
      XXXX   -5610.5710   XXXY    -272.9230   XXYY   -1229.8575
      XYYY    -201.4809   YYYY   -1428.8103   XXXZ     985.2338
      XXYZ      81.3906   XYYZ     369.2070   YYYZ      52.6585
      XXZZ   -1616.1918   XYZZ     -83.4331   YYZZ    -928.4944
      XZZZ    1097.2887   YZZZ     109.5381   ZZZZ   -4101.7223
 -----------------------------------------------------------------
 Calculating analytic gradient of the SCF energy
 Gradient of SCF Energy
            1           2           3           4           5           6
    1  -0.0006659  -0.0001752   0.0006923  -0.0000142  -0.0002136   0.0001684
    2  -0.0001608  -0.0002190  -0.0015454   0.0000173  -0.0000097  -0.0000141
    3  -0.0001767  -0.0001041  -0.0007964  -0.0000129  -0.0000311  -0.0001879
            7           8           9          10          11          12
    1   0.0000729  -0.0000961   0.0000001   0.0003201   0.0001189   0.0005325
    2   0.0000256   0.0001643  -0.0000441   0.0001899  -0.0000169   0.0000614
    3   0.0001858   0.0002150  -0.0000288  -0.0002061   0.0001146  -0.0001636
           13          14          15          16          17          18
    1  -0.0002357  -0.0001729  -0.0000024   0.0000104  -0.0001039  -0.0000007
    2   0.0004291   0.0012074  -0.0000822  -0.0000056   0.0000908   0.0000046
    3  -0.0000107   0.0011718   0.0000632  -0.0000353  -0.0000003  -0.0000003
           19          20          21          22
    1   0.0001973   0.0000003  -0.0003611  -0.0000714
    2  -0.0000060  -0.0000505  -0.0000210  -0.0000150
    3  -0.0000434   0.0000023   0.0000386   0.0000064
 Max gradient component =       1.545E-03
 RMS gradient           =       3.517E-04
 Gradient time:  CPU 302.28 s  wall 302.29 s
 Geometry Optimization Parameters
   NAtoms,    NIC,     NZ,  NCons,   NDum,   NFix, NCnnct, MaxDiis
       22     163      22       0       0       0       0       0

 Cartesian Hessian Update
 Hessian updated using BFGS update


** GEOMETRY OPTIMIZATION IN DELOCALIZED INTERNAL COORDINATES **
   Searching for a Minimum

   Optimization Cycle:  10

                       Coordinates (Angstroms)
     ATOM                X               Y               Z
      1  C        -0.0005147476   -0.0123577930    0.0027573823
      2  C        -0.0123209471    0.3227893656    1.3623817017
      3  Cl        1.5021818654    0.6706681543    2.1505946835
      4  C        -1.2080052630    0.3767748319    2.0868763710
      5  Cl       -1.1980242737    0.8014163075    3.7696013643
      6  C        -2.4180993464    0.0852240041    1.4419492750
      7  Cl       -3.9074281384    0.1429493705    2.3317979580
      8  C        -2.4266908262   -0.2577886402    0.0834196517
      9  Cl       -3.9234390810   -0.6328403086   -0.7118216231
     10  C        -1.2178271272   -0.3039762950   -0.6228029941
     11  Cl       -1.2139663996   -0.7576327607   -2.3061338957
     12  C         1.2821593150   -0.0493545986   -0.7596238110
     13  C         2.1586551849   -1.1346897445   -0.6753797716
     14  Cl        1.7741113838   -2.4952726853    0.3623997614
     15  C         3.3485376146   -1.1559815722   -1.3964054715
     16  H         4.0098901712   -2.0089648140   -1.3165056239
     17  C         3.6829980731   -0.0821723798   -2.2140295406
     18  H         4.6063194773   -0.0892735873   -2.7784100931
     19  C         2.8172321587    1.0036310605   -2.2968237111
     20  Cl        3.2338852530    2.3662645262   -3.3220678987
     21  C         1.6263179846    1.0267305992   -1.5826082333
     22  H         0.9612394446    1.8768854358   -1.6610369214
   Point Group: c1    Number of degrees of freedom:    60


   Energy is  -3680.742833643

 Hessian updated using BFGS update

 60 Hessian modes will be used to form the next step
  Hessian Eigenvalues:
     0.003694    0.017888    0.018658    0.020791    0.020933    0.021791
     0.023034    0.023654    0.023845    0.023914    0.024091    0.024100
     0.024115    0.024117    0.024137    0.024144    0.024201    0.024428
     0.028432    0.073993    0.160006    0.160046    0.160265    0.217047
     0.224596    0.231942    0.235484    0.247546    0.249355    0.249986
     0.250001    0.250006    0.250051    0.250074    0.252462    0.260091
     0.289510    0.291944    0.300965    0.301037    0.301047    0.301134
     0.302072    0.319819    0.355327    0.356667    0.356673    0.378540
     0.413704    0.427115    0.429904    0.455438    0.462286    0.469432
     0.471731    0.478205    0.479065    0.479178    0.485260    0.589280

 Minimum search - taking simple RFO step
 Searching for Lamda that Minimizes Along All modes
 Value Taken    Lamda =  -0.00069373
 Calculated Step too Large.  Step scaled by  0.764838
 Step Taken.  Stepsize is  0.300000

                             Maximum     Tolerance    Cnvgd?
         Gradient           0.001449      0.000300      NO
         Displacement       0.219559      0.001200      NO
         Energy change     -0.000669      0.000001      NO


 New Cartesian Coordinates Obtained by Inverse Iteration

 Displacement from previous Coordinates is:  0.508764
 ----------------------------------------------------------------
             Standard Nuclear Orientation (Angstroms)
    I     Atom           X                Y                Z
 ----------------------------------------------------------------
    1      C      -0.0001765552    -0.0031216522     0.0036042179
    2      C      -0.0165517586     0.3646996797     1.3544064463
    3      Cl      1.4897793525     0.7655517036     2.1329561869
    4      C      -1.2117087004     0.4099588150     2.0802769317
    5      Cl     -1.2041765971     0.8763088218     3.7520068838
    6      C      -2.4166292174     0.0755835010     1.4456767586
    7      Cl     -3.9065425603     0.1222483050     2.3351730208
    8      C      -2.4203329272    -0.2983158826     0.0953461201
    9      Cl     -3.9096787729    -0.7226505857    -0.6886281985
   10      C      -1.2124957075    -0.3330811537    -0.6126005637
   11      Cl     -1.2024717211    -0.8101414250    -2.2891202115
   12      C       1.2820948161    -0.0423617401    -0.7598922885
   13      C       2.1344446961    -1.1488999913    -0.7064494592
   14      Cl      1.7165656932    -2.5313526521     0.2887738184
   15      C       3.3234778507    -1.1766040355    -1.4283200754
   16      H       3.9655420494    -2.0461067593    -1.3729310165
   17      C       3.6813283959    -0.0884402034    -2.2167047929
   18      H       4.6038777152    -0.1006514274    -2.7822949642
   19      C       2.8398486980     1.0179463344    -2.2685521446
   20      Cl      3.2865846787     2.3994296570    -3.2554207869
   21      C       1.6500850372     1.0481357703    -1.5522852602
   22      H       1.0043473106     1.9148933972    -1.6068920625
 ----------------------------------------------------------------
 Nuclear Repulsion Energy =        2388.60941887 hartrees
 There are       97 alpha and       97 beta electrons
 Applying Cartesian multipole field
    Component          Value
    ---------          -----
     (2,0,0)        1.00000E-11
     (0,2,0)        2.00000E-11
     (0,0,2)       -3.00000E-11
 Nucleus-field energy     =    -0.0000000265 hartrees
 Requested basis set is 6-311++G(d,p)
 There are 178 shells and 495 basis functions
 A cutoff of  1.0D-15 yielded  11671 shell pairs
 There are    100216 function pairs (    107769 Cartesian)
 Smallest overlap matrix eigenvalue = 1.10E-07
 Linear dependence detected in AO basis
 Number of orthogonalized atomic orbitals = 490
 Maximum deviation from orthogonality = 5.148E-10
 Guess from superposition of atomic densities
 Warning:  Energy on first SCF cycle will be non-variational
 SAD guess density has 194.000000 electrons

 -----------------------------------------------------------------------
  General SCF calculation program by
  Eric Jon Sundstrom, Paul Horn, Yuezhi Mao, Dmitri Zuev, Alec White,
  David Stuck, Shaama M.S., Shane Yost, Joonho Lee, David Small,
  Daniel Levine, Susi Lehtola, Hugh Burton, Evgeny Epifanovsky,
  Bang C. Huynh
 -----------------------------------------------------------------------
 Exchange:     0.2000 Hartree-Fock + 0.0800 Slater + 0.7200 B88
 Correlation:  0.1900 VWN1RPA + 0.8100 LYP
 Using SG-1 standard quadrature grid
 A restricted SCF calculation will be
 performed using DIIS
 SCF converges when DIIS error is below 1.0e-08
 ---------------------------------------
  Cycle       Energy         DIIS error
 ---------------------------------------
    1   -3685.2094716114      2.73e-02  
    2   -3680.6374128881      1.86e-03  
    3   -3680.5903479041      2.17e-03  
    4   -3680.7345999757      5.14e-04  
    5   -3680.7410254162      2.63e-04  
    6   -3680.7429613200      9.39e-05  
    7   -3680.7432270442      2.12e-05  
    8   -3680.7432380451      8.94e-06  
    9   -3680.7432403903      2.23e-06  
   10   -3680.7432405196      9.22e-07  
   11   -3680.7432405451      1.72e-07  
   12   -3680.7432405459      8.11e-08  
   13   -3680.7432405457      2.19e-08  
   14   -3680.7432405459      7.23e-09  Convergence criterion met
 ---------------------------------------
 SCF time:   CPU 824.51s  wall 824.00s 
 SCF   energy in the final basis set =    -3680.7432405459
 Total energy in the final basis set =    -3680.7432405459

 --------------------------------------------------------------

                    Orbital Energies (a.u.)
 --------------------------------------------------------------

 Alpha MOs
 -- Occupied --
********-101.5834-101.5831-101.5821-101.5814-101.5720-101.5706 -10.2884
-10.2853 -10.2851 -10.2841 -10.2837 -10.2647 -10.2624 -10.2457 -10.2336
-10.2170 -10.2156 -10.2150  -9.4991  -9.4980  -9.4978  -9.4968  -9.4962
 -9.4867  -9.4851  -7.2641  -7.2631  -7.2628  -7.2617  -7.2611  -7.2540
 -7.2529  -7.2529  -7.2526  -7.2519  -7.2518  -7.2517  -7.2514  -7.2510
 -7.2509  -7.2501  -7.2498  -7.2415  -7.2412  -7.2399  -7.2396  -0.9740
 -0.9348  -0.9281  -0.9136  -0.8952  -0.8826  -0.8722  -0.8471  -0.8411
 -0.8089  -0.7626  -0.7488  -0.7414  -0.6728  -0.6429  -0.6353  -0.6132
 -0.5647  -0.5495  -0.5300  -0.5217  -0.5007  -0.4865  -0.4760  -0.4714
 -0.4703  -0.4596  -0.4453  -0.4445  -0.4262  -0.4149  -0.4077  -0.4055
 -0.3942  -0.3858  -0.3652  -0.3619  -0.3611  -0.3580  -0.3480  -0.3377
 -0.3362  -0.3338  -0.3326  -0.3297  -0.3187  -0.2921  -0.2776  -0.2702
 -0.2640
 -- Virtual --
 -0.0682  -0.0651  -0.0613  -0.0535  -0.0477  -0.0161  -0.0106  -0.0055
  0.0013   0.0028   0.0045   0.0184   0.0217   0.0247   0.0279   0.0296
  0.0393   0.0449   0.0511   0.0558   0.0578   0.0617   0.0633   0.0741
  0.0758   0.0787   0.0807   0.0841   0.0852   0.0932   0.0951   0.0963
  0.0990   0.1045   0.1057   0.1071   0.1098   0.1180   0.1190   0.1221
  0.1234   0.1244   0.1266   0.1285   0.1328   0.1370   0.1392   0.1450
  0.1498   0.1534   0.1556   0.1581   0.1593   0.1635   0.1673   0.1770
  0.1797   0.1817   0.1858   0.1883   0.1933   0.1991   0.2019   0.2062
  0.2069   0.2130   0.2184   0.2199   0.2270   0.2285   0.2318   0.2413
  0.2436   0.2457   0.2497   0.2514   0.2552   0.2577   0.2596   0.2665
  0.2681   0.2731   0.2756   0.2785   0.2819   0.2834   0.2881   0.2906
  0.2942   0.2956   0.3004   0.3030   0.3087   0.3170   0.3258   0.3303
  0.3458   0.3551   0.3586   0.3833   0.4118   0.4252   0.4271   0.4286
  0.4372   0.4419   0.4457   0.4505   0.4571   0.4588   0.4610   0.4645
  0.4756   0.4821   0.4872   0.4882   0.4903   0.4973   0.5025   0.5092
  0.5100   0.5185   0.5322   0.5425   0.5508   0.5586   0.5690   0.5698
  0.5771   0.5809   0.5911   0.5932   0.6019   0.6057   0.6069   0.6094
  0.6173   0.6226   0.6285   0.6355   0.6395   0.6528   0.6545   0.6650
  0.6796   0.6824   0.6859   0.6921   0.7091   0.7250   0.7355   0.7653
  0.7846   0.7860   0.7904   0.8060   0.8171   0.8250   0.8321   0.8331
  0.8346   0.8373   0.8378   0.8443   0.8480   0.8515   0.8537   0.8555
  0.8564   0.8606   0.8633   0.8679   0.8718   0.8750   0.8919   0.8923
  0.8957   0.8962   0.9028   0.9080   0.9202   0.9257   0.9297   0.9335
  0.9397   0.9432   0.9468   0.9487   0.9550   0.9611   0.9663   0.9782
  0.9856   0.9954   1.0013   1.0117   1.0253   1.0339   1.0400   1.0438
  1.0576   1.0654   1.0921   1.0983   1.1114   1.1485   1.1516   1.1745
  1.1860   1.2093   1.2209   1.2324   1.2516   1.2535   1.2593   1.2676
  1.2721   1.2776   1.2838   1.2901   1.2969   1.3174   1.3203   1.3262
  1.3574   1.3843   1.3916   1.4112   1.4659   1.4717   1.4892   1.5025
  1.5218   1.5662   1.5680   1.5886   1.6054   1.6165   1.6482   1.6488
  1.6701   1.6852   1.6933   1.7029   1.7417   1.7576   1.7763   1.7843
  1.8081   1.8172   1.8237   1.8407   1.8689   1.8756   1.8767   1.9192
  1.9288   1.9476   1.9566   1.9611   1.9926   2.0170   2.0495   2.0689
  2.1123   2.1199   2.1318   2.1387   2.2197   2.2242   2.2329   2.2373
  2.2456   2.2483   2.2702   2.2726   2.2793   2.3095   2.3131   2.3249
  2.3362   2.3417   2.3452   2.3808   2.4082   2.4121   2.4142   2.4248
  2.4497   2.4568   2.4630   2.4790   2.5103   2.5240   2.5266   2.5570
  2.5624   2.5877   2.6048   2.6308   2.6432   2.6585   2.6623   2.6889
  2.6978   2.7051   2.7382   2.7421   2.7531   2.7771   2.7946   2.8152
  2.8245   2.8366   2.8596   2.8924   2.9598   2.9854   3.0489   3.0642
  3.0811   3.0981   3.1143   3.1192   3.1431   3.1461   3.2044   3.2355
  3.2522   3.2830   3.3440   3.4091   3.4915   3.5063   3.5450   3.6333
  3.6805   3.7720   3.8636   3.8819   3.9128   4.0419   4.1253   4.3120
  4.8001   4.8185   9.7364   9.7801   9.7834   9.8060   9.8110   9.8393
  9.8501  23.2777  23.5296  23.7680  23.8135  23.8533  23.9074  23.9217
 23.9588  23.9851  24.0278  24.0898  24.1403  25.7630  25.7925  25.8235
 25.8554  25.8637  25.9631  25.9752  26.0898  26.0908  26.1338  26.1919
 26.2659  26.3161  26.3797  26.4848  26.5485  26.6223  26.7150  26.7819
 26.8072  27.1274 215.7275 215.7738 215.7787 215.8052 215.8115 215.8496
215.8588
 --------------------------------------------------------------

          Ground-State Mulliken Net Atomic Charges

     Atom                 Charge (a.u.)
  ----------------------------------------
      1 C                    -0.697651
      2 C                    -1.188486
      3 Cl                    0.576371
      4 C                     0.157809
      5 Cl                    0.641491
      6 C                     0.061172
      7 Cl                    0.678768
      8 C                     0.045830
      9 Cl                    0.630683
     10 C                    -1.329747
     11 Cl                    0.642814
     12 C                     0.098298
     13 C                    -1.060871
     14 Cl                    0.436275
     15 C                    -0.233248
     16 H                     0.211445
     17 C                    -0.670594
     18 H                     0.193114
     19 C                     0.552808
     20 Cl                    0.491489
     21 C                    -0.452964
     22 H                     0.215195
  ----------------------------------------
  Sum of atomic charges =     0.000000

 -----------------------------------------------------------------
                    Cartesian Multipole Moments
 -----------------------------------------------------------------
    Charge (ESU x 10^10)
                -0.0000
    Dipole Moment (Debye)
         X       1.1867      Y      -0.2143      Z      -0.6044
       Tot       1.3488
    Quadrupole Moments (Debye-Ang)
        XX    -150.6314     XY      -4.5516     YY    -158.0223
        XZ      -2.9945     YZ       2.1434     ZZ    -158.5313
    Octopole Moments (Debye-Ang^2)
       XXX      35.6838    XXY     -23.7152    XYY      -2.2279
       YYY      -1.3676    XXZ     -16.9263    XYZ      12.4320
       YYZ       0.8802    XZZ       0.6585    YZZ      -7.4591
       ZZZ       8.8070
    Hexadecapole Moments (Debye-Ang^3)
      XXXX   -5613.8151   XXXY    -305.9575   XXYY   -1238.6660
      XYYY    -235.8710   YYYY   -1496.5542   XXXZ     999.4435
      XXYZ      72.0992   XYYZ     373.6112   YYYZ      19.1948
      XXZZ   -1603.3884   XYZZ     -95.2693   YYZZ    -928.6168
      XZZZ    1110.1317   YZZZ      78.6928   ZZZZ   -4038.5999
 -----------------------------------------------------------------
 Calculating analytic gradient of the SCF energy
 Gradient of SCF Energy
            1           2           3           4           5           6
    1  -0.0005746  -0.0001424   0.0002303   0.0003330   0.0003212  -0.0000116
    2   0.0000029  -0.0002216  -0.0008218   0.0000036   0.0001052  -0.0001357
    3  -0.0001224   0.0001026  -0.0002536   0.0000346  -0.0000583  -0.0003423
            7           8           9          10          11          12
    1  -0.0001428  -0.0000629   0.0000606   0.0001231  -0.0000040   0.0004128
    2  -0.0000235   0.0001483  -0.0000755  -0.0000604   0.0000997   0.0001541
    3  -0.0000981   0.0002388   0.0000239  -0.0001191   0.0001076  -0.0003512
           13          14          15          16          17          18
    1  -0.0001237  -0.0001356  -0.0000787   0.0000096  -0.0001448  -0.0000110
    2   0.0002094   0.0008447  -0.0000895  -0.0000084   0.0001582  -0.0000034
    3   0.0000245   0.0006918   0.0001266  -0.0000514  -0.0000417  -0.0000176
           19          20          21          22
    1   0.0002259   0.0000239  -0.0002636  -0.0000445
    2  -0.0001385  -0.0000160  -0.0000839  -0.0000481
    3  -0.0000679  -0.0000052   0.0001875  -0.0000090
 Max gradient component =       8.447E-04
 RMS gradient           =       2.343E-04
 Gradient time:  CPU 303.14 s  wall 303.15 s
 Geometry Optimization Parameters
   NAtoms,    NIC,     NZ,  NCons,   NDum,   NFix, NCnnct, MaxDiis
       22     163      22       0       0       0       0       0

 Cartesian Hessian Update
 Hessian updated using BFGS update


** GEOMETRY OPTIMIZATION IN DELOCALIZED INTERNAL COORDINATES **
   Searching for a Minimum

   Optimization Cycle:  11

                       Coordinates (Angstroms)
     ATOM                X               Y               Z
      1  C        -0.0001765552   -0.0031216522    0.0036042179
      2  C        -0.0165517586    0.3646996797    1.3544064463
      3  Cl        1.4897793525    0.7655517036    2.1329561869
      4  C        -1.2117087004    0.4099588150    2.0802769317
      5  Cl       -1.2041765971    0.8763088218    3.7520068838
      6  C        -2.4166292174    0.0755835010    1.4456767586
      7  Cl       -3.9065425603    0.1222483050    2.3351730208
      8  C        -2.4203329272   -0.2983158826    0.0953461201
      9  Cl       -3.9096787729   -0.7226505857   -0.6886281985
     10  C        -1.2124957075   -0.3330811537   -0.6126005637
     11  Cl       -1.2024717211   -0.8101414250   -2.2891202115
     12  C         1.2820948161   -0.0423617401   -0.7598922885
     13  C         2.1344446961   -1.1488999913   -0.7064494592
     14  Cl        1.7165656932   -2.5313526521    0.2887738184
     15  C         3.3234778507   -1.1766040355   -1.4283200754
     16  H         3.9655420494   -2.0461067593   -1.3729310165
     17  C         3.6813283959   -0.0884402034   -2.2167047929
     18  H         4.6038777152   -0.1006514274   -2.7822949642
     19  C         2.8398486980    1.0179463344   -2.2685521446
     20  Cl        3.2865846787    2.3994296570   -3.2554207869
     21  C         1.6500850372    1.0481357703   -1.5522852602
     22  H         1.0043473106    1.9148933972   -1.6068920625
   Point Group: c1    Number of degrees of freedom:    60


   Energy is  -3680.743240546

 Hessian updated using BFGS update

 60 Hessian modes will be used to form the next step
  Hessian Eigenvalues:
     0.002487    0.017879    0.018623    0.020842    0.020931    0.021672
     0.023035    0.023658    0.023843    0.023921    0.024091    0.024104
     0.024115    0.024117    0.024142    0.024148    0.024249    0.024414
     0.028508    0.073326    0.160005    0.160044    0.160259    0.216768
     0.224571    0.232521    0.235480    0.247539    0.249710    0.250000
     0.250003    0.250037    0.250073    0.250129    0.252514    0.269140
     0.289776    0.292039    0.300971    0.301031    0.301065    0.301165
     0.302077    0.319963    0.355344    0.356667    0.356673    0.378964
     0.413654    0.427108    0.429902    0.455438    0.462292    0.469814
     0.471696    0.478270    0.479115    0.480030    0.486818    0.589697

 Minimum search - taking simple RFO step
 Searching for Lamda that Minimizes Along All modes
 Value Taken    Lamda =  -0.00036130
 Calculated Step too Large.  Step scaled by  0.860342
 Step Taken.  Stepsize is  0.300000

                             Maximum     Tolerance    Cnvgd?
         Gradient           0.000827      0.000300      NO
         Displacement       0.220391      0.001200      NO
         Energy change     -0.000407      0.000001      NO


 New Cartesian Coordinates Obtained by Inverse Iteration

 Displacement from previous Coordinates is:  0.493170
 ----------------------------------------------------------------
             Standard Nuclear Orientation (Angstroms)
    I     Atom           X                Y                Z
 ----------------------------------------------------------------
    1      C       0.0013454704     0.0022104966     0.0060370465
    2      C      -0.0208328822     0.4045063673     1.3465374747
    3      Cl      1.4774196940     0.8568594629     2.1131303888
    4      C      -1.2169697029     0.4436223643     2.0727195241
    5      Cl     -1.2213848365     0.9472661349     3.7337302694
    6      C      -2.4152503803     0.0705976416     1.4484416950
    7      Cl     -3.9032532005     0.1100717349     2.3411828779
    8      C      -2.4134268587    -0.3344526742     0.1068900007
    9      Cl     -3.8953498796    -0.8011597608    -0.6670054596
   10      C      -1.2056585546    -0.3629147999    -0.6010951712
   11      Cl     -1.1874910878    -0.8715479976    -2.2681732544
   12      C       1.2830471915    -0.0387163761    -0.7582378760
   13      C       2.1125863295    -1.1641466057    -0.7381687466
   14      Cl      1.6647860491    -2.5699785250     0.2111934969
   15      C       3.3007675431    -1.1947849005    -1.4613922436
   16      H       3.9250821145    -2.0783262395    -1.4312999528
   17      C       3.6799731630    -0.0924631699    -2.2195870975
   18      H       4.6015002442    -0.1075791745    -2.7868075270
   19      C       2.8602991469     1.0311834563    -2.2398398966
   20      Cl      3.3324212413     2.4302353629    -3.1895958346
   21      C       1.6725435629     1.0656159039    -1.5204696838
   22      H       1.0450574085     1.9469297746    -1.5500614703
 ----------------------------------------------------------------
 Nuclear Repulsion Energy =        2387.89737259 hartrees
 There are       97 alpha and       97 beta electrons
 Applying Cartesian multipole field
    Component          Value
    ---------          -----
     (2,0,0)        1.00000E-11
     (0,2,0)        2.00000E-11
     (0,0,2)       -3.00000E-11
 Nucleus-field energy     =    -0.0000000239 hartrees
 Requested basis set is 6-311++G(d,p)
 There are 178 shells and 495 basis functions
 A cutoff of  1.0D-15 yielded  11673 shell pairs
 There are    100173 function pairs (    107710 Cartesian)
 Smallest overlap matrix eigenvalue = 1.11E-07
 Linear dependence detected in AO basis
 Number of orthogonalized atomic orbitals = 490
 Maximum deviation from orthogonality = 4.409E-10
 Guess from superposition of atomic densities
 Warning:  Energy on first SCF cycle will be non-variational
 SAD guess density has 194.000000 electrons

 -----------------------------------------------------------------------
  General SCF calculation program by
  Eric Jon Sundstrom, Paul Horn, Yuezhi Mao, Dmitri Zuev, Alec White,
  David Stuck, Shaama M.S., Shane Yost, Joonho Lee, David Small,
  Daniel Levine, Susi Lehtola, Hugh Burton, Evgeny Epifanovsky,
  Bang C. Huynh
 -----------------------------------------------------------------------
 Exchange:     0.2000 Hartree-Fock + 0.0800 Slater + 0.7200 B88
 Correlation:  0.1900 VWN1RPA + 0.8100 LYP
 Using SG-1 standard quadrature grid
 A restricted SCF calculation will be
 performed using DIIS
 SCF converges when DIIS error is below 1.0e-08
 ---------------------------------------
  Cycle       Energy         DIIS error
 ---------------------------------------
    1   -3685.2066515671      2.73e-02  
    2   -3680.6376440601      1.86e-03  
    3   -3680.5907229563      2.16e-03  
    4   -3680.7348244829      5.14e-04  
    5   -3680.7412339433      2.63e-04  
    6   -3680.7431684365      9.39e-05  
    7   -3680.7434342980      2.13e-05  
    8   -3680.7434453371      8.94e-06  
    9   -3680.7434476842      2.23e-06  
   10   -3680.7434478124      9.21e-07  
   11   -3680.7434478378      1.71e-07  
   12   -3680.7434478386      8.02e-08  
   13   -3680.7434478386      2.12e-08  
   14   -3680.7434478391      5.64e-09  Convergence criterion met
 ---------------------------------------
 SCF time:   CPU 873.14s  wall 873.00s 
 SCF   energy in the final basis set =    -3680.7434478391
 Total energy in the final basis set =    -3680.7434478391

 --------------------------------------------------------------

                    Orbital Energies (a.u.)
 --------------------------------------------------------------

 Alpha MOs
 -- Occupied --
********-101.5834-101.5832-101.5819-101.5817-101.5721-101.5706 -10.2884
-10.2853 -10.2851 -10.2840 -10.2839 -10.2648 -10.2624 -10.2457 -10.2337
-10.2170 -10.2157 -10.2151  -9.4991  -9.4980  -9.4978  -9.4967  -9.4965
 -9.4868  -9.4851  -7.2641  -7.2631  -7.2628  -7.2616  -7.2614  -7.2540
 -7.2529  -7.2529  -7.2526  -7.2519  -7.2518  -7.2515  -7.2515  -7.2513
 -7.2508  -7.2504  -7.2498  -7.2416  -7.2412  -7.2399  -7.2396  -0.9740
 -0.9347  -0.9280  -0.9137  -0.8951  -0.8827  -0.8722  -0.8470  -0.8411
 -0.8088  -0.7626  -0.7487  -0.7414  -0.6728  -0.6427  -0.6355  -0.6132
 -0.5647  -0.5495  -0.5300  -0.5218  -0.5008  -0.4865  -0.4760  -0.4714
 -0.4703  -0.4596  -0.4453  -0.4445  -0.4261  -0.4147  -0.4078  -0.4054
 -0.3941  -0.3856  -0.3652  -0.3619  -0.3611  -0.3579  -0.3481  -0.3379
 -0.3360  -0.3341  -0.3327  -0.3296  -0.3187  -0.2918  -0.2780  -0.2702
 -0.2640
 -- Virtual --
 -0.0671  -0.0652  -0.0613  -0.0544  -0.0478  -0.0162  -0.0106  -0.0055
  0.0012   0.0027   0.0045   0.0183   0.0218   0.0246   0.0278   0.0296
  0.0392   0.0449   0.0517   0.0552   0.0577   0.0615   0.0633   0.0744
  0.0757   0.0791   0.0804   0.0841   0.0849   0.0934   0.0949   0.0964
  0.0993   0.1044   0.1056   0.1074   0.1090   0.1181   0.1192   0.1221
  0.1229   0.1244   0.1266   0.1282   0.1331   0.1368   0.1389   0.1453
  0.1494   0.1534   0.1562   0.1581   0.1587   0.1640   0.1666   0.1767
  0.1795   0.1820   0.1868   0.1882   0.1928   0.1989   0.2019   0.2061
  0.2067   0.2107   0.2184   0.2197   0.2263   0.2287   0.2316   0.2417
  0.2432   0.2453   0.2497   0.2522   0.2552   0.2571   0.2595   0.2663
  0.2687   0.2734   0.2750   0.2794   0.2813   0.2828   0.2879   0.2912
  0.2938   0.2952   0.3019   0.3028   0.3090   0.3179   0.3265   0.3301
  0.3470   0.3573   0.3600   0.3832   0.4124   0.4256   0.4272   0.4285
  0.4369   0.4438   0.4454   0.4499   0.4574   0.4587   0.4624   0.4649
  0.4759   0.4819   0.4871   0.4879   0.4908   0.4974   0.5018   0.5059
  0.5106   0.5203   0.5326   0.5429   0.5506   0.5592   0.5688   0.5728
  0.5775   0.5817   0.5896   0.5941   0.6019   0.6042   0.6069   0.6096
  0.6168   0.6241   0.6291   0.6359   0.6428   0.6492   0.6555   0.6645
  0.6783   0.6824   0.6882   0.6913   0.7126   0.7284   0.7362   0.7654
  0.7859   0.7866   0.7901   0.8075   0.8192   0.8250   0.8309   0.8333
  0.8344   0.8374   0.8381   0.8427   0.8488   0.8507   0.8530   0.8556
  0.8571   0.8600   0.8622   0.8674   0.8709   0.8742   0.8923   0.8929
  0.8950   0.8987   0.9027   0.9065   0.9211   0.9268   0.9292   0.9341
  0.9403   0.9424   0.9444   0.9473   0.9552   0.9612   0.9668   0.9771
  0.9825   0.9961   1.0031   1.0135   1.0261   1.0340   1.0406   1.0446
  1.0575   1.0682   1.0910   1.0987   1.1119   1.1510   1.1519   1.1760
  1.1847   1.2094   1.2202   1.2345   1.2520   1.2568   1.2603   1.2724
  1.2732   1.2772   1.2846   1.2900   1.2955   1.3193   1.3202   1.3256
  1.3635   1.3870   1.3913   1.4083   1.4655   1.4719   1.4944   1.5027
  1.5157   1.5671   1.5722   1.5857   1.6044   1.6233   1.6481   1.6486
  1.6697   1.6858   1.6927   1.7035   1.7406   1.7591   1.7779   1.7843
  1.8077   1.8158   1.8232   1.8408   1.8686   1.8749   1.8791   1.9192
  1.9293   1.9475   1.9571   1.9612   1.9941   2.0178   2.0490   2.0694
  2.1129   2.1182   2.1313   2.1402   2.2205   2.2264   2.2314   2.2352
  2.2458   2.2470   2.2683   2.2719   2.2764   2.3114   2.3157   2.3251
  2.3374   2.3423   2.3457   2.3796   2.4090   2.4120   2.4139   2.4261
  2.4482   2.4544   2.4617   2.4804   2.5115   2.5248   2.5279   2.5580
  2.5642   2.5808   2.6050   2.6341   2.6407   2.6595   2.6640   2.6884
  2.6986   2.7058   2.7365   2.7413   2.7526   2.7756   2.7951   2.8187
  2.8239   2.8330   2.8613   2.8907   2.9603   2.9858   3.0508   3.0643
  3.0812   3.1020   3.1130   3.1197   3.1410   3.1449   3.2066   3.2340
  3.2537   3.2874   3.3441   3.4116   3.4946   3.5061   3.5460   3.6340
  3.6822   3.7741   3.8637   3.8814   3.9152   4.0420   4.1257   4.3107
  4.8008   4.8165   9.7375   9.7803   9.7829   9.8063   9.8123   9.8398
  9.8586  23.2805  23.5305  23.7683  23.8137  23.8531  23.9072  23.9206
 23.9595  23.9852  24.0277  24.0906  24.1405  25.7631  25.7873  25.8230
 25.8477  25.8557  25.9662  25.9755  26.0881  26.0909  26.1345  26.1909
 26.2659  26.3332  26.3687  26.4875  26.5473  26.6240  26.7104  26.7751
 26.8155  27.1398 215.7286 215.7740 215.7781 215.8055 215.8130 215.8499
215.8687
 --------------------------------------------------------------

          Ground-State Mulliken Net Atomic Charges

     Atom                 Charge (a.u.)
  ----------------------------------------
      1 C                    -0.665211
      2 C                    -1.224815
      3 Cl                    0.587206
      4 C                     0.090860
      5 Cl                    0.639995
      6 C                     0.128226
      7 Cl                    0.680990
      8 C                     0.028523
      9 Cl                    0.633528
     10 C                    -1.318968
     11 Cl                    0.625021
     12 C                     0.073141
     13 C                    -1.048544
     14 Cl                    0.437197
     15 C                    -0.236207
     16 H                     0.212383
     17 C                    -0.660630
     18 H                     0.194061
     19 C                     0.534016
     20 Cl                    0.495206
     21 C                    -0.420865
     22 H                     0.214888
  ----------------------------------------
  Sum of atomic charges =     0.000000

 -----------------------------------------------------------------
                    Cartesian Multipole Moments
 -----------------------------------------------------------------
    Charge (ESU x 10^10)
                -0.0000
    Dipole Moment (Debye)
         X       1.1754      Y      -0.2186      Z      -0.6168
       Tot       1.3453
    Quadrupole Moments (Debye-Ang)
        XX    -150.8042     XY      -4.5996     YY    -157.9644
        XZ      -3.1010     YZ       2.2158     ZZ    -158.4049
    Octopole Moments (Debye-Ang^2)
       XXX      34.3532    XXY     -24.0238    XYY      -2.0961
       YYY      -1.6239    XXZ     -17.1317    XYZ      12.7441
       YYZ       0.7373    XZZ       1.1107    YZZ      -7.6749
       ZZZ       8.0919
    Hexadecapole Moments (Debye-Ang^3)
      XXXX   -5616.3504   XXXY    -333.9289   XXYY   -1248.0739
      XYYY    -264.7944   YYYY   -1567.3772   XXXZ    1014.1006
      XXYZ      62.2676   XYYZ     378.3532   YYYZ     -14.9907
      XXZZ   -1589.7104   XYZZ    -105.7344   YYZZ    -929.3263
      XZZZ    1122.3032   YZZZ      46.4937   ZZZZ   -3975.8089
 -----------------------------------------------------------------
 Calculating analytic gradient of the SCF energy
 Gradient of SCF Energy
            1           2           3           4           5           6
    1  -0.0003658   0.0002012   0.0002442  -0.0000971  -0.0002297   0.0001124
    2  -0.0000287  -0.0003088  -0.0002152  -0.0000380   0.0000093  -0.0000253
    3  -0.0000931  -0.0001795  -0.0001677   0.0000126  -0.0000211  -0.0000830
            7           8           9          10          11          12
    1   0.0001585  -0.0000519   0.0000678   0.0001520   0.0000137   0.0001913
    2   0.0001111   0.0000687  -0.0001137  -0.0000251   0.0000902   0.0004715
    3   0.0002180   0.0002176  -0.0000777  -0.0000702   0.0000509  -0.0002399
           13          14          15          16          17          18
    1  -0.0000633  -0.0001475  -0.0000578   0.0000053  -0.0000914  -0.0000223
    2  -0.0000709   0.0002953  -0.0000612  -0.0000026   0.0001475  -0.0000155
    3   0.0000000   0.0003988   0.0001148  -0.0000365  -0.0000424  -0.0000378
           19          20          21          22
    1   0.0001244   0.0000227  -0.0001516  -0.0000151
    2  -0.0001510   0.0000124  -0.0001221  -0.0000278
    3  -0.0000613  -0.0000230   0.0001468  -0.0000264
 Max gradient component =       4.715E-04
 RMS gradient           =       1.501E-04
 Gradient time:  CPU 333.87 s  wall 333.89 s
 Geometry Optimization Parameters
   NAtoms,    NIC,     NZ,  NCons,   NDum,   NFix, NCnnct, MaxDiis
       22     163      22       0       0       0       0       0

 Cartesian Hessian Update
 Hessian updated using BFGS update


** GEOMETRY OPTIMIZATION IN DELOCALIZED INTERNAL COORDINATES **
   Searching for a Minimum

   Optimization Cycle:  12

                       Coordinates (Angstroms)
     ATOM                X               Y               Z
      1  C         0.0013454704    0.0022104966    0.0060370465
      2  C        -0.0208328822    0.4045063673    1.3465374747
      3  Cl        1.4774196940    0.8568594629    2.1131303888
      4  C        -1.2169697029    0.4436223643    2.0727195241
      5  Cl       -1.2213848365    0.9472661349    3.7337302694
      6  C        -2.4152503803    0.0705976416    1.4484416950
      7  Cl       -3.9032532005    0.1100717349    2.3411828779
      8  C        -2.4134268587   -0.3344526742    0.1068900007
      9  Cl       -3.8953498796   -0.8011597608   -0.6670054596
     10  C        -1.2056585546   -0.3629147999   -0.6010951712
     11  Cl       -1.1874910878   -0.8715479976   -2.2681732544
     12  C         1.2830471915   -0.0387163761   -0.7582378760
     13  C         2.1125863295   -1.1641466057   -0.7381687466
     14  Cl        1.6647860491   -2.5699785250    0.2111934969
     15  C         3.3007675431   -1.1947849005   -1.4613922436
     16  H         3.9250821145   -2.0783262395   -1.4312999528
     17  C         3.6799731630   -0.0924631699   -2.2195870975
     18  H         4.6015002442   -0.1075791745   -2.7868075270
     19  C         2.8602991469    1.0311834563   -2.2398398966
     20  Cl        3.3324212413    2.4302353629   -3.1895958346
     21  C         1.6725435629    1.0656159039   -1.5204696838
     22  H         1.0450574085    1.9469297746   -1.5500614703
   Point Group: c1    Number of degrees of freedom:    60


   Energy is  -3680.743447839

 Hessian updated using BFGS update

 60 Hessian modes will be used to form the next step
  Hessian Eigenvalues:
     0.002077    0.017873    0.018555    0.020847    0.020926    0.021622
     0.023083    0.023659    0.023835    0.023919    0.024091    0.024104
     0.024115    0.024119    0.024142    0.024150    0.024188    0.024386
     0.028520    0.072662    0.160001    0.160039    0.160264    0.216180
     0.224516    0.232360    0.235479    0.247534    0.249856    0.249999
     0.250008    0.250040    0.250076    0.250673    0.252732    0.279018
     0.289934    0.292093    0.300966    0.301030    0.301105    0.301210
     0.302132    0.320100    0.355371    0.356667    0.356673    0.379238
     0.413660    0.427166    0.429938    0.455439    0.462400    0.470036
     0.471640    0.478172    0.479106    0.480918    0.489232    0.589798

 Minimum search - taking simple RFO step
 Searching for Lamda that Minimizes Along All modes
 Value Taken    Lamda =  -0.00008607
 Step Taken.  Stepsize is  0.181253

                             Maximum     Tolerance    Cnvgd?
         Gradient           0.000660      0.000300      NO
         Displacement       0.134141      0.001200      NO
         Energy change     -0.000207      0.000001      NO


 New Cartesian Coordinates Obtained by Inverse Iteration

 Displacement from previous Coordinates is:  0.278390
 ----------------------------------------------------------------
             Standard Nuclear Orientation (Angstroms)
    I     Atom           X                Y                Z
 ----------------------------------------------------------------
    1      C       0.0037690005    -0.0007751830     0.0106128093
    2      C      -0.0238925056     0.4240496176     1.3441978733
    3      Cl      1.4672483809     0.9020265283     2.1089291648
    4      C      -1.2212992322     0.4649766571     2.0682996703
    5      Cl     -1.2284093446     0.9927453491     3.7219172085
    6      C      -2.4162806710     0.0737879638     1.4484449113
    7      Cl     -3.9074449147     0.1148615896     2.3358811591
    8      C      -2.4094728972    -0.3514151715     0.1132633179
    9      Cl     -3.8885050728    -0.8347406350    -0.6557904114
   10      C      -1.2004901772    -0.3835603923    -0.5919768021
   11      Cl     -1.1768573386    -0.9157816446    -2.2516421575
   12      C       1.2846478600    -0.0431148208    -0.7555969169
   13      C       2.1048813422    -1.1756038738    -0.7572697716
   14      Cl      1.6454582019    -2.5975540350     0.1613966315
   15      C       3.2917529973    -1.2034589200    -1.4829473662
   16      H       3.9083192184    -2.0928174320    -1.4690832610
   17      C       3.6794006879    -0.0918049459    -2.2227190861
   18      H       4.5998531718    -0.1050820095    -2.7917442094
   19      C       2.8687316996     1.0385194333    -2.2225030511
   20      Cl      3.3490148306     2.4490785748    -3.1508600139
   21      C       1.6830965854     1.0706163095    -1.4997579591
   22      H       1.0636899529     1.9580755168    -1.5129231796
 ----------------------------------------------------------------
 Nuclear Repulsion Energy =        2387.17745506 hartrees
 There are       97 alpha and       97 beta electrons
 Applying Cartesian multipole field
    Component          Value
    ---------          -----
     (2,0,0)        1.00000E-11
     (0,2,0)        2.00000E-11
     (0,0,2)       -3.00000E-11
 Nucleus-field energy     =    -0.0000000223 hartrees
 Requested basis set is 6-311++G(d,p)
 There are 178 shells and 495 basis functions
 A cutoff of  1.0D-15 yielded  11676 shell pairs
 There are    100188 function pairs (    107733 Cartesian)
 Smallest overlap matrix eigenvalue = 1.12E-07
 Linear dependence detected in AO basis
 Number of orthogonalized atomic orbitals = 490
 Maximum deviation from orthogonality = 9.302E-10
 Guess from superposition of atomic densities
 Warning:  Energy on first SCF cycle will be non-variational
 SAD guess density has 194.000000 electrons

 -----------------------------------------------------------------------
  General SCF calculation program by
  Eric Jon Sundstrom, Paul Horn, Yuezhi Mao, Dmitri Zuev, Alec White,
  David Stuck, Shaama M.S., Shane Yost, Joonho Lee, David Small,
  Daniel Levine, Susi Lehtola, Hugh Burton, Evgeny Epifanovsky,
  Bang C. Huynh
 -----------------------------------------------------------------------
 Exchange:     0.2000 Hartree-Fock + 0.0800 Slater + 0.7200 B88
 Correlation:  0.1900 VWN1RPA + 0.8100 LYP
 Using SG-1 standard quadrature grid
 A restricted SCF calculation will be
 performed using DIIS
 SCF converges when DIIS error is below 1.0e-08
 ---------------------------------------
  Cycle       Energy         DIIS error
 ---------------------------------------
    1   -3685.2054564103      2.73e-02  
    2   -3680.6377565175      1.86e-03  
    3   -3680.5910140097      2.16e-03  
    4   -3680.7349109710      5.13e-04  
    5   -3680.7412907634      2.63e-04  
    6   -3680.7432154520      9.40e-05  
    7   -3680.7434818870      2.13e-05  
    8   -3680.7434929499      8.95e-06  
    9   -3680.7434953047      2.22e-06  
   10   -3680.7434954326      9.21e-07  
   11   -3680.7434954586      1.71e-07  
   12   -3680.7434954594      7.98e-08  
   13   -3680.7434954593      2.09e-08  
   14   -3680.7434954597      4.92e-09  Convergence criterion met
 ---------------------------------------
 SCF time:   CPU 849.92s  wall 850.00s 
 SCF   energy in the final basis set =    -3680.7434954597
 Total energy in the final basis set =    -3680.7434954597

 --------------------------------------------------------------

                    Orbital Energies (a.u.)
 --------------------------------------------------------------

 Alpha MOs
 -- Occupied --
********-101.5833-101.5832-101.5819-101.5818-101.5721-101.5706 -10.2884
-10.2852 -10.2852 -10.2840 -10.2840 -10.2649 -10.2623 -10.2459 -10.2338
-10.2170 -10.2156 -10.2150  -9.4991  -9.4980  -9.4978  -9.4966  -9.4966
 -9.4869  -9.4851  -7.2642  -7.2631  -7.2628  -7.2615  -7.2615  -7.2540
 -7.2529  -7.2528  -7.2526  -7.2519  -7.2519  -7.2515  -7.2514  -7.2514
 -7.2507  -7.2505  -7.2498  -7.2416  -7.2412  -7.2399  -7.2395  -0.9740
 -0.9347  -0.9280  -0.9137  -0.8952  -0.8826  -0.8723  -0.8471  -0.8411
 -0.8089  -0.7626  -0.7487  -0.7414  -0.6727  -0.6427  -0.6355  -0.6132
 -0.5647  -0.5495  -0.5300  -0.5218  -0.5008  -0.4865  -0.4760  -0.4715
 -0.4703  -0.4595  -0.4454  -0.4445  -0.4261  -0.4147  -0.4077  -0.4055
 -0.3941  -0.3856  -0.3651  -0.3619  -0.3612  -0.3579  -0.3482  -0.3379
 -0.3358  -0.3343  -0.3327  -0.3296  -0.3187  -0.2917  -0.2781  -0.2702
 -0.2640
 -- Virtual --
 -0.0669  -0.0653  -0.0613  -0.0547  -0.0478  -0.0162  -0.0106  -0.0055
  0.0012   0.0027   0.0044   0.0183   0.0218   0.0247   0.0278   0.0296
  0.0391   0.0449   0.0520   0.0550   0.0577   0.0615   0.0632   0.0745
  0.0757   0.0792   0.0803   0.0841   0.0848   0.0935   0.0948   0.0963
  0.0993   0.1043   0.1055   0.1074   0.1087   0.1182   0.1192   0.1221
  0.1228   0.1244   0.1265   0.1282   0.1332   0.1367   0.1388   0.1454
  0.1492   0.1536   0.1566   0.1580   0.1586   0.1642   0.1663   0.1768
  0.1792   0.1820   0.1873   0.1880   0.1925   0.1987   0.2018   0.2063
  0.2064   0.2101   0.2185   0.2196   0.2261   0.2288   0.2315   0.2419
  0.2429   0.2454   0.2498   0.2526   0.2550   0.2568   0.2595   0.2661
  0.2687   0.2735   0.2747   0.2798   0.2812   0.2822   0.2879   0.2913
  0.2936   0.2953   0.3022   0.3028   0.3089   0.3180   0.3266   0.3301
  0.3472   0.3580   0.3603   0.3832   0.4125   0.4256   0.4272   0.4285
  0.4367   0.4447   0.4454   0.4493   0.4572   0.4586   0.4625   0.4652
  0.4760   0.4818   0.4871   0.4878   0.4911   0.4977   0.5016   0.5045
  0.5106   0.5208   0.5326   0.5427   0.5507   0.5594   0.5684   0.5742
  0.5769   0.5821   0.5888   0.5941   0.6018   0.6039   0.6068   0.6097
  0.6166   0.6245   0.6289   0.6361   0.6448   0.6475   0.6560   0.6643
  0.6779   0.6822   0.6889   0.6909   0.7136   0.7298   0.7365   0.7655
  0.7858   0.7870   0.7899   0.8084   0.8205   0.8255   0.8304   0.8333
  0.8344   0.8374   0.8384   0.8416   0.8493   0.8502   0.8528   0.8556
  0.8574   0.8604   0.8614   0.8670   0.8705   0.8741   0.8923   0.8928
  0.8946   0.9003   0.9023   0.9065   0.9210   0.9271   0.9288   0.9346
  0.9406   0.9418   0.9428   0.9472   0.9554   0.9611   0.9670   0.9771
  0.9814   0.9960   1.0033   1.0140   1.0260   1.0343   1.0407   1.0444
  1.0574   1.0685   1.0906   1.0986   1.1120   1.1515   1.1522   1.1764
  1.1842   1.2091   1.2201   1.2349   1.2522   1.2575   1.2604   1.2734
  1.2738   1.2775   1.2851   1.2900   1.2952   1.3194   1.3197   1.3255
  1.3650   1.3876   1.3912   1.4077   1.4652   1.4723   1.4962   1.5029
  1.5133   1.5671   1.5739   1.5845   1.6042   1.6251   1.6482   1.6485
  1.6696   1.6858   1.6927   1.7035   1.7402   1.7596   1.7781   1.7844
  1.8073   1.8155   1.8230   1.8404   1.8687   1.8747   1.8793   1.9190
  1.9297   1.9475   1.9574   1.9610   1.9949   2.0181   2.0488   2.0697
  2.1130   2.1177   2.1311   2.1410   2.2207   2.2274   2.2307   2.2346
  2.2459   2.2467   2.2673   2.2720   2.2759   2.3114   2.3164   2.3251
  2.3377   2.3422   2.3457   2.3798   2.4088   2.4124   2.4135   2.4266
  2.4475   2.4537   2.4612   2.4805   2.5112   2.5247   2.5285   2.5582
  2.5648   2.5784   2.6048   2.6351   2.6392   2.6594   2.6644   2.6882
  2.6986   2.7059   2.7358   2.7412   2.7524   2.7753   2.7951   2.8193
  2.8234   2.8322   2.8619   2.8902   2.9602   2.9857   3.0509   3.0643
  3.0815   3.1031   3.1120   3.1199   3.1395   3.1451   3.2069   3.2336
  3.2540   3.2886   3.3443   3.4126   3.4954   3.5058   3.5461   3.6343
  3.6825   3.7745   3.8636   3.8814   3.9155   4.0421   4.1256   4.3107
  4.8009   4.8159   9.7378   9.7804   9.7824   9.8062   9.8127   9.8402
  9.8605  23.2813  23.5305  23.7678  23.8139  23.8529  23.9069  23.9206
 23.9596  23.9850  24.0276  24.0905  24.1404  25.7630  25.7852  25.8228
 25.8439  25.8558  25.9673  25.9743  26.0885  26.0900  26.1344  26.1905
 26.2664  26.3395  26.3621  26.4867  26.5467  26.6239  26.7097  26.7726
 26.8174  27.1419 215.7289 215.7742 215.7775 215.8054 215.8135 215.8501
215.8709
 --------------------------------------------------------------

          Ground-State Mulliken Net Atomic Charges

     Atom                 Charge (a.u.)
  ----------------------------------------
      1 C                    -0.661423
      2 C                    -1.256557
      3 Cl                    0.596808
      4 C                     0.062845
      5 Cl                    0.638127
      6 C                     0.138568
      7 Cl                    0.681350
      8 C                     0.037906
      9 Cl                    0.635598
     10 C                    -1.306697
     11 Cl                    0.615063
     12 C                     0.080179
     13 C                    -1.014165
     14 Cl                    0.436786
     15 C                    -0.245339
     16 H                     0.212567
     17 C                    -0.653117
     18 H                     0.194159
     19 C                     0.532925
     20 Cl                    0.496012
     21 C                    -0.436711
     22 H                     0.215117
  ----------------------------------------
  Sum of atomic charges =     0.000000

 -----------------------------------------------------------------
                    Cartesian Multipole Moments
 -----------------------------------------------------------------
    Charge (ESU x 10^10)
                -0.0000
    Dipole Moment (Debye)
         X       1.1708      Y      -0.2208      Z      -0.6232
       Tot       1.3445
    Quadrupole Moments (Debye-Ang)
        XX    -150.8626     XY      -4.5993     YY    -157.9650
        XZ      -3.1588     YZ       2.2595     ZZ    -158.3332
    Octopole Moments (Debye-Ang^2)
       XXX      33.7037    XXY     -24.1251    XYY      -2.0373
       YYY      -1.9019    XXZ     -17.4125    XYZ      12.9208
       YYZ       0.7263    XZZ       1.6997    YZZ      -7.8193
       ZZZ       7.6429
    Hexadecapole Moments (Debye-Ang^3)
      XXXX   -5617.1909   XXXY    -343.4168   XXYY   -1254.8734
      XYYY    -274.7034   YYYY   -1611.7531   XXXZ    1019.4955
      XXYZ      55.4728   XYYZ     380.4024   YYYZ     -36.9363
      XXZZ   -1581.8074   XYZZ    -109.4867   YYZZ    -929.8067
      XZZZ    1127.7098   YZZZ      25.6431   ZZZZ   -3937.5877
 -----------------------------------------------------------------
 Calculating analytic gradient of the SCF energy
 Gradient of SCF Energy
            1           2           3           4           5           6
    1  -0.0001653   0.0001211  -0.0001585   0.0001757   0.0002464  -0.0000154
    2   0.0001263  -0.0001114   0.0000777   0.0000103   0.0000607  -0.0000552
    3   0.0000502  -0.0000199   0.0002483  -0.0000070   0.0000236  -0.0002019
            7           8           9          10          11          12
    1  -0.0001144  -0.0000266  -0.0000036   0.0000271   0.0000349  -0.0000748
    2  -0.0000511   0.0000257  -0.0000007  -0.0000396   0.0000463   0.0001078
    3  -0.0001359   0.0002180   0.0001282   0.0000277   0.0000136  -0.0003964
           13          14          15          16          17          18
    1   0.0000750  -0.0000256  -0.0000780   0.0000126  -0.0000752  -0.0000181
    2  -0.0000757   0.0001917  -0.0000630   0.0000044   0.0001011  -0.0000197
    3   0.0000658   0.0000036   0.0000721  -0.0000250  -0.0000232  -0.0000345
           19          20          21          22
    1   0.0001097  -0.0000166  -0.0000319   0.0000015
    2  -0.0001483  -0.0000032  -0.0001776  -0.0000064
    3  -0.0000331  -0.0000328   0.0000761  -0.0000174
 Max gradient component =       3.964E-04
 RMS gradient           =       1.065E-04
 Gradient time:  CPU 297.56 s  wall 297.57 s
 Geometry Optimization Parameters
   NAtoms,    NIC,     NZ,  NCons,   NDum,   NFix, NCnnct, MaxDiis
       22     163      22       0       0       0       0       0

 Cartesian Hessian Update
 Hessian updated using BFGS update


** GEOMETRY OPTIMIZATION IN DELOCALIZED INTERNAL COORDINATES **
   Searching for a Minimum

   Optimization Cycle:  13

                       Coordinates (Angstroms)
     ATOM                X               Y               Z
      1  C         0.0037690005   -0.0007751830    0.0106128093
      2  C        -0.0238925056    0.4240496176    1.3441978733
      3  Cl        1.4672483809    0.9020265283    2.1089291648
      4  C        -1.2212992322    0.4649766571    2.0682996703
      5  Cl       -1.2284093446    0.9927453491    3.7219172085
      6  C        -2.4162806710    0.0737879638    1.4484449113
      7  Cl       -3.9074449147    0.1148615896    2.3358811591
      8  C        -2.4094728972   -0.3514151715    0.1132633179
      9  Cl       -3.8885050728   -0.8347406350   -0.6557904114
     10  C        -1.2004901772   -0.3835603923   -0.5919768021
     11  Cl       -1.1768573386   -0.9157816446   -2.2516421575
     12  C         1.2846478600   -0.0431148208   -0.7555969169
     13  C         2.1048813422   -1.1756038738   -0.7572697716
     14  Cl        1.6454582019   -2.5975540350    0.1613966315
     15  C         3.2917529973   -1.2034589200   -1.4829473662
     16  H         3.9083192184   -2.0928174320   -1.4690832610
     17  C         3.6794006879   -0.0918049459   -2.2227190861
     18  H         4.5998531718   -0.1050820095   -2.7917442094
     19  C         2.8687316996    1.0385194333   -2.2225030511
     20  Cl        3.3490148306    2.4490785748   -3.1508600139
     21  C         1.6830965854    1.0706163095   -1.4997579591
     22  H         1.0636899529    1.9580755168   -1.5129231796
   Point Group: c1    Number of degrees of freedom:    60


   Energy is  -3680.743495460

 Hessian updated using BFGS update

 60 Hessian modes will be used to form the next step
  Hessian Eigenvalues:
     0.001704    0.017588    0.018385    0.020845    0.021074    0.021701
     0.023156    0.023651    0.023780    0.023866    0.024084    0.024100
     0.024110    0.024116    0.024135    0.024149    0.024159    0.024342
     0.028510    0.074773    0.159988    0.160030    0.160268    0.214396
     0.224424    0.231928    0.235491    0.247504    0.247901    0.249910
     0.250008    0.250020    0.250065    0.250244    0.254130    0.288208
     0.290758    0.300563    0.300961    0.301039    0.301111    0.301949
     0.312065    0.320382    0.355424    0.356668    0.356673    0.379496
     0.413658    0.427113    0.429851    0.455401    0.462079    0.470006
     0.471318    0.477945    0.479112    0.482044    0.496795    0.589592

 Minimum search - taking simple RFO step
 Searching for Lamda that Minimizes Along All modes
 Value Taken    Lamda =  -0.00001216
 Step Taken.  Stepsize is  0.053866

                             Maximum     Tolerance    Cnvgd?
         Gradient           0.000629      0.000300      NO
         Displacement       0.036286      0.001200      NO
         Energy change     -0.000048      0.000001      NO


 New Cartesian Coordinates Obtained by Inverse Iteration

 Displacement from previous Coordinates is:  0.096101
 ----------------------------------------------------------------
             Standard Nuclear Orientation (Angstroms)
    I     Atom           X                Y                Z
 ----------------------------------------------------------------
    1      C       0.0046524393    -0.0054291185     0.0122397927
    2      C      -0.0242351537     0.4278389791     1.3427862173
    3      Cl      1.4671249412     0.9135517017     2.1025586210
    4      C      -1.2222556060     0.4719064445     2.0661402771
    5      Cl     -1.2328457822     1.0099087280     3.7164149411
    6      C      -2.4164067294     0.0763048398     1.4479052594
    7      Cl     -3.9073015446     0.1226964953     2.3354631836
    8      C      -2.4085870440    -0.3563877833     0.1147390110
    9      Cl     -3.8868817170    -0.8426519491    -0.6540358564
   10      C      -1.1990029954    -0.3923273474    -0.5891919879
   11      Cl     -1.1741791057    -0.9333129508    -2.2460192803
   12      C       1.2856655041    -0.0460492514    -0.7532894343
   13      C       2.1031350756    -1.1806360316    -0.7635420997
   14      Cl      1.6417424382    -2.6084244179     0.1459323603
   15      C       3.2895633660    -1.2058188345    -1.4902327070
   16      H       3.9043856607    -2.0964521771    -1.4822691370
   17      C       3.6789050675    -0.0901832796    -2.2230904564
   18      H       4.5990480438    -0.1015687859    -2.7926533065
   19      C       2.8701285008     1.0416848381    -2.2154618994
   20      Cl      3.3517887960     2.4567401940    -3.1361829573
   21      C       1.6853679041     1.0715404526    -1.4913457285
   22      H       1.0673997165     1.9600977304    -1.4987362529
 ----------------------------------------------------------------
 Nuclear Repulsion Energy =        2386.98611421 hartrees
 There are       97 alpha and       97 beta electrons
 Applying Cartesian multipole field
    Component          Value
    ---------          -----
     (2,0,0)        1.00000E-11
     (0,2,0)        2.00000E-11
     (0,0,2)       -3.00000E-11
 Nucleus-field energy     =    -0.0000000216 hartrees
 Requested basis set is 6-311++G(d,p)
 There are 178 shells and 495 basis functions
 A cutoff of  1.0D-15 yielded  11677 shell pairs
 There are    100203 function pairs (    107748 Cartesian)
 Smallest overlap matrix eigenvalue = 1.12E-07
 Linear dependence detected in AO basis
 Number of orthogonalized atomic orbitals = 490
 Maximum deviation from orthogonality = 8.414E-10
 Guess from superposition of atomic densities
 Warning:  Energy on first SCF cycle will be non-variational
 SAD guess density has 194.000000 electrons

 -----------------------------------------------------------------------
  General SCF calculation program by
  Eric Jon Sundstrom, Paul Horn, Yuezhi Mao, Dmitri Zuev, Alec White,
  David Stuck, Shaama M.S., Shane Yost, Joonho Lee, David Small,
  Daniel Levine, Susi Lehtola, Hugh Burton, Evgeny Epifanovsky,
  Bang C. Huynh
 -----------------------------------------------------------------------
 Exchange:     0.2000 Hartree-Fock + 0.0800 Slater + 0.7200 B88
 Correlation:  0.1900 VWN1RPA + 0.8100 LYP
 Using SG-1 standard quadrature grid
 A restricted SCF calculation will be
 performed using DIIS
 SCF converges when DIIS error is below 1.0e-08
 ---------------------------------------
  Cycle       Energy         DIIS error
 ---------------------------------------
    1   -3685.2040600365      2.73e-02  
    2   -3680.6377697429      1.86e-03  
    3   -3680.5909326974      2.16e-03  
    4   -3680.7348995189      5.13e-04  
    5   -3680.7412906362      2.63e-04  
    6   -3680.7432213753      9.39e-05  
    7   -3680.7434872890      2.13e-05  
    8   -3680.7434983708      8.97e-06  
    9   -3680.7435007340      2.23e-06  
   10   -3680.7435008627      9.22e-07  
   11   -3680.7435008883      1.71e-07  
   12   -3680.7435008893      7.97e-08  
   13   -3680.7435008893      2.08e-08  
   14   -3680.7435008894      4.79e-09  Convergence criterion met
 ---------------------------------------
 SCF time:   CPU 857.22s  wall 857.00s 
 SCF   energy in the final basis set =    -3680.7435008894
 Total energy in the final basis set =    -3680.7435008894

 --------------------------------------------------------------

                    Orbital Energies (a.u.)
 --------------------------------------------------------------

 Alpha MOs
 -- Occupied --
********-101.5834-101.5832-101.5818-101.5818-101.5721-101.5706 -10.2885
-10.2853 -10.2852 -10.2840 -10.2840 -10.2649 -10.2624 -10.2459 -10.2338
-10.2170 -10.2156 -10.2151  -9.4991  -9.4980  -9.4979  -9.4966  -9.4966
 -9.4869  -9.4851  -7.2642  -7.2631  -7.2629  -7.2616  -7.2614  -7.2540
 -7.2529  -7.2529  -7.2527  -7.2519  -7.2519  -7.2515  -7.2515  -7.2514
 -7.2507  -7.2506  -7.2498  -7.2416  -7.2413  -7.2399  -7.2396  -0.9740
 -0.9346  -0.9280  -0.9137  -0.8951  -0.8826  -0.8723  -0.8470  -0.8411
 -0.8089  -0.7626  -0.7487  -0.7414  -0.6727  -0.6427  -0.6355  -0.6132
 -0.5647  -0.5495  -0.5300  -0.5218  -0.5008  -0.4865  -0.4760  -0.4715
 -0.4702  -0.4595  -0.4454  -0.4445  -0.4261  -0.4147  -0.4077  -0.4054
 -0.3941  -0.3856  -0.3652  -0.3620  -0.3612  -0.3579  -0.3482  -0.3379
 -0.3358  -0.3343  -0.3327  -0.3296  -0.3187  -0.2917  -0.2781  -0.2702
 -0.2641
 -- Virtual --
 -0.0669  -0.0653  -0.0614  -0.0548  -0.0478  -0.0162  -0.0106  -0.0055
  0.0012   0.0027   0.0044   0.0183   0.0217   0.0246   0.0278   0.0296
  0.0391   0.0449   0.0520   0.0550   0.0577   0.0615   0.0632   0.0745
  0.0756   0.0792   0.0802   0.0841   0.0848   0.0935   0.0948   0.0963
  0.0992   0.1043   0.1055   0.1073   0.1087   0.1182   0.1192   0.1220
  0.1228   0.1245   0.1266   0.1282   0.1332   0.1367   0.1388   0.1454
  0.1492   0.1537   0.1567   0.1580   0.1585   0.1641   0.1662   0.1769
  0.1791   0.1819   0.1875   0.1879   0.1924   0.1987   0.2017   0.2064
  0.2064   0.2100   0.2185   0.2195   0.2262   0.2287   0.2315   0.2418
  0.2429   0.2454   0.2498   0.2527   0.2550   0.2567   0.2595   0.2661
  0.2687   0.2736   0.2747   0.2798   0.2812   0.2821   0.2879   0.2914
  0.2936   0.2954   0.3023   0.3027   0.3088   0.3179   0.3265   0.3301
  0.3473   0.3581   0.3603   0.3832   0.4124   0.4255   0.4272   0.4284
  0.4367   0.4448   0.4454   0.4491   0.4570   0.4586   0.4625   0.4652
  0.4760   0.4819   0.4871   0.4877   0.4913   0.4978   0.5015   0.5043
  0.5105   0.5208   0.5326   0.5424   0.5509   0.5595   0.5683   0.5744
  0.5767   0.5821   0.5886   0.5939   0.6018   0.6038   0.6067   0.6096
  0.6166   0.6246   0.6286   0.6361   0.6454   0.6470   0.6561   0.6643
  0.6780   0.6820   0.6890   0.6909   0.7137   0.7300   0.7366   0.7655
  0.7857   0.7870   0.7898   0.8084   0.8207   0.8257   0.8303   0.8333
  0.8344   0.8374   0.8384   0.8412   0.8492   0.8500   0.8528   0.8554
  0.8575   0.8604   0.8612   0.8669   0.8705   0.8742   0.8923   0.8928
  0.8944   0.9003   0.9022   0.9065   0.9209   0.9271   0.9287   0.9347
  0.9408   0.9415   0.9426   0.9472   0.9554   0.9612   0.9670   0.9773
  0.9813   0.9961   1.0034   1.0139   1.0259   1.0345   1.0408   1.0444
  1.0573   1.0684   1.0905   1.0986   1.1121   1.1516   1.1525   1.1762
  1.1842   1.2092   1.2200   1.2348   1.2520   1.2575   1.2604   1.2736
  1.2739   1.2774   1.2852   1.2899   1.2951   1.3191   1.3195   1.3254
  1.3651   1.3879   1.3913   1.4076   1.4652   1.4725   1.4962   1.5029
  1.5129   1.5672   1.5742   1.5844   1.6042   1.6252   1.6480   1.6487
  1.6695   1.6858   1.6926   1.7034   1.7401   1.7595   1.7782   1.7843
  1.8073   1.8156   1.8229   1.8401   1.8688   1.8746   1.8791   1.9190
  1.9298   1.9474   1.9574   1.9610   1.9951   2.0181   2.0487   2.0697
  2.1131   2.1176   2.1310   2.1410   2.2207   2.2276   2.2305   2.2345
  2.2458   2.2465   2.2672   2.2720   2.2757   2.3113   2.3164   2.3250
  2.3376   2.3421   2.3459   2.3800   2.4089   2.4123   2.4134   2.4266
  2.4472   2.4537   2.4610   2.4804   2.5109   2.5246   2.5286   2.5580
  2.5651   2.5781   2.6048   2.6350   2.6390   2.6593   2.6643   2.6880
  2.6987   2.7060   2.7357   2.7410   2.7524   2.7752   2.7952   2.8193
  2.8233   2.8321   2.8621   2.8902   2.9603   2.9858   3.0509   3.0641
  3.0814   3.1032   3.1120   3.1199   3.1391   3.1451   3.2072   3.2334
  3.2538   3.2884   3.3442   3.4128   3.4956   3.5058   3.5460   3.6342
  3.6825   3.7746   3.8637   3.8813   3.9157   4.0421   4.1255   4.3106
  4.8008   4.8157   9.7378   9.7804   9.7825   9.8063   9.8126   9.8402
  9.8607  23.2815  23.5306  23.7677  23.8137  23.8526  23.9069  23.9203
 23.9593  23.9847  24.0277  24.0904  24.1401  25.7630  25.7848  25.8227
 25.8438  25.8557  25.9674  25.9738  26.0883  26.0903  26.1342  26.1904
 26.2662  26.3396  26.3614  26.4861  26.5465  26.6238  26.7095  26.7721
 26.8172  27.1419 215.7288 215.7742 215.7776 215.8055 215.8134 215.8500
215.8712
 --------------------------------------------------------------

          Ground-State Mulliken Net Atomic Charges

     Atom                 Charge (a.u.)
  ----------------------------------------
      1 C                    -0.658920
      2 C                    -1.262609
      3 Cl                    0.601141
      4 C                     0.063390
      5 Cl                    0.637069
      6 C                     0.135997
      7 Cl                    0.681514
      8 C                     0.037337
      9 Cl                    0.636056
     10 C                    -1.306709
     11 Cl                    0.611446
     12 C                     0.086749
     13 C                    -1.002197
     14 Cl                    0.435765
     15 C                    -0.249105
     16 H                     0.212472
     17 C                    -0.649200
     18 H                     0.194121
     19 C                     0.531521
     20 Cl                    0.496249
     21 C                    -0.447382
     22 H                     0.215296
  ----------------------------------------
  Sum of atomic charges =     0.000000

 -----------------------------------------------------------------
                    Cartesian Multipole Moments
 -----------------------------------------------------------------
    Charge (ESU x 10^10)
                 0.0000
    Dipole Moment (Debye)
         X       1.1690      Y      -0.2196      Z      -0.6259
       Tot       1.3441
    Quadrupole Moments (Debye-Ang)
        XX    -150.8772     XY      -4.5941     YY    -157.9766
        XZ      -3.1967     YZ       2.2702     ZZ    -158.3032
    Octopole Moments (Debye-Ang^2)
       XXX      33.6160    XXY     -24.0822    XYY      -2.0563
       YYY      -2.0490    XXZ     -17.4846    XYZ      12.9082
       YYZ       0.7733    XZZ       1.7672    YZZ      -7.8797
       ZZZ       7.6007
    Hexadecapole Moments (Debye-Ang^3)
      XXXX   -5617.6115   XXXY    -344.6641   XXYY   -1257.4500
      XYYY    -275.9837   YYYY   -1627.9534   XXXZ    1020.1513
      XXYZ      53.1073   XYYZ     380.6842   YYYZ     -44.6785
      XXZZ   -1578.2673   XYZZ    -110.2052   YYZZ    -929.6044
      XZZZ    1127.8177   YZZZ      18.2444   ZZZZ   -3921.6872
 -----------------------------------------------------------------
 Calculating analytic gradient of the SCF energy
 Gradient of SCF Energy
            1           2           3           4           5           6
    1   0.0000132   0.0001599   0.0000304  -0.0000156  -0.0000598   0.0000197
    2  -0.0000419  -0.0001313   0.0001091  -0.0000172   0.0000269   0.0000033
    3   0.0001234  -0.0001696  -0.0000487   0.0000018   0.0000323   0.0000542
            7           8           9          10          11          12
    1   0.0000301  -0.0000126   0.0000087   0.0000076  -0.0000287  -0.0000546
    2   0.0000587  -0.0000280  -0.0000103   0.0000100   0.0000039   0.0003561
    3   0.0000772   0.0000102  -0.0000236   0.0000256  -0.0000131   0.0000194
           13          14          15          16          17          18
    1   0.0000383  -0.0000467  -0.0000351  -0.0000057   0.0000065  -0.0000151
    2  -0.0001789  -0.0000501  -0.0000336  -0.0000002   0.0000386  -0.0000182
    3  -0.0000372   0.0000779   0.0000203  -0.0000006  -0.0000294  -0.0000256
           19          20          21          22
    1   0.0000140  -0.0000277  -0.0000192  -0.0000074
    2  -0.0000369  -0.0000030  -0.0000622   0.0000051
    3  -0.0000412  -0.0000377   0.0000127  -0.0000283
 Max gradient component =       3.561E-04
 RMS gradient           =       6.963E-05
 Gradient time:  CPU 310.42 s  wall 310.44 s
 Geometry Optimization Parameters
   NAtoms,    NIC,     NZ,  NCons,   NDum,   NFix, NCnnct, MaxDiis
       22     163      22       0       0       0       0       0

 Cartesian Hessian Update
 Hessian updated using BFGS update


** GEOMETRY OPTIMIZATION IN DELOCALIZED INTERNAL COORDINATES **
   Searching for a Minimum

   Optimization Cycle:  14

                       Coordinates (Angstroms)
     ATOM                X               Y               Z
      1  C         0.0046524393   -0.0054291185    0.0122397927
      2  C        -0.0242351537    0.4278389791    1.3427862173
      3  Cl        1.4671249412    0.9135517017    2.1025586210
      4  C        -1.2222556060    0.4719064445    2.0661402771
      5  Cl       -1.2328457822    1.0099087280    3.7164149411
      6  C        -2.4164067294    0.0763048398    1.4479052594
      7  Cl       -3.9073015446    0.1226964953    2.3354631836
      8  C        -2.4085870440   -0.3563877833    0.1147390110
      9  Cl       -3.8868817170   -0.8426519491   -0.6540358564
     10  C        -1.1990029954   -0.3923273474   -0.5891919879
     11  Cl       -1.1741791057   -0.9333129508   -2.2460192803
     12  C         1.2856655041   -0.0460492514   -0.7532894343
     13  C         2.1031350756   -1.1806360316   -0.7635420997
     14  Cl        1.6417424382   -2.6084244179    0.1459323603
     15  C         3.2895633660   -1.2058188345   -1.4902327070
     16  H         3.9043856607   -2.0964521771   -1.4822691370
     17  C         3.6789050675   -0.0901832796   -2.2230904564
     18  H         4.5990480438   -0.1015687859   -2.7926533065
     19  C         2.8701285008    1.0416848381   -2.2154618994
     20  Cl        3.3517887960    2.4567401940   -3.1361829573
     21  C         1.6853679041    1.0715404526   -1.4913457285
     22  H         1.0673997165    1.9600977304   -1.4987362529
   Point Group: c1    Number of degrees of freedom:    60


   Energy is  -3680.743500889

 Hessian updated using BFGS update

 60 Hessian modes will be used to form the next step
  Hessian Eigenvalues:
     0.001747    0.016540    0.018348    0.020584    0.021007    0.021662
     0.023392    0.023670    0.023840    0.023986    0.024071    0.024096
     0.024115    0.024127    0.024147    0.024152    0.024178    0.024877
     0.028949    0.078016    0.159929    0.160015    0.160239    0.204790
     0.224509    0.228030    0.235470    0.240882    0.247548    0.249909
     0.250009    0.250045    0.250111    0.250219    0.254851    0.288954
     0.290729    0.300720    0.300965    0.301013    0.301100    0.302130
     0.320011    0.340948    0.355492    0.356667    0.356686    0.379976
     0.416769    0.426987    0.429811    0.456770    0.460629    0.469992
     0.471636    0.477404    0.479111    0.482085    0.518366    0.589614

 Minimum search - taking simple RFO step
 Searching for Lamda that Minimizes Along All modes
 Value Taken    Lamda =  -0.00000192
 Step Taken.  Stepsize is  0.006729

                             Maximum     Tolerance    Cnvgd?
         Gradient           0.000246      0.000300     YES
         Displacement       0.003640      0.001200      NO
         Energy change     -0.000005      0.000001      NO


 New Cartesian Coordinates Obtained by Inverse Iteration

 Displacement from previous Coordinates is:  0.018837
 ----------------------------------------------------------------
             Standard Nuclear Orientation (Angstroms)
    I     Atom           X                Y                Z
 ----------------------------------------------------------------
    1      C       0.0048826664    -0.0066783921     0.0127363410
    2      C      -0.0243701540     0.4274119671     1.3432174164
    3      Cl      1.4672014770     0.9100571245     2.1044808104
    4      C      -1.2226838948     0.4733750250     2.0658426444
    5      Cl     -1.2331377934     1.0118172704     3.7159258011
    6      C      -2.4168728436     0.0785800357     1.4472824094
    7      Cl     -3.9080536368     0.1259798044     2.3342521606
    8      C      -2.4087516723    -0.3553043519     0.1145362880
    9      Cl     -3.8872026998    -0.8414414198    -0.6540031655
   10      C      -1.1988767202    -0.3931102882    -0.5887941504
   11      Cl     -1.1735120142    -0.9365954147    -2.2447653675
   12      C       1.2857946870    -0.0478334426    -0.7531920432
   13      C       2.1042731363    -1.1814272788    -0.7639751362
   14      Cl      1.6440893040    -2.6099927273     0.1444093570
   15      C       3.2905252969    -1.2055167783    -1.4910399344
   16      H       3.9059119570    -2.0957730389    -1.4835996761
   17      C       3.6789169000    -0.0893808016    -2.2234839059
   18      H       4.5990029382    -0.0998090720    -2.7931536824
   19      C       2.8693426188     1.0419132828    -2.2150975297
   20      Cl      3.3499847814     2.4577586584    -3.1350938319
   21      C       1.6846817212     1.0704473649    -1.4908282078
   22      H       1.0660657207     1.9585509496    -1.4975280373
 ----------------------------------------------------------------
 Nuclear Repulsion Energy =        2386.91238574 hartrees
 There are       97 alpha and       97 beta electrons
 Applying Cartesian multipole field
    Component          Value
    ---------          -----
     (2,0,0)        1.00000E-11
     (0,2,0)        2.00000E-11
     (0,0,2)       -3.00000E-11
 Nucleus-field energy     =    -0.0000000216 hartrees
 Requested basis set is 6-311++G(d,p)
 There are 178 shells and 495 basis functions
 A cutoff of  1.0D-15 yielded  11675 shell pairs
 There are    100185 function pairs (    107730 Cartesian)
 Smallest overlap matrix eigenvalue = 1.12E-07
 Linear dependence detected in AO basis
 Number of orthogonalized atomic orbitals = 490
 Maximum deviation from orthogonality = 4.137E-10
 Guess from superposition of atomic densities
 Warning:  Energy on first SCF cycle will be non-variational
 SAD guess density has 194.000000 electrons

 -----------------------------------------------------------------------
  General SCF calculation program by
  Eric Jon Sundstrom, Paul Horn, Yuezhi Mao, Dmitri Zuev, Alec White,
  David Stuck, Shaama M.S., Shane Yost, Joonho Lee, David Small,
  Daniel Levine, Susi Lehtola, Hugh Burton, Evgeny Epifanovsky,
  Bang C. Huynh
 -----------------------------------------------------------------------
 Exchange:     0.2000 Hartree-Fock + 0.0800 Slater + 0.7200 B88
 Correlation:  0.1900 VWN1RPA + 0.8100 LYP
 Using SG-1 standard quadrature grid
 A restricted SCF calculation will be
 performed using DIIS
 SCF converges when DIIS error is below 1.0e-08
 ---------------------------------------
  Cycle       Energy         DIIS error
 ---------------------------------------
    1   -3685.2044975298      2.73e-02  
    2   -3680.6377785907      1.86e-03  
    3   -3680.5909788140      2.16e-03  
    4   -3680.7349071714      5.13e-04  
    5   -3680.7412932906      2.63e-04  
    6   -3680.7432224606      9.39e-05  
    7   -3680.7434884797      2.13e-05  
    8   -3680.7434995394      8.97e-06  
    9   -3680.7435019024      2.23e-06  
   10   -3680.7435020310      9.21e-07  
   11   -3680.7435020566      1.70e-07  
   12   -3680.7435020574      7.97e-08  
   13   -3680.7435020572      2.08e-08  
   14   -3680.7435020574      4.78e-09  Convergence criterion met
 ---------------------------------------
 SCF time:   CPU 823.88s  wall 824.00s 
 SCF   energy in the final basis set =    -3680.7435020574
 Total energy in the final basis set =    -3680.7435020574

 --------------------------------------------------------------

                    Orbital Energies (a.u.)
 --------------------------------------------------------------

 Alpha MOs
 -- Occupied --
********-101.5834-101.5832-101.5818-101.5818-101.5721-101.5706 -10.2884
-10.2853 -10.2852 -10.2841 -10.2840 -10.2649 -10.2624 -10.2459 -10.2338
-10.2170 -10.2156 -10.2151  -9.4991  -9.4980  -9.4979  -9.4966  -9.4966
 -9.4868  -9.4851  -7.2642  -7.2631  -7.2629  -7.2616  -7.2614  -7.2540
 -7.2529  -7.2528  -7.2527  -7.2519  -7.2519  -7.2515  -7.2515  -7.2514
 -7.2507  -7.2506  -7.2498  -7.2416  -7.2412  -7.2399  -7.2396  -0.9740
 -0.9347  -0.9280  -0.9137  -0.8952  -0.8826  -0.8723  -0.8471  -0.8411
 -0.8089  -0.7626  -0.7487  -0.7414  -0.6727  -0.6427  -0.6355  -0.6132
 -0.5647  -0.5495  -0.5300  -0.5218  -0.5008  -0.4865  -0.4760  -0.4715
 -0.4702  -0.4595  -0.4454  -0.4445  -0.4261  -0.4147  -0.4077  -0.4055
 -0.3941  -0.3856  -0.3652  -0.3620  -0.3612  -0.3579  -0.3482  -0.3379
 -0.3358  -0.3343  -0.3327  -0.3296  -0.3187  -0.2917  -0.2781  -0.2702
 -0.2641
 -- Virtual --
 -0.0669  -0.0653  -0.0613  -0.0548  -0.0478  -0.0162  -0.0106  -0.0055
  0.0012   0.0027   0.0044   0.0183   0.0217   0.0246   0.0278   0.0296
  0.0391   0.0449   0.0521   0.0550   0.0578   0.0615   0.0632   0.0745
  0.0756   0.0792   0.0802   0.0841   0.0848   0.0936   0.0948   0.0963
  0.0992   0.1043   0.1055   0.1074   0.1087   0.1182   0.1193   0.1220
  0.1228   0.1245   0.1266   0.1282   0.1332   0.1367   0.1388   0.1454
  0.1491   0.1538   0.1568   0.1580   0.1586   0.1641   0.1662   0.1770
  0.1791   0.1819   0.1875   0.1879   0.1924   0.1986   0.2016   0.2063
  0.2064   0.2101   0.2185   0.2195   0.2262   0.2288   0.2315   0.2418
  0.2429   0.2455   0.2498   0.2527   0.2549   0.2567   0.2595   0.2660
  0.2687   0.2736   0.2747   0.2798   0.2812   0.2821   0.2879   0.2913
  0.2936   0.2955   0.3022   0.3027   0.3088   0.3179   0.3265   0.3301
  0.3473   0.3581   0.3603   0.3832   0.4123   0.4255   0.4272   0.4284
  0.4366   0.4447   0.4455   0.4492   0.4569   0.4586   0.4625   0.4652
  0.4760   0.4819   0.4870   0.4877   0.4913   0.4978   0.5015   0.5043
  0.5105   0.5209   0.5326   0.5424   0.5510   0.5596   0.5682   0.5744
  0.5767   0.5821   0.5885   0.5938   0.6018   0.6039   0.6067   0.6096
  0.6166   0.6246   0.6286   0.6360   0.6455   0.6471   0.6562   0.6643
  0.6780   0.6820   0.6890   0.6909   0.7137   0.7300   0.7367   0.7656
  0.7856   0.7870   0.7898   0.8084   0.8208   0.8258   0.8302   0.8333
  0.8344   0.8374   0.8384   0.8412   0.8492   0.8500   0.8529   0.8554
  0.8574   0.8604   0.8612   0.8668   0.8704   0.8742   0.8922   0.8928
  0.8945   0.9003   0.9023   0.9066   0.9208   0.9270   0.9286   0.9347
  0.9408   0.9415   0.9426   0.9472   0.9555   0.9612   0.9670   0.9774
  0.9813   0.9960   1.0034   1.0139   1.0258   1.0346   1.0408   1.0443
  1.0573   1.0683   1.0905   1.0986   1.1121   1.1517   1.1525   1.1761
  1.1842   1.2092   1.2201   1.2348   1.2521   1.2574   1.2605   1.2737
  1.2738   1.2774   1.2853   1.2898   1.2952   1.3189   1.3195   1.3254
  1.3650   1.3878   1.3913   1.4077   1.4651   1.4726   1.4961   1.5029
  1.5130   1.5671   1.5743   1.5844   1.6042   1.6251   1.6480   1.6487
  1.6695   1.6858   1.6926   1.7033   1.7401   1.7595   1.7782   1.7843
  1.8072   1.8157   1.8229   1.8400   1.8689   1.8746   1.8789   1.9190
  1.9299   1.9475   1.9574   1.9609   1.9952   2.0181   2.0487   2.0698
  2.1131   2.1176   2.1310   2.1410   2.2207   2.2276   2.2305   2.2345
  2.2457   2.2466   2.2672   2.2720   2.2758   2.3112   2.3163   2.3250
  2.3376   2.3421   2.3460   2.3801   2.4089   2.4123   2.4134   2.4266
  2.4472   2.4537   2.4609   2.4804   2.5107   2.5245   2.5287   2.5581
  2.5649   2.5781   2.6047   2.6349   2.6390   2.6593   2.6642   2.6880
  2.6986   2.7060   2.7356   2.7411   2.7524   2.7753   2.7952   2.8193
  2.8232   2.8321   2.8622   2.8902   2.9602   2.9858   3.0508   3.0642
  3.0815   3.1031   3.1119   3.1199   3.1390   3.1451   3.2072   3.2334
  3.2539   3.2883   3.3442   3.4129   3.4956   3.5057   3.5460   3.6342
  3.6825   3.7746   3.8637   3.8813   3.9156   4.0421   4.1255   4.3106
  4.8008   4.8157   9.7377   9.7804   9.7825   9.8063   9.8127   9.8402
  9.8607  23.2814  23.5305  23.7676  23.8138  23.8526  23.9070  23.9204
 23.9594  23.9847  24.0277  24.0903  24.1402  25.7630  25.7848  25.8227
 25.8438  25.8557  25.9674  25.9739  26.0884  26.0902  26.1341  26.1904
 26.2662  26.3396  26.3614  26.4857  26.5463  26.6237  26.7096  26.7720
 26.8172  27.1416 215.7288 215.7742 215.7776 215.8055 215.8134 215.8500
215.8712
 --------------------------------------------------------------

          Ground-State Mulliken Net Atomic Charges

     Atom                 Charge (a.u.)
  ----------------------------------------
      1 C                    -0.661788
      2 C                    -1.265782
      3 Cl                    0.601031
      4 C                     0.062040
      5 Cl                    0.637091
      6 C                     0.136122
      7 Cl                    0.681481
      8 C                     0.041013
      9 Cl                    0.635962
     10 C                    -1.306056
     11 Cl                    0.611833
     12 C                     0.086646
     13 C                    -0.994800
     14 Cl                    0.436390
     15 C                    -0.249055
     16 H                     0.212447
     17 C                    -0.648535
     18 H                     0.194056
     19 C                     0.532870
     20 Cl                    0.496025
     21 C                    -0.454368
     22 H                     0.215376
  ----------------------------------------
  Sum of atomic charges =     0.000000

 -----------------------------------------------------------------
                    Cartesian Multipole Moments
 -----------------------------------------------------------------
    Charge (ESU x 10^10)
                -0.0000
    Dipole Moment (Debye)
         X       1.1689      Y      -0.2196      Z      -0.6256
       Tot       1.3438
    Quadrupole Moments (Debye-Ang)
        XX    -150.8699     XY      -4.5912     YY    -157.9849
        XZ      -3.2020     YZ       2.2717     ZZ    -158.2984
    Octopole Moments (Debye-Ang^2)
       XXX      33.6563    XXY     -24.0577    XYY      -2.0798
       YYY      -2.0311    XXZ     -17.5221    XYZ      12.9003
       YYZ       0.7673    XZZ       1.8089    YZZ      -7.8749
       ZZZ       7.5713
    Hexadecapole Moments (Debye-Ang^3)
      XXXX   -5617.7733   XXXY    -343.2036   XXYY   -1257.8164
      XYYY    -274.5547   YYYY   -1629.1166   XXXZ    1019.6456
      XXYZ      52.7890   XYYZ     380.5824   YYYZ     -45.4713
      XXZZ   -1578.0630   XYZZ    -109.7377   YYZZ    -929.6015
      XZZZ    1127.4672   YZZZ      17.5027   ZZZZ   -3920.5960
 -----------------------------------------------------------------
 Calculating analytic gradient of the SCF energy
 Gradient of SCF Energy
            1           2           3           4           5           6
    1   0.0000198   0.0000549  -0.0000020  -0.0000300  -0.0000158   0.0000387
    2   0.0000082  -0.0000331   0.0000706   0.0000043   0.0000135   0.0000354
    3   0.0000462  -0.0000354   0.0000159  -0.0000069   0.0000137   0.0000493
            7           8           9          10          11          12
    1   0.0000335   0.0000103  -0.0000028  -0.0000043   0.0000028  -0.0000498
    2   0.0000252  -0.0000029  -0.0000094   0.0000129  -0.0000093   0.0000583
    3   0.0000547   0.0000041   0.0000229   0.0000156   0.0000063  -0.0000556
           13          14          15          16          17          18
    1   0.0000512  -0.0000058  -0.0000384  -0.0000014  -0.0000174  -0.0000130
    2  -0.0000696   0.0000372  -0.0000224  -0.0000042   0.0000185  -0.0000167
    3  -0.0000053  -0.0000071   0.0000097  -0.0000051  -0.0000265  -0.0000201
           19          20          21          22
    1   0.0000250  -0.0000239  -0.0000207  -0.0000108
    2  -0.0000354  -0.0000157  -0.0000617  -0.0000037
    3  -0.0000288  -0.0000335   0.0000031  -0.0000173
 Max gradient component =       7.058E-05
 RMS gradient           =       2.954E-05
 Gradient time:  CPU 305.19 s  wall 305.20 s
 Geometry Optimization Parameters
   NAtoms,    NIC,     NZ,  NCons,   NDum,   NFix, NCnnct, MaxDiis
       22     163      22       0       0       0       0       0

 Cartesian Hessian Update
 Hessian updated using BFGS update


** GEOMETRY OPTIMIZATION IN DELOCALIZED INTERNAL COORDINATES **
   Searching for a Minimum

   Optimization Cycle:  15

                       Coordinates (Angstroms)
     ATOM                X               Y               Z
      1  C         0.0048826664   -0.0066783921    0.0127363410
      2  C        -0.0243701540    0.4274119671    1.3432174164
      3  Cl        1.4672014770    0.9100571245    2.1044808104
      4  C        -1.2226838948    0.4733750250    2.0658426444
      5  Cl       -1.2331377934    1.0118172704    3.7159258011
      6  C        -2.4168728436    0.0785800357    1.4472824094
      7  Cl       -3.9080536368    0.1259798044    2.3342521606
      8  C        -2.4087516723   -0.3553043519    0.1145362880
      9  Cl       -3.8872026998   -0.8414414198   -0.6540031655
     10  C        -1.1988767202   -0.3931102882   -0.5887941504
     11  Cl       -1.1735120142   -0.9365954147   -2.2447653675
     12  C         1.2857946870   -0.0478334426   -0.7531920432
     13  C         2.1042731363   -1.1814272788   -0.7639751362
     14  Cl        1.6440893040   -2.6099927273    0.1444093570
     15  C         3.2905252969   -1.2055167783   -1.4910399344
     16  H         3.9059119570   -2.0957730389   -1.4835996761
     17  C         3.6789169000   -0.0893808016   -2.2234839059
     18  H         4.5990029382   -0.0998090720   -2.7931536824
     19  C         2.8693426188    1.0419132828   -2.2150975297
     20  Cl        3.3499847814    2.4577586584   -3.1350938319
     21  C         1.6846817212    1.0704473649   -1.4908282078
     22  H         1.0660657207    1.9585509496   -1.4975280373
   Point Group: c1    Number of degrees of freedom:    60


   Energy is  -3680.743502057

 Hessian updated using BFGS update

 60 Hessian modes will be used to form the next step
  Hessian Eigenvalues:
     0.001752    0.013981    0.018342    0.019583    0.020915    0.021404
     0.023229    0.023661    0.023807    0.023873    0.024074    0.024088
     0.024112    0.024119    0.024132    0.024149    0.024159    0.025515
     0.029128    0.085768    0.159716    0.160004    0.160235    0.188332
     0.224503    0.227866    0.235556    0.240665    0.247562    0.249892
     0.250002    0.250053    0.250136    0.250811    0.258444    0.288008
     0.292574    0.300740    0.300953    0.301036    0.301152    0.302513
     0.320462    0.340437    0.355433    0.356667    0.356707    0.379648
     0.418829    0.426973    0.429145    0.456615    0.460494    0.470055
     0.474630    0.477043    0.479111    0.482822    0.503656    0.590016

 Minimum search - taking simple RFO step
 Searching for Lamda that Minimizes Along All modes
 Value Taken    Lamda =   0.00000000
 Step Taken.  Stepsize is  0.005930

                             Maximum     Tolerance    Cnvgd?
         Gradient           0.000117      0.000300     YES
         Displacement       0.003527      0.001200      NO
         Energy change     -0.000001      0.000001      NO


 New Cartesian Coordinates Obtained by Inverse Iteration

 Displacement from previous Coordinates is:  0.013139
 ----------------------------------------------------------------
             Standard Nuclear Orientation (Angstroms)
    I     Atom           X                Y                Z
 ----------------------------------------------------------------
    1      C       0.0048422980    -0.0079220763     0.0127481690
    2      C      -0.0242530057     0.4263378919     1.3431886258
    3      Cl      1.4679890489     0.9067373602     2.1045674758
    4      C      -1.2225508344     0.4737065829     2.0656194541
    5      Cl     -1.2323161690     1.0131150054     3.7153688620
    6      C      -2.4170184776     0.0796772890     1.4469322123
    7      Cl     -3.9085510573     0.1286159824     2.3332143566
    8      C      -2.4089830243    -0.3548260129     0.1144107623
    9      Cl     -3.8878161126    -0.8400435962    -0.6539583204
   10      C      -1.1990531193    -0.3938365462    -0.5887931936
   11      Cl     -1.1738012310    -0.9380533372    -2.2445011498
   12      C       1.2858230564    -0.0487815044    -0.7530419543
   13      C       2.1049266700    -1.1818008685    -0.7639054387
   14      Cl      1.6456751704    -2.6107188250     0.1444818411
   15      C       3.2912240550    -1.2050916325    -1.4909934685
   16      H       3.9071012433    -2.0950100253    -1.4836527475
   17      C       3.6789055775    -0.0886769415    -2.2233326360
   18      H       4.5989882764    -0.0984825001    -2.7930188704
   19      C       2.8686550946     1.0421854092    -2.2148320342
   20      Cl      3.3486384154     2.4583844840    -3.1346132097
   21      C       1.6839995337     1.0699149495    -1.4905885107
   22      H       1.0647863675     1.9575973879    -1.4971716653
 ----------------------------------------------------------------
 Nuclear Repulsion Energy =        2386.90210541 hartrees
 There are       97 alpha and       97 beta electrons
 Applying Cartesian multipole field
    Component          Value
    ---------          -----
     (2,0,0)        1.00000E-11
     (0,2,0)        2.00000E-11
     (0,0,2)       -3.00000E-11
 Nucleus-field energy     =    -0.0000000215 hartrees
 Requested basis set is 6-311++G(d,p)
 There are 178 shells and 495 basis functions
 A cutoff of  1.0D-15 yielded  11675 shell pairs
 There are    100185 function pairs (    107730 Cartesian)
 Smallest overlap matrix eigenvalue = 1.12E-07
 Linear dependence detected in AO basis
 Number of orthogonalized atomic orbitals = 490
 Maximum deviation from orthogonality = 7.228E-10
 Guess from superposition of atomic densities
 Warning:  Energy on first SCF cycle will be non-variational
 SAD guess density has 194.000000 electrons

 -----------------------------------------------------------------------
  General SCF calculation program by
  Eric Jon Sundstrom, Paul Horn, Yuezhi Mao, Dmitri Zuev, Alec White,
  David Stuck, Shaama M.S., Shane Yost, Joonho Lee, David Small,
  Daniel Levine, Susi Lehtola, Hugh Burton, Evgeny Epifanovsky,
  Bang C. Huynh
 -----------------------------------------------------------------------
 Exchange:     0.2000 Hartree-Fock + 0.0800 Slater + 0.7200 B88
 Correlation:  0.1900 VWN1RPA + 0.8100 LYP
 Using SG-1 standard quadrature grid
 A restricted SCF calculation will be
 performed using DIIS
 SCF converges when DIIS error is below 1.0e-08
 ---------------------------------------
  Cycle       Energy         DIIS error
 ---------------------------------------
    1   -3685.2045415858      2.73e-02  
    2   -3680.6377778519      1.86e-03  
    3   -3680.5909532365      2.16e-03  
    4   -3680.7348987370      5.13e-04  
    5   -3680.7412913081      2.63e-04  
    6   -3680.7432229345      9.39e-05  
    7   -3680.7434887429      2.13e-05  
    8   -3680.7434998005      8.97e-06  
    9   -3680.7435021644      2.23e-06  
   10   -3680.7435022927      9.21e-07  
   11   -3680.7435023185      1.70e-07  
   12   -3680.7435023194      7.96e-08  
   13   -3680.7435023198      2.08e-08  
   14   -3680.7435023195      4.77e-09  Convergence criterion met
 ---------------------------------------
 SCF time:   CPU 828.93s  wall 829.00s 
 SCF   energy in the final basis set =    -3680.7435023195
 Total energy in the final basis set =    -3680.7435023195

 --------------------------------------------------------------

                    Orbital Energies (a.u.)
 --------------------------------------------------------------

 Alpha MOs
 -- Occupied --
********-101.5834-101.5832-101.5818-101.5818-101.5721-101.5706 -10.2885
-10.2853 -10.2852 -10.2840 -10.2840 -10.2649 -10.2624 -10.2459 -10.2338
-10.2170 -10.2156 -10.2151  -9.4991  -9.4980  -9.4979  -9.4966  -9.4966
 -9.4868  -9.4851  -7.2642  -7.2631  -7.2629  -7.2615  -7.2615  -7.2540
 -7.2530  -7.2528  -7.2527  -7.2519  -7.2519  -7.2515  -7.2515  -7.2514
 -7.2507  -7.2506  -7.2498  -7.2416  -7.2412  -7.2399  -7.2396  -0.9740
 -0.9347  -0.9280  -0.9137  -0.8951  -0.8826  -0.8723  -0.8471  -0.8411
 -0.8089  -0.7626  -0.7487  -0.7414  -0.6727  -0.6427  -0.6355  -0.6132
 -0.5647  -0.5495  -0.5300  -0.5218  -0.5008  -0.4865  -0.4760  -0.4715
 -0.4702  -0.4595  -0.4454  -0.4445  -0.4261  -0.4147  -0.4077  -0.4055
 -0.3941  -0.3856  -0.3652  -0.3620  -0.3612  -0.3579  -0.3482  -0.3379
 -0.3358  -0.3343  -0.3327  -0.3296  -0.3187  -0.2917  -0.2781  -0.2702
 -0.2641
 -- Virtual --
 -0.0669  -0.0653  -0.0613  -0.0548  -0.0478  -0.0162  -0.0106  -0.0055
  0.0012   0.0027   0.0044   0.0183   0.0217   0.0246   0.0278   0.0296
  0.0391   0.0449   0.0521   0.0550   0.0578   0.0615   0.0632   0.0745
  0.0756   0.0792   0.0802   0.0841   0.0848   0.0936   0.0949   0.0963
  0.0992   0.1043   0.1055   0.1074   0.1087   0.1182   0.1193   0.1220
  0.1228   0.1246   0.1266   0.1282   0.1332   0.1367   0.1388   0.1453
  0.1491   0.1538   0.1568   0.1580   0.1585   0.1641   0.1662   0.1770
  0.1790   0.1818   0.1875   0.1879   0.1923   0.1985   0.2016   0.2063
  0.2064   0.2101   0.2186   0.2195   0.2263   0.2288   0.2315   0.2418
  0.2429   0.2455   0.2498   0.2527   0.2549   0.2567   0.2595   0.2660
  0.2687   0.2736   0.2747   0.2797   0.2812   0.2820   0.2879   0.2913
  0.2936   0.2955   0.3022   0.3026   0.3088   0.3178   0.3265   0.3302
  0.3473   0.3582   0.3602   0.3832   0.4123   0.4255   0.4272   0.4284
  0.4367   0.4447   0.4455   0.4492   0.4569   0.4586   0.4625   0.4652
  0.4760   0.4819   0.4870   0.4877   0.4913   0.4978   0.5016   0.5043
  0.5105   0.5209   0.5326   0.5423   0.5511   0.5596   0.5682   0.5744
  0.5767   0.5821   0.5885   0.5938   0.6019   0.6039   0.6067   0.6096
  0.6166   0.6246   0.6286   0.6360   0.6455   0.6471   0.6562   0.6643
  0.6780   0.6819   0.6891   0.6909   0.7137   0.7300   0.7367   0.7655
  0.7855   0.7870   0.7898   0.8084   0.8208   0.8259   0.8302   0.8333
  0.8344   0.8373   0.8384   0.8412   0.8491   0.8500   0.8529   0.8554
  0.8574   0.8603   0.8612   0.8667   0.8704   0.8742   0.8922   0.8928
  0.8945   0.9003   0.9022   0.9067   0.9207   0.9270   0.9286   0.9347
  0.9408   0.9415   0.9426   0.9472   0.9555   0.9612   0.9671   0.9774
  0.9813   0.9960   1.0034   1.0138   1.0257   1.0347   1.0408   1.0443
  1.0572   1.0683   1.0905   1.0986   1.1121   1.1518   1.1525   1.1761
  1.1843   1.2092   1.2202   1.2348   1.2521   1.2574   1.2605   1.2737
  1.2738   1.2775   1.2853   1.2898   1.2953   1.3189   1.3195   1.3253
  1.3650   1.3878   1.3913   1.4077   1.4651   1.4726   1.4960   1.5029
  1.5130   1.5672   1.5743   1.5843   1.6042   1.6250   1.6480   1.6487
  1.6695   1.6859   1.6926   1.7033   1.7401   1.7595   1.7783   1.7843
  1.8072   1.8157   1.8229   1.8399   1.8689   1.8746   1.8789   1.9190
  1.9299   1.9475   1.9574   1.9609   1.9952   2.0180   2.0486   2.0698
  2.1131   2.1176   2.1310   2.1410   2.2207   2.2276   2.2305   2.2345
  2.2457   2.2466   2.2673   2.2720   2.2758   2.3112   2.3163   2.3250
  2.3376   2.3421   2.3460   2.3803   2.4089   2.4123   2.4134   2.4266
  2.4472   2.4537   2.4609   2.4804   2.5107   2.5245   2.5287   2.5581
  2.5650   2.5781   2.6047   2.6348   2.6390   2.6592   2.6642   2.6880
  2.6987   2.7060   2.7356   2.7411   2.7524   2.7753   2.7952   2.8193
  2.8231   2.8321   2.8623   2.8903   2.9602   2.9858   3.0508   3.0642
  3.0815   3.1031   3.1120   3.1199   3.1390   3.1452   3.2072   3.2334
  3.2539   3.2883   3.3442   3.4130   3.4956   3.5057   3.5460   3.6342
  3.6825   3.7746   3.8638   3.8813   3.9156   4.0421   4.1255   4.3106
  4.8008   4.8157   9.7378   9.7804   9.7824   9.8063   9.8127   9.8402
  9.8607  23.2815  23.5305  23.7676  23.8138  23.8525  23.9071  23.9204
 23.9594  23.9846  24.0278  24.0903  24.1402  25.7630  25.7848  25.8227
 25.8439  25.8557  25.9674  25.9739  26.0884  26.0901  26.1341  26.1904
 26.2661  26.3396  26.3614  26.4855  26.5463  26.6237  26.7097  26.7720
 26.8172  27.1415 215.7288 215.7742 215.7776 215.8055 215.8134 215.8500
215.8712
 --------------------------------------------------------------

          Ground-State Mulliken Net Atomic Charges

     Atom                 Charge (a.u.)
  ----------------------------------------
      1 C                    -0.662033
      2 C                    -1.266976
      3 Cl                    0.601270
      4 C                     0.063703
      5 Cl                    0.636958
      6 C                     0.136512
      7 Cl                    0.681436
      8 C                     0.040264
      9 Cl                    0.635990
     10 C                    -1.306318
     11 Cl                    0.611920
     12 C                     0.086014
     13 C                    -0.992240
     14 Cl                    0.436500
     15 C                    -0.248171
     16 H                     0.212420
     17 C                    -0.648341
     18 H                     0.194022
     19 C                     0.533541
     20 Cl                    0.495913
     21 C                    -0.457794
     22 H                     0.215411
  ----------------------------------------
  Sum of atomic charges =     0.000000

 -----------------------------------------------------------------
                    Cartesian Multipole Moments
 -----------------------------------------------------------------
    Charge (ESU x 10^10)
                -0.0000
    Dipole Moment (Debye)
         X       1.1689      Y      -0.2191      Z      -0.6257
       Tot       1.3438
    Quadrupole Moments (Debye-Ang)
        XX    -150.8628     XY      -4.5881     YY    -157.9904
        XZ      -3.2029     YZ       2.2705     ZZ    -158.2988
    Octopole Moments (Debye-Ang^2)
       XXX      33.6678    XXY     -24.0362    XYY      -2.0988
       YYY      -2.0242    XXZ     -17.5318    XYZ      12.8877
       YYZ       0.7829    XZZ       1.8275    YZZ      -7.8650
       ZZZ       7.5815
    Hexadecapole Moments (Debye-Ang^3)
      XXXX   -5617.9153   XXXY    -342.2037   XXYY   -1258.0277
      XYYY    -273.5521   YYYY   -1629.4244   XXXZ    1018.9171
      XXYZ      52.6765   XYYZ     380.3605   YYYZ     -45.6477
      XXZZ   -1577.9761   XYZZ    -109.3995   YYZZ    -929.4393
      XZZZ    1126.8790   YZZZ      17.3597   ZZZZ   -3919.5273
 -----------------------------------------------------------------
 Calculating analytic gradient of the SCF energy
 Gradient of SCF Energy
            1           2           3           4           5           6
    1   0.0000208   0.0000070   0.0000104   0.0000152   0.0000453   0.0000057
    2   0.0000035   0.0000026   0.0000336   0.0000154   0.0000294   0.0000157
    3   0.0000167  -0.0000021  -0.0000051   0.0000011   0.0000090   0.0000193
            7           8           9          10          11          12
    1   0.0000009   0.0000038  -0.0000141  -0.0000090   0.0000068  -0.0000090
    2   0.0000038  -0.0000000   0.0000035   0.0000020  -0.0000114  -0.0000060
    3   0.0000003   0.0000118   0.0000557   0.0000143   0.0000116  -0.0000001
           13          14          15          16          17          18
    1   0.0000203  -0.0000036  -0.0000188  -0.0000056  -0.0000138  -0.0000133
    2  -0.0000231   0.0000195  -0.0000081  -0.0000070  -0.0000011  -0.0000158
    3  -0.0000039   0.0000059   0.0000007  -0.0000051  -0.0000235  -0.0000206
           19          20          21          22
    1   0.0000005  -0.0000190  -0.0000188  -0.0000115
    2  -0.0000134  -0.0000191  -0.0000175  -0.0000064
    3  -0.0000272  -0.0000324  -0.0000093  -0.0000173
 Max gradient component =       5.573E-05
 RMS gradient           =       1.641E-05
 Gradient time:  CPU 296.43 s  wall 296.44 s
 Geometry Optimization Parameters
   NAtoms,    NIC,     NZ,  NCons,   NDum,   NFix, NCnnct, MaxDiis
       22     163      22       0       0       0       0       0

 Cartesian Hessian Update
 Hessian updated using BFGS update


** GEOMETRY OPTIMIZATION IN DELOCALIZED INTERNAL COORDINATES **
   Searching for a Minimum

   Optimization Cycle:  16

                       Coordinates (Angstroms)
     ATOM                X               Y               Z
      1  C         0.0048422980   -0.0079220763    0.0127481690
      2  C        -0.0242530057    0.4263378919    1.3431886258
      3  Cl        1.4679890489    0.9067373602    2.1045674758
      4  C        -1.2225508344    0.4737065829    2.0656194541
      5  Cl       -1.2323161690    1.0131150054    3.7153688620
      6  C        -2.4170184776    0.0796772890    1.4469322123
      7  Cl       -3.9085510573    0.1286159824    2.3332143566
      8  C        -2.4089830243   -0.3548260129    0.1144107623
      9  Cl       -3.8878161126   -0.8400435962   -0.6539583204
     10  C        -1.1990531193   -0.3938365462   -0.5887931936
     11  Cl       -1.1738012310   -0.9380533372   -2.2445011498
     12  C         1.2858230564   -0.0487815044   -0.7530419543
     13  C         2.1049266700   -1.1818008685   -0.7639054387
     14  Cl        1.6456751704   -2.6107188250    0.1444818411
     15  C         3.2912240550   -1.2050916325   -1.4909934685
     16  H         3.9071012433   -2.0950100253   -1.4836527475
     17  C         3.6789055775   -0.0886769415   -2.2233326360
     18  H         4.5989882764   -0.0984825001   -2.7930188704
     19  C         2.8686550946    1.0421854092   -2.2148320342
     20  Cl        3.3486384154    2.4583844840   -3.1346132097
     21  C         1.6839995337    1.0699149495   -1.4905885107
     22  H         1.0647863675    1.9575973879   -1.4971716653
   Point Group: c1    Number of degrees of freedom:    60


   Energy is  -3680.743502319

 Hessian updated using BFGS update

 60 Hessian modes will be used to form the next step
  Hessian Eigenvalues:
     0.001709    0.012321    0.018381    0.018820    0.020834    0.021350
     0.023170    0.023649    0.023739    0.023854    0.024077    0.024087
     0.024113    0.024118    0.024132    0.024149    0.024163    0.025495
     0.029108    0.085842    0.159718    0.159996    0.160228    0.189829
     0.223661    0.226540    0.235753    0.240560    0.247923    0.249874
     0.249988    0.250067    0.250157    0.255087    0.257635    0.288946
     0.295000    0.300859    0.300949    0.301082    0.301266    0.303378
     0.320644    0.355365    0.356667    0.356672    0.370659    0.377540
     0.419186    0.427372    0.429149    0.454986    0.461413    0.470041
     0.474526    0.476359    0.479100    0.486039    0.532912    0.586847

 Minimum search - taking simple RFO step
 Searching for Lamda that Minimizes Along All modes
 Value Taken    Lamda =   0.00000000
 Step Taken.  Stepsize is  0.001800

                             Maximum     Tolerance    Cnvgd?
         Gradient           0.000111      0.000300     YES
         Displacement       0.000978      0.001200     YES
         Energy change     -0.000000      0.000001     YES

 Final energy is   -3680.7435023194944     


 ******************************
 **  OPTIMIZATION CONVERGED  **
 ******************************

                       Coordinates (Angstroms)
     ATOM                X               Y               Z
      1  C         0.0048422980   -0.0079220763    0.0127481690
      2  C        -0.0242530057    0.4263378919    1.3431886258
      3  Cl        1.4679890489    0.9067373602    2.1045674758
      4  C        -1.2225508344    0.4737065829    2.0656194541
      5  Cl       -1.2323161690    1.0131150054    3.7153688620
      6  C        -2.4170184776    0.0796772890    1.4469322123
      7  Cl       -3.9085510573    0.1286159824    2.3332143566
      8  C        -2.4089830243   -0.3548260129    0.1144107623
      9  Cl       -3.8878161126   -0.8400435962   -0.6539583204
     10  C        -1.1990531193   -0.3938365462   -0.5887931936
     11  Cl       -1.1738012310   -0.9380533372   -2.2445011498
     12  C         1.2858230564   -0.0487815044   -0.7530419543
     13  C         2.1049266700   -1.1818008685   -0.7639054387
     14  Cl        1.6456751704   -2.6107188250    0.1444818411
     15  C         3.2912240550   -1.2050916325   -1.4909934685
     16  H         3.9071012433   -2.0950100253   -1.4836527475
     17  C         3.6789055775   -0.0886769415   -2.2233326360
     18  H         4.5989882764   -0.0984825001   -2.7930188704
     19  C         2.8686550946    1.0421854092   -2.2148320342
     20  Cl        3.3486384154    2.4583844840   -3.1346132097
     21  C         1.6839995337    1.0699149495   -1.4905885107
     22  H         1.0647863675    1.9575973879   -1.4971716653

Z-matrix Print:
$molecule
0 1
Cl
C  1 1.743037
C  2 1.399981 1 119.890901
C  2 1.400052 1 118.798744 3 179.730246 0
C  4 1.399821 2 118.424436 1 -179.926636 0
C  5 1.400024 4 121.246679 2 0.191005 0
C  3 1.401596 2 119.415134 1 179.759809 0
C  4 1.492989 2 120.654602 1 0.583753 0
C  8 1.397856 4 119.546481 2 89.035949 0
H  9 1.082335 8 119.776032 4 0.313160 0
C  9 1.388779 8 120.142831 4 -179.558322 0
C  11 1.391197 9 121.079465 8 0.008024 0
H  12 1.082216 11 120.380467 9 179.899666 0
C  12 1.390323 11 119.150545 9 -0.094959 0
H  14 1.082272 12 120.342462 11 -179.977054 0
C  14 1.391582 12 119.965940 11 0.098595 0
Cl 7 1.735673 3 119.942446 2 -179.803069 0
Cl 6 1.735722 5 120.383438 4 179.882580 0
Cl 3 1.735735 2 120.410266 1 -0.220642 0
Cl 5 1.742776 4 118.877645 2 179.889099 0
Cl 16 1.754390 14 118.689257 12 179.822869 0
Cl 11 1.755563 9 119.362867 8 179.968286 0
$end


 --------------------------------------------------------------

                    Orbital Energies (a.u.)
 --------------------------------------------------------------

 Alpha MOs
 -- Occupied --
********-101.5834-101.5832-101.5818-101.5818-101.5721-101.5706 -10.2885
-10.2853 -10.2852 -10.2840 -10.2840 -10.2649 -10.2624 -10.2459 -10.2338
-10.2170 -10.2156 -10.2151  -9.4991  -9.4980  -9.4979  -9.4966  -9.4966
 -9.4868  -9.4851  -7.2642  -7.2631  -7.2629  -7.2615  -7.2615  -7.2540
 -7.2530  -7.2528  -7.2527  -7.2519  -7.2519  -7.2515  -7.2515  -7.2514
 -7.2507  -7.2506  -7.2498  -7.2416  -7.2412  -7.2399  -7.2396  -0.9740
 -0.9347  -0.9280  -0.9137  -0.8951  -0.8826  -0.8723  -0.8471  -0.8411
 -0.8089  -0.7626  -0.7487  -0.7414  -0.6727  -0.6427  -0.6355  -0.6132
 -0.5647  -0.5495  -0.5300  -0.5218  -0.5008  -0.4865  -0.4760  -0.4715
 -0.4702  -0.4595  -0.4454  -0.4445  -0.4261  -0.4147  -0.4077  -0.4055
 -0.3941  -0.3856  -0.3652  -0.3620  -0.3612  -0.3579  -0.3482  -0.3379
 -0.3358  -0.3343  -0.3327  -0.3296  -0.3187  -0.2917  -0.2781  -0.2702
 -0.2641
 -- Virtual --
 -0.0669  -0.0653  -0.0613  -0.0548  -0.0478  -0.0162  -0.0106  -0.0055
  0.0012   0.0027   0.0044   0.0183   0.0217   0.0246   0.0278   0.0296
  0.0391   0.0449   0.0521   0.0550   0.0578   0.0615   0.0632   0.0745
  0.0756   0.0792   0.0802   0.0841   0.0848   0.0936   0.0949   0.0963
  0.0992   0.1043   0.1055   0.1074   0.1087   0.1182   0.1193   0.1220
  0.1228   0.1246   0.1266   0.1282   0.1332   0.1367   0.1388   0.1453
  0.1491   0.1538   0.1568   0.1580   0.1585   0.1641   0.1662   0.1770
  0.1790   0.1818   0.1875   0.1879   0.1923   0.1985   0.2016   0.2063
  0.2064   0.2101   0.2186   0.2195   0.2263   0.2288   0.2315   0.2418
  0.2429   0.2455   0.2498   0.2527   0.2549   0.2567   0.2595   0.2660
  0.2687   0.2736   0.2747   0.2797   0.2812   0.2820   0.2879   0.2913
  0.2936   0.2955   0.3022   0.3026   0.3088   0.3178   0.3265   0.3302
  0.3473   0.3582   0.3602   0.3832   0.4123   0.4255   0.4272   0.4284
  0.4367   0.4447   0.4455   0.4492   0.4569   0.4586   0.4625   0.4652
  0.4760   0.4819   0.4870   0.4877   0.4913   0.4978   0.5016   0.5043
  0.5105   0.5209   0.5326   0.5423   0.5511   0.5596   0.5682   0.5744
  0.5767   0.5821   0.5885   0.5938   0.6019   0.6039   0.6067   0.6096
  0.6166   0.6246   0.6286   0.6360   0.6455   0.6471   0.6562   0.6643
  0.6780   0.6819   0.6891   0.6909   0.7137   0.7300   0.7367   0.7655
  0.7855   0.7870   0.7898   0.8084   0.8208   0.8259   0.8302   0.8333
  0.8344   0.8373   0.8384   0.8412   0.8491   0.8500   0.8529   0.8554
  0.8574   0.8603   0.8612   0.8667   0.8704   0.8742   0.8922   0.8928
  0.8945   0.9003   0.9022   0.9067   0.9207   0.9270   0.9286   0.9347
  0.9408   0.9415   0.9426   0.9472   0.9555   0.9612   0.9671   0.9774
  0.9813   0.9960   1.0034   1.0138   1.0257   1.0347   1.0408   1.0443
  1.0572   1.0683   1.0905   1.0986   1.1121   1.1518   1.1525   1.1761
  1.1843   1.2092   1.2202   1.2348   1.2521   1.2574   1.2605   1.2737
  1.2738   1.2775   1.2853   1.2898   1.2953   1.3189   1.3195   1.3253
  1.3650   1.3878   1.3913   1.4077   1.4651   1.4726   1.4960   1.5029
  1.5130   1.5672   1.5743   1.5843   1.6042   1.6250   1.6480   1.6487
  1.6695   1.6859   1.6926   1.7033   1.7401   1.7595   1.7783   1.7843
  1.8072   1.8157   1.8229   1.8399   1.8689   1.8746   1.8789   1.9190
  1.9299   1.9475   1.9574   1.9609   1.9952   2.0180   2.0486   2.0698
  2.1131   2.1176   2.1310   2.1410   2.2207   2.2276   2.2305   2.2345
  2.2457   2.2466   2.2673   2.2720   2.2758   2.3112   2.3163   2.3250
  2.3376   2.3421   2.3460   2.3803   2.4089   2.4123   2.4134   2.4266
  2.4472   2.4537   2.4609   2.4804   2.5107   2.5245   2.5287   2.5581
  2.5650   2.5781   2.6047   2.6348   2.6390   2.6592   2.6642   2.6880
  2.6987   2.7060   2.7356   2.7411   2.7524   2.7753   2.7952   2.8193
  2.8231   2.8321   2.8623   2.8903   2.9602   2.9858   3.0508   3.0642
  3.0815   3.1031   3.1120   3.1199   3.1390   3.1452   3.2072   3.2334
  3.2539   3.2883   3.3442   3.4130   3.4956   3.5057   3.5460   3.6342
  3.6825   3.7746   3.8638   3.8813   3.9156   4.0421   4.1255   4.3106
  4.8008   4.8157   9.7378   9.7804   9.7824   9.8063   9.8127   9.8402
  9.8607  23.2815  23.5305  23.7676  23.8138  23.8525  23.9071  23.9204
 23.9594  23.9846  24.0278  24.0903  24.1402  25.7630  25.7848  25.8227
 25.8439  25.8557  25.9674  25.9739  26.0884  26.0901  26.1341  26.1904
 26.2661  26.3396  26.3614  26.4855  26.5463  26.6237  26.7097  26.7720
 26.8172  27.1415 215.7288 215.7742 215.7776 215.8055 215.8134 215.8500
215.8712
 --------------------------------------------------------------

          Ground-State Mulliken Net Atomic Charges

     Atom                 Charge (a.u.)
  ----------------------------------------
      1 C                    -0.662033
      2 C                    -1.266976
      3 Cl                    0.601270
      4 C                     0.063703
      5 Cl                    0.636958
      6 C                     0.136512
      7 Cl                    0.681436
      8 C                     0.040264
      9 Cl                    0.635990
     10 C                    -1.306318
     11 Cl                    0.611920
     12 C                     0.086014
     13 C                    -0.992240
     14 Cl                    0.436500
     15 C                    -0.248171
     16 H                     0.212420
     17 C                    -0.648341
     18 H                     0.194022
     19 C                     0.533541
     20 Cl                    0.495913
     21 C                    -0.457794
     22 H                     0.215411
  ----------------------------------------
  Sum of atomic charges =     0.000000

 -----------------------------------------------------------------
                    Cartesian Multipole Moments
 -----------------------------------------------------------------
    Charge (ESU x 10^10)
                -0.0000
    Dipole Moment (Debye)
         X       1.1689      Y      -0.2191      Z      -0.6257
       Tot       1.3438
    Quadrupole Moments (Debye-Ang)
        XX    -150.8628     XY      -4.5881     YY    -157.9904
        XZ      -3.2029     YZ       2.2705     ZZ    -158.2988
    Octopole Moments (Debye-Ang^2)
       XXX      33.6678    XXY     -24.0362    XYY      -2.0988
       YYY      -2.0242    XXZ     -17.5318    XYZ      12.8877
       YYZ       0.7829    XZZ       1.8275    YZZ      -7.8650
       ZZZ       7.5815
    Hexadecapole Moments (Debye-Ang^3)
      XXXX   -5617.9153   XXXY    -342.2037   XXYY   -1258.0277
      XYYY    -273.5521   YYYY   -1629.4244   XXXZ    1018.9171
      XXYZ      52.6765   XYYZ     380.3605   YYYZ     -45.6477
      XXZZ   -1577.9761   XYZZ    -109.3995   YYZZ    -929.4393
      XZZZ    1126.8790   YZZZ      17.3597   ZZZZ   -3919.5273
 -----------------------------------------------------------------
Archival summary:
1\1\november\OPT\ProcedureUnspecified\BasisUnspecified\l7123\taweetha\WedJan817:32:322020WedJan817:32:322020\0\\#,OPT,ProcedureUnspecified,BasisUnspecified,\\0,1\Cl\C,1,1.74304\C,2,1.39998,1,119.891\C,2,1.40005,1,118.799,3,179.73,0\C,4,1.39982,2,118.424,1,-179.927,0\C,5,1.40002,4,121.247,2,0.191005,0\C,3,1.4016,2,119.415,1,179.76,0\C,4,1.49299,2,120.655,1,0.583753,0\C,8,1.39786,4,119.546,2,89.0359,0\H,9,1.08233,8,119.776,4,0.31316,0\C,9,1.38878,8,120.143,4,-179.558,0\C,11,1.3912,9,121.079,8,0.0080236,0\H,12,1.08222,11,120.38,9,179.9,0\C,12,1.39032,11,119.151,9,-0.0949594,0\H,14,1.08227,12,120.342,11,-179.977,0\C,14,1.39158,12,119.966,11,0.0985951,0\Cl,7,1.73567,3,119.942,2,-179.803,0\Cl,6,1.73572,5,120.383,4,179.883,0\Cl,3,1.73573,2,120.41,1,-0.220642,0\Cl,5,1.74278,4,118.878,2,179.889,0\Cl,16,1.75439,14,118.689,12,179.823,0\Cl,11,1.75556,9,119.363,8,179.968,0\\\@

 Total job time:  18693.53s(wall), 18692.45s(cpu) 
 Wed Jan  8 17:32:32 2020

        *************************************************************
        *                                                           *
        *  Thank you very much for using Q-Chem.  Have a nice day.  *
        *                                                           *
        *************************************************************


 
User input: 2 of 2 
 
                  Welcome to Q-Chem
     A Quantum Leap Into The Future Of Chemistry


 Q-Chem 5.2 (devel), Q-Chem, Inc., Pleasanton, CA (2019)

 Yihan Shao,  Zhengting Gan,  E. Epifanovsky,  A. T. B. Gilbert,  M. Wormit,  
 J. Kussmann,  A. W. Lange,  A. Behn,  Jia Deng,  Xintian Feng,  D. Ghosh,  
 M. Goldey,  P. R. Horn,  L. D. Jacobson,  I. Kaliman,  T. Kus,  A. Landau,  
 Jie Liu,  E. I. Proynov,  R. M. Richard,  R. P. Steele,  E. J. Sundstrom,  
 H. L. Woodcock III,  P. M. Zimmerman,  D. Zuev,  B. Albrecht,  E. Alguire,  
 S. A. Baeppler,  D. Barton,  Z. Benda,  Y. A. Bernard,  E. J. Berquist,  
 K. B. Bravaya,  H. Burton,  D. Casanova,  Chun-Min Chang,  Yunqing Chen,  
 A. Chien,  K. D. Closser,  M. P. Coons,  S. Coriani,  S. Dasgupta,  
 A. L. Dempwolff,  M. Diedenhofen,  Hainam Do,  R. G. Edgar,  Po-Tung Fang,  
 S. Faraji,  S. Fatehi,  Qingguo Feng,  K. D. Fenk,  J. Fosso-Tande,  
 J. Gayvert,  Qinghui Ge,  A. Ghysels,  G. Gidofalvi,  J. Gomes,  
 J. Gonthier,  A. Gunina,  D. Hait,  M. W. D. Hanson-Heine,  
 P. H. P. Harbach,  A. W. Hauser,  M. F. Herbst,  J. E. Herr,  
 E. G. Hohenstein,  Z. C. Holden,  Kerwin Hui,  B. C. Huynh,  T.-C. Jagau,  
 Hyunjun Ji,  B. Kaduk,  K. Khistyaev,  Jaehoon Kim,  P. Klunzinger,  K. Koh,  
 D. Kosenkov,  L. Koulias,  T. Kowalczyk,  C. M. Krauter,  A. Kunitsa,  
 Ka Un Lao,  A. Laurent,  K. V. Lawler,  Joonho Lee,  D. Lefrancois,  
 S. Lehtola,  D. S. Levine,  Yi-Pei Li,  You-Sheng Lin,  Fenglai Liu,  
 E. Livshits,  A. Luenser,  P. Manohar,  E. Mansoor,  S. F. Manzer,  
 Shan-Ping Mao,  Yuezhi Mao,  N. Mardirossian,  A. V. Marenich,  
 T. Markovich,  L. A. Martinez-Martinez,  S. A. Maurer,  N. J. Mayhall,  
 S. C. McKenzie,  J.-M. Mewes,  P. Morgante,  A. F. Morrison,  
 J. W. Mullinax,  K. Nanda,  T. S. Nguyen-Beck,  R. Olivares-Amaya,  
 J. A. Parkhill,  Zheng Pei,  T. M. Perrine,  F. Plasser,  P. Pokhilko,  
 S. Prager,  A. Prociuk,  E. Ramos,  D. R. Rehn,  F. Rob,  M. Scheurer,  
 M. Schneider,  N. Sergueev,  S. M. Sharada,  S. Sharma,  D. W. Small,  
 T. Stauch,  T. Stein,  Yu-Chuan Su,  A. J. W. Thom,  A. Tkatchenko,  
 T. Tsuchimochi,  N. M. Tubman,  L. Vogt,  M. L. Vidal,  O. Vydrov,  
 M. A. Watson,  J. Wenzel,  M. de Wergifosse,  T. A. Wesolowski,  A. White,  
 J. Witte,  A. Yamada,  Jun Yang,  K. Yao,  S. Yeganeh,  S. R. Yost,  
 Zhi-Qiang You,  A. Zech,  Igor Ying Zhang,  Xing Zhang,  Yan Zhao,  
 Ying Zhu,  B. R. Brooks,  G. K. L. Chan,  C. J. Cramer,  M. S. Gordon,  
 W. J. Hehre,  A. Klamt,  M. W. Schmidt,  C. D. Sherrill,  D. G. Truhlar,  
 A. Aspuru-Guzik,  R. Baer,  A. T. Bell,  N. A. Besley,  Jeng-Da Chai,  
 A. E. DePrince, III,  R. A. DiStasio Jr.,  A. Dreuw,  B. D. Dunietz,  
 T. R. Furlani,  Chao-Ping Hsu,  Yousung Jung,  Jing Kong,  D. S. Lambrecht,  
 WanZhen Liang,  C. Ochsenfeld,  V. A. Rassolov,  L. V. Slipchenko,  
 J. E. Subotnik,  T. Van Voorhis,  J. M. Herbert,  A. I. Krylov,  
 P. M. W. Gill,  M. Head-Gordon

 Contributors to earlier versions of Q-Chem not listed above: 
 R. D. Adamson,  B. Austin,  J. Baker,  G. J. O. Beran,  K. Brandhorst,  
 S. T. Brown,  E. F. C. Byrd,  A. K. Chakraborty,  C.-L. Cheng,  
 Siu Hung Chien,  D. M. Chipman,  D. L. Crittenden,  H. Dachsel,  
 R. J. Doerksen,  A. D. Dutoi,  L. Fusti-Molnar,  W. A. Goddard III,  
 A. Golubeva-Zadorozhnaya,  S. R. Gwaltney,  G. Hawkins,  A. Heyden,  
 S. Hirata,  G. Kedziora,  F. J. Keil,  C. Kelley,  Jihan Kim,  R. A. King,  
 R. Z. Khaliullin,  P. P. Korambath,  W. Kurlancheek,  A. M. Lee,  M. S. Lee,  
 S. V. Levchenko,  Ching Yeh Lin,  D. Liotard,  R. C. Lochan,  I. Lotan,  
 P. E. Maslen,  N. Nair,  D. P. O'Neill,  D. Neuhauser,  E. Neuscamman,  
 C. M. Oana,  R. Olson,  B. Peters,  R. Peverati,  P. A. Pieniazek,  
 Y. M. Rhee,  J. Ritchie,  M. A. Rohrdanz,  E. Rosta,  N. J. Russ,  
 H. F. Schaefer III,  N. E. Schultz,  N. Shenvi,  A. C. Simmonett,  A. Sodt,  
 D. Stuck,  K. S. Thanthiriwatte,  V. Vanovschi,  Tao Wang,  A. Warshel,  
 C. F. Williams,  Q. Wu,  X. Xu,  W. Zhang

 Please cite Q-Chem as follows:
 Y. Shao et al., Mol. Phys. 113, 184-215 (2015)
 DOI: 10.1080/00268976.2014.952696

 Q-Chem 5.2.1 for Intel X86 EM64T Linux

 Parts of Q-Chem use Armadillo 8.300.2 (Tropical Shenanigans).
 http://arma.sourceforge.net/

 Q-Chem begins on Wed Jan  8 17:32:32 2020  

Host: 
0

     Scratch files written to /scratch/taweetham/qchem6632//
NAlpha2: 194
NElect   194
Mult     1
The previous job contains 0 fragments, simply inherited here

 Q-Chem warning in module libgen/rem_setup.C, line 2168:

 Setting Thresh to 1e-14


Checking the input file for inconsistencies... 	...done.

--------------------------------------------------------------
User input:
--------------------------------------------------------------

$MOLECULE
READ
$END

$REM
   JOB_TYPE 	FREQUENCY
   BASIS 	6-311++G**
   METHOD	B3LYP
   SCF_GUESS_ALWAYS     TRUE
   S2THRESH     15
   THRESH       15
   MEM_TOTAL    10000
$END

--------------------------------------------------------------
 ----------------------------------------------------------------
             Standard Nuclear Orientation (Angstroms)
    I     Atom           X                Y                Z
 ----------------------------------------------------------------
    1      C       0.0466035455     0.0071483909     0.0181057637
    2      C      -0.6724470704     1.2040099846    -0.0818372350
    3      Cl      0.1918391530     2.7148857791     0.0049464602
    4      C      -2.0632078261     1.2044190167    -0.2426232238
    5      Cl     -2.9328180154     2.7019068361    -0.3611064140
    6      C      -2.7506865467    -0.0155091089    -0.3053473442
    7      Cl     -4.4754591341    -0.0286854895    -0.4991162167
    8      C      -2.0480805634    -1.2245842036    -0.2107251994
    9      Cl     -2.8977230797    -2.7359979131    -0.2914137775
   10      C      -0.6575034078    -1.2010236341    -0.0504502038
   11      Cl      0.2279199582    -2.6971855823     0.0748625952
   12      C       1.5305121221     0.0151404601     0.1823226094
   13      C       2.1347693588     0.0403445137     1.4428858058
   14      Cl      1.1482080793     0.0712287334     2.8932750373
   15      C       3.5198700426     0.0381605710     1.5770210905
   16      H       3.9628825499     0.0570517939     2.5642882191
   17      C       4.3271100361     0.0102116109     0.4453931348
   18      H       5.4051513733     0.0066090954     0.5402858364
   19      C       3.7313665594    -0.0132018043    -0.8115751557
   20      Cl      4.7404946803    -0.0471231640    -2.2477196454
   21      C       2.3495224153    -0.0110251151    -0.9501696370
   22      H       1.9031461775    -0.0317013757    -1.9359531534
 ----------------------------------------------------------------
 Molecular Point Group                 C1    NOp =  1
 Largest Abelian Subgroup              C1    NOp =  1
 Nuclear Repulsion Energy =        2386.90210541 hartrees
 There are       97 alpha and       97 beta electrons
 Requested basis set is 6-311++G(d,p)
 There are 178 shells and 495 basis functions

 Total QAlloc Memory Limit  10000 MB
 Mega-Array Size       188 MB
 MEM_STATIC part       192 MB
 A cutoff of  1.0D-15 yielded  11675 shell pairs
 There are    100185 function pairs (    107730 Cartesian)
 Smallest overlap matrix eigenvalue = 1.12E-07
 Linear dependence detected in AO basis
 Number of orthogonalized atomic orbitals = 490
 Maximum deviation from orthogonality = 8.123E-10
 Guess from superposition of atomic densities
 Warning:  Energy on first SCF cycle will be non-variational
 SAD guess density has 194.000000 electrons

 -----------------------------------------------------------------------
  General SCF calculation program by
  Eric Jon Sundstrom, Paul Horn, Yuezhi Mao, Dmitri Zuev, Alec White,
  David Stuck, Shaama M.S., Shane Yost, Joonho Lee, David Small,
  Daniel Levine, Susi Lehtola, Hugh Burton, Evgeny Epifanovsky,
  Bang C. Huynh
 -----------------------------------------------------------------------
 Exchange:     0.2000 Hartree-Fock + 0.0800 Slater + 0.7200 B88
 Correlation:  0.1900 VWN1RPA + 0.8100 LYP
 Using SG-1 standard quadrature grid
 A restricted SCF calculation will be
 performed using DIIS
 SCF converges when DIIS error is below 1.0e-08
 ---------------------------------------
  Cycle       Energy         DIIS error
 ---------------------------------------
    1   -3685.2047653197      2.73e-02  
    2   -3680.6378021028      1.86e-03  
    3   -3680.5909497698      2.16e-03  
    4   -3680.7349384270      5.13e-04  
    5   -3680.7413314311      2.63e-04  
    6   -3680.7432641890      9.39e-05  
    7   -3680.7435298917      2.13e-05  
    8   -3680.7435409441      8.97e-06  
    9   -3680.7435433110      2.23e-06  
   10   -3680.7435434397      9.22e-07  
   11   -3680.7435434652      1.70e-07  
   12   -3680.7435434659      7.96e-08  
   13   -3680.7435434661      2.08e-08  
   14   -3680.7435434660      4.79e-09  Convergence criterion met
 ---------------------------------------
 SCF time:   CPU 835.01s  wall 835.00s 
 SCF   energy in the final basis set =    -3680.7435434660
 Total energy in the final basis set =    -3680.7435434660

 --------------------------------------------------------------

                    Orbital Energies (a.u.)
 --------------------------------------------------------------

 Alpha MOs
 -- Occupied --
********-101.5833-101.5833-101.5819-101.5819-101.5721-101.5705 -10.2885
-10.2853 -10.2852 -10.2841 -10.2841 -10.2648 -10.2623 -10.2459 -10.2338
-10.2169 -10.2156 -10.2150  -9.4991  -9.4980  -9.4979  -9.4967  -9.4967
 -9.4868  -9.4851  -7.2640  -7.2631  -7.2630  -7.2616  -7.2616  -7.2539
 -7.2531  -7.2529  -7.2528  -7.2519  -7.2518  -7.2516  -7.2515  -7.2515
 -7.2506  -7.2506  -7.2498  -7.2417  -7.2411  -7.2400  -7.2394  -0.9740
 -0.9346  -0.9280  -0.9137  -0.8951  -0.8827  -0.8723  -0.8471  -0.8411
 -0.8089  -0.7625  -0.7488  -0.7414  -0.6727  -0.6427  -0.6356  -0.6132
 -0.5647  -0.5495  -0.5300  -0.5217  -0.5008  -0.4865  -0.4760  -0.4715
 -0.4702  -0.4595  -0.4454  -0.4445  -0.4260  -0.4147  -0.4077  -0.4054
 -0.3941  -0.3856  -0.3652  -0.3620  -0.3612  -0.3580  -0.3482  -0.3379
 -0.3359  -0.3343  -0.3327  -0.3297  -0.3187  -0.2917  -0.2781  -0.2702
 -0.2640
 -- Virtual --
 -0.0669  -0.0653  -0.0614  -0.0548  -0.0478  -0.0162  -0.0106  -0.0056
  0.0012   0.0027   0.0044   0.0182   0.0217   0.0248   0.0278   0.0296
  0.0394   0.0446   0.0520   0.0550   0.0577   0.0615   0.0631   0.0745
  0.0757   0.0791   0.0802   0.0840   0.0848   0.0935   0.0951   0.0963
  0.0991   0.1043   0.1055   0.1073   0.1087   0.1182   0.1194   0.1220
  0.1227   0.1252   0.1268   0.1283   0.1329   0.1369   0.1387   0.1456
  0.1495   0.1538   0.1568   0.1583   0.1589   0.1639   0.1663   0.1767
  0.1791   0.1818   0.1875   0.1879   0.1922   0.1989   0.2017   0.2061
  0.2061   0.2100   0.2188   0.2197   0.2265   0.2286   0.2323   0.2415
  0.2429   0.2455   0.2494   0.2528   0.2550   0.2566   0.2592   0.2660
  0.2685   0.2735   0.2747   0.2797   0.2806   0.2820   0.2878   0.2912
  0.2938   0.2956   0.3022   0.3026   0.3081   0.3177   0.3266   0.3302
  0.3475   0.3581   0.3603   0.3833   0.4124   0.4255   0.4270   0.4283
  0.4365   0.4447   0.4451   0.4489   0.4570   0.4586   0.4624   0.4652
  0.4758   0.4816   0.4869   0.4875   0.4914   0.4978   0.5018   0.5044
  0.5104   0.5210   0.5329   0.5420   0.5514   0.5596   0.5683   0.5744
  0.5766   0.5819   0.5883   0.5939   0.6018   0.6036   0.6071   0.6096
  0.6165   0.6240   0.6286   0.6360   0.6455   0.6471   0.6564   0.6641
  0.6781   0.6816   0.6893   0.6912   0.7137   0.7299   0.7366   0.7657
  0.7855   0.7870   0.7898   0.8085   0.8208   0.8258   0.8302   0.8334
  0.8344   0.8373   0.8384   0.8412   0.8493   0.8501   0.8529   0.8554
  0.8575   0.8604   0.8612   0.8670   0.8705   0.8743   0.8922   0.8927
  0.8945   0.9003   0.9022   0.9068   0.9208   0.9270   0.9285   0.9348
  0.9409   0.9415   0.9426   0.9473   0.9556   0.9612   0.9671   0.9774
  0.9814   0.9960   1.0034   1.0138   1.0257   1.0348   1.0409   1.0445
  1.0573   1.0683   1.0905   1.0985   1.1121   1.1518   1.1525   1.1763
  1.1842   1.2092   1.2203   1.2348   1.2521   1.2574   1.2605   1.2737
  1.2739   1.2774   1.2855   1.2896   1.2952   1.3188   1.3195   1.3253
  1.3649   1.3879   1.3911   1.4077   1.4652   1.4726   1.4960   1.5030
  1.5131   1.5670   1.5744   1.5843   1.6042   1.6251   1.6480   1.6487
  1.6695   1.6859   1.6926   1.7033   1.7401   1.7595   1.7782   1.7843
  1.8072   1.8157   1.8230   1.8399   1.8689   1.8746   1.8789   1.9190
  1.9299   1.9475   1.9574   1.9610   1.9952   2.0181   2.0486   2.0698
  2.1131   2.1176   2.1310   2.1410   2.2207   2.2276   2.2305   2.2345
  2.2456   2.2466   2.2672   2.2720   2.2756   2.3112   2.3163   2.3250
  2.3376   2.3421   2.3460   2.3803   2.4090   2.4123   2.4135   2.4261
  2.4473   2.4537   2.4610   2.4805   2.5107   2.5245   2.5288   2.5581
  2.5650   2.5782   2.6047   2.6349   2.6391   2.6591   2.6642   2.6880
  2.6987   2.7060   2.7356   2.7411   2.7524   2.7753   2.7952   2.8193
  2.8232   2.8321   2.8623   2.8903   2.9603   2.9858   3.0508   3.0642
  3.0815   3.1031   3.1119   3.1199   3.1390   3.1452   3.2071   3.2334
  3.2539   3.2883   3.3443   3.4130   3.4956   3.5057   3.5460   3.6342
  3.6824   3.7746   3.8638   3.8813   3.9156   4.0421   4.1255   4.3106
  4.8007   4.8157   9.7378   9.7805   9.7824   9.8064   9.8126   9.8401
  9.8606  23.2814  23.5306  23.7675  23.8138  23.8526  23.9071  23.9204
 23.9594  23.9846  24.0278  24.0904  24.1402  25.7631  25.7847  25.8225
 25.8438  25.8558  25.9674  25.9738  26.0885  26.0901  26.1342  26.1904
 26.2661  26.3395  26.3612  26.4856  26.5460  26.6237  26.7095  26.7718
 26.8171  27.1413 215.7288 215.7743 215.7775 215.8055 215.8133 215.8500
215.8711
 --------------------------------------------------------------

          Ground-State Mulliken Net Atomic Charges

     Atom                 Charge (a.u.)
  ----------------------------------------
      1 C                    -0.671869
      2 C                    -1.253577
      3 Cl                    0.596484
      4 C                     0.066778
      5 Cl                    0.637306
      6 C                     0.126218
      7 Cl                    0.681746
      8 C                     0.042829
      9 Cl                    0.636058
     10 C                    -1.293108
     11 Cl                    0.607220
     12 C                     0.094513
     13 C                    -0.999295
     14 Cl                    0.438298
     15 C                    -0.253685
     16 H                     0.212015
     17 C                    -0.649798
     18 H                     0.194079
     19 C                     0.538107
     20 Cl                    0.494919
     21 C                    -0.460203
     22 H                     0.214966
  ----------------------------------------
  Sum of atomic charges =     0.000000

 -----------------------------------------------------------------
                    Cartesian Multipole Moments
 -----------------------------------------------------------------
    Charge (ESU x 10^10)
                 0.0000
    Dipole Moment (Debye)
         X       1.2975      Y       0.0054      Z       0.3395
       Tot       1.3412
    Quadrupole Moments (Debye-Ang)
        XX    -150.8304     XY       0.1073     YY    -159.2838
        XZ       6.0087     YZ       0.0363     ZZ    -156.9013
    Octopole Moments (Debye-Ang^2)
       XXX       9.8752    XXY       0.5106    XYY     -14.0468
       YYY      -0.1588    XXZ      35.3304    XYZ       0.1680
       YYZ      -0.7529    XZZ      -4.0832    YZZ      -0.0266
       ZZZ      -1.2523
    Hexadecapole Moments (Debye-Ang^3)
      XXXX   -7091.8577   XXXY       2.1358   XXYY   -1659.9743
      XYYY      -0.4515   YYYY   -2496.5609   XXXZ     168.7015
      XXYZ       0.5586   XYYZ      -0.7683   YYYZ      -2.2064
      XXZZ   -1462.6461   XYZZ      -0.3302   YYZZ    -697.6075
      XZZZ     -14.4541   YZZZ       1.1143   ZZZZ   -1465.8066
 -----------------------------------------------------------------
 Calculating MO derivatives via CPSCF
    1     0    69    0.0174167  
    2     0    69    0.0053303  
    3     0    69    0.0005958  
    4     0    69    0.0000521  
    5    54    15    0.0000034  
    6    69     0    0.0000002  Converged
 Time for AOints: 1448.2 s (CPU) 1448.2 s (wall)
 ------------------------------------------------------------------------------
                     AOints        : Timing summary (seconds)
 ------------------------------------------------------------------------------
     job step          cpu (% of tot)      sys (% of tot)     wall (% of tot)
 ------------------------------------------------------------------------------
  AOints            0.1448E+04 (10.0)   0.7000E-05 ( 1.9)   0.1448E+04 (10.0)
 ------------------------------------------------------------------------------
   Grand Totals     0.1452E+05          0.3690E-03          0.1452E+05
 ------------------------------------------------------------------------------
 Polarizability Matrix (a.u.)
            1           2           3
    1-296.6399916   0.3549815   5.7935312
    2   0.3549815-216.2142085  -0.1801915
    3   5.7935312  -0.1801915-181.0527719
 Calculating analytic Hessian of the SCF energy

 Direct stationary perturbation theory relativistic correction:

 rels  =       5.537984580469
 relv  =     -21.489655433266
 rel2e =       6.012054491001
 E_rel =      -9.939616361796

 Hessian of the SCF Energy
            1           2           3           4           5           6
    1   0.6304538   0.0000202   0.0541370  -0.1647394   0.1168660  -0.0144213
    2   0.0000202   0.6186337  -0.0052776   0.0568579  -0.2358606   0.0095340
    3   0.0541370  -0.0052776   0.1748990  -0.0133730   0.0170626  -0.0594976
    4  -0.1647394   0.0568579  -0.0133730   0.5832358  -0.0461090   0.0562221
    5   0.1168660  -0.2358606   0.0170626  -0.0461090   0.5291161  -0.0114573
    6  -0.0144213   0.0095340  -0.0594976   0.0562221  -0.0114573   0.1207381
    7   0.0048037   0.0001650  -0.0000921  -0.0691138  -0.0513333  -0.0049784
    8  -0.0192154  -0.0409358  -0.0018707  -0.0547076  -0.1318062  -0.0048045
    9   0.0004631   0.0004016   0.0043537  -0.0054391  -0.0047944  -0.0238199
   10  -0.0240788   0.0747901  -0.0042726  -0.2931594  -0.0304208  -0.0276379
   11   0.0236840   0.0312582   0.0026163   0.0314976  -0.0957629   0.0039532
   12  -0.0036416   0.0081177   0.0038008  -0.0276599  -0.0030529  -0.0586577
   13  -0.0030289  -0.0041372  -0.0007089  -0.0201404   0.0328215  -0.0031025
   14  -0.0002742   0.0027113  -0.0000203   0.0122148  -0.0176154   0.0014968
   15  -0.0007638  -0.0004440   0.0035009  -0.0027794   0.0040046   0.0026464
   16   0.0007070   0.0004057  -0.0000443  -0.0261252  -0.0234004  -0.0032428
   17   0.0003978  -0.0661419   0.0008974  -0.0806334   0.0315682  -0.0089366
   18  -0.0001929   0.0009009   0.0015806  -0.0022277  -0.0030218   0.0036195
   19  -0.0018478  -0.0000124   0.0001650   0.0039696  -0.0024847   0.0000399
   20  -0.0000150   0.0004001  -0.0000169   0.0008703  -0.0032908   0.0001473
   21  -0.0000823  -0.0000237  -0.0010246  -0.0000200  -0.0001846   0.0035532
   22  -0.0227972  -0.0755174  -0.0022418  -0.0536640   0.0296158  -0.0062567
   23  -0.0244193   0.0296865  -0.0033549   0.0290381  -0.0164230   0.0034718
   24  -0.0028964  -0.0088561   0.0041103  -0.0066519   0.0035759   0.0001635
   25  -0.0030636   0.0040444  -0.0008202   0.0003265  -0.0000430   0.0002040
   26   0.0001928   0.0027784   0.0000316   0.0000515  -0.0000514   0.0000616
   27  -0.0007707   0.0004536   0.0034906   0.0001541  -0.0000098  -0.0007721
   28  -0.1625642  -0.0560732  -0.0116403   0.0640379  -0.0278410   0.0063500
   29  -0.1159746  -0.2380677  -0.0125551   0.0295552  -0.0630222   0.0036788
   30  -0.0111108  -0.0050088  -0.0590339   0.0056284  -0.0017820   0.0065716
   31   0.0045006   0.0004252  -0.0001325  -0.0010579  -0.0018316  -0.0004563
   32   0.0197086  -0.0407355   0.0030464  -0.0048545   0.0012784  -0.0004341
   33  -0.0000514   0.0007439   0.0043024  -0.0003555  -0.0003083   0.0036828
   34  -0.2135898  -0.0009233  -0.0159078  -0.0210797   0.0118442  -0.0019365
   35  -0.0008539  -0.0760384  -0.0003906   0.0266340   0.0041912   0.0040895
   36  -0.0155211  -0.0002856  -0.0800910  -0.0035876   0.0005603   0.0036813
   37  -0.0178555  -0.0006216  -0.0287471  -0.0013127  -0.0032983  -0.0003035
   38  -0.0003320   0.0035819   0.0000298   0.0006063  -0.0010813  -0.0018574
   39  -0.0114148  -0.0000519   0.0013793   0.0030340   0.0002433  -0.0007037
   40  -0.0017672  -0.0000560  -0.0025783   0.0006363   0.0000874  -0.0009902
   41   0.0001017  -0.0023051   0.0000335   0.0004342  -0.0002366   0.0005829
   42   0.0025322   0.0000435  -0.0010068  -0.0009946  -0.0005808  -0.0010101
   43   0.0007769  -0.0000259  -0.0019370  -0.0004597  -0.0002164   0.0001246
   44  -0.0000696   0.0054103  -0.0002506  -0.0008848  -0.0003012   0.0000435
   45  -0.0015290  -0.0001956  -0.0048047  -0.0003482  -0.0010113  -0.0000304
   46  -0.0000871  -0.0000236  -0.0012852  -0.0001937  -0.0002887  -0.0000039
   47   0.0000068   0.0002185   0.0000111  -0.0000789   0.0001482   0.0001136
   48   0.0001735   0.0000010   0.0001541  -0.0000236  -0.0000493   0.0000140
   49   0.0010032   0.0000042   0.0004621  -0.0002292  -0.0003901  -0.0000174
   50  -0.0000098  -0.0010698   0.0000089   0.0001985   0.0001370  -0.0002683
   51  -0.0007059  -0.0000052  -0.0015322   0.0000673   0.0001310   0.0002947
   52  -0.0000854  -0.0000032  -0.0000057   0.0000139  -0.0000382  -0.0000005
   53   0.0000036  -0.0005469   0.0000163   0.0000787   0.0000554   0.0000084
   54  -0.0000066   0.0000137   0.0001093   0.0000031  -0.0000195  -0.0000021
   55   0.0009806   0.0000805   0.0029650  -0.0004325  -0.0001885  -0.0002344
   56   0.0000536   0.0068968  -0.0002419  -0.0010723  -0.0002777   0.0007363
   57   0.0036767  -0.0002269  -0.0022720  -0.0001139  -0.0000441  -0.0000445
   58  -0.0000106   0.0000352   0.0012191  -0.0002382  -0.0005134  -0.0000495
   59  -0.0000136   0.0000965  -0.0000164  -0.0000433   0.0000125  -0.0001343
   60  -0.0004627  -0.0000154  -0.0005130   0.0001817   0.0004247   0.0000358
   61  -0.0287090   0.0005566   0.0242017  -0.0004270  -0.0032112   0.0006621
   62   0.0001802   0.0040896   0.0001149  -0.0003959  -0.0013166   0.0000533
   63   0.0040928   0.0000703   0.0073331  -0.0020962   0.0004865  -0.0005765
   64   0.0010146   0.0000074   0.0006339   0.0001496   0.0003735   0.0000168
   65  -0.0000396  -0.0040595   0.0001272   0.0007357   0.0005382  -0.0000783
   66  -0.0015127   0.0001094   0.0007623   0.0003760  -0.0001756   0.0001147
            7           8           9          10          11          12
    1   0.0048037  -0.0192154   0.0004631  -0.0240788   0.0236840  -0.0036416
    2   0.0001650  -0.0409358   0.0004016   0.0747901   0.0312582   0.0081177
    3  -0.0000921  -0.0018707   0.0043537  -0.0042726   0.0026163   0.0038008
    4  -0.0691138  -0.0547076  -0.0054391  -0.2931594   0.0314976  -0.0276599
    5  -0.0513333  -0.1318062  -0.0047944  -0.0304208  -0.0957629  -0.0030529
    6  -0.0049784  -0.0048045  -0.0238199  -0.0276379   0.0039532  -0.0586577
    7   0.0977206   0.0780054   0.0095529  -0.0202244  -0.0328949  -0.0024465
    8   0.0780054   0.1915018   0.0071584  -0.0110769  -0.0176631  -0.0011395
    9   0.0095529   0.0071584   0.0130678  -0.0023924  -0.0034920   0.0030261
   10  -0.0202244  -0.0110769  -0.0023924   0.5798480   0.0381490   0.0539069
   11  -0.0328949  -0.0176631  -0.0034920   0.0381490   0.5381373  -0.0002244
   12  -0.0024465  -0.0011395   0.0030261   0.0539069  -0.0002244   0.1133445
   13  -0.0079963   0.0037270  -0.0009326  -0.0709877   0.0561199  -0.0065094
   14  -0.0039436   0.0031479  -0.0005056   0.0558880  -0.1347716   0.0074836
   15  -0.0008640   0.0004093  -0.0008777  -0.0064916   0.0073399  -0.0230662
   16  -0.0021919   0.0007897  -0.0006638  -0.1423792  -0.1154651  -0.0085930
   17   0.0044019   0.0020044   0.0003704  -0.0534483  -0.2465867  -0.0039291
   18  -0.0007167   0.0001223   0.0034445  -0.0096033  -0.0111260  -0.0543424
   19  -0.0012804  -0.0006446  -0.0001506  -0.0376331  -0.0030317  -0.0045922
   20  -0.0012467  -0.0001856  -0.0001308  -0.0231582  -0.0004031  -0.0025884
   21  -0.0001382  -0.0000644   0.0001498  -0.0043532  -0.0002652   0.0030410
   22   0.0006350  -0.0005493   0.0000601   0.0613687   0.0280358   0.0062848
   23  -0.0003665   0.0000965  -0.0000126  -0.0264472  -0.0546852  -0.0023292
   24   0.0001480  -0.0001099  -0.0008001   0.0069391   0.0039461   0.0047828
   25  -0.0004322  -0.0009199  -0.0000390  -0.0011043   0.0016324  -0.0005822
   26  -0.0009596  -0.0014756  -0.0001053   0.0044355   0.0012116   0.0005020
   27  -0.0000276  -0.0000720  -0.0001158  -0.0005796   0.0002019   0.0032687
   28  -0.0011470   0.0047937  -0.0004922  -0.0529824  -0.0295886  -0.0058407
   29   0.0017846   0.0013827   0.0003678  -0.0301745  -0.0173895  -0.0031701
   30  -0.0005366   0.0004970   0.0036737  -0.0054028  -0.0030792   0.0003263
   31   0.0003499  -0.0000817  -0.0000007   0.0006170   0.0003720   0.0001272
   32   0.0001146  -0.0019567   0.0000378   0.0005596   0.0001162   0.0000904
   33  -0.0000031   0.0000151   0.0001956   0.0000428  -0.0000124  -0.0008002
   34  -0.0023793  -0.0023573  -0.0000827   0.0009909   0.0018543  -0.0003518
   35   0.0037719  -0.0027787  -0.0001719   0.0013326  -0.0035772  -0.0002928
   36  -0.0000358  -0.0000273  -0.0023436  -0.0005613   0.0005423   0.0052984
   37   0.0004533   0.0012718  -0.0007048  -0.0005249   0.0000435   0.0007819
   38   0.0014278  -0.0008395   0.0011161  -0.0002241  -0.0001107   0.0001869
   39   0.0000888  -0.0005712  -0.0003004   0.0000341  -0.0002137  -0.0000749
   40  -0.0001268  -0.0001816  -0.0001542   0.0003448  -0.0002211   0.0001301
   41   0.0000525   0.0003048   0.0001674  -0.0001576  -0.0000988  -0.0000855
   42   0.0000843   0.0000078   0.0003206   0.0002168   0.0000780   0.0000196
   43   0.0003134  -0.0001382   0.0003831  -0.0000172   0.0000161   0.0000307
   44  -0.0000529   0.0000360  -0.0001245   0.0000518   0.0002029   0.0001289
   45   0.0002709   0.0003924  -0.0001316  -0.0000162  -0.0000789   0.0002040
   46   0.0000650   0.0001095  -0.0000243  -0.0000088  -0.0000126   0.0000611
   47  -0.0000161  -0.0001224  -0.0000380  -0.0000005   0.0000138  -0.0000094
   48  -0.0000057   0.0000155   0.0000062  -0.0000086   0.0000131  -0.0000202
   49  -0.0001975   0.0002852  -0.0000628   0.0000988   0.0000249   0.0000147
   50  -0.0002167   0.0001595   0.0000926  -0.0000519  -0.0000565   0.0000431
   51  -0.0000877  -0.0000141   0.0002614  -0.0000244   0.0000652  -0.0000073
   52   0.0000039   0.0000086   0.0000010   0.0000111  -0.0000185   0.0000046
   53   0.0000082  -0.0000479   0.0000031  -0.0000113  -0.0000135   0.0000002
   54  -0.0000005   0.0000067   0.0000099   0.0000058  -0.0000053  -0.0000093
   55   0.0005827  -0.0002225  -0.0003200  -0.0002170   0.0002710  -0.0000677
   56  -0.0000578  -0.0000136  -0.0002361   0.0001249   0.0002571  -0.0004204
   57  -0.0001072  -0.0001261  -0.0002711   0.0001178  -0.0002969   0.0001775
   58   0.0000302   0.0001819   0.0000600   0.0001140  -0.0002156  -0.0000653
   59   0.0000170  -0.0000260   0.0000209  -0.0000012   0.0000018   0.0000333
   60   0.0000146  -0.0001411  -0.0000198  -0.0001158   0.0002427  -0.0000042
   61   0.0002176   0.0010474   0.0008611   0.0000188  -0.0003349  -0.0009580
   62   0.0015183  -0.0006313  -0.0001356  -0.0001862   0.0000367   0.0005289
   63  -0.0001346   0.0003632   0.0001764   0.0001333  -0.0000234  -0.0002388
   64  -0.0000868  -0.0001263   0.0000783  -0.0001103   0.0000906  -0.0000319
   65  -0.0001795  -0.0001512   0.0000106   0.0000346  -0.0001184   0.0001257
   66   0.0000155  -0.0000464  -0.0000058   0.0000652  -0.0001848  -0.0000636
           13          14          15          16          17          18
    1  -0.0030289  -0.0002742  -0.0007638   0.0007070   0.0003978  -0.0001929
    2  -0.0041372   0.0027113  -0.0004440   0.0004057  -0.0661419   0.0009009
    3  -0.0007089  -0.0000203   0.0035009  -0.0000443   0.0008974   0.0015806
    4  -0.0201404   0.0122148  -0.0027794  -0.0261252  -0.0806334  -0.0022277
    5   0.0328215  -0.0176154   0.0040046  -0.0234004   0.0315682  -0.0030218
    6  -0.0031025   0.0014968   0.0026464  -0.0032428  -0.0089366   0.0036195
    7  -0.0079963  -0.0039436  -0.0008640  -0.0021919   0.0044019  -0.0007167
    8   0.0037270   0.0031479   0.0004093   0.0007897   0.0020044   0.0001223
    9  -0.0009326  -0.0005056  -0.0008777  -0.0006638   0.0003704   0.0034445
   10  -0.0709877   0.0558880  -0.0064916  -0.1423792  -0.0534483  -0.0096033
   11   0.0561199  -0.1347716   0.0073399  -0.1154651  -0.2465867  -0.0111260
   12  -0.0065094   0.0074836  -0.0230662  -0.0085930  -0.0039291  -0.0543424
   13   0.1016092  -0.0797738   0.0117231   0.0011979  -0.0001343  -0.0001984
   14  -0.0797738   0.1942037  -0.0109913   0.0201076  -0.0391812   0.0028105
   15   0.0117231  -0.0109913   0.0124346  -0.0004688   0.0005115   0.0033229
   16   0.0011979   0.0201076  -0.0004688   0.5068074  -0.0000958   0.0452045
   17  -0.0001343  -0.0391812   0.0005115  -0.0000958   0.6067128  -0.0062098
   18  -0.0001984   0.0028105   0.0033229   0.0452045  -0.0062098   0.1126392
   19   0.0004608  -0.0009430   0.0000895  -0.1654455  -0.0010202  -0.0160582
   20  -0.0090967  -0.0059061  -0.0009483  -0.0010546  -0.0390241   0.0000507
   21   0.0002587  -0.0000540  -0.0008463  -0.0160993   0.0000640  -0.0244013
   22  -0.0010294  -0.0044804  -0.0004497  -0.1444745   0.0545360  -0.0112048
   23  -0.0016771   0.0011173  -0.0001555   0.1165892  -0.2441872   0.0160818
   24  -0.0005300  -0.0004616   0.0032795  -0.0117710   0.0088517  -0.0548523
   25   0.0003798   0.0003026   0.0000057   0.0014995   0.0006382  -0.0001813
   26  -0.0002716  -0.0017533  -0.0000027  -0.0196200  -0.0393812  -0.0017301
   27   0.0000145   0.0000573   0.0002932   0.0000530   0.0005773   0.0033519
   28   0.0003259  -0.0000446   0.0001501  -0.0274973   0.0798303  -0.0043769
   29   0.0000525  -0.0000571  -0.0000101   0.0225791   0.0331857   0.0022195
   30   0.0001996  -0.0000763  -0.0007689  -0.0039758   0.0081814   0.0033548
   31  -0.0004588   0.0009746  -0.0000527  -0.0021298  -0.0044646  -0.0005955
   32   0.0009317  -0.0014453   0.0001018  -0.0008505   0.0019135  -0.0000888
   33  -0.0000631   0.0001373  -0.0001178  -0.0006432  -0.0003423   0.0034458
   34   0.0001946  -0.0006145  -0.0000242  -0.0007345  -0.0000145  -0.0000041
   35   0.0013549  -0.0004903   0.0002427   0.0000217  -0.0012045  -0.0000449
   36  -0.0001552   0.0000518   0.0001929   0.0002688  -0.0000029  -0.0012812
   37  -0.0003694   0.0002814   0.0000260   0.0004116   0.0000038  -0.0002888
   38   0.0000950   0.0000077   0.0000392  -0.0000066   0.0001516   0.0000738
   39   0.0005554  -0.0004654   0.0001070  -0.0001841  -0.0000236   0.0000923
   40   0.0000921  -0.0000156   0.0000072  -0.0000187  -0.0000111   0.0001058
   41   0.0000268   0.0000013   0.0000010   0.0000020   0.0001065  -0.0000155
   42  -0.0001954   0.0001856  -0.0000606   0.0000178  -0.0000124   0.0000477
   43   0.0000663  -0.0000302  -0.0000195  -0.0000216  -0.0000025   0.0000423
   44  -0.0001147   0.0000432  -0.0000328   0.0000034   0.0000283  -0.0000485
   45  -0.0000903   0.0001075   0.0000017   0.0000658  -0.0000034  -0.0000736
   46  -0.0000390   0.0000421   0.0000004   0.0000328  -0.0000001  -0.0000154
   47   0.0000042  -0.0000134  -0.0000005  -0.0000007  -0.0000164   0.0000018
   48  -0.0000059   0.0000042   0.0000020   0.0000131   0.0000010   0.0000072
   49  -0.0001512   0.0001234  -0.0000154   0.0001571   0.0000059   0.0000116
   50   0.0000495  -0.0000022   0.0000203  -0.0000048  -0.0000249   0.0000307
   51   0.0000802  -0.0000842  -0.0000152  -0.0000976  -0.0000004   0.0000204
   52  -0.0000034   0.0000083  -0.0000007   0.0000138   0.0000002  -0.0000024
   53   0.0000138  -0.0000174   0.0000003   0.0000001   0.0000024   0.0000000
   54  -0.0000053   0.0000056  -0.0000011   0.0000040   0.0000003   0.0000037
   55   0.0001805  -0.0001748   0.0000517  -0.0002486  -0.0000018  -0.0000538
   56  -0.0001822   0.0000279  -0.0000214   0.0000133   0.0001042  -0.0000446
   57  -0.0002869   0.0003059  -0.0000212   0.0004439   0.0000060  -0.0000183
   58  -0.0001524   0.0001793  -0.0000248   0.0002373   0.0000029   0.0000690
   59   0.0000004   0.0000083   0.0000027  -0.0000068  -0.0000243   0.0000056
   60   0.0001785  -0.0001974   0.0000298  -0.0002710  -0.0000027  -0.0000419
   61  -0.0001899   0.0002259  -0.0000969   0.0002908   0.0000132   0.0002746
   62   0.0001134   0.0000758  -0.0000648  -0.0000111   0.0000357   0.0000331
   63  -0.0001937   0.0001496  -0.0000292  -0.0000801   0.0000011   0.0000808
   64   0.0000399  -0.0000534  -0.0000027  -0.0000773  -0.0000025   0.0000176
   65   0.0000771  -0.0000910  -0.0000021   0.0000001  -0.0000472  -0.0000009
   66  -0.0000324   0.0000603  -0.0000068   0.0000720   0.0000040  -0.0000047
           19          20          21          22          23          24
    1  -0.0018478  -0.0000150  -0.0000823  -0.0227972  -0.0244193  -0.0028964
    2  -0.0000124   0.0004001  -0.0000237  -0.0755174   0.0296865  -0.0088561
    3   0.0001650  -0.0000169  -0.0010246  -0.0022418  -0.0033549   0.0041103
    4   0.0039696   0.0008703  -0.0000200  -0.0536640   0.0290381  -0.0066519
    5  -0.0024847  -0.0032908  -0.0001846   0.0296158  -0.0164230   0.0035759
    6   0.0000399   0.0001473   0.0035532  -0.0062567   0.0034718   0.0001635
    7  -0.0012804  -0.0012467  -0.0001382   0.0006350  -0.0003665   0.0001480
    8  -0.0006446  -0.0001856  -0.0000644  -0.0005493   0.0000965  -0.0001099
    9  -0.0001506  -0.0001308   0.0001498   0.0000601  -0.0000126  -0.0008001
   10  -0.0376331  -0.0231582  -0.0043532   0.0613687  -0.0264472   0.0069391
   11  -0.0030317  -0.0004031  -0.0002652   0.0280358  -0.0546852   0.0039461
   12  -0.0045922  -0.0025884   0.0030410   0.0062848  -0.0023292   0.0047828
   13   0.0004608  -0.0090967   0.0002587  -0.0010294  -0.0016771  -0.0005300
   14  -0.0009430  -0.0059061  -0.0000540  -0.0044804   0.0011173  -0.0004616
   15   0.0000895  -0.0009483  -0.0008463  -0.0004497  -0.0001555   0.0032795
   16  -0.1654455  -0.0010546  -0.0160993  -0.1444745   0.1165892  -0.0117710
   17  -0.0010202  -0.0390241   0.0000640   0.0545360  -0.2441872   0.0088517
   18  -0.0160582   0.0000507  -0.0244013  -0.0112048   0.0160818  -0.0548523
   19   0.2371543   0.0014564   0.0256092  -0.0379689   0.0024392  -0.0047019
   20   0.0014564   0.0574546  -0.0003858   0.0225899  -0.0000042   0.0026063
   21   0.0256092  -0.0003858   0.0136916  -0.0049671   0.0002874   0.0029566
   22  -0.0379689   0.0225899  -0.0049671   0.5811062  -0.0358231   0.0550246
   23   0.0024392  -0.0000042   0.0002874  -0.0358231   0.5378823  -0.0099392
   24  -0.0047019   0.0026063   0.0029566   0.0550246  -0.0099392   0.1136277
   25   0.0003321   0.0092035   0.0000211  -0.0699811  -0.0557204  -0.0050336
   26   0.0010311  -0.0057130   0.0001900  -0.0554555  -0.1372621  -0.0047524
   27   0.0000423   0.0011007  -0.0008590  -0.0050311  -0.0046489  -0.0227315
   28   0.0039352  -0.0007751   0.0000043  -0.2931735  -0.0349329  -0.0267919
   29   0.0025926  -0.0032620   0.0003670   0.0269726  -0.0957672   0.0035399
   30  -0.0000202   0.0000294   0.0035508  -0.0283015  -0.0034629  -0.0586935
   31  -0.0013025   0.0012293  -0.0001708  -0.0207578   0.0327625  -0.0033150
   32   0.0006231  -0.0001575   0.0000694   0.0109377  -0.0169484   0.0016034
   33  -0.0001668   0.0001376   0.0001457  -0.0027092   0.0039566   0.0028920
   34   0.0008827   0.0000078   0.0000957   0.0010032  -0.0018159  -0.0003180
   35   0.0000047   0.0000670   0.0000052  -0.0013068  -0.0036235   0.0005720
   36   0.0000637   0.0000019   0.0001141  -0.0005532  -0.0003257   0.0052598
   37  -0.0005391  -0.0000029  -0.0000120  -0.0004804  -0.0000329   0.0007633
   38   0.0000067   0.0000399  -0.0000054   0.0002232  -0.0001058  -0.0003014
   39   0.0004987   0.0000017   0.0000252  -0.0000011   0.0002445  -0.0000775
   40  -0.0000346  -0.0000008  -0.0000127   0.0003119   0.0002362   0.0001267
   41  -0.0000057  -0.0000015   0.0000007   0.0001688  -0.0000988   0.0001103
   42  -0.0002368  -0.0000013  -0.0000355   0.0001790  -0.0000579   0.0000192
   43   0.0000444   0.0000004   0.0000017  -0.0000297  -0.0000121   0.0000358
   44  -0.0000054   0.0000090   0.0000014  -0.0000645   0.0002149  -0.0000417
   45  -0.0002411  -0.0000016  -0.0000078  -0.0000155   0.0000749   0.0002147
   46  -0.0000738  -0.0000005  -0.0000054  -0.0000090   0.0000142   0.0000599
   47   0.0000012  -0.0000070   0.0000002   0.0000013   0.0000118   0.0000042
   48   0.0000011   0.0000001  -0.0000011  -0.0000074  -0.0000146  -0.0000203
   49  -0.0001404  -0.0000020  -0.0000235   0.0001042  -0.0000272   0.0000074
   50   0.0000033  -0.0000343  -0.0000002   0.0000575  -0.0000631  -0.0000994
   51   0.0001218   0.0000017   0.0000105  -0.0000325  -0.0000635   0.0000041
   52  -0.0000148  -0.0000001  -0.0000018   0.0000112   0.0000186   0.0000044
   53  -0.0000003  -0.0000006  -0.0000002   0.0000123  -0.0000142  -0.0000012
   54  -0.0000081   0.0000000  -0.0000024   0.0000059   0.0000053  -0.0000078
   55   0.0002805   0.0000015   0.0000370  -0.0002120  -0.0002757  -0.0000676
   56  -0.0000082   0.0000369   0.0000023  -0.0001296   0.0002769   0.0005100
   57  -0.0003897  -0.0000038  -0.0000293   0.0001238   0.0002829   0.0001435
   58  -0.0003048  -0.0000024  -0.0000387   0.0001131   0.0002169  -0.0000641
   59   0.0000090  -0.0000008   0.0000002  -0.0000044  -0.0000116  -0.0000425
   60   0.0003264   0.0000027   0.0000396  -0.0001149  -0.0002433  -0.0000029
   61  -0.0005653  -0.0000046  -0.0001076   0.0000279   0.0003225  -0.0009289
   62  -0.0000084  -0.0000001  -0.0000048   0.0002115   0.0000279  -0.0005870
   63  -0.0002779  -0.0000029  -0.0000649   0.0001379   0.0000174  -0.0002127
   64   0.0000920   0.0000008   0.0000055  -0.0001134  -0.0000905  -0.0000405
   65  -0.0000027  -0.0000165   0.0000004  -0.0000320  -0.0001124  -0.0001268
   66  -0.0001144  -0.0000004  -0.0000064   0.0000682   0.0001893  -0.0000571
           25          26          27          28          29          30
    1  -0.0030636   0.0001928  -0.0007707  -0.1625642  -0.1159746  -0.0111108
    2   0.0040444   0.0027784   0.0004536  -0.0560732  -0.2380677  -0.0050088
    3  -0.0008202   0.0000316   0.0034906  -0.0116403  -0.0125551  -0.0590339
    4   0.0003265   0.0000515   0.0001541   0.0640379   0.0295552   0.0056284
    5  -0.0000430  -0.0000514  -0.0000098  -0.0278410  -0.0630222  -0.0017820
    6   0.0002040   0.0000616  -0.0007721   0.0063500   0.0036788   0.0065716
    7  -0.0004322  -0.0009596  -0.0000276  -0.0011470   0.0017846  -0.0005366
    8  -0.0009199  -0.0014756  -0.0000720   0.0047937   0.0013827   0.0004970
    9  -0.0000390  -0.0001053  -0.0001158  -0.0004922   0.0003678   0.0036737
   10  -0.0011043   0.0044355  -0.0005796  -0.0529824  -0.0301745  -0.0054028
   11   0.0016324   0.0012116   0.0002019  -0.0295886  -0.0173895  -0.0030792
   12  -0.0005822   0.0005020   0.0032687  -0.0058407  -0.0031701   0.0003263
   13   0.0003798  -0.0002716   0.0000145   0.0003259   0.0000525   0.0001996
   14   0.0003026  -0.0017533   0.0000573  -0.0000446  -0.0000571  -0.0000763
   15   0.0000057  -0.0000027   0.0002932   0.0001501  -0.0000101  -0.0007689
   16   0.0014995  -0.0196200   0.0000530  -0.0274973   0.0225791  -0.0039758
   17   0.0006382  -0.0393812   0.0005773   0.0798303   0.0331857   0.0081814
   18  -0.0001813  -0.0017301   0.0033519  -0.0043769   0.0022195   0.0033548
   19   0.0003321   0.0010311   0.0000423   0.0039352   0.0025926  -0.0000202
   20   0.0092035  -0.0057130   0.0011007  -0.0007751  -0.0032620   0.0000294
   21   0.0000211   0.0001900  -0.0008590   0.0000043   0.0003670   0.0035508
   22  -0.0699811  -0.0554555  -0.0050311  -0.2931735   0.0269726  -0.0283015
   23  -0.0557204  -0.1372621  -0.0046489  -0.0349329  -0.0957672  -0.0034629
   24  -0.0050336  -0.0047524  -0.0227315  -0.0267919   0.0035399  -0.0586935
   25   0.0998576   0.0790727   0.0096097  -0.0195109  -0.0329180  -0.0022340
   26   0.0790727   0.1972869   0.0065458  -0.0122882  -0.0183026  -0.0010229
   27   0.0096097   0.0065458   0.0119634  -0.0024216  -0.0035185   0.0027916
   28  -0.0195109  -0.0122882  -0.0024216   0.5819481   0.0485819   0.0547015
   29  -0.0329180  -0.0183026  -0.0035185   0.0485819   0.5290069   0.0017351
   30  -0.0022340  -0.0010229   0.0027916   0.0547015   0.0017351   0.1203643
   31  -0.0079767   0.0037867  -0.0009509  -0.0700017   0.0516126  -0.0062280
   32  -0.0038543   0.0031313  -0.0005209   0.0549011  -0.1290893   0.0072963
   33  -0.0008375   0.0003925  -0.0008829  -0.0067872   0.0072643  -0.0240763
   34   0.0001850   0.0006175  -0.0000340  -0.0207903  -0.0122900  -0.0018104
   35  -0.0013512  -0.0005058  -0.0002306  -0.0269949   0.0036478  -0.0040385
   36  -0.0001255  -0.0000358   0.0001978  -0.0029368  -0.0005979   0.0038227
   37  -0.0003636  -0.0002816   0.0000334  -0.0014158   0.0032294  -0.0003620
   38  -0.0000865   0.0000201  -0.0000231  -0.0004459  -0.0010059   0.0017940
   39   0.0005521   0.0004642   0.0000980   0.0030498  -0.0001264  -0.0007181
   40   0.0000924   0.0000144   0.0000071   0.0006355  -0.0000483  -0.0009535
   41  -0.0000314  -0.0000067  -0.0000076  -0.0004901  -0.0001984  -0.0006091
   42  -0.0001864  -0.0001822  -0.0000577  -0.0009247   0.0005452  -0.0009569
   43   0.0000638   0.0000304  -0.0000214  -0.0004419   0.0002121   0.0001097
   44   0.0001198   0.0000410   0.0000260   0.0008892  -0.0002580  -0.0000239
   45  -0.0000912  -0.0001087   0.0000033  -0.0003956   0.0010109  -0.0000615
   46  -0.0000384  -0.0000423   0.0000017  -0.0001991   0.0002856  -0.0000140
   47  -0.0000036  -0.0000127   0.0000011   0.0000770   0.0001437  -0.0001153
   48  -0.0000057  -0.0000037   0.0000020  -0.0000278   0.0000431   0.0000172
   49  -0.0001509  -0.0001276  -0.0000128  -0.0002487   0.0003965  -0.0000148
   50  -0.0000487   0.0000020  -0.0000169  -0.0002096   0.0001479   0.0002797
   51   0.0000785   0.0000865  -0.0000180   0.0001003  -0.0001415   0.0002836
   52  -0.0000035  -0.0000088  -0.0000005   0.0000128   0.0000396  -0.0000013
   53  -0.0000144  -0.0000184   0.0000006  -0.0000809   0.0000567  -0.0000107
   54  -0.0000046  -0.0000046  -0.0000011   0.0000077   0.0000152  -0.0000036
   55   0.0001849   0.0001760   0.0000505  -0.0004592   0.0002099  -0.0002692
   56   0.0001715   0.0000140   0.0000105   0.0010777  -0.0003133  -0.0007399
   57  -0.0002920  -0.0003138  -0.0000137  -0.0001991   0.0000630  -0.0000405
   58  -0.0001506  -0.0001828  -0.0000207  -0.0002342   0.0005092  -0.0000700
   59   0.0000080   0.0000184   0.0000001   0.0000570  -0.0000072   0.0001364
   60   0.0001768   0.0002018   0.0000255   0.0001817  -0.0004272   0.0000533
   61  -0.0001844  -0.0002240  -0.0000929  -0.0003968   0.0031647   0.0006186
   62  -0.0001253   0.0000719   0.0000702   0.0002934  -0.0013988  -0.0000562
   63  -0.0001861  -0.0001577  -0.0000281  -0.0021105  -0.0004513  -0.0005636
   64   0.0000383   0.0000536  -0.0000031   0.0001637  -0.0003708   0.0000385
   65  -0.0000764  -0.0000930   0.0000033  -0.0007387   0.0005611   0.0000757
   66  -0.0000287  -0.0000564  -0.0000059   0.0004040   0.0001448   0.0001111
           31          32          33          34          35          36
    1   0.0045006   0.0197086  -0.0000514  -0.2135898  -0.0008539  -0.0155211
    2   0.0004252  -0.0407355   0.0007439  -0.0009233  -0.0760384  -0.0002856
    3  -0.0001325   0.0030464   0.0043024  -0.0159078  -0.0003906  -0.0800910
    4  -0.0010579  -0.0048545  -0.0003555  -0.0210797   0.0266340  -0.0035876
    5  -0.0018316   0.0012784  -0.0003083   0.0118442   0.0041912   0.0005603
    6  -0.0004563  -0.0004341   0.0036828  -0.0019365   0.0040895   0.0036813
    7   0.0003499   0.0001146  -0.0000031  -0.0023793   0.0037719  -0.0000358
    8  -0.0000817  -0.0019567   0.0000151  -0.0023573  -0.0027787  -0.0000273
    9  -0.0000007   0.0000378   0.0001956  -0.0000827  -0.0001719  -0.0023436
   10   0.0006170   0.0005596   0.0000428   0.0009909   0.0013326  -0.0005613
   11   0.0003720   0.0001162  -0.0000124   0.0018543  -0.0035772   0.0005423
   12   0.0001272   0.0000904  -0.0008002  -0.0003518  -0.0002928   0.0052984
   13  -0.0004588   0.0009317  -0.0000631   0.0001946   0.0013549  -0.0001552
   14   0.0009746  -0.0014453   0.0001373  -0.0006145  -0.0004903   0.0000518
   15  -0.0000527   0.0001018  -0.0001178  -0.0000242   0.0002427   0.0001929
   16  -0.0021298  -0.0008505  -0.0006432  -0.0007345   0.0000217   0.0002688
   17  -0.0044646   0.0019135  -0.0003423  -0.0000145  -0.0012045  -0.0000029
   18  -0.0005955  -0.0000888   0.0034458  -0.0000041  -0.0000449  -0.0012812
   19  -0.0013025   0.0006231  -0.0001668   0.0008827   0.0000047   0.0000637
   20   0.0012293  -0.0001575   0.0001376   0.0000078   0.0000670   0.0000019
   21  -0.0001708   0.0000694   0.0001457   0.0000957   0.0000052   0.0001141
   22  -0.0207578   0.0109377  -0.0027092   0.0010032  -0.0013068  -0.0005532
   23   0.0327625  -0.0169484   0.0039566  -0.0018159  -0.0036235  -0.0003257
   24  -0.0033150   0.0016034   0.0028920  -0.0003180   0.0005720   0.0052598
   25  -0.0079767  -0.0038543  -0.0008375   0.0001850  -0.0013512  -0.0001255
   26   0.0037867   0.0031313   0.0003925   0.0006175  -0.0005058  -0.0000358
   27  -0.0009509  -0.0005209  -0.0008829  -0.0000340  -0.0002306   0.0001978
   28  -0.0700017   0.0549011  -0.0067872  -0.0207903  -0.0269949  -0.0029368
   29   0.0516126  -0.1290893   0.0072643  -0.0122900   0.0036478  -0.0005979
   30  -0.0062280   0.0072963  -0.0240763  -0.0018104  -0.0040385   0.0038227
   31   0.0993814  -0.0782929   0.0114608  -0.0024595  -0.0039380   0.0000396
   32  -0.0782929   0.1883412  -0.0114307   0.0022839  -0.0030213   0.0000175
   33   0.0114608  -0.0114307   0.0134196  -0.0001047   0.0001787  -0.0023103
   34  -0.0024595   0.0022839  -0.0001047   0.6394805   0.0003373  -0.0004034
   35  -0.0039380  -0.0030213   0.0001787   0.0003373   0.1800124   0.0100903
   36   0.0000396   0.0000175  -0.0023103  -0.0004034   0.0100903   0.6260801
   37   0.0005070  -0.0011930  -0.0007075  -0.1521058  -0.0010204  -0.0488096
   38  -0.0014239  -0.0008720  -0.0010872  -0.0021956  -0.0657729  -0.0038906
   39   0.0001902   0.0006057  -0.0002792  -0.1113272  -0.0038723  -0.2539207
   40  -0.0001088   0.0001650  -0.0001167   0.0023677  -0.0000262   0.0009774
   41  -0.0000302   0.0003408  -0.0000988   0.0005075   0.0039714  -0.0007439
   42   0.0000956   0.0000194   0.0003474   0.0252002  -0.0008011  -0.0349354
   43   0.0002709   0.0001084   0.0004016  -0.0158694  -0.0015291  -0.0795998
   44   0.0000710   0.0000291   0.0001058  -0.0005633   0.0097281   0.0004997
   45   0.0002784  -0.0003758  -0.0001291  -0.0310004   0.0002531   0.0220470
   46   0.0000663  -0.0001094  -0.0000214  -0.0052908   0.0000358   0.0005557
   47   0.0000181  -0.0001231   0.0000425   0.0000374   0.0051660  -0.0000891
   48  -0.0000059  -0.0000092   0.0000049   0.0000417  -0.0000810   0.0014470
   49  -0.0001886  -0.0002910  -0.0000597  -0.0000094   0.0001274   0.0042728
   50   0.0002275   0.0001705  -0.0000817   0.0000897  -0.0043827  -0.0013573
   51  -0.0001473  -0.0000352   0.0002789   0.0048455  -0.0013166  -0.0684400
   52   0.0000034  -0.0000097   0.0000008   0.0005854  -0.0000082   0.0001576
   53  -0.0000082  -0.0000497  -0.0000025  -0.0000084  -0.0009740  -0.0000064
   54  -0.0000014  -0.0000036   0.0000104   0.0003610  -0.0000025  -0.0011261
   55   0.0006654   0.0002859  -0.0003409  -0.0369751   0.0017303   0.0772488
   56   0.0000344  -0.0000012   0.0002345   0.0005801   0.0076341   0.0004838
   57  -0.0000769   0.0001607  -0.0002884   0.0202582   0.0007247   0.0427511
   58   0.0000305  -0.0001849   0.0000656  -0.0023627  -0.0001003  -0.0049951
   59  -0.0000160  -0.0000172  -0.0000233   0.0000178   0.0042445  -0.0000340
   60   0.0000148   0.0001474  -0.0000252  -0.0003386  -0.0000547   0.0013850
   61   0.0001480  -0.0011009   0.0009149  -0.1814446   0.0014012   0.0556467
   62  -0.0016273  -0.0007751   0.0002049   0.0028009  -0.0596068  -0.0042791
   63  -0.0000726  -0.0003561   0.0001883   0.1232790  -0.0044570  -0.2498700
   64  -0.0001004   0.0001214   0.0000814   0.0094296   0.0003762   0.0180694
   65   0.0002014  -0.0001283  -0.0000269  -0.0001962   0.0033170  -0.0005724
   66   0.0000001   0.0000584  -0.0000046  -0.0104310  -0.0003952  -0.0179565
           37          38          39          40          41          42
    1  -0.0178555  -0.0003320  -0.0114148  -0.0017672   0.0001017   0.0025322
    2  -0.0006216   0.0035819  -0.0000519  -0.0000560  -0.0023051   0.0000435
    3  -0.0287471   0.0000298   0.0013793  -0.0025783   0.0000335  -0.0010068
    4  -0.0013127   0.0006063   0.0030340   0.0006363   0.0004342  -0.0009946
    5  -0.0032983  -0.0010813   0.0002433   0.0000874  -0.0002366  -0.0005808
    6  -0.0003035  -0.0018574  -0.0007037  -0.0009902   0.0005829  -0.0010101
    7   0.0004533   0.0014278   0.0000888  -0.0001268   0.0000525   0.0000843
    8   0.0012718  -0.0008395  -0.0005712  -0.0001816   0.0003048   0.0000078
    9  -0.0007048   0.0011161  -0.0003004  -0.0001542   0.0001674   0.0003206
   10  -0.0005249  -0.0002241   0.0000341   0.0003448  -0.0001576   0.0002168
   11   0.0000435  -0.0001107  -0.0002137  -0.0002211  -0.0000988   0.0000780
   12   0.0007819   0.0001869  -0.0000749   0.0001301  -0.0000855   0.0000196
   13  -0.0003694   0.0000950   0.0005554   0.0000921   0.0000268  -0.0001954
   14   0.0002814   0.0000077  -0.0004654  -0.0000156   0.0000013   0.0001856
   15   0.0000260   0.0000392   0.0001070   0.0000072   0.0000010  -0.0000606
   16   0.0004116  -0.0000066  -0.0001841  -0.0000187   0.0000020   0.0000178
   17   0.0000038   0.0001516  -0.0000236  -0.0000111   0.0001065  -0.0000124
   18  -0.0002888   0.0000738   0.0000923   0.0001058  -0.0000155   0.0000477
   19  -0.0005391   0.0000067   0.0004987  -0.0000346  -0.0000057  -0.0002368
   20  -0.0000029   0.0000399   0.0000017  -0.0000008  -0.0000015  -0.0000013
   21  -0.0000120  -0.0000054   0.0000252  -0.0000127   0.0000007  -0.0000355
   22  -0.0004804   0.0002232  -0.0000011   0.0003119   0.0001688   0.0001790
   23  -0.0000329  -0.0001058   0.0002445   0.0002362  -0.0000988  -0.0000579
   24   0.0007633  -0.0003014  -0.0000775   0.0001267   0.0001103   0.0000192
   25  -0.0003636  -0.0000865   0.0005521   0.0000924  -0.0000314  -0.0001864
   26  -0.0002816   0.0000201   0.0004642   0.0000144  -0.0000067  -0.0001822
   27   0.0000334  -0.0000231   0.0000980   0.0000071  -0.0000076  -0.0000577
   28  -0.0014158  -0.0004459   0.0030498   0.0006355  -0.0004901  -0.0009247
   29   0.0032294  -0.0010059  -0.0001264  -0.0000483  -0.0001984   0.0005452
   30  -0.0003620   0.0017940  -0.0007181  -0.0009535  -0.0006091  -0.0009569
   31   0.0005070  -0.0014239   0.0001902  -0.0001088  -0.0000302   0.0000956
   32  -0.0011930  -0.0008720   0.0006057   0.0001650   0.0003408   0.0000194
   33  -0.0007075  -0.0010872  -0.0002792  -0.0001167  -0.0000988   0.0003474
   34  -0.1521058  -0.0021956  -0.1113272   0.0023677   0.0005075   0.0252002
   35  -0.0010204  -0.0657729  -0.0038723  -0.0000262   0.0039714  -0.0008011
   36  -0.0488096  -0.0038906  -0.2539207   0.0009774  -0.0007439  -0.0349354
   37   0.5989058   0.0002755   0.0591475  -0.0763589   0.0008871   0.0526920
   38   0.0002755   0.1272665   0.0083415   0.0009779  -0.0235422  -0.0019156
   39   0.0591475   0.0083415   0.5348561   0.0537641  -0.0019343  -0.1183488
   40  -0.0763589   0.0009779   0.0537641   0.1010439  -0.0017589  -0.0867447
   41   0.0008871  -0.0235422  -0.0019343  -0.0017589   0.0124485   0.0031539
   42   0.0526920  -0.0019156  -0.1183488  -0.0867447   0.0031539   0.1683990
   43  -0.3148969   0.0007642  -0.0004793  -0.0243691   0.0003563   0.0118871
   44  -0.0004300  -0.0652196  -0.0010599   0.0008298   0.0042878  -0.0003525
   45  -0.0662499  -0.0008014  -0.1159180   0.0379696  -0.0004303  -0.0121231
   46  -0.0091885  -0.0005195  -0.0288935   0.0010308  -0.0000209  -0.0004160
   47   0.0000720   0.0029921   0.0000323   0.0000075  -0.0025055   0.0000742
   48   0.0020558  -0.0000755  -0.0002038   0.0010091   0.0000682   0.0012604
   49  -0.0361334   0.0006180   0.0212523  -0.0030784   0.0000274   0.0002754
   50   0.0017859   0.0098231   0.0005763  -0.0000977   0.0041941  -0.0000235
   51   0.0768271   0.0003466   0.0421207  -0.0054866   0.0000071   0.0026299
   52   0.0007595   0.0000893   0.0023647  -0.0006023   0.0000059   0.0001881
   53   0.0000493   0.0072761  -0.0002386   0.0000370   0.0000757  -0.0000172
   54   0.0021839  -0.0002256  -0.0028896   0.0012881  -0.0000152  -0.0005868
   55  -0.0536466  -0.0005889  -0.0367877   0.0017688  -0.0000281  -0.0001843
   56  -0.0005948  -0.0098900  -0.0002284   0.0000145  -0.0000145   0.0000100
   57  -0.0375012  -0.0001953  -0.0263655   0.0009551  -0.0000051   0.0005308
   58   0.0012586   0.0000257   0.0007574  -0.0006309   0.0000189   0.0011185
   59   0.0000256  -0.0000258   0.0000213   0.0000232  -0.0005947  -0.0000200
   60   0.0011355   0.0000076   0.0010341   0.0011623  -0.0000151  -0.0013871
   61   0.0643211   0.0006427   0.0414470  -0.0011606  -0.0000971  -0.0060109
   62  -0.0005503   0.0110207  -0.0016160   0.0000249   0.0036688  -0.0001249
   63  -0.0149593  -0.0013812  -0.0588675  -0.0004756  -0.0001388  -0.0019990
   64  -0.0014490   0.0000698   0.0023491  -0.0000669   0.0000309   0.0014076
   65   0.0001047   0.0062880  -0.0001277  -0.0000000   0.0002033  -0.0000283
   66   0.0029946  -0.0001777  -0.0010410   0.0000092  -0.0000257  -0.0010660
           43          44          45          46          47          48
    1   0.0007769  -0.0000696  -0.0015290  -0.0000871   0.0000068   0.0001735
    2  -0.0000259   0.0054103  -0.0001956  -0.0000236   0.0002185   0.0000010
    3  -0.0019370  -0.0002506  -0.0048047  -0.0012852   0.0000111   0.0001541
    4  -0.0004597  -0.0008848  -0.0003482  -0.0001937  -0.0000789  -0.0000236
    5  -0.0002164  -0.0003012  -0.0010113  -0.0002887   0.0001482  -0.0000493
    6   0.0001246   0.0000435  -0.0000304  -0.0000039   0.0001136   0.0000140
    7   0.0003134  -0.0000529   0.0002709   0.0000650  -0.0000161  -0.0000057
    8  -0.0001382   0.0000360   0.0003924   0.0001095  -0.0001224   0.0000155
    9   0.0003831  -0.0001245  -0.0001316  -0.0000243  -0.0000380   0.0000062
   10  -0.0000172   0.0000518  -0.0000162  -0.0000088  -0.0000005  -0.0000086
   11   0.0000161   0.0002029  -0.0000789  -0.0000126   0.0000138   0.0000131
   12   0.0000307   0.0001289   0.0002040   0.0000611  -0.0000094  -0.0000202
   13   0.0000663  -0.0001147  -0.0000903  -0.0000390   0.0000042  -0.0000059
   14  -0.0000302   0.0000432   0.0001075   0.0000421  -0.0000134   0.0000042
   15  -0.0000195  -0.0000328   0.0000017   0.0000004  -0.0000005   0.0000020
   16  -0.0000216   0.0000034   0.0000658   0.0000328  -0.0000007   0.0000131
   17  -0.0000025   0.0000283  -0.0000034  -0.0000001  -0.0000164   0.0000010
   18   0.0000423  -0.0000485  -0.0000736  -0.0000154   0.0000018   0.0000072
   19   0.0000444  -0.0000054  -0.0002411  -0.0000738   0.0000012   0.0000011
   20   0.0000004   0.0000090  -0.0000016  -0.0000005  -0.0000070   0.0000001
   21   0.0000017   0.0000014  -0.0000078  -0.0000054   0.0000002  -0.0000011
   22  -0.0000297  -0.0000645  -0.0000155  -0.0000090   0.0000013  -0.0000074
   23  -0.0000121   0.0002149   0.0000749   0.0000142   0.0000118  -0.0000146
   24   0.0000358  -0.0000417   0.0002147   0.0000599   0.0000042  -0.0000203
   25   0.0000638   0.0001198  -0.0000912  -0.0000384  -0.0000036  -0.0000057
   26   0.0000304   0.0000410  -0.0001087  -0.0000423  -0.0000127  -0.0000037
   27  -0.0000214   0.0000260   0.0000033   0.0000017   0.0000011   0.0000020
   28  -0.0004419   0.0008892  -0.0003956  -0.0001991   0.0000770  -0.0000278
   29   0.0002121  -0.0002580   0.0010109   0.0002856   0.0001437   0.0000431
   30   0.0001097  -0.0000239  -0.0000615  -0.0000140  -0.0001153   0.0000172
   31   0.0002709   0.0000710   0.0002784   0.0000663   0.0000181  -0.0000059
   32   0.0001084   0.0000291  -0.0003758  -0.0001094  -0.0001231  -0.0000092
   33   0.0004016   0.0001058  -0.0001291  -0.0000214   0.0000425   0.0000049
   34  -0.0158694  -0.0005633  -0.0310004  -0.0052908   0.0000374   0.0000417
   35  -0.0015291   0.0097281   0.0002531   0.0000358   0.0051660  -0.0000810
   36  -0.0795998   0.0004997   0.0220470   0.0005557  -0.0000891   0.0014470
   37  -0.3148969  -0.0004300  -0.0662499  -0.0091885   0.0000720   0.0020558
   38   0.0007642  -0.0652196  -0.0008014  -0.0005195   0.0029921  -0.0000755
   39  -0.0004793  -0.0010599  -0.1159180  -0.0288935   0.0000323  -0.0002038
   40  -0.0243691   0.0008298   0.0379696   0.0010308   0.0000075   0.0010091
   41   0.0003563   0.0042878  -0.0004303  -0.0000209  -0.0025055   0.0000682
   42   0.0118871  -0.0003525  -0.0121231  -0.0004160   0.0000742   0.0012604
   43   0.6652689  -0.0016215   0.0276745  -0.1054322  -0.0019448  -0.1097512
   44  -0.0016215   0.1313792   0.0128985  -0.0019182  -0.0354827  -0.0050353
   45   0.0276745   0.0128985   0.7369231  -0.1069642  -0.0050014  -0.2935739
   46  -0.1054322  -0.0019182  -0.1069642   0.1092701   0.0019989   0.1142461
   47  -0.0019448  -0.0354827  -0.0050014   0.0019989   0.0245949   0.0055845
   48  -0.1097512  -0.0050353  -0.2935739   0.1142461   0.0055845   0.3096353
   49  -0.1994788   0.0035628   0.1349067   0.0112570  -0.0002717  -0.0114264
   50   0.0021323  -0.0624137  -0.0050771   0.0003511   0.0037009  -0.0003919
   51   0.0657459  -0.0048039  -0.2677944   0.0183115  -0.0005279  -0.0176113
   52  -0.0123265   0.0000068  -0.0032806   0.0007855  -0.0000241   0.0000646
   53   0.0006537   0.0035558   0.0000619  -0.0000383  -0.0043483   0.0001110
   54   0.0264945  -0.0000722   0.0060162  -0.0004271   0.0001030   0.0008760
   55   0.0646276  -0.0005079  -0.0142144  -0.0010619   0.0000982   0.0030527
   56   0.0006684   0.0107181  -0.0014292   0.0000985   0.0069790  -0.0001886
   57   0.0408106  -0.0016099  -0.0586213   0.0028422  -0.0001885  -0.0011763
   58  -0.0002273  -0.0000010  -0.0006254  -0.0001482  -0.0000007  -0.0000073
   59  -0.0001303   0.0039026  -0.0000995   0.0000249   0.0000864  -0.0000241
   60  -0.0066469  -0.0000684  -0.0011020   0.0011713  -0.0000298  -0.0010645
   61  -0.0572132   0.0006860   0.0230262  -0.0007866   0.0000213   0.0006670
   62   0.0007404  -0.0049404  -0.0002238   0.0000181  -0.0010111   0.0000232
   63   0.0241360  -0.0002156  -0.0113667   0.0008707   0.0000228   0.0002904
   64  -0.0006569   0.0000139   0.0008723   0.0000490  -0.0000028  -0.0000491
   65  -0.0000290  -0.0009712   0.0000369  -0.0000044  -0.0004126   0.0000084
   66   0.0005772   0.0000334   0.0003204  -0.0000495   0.0000087  -0.0000455
           49          50          51          52          53          54
    1   0.0010032  -0.0000098  -0.0007059  -0.0000854   0.0000036  -0.0000066
    2   0.0000042  -0.0010698  -0.0000052  -0.0000032  -0.0005469   0.0000137
    3   0.0004621   0.0000089  -0.0015322  -0.0000057   0.0000163   0.0001093
    4  -0.0002292   0.0001985   0.0000673   0.0000139   0.0000787   0.0000031
    5  -0.0003901   0.0001370   0.0001310  -0.0000382   0.0000554  -0.0000195
    6  -0.0000174  -0.0002683   0.0002947  -0.0000005   0.0000084  -0.0000021
    7  -0.0001975  -0.0002167  -0.0000877   0.0000039   0.0000082  -0.0000005
    8   0.0002852   0.0001595  -0.0000141   0.0000086  -0.0000479   0.0000067
    9  -0.0000628   0.0000926   0.0002614   0.0000010   0.0000031   0.0000099
   10   0.0000988  -0.0000519  -0.0000244   0.0000111  -0.0000113   0.0000058
   11   0.0000249  -0.0000565   0.0000652  -0.0000185  -0.0000135  -0.0000053
   12   0.0000147   0.0000431  -0.0000073   0.0000046   0.0000002  -0.0000093
   13  -0.0001512   0.0000495   0.0000802  -0.0000034   0.0000138  -0.0000053
   14   0.0001234  -0.0000022  -0.0000842   0.0000083  -0.0000174   0.0000056
   15  -0.0000154   0.0000203  -0.0000152  -0.0000007   0.0000003  -0.0000011
   16   0.0001571  -0.0000048  -0.0000976   0.0000138   0.0000001   0.0000040
   17   0.0000059  -0.0000249  -0.0000004   0.0000002   0.0000024   0.0000003
   18   0.0000116   0.0000307   0.0000204  -0.0000024   0.0000000   0.0000037
   19  -0.0001404   0.0000033   0.0001218  -0.0000148  -0.0000003  -0.0000081
   20  -0.0000020  -0.0000343   0.0000017  -0.0000001  -0.0000006   0.0000000
   21  -0.0000235  -0.0000002   0.0000105  -0.0000018  -0.0000002  -0.0000024
   22   0.0001042   0.0000575  -0.0000325   0.0000112   0.0000123   0.0000059
   23  -0.0000272  -0.0000631  -0.0000635   0.0000186  -0.0000142   0.0000053
   24   0.0000074  -0.0000994   0.0000041   0.0000044  -0.0000012  -0.0000078
   25  -0.0001509  -0.0000487   0.0000785  -0.0000035  -0.0000144  -0.0000046
   26  -0.0001276   0.0000020   0.0000865  -0.0000088  -0.0000184  -0.0000046
   27  -0.0000128  -0.0000169  -0.0000180  -0.0000005   0.0000006  -0.0000011
   28  -0.0002487  -0.0002096   0.0001003   0.0000128  -0.0000809   0.0000077
   29   0.0003965   0.0001479  -0.0001415   0.0000396   0.0000567   0.0000152
   30  -0.0000148   0.0002797   0.0002836  -0.0000013  -0.0000107  -0.0000036
   31  -0.0001886   0.0002275  -0.0001473   0.0000034  -0.0000082  -0.0000014
   32  -0.0002910   0.0001705  -0.0000352  -0.0000097  -0.0000497  -0.0000036
   33  -0.0000597  -0.0000817   0.0002789   0.0000008  -0.0000025   0.0000104
   34  -0.0000094   0.0000897   0.0048455   0.0005854  -0.0000084   0.0003610
   35   0.0001274  -0.0043827  -0.0013166  -0.0000082  -0.0009740  -0.0000025
   36   0.0042728  -0.0013573  -0.0684400   0.0001576  -0.0000064  -0.0011261
   37  -0.0361334   0.0017859   0.0768271   0.0007595   0.0000493   0.0021839
   38   0.0006180   0.0098231   0.0003466   0.0000893   0.0072761  -0.0002256
   39   0.0212523   0.0005763   0.0421207   0.0023647  -0.0002386  -0.0028896
   40  -0.0030784  -0.0000977  -0.0054866  -0.0006023   0.0000370   0.0012881
   41   0.0000274   0.0041941   0.0000071   0.0000059   0.0000757  -0.0000152
   42   0.0002754  -0.0000235   0.0026299   0.0001881  -0.0000172  -0.0005868
   43  -0.1994788   0.0021323   0.0657459  -0.0123265   0.0006537   0.0264945
   44   0.0035628  -0.0624137  -0.0048039   0.0000068   0.0035558  -0.0000722
   45   0.1349067  -0.0050771  -0.2677944  -0.0032806   0.0000619   0.0060162
   46   0.0112570   0.0003511   0.0183115   0.0007855  -0.0000383  -0.0004271
   47  -0.0002717   0.0037009  -0.0005279  -0.0000241  -0.0043483   0.0001030
   48  -0.0114264  -0.0003919  -0.0176113   0.0000646   0.0001110   0.0008760
   49   0.7511093  -0.0030238   0.0027798  -0.3409146   0.0010546  -0.0254702
   50  -0.0030238   0.1317184   0.0110125   0.0009768  -0.0355054  -0.0003581
   51   0.0027798   0.0110125   0.6541271  -0.0279166  -0.0003369  -0.0591009
   52  -0.3409146   0.0009768  -0.0279166   0.3591584  -0.0011256   0.0276422
   53   0.0010546  -0.0355054  -0.0003369  -0.0011256   0.0244054   0.0005965
   54  -0.0254702  -0.0003581  -0.0591009   0.0276422   0.0005965   0.0598182
   55  -0.1629739  -0.0007417  -0.0580629  -0.0093804  -0.0005353  -0.0285299
   56  -0.0021318  -0.0665788  -0.0039280   0.0001081   0.0029022   0.0000957
   57  -0.1224391  -0.0036914  -0.2723319   0.0023723  -0.0000600   0.0007537
   58   0.0027179   0.0000370   0.0013746   0.0014247  -0.0000333  -0.0004320
   59   0.0005908   0.0046115  -0.0008923  -0.0000096  -0.0024919   0.0000832
   60   0.0280794  -0.0009919  -0.0372221   0.0006647   0.0000684   0.0011383
   61  -0.0167733  -0.0015601  -0.0784964   0.0008767  -0.0000331  -0.0016946
   62  -0.0005975   0.0099772   0.0006325  -0.0000199   0.0055220  -0.0002196
   63  -0.0325327   0.0003973   0.0226466  -0.0023270  -0.0001905  -0.0051516
   64  -0.0057769   0.0000560   0.0007182  -0.0003293  -0.0000223  -0.0014157
   65   0.0000431   0.0054896  -0.0001320   0.0000037   0.0001763   0.0000010
   66   0.0000247  -0.0001023   0.0014019   0.0000723  -0.0000026   0.0001468
           55          56          57          58          59          60
    1   0.0009806   0.0000536   0.0036767  -0.0000106  -0.0000136  -0.0004627
    2   0.0000805   0.0068968  -0.0002269   0.0000352   0.0000965  -0.0000154
    3   0.0029650  -0.0002419  -0.0022720   0.0012191  -0.0000164  -0.0005130
    4  -0.0004325  -0.0010723  -0.0001139  -0.0002382  -0.0000433   0.0001817
    5  -0.0001885  -0.0002777  -0.0000441  -0.0005134   0.0000125   0.0004247
    6  -0.0002344   0.0007363  -0.0000445  -0.0000495  -0.0001343   0.0000358
    7   0.0005827  -0.0000578  -0.0001072   0.0000302   0.0000170   0.0000146
    8  -0.0002225  -0.0000136  -0.0001261   0.0001819  -0.0000260  -0.0001411
    9  -0.0003200  -0.0002361  -0.0002711   0.0000600   0.0000209  -0.0000198
   10  -0.0002170   0.0001249   0.0001178   0.0001140  -0.0000012  -0.0001158
   11   0.0002710   0.0002571  -0.0002969  -0.0002156   0.0000018   0.0002427
   12  -0.0000677  -0.0004204   0.0001775  -0.0000653   0.0000333  -0.0000042
   13   0.0001805  -0.0001822  -0.0002869  -0.0001524   0.0000004   0.0001785
   14  -0.0001748   0.0000279   0.0003059   0.0001793   0.0000083  -0.0001974
   15   0.0000517  -0.0000214  -0.0000212  -0.0000248   0.0000027   0.0000298
   16  -0.0002486   0.0000133   0.0004439   0.0002373  -0.0000068  -0.0002710
   17  -0.0000018   0.0001042   0.0000060   0.0000029  -0.0000243  -0.0000027
   18  -0.0000538  -0.0000446  -0.0000183   0.0000690   0.0000056  -0.0000419
   19   0.0002805  -0.0000082  -0.0003897  -0.0003048   0.0000090   0.0003264
   20   0.0000015   0.0000369  -0.0000038  -0.0000024  -0.0000008   0.0000027
   21   0.0000370   0.0000023  -0.0000293  -0.0000387   0.0000002   0.0000396
   22  -0.0002120  -0.0001296   0.0001238   0.0001131  -0.0000044  -0.0001149
   23  -0.0002757   0.0002769   0.0002829   0.0002169  -0.0000116  -0.0002433
   24  -0.0000676   0.0005100   0.0001435  -0.0000641  -0.0000425  -0.0000029
   25   0.0001849   0.0001715  -0.0002920  -0.0001506   0.0000080   0.0001768
   26   0.0001760   0.0000140  -0.0003138  -0.0001828   0.0000184   0.0002018
   27   0.0000505   0.0000105  -0.0000137  -0.0000207   0.0000001   0.0000255
   28  -0.0004592   0.0010777  -0.0001991  -0.0002342   0.0000570   0.0001817
   29   0.0002099  -0.0003133   0.0000630   0.0005092  -0.0000072  -0.0004272
   30  -0.0002692  -0.0007399  -0.0000405  -0.0000700   0.0001364   0.0000533
   31   0.0006654   0.0000344  -0.0000769   0.0000305  -0.0000160   0.0000148
   32   0.0002859  -0.0000012   0.0001607  -0.0001849  -0.0000172   0.0001474
   33  -0.0003409   0.0002345  -0.0002884   0.0000656  -0.0000233  -0.0000252
   34  -0.0369751   0.0005801   0.0202582  -0.0023627   0.0000178  -0.0003386
   35   0.0017303   0.0076341   0.0007247  -0.0001003   0.0042445  -0.0000547
   36   0.0772488   0.0004838   0.0427511  -0.0049951  -0.0000340   0.0013850
   37  -0.0536466  -0.0005948  -0.0375012   0.0012586   0.0000256   0.0011355
   38  -0.0005889  -0.0098900  -0.0001953   0.0000257  -0.0000258   0.0000076
   39  -0.0367877  -0.0002284  -0.0263655   0.0007574   0.0000213   0.0010341
   40   0.0017688   0.0000145   0.0009551  -0.0006309   0.0000232   0.0011623
   41  -0.0000281  -0.0000145  -0.0000051   0.0000189  -0.0005947  -0.0000151
   42  -0.0001843   0.0000100   0.0005308   0.0011185  -0.0000200  -0.0013871
   43   0.0646276   0.0006684   0.0408106  -0.0002273  -0.0001303  -0.0066469
   44  -0.0005079   0.0107181  -0.0016099  -0.0000010   0.0039026  -0.0000684
   45  -0.0142144  -0.0014292  -0.0586213  -0.0006254  -0.0000995  -0.0011020
   46  -0.0010619   0.0000985   0.0028422  -0.0001482   0.0000249   0.0011713
   47   0.0000982   0.0069790  -0.0001885  -0.0000007   0.0000864  -0.0000298
   48   0.0030527  -0.0001886  -0.0011763  -0.0000073  -0.0000241  -0.0010645
   49  -0.1629739  -0.0021318  -0.1224391   0.0027179   0.0005908   0.0280794
   50  -0.0007417  -0.0665788  -0.0036914   0.0000370   0.0046115  -0.0009919
   51  -0.0580629  -0.0039280  -0.2723319   0.0013746  -0.0008923  -0.0372221
   52  -0.0093804   0.0001081   0.0023723   0.0014247  -0.0000096   0.0006647
   53  -0.0005353   0.0029022  -0.0000600  -0.0000333  -0.0024919   0.0000684
   54  -0.0285299   0.0000957   0.0007537  -0.0004320   0.0000832   0.0011383
   55   0.6035957  -0.0002347   0.0675169  -0.0779311   0.0011356   0.0539445
   56  -0.0002347   0.1257477   0.0085071   0.0011325  -0.0234952  -0.0020701
   57   0.0675169   0.0085071   0.5514290   0.0540544  -0.0020726  -0.1171007
   58  -0.0779311   0.0011325   0.0540544   0.0994748  -0.0019969  -0.0899478
   59   0.0011356  -0.0234952  -0.0020726  -0.0019969   0.0118329   0.0034463
   60   0.0539445  -0.0020701  -0.1171007  -0.0899478   0.0034463   0.1643913
   61  -0.3209409   0.0009227  -0.0028263  -0.0240882   0.0003306   0.0110500
   62  -0.0006302  -0.0640608  -0.0012331   0.0008928   0.0044294  -0.0003715
   63  -0.0677056  -0.0009742  -0.1172756   0.0367655  -0.0004677  -0.0108491
   64  -0.0083793  -0.0005878  -0.0289395   0.0010782  -0.0000181  -0.0003846
   65   0.0001384   0.0030493   0.0000165  -0.0000007  -0.0025501   0.0000873
   66   0.0019666  -0.0000662   0.0000934   0.0008562   0.0000764   0.0011997
           61          62          63          64          65          66
    1  -0.0287090   0.0001802   0.0040928   0.0010146  -0.0000396  -0.0015127
    2   0.0005566   0.0040896   0.0000703   0.0000074  -0.0040595   0.0001094
    3   0.0242017   0.0001149   0.0073331   0.0006339   0.0001272   0.0007623
    4  -0.0004270  -0.0003959  -0.0020962   0.0001496   0.0007357   0.0003760
    5  -0.0032112  -0.0013166   0.0004865   0.0003735   0.0005382  -0.0001756
    6   0.0006621   0.0000533  -0.0005765   0.0000168  -0.0000783   0.0001147
    7   0.0002176   0.0015183  -0.0001346  -0.0000868  -0.0001795   0.0000155
    8   0.0010474  -0.0006313   0.0003632  -0.0001263  -0.0001512  -0.0000464
    9   0.0008611  -0.0001356   0.0001764   0.0000783   0.0000106  -0.0000058
   10   0.0000188  -0.0001862   0.0001333  -0.0001103   0.0000346   0.0000652
   11  -0.0003349   0.0000367  -0.0000234   0.0000906  -0.0001184  -0.0001848
   12  -0.0009580   0.0005289  -0.0002388  -0.0000319   0.0001257  -0.0000636
   13  -0.0001899   0.0001134  -0.0001937   0.0000399   0.0000771  -0.0000324
   14   0.0002259   0.0000758   0.0001496  -0.0000534  -0.0000910   0.0000603
   15  -0.0000969  -0.0000648  -0.0000292  -0.0000027  -0.0000021  -0.0000068
   16   0.0002908  -0.0000111  -0.0000801  -0.0000773   0.0000001   0.0000720
   17   0.0000132   0.0000357   0.0000011  -0.0000025  -0.0000472   0.0000040
   18   0.0002746   0.0000331   0.0000808   0.0000176  -0.0000009  -0.0000047
   19  -0.0005653  -0.0000084  -0.0002779   0.0000920  -0.0000027  -0.0001144
   20  -0.0000046  -0.0000001  -0.0000029   0.0000008  -0.0000165  -0.0000004
   21  -0.0001076  -0.0000048  -0.0000649   0.0000055   0.0000004  -0.0000064
   22   0.0000279   0.0002115   0.0001379  -0.0001134  -0.0000320   0.0000682
   23   0.0003225   0.0000279   0.0000174  -0.0000905  -0.0001124   0.0001893
   24  -0.0009289  -0.0005870  -0.0002127  -0.0000405  -0.0001268  -0.0000571
   25  -0.0001844  -0.0001253  -0.0001861   0.0000383  -0.0000764  -0.0000287
   26  -0.0002240   0.0000719  -0.0001577   0.0000536  -0.0000930  -0.0000564
   27  -0.0000929   0.0000702  -0.0000281  -0.0000031   0.0000033  -0.0000059
   28  -0.0003968   0.0002934  -0.0021105   0.0001637  -0.0007387   0.0004040
   29   0.0031647  -0.0013988  -0.0004513  -0.0003708   0.0005611   0.0001448
   30   0.0006186  -0.0000562  -0.0005636   0.0000385   0.0000757   0.0001111
   31   0.0001480  -0.0016273  -0.0000726  -0.0001004   0.0002014   0.0000001
   32  -0.0011009  -0.0007751  -0.0003561   0.0001214  -0.0001283   0.0000584
   33   0.0009149   0.0002049   0.0001883   0.0000814  -0.0000269  -0.0000046
   34  -0.1814446   0.0028009   0.1232790   0.0094296  -0.0001962  -0.0104310
   35   0.0014012  -0.0596068  -0.0044570   0.0003762   0.0033170  -0.0003952
   36   0.0556467  -0.0042791  -0.2498700   0.0180694  -0.0005724  -0.0179565
   37   0.0643211  -0.0005503  -0.0149593  -0.0014490   0.0001047   0.0029946
   38   0.0006427   0.0110207  -0.0013812   0.0000698   0.0062880  -0.0001777
   39   0.0414470  -0.0016160  -0.0588675   0.0023491  -0.0001277  -0.0010410
   40  -0.0011606   0.0000249  -0.0004756  -0.0000669  -0.0000000   0.0000092
   41  -0.0000971   0.0036688  -0.0001388   0.0000309   0.0002033  -0.0000257
   42  -0.0060109  -0.0001249  -0.0019990   0.0014076  -0.0000283  -0.0010660
   43  -0.0572132   0.0007404   0.0241360  -0.0006569  -0.0000290   0.0005772
   44   0.0006860  -0.0049404  -0.0002156   0.0000139  -0.0009712   0.0000334
   45   0.0230262  -0.0002238  -0.0113667   0.0008723   0.0000369   0.0003204
   46  -0.0007866   0.0000181   0.0008707   0.0000490  -0.0000044  -0.0000495
   47   0.0000213  -0.0010111   0.0000228  -0.0000028  -0.0004126   0.0000087
   48   0.0006670   0.0000232   0.0002904  -0.0000491   0.0000084  -0.0000455
   49  -0.0167733  -0.0005975  -0.0325327  -0.0057769   0.0000431   0.0000247
   50  -0.0015601   0.0099772   0.0003973   0.0000560   0.0054896  -0.0001023
   51  -0.0784964   0.0006325   0.0226466   0.0007182  -0.0001320   0.0014019
   52   0.0008767  -0.0000199  -0.0023270  -0.0003293   0.0000037   0.0000723
   53  -0.0000331   0.0055220  -0.0001905  -0.0000223   0.0001763  -0.0000026
   54  -0.0016946  -0.0002196  -0.0051516  -0.0014157   0.0000010   0.0001468
   55  -0.3209409  -0.0006302  -0.0677056  -0.0083793   0.0001384   0.0019666
   56   0.0009227  -0.0640608  -0.0009742  -0.0005878   0.0030493  -0.0000662
   57  -0.0028263  -0.0012331  -0.1172756  -0.0289395   0.0000165   0.0000934
   58  -0.0240882   0.0008928   0.0367655   0.0010782  -0.0000007   0.0008562
   59   0.0003306   0.0044294  -0.0004677  -0.0000181  -0.0025501   0.0000764
   60   0.0110500  -0.0003715  -0.0108491  -0.0003846   0.0000873   0.0011997
   61   0.6727076  -0.0004736   0.0416466  -0.1057292  -0.0022924  -0.1098129
   62  -0.0004736   0.1298959   0.0127240  -0.0021726  -0.0351072  -0.0054698
   63   0.0416466   0.0127240   0.7191261  -0.1079010  -0.0054160  -0.2927661
   64  -0.1057292  -0.0021726  -0.1079010   0.1108208   0.0022529   0.1144798
   65  -0.0022924  -0.0351072  -0.0054160   0.0022529   0.0242356   0.0060184
   66  -0.1098129  -0.0054698  -0.2927661   0.1144798   0.0060184   0.3088795
 **********************************************************************
 **                                                                  **
 **                       VIBRATIONAL ANALYSIS                       **
 **                       --------------------                       **
 **                                                                  **
 **        VIBRATIONAL FREQUENCIES (CM**-1) AND NORMAL MODES         **
 **     FORCE CONSTANTS (mDYN/ANGSTROM) AND REDUCED MASSES (AMU)     **
 **                  INFRARED INTENSITIES (KM/MOL)                   **
 **                                                                  **
 **********************************************************************


 Mode:                 1                      2                      3
 Frequency:        24.09                  33.92                  55.32
 Force Cnst:      0.0083                 0.0158                 0.0175
 Red. Mass:      24.2270                23.3614                 9.6920
 IR Active:          YES                    YES                    YES
 IR Intens:        0.009                  0.010                  0.145
 Raman Active:       YES                    YES                    YES
               X      Y      Z        X      Y      Z        X      Y      Z
 C         -0.001 -0.029  0.008    0.019 -0.003 -0.196   -0.000 -0.150  0.003
 C          0.034 -0.016 -0.092    0.016 -0.002 -0.162    0.052 -0.117  0.010
 Cl         0.073 -0.032 -0.178    0.034 -0.004 -0.298    0.124 -0.157 -0.004
 C          0.037  0.011 -0.112   -0.002  0.001  0.003    0.053 -0.050  0.021
 Cl         0.086  0.028 -0.268   -0.013  0.002  0.088    0.127 -0.005  0.060
 C          0.000  0.027 -0.005   -0.017  0.003  0.123   -0.001 -0.018  0.001
 Cl         0.002  0.061 -0.017   -0.052  0.008  0.431   -0.002  0.071  0.001
 C         -0.037  0.014  0.112   -0.005  0.001  0.010   -0.055 -0.051 -0.019
 Cl        -0.085  0.033  0.260   -0.018  0.003  0.106   -0.129 -0.008 -0.061
 C         -0.035 -0.014  0.104    0.014 -0.002 -0.156   -0.052 -0.118 -0.005
 Cl        -0.074 -0.028  0.203    0.029 -0.004 -0.287   -0.123 -0.159  0.006
 C         -0.000 -0.048  0.006    0.012 -0.003 -0.125   -0.000 -0.140  0.003
 C          0.004 -0.215  0.007   -0.110 -0.011 -0.064   -0.000  0.066 -0.001
 Cl         0.008 -0.433  0.014   -0.253 -0.021 -0.159   -0.000  0.123 -0.002
 C          0.004 -0.203  0.001   -0.125 -0.011  0.078    0.001  0.285 -0.005
 H          0.008 -0.336  0.002   -0.224 -0.018  0.122    0.001  0.457 -0.008
 C          0.001 -0.011 -0.007   -0.015 -0.002  0.157    0.001  0.304 -0.005
 H          0.001  0.008 -0.011   -0.024 -0.002  0.261    0.002  0.497 -0.008
 C         -0.004  0.163 -0.008    0.110  0.007  0.098    0.001  0.078 -0.000
 Cl        -0.010  0.435 -0.018    0.267  0.019  0.208    0.002  0.139 -0.001
 C         -0.004  0.138 -0.002    0.122  0.007 -0.045    0.000 -0.154  0.004
 H         -0.008  0.276 -0.003    0.220  0.014 -0.090    0.000 -0.297  0.007
 TransDip   0.000 -0.003 -0.000   -0.002 -0.000  0.002    0.000  0.012 -0.000

 Mode:                 4                      5                      6
 Frequency:        68.48                  77.29                  95.45
 Force Cnst:      0.0883                 0.1050                 0.0517
 Red. Mass:      31.9668                29.8436                 9.6303
 IR Active:          YES                    YES                    YES
 IR Intens:        0.009                  0.000                  0.555
 Raman Active:       YES                    YES                    YES
               X      Y      Z        X      Y      Z        X      Y      Z
 C          0.000  0.031 -0.002   -0.017  0.003  0.158   -0.000 -0.025  0.002
 C          0.003  0.024 -0.104   -0.003  0.001  0.037    0.005 -0.024  0.003
 Cl         0.039  0.027 -0.494    0.006  0.000 -0.043    0.018 -0.034  0.009
 C         -0.018  0.015  0.072    0.006 -0.001 -0.048    0.006 -0.019  0.002
 Cl        -0.078  0.008  0.436    0.057 -0.004 -0.458    0.014 -0.015  0.002
 C          0.000  0.007 -0.001   -0.010  0.001  0.092    0.000 -0.016  0.000
 Cl         0.000 -0.010 -0.001   -0.058  0.005  0.516    0.000 -0.009 -0.003
 C          0.018  0.013 -0.072    0.007 -0.000 -0.047   -0.006 -0.019  0.000
 Cl         0.078 -0.002 -0.434    0.059 -0.008 -0.460   -0.015 -0.015  0.002
 C         -0.003  0.027  0.103   -0.002  0.001  0.039   -0.005 -0.025 -0.001
 Cl        -0.038  0.039  0.498    0.007  0.000 -0.039   -0.017 -0.035 -0.017
 C          0.000  0.021 -0.003   -0.020  0.003  0.176   -0.000 -0.049  0.004
 C         -0.001 -0.039 -0.001    0.045  0.002  0.146    0.001 -0.098  0.004
 Cl        -0.003 -0.060 -0.002    0.147  0.004  0.218    0.002  0.308 -0.003
 C         -0.001 -0.101  0.001    0.056 -0.002  0.063   -0.000 -0.364  0.009
 H         -0.002 -0.158  0.002    0.111 -0.003  0.038   -0.000 -0.483  0.012
 C         -0.001 -0.087  0.001   -0.002 -0.003  0.020   -0.001 -0.390  0.009
 H         -0.001 -0.133  0.002    0.003 -0.005 -0.036   -0.002 -0.540  0.011
 C          0.000 -0.010 -0.001   -0.073 -0.000  0.054   -0.001 -0.118  0.004
 Cl         0.001  0.025 -0.001   -0.187 -0.000 -0.023   -0.003  0.230 -0.005
 C          0.000  0.037 -0.003   -0.077  0.003  0.137   -0.000 -0.030  0.003
 H          0.001  0.086 -0.004   -0.131  0.004  0.162   -0.000  0.093  0.000
 TransDip   0.000 -0.003  0.000    0.000 -0.000  0.000    0.000 -0.024  0.000

 Mode:                 7                      8                      9
 Frequency:       101.05                 142.52                 197.62
 Force Cnst:      0.1588                 0.3167                 0.3221
 Red. Mass:      26.3899                26.4652                13.9990
 IR Active:          YES                    YES                    YES
 IR Intens:        0.003                  0.060                  0.002
 Raman Active:       YES                    YES                    YES
               X      Y      Z        X      Y      Z        X      Y      Z
 C          0.022 -0.003 -0.181   -0.004  0.001 -0.029   -0.026  0.003  0.220
 C          0.007 -0.001 -0.046   -0.089 -0.015 -0.022   -0.043  0.002  0.330
 Cl        -0.052  0.004  0.443   -0.254  0.074 -0.020    0.000 -0.000 -0.068
 C          0.009 -0.001 -0.062   -0.107 -0.023 -0.021   -0.054  0.004  0.431
 Cl         0.019 -0.001 -0.134   -0.203 -0.069 -0.027    0.018  0.004 -0.120
 C          0.005 -0.001 -0.036   -0.125 -0.000 -0.023   -0.061  0.006  0.463
 Cl        -0.023  0.003  0.215   -0.137 -0.001 -0.012    0.004 -0.000 -0.127
 C          0.008 -0.001 -0.063   -0.107  0.023 -0.021   -0.055  0.007  0.432
 Cl         0.016 -0.002 -0.131   -0.201  0.067 -0.029    0.019 -0.007 -0.120
 C          0.006 -0.001 -0.048   -0.089  0.016 -0.022   -0.043  0.007  0.331
 Cl        -0.053  0.004  0.436   -0.250 -0.073 -0.016    0.003  0.001 -0.068
 C          0.029 -0.005 -0.235    0.078 -0.002 -0.044    0.007 -0.002 -0.037
 C         -0.039 -0.005 -0.210    0.169 -0.002 -0.061    0.028 -0.002 -0.059
 Cl        -0.193  0.004 -0.324    0.464  0.001  0.126   -0.074 -0.003 -0.141
 C         -0.053 -0.011 -0.117    0.174 -0.004 -0.072    0.022 -0.002 -0.048
 H         -0.109 -0.013 -0.092    0.150 -0.004 -0.062    0.032 -0.002 -0.053
 C          0.005 -0.011 -0.076    0.182 -0.003 -0.037   -0.005 -0.002 -0.063
 H         -0.001 -0.013 -0.018    0.181 -0.003 -0.040   -0.003 -0.002 -0.084
 C          0.082 -0.005 -0.113    0.177 -0.002 -0.027   -0.009 -0.002 -0.063
 Cl         0.230  0.006 -0.019    0.424  0.004  0.126    0.119  0.000  0.011
 C          0.082 -0.005 -0.203    0.154 -0.003 -0.039   -0.020 -0.003 -0.070
 H          0.136 -0.002 -0.228    0.183 -0.002 -0.054   -0.030 -0.004 -0.066
 TransDip   0.002 -0.000  0.001   -0.006 -0.000 -0.005    0.001 -0.000  0.000

 Mode:                10                     11                     12
 Frequency:       218.62                 220.08                 224.27
 Force Cnst:      0.4682                 0.9577                 0.5201
 Red. Mass:      16.6251                33.5574                17.5504
 IR Active:          YES                    YES                    YES
 IR Intens:        0.115                  0.173                  0.149
 Raman Active:       YES                    YES                    YES
               X      Y      Z        X      Y      Z        X      Y      Z
 C          0.007 -0.057  0.002   -0.074 -0.011 -0.012   -0.126 -0.034 -0.040
 C          0.007 -0.060  0.004   -0.021  0.006  0.004   -0.136 -0.089 -0.032
 Cl        -0.315  0.103 -0.037    0.397 -0.244  0.052    0.016 -0.218  0.008
 C          0.031 -0.100  0.006   -0.034  0.011  0.005   -0.128 -0.045 -0.025
 Cl         0.079 -0.091  0.012   -0.399 -0.205 -0.050    0.258  0.193  0.031
 C          0.004 -0.060 -0.001    0.016 -0.012  0.013   -0.187 -0.043 -0.030
 Cl         0.003  0.386 -0.004    0.006  0.051 -0.001   -0.236  0.063 -0.026
 C         -0.020 -0.097 -0.007   -0.040 -0.047  0.006   -0.136 -0.064 -0.019
 Cl        -0.045 -0.102 -0.003   -0.436  0.170 -0.059    0.085 -0.228  0.013
 C          0.002 -0.060 -0.004   -0.018 -0.034  0.006   -0.115 -0.020 -0.021
 Cl         0.270  0.075  0.029    0.467  0.255  0.053    0.144  0.146  0.021
 C          0.006 -0.162  0.007   -0.059  0.000 -0.031   -0.120  0.092 -0.063
 C          0.005 -0.030  0.004   -0.042 -0.000 -0.037   -0.095  0.012 -0.067
 Cl        -0.007 -0.032 -0.004    0.067  0.002  0.037    0.132  0.028  0.087
 C          0.005  0.048  0.004   -0.045 -0.004 -0.046   -0.100 -0.048 -0.089
 H          0.006  0.186  0.001   -0.045 -0.007 -0.047   -0.097 -0.149 -0.089
 C          0.007 -0.006  0.005   -0.055 -0.004 -0.040   -0.121 -0.010 -0.078
 H          0.007  0.157  0.003   -0.055 -0.010 -0.047   -0.122 -0.139 -0.088
 C          0.006 -0.220  0.009   -0.053  0.005 -0.037   -0.112  0.162 -0.078
 Cl        -0.007  0.076 -0.007    0.067 -0.001  0.046    0.124 -0.055  0.093
 C          0.006 -0.390  0.013   -0.056  0.009 -0.043   -0.117  0.285 -0.092
 H          0.006 -0.548  0.016   -0.060  0.011 -0.042   -0.127  0.396 -0.091
 TransDip   0.001  0.011  0.000   -0.013  0.001 -0.004   -0.008  0.004 -0.008

 Mode:                13                     14                     15
 Frequency:       224.79                 235.64                 282.49
 Force Cnst:      0.2658                 0.9246                 0.5296
 Red. Mass:       8.9278                28.2621                11.2630
 IR Active:          YES                    YES                    YES
 IR Intens:        0.113                  0.001                  1.275
 Raman Active:       YES                    YES                    YES
               X      Y      Z        X      Y      Z        X      Y      Z
 C          0.044 -0.048  0.014    0.000  0.000 -0.000   -0.062 -0.000 -0.014
 C          0.026 -0.069 -0.000    0.013  0.018 -0.004    0.040  0.060  0.002
 Cl        -0.127  0.006 -0.018    0.210 -0.094  0.027   -0.002  0.122 -0.001
 C          0.051 -0.082  0.004    0.016 -0.011 -0.004    0.072  0.038  0.002
 Cl         0.088 -0.090  0.013   -0.365 -0.233 -0.040    0.006 -0.011  0.001
 C          0.061 -0.061  0.012   -0.000 -0.004  0.000    0.156  0.001  0.008
 Cl         0.077  0.087  0.007   -0.004  0.526 -0.007    0.233  0.002  0.028
 C          0.039 -0.074  0.015   -0.016 -0.011  0.005    0.072 -0.037  0.002
 Cl        -0.179  0.036 -0.024    0.374 -0.230  0.047    0.004  0.010  0.001
 C          0.058 -0.090  0.020   -0.013  0.018  0.003    0.040 -0.060  0.003
 Cl         0.050 -0.126  0.008   -0.214 -0.100 -0.025   -0.000 -0.122  0.002
 C          0.041  0.151  0.018   -0.000  0.065 -0.002   -0.151 -0.001 -0.062
 C          0.032  0.021  0.023   -0.001 -0.011  0.000   -0.194  0.002 -0.051
 Cl        -0.044  0.042 -0.029    0.000  0.026  0.000    0.037  0.002  0.148
 C          0.033 -0.072  0.032   -0.001 -0.040  0.001   -0.210 -0.002 -0.140
 H          0.031 -0.234  0.036   -0.001 -0.122  0.002   -0.129 -0.002 -0.178
 C          0.040 -0.010  0.027   -0.001  0.019 -0.001   -0.311 -0.005 -0.180
 H          0.039 -0.214  0.035   -0.001 -0.070  0.000   -0.309 -0.006 -0.225
 C          0.038  0.264  0.020   -0.001  0.152 -0.004   -0.273 -0.006 -0.184
 Cl        -0.043 -0.092 -0.029    0.000 -0.048  0.002    0.119  0.003  0.106
 C          0.041  0.461  0.019   -0.000  0.241 -0.006   -0.267 -0.006 -0.167
 H          0.045  0.640  0.014   -0.000  0.342 -0.008   -0.371 -0.007 -0.121
 TransDip   0.004  0.009  0.004    0.000 -0.001 -0.000   -0.029 -0.000 -0.022

 Mode:                16                     17                     18
 Frequency:       320.30                 326.60                 329.94
 Force Cnst:      0.8396                 0.5459                 1.6835
 Red. Mass:      13.8904                 8.6863                26.2480
 IR Active:          YES                    YES                    YES
 IR Intens:        0.007                  0.061                  0.021
 Raman Active:       YES                    YES                    YES
               X      Y      Z        X      Y      Z        X      Y      Z
 C         -0.001  0.052  0.006   -0.002  0.057 -0.013   -0.054 -0.010 -0.031
 C          0.126  0.104 -0.025    0.028  0.051  0.062   -0.009  0.031 -0.031
 Cl         0.113  0.240  0.016    0.091  0.082  0.001    0.003  0.042  0.005
 C          0.115 -0.081 -0.025    0.037 -0.067  0.071   -0.005  0.051 -0.014
 Cl         0.112 -0.185  0.022    0.093 -0.120  0.002   -0.038  0.083 -0.004
 C          0.000 -0.053 -0.005    0.002 -0.061  0.011    0.048  0.010  0.015
 Cl        -0.001 -0.048  0.001    0.005 -0.004 -0.001    0.090 -0.000  0.008
 C         -0.114 -0.081  0.021   -0.037 -0.073 -0.058   -0.000 -0.031  0.022
 Cl        -0.109 -0.185 -0.016   -0.093 -0.127 -0.000   -0.010 -0.050 -0.005
 C         -0.128  0.104  0.027   -0.029  0.045 -0.073   -0.008 -0.043  0.005
 Cl        -0.115  0.241 -0.023   -0.092  0.076 -0.001    0.030 -0.055  0.003
 C          0.001 -0.182  0.009   -0.005  0.189 -0.017   -0.073 -0.045 -0.138
 C         -0.000 -0.346  0.013    0.003  0.383 -0.026    0.101 -0.090 -0.259
 Cl        -0.008  0.068  0.006    0.024 -0.071 -0.023    0.342  0.006 -0.429
 C          0.001 -0.216  0.003   -0.001  0.254 -0.003    0.043 -0.056  0.015
 H          0.008 -0.275  0.002   -0.018  0.328  0.003   -0.159 -0.071  0.102
 C          0.000  0.262 -0.011    0.001 -0.297  0.018    0.024  0.068  0.106
 H          0.002  0.516 -0.017   -0.001 -0.603  0.020    0.035  0.131 -0.060
 C          0.001  0.206 -0.011   -0.007 -0.208  0.022   -0.170  0.052  0.233
 Cl         0.008 -0.053 -0.007   -0.024  0.053  0.027   -0.344 -0.001  0.468
 C         -0.001 -0.012  0.001   -0.001  0.062 -0.005   -0.103 -0.014 -0.051
 H         -0.008 -0.017  0.004    0.015  0.109 -0.013    0.090 -0.025 -0.134
 TransDip   0.000 -0.003 -0.000   -0.000 -0.008 -0.000   -0.003  0.001 -0.004

 Mode:                19                     20                     21
 Frequency:       340.01                 340.60                 351.76
 Force Cnst:      0.6651                 0.8219                 1.8299
 Red. Mass:       9.7647                12.0248                25.1001
 IR Active:          YES                    YES                    YES
 IR Intens:        0.085                  0.006                  0.228
 Raman Active:       YES                    YES                    YES
               X      Y      Z        X      Y      Z        X      Y      Z
 C         -0.012  0.007  0.398    0.003  0.004 -0.091    0.083 -0.003 -0.208
 C         -0.004 -0.028  0.117    0.058 -0.000 -0.498    0.039 -0.134 -0.111
 Cl        -0.015 -0.040 -0.020    0.001  0.008  0.080   -0.122 -0.222  0.004
 C          0.041 -0.042 -0.255    0.050 -0.002 -0.437    0.068 -0.183  0.102
 Cl         0.030 -0.075  0.046   -0.006  0.007  0.066    0.208 -0.422  0.015
 C          0.015 -0.006 -0.347   -0.003 -0.001  0.079   -0.060  0.003  0.181
 Cl        -0.051  0.001  0.048    0.012 -0.001 -0.011   -0.049 -0.001 -0.033
 C          0.020  0.035 -0.084   -0.063 -0.005  0.514    0.068  0.188  0.088
 Cl         0.027  0.071  0.017   -0.004 -0.023 -0.080    0.205  0.427  0.005
 C         -0.023  0.034  0.279   -0.051 -0.001  0.407    0.040  0.130 -0.123
 Cl        -0.017  0.038 -0.047    0.003 -0.007 -0.065   -0.122  0.219  0.000
 C          0.019  0.015  0.159   -0.004  0.035 -0.037   -0.024 -0.007 -0.115
 C          0.155  0.028  0.068   -0.037  0.076 -0.017   -0.112 -0.012 -0.079
 Cl        -0.063 -0.008 -0.125    0.014 -0.015  0.031    0.075  0.002  0.037
 C          0.170  0.022 -0.034   -0.040  0.075  0.006   -0.141 -0.009 -0.026
 H          0.306  0.032 -0.095   -0.070  0.122  0.018   -0.184 -0.012 -0.009
 C         -0.024 -0.028 -0.161    0.004 -0.071  0.038   -0.124  0.010  0.012
 H         -0.009 -0.055 -0.339    0.000 -0.129  0.081   -0.127  0.022  0.031
 C         -0.150 -0.020 -0.096    0.034 -0.063  0.022   -0.081  0.005  0.004
 Cl         0.076  0.006  0.071   -0.016  0.014 -0.018   -0.086  0.001  0.102
 C         -0.168  0.005  0.016    0.038  0.005 -0.004   -0.044 -0.007 -0.096
 H         -0.305  0.010  0.077    0.069  0.017 -0.018   -0.014 -0.011 -0.109
 TransDip   0.008 -0.000  0.004   -0.002 -0.002 -0.001   -0.011 -0.000 -0.011

 Mode:                22                     23                     24
 Frequency:       378.61                 452.80                 460.97
 Force Cnst:      2.6666                 0.8201                 0.4209
 Red. Mass:      31.5732                 6.7885                 3.3617
 IR Active:          YES                    YES                    YES
 IR Intens:        0.017                  2.967                  2.930
 Raman Active:       YES                    YES                    YES
               X      Y      Z        X      Y      Z        X      Y      Z
 C         -0.063 -0.000  0.048    0.069 -0.002 -0.108    0.002  0.055 -0.003
 C         -0.118 -0.100  0.031    0.049 -0.017 -0.243   -0.034  0.018 -0.016
 Cl        -0.234 -0.412 -0.028   -0.012 -0.014  0.017    0.010 -0.018  0.003
 C         -0.030  0.059 -0.019    0.005  0.004  0.022   -0.025 -0.013 -0.009
 Cl        -0.078  0.162 -0.009   -0.022  0.029 -0.004    0.017 -0.011  0.003
 C          0.195  0.001 -0.025   -0.031  0.004  0.269   -0.000 -0.026  0.006
 Cl         0.580  0.005  0.072   -0.009 -0.001 -0.030   -0.000  0.008 -0.001
 C         -0.028 -0.061 -0.022    0.004 -0.002  0.022    0.025 -0.013  0.010
 Cl        -0.075 -0.162 -0.004   -0.020 -0.028 -0.003   -0.018 -0.013 -0.003
 C         -0.117  0.098  0.025    0.046  0.010 -0.244    0.037  0.020  0.005
 Cl        -0.239  0.408 -0.038   -0.012  0.016  0.017   -0.011 -0.018 -0.002
 C         -0.014  0.000  0.023    0.070 -0.005  0.165    0.002  0.206  0.000
 C          0.026  0.001  0.011    0.196 -0.008  0.137    0.005  0.231 -0.001
 Cl        -0.009 -0.000 -0.014   -0.084  0.001  0.009   -0.002 -0.016  0.000
 C          0.035  0.001  0.019    0.255  0.009 -0.041    0.005 -0.209  0.004
 H          0.016  0.002  0.028    0.456  0.031 -0.130    0.008 -0.655  0.011
 C          0.072 -0.001  0.034    0.037 -0.010 -0.204    0.001  0.099 -0.007
 H          0.071 -0.002  0.059    0.057 -0.011 -0.436    0.002  0.040 -0.012
 C          0.067  0.000  0.029   -0.128 -0.010 -0.098   -0.003  0.131 -0.005
 Cl         0.026 -0.001 -0.054   -0.001  0.003  0.100    0.000 -0.007  0.002
 C          0.049  0.002  0.051   -0.123  0.010  0.054   -0.004 -0.179  0.006
 H          0.074  0.002  0.039   -0.288  0.031  0.129   -0.010 -0.599  0.017
 TransDip  -0.001 -0.000  0.004    0.050  0.002 -0.024    0.002 -0.055  0.001

 Mode:                25                     26                     27
 Frequency:       549.91                 552.64                 600.66
 Force Cnst:      1.9853                 1.0051                 2.5620
 Red. Mass:      11.1425                 5.5856                12.0523
 IR Active:          YES                    YES                    YES
 IR Intens:       41.410                 10.902                  0.064
 Raman Active:       YES                    YES                    YES
               X      Y      Z        X      Y      Z        X      Y      Z
 C          0.131  0.011 -0.131    0.005 -0.185 -0.001   -0.003 -0.001 -0.001
 C          0.036 -0.017  0.169    0.126 -0.082  0.021   -0.063  0.009  0.505
 Cl        -0.014 -0.022 -0.011   -0.018  0.038 -0.002    0.004  0.000 -0.033
 C          0.028 -0.005  0.079    0.106  0.040  0.011    0.054 -0.005 -0.484
 Cl        -0.024  0.029 -0.010   -0.037  0.016 -0.005   -0.002 -0.000  0.031
 C          0.045 -0.009 -0.236    0.001  0.093 -0.007   -0.001 -0.003 -0.000
 Cl        -0.039  0.001  0.014   -0.001 -0.021  0.001    0.001 -0.000  0.000
 C          0.041  0.002  0.080   -0.104  0.039 -0.008   -0.058  0.006  0.483
 Cl        -0.028 -0.032 -0.009    0.035  0.015  0.004    0.004  0.001 -0.031
 C          0.052  0.032  0.170   -0.122 -0.082 -0.011    0.058 -0.004 -0.505
 Cl        -0.016  0.016 -0.012    0.016  0.039  0.001   -0.003  0.000  0.034
 C          0.150  0.016 -0.257    0.006 -0.287 -0.003   -0.003 -0.015  0.001
 C          0.063 -0.016 -0.146    0.003  0.207 -0.009    0.000  0.009 -0.001
 Cl        -0.141  0.005  0.211   -0.005 -0.014  0.008   -0.001  0.001  0.000
 C          0.115 -0.009 -0.224    0.005  0.050 -0.010    0.001 -0.014 -0.002
 H          0.145  0.006 -0.238    0.005 -0.191 -0.005    0.000 -0.035 -0.002
 C          0.182  0.007 -0.182    0.006 -0.150 -0.004    0.004  0.015 -0.001
 H          0.186  0.045 -0.223    0.003 -0.703  0.006    0.004  0.031 -0.002
 C          0.115 -0.028 -0.094    0.005  0.354 -0.011    0.001 -0.012  0.001
 Cl        -0.142  0.006  0.190   -0.005 -0.020  0.008    0.000 -0.000  0.000
 C          0.169 -0.002 -0.253    0.006 -0.054 -0.008    0.000  0.007  0.002
 H          0.291  0.010 -0.309    0.010 -0.263 -0.005    0.002  0.042  0.001
 TransDip   0.155  0.002 -0.136    0.007 -0.105 -0.005   -0.002  0.008 -0.000

 Mode:                28                     29                     30
 Frequency:       605.57                 643.56                 651.35
 Force Cnst:      2.3289                 2.6398                 2.3558
 Red. Mass:      10.7786                10.8180                 9.4246
 IR Active:          YES                    YES                    YES
 IR Intens:       27.328                  6.031                 19.233
 Raman Active:       YES                    YES                    YES
               X      Y      Z        X      Y      Z        X      Y      Z
 C         -0.345  0.000 -0.022   -0.010  0.006  0.375    0.000 -0.105  0.004
 C         -0.245  0.069 -0.040    0.028 -0.005  0.034    0.216 -0.010  0.023
 Cl         0.053  0.057  0.007   -0.007 -0.007  0.004   -0.062 -0.052 -0.007
 C         -0.197  0.004 -0.029    0.075 -0.004 -0.396    0.244  0.256  0.028
 Cl         0.075 -0.080  0.010   -0.010  0.009  0.019    0.001 -0.088  0.001
 C         -0.119 -0.001  0.007   -0.039  0.005  0.554   -0.004  0.417 -0.003
 Cl         0.133  0.001  0.014   -0.016 -0.000 -0.031    0.001 -0.052  0.001
 C         -0.193 -0.006 -0.037    0.078 -0.008 -0.395   -0.248  0.251 -0.038
 Cl         0.073  0.080  0.008   -0.010 -0.008  0.019    0.001 -0.088  0.002
 C         -0.243 -0.069 -0.029    0.032  0.007  0.034   -0.218 -0.013 -0.023
 Cl         0.054 -0.058  0.007   -0.008  0.007  0.003    0.063 -0.051  0.008
 C         -0.259  0.002  0.032    0.024 -0.001 -0.128    0.000  0.159 -0.003
 C         -0.006 -0.001 -0.095   -0.039 -0.004 -0.133    0.001  0.085 -0.002
 Cl        -0.057  0.001  0.035   -0.027  0.001  0.056   -0.000 -0.000  0.000
 C          0.098 -0.006 -0.276   -0.062 -0.001 -0.088    0.000 -0.119  0.003
 H          0.010 -0.005 -0.235   -0.154 -0.001 -0.049   -0.000 -0.211  0.005
 C          0.352 -0.004 -0.109    0.059  0.000  0.011    0.001  0.135 -0.003
 H          0.351 -0.006 -0.078    0.051  0.003  0.105    0.003  0.480 -0.010
 C          0.107  0.002  0.057    0.087 -0.001 -0.005   -0.001 -0.249  0.005
 Cl         0.002  0.001  0.035   -0.035  0.001  0.031    0.000  0.010 -0.000
 C          0.031  0.004  0.215    0.089 -0.003 -0.143   -0.000  0.094 -0.002
 H          0.172  0.002  0.150    0.213 -0.005 -0.201    0.000  0.160 -0.004
 TransDip  -0.157 -0.001 -0.058    0.066 -0.002 -0.043   -0.001  0.140 -0.002

 Mode:                31                     32                     33
 Frequency:       689.64                 697.96                 743.93
 Force Cnst:      2.3170                 2.3231                 3.5295
 Red. Mass:       8.2687                 8.0938                10.8241
 IR Active:          YES                    YES                    YES
 IR Intens:       47.565                 11.769                  2.817
 Raman Active:       YES                    YES                    YES
               X      Y      Z        X      Y      Z        X      Y      Z
 C         -0.001  0.308 -0.005   -0.071 -0.003 -0.009   -0.078  0.009  0.613
 C         -0.081  0.257 -0.005   -0.148 -0.012 -0.014    0.070  0.006 -0.373
 Cl        -0.038 -0.105 -0.004    0.032  0.034  0.004   -0.008 -0.007  0.013
 C         -0.039  0.179 -0.012   -0.152 -0.028 -0.032    0.006  0.013  0.239
 Cl         0.055 -0.097  0.008    0.026 -0.024  0.004   -0.003  0.003 -0.006
 C         -0.002  0.172 -0.002   -0.149 -0.004 -0.001    0.061 -0.002 -0.183
 Cl         0.001 -0.011  0.000    0.088  0.001  0.009   -0.018 -0.000  0.002
 C          0.036  0.179  0.007   -0.152  0.021 -0.032    0.007 -0.006  0.240
 Cl        -0.054 -0.098 -0.005    0.026  0.027  0.003   -0.003 -0.004 -0.006
 C          0.076  0.260  0.000   -0.149  0.006 -0.014    0.072 -0.011 -0.373
 Cl         0.040 -0.105  0.006    0.031 -0.031  0.004   -0.008  0.006  0.013
 C          0.002 -0.043 -0.002    0.105 -0.004 -0.172   -0.030 -0.003 -0.080
 C          0.002 -0.183  0.003    0.216  0.002 -0.038   -0.009 -0.002 -0.145
 Cl        -0.000  0.003  0.001   -0.027  0.001  0.058   -0.020  0.001  0.037
 C          0.002  0.149  0.001    0.219  0.006  0.383   -0.035 -0.001 -0.045
 H          0.003  0.344 -0.003    0.210  0.001  0.393   -0.182 -0.004  0.020
 C         -0.002 -0.153  0.005   -0.080  0.005  0.139    0.080  0.002  0.052
 H         -0.004 -0.492  0.010   -0.051  0.001 -0.158    0.076  0.002  0.109
 C          0.000  0.265 -0.005   -0.108 -0.001  0.044    0.036 -0.001  0.038
 Cl        -0.000 -0.008 -0.000    0.005 -0.001 -0.039   -0.007  0.000 -0.001
 C         -0.001 -0.128 -0.002   -0.077 -0.006 -0.364    0.013 -0.002 -0.132
 H          0.000 -0.289  0.001    0.020 -0.005 -0.414    0.151  0.000 -0.198
 TransDip  -0.002  0.221 -0.003   -0.105 -0.003 -0.031    0.049  0.000 -0.021

 Mode:                34                     35                     36
 Frequency:       771.85                 786.71                 826.26
 Force Cnst:      1.3297                 3.7384                 0.5583
 Red. Mass:       3.7883                10.2519                 1.3881
 IR Active:          YES                    YES                    YES
 IR Intens:       10.666                  5.269                 29.742
 Raman Active:       YES                    YES                    YES
               X      Y      Z        X      Y      Z        X      Y      Z
 C         -0.000 -0.107  0.002   -0.173 -0.002 -0.138   -0.001  0.004 -0.000
 C          0.047 -0.105  0.016    0.101  0.140  0.058   -0.002  0.005 -0.000
 Cl         0.006  0.024 -0.001   -0.037 -0.042 -0.006   -0.000 -0.001  0.000
 C          0.051 -0.014  0.001    0.178  0.126 -0.002   -0.002  0.001 -0.000
 Cl        -0.013  0.012 -0.001   -0.003 -0.003 -0.000    0.001 -0.001  0.000
 C          0.001  0.021 -0.001    0.314  0.003  0.048    0.001 -0.001  0.000
 Cl        -0.000 -0.003  0.000   -0.116 -0.001 -0.013   -0.000  0.000 -0.000
 C         -0.050 -0.015  0.001    0.181 -0.122  0.001    0.003  0.000  0.000
 Cl         0.013  0.012  0.001   -0.003  0.003 -0.000   -0.001 -0.000 -0.000
 C         -0.045 -0.107 -0.015    0.104 -0.136  0.062    0.002  0.005  0.000
 Cl        -0.007  0.025 -0.000   -0.037  0.041 -0.007    0.000 -0.001 -0.000
 C         -0.002  0.335 -0.009   -0.284 -0.007 -0.089   -0.000 -0.020  0.000
 C          0.000 -0.240  0.003    0.091 -0.000 -0.205    0.000  0.078 -0.002
 Cl        -0.000  0.007  0.000   -0.034  0.001  0.048   -0.000 -0.005  0.000
 C          0.002  0.081 -0.001    0.174  0.001  0.086   -0.000 -0.111  0.003
 H          0.001  0.443 -0.007   -0.141 -0.011  0.234    0.004  0.687 -0.015
 C          0.002 -0.110  0.003    0.268  0.004  0.115   -0.000 -0.106  0.002
 H          0.002 -0.100  0.001    0.301 -0.012 -0.199    0.004  0.702 -0.015
 C         -0.001  0.109  0.000   -0.199  0.004  0.244   -0.000  0.066 -0.001
 Cl         0.000  0.001 -0.001    0.059 -0.002 -0.070    0.000 -0.005 -0.000
 C         -0.002 -0.045  0.001   -0.264 -0.000 -0.032   -0.000 -0.002 -0.000
 H         -0.002 -0.738  0.015   -0.056  0.015 -0.131    0.000  0.024 -0.001
 TransDip   0.002 -0.105  0.002    0.060  0.002  0.043    0.001  0.175 -0.004

 Mode:                37                     38                     39
 Frequency:       868.19                 901.77                 902.47
 Force Cnst:      5.4252                 3.3082                 0.7937
 Red. Mass:      12.2164                 6.9048                 1.6540
 IR Active:          YES                    YES                    YES
 IR Intens:        0.658                 25.796                  4.600
 Raman Active:       YES                    YES                    YES
               X      Y      Z        X      Y      Z        X      Y      Z
 C         -0.002 -0.217  0.003   -0.233  0.002  0.005   -0.030 -0.003  0.001
 C         -0.312 -0.310 -0.033   -0.085  0.188 -0.021    0.008  0.008  0.000
 Cl         0.045  0.087  0.005   -0.014 -0.023 -0.001   -0.002 -0.002 -0.000
 C         -0.313  0.313 -0.039   -0.023  0.217 -0.002    0.020  0.015  0.002
 Cl         0.049 -0.092  0.007    0.027 -0.036  0.003    0.000 -0.000  0.000
 C          0.002  0.251 -0.003    0.291 -0.001  0.031    0.038  0.002  0.004
 Cl        -0.001  0.006 -0.000   -0.059 -0.000 -0.007   -0.008 -0.001 -0.001
 C          0.307  0.311  0.031   -0.002 -0.209  0.005   -0.023 -0.040 -0.001
 Cl        -0.047 -0.092 -0.004    0.024  0.033  0.002    0.007  0.009  0.001
 C          0.314 -0.312  0.039   -0.068 -0.167 -0.014   -0.028 -0.039 -0.004
 Cl        -0.046  0.086 -0.007   -0.014  0.021 -0.002   -0.001  0.004 -0.000
 C          0.002 -0.028  0.001    0.045 -0.047  0.000    0.006  0.090 -0.002
 C          0.000  0.014  0.002    0.032  0.011  0.120    0.004 -0.018  0.016
 Cl         0.000  0.000 -0.000    0.011 -0.001 -0.017    0.001  0.000 -0.002
 C          0.000 -0.003  0.002    0.036 -0.012  0.106    0.005  0.026  0.013
 H          0.005 -0.029 -0.000    0.351  0.032 -0.034    0.047 -0.063 -0.003
 C         -0.004  0.004 -0.001   -0.202  0.010 -0.064   -0.027 -0.018 -0.008
 H         -0.004  0.005  0.001   -0.212 -0.014  0.042   -0.028  0.024  0.005
 C          0.003  0.007 -0.003    0.171 -0.042 -0.195    0.023  0.067 -0.027
 Cl        -0.001 -0.001  0.001   -0.035  0.003  0.038   -0.005 -0.004  0.005
 C          0.003 -0.033 -0.000    0.191  0.099 -0.023    0.025 -0.182  0.001
 H          0.003  0.254 -0.006    0.177 -0.533 -0.008    0.029  0.966 -0.025
 TransDip   0.001  0.026 -0.001    0.145 -0.015 -0.073    0.040  0.052 -0.022

 Mode:                40                     41                     42
 Frequency:       967.94                1049.08                1091.57
 Force Cnst:      0.7492                 5.0458                 6.5039
 Red. Mass:       1.3573                 7.7816                 9.2645
 IR Active:          YES                    YES                    YES
 IR Intens:        0.001                 53.883                 11.220
 Raman Active:       YES                    YES                    YES
               X      Y      Z        X      Y      Z        X      Y      Z
 C          0.000  0.000  0.000    0.102  0.000 -0.008   -0.242 -0.001 -0.030
 C          0.002 -0.002  0.000   -0.089 -0.054 -0.007    0.127  0.238  0.012
 Cl         0.000  0.000  0.000    0.004  0.006  0.000   -0.013 -0.023 -0.001
 C          0.002 -0.001  0.000   -0.098  0.168 -0.012    0.144 -0.236  0.019
 Cl        -0.000  0.000 -0.000    0.014 -0.021  0.002   -0.014  0.024 -0.002
 C         -0.000  0.001  0.000    0.166  0.001  0.018   -0.260 -0.001 -0.029
 Cl         0.000 -0.000  0.000   -0.018 -0.000 -0.002    0.026  0.000  0.003
 C         -0.002 -0.001 -0.000   -0.095 -0.170 -0.008    0.140  0.238  0.013
 Cl         0.000  0.000  0.000    0.014  0.021  0.001   -0.013 -0.024 -0.001
 C         -0.001 -0.002 -0.000   -0.090  0.052 -0.008    0.131 -0.235  0.018
 Cl        -0.000  0.000 -0.000    0.004 -0.005  0.000   -0.013  0.023 -0.002
 C         -0.000  0.010 -0.000    0.207  0.003  0.094   -0.136  0.001  0.030
 C         -0.000  0.021 -0.000   -0.176  0.007  0.347   -0.182  0.007  0.316
 Cl         0.000 -0.002  0.000    0.023 -0.001 -0.037    0.026 -0.001 -0.039
 C         -0.001 -0.123  0.003   -0.117 -0.002 -0.153    0.035  0.002  0.092
 H          0.005  0.692 -0.015   -0.111 -0.004 -0.149    0.312 -0.003 -0.010
 C          0.001  0.124 -0.003    0.301  0.000  0.079    0.178 -0.001  0.018
 H         -0.004 -0.692  0.015    0.289  0.005  0.320    0.177  0.005  0.250
 C         -0.000 -0.018  0.001   -0.061  0.002  0.088    0.145 -0.004 -0.176
 Cl         0.000  0.002 -0.000    0.002 -0.000 -0.004   -0.021  0.001  0.026
 C         -0.000 -0.018  0.000   -0.162 -0.007 -0.308   -0.054 -0.005 -0.234
 H          0.001  0.095 -0.003   -0.335 -0.002 -0.242   -0.054 -0.006 -0.262
 TransDip   0.001  0.001  0.000   -0.114  0.004  0.206    0.093  0.001  0.053

 Mode:                43                     44                     45
 Frequency:      1111.57                1153.88                1168.41
 Force Cnst:      1.4348                 1.9520                 1.7643
 Red. Mass:       1.9709                 2.4883                 2.1934
 IR Active:          YES                    YES                    YES
 IR Intens:       59.158                  2.129                  8.771
 Raman Active:       YES                    YES                    YES
               X      Y      Z        X      Y      Z        X      Y      Z
 C         -0.018  0.000  0.008    0.012  0.001 -0.017   -0.042 -0.001 -0.015
 C          0.008  0.022 -0.001    0.036  0.139  0.005   -0.044 -0.150 -0.002
 Cl        -0.001 -0.002  0.000   -0.007 -0.014 -0.001    0.008  0.015  0.001
 C          0.008 -0.014  0.001   -0.026  0.025 -0.003    0.043 -0.052  0.006
 Cl        -0.001  0.001 -0.000    0.004 -0.006  0.001   -0.006  0.009 -0.001
 C         -0.018 -0.000 -0.002   -0.092 -0.001 -0.011    0.107  0.001  0.012
 Cl         0.002  0.000  0.000    0.011  0.000  0.001   -0.013 -0.000 -0.001
 C          0.008  0.014  0.001   -0.027 -0.025 -0.002    0.043  0.053  0.004
 Cl        -0.001 -0.001 -0.000    0.004  0.006  0.000   -0.006 -0.009 -0.001
 C          0.009 -0.021 -0.000    0.038 -0.138  0.009   -0.046  0.149 -0.006
 Cl        -0.001  0.002 -0.000   -0.007  0.013 -0.001    0.008 -0.015  0.001
 C         -0.000 -0.001 -0.024    0.099  0.001  0.042   -0.120  0.000  0.006
 C         -0.030  0.002  0.090    0.151 -0.002 -0.082    0.024  0.000 -0.000
 Cl         0.003 -0.000 -0.007   -0.012  0.000  0.013   -0.002 -0.000 -0.001
 C          0.021 -0.002 -0.089   -0.022 -0.003 -0.142    0.064 -0.001 -0.025
 H          0.520 -0.011 -0.320    0.137 -0.006 -0.231    0.536 -0.009 -0.239
 C         -0.087 -0.000 -0.025   -0.065  0.002  0.086   -0.032  0.001  0.062
 H         -0.086 -0.003 -0.196   -0.142  0.018  0.828   -0.093  0.016  0.732
 C         -0.099  0.004  0.205   -0.017  0.001  0.048    0.054 -0.001 -0.051
 Cl         0.012 -0.000 -0.021    0.002 -0.000 -0.006   -0.004  0.000  0.004
 C          0.069 -0.000 -0.016   -0.051 -0.000 -0.011   -0.042 -0.000 -0.034
 H          0.649 -0.010 -0.272   -0.283  0.003  0.096    0.023 -0.002 -0.073
 TransDip  -0.115  0.005  0.218    0.043 -0.000 -0.019    0.086 -0.002 -0.039

 Mode:                46                     47                     48
 Frequency:      1253.62                1255.76                1278.97
 Force Cnst:     11.0631                 4.1658                 1.5538
 Red. Mass:      11.9481                 4.4837                 1.6122
 IR Active:          YES                    YES                    YES
 IR Intens:        0.127                 31.383                  4.186
 Raman Active:       YES                    YES                    YES
               X      Y      Z        X      Y      Z        X      Y      Z
 C          0.010  0.413 -0.003    0.172 -0.009  0.033    0.025 -0.000 -0.019
 C          0.357 -0.187  0.047    0.109 -0.005  0.011    0.021 -0.010  0.005
 Cl         0.000 -0.003 -0.000   -0.006 -0.006 -0.000   -0.001 -0.000 -0.000
 C         -0.356 -0.195 -0.039   -0.064  0.223 -0.010   -0.007  0.040 -0.000
 Cl        -0.000 -0.002  0.000    0.008 -0.019  0.001    0.001 -0.003  0.000
 C         -0.015  0.408 -0.007   -0.196 -0.012 -0.022   -0.037 -0.001 -0.005
 Cl         0.001  0.001  0.000    0.020  0.000  0.002    0.004  0.000  0.000
 C          0.349 -0.218  0.044   -0.078 -0.214 -0.007   -0.008 -0.040  0.001
 Cl         0.001  0.001  0.000    0.008  0.019  0.001    0.001  0.003  0.000
 C         -0.340 -0.192 -0.040    0.124  0.017  0.013    0.022  0.011  0.005
 Cl        -0.001 -0.002  0.000   -0.006  0.006 -0.001   -0.001  0.000 -0.000
 C         -0.012 -0.028 -0.001   -0.167 -0.001 -0.055   -0.065  0.003  0.152
 C         -0.013  0.006 -0.004   -0.202 -0.001 -0.059    0.032 -0.000 -0.009
 Cl         0.000 -0.000 -0.000    0.006 -0.000 -0.004   -0.003 -0.000 -0.001
 C          0.008  0.002  0.006    0.111  0.002  0.092    0.044 -0.001 -0.027
 H          0.046 -0.006 -0.010    0.791 -0.009 -0.199   -0.489  0.008  0.213
 C          0.002 -0.001  0.003    0.039  0.001  0.048   -0.003  0.000  0.018
 H          0.003  0.001  0.007    0.048  0.002  0.079   -0.023  0.005  0.252
 C          0.000  0.002 -0.007    0.003 -0.002 -0.085   -0.067 -0.002 -0.097
 Cl        -0.000  0.000  0.000   -0.002  0.000  0.005   -0.001  0.000  0.003
 C          0.000  0.009  0.001    0.003  0.001  0.032    0.028 -0.001 -0.042
 H          0.004 -0.049  0.001   -0.091  0.002  0.073    0.689 -0.011 -0.349
 TransDip  -0.007  0.009 -0.002   -0.177 -0.002 -0.030   -0.007 -0.003 -0.065

 Mode:                49                     50                     51
 Frequency:      1300.74                1350.85                1378.24
 Force Cnst:      6.6104                12.9044                 5.3603
 Red. Mass:       6.6313                12.0026                 4.7895
 IR Active:          YES                    YES                    YES
 IR Intens:        6.157                182.420                 84.981
 Raman Active:       YES                    YES                    YES
               X      Y      Z        X      Y      Z        X      Y      Z
 C          0.019 -0.001  0.010    0.005  0.412 -0.004    0.246 -0.001  0.045
 C          0.064 -0.055  0.005   -0.343 -0.221 -0.037   -0.040  0.152 -0.009
 Cl        -0.002  0.001 -0.000    0.016  0.016  0.002    0.001 -0.008  0.000
 C          0.000  0.114 -0.002    0.350 -0.215  0.043   -0.143 -0.148 -0.015
 Cl         0.002 -0.008  0.000   -0.017  0.017 -0.002    0.003  0.006  0.000
 C         -0.115 -0.002 -0.013    0.002  0.367 -0.004    0.208 -0.001  0.024
 Cl         0.010  0.000  0.001   -0.000 -0.012  0.000   -0.011 -0.000 -0.001
 C          0.003 -0.113  0.001   -0.355 -0.217 -0.038   -0.141  0.150 -0.019
 Cl         0.002  0.008  0.000    0.017  0.018  0.002    0.003 -0.006  0.000
 C          0.062  0.057  0.003    0.344 -0.220  0.043   -0.042 -0.150 -0.005
 Cl        -0.002 -0.001 -0.000   -0.016  0.015 -0.002    0.001  0.008  0.000
 C         -0.118 -0.005 -0.233   -0.003 -0.079 -0.001    0.005 -0.003 -0.128
 C          0.285  0.004  0.217   -0.000  0.009 -0.000   -0.082 -0.000 -0.011
 Cl         0.000 -0.000 -0.003    0.000 -0.001  0.000    0.004  0.000  0.000
 C         -0.205  0.002  0.075   -0.001  0.003  0.002   -0.000  0.003  0.119
 H         -0.253  0.003  0.094    0.008 -0.009 -0.002    0.198 -0.000  0.049
 C         -0.004 -0.005 -0.256    0.001 -0.001 -0.002    0.093 -0.003 -0.105
 H         -0.060  0.007  0.324    0.001 -0.000  0.001    0.047  0.012  0.569
 C          0.242  0.001  0.098    0.002  0.003 -0.000   -0.098 -0.002 -0.090
 Cl        -0.001  0.000  0.004   -0.000 -0.000  0.000    0.004  0.000  0.004
 C         -0.269  0.002  0.078   -0.003  0.013  0.001   -0.086  0.003  0.141
 H          0.480 -0.006 -0.278    0.007 -0.067 -0.002    0.523 -0.004 -0.124
 TransDip  -0.067 -0.000 -0.042    0.006 -0.433  0.005    0.290  0.007  0.057

 Mode:                52                     53                     54
 Frequency:      1423.45                1494.02                1535.50
 Force Cnst:      5.2850                 3.6371                16.6473
 Red. Mass:       4.4270                 2.7656                11.9838
 IR Active:          YES                    YES                    YES
 IR Intens:       59.851                 56.719                  0.018
 Raman Active:       YES                    YES                    YES
               X      Y      Z        X      Y      Z        X      Y      Z
 C          0.194  0.000 -0.006    0.053  0.001  0.021    0.002 -0.516  0.006
 C          0.019  0.066  0.004    0.036  0.006  0.002   -0.129  0.304 -0.019
 Cl         0.000 -0.004 -0.000   -0.000 -0.001  0.000    0.003 -0.001  0.000
 C         -0.116 -0.064 -0.011   -0.055 -0.018 -0.007   -0.105 -0.324 -0.008
 Cl         0.002  0.002  0.000    0.001  0.000  0.000    0.001  0.003  0.000
 C          0.112 -0.002  0.012    0.036  0.000  0.004   -0.002  0.528 -0.007
 Cl        -0.004  0.000 -0.000   -0.001 -0.000 -0.000    0.000 -0.006  0.000
 C         -0.115  0.066 -0.013   -0.055  0.017 -0.007    0.102 -0.321  0.016
 Cl         0.002 -0.002  0.000    0.001 -0.000  0.000   -0.001  0.003 -0.000
 C          0.017 -0.065  0.005    0.036 -0.005  0.003    0.132  0.306  0.012
 Cl         0.000  0.004 -0.000   -0.000  0.001  0.000   -0.003 -0.001 -0.000
 C         -0.219  0.004  0.180   -0.145 -0.002 -0.112   -0.000  0.041 -0.000
 C          0.096 -0.001 -0.037   -0.031  0.003  0.144    0.001 -0.005  0.000
 Cl        -0.005 -0.000 -0.000    0.001 -0.000 -0.006   -0.000  0.000 -0.000
 C         -0.054 -0.001 -0.066    0.207 -0.003 -0.087   -0.000 -0.003 -0.001
 H          0.138 -0.005 -0.173   -0.602  0.010  0.285    0.000  0.003 -0.001
 C         -0.088  0.003  0.118   -0.096 -0.001 -0.058   -0.000  0.001  0.002
 H         -0.014 -0.016 -0.776   -0.150  0.007  0.313    0.000  0.002 -0.004
 C          0.259  0.000  0.050   -0.010  0.002  0.102    0.000 -0.003 -0.001
 Cl        -0.008  0.000  0.001    0.001 -0.000 -0.005   -0.000  0.000  0.000
 C         -0.072 -0.003 -0.144    0.122 -0.001 -0.045   -0.001 -0.007  0.000
 H         -0.092 -0.004 -0.168   -0.474  0.007  0.228    0.002  0.040 -0.002
 TransDip   0.206  0.000 -0.137   -0.143  0.005  0.194    0.002  0.004 -0.001

 Mode:                55                     56                     57
 Frequency:      1567.10                1594.51                1623.80
 Force Cnst:     16.8123                 9.9244                10.9634
 Red. Mass:      11.6194                 6.6252                 7.0572
 IR Active:          YES                    YES                    YES
 IR Intens:        6.985                  7.810                  9.567
 Raman Active:       YES                    YES                    YES
               X      Y      Z        X      Y      Z        X      Y      Z
 C         -0.400  0.001 -0.048    0.016  0.001  0.024    0.086  0.000  0.009
 C          0.439 -0.149  0.053   -0.007  0.005 -0.003   -0.026  0.010 -0.003
 Cl        -0.005  0.004 -0.001    0.000 -0.000  0.000    0.001 -0.000  0.000
 C         -0.375 -0.081 -0.042    0.005  0.001 -0.001    0.014  0.003  0.002
 Cl         0.003  0.001  0.000    0.000 -0.000  0.000   -0.000  0.000 -0.000
 C          0.182 -0.002  0.021   -0.003 -0.001  0.000   -0.004  0.000 -0.001
 Cl         0.001  0.000  0.000    0.000  0.000 -0.000   -0.000 -0.000 -0.000
 C         -0.378  0.079 -0.044    0.005 -0.001 -0.001    0.014 -0.003  0.002
 Cl         0.003 -0.001  0.000    0.000  0.000  0.000   -0.000 -0.000 -0.000
 C          0.435  0.151  0.049   -0.007 -0.006 -0.003   -0.026 -0.010 -0.003
 Cl        -0.005 -0.004 -0.001    0.000  0.000  0.000    0.001  0.000  0.000
 C          0.109  0.000  0.011   -0.009 -0.007 -0.305   -0.265  0.000  0.000
 C          0.052 -0.000 -0.008    0.131  0.004  0.215    0.291  0.001  0.090
 Cl        -0.000  0.000  0.001   -0.004 -0.000 -0.001   -0.002 -0.000 -0.003
 C         -0.097  0.001  0.023    0.036 -0.005 -0.212   -0.329  0.003  0.096
 H          0.143 -0.003 -0.088   -0.162 -0.002 -0.149    0.332 -0.007 -0.213
 C          0.051  0.000  0.020   -0.020  0.009  0.439    0.160 -0.001 -0.033
 H          0.064 -0.001 -0.032    0.083 -0.013 -0.601    0.170  0.001  0.077
 C         -0.078 -0.001 -0.044   -0.089 -0.005 -0.268   -0.290 -0.000 -0.066
 Cl         0.001  0.000  0.001    0.001  0.000  0.002    0.002  0.000  0.002
 C          0.042  0.000  0.012   -0.068  0.004  0.171    0.368 -0.003 -0.102
 H          0.031  0.000  0.023    0.267 -0.000  0.029   -0.429  0.007  0.274
 TransDip   0.085  0.000 -0.003    0.056 -0.002 -0.069   -0.097  0.000  0.018

 Mode:                58                     59                     60
 Frequency:      3198.42                3203.71                3211.73
 Force Cnst:      6.5651                 6.6049                 6.6609
 Red. Mass:       1.0892                 1.0922                 1.0960
 IR Active:          YES                    YES                    YES
 IR Intens:        0.173                  0.088                  0.235
 Raman Active:       YES                    YES                    YES
               X      Y      Z        X      Y      Z        X      Y      Z
 C         -0.000  0.000  0.000    0.000 -0.000 -0.000   -0.000 -0.000 -0.000
 C          0.000  0.000 -0.000    0.000  0.000  0.000   -0.000 -0.000 -0.000
 Cl         0.000 -0.000  0.000   -0.000 -0.000 -0.000    0.000  0.000 -0.000
 C          0.000 -0.000  0.000   -0.000 -0.000 -0.000   -0.000  0.000 -0.000
 Cl         0.000 -0.000  0.000    0.000  0.000  0.000   -0.000  0.000  0.000
 C         -0.000 -0.000  0.000    0.000  0.000 -0.000    0.000  0.000  0.000
 Cl         0.000  0.000  0.000   -0.000 -0.000  0.000   -0.000  0.000 -0.000
 C          0.000  0.000  0.000   -0.000  0.000 -0.000    0.000 -0.000 -0.000
 Cl         0.000  0.000  0.000    0.000 -0.000  0.000   -0.000 -0.000  0.000
 C          0.000 -0.000 -0.000    0.000 -0.000  0.000   -0.000  0.000 -0.000
 Cl         0.000  0.000  0.000   -0.000  0.000 -0.000    0.000 -0.000 -0.000
 C          0.000 -0.000 -0.001   -0.002  0.000  0.002    0.000  0.000  0.000
 C         -0.002  0.000  0.000    0.000  0.000  0.001    0.003 -0.000 -0.000
 Cl         0.000 -0.000 -0.000    0.000 -0.000 -0.000   -0.000  0.000  0.000
 C          0.028  0.001  0.057    0.001  0.000  0.002   -0.023 -0.001 -0.056
 H         -0.304 -0.013 -0.666   -0.011 -0.000 -0.023    0.276  0.012  0.616
 C         -0.057  0.000 -0.008   -0.009  0.000 -0.000   -0.065  0.000 -0.004
 H          0.667 -0.002  0.063    0.107 -0.000  0.009    0.727 -0.002  0.064
 C         -0.000  0.000  0.002    0.004 -0.000 -0.000    0.001  0.000  0.003
 Cl         0.000 -0.000 -0.000   -0.000  0.000  0.000    0.000 -0.000 -0.000
 C          0.004  0.000  0.007   -0.037 -0.002 -0.079    0.003  0.000  0.005
 H         -0.038 -0.002 -0.082    0.412  0.019  0.900   -0.026 -0.001 -0.056
 TransDip  -0.006  0.000  0.012   -0.008  0.000  0.005   -0.014 -0.000 -0.007

 STANDARD THERMODYNAMIC QUANTITIES AT   298.15 K  AND     1.00 ATM

   This Molecule has  0 Imaginary Frequencies
   Zero point vibrational energy:       70.776 kcal/mol

   Atom    1 Element C  Has Mass   12.00000
   Atom    2 Element C  Has Mass   12.00000
   Atom    3 Element Cl Has Mass   34.96885
   Atom    4 Element C  Has Mass   12.00000
   Atom    5 Element Cl Has Mass   34.96885
   Atom    6 Element C  Has Mass   12.00000
   Atom    7 Element Cl Has Mass   34.96885
   Atom    8 Element C  Has Mass   12.00000
   Atom    9 Element Cl Has Mass   34.96885
   Atom   10 Element C  Has Mass   12.00000
   Atom   11 Element Cl Has Mass   34.96885
   Atom   12 Element C  Has Mass   12.00000
   Atom   13 Element C  Has Mass   12.00000
   Atom   14 Element Cl Has Mass   34.96885
   Atom   15 Element C  Has Mass   12.00000
   Atom   16 Element H  Has Mass    1.00783
   Atom   17 Element C  Has Mass   12.00000
   Atom   18 Element H  Has Mass    1.00783
   Atom   19 Element C  Has Mass   12.00000
   Atom   20 Element Cl Has Mass   34.96885
   Atom   21 Element C  Has Mass   12.00000
   Atom   22 Element H  Has Mass    1.00783
   Molecular Mass:   391.805440 amu
   Principal axes and moments of inertia in amu*Bohr^2:
                             1           2           3
    Eigenvalues --     5981.20434 13019.66706 14892.13754
          X               0.99999     0.00015     0.00499
          Y              -0.00015     1.00000     0.00048
          Z              -0.00499    -0.00048     0.99999
   Rotational Symmetry Number is   1
   The Molecule is an Asymmetric Top
   Translational Enthalpy:        0.889 kcal/mol
   Rotational Enthalpy:           0.889 kcal/mol
   Vibrational Enthalpy:         80.180 kcal/mol
   gas constant (RT):             0.592 kcal/mol
   Translational Entropy:        43.788  cal/mol.K
   Rotational Entropy:           35.404  cal/mol.K
   Vibrational Entropy:          62.985  cal/mol.K

   Total Enthalpy:               82.550 kcal/mol
   Total Entropy:               142.178  cal/mol.K

 ======================================================================

 STANDARD THERMODYNAMIC QUANTITIES FOR ANHARMONIC VIBRATION -- TOSH

   Zero point vibrational energy: ************ kcal/mol

   Vibrational Enthalpy:       Infinity kcal/mol
   Vibrational Entropy:             NaN  cal/mol.K

   Total Enthalpy:             Infinity kcal/mol
   Total Entropy:                   NaN  cal/mol.K

 ======================================================================

 STANDARD THERMODYNAMIC QUANTITIES FOR ANHARMONIC VIBRATION -- VPT2

   Zero point vibrational energy: ************ kcal/mol

   Vibrational Enthalpy:       Infinity kcal/mol
   Vibrational Entropy:             NaN  cal/mol.K

   Total Enthalpy:             Infinity kcal/mol
   Total Entropy:                   NaN  cal/mol.K

 ======================================================================

Archival summary:
1\1\november\FREQ\ProcedureUnspecified\BasisUnspecified\l7123\taweetha\WedJan822:23:212020WedJan822:23:212020\0\\#,FREQ,ProcedureUnspecified,BasisUnspecified,\\0,1\Cl\C,1,1.74304\C,2,1.39998,1,119.891\C,2,1.40005,1,118.799,3,179.73,0\C,4,1.39982,2,118.424,1,-179.927,0\C,5,1.40002,4,121.247,2,0.191005,0\C,3,1.4016,2,119.415,1,179.76,0\C,4,1.49299,2,120.655,1,0.583753,0\C,8,1.39786,4,119.546,2,89.0359,0\H,9,1.08233,8,119.776,4,0.31316,0\C,9,1.38878,8,120.143,4,-179.558,0\C,11,1.3912,9,121.079,8,0.0080236,0\H,12,1.08222,11,120.38,9,179.9,0\C,12,1.39032,11,119.151,9,-0.0949594,0\H,14,1.08227,12,120.342,11,-179.977,0\C,14,1.39158,12,119.966,11,0.0985951,0\Cl,7,1.73567,3,119.942,2,-179.803,0\Cl,6,1.73572,5,120.383,4,179.883,0\Cl,3,1.73573,2,120.41,1,-0.220642,0\Cl,5,1.74278,4,118.878,2,179.889,0\Cl,16,1.75439,14,118.689,12,179.823,0\Cl,11,1.75556,9,119.363,8,179.968,0\\\@

 Total job time:  17449.24s(wall), 17448.56s(cpu) 
 Wed Jan  8 22:23:21 2020

        *************************************************************
        *                                                           *
        *  Thank you very much for using Q-Chem.  Have a nice day.  *
        *                                                           *
        *************************************************************
