# Supplementary material for: Quantum Chemical Investigation of Polychlorinated Dibenzodioxins, Dibenzofurans and Biphenyls: Relative Stability and Planarity Analysis
Source: Molecules. 2020 Dec 3;25(23):5697. doi: 10.3390/molecules25235697 (PMC7730433; doi:10.3390/molecules25235697)
Supplement: Supplementary file 1 [file molecules-25-05697-s001.zip › PCB/B3LYP/ClClClClClClHHHCl.out]

                  Welcome to Q-Chem
     A Quantum Leap Into The Future Of Chemistry


 Q-Chem 5.2 (devel), Q-Chem, Inc., Pleasanton, CA (2019)

 Yihan Shao,  Zhengting Gan,  E. Epifanovsky,  A. T. B. Gilbert,  M. Wormit,  
 J. Kussmann,  A. W. Lange,  A. Behn,  Jia Deng,  Xintian Feng,  D. Ghosh,  
 M. Goldey,  P. R. Horn,  L. D. Jacobson,  I. Kaliman,  T. Kus,  A. Landau,  
 Jie Liu,  E. I. Proynov,  R. M. Richard,  R. P. Steele,  E. J. Sundstrom,  
 H. L. Woodcock III,  P. M. Zimmerman,  D. Zuev,  B. Albrecht,  E. Alguire,  
 S. A. Baeppler,  D. Barton,  Z. Benda,  Y. A. Bernard,  E. J. Berquist,  
 K. B. Bravaya,  H. Burton,  D. Casanova,  Chun-Min Chang,  Yunqing Chen,  
 A. Chien,  K. D. Closser,  M. P. Coons,  S. Coriani,  S. Dasgupta,  
 A. L. Dempwolff,  M. Diedenhofen,  Hainam Do,  R. G. Edgar,  Po-Tung Fang,  
 S. Faraji,  S. Fatehi,  Qingguo Feng,  K. D. Fenk,  J. Fosso-Tande,  
 J. Gayvert,  Qinghui Ge,  A. Ghysels,  G. Gidofalvi,  J. Gomes,  
 J. Gonthier,  A. Gunina,  D. Hait,  M. W. D. Hanson-Heine,  
 P. H. P. Harbach,  A. W. Hauser,  M. F. Herbst,  J. E. Herr,  
 E. G. Hohenstein,  Z. C. Holden,  Kerwin Hui,  B. C. Huynh,  T.-C. Jagau,  
 Hyunjun Ji,  B. Kaduk,  K. Khistyaev,  Jaehoon Kim,  P. Klunzinger,  K. Koh,  
 D. Kosenkov,  L. Koulias,  T. Kowalczyk,  C. M. Krauter,  A. Kunitsa,  
 Ka Un Lao,  A. Laurent,  K. V. Lawler,  Joonho Lee,  D. Lefrancois,  
 S. Lehtola,  D. S. Levine,  Yi-Pei Li,  You-Sheng Lin,  Fenglai Liu,  
 E. Livshits,  A. Luenser,  P. Manohar,  E. Mansoor,  S. F. Manzer,  
 Shan-Ping Mao,  Yuezhi Mao,  N. Mardirossian,  A. V. Marenich,  
 T. Markovich,  L. A. Martinez-Martinez,  S. A. Maurer,  N. J. Mayhall,  
 S. C. McKenzie,  J.-M. Mewes,  P. Morgante,  A. F. Morrison,  
 J. W. Mullinax,  K. Nanda,  T. S. Nguyen-Beck,  R. Olivares-Amaya,  
 J. A. Parkhill,  Zheng Pei,  T. M. Perrine,  F. Plasser,  P. Pokhilko,  
 S. Prager,  A. Prociuk,  E. Ramos,  D. R. Rehn,  F. Rob,  M. Scheurer,  
 M. Schneider,  N. Sergueev,  S. M. Sharada,  S. Sharma,  D. W. Small,  
 T. Stauch,  T. Stein,  Yu-Chuan Su,  A. J. W. Thom,  A. Tkatchenko,  
 T. Tsuchimochi,  N. M. Tubman,  L. Vogt,  M. L. Vidal,  O. Vydrov,  
 M. A. Watson,  J. Wenzel,  M. de Wergifosse,  T. A. Wesolowski,  A. White,  
 J. Witte,  A. Yamada,  Jun Yang,  K. Yao,  S. Yeganeh,  S. R. Yost,  
 Zhi-Qiang You,  A. Zech,  Igor Ying Zhang,  Xing Zhang,  Yan Zhao,  
 Ying Zhu,  B. R. Brooks,  G. K. L. Chan,  C. J. Cramer,  M. S. Gordon,  
 W. J. Hehre,  A. Klamt,  M. W. Schmidt,  C. D. Sherrill,  D. G. Truhlar,  
 A. Aspuru-Guzik,  R. Baer,  A. T. Bell,  N. A. Besley,  Jeng-Da Chai,  
 A. E. DePrince, III,  R. A. DiStasio Jr.,  A. Dreuw,  B. D. Dunietz,  
 T. R. Furlani,  Chao-Ping Hsu,  Yousung Jung,  Jing Kong,  D. S. Lambrecht,  
 WanZhen Liang,  C. Ochsenfeld,  V. A. Rassolov,  L. V. Slipchenko,  
 J. E. Subotnik,  T. Van Voorhis,  J. M. Herbert,  A. I. Krylov,  
 P. M. W. Gill,  M. Head-Gordon

 Contributors to earlier versions of Q-Chem not listed above: 
 R. D. Adamson,  B. Austin,  J. Baker,  G. J. O. Beran,  K. Brandhorst,  
 S. T. Brown,  E. F. C. Byrd,  A. K. Chakraborty,  C.-L. Cheng,  
 Siu Hung Chien,  D. M. Chipman,  D. L. Crittenden,  H. Dachsel,  
 R. J. Doerksen,  A. D. Dutoi,  L. Fusti-Molnar,  W. A. Goddard III,  
 A. Golubeva-Zadorozhnaya,  S. R. Gwaltney,  G. Hawkins,  A. Heyden,  
 S. Hirata,  G. Kedziora,  F. J. Keil,  C. Kelley,  Jihan Kim,  R. A. King,  
 R. Z. Khaliullin,  P. P. Korambath,  W. Kurlancheek,  A. M. Lee,  M. S. Lee,  
 S. V. Levchenko,  Ching Yeh Lin,  D. Liotard,  R. C. Lochan,  I. Lotan,  
 P. E. Maslen,  N. Nair,  D. P. O'Neill,  D. Neuhauser,  E. Neuscamman,  
 C. M. Oana,  R. Olson,  B. Peters,  R. Peverati,  P. A. Pieniazek,  
 Y. M. Rhee,  J. Ritchie,  M. A. Rohrdanz,  E. Rosta,  N. J. Russ,  
 H. F. Schaefer III,  N. E. Schultz,  N. Shenvi,  A. C. Simmonett,  A. Sodt,  
 D. Stuck,  K. S. Thanthiriwatte,  V. Vanovschi,  Tao Wang,  A. Warshel,  
 C. F. Williams,  Q. Wu,  X. Xu,  W. Zhang

 Please cite Q-Chem as follows:
 Y. Shao et al., Mol. Phys. 113, 184-215 (2015)
 DOI: 10.1080/00268976.2014.952696

 Q-Chem 5.2.1 for Intel X86 EM64T Linux

 Parts of Q-Chem use Armadillo 8.300.2 (Tropical Shenanigans).
 http://arma.sourceforge.net/

 Q-Chem begins on Wed Jan  8 19:02:06 2020  

Host: 
0

     Scratch files written to /scratch/taweetham/qchem7167//
NAlpha2: 194
NElect   194
Mult     1

 Q-Chem warning in module libgen/rem_setup.C, line 2168:

 Setting Thresh to 1e-14


Checking the input file for inconsistencies... 	...done.

--------------------------------------------------------------
User input:
--------------------------------------------------------------
$MOLECULE
0 1
C 
C  1 1.394960
Cl  2 CCl 1 119.528007
C  2 1.386606 1 120.846377 3 178.766605 0
Cl  4 CCl 2 119.698148 1 -179.612229 0
C  4 1.387279 2 120.235871 1 -0.083363 0
Cl  6 CCl 4 120.254637 2 -179.958574 0
C  6 1.387279 4 119.490737 2 0.041992 0
Cl  8 CCl 6 120.064298 4 179.568218 0
C  8 1.386606 6 120.235863 4 0.041336 0
Cl  10 CCl 8 119.614146 6 178.681836 0
C  1 1.488550 2 120.827489 3 1.275929 0
C  12 1.394960 1 120.827496 2 44.635695 0
Cl  13 CCl 12 119.528011 1 1.275194 0
C  13 1.386606 12 120.846392 1 -179.957497 0
H  15 CH 13 119.698155 12 -179.612829 0
C  15 1.387278 13 120.235860 12 -0.083872 0
H  17 CH 15 120.254633 13 -179.958492 0
C  17 1.387279 15 119.490737 13 0.041666 0
H  19 CH 17 120.064293 15 179.568399 0
C  19 1.386606 17 120.235874 15 0.041790 0
Cl  21 CCl 19 119.614152 17 178.681599 0

CH=1.08273
CCl=1.75400
$END

$REM
   JOB_TYPE	OPTIMIZATION
   BASIS	6-311++G**
   METHOD	B3LYP
   SYM_IGNORE	TRUE
   SCF_GUESS_ALWAYS     TRUE
   SYM_IGNORE   TRUE
   S2THRESH     15
   THRESH       15
$END

--------------------------------------------------------------
 ----------------------------------------------------------------
             Standard Nuclear Orientation (Angstroms)
    I     Atom           X                Y                Z
 ----------------------------------------------------------------
    1      C       0.0000000000     0.0000000000     0.0000000000
    2      C       0.0000000000     0.0000000000     1.3949600000
    3      Cl      1.5261815140     0.0000000000     2.2594170471
    4      C      -1.1901880373     0.0256249026     2.1059255403
    5      Cl     -1.1548436435     0.0351778398     3.8595433764
    6      C      -2.4041742747     0.0535064326     1.4351028665
    7      Cl     -3.9099833729     0.0870232313     2.3339530118
    8      C      -2.4180259722     0.0546630380     0.0478935036
    9      Cl     -3.9445745286     0.0782926128    -0.8155919614
   10      C      -1.2274122092     0.0272853135    -0.6622934626
   11      Cl     -1.2645630159    -0.0058824468    -2.4155862839
   12      C       1.2779219872    -0.0284629571    -0.7628147595
   13      C       2.3095886281    -0.8932703637    -0.3971844912
   14      Cl      2.0841394724    -1.9836059182     0.9581225060
   15      C       3.5004827568    -0.9194878930    -1.1069450245
   16      H       4.2865586447    -1.6026019117    -0.8107285686
   17      C       3.6821124948    -0.0819958503    -2.1978886372
   18      H       4.6116429624    -0.1026930066    -2.7527300472
   19      C       2.6636000698     0.7822218600    -2.5724593424
   20      H       2.7980411655     1.4448431951    -3.4181323354
   21      C       1.4736782845     0.8090230106    -1.8610916159
   22      Cl      0.2100943914     1.9325319622    -2.3275671039
 ----------------------------------------------------------------
 Nuclear Repulsion Energy =        2512.17453722 hartrees
 There are       97 alpha and       97 beta electrons
 Requested basis set is 6-311++G(d,p)
 There are 178 shells and 495 basis functions

 Total QAlloc Memory Limit   2000 MB
 Mega-Array Size       188 MB
 MEM_STATIC part       192 MB
 A cutoff of  1.0D-15 yielded  11874 shell pairs
 There are    101783 function pairs (    109552 Cartesian)
 Smallest overlap matrix eigenvalue = 9.98E-08
 Linear dependence detected in AO basis
 Number of orthogonalized atomic orbitals = 489
 Maximum deviation from orthogonality = 6.149E-10

 Scale SEOQF with 1.000000e-01/1.000000e-01/1.000000e-01

 Standard Electronic Orientation quadrupole field applied
 Nucleus-field energy     =    -0.0000000391 hartrees
 Guess from superposition of atomic densities
 Warning:  Energy on first SCF cycle will be non-variational
 SAD guess density has 194.000000 electrons

 -----------------------------------------------------------------------
  General SCF calculation program by
  Eric Jon Sundstrom, Paul Horn, Yuezhi Mao, Dmitri Zuev, Alec White,
  David Stuck, Shaama M.S., Shane Yost, Joonho Lee, David Small,
  Daniel Levine, Susi Lehtola, Hugh Burton, Evgeny Epifanovsky,
  Bang C. Huynh
 -----------------------------------------------------------------------
 Exchange:     0.2000 Hartree-Fock + 0.0800 Slater + 0.7200 B88
 Correlation:  0.1900 VWN1RPA + 0.8100 LYP
 Using SG-1 standard quadrature grid
 A restricted SCF calculation will be
 performed using DIIS
 SCF converges when DIIS error is below 1.0e-08
 ---------------------------------------
  Cycle       Energy         DIIS error
 ---------------------------------------
    1   -3685.4980219071      2.80e-02  
    2   -3680.5047377513      1.97e-03  
    3   -3680.4290435701      2.42e-03  
    4   -3680.6176696943      4.58e-04  
    5   -3680.6241654520      1.33e-04  
    6   -3680.6245266643      7.73e-05  
    7   -3680.6246963689      1.64e-05  
    8   -3680.6247030418      6.31e-06  
    9   -3680.6247041461      2.31e-06  
   10   -3680.6247042978      7.58e-07  
   11   -3680.6247043130      2.57e-07  
   12   -3680.6247043150      1.26e-07  
   13   -3680.6247043154      3.40e-08  
   14   -3680.6247043156      7.16e-09  Convergence criterion met
 ---------------------------------------
 SCF time:   CPU 869.80s  wall 870.00s 
 SCF   energy in the final basis set =    -3680.6247043156
 Total energy in the final basis set =    -3680.6247043156

 --------------------------------------------------------------

                    Orbital Energies (a.u.)
 --------------------------------------------------------------

 Alpha MOs
 -- Occupied --
********-101.5781-101.5780-101.5702-101.5702-101.5653-101.5653 -10.2840
-10.2811 -10.2810 -10.2798 -10.2798 -10.2673 -10.2673 -10.2447 -10.2357
-10.2128 -10.2107 -10.2106  -9.4952  -9.4925  -9.4925  -9.4872  -9.4872
 -9.4825  -9.4825  -7.2604  -7.2576  -7.2574  -7.2519  -7.2517  -7.2501
 -7.2490  -7.2474  -7.2473  -7.2469  -7.2469  -7.2465  -7.2463  -7.2419
 -7.2418  -7.2412  -7.2410  -7.2370  -7.2370  -7.2366  -7.2365  -0.9771
 -0.9438  -0.9331  -0.9040  -0.9019  -0.8678  -0.8656  -0.8602  -0.8374
 -0.8070  -0.7625  -0.7514  -0.7483  -0.6716  -0.6469  -0.6243  -0.6221
 -0.5652  -0.5579  -0.5261  -0.5176  -0.4992  -0.4815  -0.4758  -0.4729
 -0.4715  -0.4619  -0.4533  -0.4442  -0.4366  -0.4241  -0.4150  -0.4070
 -0.3980  -0.3965  -0.3701  -0.3690  -0.3589  -0.3526  -0.3493  -0.3395
 -0.3341  -0.3329  -0.3153  -0.2998  -0.2983  -0.2818  -0.2707  -0.2630
 -0.2419
 -- Virtual --
 -0.0785  -0.0670  -0.0607  -0.0483  -0.0308  -0.0238  -0.0152  -0.0108
  0.0014   0.0091   0.0097   0.0110   0.0228   0.0261   0.0300   0.0337
  0.0387   0.0500   0.0509   0.0546   0.0653   0.0662   0.0723   0.0768
  0.0773   0.0809   0.0839   0.0862   0.0894   0.0921   0.0984   0.0993
  0.1013   0.1033   0.1077   0.1145   0.1151   0.1170   0.1202   0.1211
  0.1253   0.1304   0.1305   0.1343   0.1391   0.1428   0.1518   0.1523
  0.1570   0.1580   0.1632   0.1638   0.1695   0.1696   0.1748   0.1770
  0.1892   0.1905   0.1922   0.1972   0.1985   0.2101   0.2132   0.2149
  0.2169   0.2226   0.2235   0.2244   0.2285   0.2375   0.2385   0.2420
  0.2486   0.2534   0.2553   0.2601   0.2627   0.2632   0.2646   0.2675
  0.2693   0.2766   0.2810   0.2837   0.2870   0.2907   0.2936   0.2990
  0.3028   0.3105   0.3112   0.3141   0.3152   0.3218   0.3225   0.3372
  0.3496   0.3665   0.3818   0.4108   0.4118   0.4210   0.4368   0.4379
  0.4394   0.4485   0.4495   0.4580   0.4669   0.4686   0.4698   0.4808
  0.4817   0.4872   0.4910   0.4926   0.5007   0.5079   0.5110   0.5136
  0.5239   0.5366   0.5370   0.5449   0.5510   0.5572   0.5703   0.5800
  0.5852   0.5875   0.5914   0.6021   0.6045   0.6083   0.6161   0.6168
  0.6193   0.6225   0.6329   0.6355   0.6407   0.6473   0.6601   0.6745
  0.6796   0.6931   0.7054   0.7088   0.7232   0.7325   0.7401   0.7650
  0.7725   0.7837   0.7964   0.8025   0.8045   0.8112   0.8172   0.8310
  0.8323   0.8375   0.8441   0.8461   0.8472   0.8499   0.8536   0.8564
  0.8590   0.8594   0.8843   0.8845   0.8868   0.8924   0.9035   0.9070
  0.9125   0.9132   0.9192   0.9229   0.9307   0.9364   0.9431   0.9446
  0.9558   0.9619   0.9655   0.9692   0.9710   0.9777   0.9858   0.9902
  1.0099   1.0151   1.0223   1.0294   1.0309   1.0529   1.0650   1.0758
  1.0785   1.0989   1.1071   1.1114   1.1372   1.1424   1.1790   1.2024
  1.2130   1.2259   1.2329   1.2420   1.2661   1.2720   1.2732   1.2881
  1.2908   1.2979   1.3118   1.3130   1.3342   1.3344   1.3505   1.3622
  1.3764   1.4078   1.4328   1.4551   1.4737   1.4900   1.5051   1.5534
  1.5633   1.5636   1.5685   1.5898   1.6239   1.6447   1.6531   1.6630
  1.6848   1.7080   1.7427   1.7443   1.7622   1.7725   1.7879   1.8281
  1.8374   1.8520   1.8611   1.8657   1.8925   1.8944   1.9002   1.9118
  1.9136   1.9362   1.9604   1.9691   2.0174   2.0219   2.0648   2.1020
  2.1496   2.1708   2.1840   2.1926   2.2072   2.2126   2.2273   2.2575
  2.2590   2.2822   2.2942   2.2998   2.3025   2.3246   2.3467   2.3563
  2.3698   2.3715   2.3972   2.4063   2.4240   2.4352   2.4495   2.4609
  2.4719   2.4803   2.4843   2.5111   2.5260   2.5347   2.5466   2.5638
  2.6092   2.6331   2.6406   2.6469   2.6610   2.6767   2.6950   2.7163
  2.7202   2.7361   2.7515   2.7700   2.7810   2.7952   2.8078   2.8202
  2.8278   2.8983   2.9013   2.9223   2.9618   3.0584   3.0764   3.0843
  3.1192   3.1309   3.1519   3.1771   3.1845   3.2370   3.2570   3.2582
  3.2681   3.3645   3.3896   3.4733   3.5150   3.5210   3.6425   3.6966
  3.7224   3.8848   3.8977   3.9751   4.0238   4.0868   4.3811   4.8218
  4.8331   9.7255   9.7888   9.8033   9.8297   9.8399   9.8552   9.8665
 23.2519  23.5134  23.7943  23.8385  23.8663  23.9173  23.9661  23.9713
 24.0195  24.0554  24.0741  24.1552  25.7109  25.7303  25.7742  25.8288
 25.8996  26.0487  26.0811  26.1248  26.1398  26.2073  26.2638  26.4382
 26.4701  26.4952  26.5569  26.5894  26.7348  26.7741  26.8637  26.8987
 27.1161 215.7150 215.7852 215.8021 215.8332 215.8405 215.8734 215.8914
 --------------------------------------------------------------

          Ground-State Mulliken Net Atomic Charges

     Atom                 Charge (a.u.)
  ----------------------------------------
      1 C                    -1.360841
      2 C                    -1.275648
      3 Cl                    0.624409
      4 C                     0.529841
      5 Cl                    0.646230
      6 C                    -0.445923
      7 Cl                    0.660433
      8 C                     0.537073
      9 Cl                    0.647176
     10 C                    -1.276036
     11 Cl                    0.621277
     12 C                    -0.152482
     13 C                     0.034600
     14 Cl                    0.346161
     15 C                    -0.191156
     16 H                     0.204385
     17 C                    -0.714368
     18 H                     0.168759
     19 C                    -0.194292
     20 H                     0.203955
     21 C                     0.039663
     22 Cl                    0.346784
  ----------------------------------------
  Sum of atomic charges =     0.000000

 -----------------------------------------------------------------
                    Cartesian Multipole Moments
 -----------------------------------------------------------------
    Charge (ESU x 10^10)
                 0.0000
    Dipole Moment (Debye)
         X       2.7187      Y      -0.0599      Z      -1.6215
       Tot       3.1661
    Quadrupole Moments (Debye-Ang)
        XX    -146.3181     XY      -1.5927     YY    -160.3972
        XZ      -6.8313     YZ      -1.9890     ZZ    -153.5671
    Octopole Moments (Debye-Ang^2)
       XXX     159.6970    XXY      -5.9967    XYY      29.5391
       YYY      -1.9535    XXZ     -50.7110    XYZ      -1.2795
       YYZ     -17.4402    XZZ      54.4823    YZZ       2.5361
       ZZZ     -77.2947
    Hexadecapole Moments (Debye-Ang^3)
      XXXX   -4918.4183   XXXY     166.2464   XXYY   -1030.4316
      XYYY     215.8908   YYYY    -909.1642   XXXZ     463.5419
      XXYZ      79.7042   XYYZ     206.5521   YYYZ     266.2343
      XXZZ   -1422.9093   XYZZ      79.1193   YYZZ    -815.5245
      XZZZ     548.8542   YZZZ     227.2159   ZZZZ   -3850.2090
 -----------------------------------------------------------------
 Calculating analytic gradient of the SCF energy
 Gradient of SCF Energy
            1           2           3           4           5           6
    1  -0.0158287  -0.0114315   0.0316823  -0.0016529   0.0012860   0.0137911
    2   0.0002761  -0.0041027  -0.0742701   0.0004119   0.0001024  -0.0003351
    3   0.0093906  -0.0085636  -0.0424310  -0.0205756   0.0060496  -0.0080323
            7           8           9          10          11          12
    1  -0.0065058   0.0176292  -0.0047913   0.0022676   0.0548231   0.0212673
    2   0.0001683  -0.0007904  -0.0000053   0.0043334   0.0723411  -0.0005732
    3   0.0038235   0.0112493  -0.0039944   0.0138617  -0.0091031  -0.0126758
           13          14          15          16          17          18
    1  -0.0050805  -0.0260617  -0.0081288   0.0008190   0.0034579  -0.0000251
    2   0.0071128   0.0708424   0.0070869   0.0005743   0.0000349   0.0000232
    3   0.0015076   0.0554281  -0.0037707  -0.0008281  -0.0020648  -0.0000098
           19          20          21          22
    1  -0.0009822   0.0011486  -0.0042836  -0.0633999
    2  -0.0070573  -0.0005412  -0.0067872  -0.0688451
    3   0.0091363  -0.0003085   0.0040707  -0.0021597
 Max gradient component =       7.427E-02
 RMS gradient           =       2.376E-02
 Gradient time:  CPU 319.03 s  wall 319.04 s
 Geometry Optimization Parameters
   NAtoms,    NIC,     NZ,  NCons,   NDum,   NFix, NCnnct, MaxDiis
       22     171      22       0       0       0       0       0


** GEOMETRY OPTIMIZATION IN DELOCALIZED INTERNAL COORDINATES **
   Searching for a Minimum

   Optimization Cycle:   1

                       Coordinates (Angstroms)
     ATOM                X               Y               Z
      1  C         0.0000000000    0.0000000000    0.0000000000
      2  C         0.0000000000    0.0000000000    1.3949600000
      3  Cl        1.5261815140    0.0000000000    2.2594170471
      4  C        -1.1901880373    0.0256249026    2.1059255403
      5  Cl       -1.1548436435    0.0351778398    3.8595433764
      6  C        -2.4041742747    0.0535064326    1.4351028665
      7  Cl       -3.9099833729    0.0870232313    2.3339530118
      8  C        -2.4180259722    0.0546630380    0.0478935036
      9  Cl       -3.9445745286    0.0782926128   -0.8155919614
     10  C        -1.2274122092    0.0272853135   -0.6622934626
     11  Cl       -1.2645630159   -0.0058824468   -2.4155862839
     12  C         1.2779219872   -0.0284629571   -0.7628147595
     13  C         2.3095886281   -0.8932703637   -0.3971844912
     14  Cl        2.0841394724   -1.9836059182    0.9581225060
     15  C         3.5004827568   -0.9194878930   -1.1069450245
     16  H         4.2865586447   -1.6026019117   -0.8107285686
     17  C         3.6821124948   -0.0819958503   -2.1978886372
     18  H         4.6116429624   -0.1026930066   -2.7527300472
     19  C         2.6636000698    0.7822218600   -2.5724593424
     20  H         2.7980411655    1.4448431951   -3.4181323354
     21  C         1.4736782845    0.8090230106   -1.8610916159
     22  Cl        0.2100943914    1.9325319622   -2.3275671039
   Point Group: c1    Number of degrees of freedom:    60


   Energy is  -3680.624704316


 Attempting to generate delocalized internal coordinates
 Initial Hessian constructed with Jon Baker's OPTIMIZE code

 60 Hessian modes will be used to form the next step
  Hessian Eigenvalues:
     0.016316    0.017505    0.019761    0.020575    0.020682    0.021678
     0.022464    0.022741    0.023495    0.024090    0.024090    0.024114
     0.024114    0.024135    0.024135    0.024142    0.024143    0.055164
     0.085078    0.101101    0.107988    0.159994    0.159995    0.160000
     0.215946    0.219544    0.222642    0.227368    0.232406    0.238797
     0.249597    0.249977    0.249990    0.249993    0.249996    0.249999
     0.250000    0.287101    0.287922    0.290263    0.292903    0.301033
     0.301033    0.301033    0.315798    0.356665    0.356665    0.356665
     0.399904    0.407387    0.418417    0.425613    0.457040    0.458549
     0.466545    0.468806    0.478201    0.478202    0.479142    0.479142

 Minimum search - taking simple RFO step
 Searching for Lamda that Minimizes Along All modes
 Value Taken    Lamda =  -0.08931879
 Calculated Step too Large.  Step scaled by  0.448457
 Step Taken.  Stepsize is  0.300000

                             Maximum     Tolerance    Cnvgd?
         Gradient           0.099025      0.000300      NO
         Displacement       0.231390      0.001200      NO
         Energy change     *********      0.000001      NO


 New Cartesian Coordinates Obtained by Inverse Iteration

 Displacement from previous Coordinates is:  0.298287
 ----------------------------------------------------------------
             Standard Nuclear Orientation (Angstroms)
    I     Atom           X                Y                Z
 ----------------------------------------------------------------
    1      C      -0.0038154777     0.0004547714     0.0022976755
    2      C      -0.0121887256     0.0170143795     1.4040016745
    3      Cl      1.5019617674     0.0412605787     2.2748315240
    4      C      -1.2057026567     0.0407373214     2.1187181293
    5      Cl     -1.1736483373     0.0696427298     3.8684962303
    6      C      -2.4229668458     0.0537542798     1.4462350488
    7      Cl     -3.9246571571     0.0865904626     2.3430560251
    8      C      -2.4373756479     0.0403200324     0.0556976094
    9      Cl     -3.9626613905     0.0439926995    -0.8027432513
   10      C      -1.2417859045     0.0113841128    -0.6554481244
   11      Cl     -1.2909371072    -0.0453330974    -2.4007450368
   12      C       1.2792316947    -0.0281605381    -0.7635657854
   13      C       2.3163075199    -0.9067673597    -0.4180618740
   14      Cl      2.1044126498    -2.0203998839     0.9132790476
   15      C       3.5091762791    -0.9336979066    -1.1261966797
   16      H       4.2879676272    -1.6282008723    -0.8373402486
   17      C       3.6959248875    -0.0825529809    -2.2062120907
   18      H       4.6254501015    -0.1035691624    -2.7610679793
   19      C       2.6854592943     0.7956903420    -2.5715188488
   20      H       2.8233522640     1.4694953246    -3.4077159289
   21      C       1.4960629667     0.8222588062    -1.8574858851
   22      Cl      0.2607095155     1.9682790118    -2.3246070137
 ----------------------------------------------------------------
 Nuclear Repulsion Energy =        2500.21532684 hartrees
 There are       97 alpha and       97 beta electrons
 Applying Cartesian multipole field
    Component          Value
    ---------          -----
     (2,0,0)        1.00000E-11
     (0,2,0)        2.00000E-11
     (0,0,2)       -3.00000E-11
 Nucleus-field energy     =    -0.0000000384 hartrees
 Requested basis set is 6-311++G(d,p)
 There are 178 shells and 495 basis functions
 A cutoff of  1.0D-15 yielded  11856 shell pairs
 There are    101553 function pairs (    109312 Cartesian)
 Smallest overlap matrix eigenvalue = 1.04E-07
 Linear dependence detected in AO basis
 Number of orthogonalized atomic orbitals = 489
 Maximum deviation from orthogonality = 2.297E-10
 Guess from superposition of atomic densities
 Warning:  Energy on first SCF cycle will be non-variational
 SAD guess density has 194.000000 electrons

 -----------------------------------------------------------------------
  General SCF calculation program by
  Eric Jon Sundstrom, Paul Horn, Yuezhi Mao, Dmitri Zuev, Alec White,
  David Stuck, Shaama M.S., Shane Yost, Joonho Lee, David Small,
  Daniel Levine, Susi Lehtola, Hugh Burton, Evgeny Epifanovsky,
  Bang C. Huynh
 -----------------------------------------------------------------------
 Exchange:     0.2000 Hartree-Fock + 0.0800 Slater + 0.7200 B88
 Correlation:  0.1900 VWN1RPA + 0.8100 LYP
 Using SG-1 standard quadrature grid
 A restricted SCF calculation will be
 performed using DIIS
 SCF converges when DIIS error is below 1.0e-08
 ---------------------------------------
  Cycle       Energy         DIIS error
 ---------------------------------------
    1   -3685.4062429721      2.78e-02  
    2   -3680.5422111771      1.94e-03  
    3   -3680.4710558680      2.37e-03  
    4   -3680.6518311654      4.54e-04  
    5   -3680.6581351293      1.45e-04  
    6   -3680.6585566351      9.02e-05  
    7   -3680.6587942316      2.03e-05  
    8   -3680.6588036348      9.56e-06  
    9   -3680.6588063363      2.60e-06  
   10   -3680.6588065329      8.43e-07  
   11   -3680.6588065524      2.43e-07  
   12   -3680.6588065540      1.13e-07  
   13   -3680.6588065543      2.99e-08  
   14   -3680.6588065547      6.17e-09  Convergence criterion met
 ---------------------------------------
 SCF time:   CPU 865.67s  wall 866.00s 
 SCF   energy in the final basis set =    -3680.6588065547
 Total energy in the final basis set =    -3680.6588065547

 --------------------------------------------------------------

                    Orbital Energies (a.u.)
 --------------------------------------------------------------

 Alpha MOs
 -- Occupied --
********-101.5784-101.5783-101.5709-101.5708-101.5657-101.5656 -10.2843
-10.2813 -10.2812 -10.2805 -10.2805 -10.2678 -10.2678 -10.2467 -10.2378
-10.2127 -10.2103 -10.2102  -9.4955  -9.4929  -9.4928  -9.4876  -9.4875
 -9.4825  -9.4824  -7.2607  -7.2580  -7.2578  -7.2523  -7.2521  -7.2504
 -7.2493  -7.2478  -7.2477  -7.2470  -7.2470  -7.2468  -7.2467  -7.2422
 -7.2422  -7.2415  -7.2413  -7.2371  -7.2370  -7.2366  -7.2365  -0.9746
 -0.9416  -0.9299  -0.9048  -0.9011  -0.8707  -0.8655  -0.8563  -0.8386
 -0.8053  -0.7600  -0.7505  -0.7467  -0.6702  -0.6433  -0.6233  -0.6222
 -0.5637  -0.5564  -0.5259  -0.5168  -0.4989  -0.4819  -0.4737  -0.4714
 -0.4710  -0.4608  -0.4507  -0.4422  -0.4331  -0.4237  -0.4119  -0.4068
 -0.3965  -0.3955  -0.3676  -0.3676  -0.3587  -0.3528  -0.3504  -0.3390
 -0.3336  -0.3333  -0.3154  -0.3025  -0.2986  -0.2792  -0.2747  -0.2695
 -0.2486
 -- Virtual --
 -0.0793  -0.0645  -0.0605  -0.0480  -0.0324  -0.0219  -0.0126  -0.0100
  0.0032   0.0094   0.0099   0.0132   0.0232   0.0266   0.0303   0.0340
  0.0390   0.0499   0.0518   0.0545   0.0657   0.0659   0.0723   0.0771
  0.0774   0.0800   0.0835   0.0862   0.0895   0.0919   0.0979   0.0995
  0.1016   0.1035   0.1071   0.1140   0.1151   0.1177   0.1201   0.1218
  0.1253   0.1306   0.1307   0.1340   0.1390   0.1426   0.1513   0.1523
  0.1564   0.1580   0.1619   0.1636   0.1687   0.1689   0.1747   0.1768
  0.1888   0.1895   0.1912   0.1973   0.1977   0.2091   0.2121   0.2126
  0.2159   0.2217   0.2228   0.2245   0.2289   0.2379   0.2386   0.2413
  0.2474   0.2515   0.2555   0.2598   0.2610   0.2613   0.2644   0.2674
  0.2678   0.2747   0.2796   0.2839   0.2873   0.2907   0.2941   0.2980
  0.3016   0.3095   0.3105   0.3138   0.3155   0.3215   0.3221   0.3376
  0.3476   0.3655   0.3835   0.4110   0.4132   0.4210   0.4365   0.4378
  0.4392   0.4485   0.4487   0.4582   0.4680   0.4688   0.4704   0.4813
  0.4837   0.4867   0.4930   0.4986   0.4997   0.5088   0.5093   0.5166
  0.5229   0.5339   0.5369   0.5450   0.5505   0.5554   0.5626   0.5781
  0.5836   0.5868   0.5875   0.5976   0.6067   0.6100   0.6153   0.6159
  0.6178   0.6234   0.6332   0.6338   0.6356   0.6466   0.6620   0.6736
  0.6795   0.6939   0.7025   0.7074   0.7195   0.7382   0.7414   0.7668
  0.7847   0.7963   0.8050   0.8061   0.8078   0.8117   0.8193   0.8337
  0.8352   0.8373   0.8436   0.8454   0.8470   0.8506   0.8536   0.8564
  0.8590   0.8593   0.8828   0.8842   0.8913   0.8921   0.9000   0.9092
  0.9133   0.9135   0.9197   0.9219   0.9313   0.9406   0.9420   0.9427
  0.9533   0.9620   0.9668   0.9684   0.9715   0.9772   0.9877   0.9889
  1.0026   1.0145   1.0183   1.0232   1.0304   1.0420   1.0656   1.0717
  1.0721   1.0926   1.1018   1.1062   1.1320   1.1396   1.1752   1.2004
  1.2099   1.2249   1.2266   1.2411   1.2628   1.2707   1.2719   1.2826
  1.2887   1.2993   1.3084   1.3129   1.3247   1.3285   1.3512   1.3626
  1.3703   1.4056   1.4331   1.4503   1.4699   1.4873   1.5036   1.5526
  1.5563   1.5611   1.5615   1.5891   1.6209   1.6439   1.6530   1.6626
  1.6834   1.7085   1.7401   1.7407   1.7605   1.7700   1.7828   1.8250
  1.8344   1.8466   1.8609   1.8636   1.8863   1.8922   1.9023   1.9082
  1.9092   1.9320   1.9571   1.9708   2.0124   2.0185   2.0613   2.1026
  2.1516   2.1664   2.1801   2.2072   2.2073   2.2271   2.2324   2.2600
  2.2603   2.2812   2.2925   2.2956   2.2985   2.3240   2.3417   2.3542
  2.3656   2.3673   2.3960   2.4044   2.4196   2.4337   2.4398   2.4470
  2.4579   2.4824   2.4858   2.5107   2.5151   2.5375   2.5418   2.5627
  2.6063   2.6325   2.6386   2.6420   2.6598   2.6677   2.6933   2.7079
  2.7181   2.7331   2.7508   2.7666   2.7771   2.7865   2.8051   2.8176
  2.8236   2.8928   2.8947   2.9173   2.9592   3.0472   3.0731   3.0794
  3.1141   3.1305   3.1403   3.1695   3.1796   3.2304   3.2497   3.2512
  3.2604   3.3585   3.3830   3.4696   3.5118   3.5185   3.6388   3.6886
  3.7185   3.8749   3.8928   3.9672   4.0227   4.0874   4.3810   4.8129
  4.8262   9.7208   9.7869   9.8007   9.8152   9.8229   9.8598   9.8697
 23.2542  23.5094  23.7826  23.8278  23.8544  23.9070  23.9527  23.9541
 24.0015  24.0498  24.0526  24.1518  25.7674  25.7680  25.7933  25.8304
 25.9021  26.0463  26.0747  26.1212  26.1339  26.2080  26.2712  26.3931
 26.4346  26.4665  26.4908  26.5759  26.7063  26.7705  26.8501  26.8756
 27.1025 215.7098 215.7824 215.7996 215.8159 215.8224 215.8759 215.8918
 --------------------------------------------------------------

          Ground-State Mulliken Net Atomic Charges

     Atom                 Charge (a.u.)
  ----------------------------------------
      1 C                    -1.241575
      2 C                    -1.290244
      3 Cl                    0.604945
      4 C                     0.509149
      5 Cl                    0.639056
      6 C                    -0.450510
      7 Cl                    0.662100
      8 C                     0.516989
      9 Cl                    0.639628
     10 C                    -1.291312
     11 Cl                    0.602403
     12 C                    -0.094735
     13 C                     0.007451
     14 Cl                    0.327848
     15 C                    -0.172816
     16 H                     0.205099
     17 C                    -0.713110
     18 H                     0.169511
     19 C                    -0.175719
     20 H                     0.204669
     21 C                     0.012227
     22 Cl                    0.328945
  ----------------------------------------
  Sum of atomic charges =     0.000000

 -----------------------------------------------------------------
                    Cartesian Multipole Moments
 -----------------------------------------------------------------
    Charge (ESU x 10^10)
                -0.0000
    Dipole Moment (Debye)
         X       2.6711      Y      -0.0593      Z      -1.5935
       Tot       3.1109
    Quadrupole Moments (Debye-Ang)
        XX    -146.1694     XY      -1.4453     YY    -160.0282
        XZ      -7.0119     YZ      -1.7421     ZZ    -153.6261
    Octopole Moments (Debye-Ang^2)
       XXX     160.0106    XXY      -6.3025    XYY      30.8355
       YYY      -2.0538    XXZ     -51.6148    XYZ      -1.4587
       YYZ     -18.2029    XZZ      54.6574    YZZ       2.8672
       ZZZ     -76.7343
    Hexadecapole Moments (Debye-Ang^3)
      XXXX   -4967.2250   XXXY     158.8776   XXYY   -1041.0208
      XYYY     206.5965   YYYY    -928.8716   XXXZ     481.4985
      XXYZ      76.6432   XYYZ     212.7364   YYYZ     250.3604
      XXZZ   -1430.7562   XYZZ      79.3320   YYZZ    -819.1764
      XZZZ     569.3497   YZZZ     217.5495   ZZZZ   -3856.3854
 -----------------------------------------------------------------
 Calculating analytic gradient of the SCF energy
 Gradient of SCF Energy
            1           2           3           4           5           6
    1  -0.0103701  -0.0081919   0.0219618  -0.0015074   0.0009493   0.0099083
    2   0.0001840  -0.0033986  -0.0539618   0.0000585   0.0001600  -0.0002456
    3   0.0061644  -0.0039782  -0.0306175  -0.0143940   0.0048825  -0.0057628
            7           8           9          10          11          12
    1  -0.0050404   0.0121821  -0.0039112  -0.0003055   0.0392091   0.0143899
    2   0.0001298  -0.0002786  -0.0001061   0.0035420   0.0526164  -0.0004159
    3   0.0029865   0.0081706  -0.0031425   0.0089072  -0.0058011  -0.0085003
           13          14          15          16          17          18
    1  -0.0011926  -0.0182399  -0.0056692   0.0008451   0.0025117  -0.0001493
    2   0.0034139   0.0523223   0.0047652   0.0003474   0.0000305   0.0000247
    3   0.0019526   0.0388709  -0.0020377  -0.0007178  -0.0015170   0.0000652
           19          20          21          22
    1  -0.0011957   0.0010677  -0.0026312  -0.0446207
    2  -0.0047439  -0.0003117  -0.0031563  -0.0509762
    3   0.0060791  -0.0003993   0.0002798  -0.0014906
 Max gradient component =       5.396E-02
 RMS gradient           =       1.708E-02
 Gradient time:  CPU 320.11 s  wall 320.12 s
 Geometry Optimization Parameters
   NAtoms,    NIC,     NZ,  NCons,   NDum,   NFix, NCnnct, MaxDiis
       22     171      22       0       0       0       0       0

 Cartesian Hessian Update
 Hessian updated using BFGS update


** GEOMETRY OPTIMIZATION IN DELOCALIZED INTERNAL COORDINATES **
   Searching for a Minimum

   Optimization Cycle:   2

                       Coordinates (Angstroms)
     ATOM                X               Y               Z
      1  C        -0.0038154777    0.0004547714    0.0022976755
      2  C        -0.0121887256    0.0170143795    1.4040016745
      3  Cl        1.5019617674    0.0412605787    2.2748315240
      4  C        -1.2057026567    0.0407373214    2.1187181293
      5  Cl       -1.1736483373    0.0696427298    3.8684962303
      6  C        -2.4229668458    0.0537542798    1.4462350488
      7  Cl       -3.9246571571    0.0865904626    2.3430560251
      8  C        -2.4373756479    0.0403200324    0.0556976094
      9  Cl       -3.9626613905    0.0439926995   -0.8027432513
     10  C        -1.2417859045    0.0113841128   -0.6554481244
     11  Cl       -1.2909371072   -0.0453330974   -2.4007450368
     12  C         1.2792316947   -0.0281605381   -0.7635657854
     13  C         2.3163075199   -0.9067673597   -0.4180618740
     14  Cl        2.1044126498   -2.0203998839    0.9132790476
     15  C         3.5091762791   -0.9336979066   -1.1261966797
     16  H         4.2879676272   -1.6282008723   -0.8373402486
     17  C         3.6959248875   -0.0825529809   -2.2062120907
     18  H         4.6254501015   -0.1035691624   -2.7610679793
     19  C         2.6854592943    0.7956903420   -2.5715188488
     20  H         2.8233522640    1.4694953246   -3.4077159289
     21  C         1.4960629667    0.8222588062   -1.8574858851
     22  Cl        0.2607095155    1.9682790118   -2.3246070137
   Point Group: c1    Number of degrees of freedom:    60


   Energy is  -3680.658806555

 Hessian updated using BFGS update

 58 Hessian modes will be used to form the next step
  Hessian Eigenvalues:
     0.016316    0.017505    0.019849    0.020575    0.020682    0.021678
     0.022489    0.022741    0.023496    0.024090    0.024090    0.024114
     0.024114    0.024135    0.024135    0.024142    0.024143    0.055164
     0.081655    0.101101    0.125736    0.159995    0.159998    0.160000
     0.215946    0.220221    0.227018    0.227216    0.232406    0.238797
     0.249097    0.249950    0.249977    0.249993    0.249999    0.250000
     0.250012    0.287717    0.288551    0.290263    0.292903    0.300062
     0.301038    0.316282    0.356665    0.356677    0.401424    0.407376
     0.418417    0.425614    0.457040    0.458549    0.466178    0.469228
     0.478201    0.478202    0.478441    0.479160

 Minimum search - taking simple RFO step
 Searching for Lamda that Minimizes Along All modes
 Value Taken    Lamda =  -0.05243268
 Calculated Step too Large.  Step scaled by  0.539168
 Step Taken.  Stepsize is  0.300000

                             Maximum     Tolerance    Cnvgd?
         Gradient           0.072358      0.000300      NO
         Displacement       0.233968      0.001200      NO
         Energy change     -0.034102      0.000001      NO


 New Cartesian Coordinates Obtained by Inverse Iteration

 Displacement from previous Coordinates is:  0.315589
 ----------------------------------------------------------------
             Standard Nuclear Orientation (Angstroms)
    I     Atom           X                Y                Z
 ----------------------------------------------------------------
    1      C      -0.0049901451     0.0009850778     0.0028988310
    2      C      -0.0158269831     0.0395300556     1.4074800544
    3      Cl      1.4918275146     0.0935117367     2.2760709941
    4      C      -1.2116590780     0.0621944662     2.1263927049
    5      Cl     -1.1836181693     0.1170473824     3.8702833998
    6      C      -2.4322530989     0.0535428622     1.4517654453
    7      Cl     -3.9285459179     0.0851546976     2.3457201821
    8      C      -2.4479354655     0.0191646424     0.0577803084
    9      Cl     -3.9707716938    -0.0037284808    -0.7936939508
   10      C      -1.2475212467    -0.0099432513    -0.6534023437
   11      Cl     -1.2991277895    -0.0956035594    -2.3913586196
   12      C       1.2763379928    -0.0277477847    -0.7620340757
   13      C       2.3110544245    -0.9236154386    -0.4378824842
   14      Cl      2.1033869158    -2.0642272356     0.8680032552
   15      C       3.5056935387    -0.9526976538    -1.1448726269
   16      H       4.2735680907    -1.6623659678    -0.8652178905
   17      C       3.7010918392    -0.0830264143    -2.2092695857
   18      H       4.6309137096    -0.1043373848    -2.7641977700
   19      C       2.7013501140     0.8141165177    -2.5602897604
   20      H       2.8427835466     1.5030201662    -3.3829300769
   21      C       1.5120450214     0.8391104362    -1.8441829003
   22      Cl      0.3024741970     2.0121081814    -2.3031588727
 ----------------------------------------------------------------
 Nuclear Repulsion Energy =        2492.55651600 hartrees
 There are       97 alpha and       97 beta electrons
 Applying Cartesian multipole field
    Component          Value
    ---------          -----
     (2,0,0)        1.00000E-11
     (0,2,0)        2.00000E-11
     (0,0,2)       -3.00000E-11
 Nucleus-field energy     =    -0.0000000374 hartrees
 Requested basis set is 6-311++G(d,p)
 There are 178 shells and 495 basis functions
 A cutoff of  1.0D-15 yielded  11838 shell pairs
 There are    101441 function pairs (    109184 Cartesian)
 Smallest overlap matrix eigenvalue = 1.07E-07
 Linear dependence detected in AO basis
 Number of orthogonalized atomic orbitals = 489
 Maximum deviation from orthogonality = 4.541E-10
 Guess from superposition of atomic densities
 Warning:  Energy on first SCF cycle will be non-variational
 SAD guess density has 194.000000 electrons

 -----------------------------------------------------------------------
  General SCF calculation program by
  Eric Jon Sundstrom, Paul Horn, Yuezhi Mao, Dmitri Zuev, Alec White,
  David Stuck, Shaama M.S., Shane Yost, Joonho Lee, David Small,
  Daniel Levine, Susi Lehtola, Hugh Burton, Evgeny Epifanovsky,
  Bang C. Huynh
 -----------------------------------------------------------------------
 Exchange:     0.2000 Hartree-Fock + 0.0800 Slater + 0.7200 B88
 Correlation:  0.1900 VWN1RPA + 0.8100 LYP
 Using SG-1 standard quadrature grid
 A restricted SCF calculation will be
 performed using DIIS
 SCF converges when DIIS error is below 1.0e-08
 ---------------------------------------
  Cycle       Energy         DIIS error
 ---------------------------------------
    1   -3685.3555958539      2.77e-02  
    2   -3680.5680239151      1.92e-03  
    3   -3680.4991617644      2.34e-03  
    4   -3680.6760630276      4.50e-04  
    5   -3680.6821902785      1.52e-04  
    6   -3680.6826640956      9.22e-05  
    7   -3680.6829130878      2.06e-05  
    8   -3680.6829225932      9.98e-06  
    9   -3680.6829255766      2.52e-06  
   10   -3680.6829257592      8.60e-07  
   11   -3680.6829257796      2.36e-07  
   12   -3680.6829257809      1.06e-07  
   13   -3680.6829257814      2.76e-08  
   14   -3680.6829257814      5.43e-09  Convergence criterion met
 ---------------------------------------
 SCF time:   CPU 863.18s  wall 864.00s 
 SCF   energy in the final basis set =    -3680.6829257814
 Total energy in the final basis set =    -3680.6829257814

 --------------------------------------------------------------

                    Orbital Energies (a.u.)
 --------------------------------------------------------------

 Alpha MOs
 -- Occupied --
********-101.5788-101.5787-101.5718-101.5717-101.5662-101.5662 -10.2844
-10.2813 -10.2812 -10.2806 -10.2806 -10.2679 -10.2679 -10.2470 -10.2383
-10.2127 -10.2100 -10.2099  -9.4958  -9.4933  -9.4932  -9.4882  -9.4881
 -9.4827  -9.4826  -7.2609  -7.2584  -7.2582  -7.2530  -7.2528  -7.2507
 -7.2496  -7.2482  -7.2481  -7.2473  -7.2473  -7.2472  -7.2472  -7.2429
 -7.2428  -7.2421  -7.2420  -7.2373  -7.2373  -7.2368  -7.2367  -0.9733
 -0.9403  -0.9284  -0.9059  -0.9003  -0.8732  -0.8664  -0.8532  -0.8393
 -0.8043  -0.7583  -0.7496  -0.7454  -0.6691  -0.6409  -0.6227  -0.6221
 -0.5627  -0.5555  -0.5259  -0.5164  -0.4988  -0.4825  -0.4726  -0.4707
 -0.4703  -0.4600  -0.4489  -0.4422  -0.4292  -0.4237  -0.4097  -0.4064
 -0.3950  -0.3950  -0.3665  -0.3648  -0.3586  -0.3531  -0.3511  -0.3388
 -0.3343  -0.3324  -0.3157  -0.3073  -0.2978  -0.2838  -0.2769  -0.2686
 -0.2531
 -- Virtual --
 -0.0795  -0.0622  -0.0600  -0.0478  -0.0338  -0.0208  -0.0102  -0.0094
  0.0048   0.0095   0.0101   0.0146   0.0239   0.0270   0.0306   0.0342
  0.0394   0.0498   0.0524   0.0545   0.0656   0.0661   0.0723   0.0771
  0.0775   0.0792   0.0831   0.0864   0.0896   0.0917   0.0981   0.0997
  0.1021   0.1037   0.1067   0.1136   0.1152   0.1180   0.1202   0.1222
  0.1250   0.1309   0.1313   0.1338   0.1387   0.1425   0.1507   0.1523
  0.1559   0.1580   0.1614   0.1633   0.1680   0.1681   0.1742   0.1764
  0.1877   0.1889   0.1903   0.1965   0.1975   0.2085   0.2116   0.2127
  0.2151   0.2213   0.2228   0.2248   0.2297   0.2380   0.2383   0.2402
  0.2470   0.2509   0.2559   0.2590   0.2598   0.2600   0.2646   0.2669
  0.2672   0.2730   0.2788   0.2850   0.2876   0.2909   0.2942   0.2972
  0.3006   0.3083   0.3099   0.3145   0.3164   0.3207   0.3242   0.3375
  0.3470   0.3650   0.3840   0.4102   0.4148   0.4214   0.4360   0.4384
  0.4388   0.4481   0.4495   0.4588   0.4677   0.4701   0.4707   0.4815
  0.4863   0.4883   0.4931   0.4969   0.5013   0.5097   0.5109   0.5183
  0.5230   0.5315   0.5351   0.5457   0.5500   0.5552   0.5555   0.5782
  0.5803   0.5869   0.5880   0.5938   0.6072   0.6102   0.6148   0.6156
  0.6176   0.6244   0.6317   0.6328   0.6335   0.6480   0.6641   0.6714
  0.6790   0.6936   0.7014   0.7067   0.7175   0.7383   0.7475   0.7670
  0.7842   0.7969   0.8037   0.8117   0.8141   0.8216   0.8226   0.8333
  0.8383   0.8421   0.8453   0.8455   0.8470   0.8507   0.8559   0.8560
  0.8592   0.8629   0.8823   0.8840   0.8932   0.8957   0.8969   0.9108
  0.9134   0.9137   0.9184   0.9264   0.9316   0.9406   0.9419   0.9457
  0.9527   0.9627   0.9674   0.9685   0.9742   0.9768   0.9875   0.9912
  0.9980   1.0056   1.0183   1.0204   1.0237   1.0353   1.0666   1.0670
  1.0745   1.0880   1.0944   1.1048   1.1309   1.1382   1.1724   1.1990
  1.2069   1.2215   1.2239   1.2401   1.2606   1.2682   1.2722   1.2799
  1.2894   1.3005   1.3061   1.3134   1.3193   1.3254   1.3518   1.3638
  1.3668   1.4033   1.4362   1.4503   1.4682   1.4855   1.5028   1.5512
  1.5532   1.5593   1.5605   1.5886   1.6200   1.6453   1.6536   1.6621
  1.6833   1.7087   1.7382   1.7396   1.7595   1.7691   1.7806   1.8221
  1.8326   1.8432   1.8576   1.8643   1.8838   1.8906   1.9044   1.9067
  1.9077   1.9305   1.9555   1.9721   2.0082   2.0166   2.0594   2.1051
  2.1527   2.1616   2.1786   2.2058   2.2207   2.2274   2.2486   2.2668
  2.2691   2.2801   2.2913   2.2934   2.2999   2.3250   2.3386   2.3547
  2.3568   2.3632   2.3937   2.4010   2.4124   2.4297   2.4350   2.4367
  2.4548   2.4865   2.4920   2.5062   2.5182   2.5377   2.5396   2.5617
  2.6036   2.6327   2.6378   2.6396   2.6602   2.6610   2.6925   2.7031
  2.7164   2.7318   2.7509   2.7652   2.7750   2.7837   2.8037   2.8164
  2.8218   2.8896   2.8917   2.9180   2.9601   3.0417   3.0718   3.0767
  3.1097   3.1322   3.1337   3.1648   3.1781   3.2270   3.2454   3.2473
  3.2562   3.3552   3.3789   3.4689   3.5116   3.5188   3.6371   3.6828
  3.7161   3.8716   3.8899   3.9643   4.0224   4.0886   4.3798   4.8044
  4.8218   9.7177   9.7861   9.7955   9.8119   9.8175   9.8610   9.8697
 23.2577  23.5103  23.7751  23.8206  23.8488  23.9020  23.9405  23.9458
 23.9875  24.0380  24.0501  24.1491  25.7709  25.8140  25.8522  25.8609
 25.9183  26.0466  26.0671  26.1120  26.1231  26.2107  26.2744  26.3094
 26.3926  26.4511  26.4642  26.5774  26.6946  26.7680  26.8417  26.8621
 27.0988 215.7067 215.7817 215.7948 215.8119 215.8182 215.8743 215.8885
 --------------------------------------------------------------

          Ground-State Mulliken Net Atomic Charges

     Atom                 Charge (a.u.)
  ----------------------------------------
      1 C                    -1.128261
      2 C                    -1.285128
      3 Cl                    0.569595
      4 C                     0.502459
      5 Cl                    0.634982
      6 C                    -0.480359
      7 Cl                    0.663519
      8 C                     0.512217
      9 Cl                    0.635134
     10 C                    -1.288824
     11 Cl                    0.568034
     12 C                    -0.039353
     13 C                    -0.015389
     14 Cl                    0.297949
     15 C                    -0.152227
     16 H                     0.206016
     17 C                    -0.711160
     18 H                     0.170420
     19 C                    -0.154471
     20 H                     0.205585
     21 C                    -0.010313
     22 Cl                    0.299575
  ----------------------------------------
  Sum of atomic charges =     0.000000

 -----------------------------------------------------------------
                    Cartesian Multipole Moments
 -----------------------------------------------------------------
    Charge (ESU x 10^10)
                 0.0000
    Dipole Moment (Debye)
         X       2.6152      Y      -0.0589      Z      -1.5603
       Tot       3.0459
    Quadrupole Moments (Debye-Ang)
        XX    -146.0022     XY      -1.3236     YY    -159.7071
        XZ      -7.1835     YZ      -1.5357     ZZ    -153.6592
    Octopole Moments (Debye-Ang^2)
       XXX     158.7081    XXY      -6.5739    XYY      31.7037
       YYY      -2.1372    XXZ     -52.0057    XYZ      -1.6289
       YYZ     -18.7102    XZZ      54.2775    YZZ       3.1797
       ZZZ     -75.3784
    Hexadecapole Moments (Debye-Ang^3)
      XXXX   -4983.0932   XXXY     148.1393   XXYY   -1046.7420
      XYYY     193.3878   YYYY    -957.2900   XXXZ     494.0642
      XXYZ      71.8912   XYYZ     216.3808   YYYZ     229.3845
      XXZZ   -1430.3814   XYZZ      78.0717   YYZZ    -820.5796
      XZZZ     583.1211   YZZZ     202.9998   ZZZZ   -3842.3118
 -----------------------------------------------------------------
 Calculating analytic gradient of the SCF energy
 Gradient of SCF Energy
            1           2           3           4           5           6
    1  -0.0051786  -0.0043245   0.0139977  -0.0009695   0.0004039   0.0054489
    2   0.0000673  -0.0029348  -0.0394731  -0.0001304   0.0001555  -0.0001493
    3   0.0031191  -0.0016692  -0.0225404  -0.0082298   0.0030241  -0.0031668
            7           8           9          10          11          12
    1  -0.0029284   0.0069232  -0.0024961  -0.0005262   0.0277789   0.0076564
    2   0.0000753   0.0000465  -0.0001504   0.0029661   0.0385221  -0.0002123
    3   0.0017425   0.0047590  -0.0017646   0.0044750  -0.0024058  -0.0044745
           13          14          15          16          17          18
    1   0.0002500  -0.0118359  -0.0033094   0.0005140   0.0015911  -0.0000822
    2   0.0016170   0.0388260   0.0027550   0.0002342   0.0000124   0.0000242
    3   0.0022549   0.0268192  -0.0008886  -0.0004598  -0.0009777   0.0000270
           19          20          21          22
    1  -0.0009932   0.0006638  -0.0020119  -0.0305719
    2  -0.0027198  -0.0001914  -0.0014108  -0.0379295
    3   0.0034060  -0.0002259  -0.0012268  -0.0015970
 Max gradient component =       3.947E-02
 RMS gradient           =       1.213E-02
 Gradient time:  CPU 317.74 s  wall 317.75 s
 Geometry Optimization Parameters
   NAtoms,    NIC,     NZ,  NCons,   NDum,   NFix, NCnnct, MaxDiis
       22     171      22       0       0       0       0       0

 Cartesian Hessian Update
 Hessian updated using BFGS update


** GEOMETRY OPTIMIZATION IN DELOCALIZED INTERNAL COORDINATES **
   Searching for a Minimum

   Optimization Cycle:   3

                       Coordinates (Angstroms)
     ATOM                X               Y               Z
      1  C        -0.0049901451    0.0009850778    0.0028988310
      2  C        -0.0158269831    0.0395300556    1.4074800544
      3  Cl        1.4918275146    0.0935117367    2.2760709941
      4  C        -1.2116590780    0.0621944662    2.1263927049
      5  Cl       -1.1836181693    0.1170473824    3.8702833998
      6  C        -2.4322530989    0.0535428622    1.4517654453
      7  Cl       -3.9285459179    0.0851546976    2.3457201821
      8  C        -2.4479354655    0.0191646424    0.0577803084
      9  Cl       -3.9707716938   -0.0037284808   -0.7936939508
     10  C        -1.2475212467   -0.0099432513   -0.6534023437
     11  Cl       -1.2991277895   -0.0956035594   -2.3913586196
     12  C         1.2763379928   -0.0277477847   -0.7620340757
     13  C         2.3110544245   -0.9236154386   -0.4378824842
     14  Cl        2.1033869158   -2.0642272356    0.8680032552
     15  C         3.5056935387   -0.9526976538   -1.1448726269
     16  H         4.2735680907   -1.6623659678   -0.8652178905
     17  C         3.7010918392   -0.0830264143   -2.2092695857
     18  H         4.6309137096   -0.1043373848   -2.7641977700
     19  C         2.7013501140    0.8141165177   -2.5602897604
     20  H         2.8427835466    1.5030201662   -3.3829300769
     21  C         1.5120450214    0.8391104362   -1.8441829003
     22  Cl        0.3024741970    2.0121081814   -2.3031588727
   Point Group: c1    Number of degrees of freedom:    60


   Energy is  -3680.682925781

 Hessian updated using BFGS update

 60 Hessian modes will be used to form the next step
  Hessian Eigenvalues:
     0.016316    0.017505    0.019825    0.020575    0.020682    0.021678
     0.022482    0.022741    0.023498    0.024090    0.024090    0.024114
     0.024114    0.024135    0.024135    0.024142    0.024143    0.055164
     0.070368    0.101101    0.108067    0.159995    0.160000    0.160002
     0.215946    0.220242    0.227074    0.228640    0.232409    0.238798
     0.249325    0.249977    0.249989    0.249993    0.250000    0.250001
     0.250176    0.287782    0.289379    0.290263    0.292903    0.300293
     0.301033    0.301050    0.316432    0.356665    0.356665    0.356678
     0.401961    0.407375    0.418417    0.425614    0.457040    0.458549
     0.466270    0.470681    0.478201    0.478202    0.479002    0.479569

 Minimum search - taking simple RFO step
 Searching for Lamda that Minimizes Along All modes
 Value Taken    Lamda =  -0.03729238
 Calculated Step too Large.  Step scaled by  0.535787
 Step Taken.  Stepsize is  0.300000

                             Maximum     Tolerance    Cnvgd?
         Gradient           0.052412      0.000300      NO
         Displacement       0.232960      0.001200      NO
         Energy change     -0.024119      0.000001      NO


 New Cartesian Coordinates Obtained by Inverse Iteration

 Displacement from previous Coordinates is:  0.348381
 ----------------------------------------------------------------
             Standard Nuclear Orientation (Angstroms)
    I     Atom           X                Y                Z
 ----------------------------------------------------------------
    1      C      -0.0057685262     0.0015558578     0.0033391461
    2      C      -0.0165634443     0.0657100470     1.4080684962
    3      Cl      1.4885818160     0.1512047330     2.2720356292
    4      C      -1.2132301305     0.0877435419     2.1299449498
    5      Cl     -1.1858936293     0.1726673423     3.8682996712
    6      C      -2.4360556355     0.0531869149     1.4540927673
    7      Cl     -3.9284083341     0.0835577015     2.3459661111
    8      C      -2.4527450118    -0.0063626076     0.0580856190
    9      Cl     -3.9719895852    -0.0598180846    -0.7895255341
   10      C      -1.2492431999    -0.0350460480    -0.6523852352
   11      Cl     -1.2988055098    -0.1519048302    -2.3852858840
   12      C       1.2732702358    -0.0273257219    -0.7604841569
   13      C       2.2998912725    -0.9424476459    -0.4578614976
   14      Cl      2.0863407087    -2.1108599525     0.8231598377
   15      C       3.4956572718    -0.9738591357    -1.1644734668
   16      H       4.2518693004    -1.7001904335    -0.8971521114
   17      C       3.7021621344    -0.0833593890    -2.2099094532
   18      H       4.6322179477    -0.1049095884    -2.7648643758
   19      C       2.7149052258     0.8348456571    -2.5430153177
   20      H       2.8623746621     1.5403216055    -3.3499915169
   21      C       1.5252631288     0.8581213697    -1.8258001838
   22      Cl      0.3364466198     2.0593617179    -2.2683392764
 ----------------------------------------------------------------
 Nuclear Repulsion Energy =        2487.00542559 hartrees
 There are       97 alpha and       97 beta electrons
 Applying Cartesian multipole field
    Component          Value
    ---------          -----
     (2,0,0)        1.00000E-11
     (0,2,0)        2.00000E-11
     (0,0,2)       -3.00000E-11
 Nucleus-field energy     =    -0.0000000362 hartrees
 Requested basis set is 6-311++G(d,p)
 There are 178 shells and 495 basis functions
 A cutoff of  1.0D-15 yielded  11837 shell pairs
 There are    101476 function pairs (    109238 Cartesian)
 Smallest overlap matrix eigenvalue = 1.09E-07
 Linear dependence detected in AO basis
 Number of orthogonalized atomic orbitals = 489
 Maximum deviation from orthogonality = 5.226E-10
 Guess from superposition of atomic densities
 Warning:  Energy on first SCF cycle will be non-variational
 SAD guess density has 194.000000 electrons

 -----------------------------------------------------------------------
  General SCF calculation program by
  Eric Jon Sundstrom, Paul Horn, Yuezhi Mao, Dmitri Zuev, Alec White,
  David Stuck, Shaama M.S., Shane Yost, Joonho Lee, David Small,
  Daniel Levine, Susi Lehtola, Hugh Burton, Evgeny Epifanovsky,
  Bang C. Huynh
 -----------------------------------------------------------------------
 Exchange:     0.2000 Hartree-Fock + 0.0800 Slater + 0.7200 B88
 Correlation:  0.1900 VWN1RPA + 0.8100 LYP
 Using SG-1 standard quadrature grid
 A restricted SCF calculation will be
 performed using DIIS
 SCF converges when DIIS error is below 1.0e-08
 ---------------------------------------
  Cycle       Energy         DIIS error
 ---------------------------------------
    1   -3685.3212145778      2.76e-02  
    2   -3680.5860627235      1.92e-03  
    3   -3680.5187006033      2.33e-03  
    4   -3680.6933186758      4.46e-04  
    5   -3680.6992980900      1.53e-04  
    6   -3680.6997934937      9.00e-05  
    7   -3680.7000297244      1.95e-05  
    8   -3680.7000379161      9.97e-06  
    9   -3680.7000409247      2.49e-06  
   10   -3680.7000411011      8.70e-07  
   11   -3680.7000411223      2.30e-07  
   12   -3680.7000411234      1.03e-07  
   13   -3680.7000411238      2.59e-08  
   14   -3680.7000411239      4.87e-09  Convergence criterion met
 ---------------------------------------
 SCF time:   CPU 861.12s  wall 861.00s 
 SCF   energy in the final basis set =    -3680.7000411239
 Total energy in the final basis set =    -3680.7000411239

 --------------------------------------------------------------

                    Orbital Energies (a.u.)
 --------------------------------------------------------------

 Alpha MOs
 -- Occupied --
********-101.5791-101.5790-101.5727-101.5727-101.5669-101.5669 -10.2845
-10.2812 -10.2812 -10.2806 -10.2806 -10.2681 -10.2680 -10.2466 -10.2383
-10.2127 -10.2099 -10.2098  -9.4961  -9.4937  -9.4936  -9.4889  -9.4888
 -9.4830  -9.4830  -7.2612  -7.2588  -7.2585  -7.2537  -7.2535  -7.2510
 -7.2499  -7.2486  -7.2485  -7.2477  -7.2477  -7.2476  -7.2476  -7.2436
 -7.2435  -7.2429  -7.2427  -7.2377  -7.2377  -7.2372  -7.2371  -0.9726
 -0.9393  -0.9276  -0.9068  -0.8992  -0.8750  -0.8674  -0.8509  -0.8398
 -0.8038  -0.7573  -0.7490  -0.7446  -0.6684  -0.6394  -0.6227  -0.6220
 -0.5622  -0.5551  -0.5259  -0.5165  -0.4987  -0.4830  -0.4723  -0.4704
 -0.4695  -0.4594  -0.4476  -0.4424  -0.4257  -0.4238  -0.4081  -0.4061
 -0.3946  -0.3934  -0.3655  -0.3624  -0.3584  -0.3532  -0.3516  -0.3389
 -0.3347  -0.3315  -0.3162  -0.3120  -0.2983  -0.2900  -0.2752  -0.2681
 -0.2564
 -- Virtual --
 -0.0792  -0.0613  -0.0590  -0.0477  -0.0352  -0.0205  -0.0090  -0.0088
  0.0057   0.0096   0.0102   0.0152   0.0243   0.0272   0.0308   0.0343
  0.0400   0.0496   0.0526   0.0545   0.0652   0.0663   0.0721   0.0770
  0.0775   0.0789   0.0828   0.0864   0.0895   0.0915   0.0987   0.0997
  0.1027   0.1038   0.1063   0.1132   0.1153   0.1182   0.1202   0.1225
  0.1245   0.1311   0.1320   0.1335   0.1381   0.1424   0.1500   0.1522
  0.1555   0.1580   0.1613   0.1627   0.1672   0.1674   0.1734   0.1760
  0.1863   0.1886   0.1896   0.1954   0.1975   0.2082   0.2123   0.2129
  0.2145   0.2213   0.2231   0.2253   0.2307   0.2375   0.2381   0.2389
  0.2470   0.2509   0.2562   0.2574   0.2591   0.2599   0.2645   0.2666
  0.2670   0.2714   0.2780   0.2866   0.2876   0.2911   0.2940   0.2966
  0.2998   0.3072   0.3084   0.3153   0.3176   0.3198   0.3280   0.3370
  0.3476   0.3646   0.3843   0.4096   0.4158   0.4219   0.4354   0.4373
  0.4397   0.4472   0.4510   0.4596   0.4669   0.4713   0.4717   0.4822
  0.4860   0.4920   0.4934   0.4964   0.5004   0.5099   0.5127   0.5173
  0.5241   0.5299   0.5312   0.5466   0.5502   0.5519   0.5581   0.5783
  0.5787   0.5886   0.5893   0.5912   0.6068   0.6095   0.6147   0.6159
  0.6180   0.6244   0.6303   0.6315   0.6343   0.6512   0.6658   0.6700
  0.6776   0.6923   0.7016   0.7058   0.7168   0.7377   0.7538   0.7671
  0.7825   0.7962   0.8016   0.8143   0.8150   0.8231   0.8288   0.8349
  0.8404   0.8420   0.8456   0.8459   0.8493   0.8510   0.8550   0.8577
  0.8593   0.8708   0.8828   0.8834   0.8944   0.8952   0.8999   0.9103
  0.9136   0.9143   0.9180   0.9310   0.9324   0.9401   0.9417   0.9489
  0.9526   0.9638   0.9666   0.9693   0.9753   0.9761   0.9839   0.9944
  0.9951   0.9996   1.0065   1.0206   1.0214   1.0356   1.0619   1.0671
  1.0801   1.0854   1.0882   1.1029   1.1321   1.1371   1.1709   1.1981
  1.2050   1.2147   1.2230   1.2383   1.2602   1.2693   1.2725   1.2791
  1.2896   1.3009   1.3058   1.3122   1.3165   1.3239   1.3514   1.3647
  1.3659   1.4016   1.4398   1.4528   1.4675   1.4846   1.5021   1.5496
  1.5525   1.5586   1.5609   1.5885   1.6195   1.6457   1.6550   1.6618
  1.6836   1.7087   1.7364   1.7401   1.7591   1.7687   1.7797   1.8198
  1.8315   1.8411   1.8545   1.8655   1.8827   1.8893   1.9042   1.9067
  1.9107   1.9300   1.9547   1.9722   2.0044   2.0157   2.0580   2.1078
  2.1527   2.1575   2.1781   2.2055   2.2259   2.2304   2.2511   2.2708
  2.2751   2.2901   2.2903   2.2935   2.3055   2.3232   2.3318   2.3475
  2.3518   2.3585   2.3910   2.3994   2.4076   2.4287   2.4343   2.4369
  2.4534   2.4900   2.4982   2.5037   2.5228   2.5362   2.5400   2.5613
  2.6009   2.6326   2.6382   2.6384   2.6543   2.6629   2.6918   2.7007
  2.7150   2.7312   2.7509   2.7650   2.7739   2.7831   2.8026   2.8158
  2.8210   2.8868   2.8907   2.9209   2.9621   3.0396   3.0715   3.0757
  3.1061   3.1295   3.1341   3.1620   3.1772   3.2243   3.2432   3.2437
  3.2541   3.3535   3.3763   3.4695   3.5123   3.5200   3.6364   3.6794
  3.7145   3.8710   3.8888   3.9637   4.0221   4.0894   4.3763   4.7984
  4.8198   9.7163   9.7877   9.7926   9.8121   9.8219   9.8584   9.8661
 23.2605  23.5119  23.7713  23.8169  23.8474  23.9005  23.9333  23.9420
 23.9791  24.0355  24.0482  24.1473  25.7713  25.8184  25.8740  25.9180
 25.9622  26.0418  26.0500  26.0833  26.1046  26.2024  26.2101  26.3324
 26.3420  26.4623  26.4642  26.5791  26.6908  26.7664  26.8364  26.8540
 27.0999 215.7056 215.7841 215.7925 215.8121 215.8255 215.8685 215.8814
 --------------------------------------------------------------

          Ground-State Mulliken Net Atomic Charges

     Atom                 Charge (a.u.)
  ----------------------------------------
      1 C                    -1.049162
      2 C                    -1.269357
      3 Cl                    0.524792
      4 C                     0.502613
      5 Cl                    0.634948
      6 C                    -0.510386
      7 Cl                    0.664490
      8 C                     0.518864
      9 Cl                    0.634701
     10 C                    -1.276561
     11 Cl                    0.524099
     12 C                     0.001925
     13 C                    -0.036867
     14 Cl                    0.263792
     15 C                    -0.121485
     16 H                     0.206872
     17 C                    -0.702510
     18 H                     0.171210
     19 C                    -0.122896
     20 H                     0.206453
     21 C                    -0.030735
     22 Cl                    0.265204
  ----------------------------------------
  Sum of atomic charges =     0.000000

 -----------------------------------------------------------------
                    Cartesian Multipole Moments
 -----------------------------------------------------------------
    Charge (ESU x 10^10)
                -0.0000
    Dipole Moment (Debye)
         X       2.5727      Y      -0.0589      Z      -1.5351
       Tot       2.9964
    Quadrupole Moments (Debye-Ang)
        XX    -145.8573     XY      -1.2164     YY    -159.4345
        XZ      -7.3469     YZ      -1.3525     ZZ    -153.7026
    Octopole Moments (Debye-Ang^2)
       XXX     157.2679    XXY      -6.7705    XYY      32.3741
       YYY      -2.2071    XXZ     -52.3803    XYZ      -1.7529
       YYZ     -19.1034    XZZ      53.8490    YZZ       3.4144
       ZZZ     -73.9301
    Hexadecapole Moments (Debye-Ang^3)
      XXXX   -4980.6267   XXXY     135.3726   XXYY   -1050.0027
      XYYY     177.7600   YYYY    -991.8855   XXXZ     502.6203
      XXYZ      65.9827   XYYZ     218.4063   YYYZ     205.0237
      XXZZ   -1425.2966   XYZZ      75.7053   YYZZ    -821.2957
      XZZZ     593.1084   YZZZ     185.0845   ZZZZ   -3818.6718
 -----------------------------------------------------------------
 Calculating analytic gradient of the SCF energy
 Gradient of SCF Energy
            1           2           3           4           5           6
    1  -0.0018998  -0.0019049   0.0084043  -0.0003477   0.0002693   0.0023254
    2  -0.0000150  -0.0024976  -0.0289495  -0.0001961   0.0001057  -0.0000833
    3   0.0011677  -0.0003668  -0.0165485  -0.0040070   0.0014208  -0.0013410
            7           8           9          10          11          12
    1  -0.0013416   0.0034282  -0.0011321  -0.0004855   0.0195112   0.0031323
    2   0.0000335   0.0001829  -0.0001464   0.0024806   0.0283232  -0.0000614
    3   0.0008082   0.0022092  -0.0008756   0.0017663  -0.0001474  -0.0018022
           13          14          15          16          17          18
    1   0.0006923  -0.0073329  -0.0016682   0.0002397   0.0009595  -0.0000233
    2   0.0010094   0.0284680   0.0015761   0.0001460  -0.0000068   0.0000231
    3   0.0020923   0.0187879  -0.0004451  -0.0002480  -0.0006115  -0.0000049
           19          20          21          22
    1  -0.0005295   0.0003229  -0.0015602  -0.0210591
    2  -0.0015165  -0.0001040  -0.0008783  -0.0278937
    3   0.0017142  -0.0000777  -0.0015916  -0.0018992
 Max gradient component =       2.895E-02
 RMS gradient           =       8.631E-03
 Gradient time:  CPU 319.99 s  wall 320.00 s
 Geometry Optimization Parameters
   NAtoms,    NIC,     NZ,  NCons,   NDum,   NFix, NCnnct, MaxDiis
       22     171      22       0       0       0       0       0

 Cartesian Hessian Update
 Hessian updated using BFGS update


** GEOMETRY OPTIMIZATION IN DELOCALIZED INTERNAL COORDINATES **
   Searching for a Minimum

   Optimization Cycle:   4

                       Coordinates (Angstroms)
     ATOM                X               Y               Z
      1  C        -0.0057685262    0.0015558578    0.0033391461
      2  C        -0.0165634443    0.0657100470    1.4080684962
      3  Cl        1.4885818160    0.1512047330    2.2720356292
      4  C        -1.2132301305    0.0877435419    2.1299449498
      5  Cl       -1.1858936293    0.1726673423    3.8682996712
      6  C        -2.4360556355    0.0531869149    1.4540927673
      7  Cl       -3.9284083341    0.0835577015    2.3459661111
      8  C        -2.4527450118   -0.0063626076    0.0580856190
      9  Cl       -3.9719895852   -0.0598180846   -0.7895255341
     10  C        -1.2492431999   -0.0350460480   -0.6523852352
     11  Cl       -1.2988055098   -0.1519048302   -2.3852858840
     12  C         1.2732702358   -0.0273257219   -0.7604841569
     13  C         2.2998912725   -0.9424476459   -0.4578614976
     14  Cl        2.0863407087   -2.1108599525    0.8231598377
     15  C         3.4956572718   -0.9738591357   -1.1644734668
     16  H         4.2518693004   -1.7001904335   -0.8971521114
     17  C         3.7021621344   -0.0833593890   -2.2099094532
     18  H         4.6322179477   -0.1049095884   -2.7648643758
     19  C         2.7149052258    0.8348456571   -2.5430153177
     20  H         2.8623746621    1.5403216055   -3.3499915169
     21  C         1.5252631288    0.8581213697   -1.8258001838
     22  Cl        0.3364466198    2.0593617179   -2.2683392764
   Point Group: c1    Number of degrees of freedom:    60


   Energy is  -3680.700041124

 Hessian updated using BFGS update

 60 Hessian modes will be used to form the next step
  Hessian Eigenvalues:
     0.016316    0.017505    0.019772    0.020575    0.020682    0.021678
     0.022464    0.022741    0.023498    0.024090    0.024090    0.024114
     0.024114    0.024135    0.024135    0.024142    0.024143    0.054947
     0.055167    0.101099    0.102350    0.159995    0.160000    0.160036
     0.215946    0.220244    0.227025    0.229122    0.232410    0.238798
     0.249543    0.249977    0.249992    0.249993    0.250000    0.250004
     0.250158    0.287921    0.289442    0.290263    0.292903    0.300969
     0.301033    0.301089    0.316829    0.356665    0.356665    0.356680
     0.402204    0.407400    0.418417    0.425614    0.457040    0.458549
     0.466457    0.471928    0.478201    0.478202    0.479125    0.480065

 Minimum search - taking simple RFO step
 Searching for Lamda that Minimizes Along All modes
 Value Taken    Lamda =  -0.02693516
 Calculated Step too Large.  Step scaled by  0.531152
 Step Taken.  Stepsize is  0.300000

                             Maximum     Tolerance    Cnvgd?
         Gradient           0.037818      0.000300      NO
         Displacement       0.230110      0.001200      NO
         Energy change     -0.017115      0.000001      NO


 New Cartesian Coordinates Obtained by Inverse Iteration

 Displacement from previous Coordinates is:  0.381444
 ----------------------------------------------------------------
             Standard Nuclear Orientation (Angstroms)
    I     Atom           X                Y                Z
 ----------------------------------------------------------------
    1      C      -0.0062757591     0.0020137453     0.0035022875
    2      C      -0.0155447764     0.0945492919     1.4063427270
    3      Cl      1.4909607333     0.2126674233     2.2627746199
    4      C      -1.2124462625     0.1165064360     2.1303063186
    5      Cl     -1.1866910355     0.2349283264     3.8641101089
    6      C      -2.4360443448     0.0527682671     1.4542441720
    7      Cl     -3.9261343625     0.0821021470     2.3450736974
    8      C      -2.4537493423    -0.0353201498     0.0580048957
    9      Cl     -3.9708711379    -0.1223289883    -0.7852933579
   10      C      -1.2483344636    -0.0631429074    -0.6518054029
   11      Cl     -1.2915155167    -0.2125771196    -2.3816125409
   12      C       1.2712302554    -0.0270163553    -0.7596666236
   13      C       2.2851879566    -0.9627960923    -0.4789579317
   14      Cl      2.0563760847    -2.1578468965     0.7769773491
   15      C       3.4815892910    -0.9965341572    -1.1852398604
   16      H       4.2259284042    -1.7401450633    -0.9331454530
   17      C       3.7009315637    -0.0835043148    -2.2089956603
   18      H       4.6311764692    -0.1051604545    -2.7638655910
   19      C       2.7276238337     0.8572210798    -2.5215704799
   20      H       2.8837496398     1.5799169797    -3.3112831420
   21      C       1.5376832180     0.8786756947    -1.8039112974
   22      Cl      0.3654468687     2.1072161589    -2.2220846170
 ----------------------------------------------------------------
 Nuclear Repulsion Energy =        2482.80074954 hartrees
 There are       97 alpha and       97 beta electrons
 Applying Cartesian multipole field
    Component          Value
    ---------          -----
     (2,0,0)        1.00000E-11
     (0,2,0)        2.00000E-11
     (0,0,2)       -3.00000E-11
 Nucleus-field energy     =    -0.0000000348 hartrees
 Requested basis set is 6-311++G(d,p)
 There are 178 shells and 495 basis functions
 A cutoff of  1.0D-15 yielded  11834 shell pairs
 There are    101462 function pairs (    109218 Cartesian)
 Smallest overlap matrix eigenvalue = 1.10E-07
 Linear dependence detected in AO basis
 Number of orthogonalized atomic orbitals = 489
 Maximum deviation from orthogonality = 5.053E-10
 Guess from superposition of atomic densities
 Warning:  Energy on first SCF cycle will be non-variational
 SAD guess density has 194.000000 electrons

 -----------------------------------------------------------------------
  General SCF calculation program by
  Eric Jon Sundstrom, Paul Horn, Yuezhi Mao, Dmitri Zuev, Alec White,
  David Stuck, Shaama M.S., Shane Yost, Joonho Lee, David Small,
  Daniel Levine, Susi Lehtola, Hugh Burton, Evgeny Epifanovsky,
  Bang C. Huynh
 -----------------------------------------------------------------------
 Exchange:     0.2000 Hartree-Fock + 0.0800 Slater + 0.7200 B88
 Correlation:  0.1900 VWN1RPA + 0.8100 LYP
 Using SG-1 standard quadrature grid
 A restricted SCF calculation will be
 performed using DIIS
 SCF converges when DIIS error is below 1.0e-08
 ---------------------------------------
  Cycle       Energy         DIIS error
 ---------------------------------------
    1   -3685.2947776936      2.75e-02  
    2   -3680.5988708560      1.91e-03  
    3   -3680.5328215113      2.32e-03  
    4   -3680.7057360169      4.41e-04  
    5   -3680.7115784399      1.51e-04  
    6   -3680.7120744152      8.63e-05  
    7   -3680.7122911587      1.72e-05  
    8   -3680.7122971413      9.28e-06  
    9   -3680.7122997397      2.49e-06  
   10   -3680.7122999177      8.77e-07  
   11   -3680.7122999392      2.26e-07  
   12   -3680.7122999403      1.00e-07  
   13   -3680.7122999407      2.48e-08  
   14   -3680.7122999407      4.46e-09  Convergence criterion met
 ---------------------------------------
 SCF time:   CPU 862.52s  wall 862.00s 
 SCF   energy in the final basis set =    -3680.7122999407
 Total energy in the final basis set =    -3680.7122999407

 --------------------------------------------------------------

                    Orbital Energies (a.u.)
 --------------------------------------------------------------

 Alpha MOs
 -- Occupied --
********-101.5794-101.5793-101.5738-101.5737-101.5677-101.5677 -10.2846
-10.2813 -10.2812 -10.2806 -10.2806 -10.2681 -10.2681 -10.2461 -10.2380
-10.2129 -10.2099 -10.2099  -9.4962  -9.4940  -9.4939  -9.4896  -9.4896
 -9.4835  -9.4835  -7.2613  -7.2591  -7.2588  -7.2545  -7.2543  -7.2512
 -7.2500  -7.2489  -7.2488  -7.2482  -7.2481  -7.2480  -7.2479  -7.2443
 -7.2443  -7.2436  -7.2435  -7.2382  -7.2382  -7.2377  -7.2376  -0.9722
 -0.9387  -0.9270  -0.9074  -0.8980  -0.8762  -0.8680  -0.8493  -0.8402
 -0.8036  -0.7568  -0.7489  -0.7444  -0.6679  -0.6384  -0.6231  -0.6220
 -0.5619  -0.5548  -0.5260  -0.5167  -0.4984  -0.4832  -0.4723  -0.4701
 -0.4690  -0.4590  -0.4466  -0.4425  -0.4239  -0.4229  -0.4070  -0.4057
 -0.3942  -0.3917  -0.3646  -0.3605  -0.3581  -0.3529  -0.3520  -0.3391
 -0.3352  -0.3308  -0.3169  -0.3165  -0.3019  -0.2916  -0.2738  -0.2680
 -0.2590
 -- Virtual --
 -0.0785  -0.0611  -0.0583  -0.0477  -0.0367  -0.0205  -0.0089  -0.0081
  0.0061   0.0096   0.0101   0.0153   0.0245   0.0273   0.0308   0.0342
  0.0405   0.0494   0.0525   0.0544   0.0647   0.0663   0.0719   0.0768
  0.0775   0.0787   0.0826   0.0862   0.0892   0.0914   0.0993   0.0997
  0.1032   0.1040   0.1059   0.1127   0.1154   0.1182   0.1202   0.1226
  0.1240   0.1311   0.1326   0.1333   0.1371   0.1423   0.1492   0.1521
  0.1549   0.1578   0.1611   0.1623   0.1664   0.1671   0.1725   0.1758
  0.1847   0.1883   0.1890   0.1941   0.1974   0.2081   0.2128   0.2137
  0.2140   0.2216   0.2239   0.2264   0.2315   0.2365   0.2379   0.2381
  0.2470   0.2514   0.2558   0.2565   0.2588   0.2602   0.2638   0.2664
  0.2672   0.2702   0.2767   0.2873   0.2884   0.2912   0.2940   0.2963
  0.2992   0.3059   0.3065   0.3159   0.3186   0.3191   0.3323   0.3361
  0.3492   0.3643   0.3846   0.4093   0.4163   0.4222   0.4334   0.4373
  0.4402   0.4461   0.4525   0.4606   0.4662   0.4729   0.4736   0.4833
  0.4860   0.4930   0.4942   0.4986   0.5008   0.5098   0.5106   0.5140
  0.5251   0.5281   0.5286   0.5477   0.5512   0.5513   0.5625   0.5793
  0.5806   0.5886   0.5903   0.5925   0.6063   0.6082   0.6147   0.6165
  0.6184   0.6239   0.6292   0.6296   0.6374   0.6553   0.6658   0.6715
  0.6751   0.6905   0.7021   0.7046   0.7172   0.7372   0.7596   0.7672
  0.7813   0.7959   0.8004   0.8149   0.8153   0.8221   0.8307   0.8367
  0.8410   0.8419   0.8456   0.8461   0.8497   0.8515   0.8547   0.8592
  0.8598   0.8742   0.8828   0.8842   0.8917   0.8975   0.9025   0.9088
  0.9133   0.9154   0.9184   0.9325   0.9359   0.9400   0.9415   0.9497
  0.9524   0.9625   0.9648   0.9690   0.9709   0.9736   0.9809   0.9914
  0.9963   0.9998   1.0018   1.0202   1.0223   1.0358   1.0581   1.0673
  1.0822   1.0853   1.0857   1.1004   1.1344   1.1361   1.1704   1.1971
  1.2039   1.2079   1.2231   1.2361   1.2605   1.2729   1.2747   1.2787
  1.2894   1.3007   1.3067   1.3099   1.3167   1.3231   1.3501   1.3634
  1.3688   1.4005   1.4436   1.4574   1.4675   1.4847   1.5015   1.5480
  1.5531   1.5591   1.5619   1.5889   1.6191   1.6456   1.6562   1.6612
  1.6839   1.7084   1.7350   1.7417   1.7590   1.7687   1.7800   1.8180
  1.8307   1.8400   1.8515   1.8669   1.8822   1.8879   1.9035   1.9076
  1.9161   1.9300   1.9543   1.9713   2.0005   2.0153   2.0570   2.1102
  2.1517   2.1545   2.1782   2.2064   2.2263   2.2344   2.2506   2.2667
  2.2790   2.2896   2.2914   2.2992   2.3142   2.3171   2.3190   2.3457
  2.3461   2.3589   2.3898   2.4017   2.4048   2.4324   2.4348   2.4394
  2.4518   2.4921   2.5009   2.5026   2.5247   2.5364   2.5398   2.5625
  2.5992   2.6316   2.6376   2.6399   2.6502   2.6640   2.6912   2.6998
  2.7144   2.7310   2.7504   2.7650   2.7733   2.7834   2.8016   2.8151
  2.8207   2.8839   2.8908   2.9248   2.9645   3.0392   3.0718   3.0755
  3.1039   3.1258   3.1356   3.1606   3.1765   3.2221   3.2403   3.2435
  3.2529   3.3526   3.3750   3.4705   3.5129   3.5219   3.6363   3.6775
  3.7135   3.8723   3.8882   3.9645   4.0216   4.0900   4.3706   4.7948
  4.8196   9.7165   9.7907   9.7925   9.8124   9.8366   9.8528   9.8599
 23.2625  23.5133  23.7702  23.8149  23.8489  23.9011  23.9299  23.9405
 23.9752  24.0391  24.0471  24.1460  25.7711  25.8176  25.8759  25.9557
 25.9923  26.0008  26.0178  26.0649  26.0952  26.1754  26.2080  26.3153
 26.3718  26.4647  26.4653  26.5805  26.6937  26.7653  26.8329  26.8488
 27.1015 215.7063 215.7876 215.7933 215.8126 215.8450 215.8598 215.8720
 --------------------------------------------------------------

          Ground-State Mulliken Net Atomic Charges

     Atom                 Charge (a.u.)
  ----------------------------------------
      1 C                    -1.015400
      2 C                    -1.239771
      3 Cl                    0.471402
      4 C                     0.514557
      5 Cl                    0.638516
      6 C                    -0.548712
      7 Cl                    0.666182
      8 C                     0.537610
      9 Cl                    0.637970
     10 C                    -1.248650
     11 Cl                    0.471572
     12 C                     0.027010
     13 C                    -0.059236
     14 Cl                    0.226079
     15 C                    -0.078392
     16 H                     0.207533
     17 C                    -0.683392
     18 H                     0.171906
     19 C                    -0.079334
     20 H                     0.207110
     21 C                    -0.051368
     22 Cl                    0.226809
  ----------------------------------------
  Sum of atomic charges =     0.000000

 -----------------------------------------------------------------
                    Cartesian Multipole Moments
 -----------------------------------------------------------------
    Charge (ESU x 10^10)
                 0.0000
    Dipole Moment (Debye)
         X       2.5459      Y      -0.0590      Z      -1.5191
       Tot       2.9652
    Quadrupole Moments (Debye-Ang)
        XX    -145.7422     XY      -1.1241     YY    -159.1945
        XZ      -7.5061     YZ      -1.1962     ZZ    -153.7718
    Octopole Moments (Debye-Ang^2)
       XXX     156.0311    XXY      -6.8979    XYY      32.9765
       YYY      -2.2658    XXZ     -52.7345    XYZ      -1.8404
       YYZ     -19.4536    XZZ      53.4743    YZZ       3.5818
       ZZZ     -72.6206
    Hexadecapole Moments (Debye-Ang^3)
      XXXX   -4968.1366   XXXY     120.8422   XXYY   -1052.1755
      XYYY     160.1027   YYYY   -1031.2678   XXXZ     509.9127
      XXYZ      58.9576   XYYZ     219.8379   YYYZ     177.5186
      XXZZ   -1417.4088   XYZZ      72.3426   YYZZ    -821.4980
      XZZZ     601.7587   YZZZ     163.9403   ZZZZ   -3787.7222
 -----------------------------------------------------------------
 Calculating analytic gradient of the SCF energy
 Gradient of SCF Energy
            1           2           3           4           5           6
    1  -0.0001958  -0.0005740   0.0050909  -0.0000867   0.0000397   0.0005976
    2  -0.0000599  -0.0021358  -0.0210895  -0.0001820   0.0000456  -0.0000479
    3   0.0001447   0.0000638  -0.0120460  -0.0015581   0.0004809  -0.0003489
            7           8           9          10          11          12
    1  -0.0003976   0.0013483  -0.0004008  -0.0002225   0.0137369   0.0007088
    2   0.0000084   0.0001983  -0.0001057   0.0021012   0.0206976   0.0000324
    3   0.0002529   0.0008375  -0.0002339   0.0004171   0.0008148  -0.0003897
           13          14          15          16          17          18
    1   0.0007359  -0.0044296  -0.0007310   0.0000701   0.0005969   0.0000021
    2   0.0010569   0.0205001   0.0008690   0.0000706  -0.0000203   0.0000220
    3   0.0016578   0.0133257  -0.0002165  -0.0000984  -0.0004006  -0.0000161
           19          20          21          22
    1  -0.0002349   0.0000896  -0.0011307  -0.0146133
    2  -0.0007859  -0.0000323  -0.0010270  -0.0201158
    3   0.0007596   0.0000032  -0.0014399  -0.0020101
 Max gradient component =       2.109E-02
 RMS gradient           =       6.157E-03
 Gradient time:  CPU 316.04 s  wall 316.05 s
 Geometry Optimization Parameters
   NAtoms,    NIC,     NZ,  NCons,   NDum,   NFix, NCnnct, MaxDiis
       22     171      22       0       0       0       0       0

 Cartesian Hessian Update
 Hessian updated using BFGS update


** GEOMETRY OPTIMIZATION IN DELOCALIZED INTERNAL COORDINATES **
   Searching for a Minimum

   Optimization Cycle:   5

                       Coordinates (Angstroms)
     ATOM                X               Y               Z
      1  C        -0.0062757591    0.0020137453    0.0035022875
      2  C        -0.0155447764    0.0945492919    1.4063427270
      3  Cl        1.4909607333    0.2126674233    2.2627746199
      4  C        -1.2124462625    0.1165064360    2.1303063186
      5  Cl       -1.1866910355    0.2349283264    3.8641101089
      6  C        -2.4360443448    0.0527682671    1.4542441720
      7  Cl       -3.9261343625    0.0821021470    2.3450736974
      8  C        -2.4537493423   -0.0353201498    0.0580048957
      9  Cl       -3.9708711379   -0.1223289883   -0.7852933579
     10  C        -1.2483344636   -0.0631429074   -0.6518054029
     11  Cl       -1.2915155167   -0.2125771196   -2.3816125409
     12  C         1.2712302554   -0.0270163553   -0.7596666236
     13  C         2.2851879566   -0.9627960923   -0.4789579317
     14  Cl        2.0563760847   -2.1578468965    0.7769773491
     15  C         3.4815892910   -0.9965341572   -1.1852398604
     16  H         4.2259284042   -1.7401450633   -0.9331454530
     17  C         3.7009315637   -0.0835043148   -2.2089956603
     18  H         4.6311764692   -0.1051604545   -2.7638655910
     19  C         2.7276238337    0.8572210798   -2.5215704799
     20  H         2.8837496398    1.5799169797   -3.3112831420
     21  C         1.5376832180    0.8786756947   -1.8039112974
     22  Cl        0.3654468687    2.1072161589   -2.2220846170
   Point Group: c1    Number of degrees of freedom:    60


   Energy is  -3680.712299941

 Hessian updated using BFGS update

 60 Hessian modes will be used to form the next step
  Hessian Eigenvalues:
     0.016316    0.017505    0.019686    0.020575    0.020682    0.021679
     0.022425    0.022741    0.023496    0.024090    0.024090    0.024114
     0.024114    0.024135    0.024135    0.024142    0.024143    0.042878
     0.055164    0.099304    0.101104    0.159995    0.160000    0.160074
     0.215946    0.220243    0.226963    0.229229    0.232410    0.238798
     0.249724    0.249977    0.249988    0.249993    0.250000    0.250002
     0.250398    0.287957    0.289323    0.290263    0.292903    0.301033
     0.301036    0.301471    0.317020    0.356665    0.356665    0.356681
     0.402288    0.407400    0.418417    0.425614    0.457040    0.458549
     0.466517    0.472320    0.478201    0.478202    0.479148    0.480765

 Minimum search - taking simple RFO step
 Searching for Lamda that Minimizes Along All modes
 Value Taken    Lamda =  -0.01922858
 Calculated Step too Large.  Step scaled by  0.536934
 Step Taken.  Stepsize is  0.300000

                             Maximum     Tolerance    Cnvgd?
         Gradient           0.027151      0.000300      NO
         Displacement       0.228527      0.001200      NO
         Energy change     -0.012259      0.000001      NO


 New Cartesian Coordinates Obtained by Inverse Iteration

 Displacement from previous Coordinates is:  0.402019
 ----------------------------------------------------------------
             Standard Nuclear Orientation (Angstroms)
    I     Atom           X                Y                Z
 ----------------------------------------------------------------
    1      C      -0.0066960301     0.0021574136     0.0034658635
    2      C      -0.0140528546     0.1247710518     1.4028516365
    3      Cl      1.4949783148     0.2754811349     2.2509535448
    4      C      -1.2104566240     0.1472167184     2.1282375269
    5      Cl     -1.1845141537     0.3014402956     3.8578956868
    6      C      -2.4339145178     0.0524897442     1.4531620529
    7      Cl     -3.9230401803     0.0813092020     2.3437284678
    8      C      -2.4521681553    -0.0663243585     0.0580509445
    9      Cl     -3.9669558179    -0.1885695186    -0.7823987579
   10      C      -1.2458749776    -0.0932793849    -0.6509611010
   11      Cl     -1.2814703091    -0.2755519175    -2.3783504395
   12      C       1.2700822684    -0.0269273897    -0.7593956556
   13      C       2.2684096098    -0.9839731694    -0.5009737634
   14      Cl      2.0183678753    -2.2035474585     0.7294998325
   15      C       3.4651001806    -1.0196885978    -1.2069790915
   16      H       4.1977302796    -1.7803432706    -0.9724240923
   17      C       3.6982535108    -0.0834093124    -2.2070529539
   18      H       4.6286414892    -0.1050208557    -2.7618169979
   19      C       2.7399674595     0.8803107431    -2.4972760479
   20      H       2.9068884302     1.6200495717    -3.2686943278
   21      C       1.5497729242     0.9000270175    -1.7795909061
   22      Cl      0.3912285950     2.1535753918    -2.1680272034
 ----------------------------------------------------------------
 Nuclear Repulsion Energy =        2479.62499968 hartrees
 There are       97 alpha and       97 beta electrons
 Applying Cartesian multipole field
    Component          Value
    ---------          -----
     (2,0,0)        1.00000E-11
     (0,2,0)        2.00000E-11
     (0,0,2)       -3.00000E-11
 Nucleus-field energy     =    -0.0000000333 hartrees
 Requested basis set is 6-311++G(d,p)
 There are 178 shells and 495 basis functions
 A cutoff of  1.0D-15 yielded  11835 shell pairs
 There are    101442 function pairs (    109188 Cartesian)
 Smallest overlap matrix eigenvalue = 1.10E-07
 Linear dependence detected in AO basis
 Number of orthogonalized atomic orbitals = 489
 Maximum deviation from orthogonality = 4.609E-10
 Guess from superposition of atomic densities
 Warning:  Energy on first SCF cycle will be non-variational
 SAD guess density has 194.000000 electrons

 -----------------------------------------------------------------------
  General SCF calculation program by
  Eric Jon Sundstrom, Paul Horn, Yuezhi Mao, Dmitri Zuev, Alec White,
  David Stuck, Shaama M.S., Shane Yost, Joonho Lee, David Small,
  Daniel Levine, Susi Lehtola, Hugh Burton, Evgeny Epifanovsky,
  Bang C. Huynh
 -----------------------------------------------------------------------
 Exchange:     0.2000 Hartree-Fock + 0.0800 Slater + 0.7200 B88
 Correlation:  0.1900 VWN1RPA + 0.8100 LYP
 Using SG-1 standard quadrature grid
 A restricted SCF calculation will be
 performed using DIIS
 SCF converges when DIIS error is below 1.0e-08
 ---------------------------------------
  Cycle       Energy         DIIS error
 ---------------------------------------
    1   -3685.2752149816      2.75e-02  
    2   -3680.6079535409      1.91e-03  
    3   -3680.5429523299      2.31e-03  
    4   -3680.7147004578      4.37e-04  
    5   -3680.7204228697      1.49e-04  
    6   -3680.7209134947      8.28e-05  
    7   -3680.7211131018      1.44e-05  
    8   -3680.7211174298      7.05e-06  
    9   -3680.7211188658      2.31e-06  
   10   -3680.7211190149      8.64e-07  
   11   -3680.7211190362      2.32e-07  
   12   -3680.7211190374      1.01e-07  
   13   -3680.7211190376      2.40e-08  
   14   -3680.7211190376      4.19e-09  Convergence criterion met
 ---------------------------------------
 SCF time:   CPU 844.93s  wall 845.00s 
 SCF   energy in the final basis set =    -3680.7211190376
 Total energy in the final basis set =    -3680.7211190376

 --------------------------------------------------------------

                    Orbital Energies (a.u.)
 --------------------------------------------------------------

 Alpha MOs
 -- Occupied --
********-101.5796-101.5795-101.5747-101.5747-101.5684-101.5684 -10.2848
-10.2814 -10.2813 -10.2806 -10.2806 -10.2681 -10.2681 -10.2455 -10.2373
-10.2130 -10.2100 -10.2100  -9.4963  -9.4943  -9.4942  -9.4903  -9.4903
 -9.4840  -9.4840  -7.2614  -7.2594  -7.2591  -7.2553  -7.2550  -7.2512
 -7.2501  -7.2492  -7.2490  -7.2487  -7.2487  -7.2482  -7.2482  -7.2451
 -7.2450  -7.2444  -7.2443  -7.2387  -7.2387  -7.2382  -7.2382  -0.9720
 -0.9382  -0.9265  -0.9077  -0.8969  -0.8770  -0.8685  -0.8484  -0.8405
 -0.8034  -0.7568  -0.7488  -0.7445  -0.6675  -0.6377  -0.6237  -0.6220
 -0.5619  -0.5546  -0.5260  -0.5172  -0.4980  -0.4834  -0.4724  -0.4698
 -0.4686  -0.4590  -0.4459  -0.4425  -0.4238  -0.4205  -0.4063  -0.4053
 -0.3937  -0.3901  -0.3637  -0.3595  -0.3574  -0.3525  -0.3523  -0.3394
 -0.3356  -0.3301  -0.3204  -0.3180  -0.3063  -0.2911  -0.2727  -0.2683
 -0.2612
 -- Virtual --
 -0.0774  -0.0610  -0.0581  -0.0477  -0.0382  -0.0207  -0.0088  -0.0078
  0.0063   0.0095   0.0100   0.0152   0.0245   0.0273   0.0308   0.0339
  0.0410   0.0492   0.0522   0.0543   0.0641   0.0662   0.0715   0.0767
  0.0775   0.0787   0.0825   0.0860   0.0887   0.0916   0.0995   0.1000
  0.1034   0.1043   0.1055   0.1122   0.1156   0.1180   0.1202   0.1227
  0.1236   0.1309   0.1324   0.1338   0.1360   0.1421   0.1485   0.1520
  0.1543   0.1575   0.1608   0.1619   0.1660   0.1672   0.1718   0.1757
  0.1831   0.1879   0.1885   0.1929   0.1974   0.2081   0.2121   0.2137
  0.2154   0.2223   0.2248   0.2277   0.2319   0.2353   0.2379   0.2383
  0.2468   0.2520   0.2549   0.2559   0.2591   0.2606   0.2623   0.2664
  0.2675   0.2698   0.2749   0.2868   0.2896   0.2915   0.2941   0.2965
  0.2987   0.3035   0.3056   0.3153   0.3189   0.3195   0.3350   0.3353
  0.3509   0.3642   0.3848   0.4093   0.4163   0.4223   0.4309   0.4380
  0.4404   0.4449   0.4532   0.4612   0.4656   0.4756   0.4762   0.4849
  0.4865   0.4944   0.4950   0.4998   0.5025   0.5070   0.5085   0.5113
  0.5251   0.5259   0.5285   0.5485   0.5516   0.5530   0.5663   0.5794
  0.5863   0.5879   0.5915   0.5970   0.6062   0.6065   0.6147   0.6171
  0.6183   0.6233   0.6274   0.6285   0.6417   0.6598   0.6654   0.6714
  0.6755   0.6887   0.7024   0.7034   0.7176   0.7367   0.7643   0.7674
  0.7805   0.7963   0.8004   0.8129   0.8159   0.8217   0.8322   0.8372
  0.8407   0.8417   0.8453   0.8458   0.8495   0.8517   0.8555   0.8607
  0.8608   0.8739   0.8826   0.8852   0.8873   0.8994   0.9022   0.9072
  0.9131   0.9163   0.9196   0.9333   0.9376   0.9404   0.9420   0.9478
  0.9497   0.9554   0.9610   0.9667   0.9691   0.9732   0.9813   0.9875
  0.9996   1.0014   1.0029   1.0199   1.0229   1.0351   1.0554   1.0673
  1.0794   1.0861   1.0898   1.0980   1.1350   1.1372   1.1712   1.1945
  1.2036   1.2046   1.2240   1.2339   1.2608   1.2734   1.2783   1.2815
  1.2889   1.3002   1.3071   1.3087   1.3211   1.3222   1.3481   1.3619
  1.3728   1.3997   1.4476   1.4630   1.4675   1.4855   1.5011   1.5463
  1.5546   1.5608   1.5631   1.5897   1.6185   1.6454   1.6569   1.6606
  1.6840   1.7081   1.7341   1.7438   1.7595   1.7687   1.7808   1.8165
  1.8299   1.8396   1.8483   1.8685   1.8818   1.8865   1.9031   1.9093
  1.9226   1.9303   1.9541   1.9699   1.9969   2.0153   2.0564   2.1121
  2.1499   2.1528   2.1783   2.2084   2.2261   2.2372   2.2490   2.2625
  2.2755   2.2863   2.2968   2.2995   2.3095   2.3113   2.3226   2.3436
  2.3465   2.3597   2.3899   2.4028   2.4051   2.4355   2.4372   2.4430
  2.4497   2.4928   2.4991   2.5022   2.5247   2.5356   2.5405   2.5646
  2.5987   2.6289   2.6368   2.6429   2.6481   2.6639   2.6904   2.6996
  2.7146   2.7312   2.7496   2.7649   2.7730   2.7840   2.8003   2.8144
  2.8208   2.8802   2.8912   2.9292   2.9671   3.0401   3.0723   3.0756
  3.1030   3.1227   3.1369   3.1600   3.1764   3.2206   3.2394   3.2443
  3.2522   3.3519   3.3745   3.4718   3.5134   3.5245   3.6367   3.6771
  3.7132   3.8746   3.8881   3.9661   4.0211   4.0905   4.3635   4.7933
  4.8206   9.7182   9.7926   9.7941   9.8124   9.8451   9.8527   9.8609
 23.2639  23.5148  23.7707  23.8145  23.8519  23.9025  23.9297  23.9403
 23.9741  24.0463  24.0465  24.1449  25.7703  25.8153  25.8714  25.9484
 25.9605  25.9745  26.0261  26.0668  26.0964  26.1695  26.2077  26.3213
 26.3849  26.4543  26.4661  26.5817  26.7010  26.7643  26.8294  26.8447
 27.1010 215.7084 215.7896 215.7956 215.8128 215.8491 215.8619 215.8753
 --------------------------------------------------------------

          Ground-State Mulliken Net Atomic Charges

     Atom                 Charge (a.u.)
  ----------------------------------------
      1 C                    -1.018878
      2 C                    -1.200959
      3 Cl                    0.419519
      4 C                     0.525280
      5 Cl                    0.644436
      6 C                    -0.579910
      7 Cl                    0.667633
      8 C                     0.551951
      9 Cl                    0.643774
     10 C                    -1.207431
     11 Cl                    0.420524
     12 C                     0.026237
     13 C                    -0.083384
     14 Cl                    0.192527
     15 C                    -0.025760
     16 H                     0.207946
     17 C                    -0.654340
     18 H                     0.172483
     19 C                    -0.026793
     20 H                     0.207489
     21 C                    -0.074994
     22 Cl                    0.192647
  ----------------------------------------
  Sum of atomic charges =     0.000000

 -----------------------------------------------------------------
                    Cartesian Multipole Moments
 -----------------------------------------------------------------
    Charge (ESU x 10^10)
                -0.0000
    Dipole Moment (Debye)
         X       2.5317      Y      -0.0590      Z      -1.5104
       Tot       2.9486
    Quadrupole Moments (Debye-Ang)
        XX    -145.6732     XY      -1.0442     YY    -158.9722
        XZ      -7.6299     YZ      -1.0651     ZZ    -153.8481
    Octopole Moments (Debye-Ang^2)
       XXX     155.0342    XXY      -6.9565    XYY      33.5352
       YYY      -2.3098    XXZ     -53.0978    XYZ      -1.8950
       YYZ     -19.7751    XZZ      53.1736    YZZ       3.6918
       ZZZ     -71.4567
    Hexadecapole Moments (Debye-Ang^3)
      XXXX   -4949.6051   XXXY     105.2677   XXYY   -1053.6929
      XYYY     141.2568   YYYY   -1074.0952   XXXZ     516.1777
      XXYZ      51.0716   XYYZ     220.7921   YYYZ     147.7743
      XXZZ   -1407.6525   XYZZ      68.2336   YYZZ    -821.4148
      XZZZ     609.6853   YZZZ     140.3285   ZZZZ   -3752.0505
 -----------------------------------------------------------------
 Calculating analytic gradient of the SCF energy
 Gradient of SCF Energy
            1           2           3           4           5           6
    1   0.0003644  -0.0000934   0.0031631   0.0001922   0.0000688  -0.0001639
    2  -0.0000644  -0.0018130  -0.0152073  -0.0001319   0.0000034  -0.0000294
    3  -0.0002017   0.0000905  -0.0085692  -0.0003796   0.0000413   0.0000759
            7           8           9          10          11          12
    1  -0.0000148   0.0004039   0.0000060  -0.0000372   0.0096070  -0.0002483
    2  -0.0000014   0.0001411  -0.0000691   0.0017851   0.0149937   0.0000794
    3   0.0000228   0.0000718  -0.0000511  -0.0000069   0.0010001   0.0001424
           13          14          15          16          17          18
    1   0.0005973  -0.0027260  -0.0002666  -0.0000168   0.0003883   0.0000091
    2   0.0013038   0.0144997   0.0004287   0.0000268  -0.0000234   0.0000197
    3   0.0012329   0.0095341  -0.0000707  -0.0000161  -0.0002711  -0.0000165
           19          20          21          22
    1  -0.0001051  -0.0000356  -0.0008303  -0.0102623
    2  -0.0003430   0.0000057  -0.0013477  -0.0142563
    3   0.0002636   0.0000374  -0.0010950  -0.0018348
 Max gradient component =       1.521E-02
 RMS gradient           =       4.384E-03
 Gradient time:  CPU 308.00 s  wall 308.01 s
 Geometry Optimization Parameters
   NAtoms,    NIC,     NZ,  NCons,   NDum,   NFix, NCnnct, MaxDiis
       22     171      22       0       0       0       0       0

 Cartesian Hessian Update
 Hessian updated using BFGS update


** GEOMETRY OPTIMIZATION IN DELOCALIZED INTERNAL COORDINATES **
   Searching for a Minimum

   Optimization Cycle:   6

                       Coordinates (Angstroms)
     ATOM                X               Y               Z
      1  C        -0.0066960301    0.0021574136    0.0034658635
      2  C        -0.0140528546    0.1247710518    1.4028516365
      3  Cl        1.4949783148    0.2754811349    2.2509535448
      4  C        -1.2104566240    0.1472167184    2.1282375269
      5  Cl       -1.1845141537    0.3014402956    3.8578956868
      6  C        -2.4339145178    0.0524897442    1.4531620529
      7  Cl       -3.9230401803    0.0813092020    2.3437284678
      8  C        -2.4521681553   -0.0663243585    0.0580509445
      9  Cl       -3.9669558179   -0.1885695186   -0.7823987579
     10  C        -1.2458749776   -0.0932793849   -0.6509611010
     11  Cl       -1.2814703091   -0.2755519175   -2.3783504395
     12  C         1.2700822684   -0.0269273897   -0.7593956556
     13  C         2.2684096098   -0.9839731694   -0.5009737634
     14  Cl        2.0183678753   -2.2035474585    0.7294998325
     15  C         3.4651001806   -1.0196885978   -1.2069790915
     16  H         4.1977302796   -1.7803432706   -0.9724240923
     17  C         3.6982535108   -0.0834093124   -2.2070529539
     18  H         4.6286414892   -0.1050208557   -2.7618169979
     19  C         2.7399674595    0.8803107431   -2.4972760479
     20  H         2.9068884302    1.6200495717   -3.2686943278
     21  C         1.5497729242    0.9000270175   -1.7795909061
     22  Cl        0.3912285950    2.1535753918   -2.1680272034
   Point Group: c1    Number of degrees of freedom:    60


   Energy is  -3680.721119038

 Hessian updated using BFGS update

 60 Hessian modes will be used to form the next step
  Hessian Eigenvalues:
     0.016315    0.017505    0.019475    0.020575    0.020682    0.021680
     0.022338    0.022741    0.023499    0.024090    0.024090    0.024114
     0.024114    0.024135    0.024135    0.024142    0.024143    0.033358
     0.055164    0.097332    0.101104    0.159995    0.160000    0.160097
     0.215947    0.220255    0.226894    0.229108    0.232410    0.238798
     0.249815    0.249978    0.249993    0.249999    0.250001    0.250005
     0.250397    0.287973    0.289240    0.290263    0.292903    0.301033
     0.301041    0.301604    0.317084    0.356665    0.356665    0.356680
     0.402220    0.407405    0.418417    0.425614    0.457040    0.458549
     0.466563    0.472500    0.478201    0.478202    0.479151    0.480856

 Minimum search - taking simple RFO step
 Searching for Lamda that Minimizes Along All modes
 Value Taken    Lamda =  -0.01362793
 Calculated Step too Large.  Step scaled by  0.546778
 Step Taken.  Stepsize is  0.300000

                             Maximum     Tolerance    Cnvgd?
         Gradient           0.019424      0.000300      NO
         Displacement       0.227828      0.001200      NO
         Energy change     -0.008819      0.000001      NO


 New Cartesian Coordinates Obtained by Inverse Iteration

 Displacement from previous Coordinates is:  0.410989
 ----------------------------------------------------------------
             Standard Nuclear Orientation (Angstroms)
    I     Atom           X                Y                Z
 ----------------------------------------------------------------
    1      C      -0.0070498892     0.0019186542     0.0033591785
    2      C      -0.0128873901     0.1553353355     1.3983422316
    3      Cl      1.4988777235     0.3386771568     2.2373252817
    4      C      -1.2088243827     0.1786528904     2.1246613196
    5      Cl     -1.1841795960     0.3697313572     3.8500970418
    6      C      -2.4310936798     0.0524394951     1.4516405711
    7      Cl     -3.9199187153     0.0812809812     2.3423195912
    8      C      -2.4494494208    -0.0979958649     0.0590634263
    9      Cl     -3.9626703959    -0.2558603354    -0.7771941405
   10      C      -1.2427334313    -0.1244454074    -0.6494179514
   11      Cl     -1.2701906369    -0.3398818127    -2.3741928833
   12      C       1.2697890631    -0.0270750655    -0.7595563846
   13      C       2.2510271427    -1.0054661951    -0.5242108857
   14      Cl      1.9777463953    -2.2472388070     0.6806285808
   15      C       3.4477784983    -1.0425912997    -1.2300981313
   16      H       4.1689144194    -1.8196618809    -1.0147539907
   17      C       3.6954084760    -0.0831303241    -2.2049506672
   18      H       4.6258944332    -0.1045572974    -2.7596437670
   19      C       2.7529294544     0.9033484879    -2.4713132452
   20      H       2.9321416613     1.6595812709    -3.2237281258
   21      C       1.5624519538     0.9215850708    -1.7538861038
   22      Cl      0.4163156341     2.1975466412    -2.1105867281
 ----------------------------------------------------------------
 Nuclear Repulsion Energy =        2476.96038874 hartrees
 There are       97 alpha and       97 beta electrons
 Applying Cartesian multipole field
    Component          Value
    ---------          -----
     (2,0,0)        1.00000E-11
     (0,2,0)        2.00000E-11
     (0,0,2)       -3.00000E-11
 Nucleus-field energy     =    -0.0000000317 hartrees
 Requested basis set is 6-311++G(d,p)
 There are 178 shells and 495 basis functions
 A cutoff of  1.0D-15 yielded  11840 shell pairs
 There are    101549 function pairs (    109308 Cartesian)
 Smallest overlap matrix eigenvalue = 1.09E-07
 Linear dependence detected in AO basis
 Number of orthogonalized atomic orbitals = 489
 Maximum deviation from orthogonality = 2.662E-10
 Guess from superposition of atomic densities
 Warning:  Energy on first SCF cycle will be non-variational
 SAD guess density has 194.000000 electrons

 -----------------------------------------------------------------------
  General SCF calculation program by
  Eric Jon Sundstrom, Paul Horn, Yuezhi Mao, Dmitri Zuev, Alec White,
  David Stuck, Shaama M.S., Shane Yost, Joonho Lee, David Small,
  Daniel Levine, Susi Lehtola, Hugh Burton, Evgeny Epifanovsky,
  Bang C. Huynh
 -----------------------------------------------------------------------
 Exchange:     0.2000 Hartree-Fock + 0.0800 Slater + 0.7200 B88
 Correlation:  0.1900 VWN1RPA + 0.8100 LYP
 Using SG-1 standard quadrature grid
 A restricted SCF calculation will be
 performed using DIIS
 SCF converges when DIIS error is below 1.0e-08
 ---------------------------------------
  Cycle       Energy         DIIS error
 ---------------------------------------
    1   -3685.2603025665      2.75e-02  
    2   -3680.6143830211      1.91e-03  
    3   -3680.5501385698      2.31e-03  
    4   -3680.7211713268      4.34e-04  
    5   -3680.7267868716      1.49e-04  
    6   -3680.7272744716      8.14e-05  
    7   -3680.7274667688      1.35e-05  
    8   -3680.7274708010      6.26e-06  
    9   -3680.7274719198      1.95e-06  
   10   -3680.7274720176      7.13e-07  
   11   -3680.7274720316      2.30e-07  
   12   -3680.7274720330      1.09e-07  
   13   -3680.7274720333      2.39e-08  
   14   -3680.7274720331      3.98e-09  Convergence criterion met
 ---------------------------------------
 SCF time:   CPU 852.39s  wall 852.00s 
 SCF   energy in the final basis set =    -3680.7274720331
 Total energy in the final basis set =    -3680.7274720331

 --------------------------------------------------------------

                    Orbital Energies (a.u.)
 --------------------------------------------------------------

 Alpha MOs
 -- Occupied --
********-101.5798-101.5797-101.5756-101.5756-101.5692-101.5692 -10.2849
-10.2815 -10.2815 -10.2806 -10.2806 -10.2680 -10.2680 -10.2450 -10.2367
-10.2131 -10.2101 -10.2101  -9.4963  -9.4945  -9.4944  -9.4910  -9.4910
 -9.4845  -9.4845  -7.2614  -7.2596  -7.2593  -7.2560  -7.2557  -7.2513
 -7.2502  -7.2494  -7.2492  -7.2492  -7.2492  -7.2484  -7.2484  -7.2457
 -7.2457  -7.2451  -7.2450  -7.2392  -7.2392  -7.2388  -7.2387  -0.9719
 -0.9379  -0.9260  -0.9080  -0.8961  -0.8777  -0.8687  -0.8478  -0.8407
 -0.8032  -0.7568  -0.7489  -0.7448  -0.6672  -0.6371  -0.6245  -0.6220
 -0.5619  -0.5545  -0.5260  -0.5177  -0.4977  -0.4834  -0.4725  -0.4696
 -0.4684  -0.4590  -0.4454  -0.4425  -0.4238  -0.4187  -0.4059  -0.4049
 -0.3932  -0.3887  -0.3630  -0.3592  -0.3567  -0.3530  -0.3513  -0.3397
 -0.3361  -0.3297  -0.3238  -0.3193  -0.3099  -0.2900  -0.2718  -0.2688
 -0.2629
 -- Virtual --
 -0.0761  -0.0610  -0.0581  -0.0477  -0.0398  -0.0209  -0.0088  -0.0078
  0.0063   0.0094   0.0099   0.0150   0.0244   0.0273   0.0306   0.0336
  0.0415   0.0490   0.0519   0.0540   0.0636   0.0659   0.0710   0.0766
  0.0777   0.0787   0.0825   0.0857   0.0882   0.0918   0.0993   0.1006
  0.1034   0.1048   0.1051   0.1117   0.1157   0.1177   0.1201   0.1228
  0.1233   0.1306   0.1319   0.1345   0.1348   0.1420   0.1480   0.1520
  0.1536   0.1570   0.1604   0.1617   0.1659   0.1677   0.1713   0.1757
  0.1817   0.1872   0.1882   0.1920   0.1976   0.2079   0.2108   0.2133
  0.2167   0.2232   0.2260   0.2288   0.2317   0.2345   0.2381   0.2396
  0.2461   0.2523   0.2540   0.2549   0.2594   0.2607   0.2611   0.2662
  0.2680   0.2700   0.2730   0.2866   0.2897   0.2922   0.2940   0.2971
  0.2981   0.3014   0.3050   0.3132   0.3197   0.3203   0.3341   0.3362
  0.3505   0.3646   0.3850   0.4095   0.4161   0.4222   0.4292   0.4388
  0.4404   0.4437   0.4534   0.4610   0.4648   0.4772   0.4800   0.4877
  0.4880   0.4950   0.4962   0.4997   0.5012   0.5058   0.5074   0.5116
  0.5237   0.5246   0.5292   0.5487   0.5529   0.5556   0.5687   0.5790
  0.5874   0.5904   0.5932   0.6041   0.6052   0.6068   0.6148   0.6164
  0.6181   0.6227   0.6258   0.6284   0.6465   0.6629   0.6656   0.6688
  0.6804   0.6871   0.7019   0.7021   0.7159   0.7364   0.7674   0.7682
  0.7802   0.7976   0.8011   0.8102   0.8169   0.8218   0.8337   0.8387
  0.8399   0.8414   0.8442   0.8458   0.8490   0.8518   0.8562   0.8611
  0.8621   0.8718   0.8821   0.8830   0.8853   0.8997   0.9011   0.9045
  0.9129   0.9171   0.9211   0.9339   0.9344   0.9393   0.9415   0.9420
  0.9457   0.9548   0.9581   0.9668   0.9680   0.9761   0.9837   0.9857
  1.0006   1.0029   1.0046   1.0202   1.0225   1.0340   1.0533   1.0661
  1.0787   1.0881   1.0935   1.0963   1.1339   1.1398   1.1728   1.1912
  1.2034   1.2040   1.2255   1.2319   1.2611   1.2741   1.2775   1.2862
  1.2883   1.2997   1.3041   1.3111   1.3213   1.3294   1.3453   1.3604
  1.3779   1.3989   1.4517   1.4649   1.4695   1.4870   1.5004   1.5448
  1.5563   1.5633   1.5638   1.5905   1.6172   1.6456   1.6574   1.6599
  1.6842   1.7076   1.7336   1.7459   1.7603   1.7685   1.7818   1.8154
  1.8290   1.8394   1.8446   1.8701   1.8813   1.8853   1.9031   1.9111
  1.9298   1.9306   1.9541   1.9682   1.9941   2.0155   2.0559   2.1134
  2.1476   2.1523   2.1785   2.2116   2.2259   2.2394   2.2467   2.2585
  2.2708   2.2818   2.2936   2.3022   2.3087   2.3126   2.3249   2.3423
  2.3469   2.3602   2.3903   2.4021   2.4076   2.4364   2.4400   2.4462
  2.4488   2.4925   2.4953   2.5017   2.5231   2.5340   2.5411   2.5669
  2.5986   2.6245   2.6355   2.6467   2.6480   2.6627   2.6894   2.6997
  2.7151   2.7319   2.7485   2.7646   2.7729   2.7845   2.7984   2.8136
  2.8209   2.8756   2.8915   2.9335   2.9694   3.0413   3.0722   3.0762
  3.1030   3.1205   3.1381   3.1595   3.1770   3.2198   3.2400   3.2456
  3.2516   3.3512   3.3744   3.4734   3.5137   3.5276   3.6372   3.6779
  3.7130   3.8774   3.8881   3.9680   4.0205   4.0909   4.3560   4.7930
  4.8220   9.7208   9.7933   9.7967   9.8124   9.8366   9.8454   9.8868
 23.2652  23.5160  23.7721  23.8147  23.8549  23.9039  23.9302  23.9411
 23.9745  24.0459  24.0547  24.1443  25.7691  25.8123  25.8633  25.9176
 25.9360  25.9788  26.0280  26.0730  26.0996  26.1706  26.2091  26.3359
 26.3799  26.4354  26.4666  26.5818  26.7098  26.7617  26.8253  26.8396
 27.0977 215.7113 215.7903 215.7986 215.8130 215.8380 215.8526 215.9064
 --------------------------------------------------------------

          Ground-State Mulliken Net Atomic Charges

     Atom                 Charge (a.u.)
  ----------------------------------------
      1 C                    -1.042412
      2 C                    -1.166230
      3 Cl                    0.385734
      4 C                     0.524099
      5 Cl                    0.650325
      6 C                    -0.590301
      7 Cl                    0.668879
      8 C                     0.547677
      9 Cl                    0.649721
     10 C                    -1.166884
     11 Cl                    0.387620
     12 C                     0.003336
     13 C                    -0.110119
     14 Cl                    0.176061
     15 C                     0.021150
     16 H                     0.208173
     17 C                    -0.619318
     18 H                     0.172979
     19 C                     0.019505
     20 H                     0.207682
     21 C                    -0.103959
     22 Cl                    0.176281
  ----------------------------------------
  Sum of atomic charges =     0.000000

 -----------------------------------------------------------------
                    Cartesian Multipole Moments
 -----------------------------------------------------------------
    Charge (ESU x 10^10)
                -0.0000
    Dipole Moment (Debye)
         X       2.5249      Y      -0.0586      Z      -1.5059
       Tot       2.9405
    Quadrupole Moments (Debye-Ang)
        XX    -145.6336     XY      -0.9755     YY    -158.7640
        XZ      -7.7324     YZ      -0.9567     ZZ    -153.9289
    Octopole Moments (Debye-Ang^2)
       XXX     154.2781    XXY      -6.9469    XYY      34.0873
       YYY      -2.3415    XXZ     -53.4403    XYZ      -1.9183
       YYZ     -20.0924    XZZ      52.9424    YZZ       3.7443
       ZZZ     -70.4758
    Hexadecapole Moments (Debye-Ang^3)
      XXXX   -4930.6113   XXXY      89.3171   XXYY   -1055.5218
      XYYY     121.9661   YYYY   -1119.5165   XXXZ     523.0772
      XXYZ      42.6132   XYYZ     221.9892   YYYZ     116.7440
      XXZZ   -1397.3324   XYZZ      63.5625   YYZZ    -821.2289
      XZZZ     618.3994   YZZZ     115.0866   ZZZZ   -3713.7185
 -----------------------------------------------------------------
 Calculating analytic gradient of the SCF energy
 Gradient of SCF Energy
            1           2           3           4           5           6
    1   0.0003350   0.0000746   0.0021572   0.0002091  -0.0000231  -0.0003060
    2  -0.0000480  -0.0015337  -0.0109745  -0.0000809  -0.0000263  -0.0000192
    3  -0.0002010  -0.0001077  -0.0061102   0.0000537  -0.0001016   0.0001534
            7           8           9          10          11          12
    1   0.0001202   0.0000229   0.0000946   0.0001713   0.0068361  -0.0003752
    2  -0.0000026   0.0000675  -0.0000193   0.0015160   0.0107942   0.0000821
    3  -0.0000561  -0.0001278   0.0000777  -0.0000423   0.0008025   0.0001937
           13          14          15          16          17          18
    1   0.0004240  -0.0017643  -0.0000788  -0.0000421   0.0002436   0.0000099
    2   0.0014275   0.0102559   0.0001628   0.0000145  -0.0000150   0.0000155
    3   0.0009236   0.0068922   0.0000170   0.0000112  -0.0001685  -0.0000141
           19          20          21          22
    1  -0.0000680  -0.0000691  -0.0006610  -0.0073112
    2  -0.0000996   0.0000128  -0.0014813  -0.0100484
    3   0.0000371   0.0000398  -0.0007595  -0.0015133
 Max gradient component =       1.097E-02
 RMS gradient           =       3.140E-03
 Gradient time:  CPU 314.92 s  wall 314.95 s
 Geometry Optimization Parameters
   NAtoms,    NIC,     NZ,  NCons,   NDum,   NFix, NCnnct, MaxDiis
       22     171      22       0       0       0       0       0

 Cartesian Hessian Update
 Hessian updated using BFGS update


** GEOMETRY OPTIMIZATION IN DELOCALIZED INTERNAL COORDINATES **
   Searching for a Minimum

   Optimization Cycle:   7

                       Coordinates (Angstroms)
     ATOM                X               Y               Z
      1  C        -0.0070498892    0.0019186542    0.0033591785
      2  C        -0.0128873901    0.1553353355    1.3983422316
      3  Cl        1.4988777235    0.3386771568    2.2373252817
      4  C        -1.2088243827    0.1786528904    2.1246613196
      5  Cl       -1.1841795960    0.3697313572    3.8500970418
      6  C        -2.4310936798    0.0524394951    1.4516405711
      7  Cl       -3.9199187153    0.0812809812    2.3423195912
      8  C        -2.4494494208   -0.0979958649    0.0590634263
      9  Cl       -3.9626703959   -0.2558603354   -0.7771941405
     10  C        -1.2427334313   -0.1244454074   -0.6494179514
     11  Cl       -1.2701906369   -0.3398818127   -2.3741928833
     12  C         1.2697890631   -0.0270750655   -0.7595563846
     13  C         2.2510271427   -1.0054661951   -0.5242108857
     14  Cl        1.9777463953   -2.2472388070    0.6806285808
     15  C         3.4477784983   -1.0425912997   -1.2300981313
     16  H         4.1689144194   -1.8196618809   -1.0147539907
     17  C         3.6954084760   -0.0831303241   -2.2049506672
     18  H         4.6258944332   -0.1045572974   -2.7596437670
     19  C         2.7529294544    0.9033484879   -2.4713132452
     20  H         2.9321416613    1.6595812709   -3.2237281258
     21  C         1.5624519538    0.9215850708   -1.7538861038
     22  Cl        0.4163156341    2.1975466412   -2.1105867281
   Point Group: c1    Number of degrees of freedom:    60


   Energy is  -3680.727472033

 Hessian updated using BFGS update

 60 Hessian modes will be used to form the next step
  Hessian Eigenvalues:
     0.016315    0.017505    0.018674    0.020575    0.020682    0.021679
     0.022023    0.022741    0.023500    0.024089    0.024090    0.024113
     0.024114    0.024135    0.024136    0.024142    0.024143    0.026106
     0.055165    0.095899    0.101103    0.159995    0.160000    0.160101
     0.215947    0.220272    0.226828    0.228996    0.232410    0.238798
     0.249823    0.249978    0.249993    0.249999    0.250001    0.250005
     0.250482    0.287973    0.289141    0.290263    0.292903    0.301033
     0.301040    0.301630    0.317045    0.356665    0.356665    0.356680
     0.402159    0.407405    0.418417    0.425614    0.457040    0.458549
     0.466562    0.472485    0.478201    0.478202    0.479151    0.480885

 Minimum search - taking simple RFO step
 Searching for Lamda that Minimizes Along All modes
 Value Taken    Lamda =  -0.00981335
 Calculated Step too Large.  Step scaled by  0.549898
 Step Taken.  Stepsize is  0.300000

                             Maximum     Tolerance    Cnvgd?
         Gradient           0.013982      0.000300      NO
         Displacement       0.228460      0.001200      NO
         Energy change     -0.006353      0.000001      NO


 New Cartesian Coordinates Obtained by Inverse Iteration

 Displacement from previous Coordinates is:  0.409057
 ----------------------------------------------------------------
             Standard Nuclear Orientation (Angstroms)
    I     Atom           X                Y                Z
 ----------------------------------------------------------------
    1      C      -0.0075781146     0.0017574049     0.0031254005
    2      C      -0.0127515256     0.1858442784     1.3931942409
    3      Cl      1.5004792210     0.4019202588     2.2237401329
    4      C      -1.2080740127     0.2098469809     2.1202495135
    5      Cl     -1.1838183537     0.4377026029     3.8410355029
    6      C      -2.4287268010     0.0522900420     1.4504568162
    7      Cl     -3.9175524436     0.0806610568     2.3415576785
    8      C      -2.4465564057    -0.1292398791     0.0612691354
    9      Cl     -3.9576718122    -0.3232961646    -0.7708751035
   10      C      -1.2398265887    -0.1551624335    -0.6469273228
   11      Cl     -1.2611764897    -0.4030478558    -2.3684013184
   12      C       1.2699027444    -0.0272695089    -0.7600613573
   13      C       2.2336843022    -1.0264647475    -0.5483009431
   14      Cl      1.9376010583    -2.2886414855     0.6307693284
   15      C       3.4304671896    -1.0645565664    -1.2541135901
   16      H       4.1401970523    -1.8571877706    -1.0586189892
   17      C       3.6931388733    -0.0829779778    -2.2030357863
   18      H       4.6237865051    -0.1041785749    -2.7575299916
   19      C       2.7668691875     0.9252807861    -2.4447847950
   20      H       2.9591977222     1.6971984510    -3.1778077394
   21      C       1.5759491444     0.9424740797    -1.7279717794
   22      Cl      0.4427368645     2.2392400741    -2.0530648150
 ----------------------------------------------------------------
 Nuclear Repulsion Energy =        2474.47702138 hartrees
 There are       97 alpha and       97 beta electrons
 Applying Cartesian multipole field
    Component          Value
    ---------          -----
     (2,0,0)        1.00000E-11
     (0,2,0)        2.00000E-11
     (0,0,2)       -3.00000E-11
 Nucleus-field energy     =    -0.0000000301 hartrees
 Requested basis set is 6-311++G(d,p)
 There are 178 shells and 495 basis functions
 A cutoff of  1.0D-15 yielded  11838 shell pairs
 There are    101511 function pairs (    109258 Cartesian)
 Smallest overlap matrix eigenvalue = 1.08E-07
 Linear dependence detected in AO basis
 Number of orthogonalized atomic orbitals = 489
 Maximum deviation from orthogonality = 2.282E-10
 Guess from superposition of atomic densities
 Warning:  Energy on first SCF cycle will be non-variational
 SAD guess density has 194.000000 electrons

 -----------------------------------------------------------------------
  General SCF calculation program by
  Eric Jon Sundstrom, Paul Horn, Yuezhi Mao, Dmitri Zuev, Alec White,
  David Stuck, Shaama M.S., Shane Yost, Joonho Lee, David Small,
  Daniel Levine, Susi Lehtola, Hugh Burton, Evgeny Epifanovsky,
  Bang C. Huynh
 -----------------------------------------------------------------------
 Exchange:     0.2000 Hartree-Fock + 0.0800 Slater + 0.7200 B88
 Correlation:  0.1900 VWN1RPA + 0.8100 LYP
 Using SG-1 standard quadrature grid
 A restricted SCF calculation will be
 performed using DIIS
 SCF converges when DIIS error is below 1.0e-08
 ---------------------------------------
  Cycle       Energy         DIIS error
 ---------------------------------------
    1   -3685.2486274629      2.75e-02  
    2   -3680.6189563163      1.91e-03  
    3   -3680.5551640103      2.31e-03  
    4   -3680.7258622909      4.32e-04  
    5   -3680.7313907920      1.50e-04  
    6   -3680.7318806055      8.18e-05  
    7   -3680.7320737784      1.50e-05  
    8   -3680.7320782772      8.47e-06  
    9   -3680.7320803738      2.39e-06  
   10   -3680.7320805278      8.74e-07  
   11   -3680.7320805501      2.13e-07  
   12   -3680.7320805510      9.68e-08  
   13   -3680.7320805511      2.31e-08  
   14   -3680.7320805513      3.93e-09  Convergence criterion met
 ---------------------------------------
 SCF time:   CPU 854.17s  wall 854.00s 
 SCF   energy in the final basis set =    -3680.7320805513
 Total energy in the final basis set =    -3680.7320805513

 --------------------------------------------------------------

                    Orbital Energies (a.u.)
 --------------------------------------------------------------

 Alpha MOs
 -- Occupied --
********-101.5800-101.5798-101.5764-101.5763-101.5699-101.5698 -10.2851
-10.2816 -10.2815 -10.2806 -10.2806 -10.2679 -10.2679 -10.2445 -10.2362
-10.2131 -10.2102 -10.2101  -9.4963  -9.4946  -9.4945  -9.4916  -9.4916
 -9.4850  -9.4850  -7.2614  -7.2597  -7.2594  -7.2566  -7.2563  -7.2513
 -7.2502  -7.2498  -7.2497  -7.2495  -7.2494  -7.2485  -7.2485  -7.2464
 -7.2463  -7.2457  -7.2456  -7.2398  -7.2397  -7.2393  -7.2393  -0.9718
 -0.9377  -0.9257  -0.9082  -0.8955  -0.8782  -0.8688  -0.8476  -0.8408
 -0.8030  -0.7570  -0.7490  -0.7450  -0.6670  -0.6366  -0.6252  -0.6220
 -0.5620  -0.5544  -0.5261  -0.5182  -0.4974  -0.4835  -0.4726  -0.4694
 -0.4682  -0.4591  -0.4450  -0.4424  -0.4238  -0.4171  -0.4056  -0.4046
 -0.3927  -0.3875  -0.3625  -0.3591  -0.3562  -0.3536  -0.3501  -0.3400
 -0.3365  -0.3294  -0.3265  -0.3211  -0.3122  -0.2888  -0.2711  -0.2693
 -0.2643
 -- Virtual --
 -0.0746  -0.0610  -0.0582  -0.0478  -0.0415  -0.0210  -0.0089  -0.0078
  0.0062   0.0093   0.0098   0.0149   0.0243   0.0273   0.0305   0.0333
  0.0418   0.0489   0.0516   0.0538   0.0631   0.0657   0.0703   0.0766
  0.0779   0.0787   0.0825   0.0856   0.0876   0.0920   0.0991   0.1010
  0.1033   0.1047   0.1055   0.1110   0.1159   0.1174   0.1199   0.1229
  0.1231   0.1302   0.1314   0.1337   0.1350   0.1418   0.1476   0.1522
  0.1530   0.1565   0.1599   0.1616   0.1661   0.1685   0.1709   0.1757
  0.1806   0.1862   0.1882   0.1912   0.1979   0.2075   0.2093   0.2130
  0.2172   0.2240   0.2273   0.2293   0.2314   0.2340   0.2385   0.2413
  0.2443   0.2517   0.2533   0.2538   0.2593   0.2602   0.2620   0.2659
  0.2686   0.2707   0.2717   0.2864   0.2896   0.2922   0.2937   0.2974
  0.2982   0.3003   0.3049   0.3105   0.3197   0.3220   0.3337   0.3347
  0.3475   0.3653   0.3851   0.4100   0.4159   0.4220   0.4283   0.4396
  0.4408   0.4426   0.4534   0.4600   0.4637   0.4781   0.4819   0.4887
  0.4920   0.4938   0.4954   0.4982   0.5035   0.5047   0.5092   0.5135
  0.5218   0.5241   0.5298   0.5485   0.5552   0.5586   0.5704   0.5779
  0.5873   0.5921   0.5950   0.6038   0.6078   0.6114   0.6126   0.6150
  0.6192   0.6221   0.6257   0.6282   0.6506   0.6608   0.6665   0.6720
  0.6838   0.6870   0.6994   0.7001   0.7115   0.7361   0.7679   0.7711
  0.7807   0.7994   0.8020   0.8094   0.8182   0.8218   0.8357   0.8389
  0.8401   0.8411   0.8440   0.8454   0.8482   0.8520   0.8567   0.8604
  0.8629   0.8686   0.8792   0.8835   0.8844   0.8959   0.9013   0.9025
  0.9126   0.9176   0.9213   0.9286   0.9292   0.9350   0.9415   0.9422
  0.9466   0.9563   0.9586   0.9664   0.9666   0.9805   0.9851   0.9873
  1.0001   1.0018   1.0075   1.0206   1.0219   1.0332   1.0517   1.0639
  1.0794   1.0918   1.0944   1.0974   1.1329   1.1422   1.1752   1.1888
  1.2034   1.2038   1.2280   1.2304   1.2613   1.2749   1.2760   1.2875
  1.2892   1.2992   1.3012   1.3133   1.3202   1.3373   1.3419   1.3588
  1.3830   1.3983   1.4557   1.4621   1.4725   1.4889   1.4980   1.5433
  1.5580   1.5630   1.5663   1.5910   1.6153   1.6463   1.6576   1.6592
  1.6841   1.7069   1.7336   1.7477   1.7613   1.7678   1.7826   1.8145
  1.8278   1.8392   1.8406   1.8716   1.8802   1.8844   1.9032   1.9129
  1.9307   1.9371   1.9540   1.9668   1.9925   2.0156   2.0551   2.1139
  2.1448   2.1526   2.1787   2.2157   2.2256   2.2415   2.2441   2.2550
  2.2684   2.2775   2.2906   2.3063   2.3087   2.3170   2.3237   2.3410
  2.3467   2.3603   2.3902   2.4033   2.4089   2.4360   2.4371   2.4490
  2.4516   2.4919   2.4924   2.4995   2.5199   2.5337   2.5407   2.5687
  2.5982   2.6183   2.6342   2.6484   2.6514   2.6613   2.6886   2.6998
  2.7156   2.7328   2.7475   2.7643   2.7727   2.7850   2.7956   2.8129
  2.8208   2.8700   2.8915   2.9372   2.9712   3.0425   3.0716   3.0776
  3.1036   3.1195   3.1393   3.1588   3.1782   3.2200   3.2407   3.2472
  3.2509   3.3501   3.3746   3.4752   3.5137   3.5309   3.6375   3.6798
  3.7126   3.8798   3.8880   3.9697   4.0200   4.0911   4.3490   4.7935
  4.8231   9.7240   9.7933   9.8000   9.8125   9.8277   9.8389   9.9041
 23.2665  23.5170  23.7732  23.8152  23.8570  23.9047  23.9310  23.9420
 23.9754  24.0456  24.0622  24.1440  25.7679  25.8097  25.8572  25.9093
 25.9273  25.9733  26.0205  26.0803  26.1016  26.1759  26.2106  26.3525
 26.3600  26.4127  26.4681  26.5804  26.7164  26.7572  26.8215  26.8332
 27.0940 215.7146 215.7900 215.8018 215.8135 215.8272 215.8450 215.9263
 --------------------------------------------------------------

          Ground-State Mulliken Net Atomic Charges

     Atom                 Charge (a.u.)
  ----------------------------------------
      1 C                    -1.050167
      2 C                    -1.167154
      3 Cl                    0.385193
      4 C                     0.500821
      5 Cl                    0.654227
      6 C                    -0.546072
      7 Cl                    0.669048
      8 C                     0.516436
      9 Cl                    0.653638
     10 C                    -1.163224
     11 Cl                    0.387315
     12 C                    -0.029904
     13 C                    -0.145872
     14 Cl                    0.187892
     15 C                     0.050116
     16 H                     0.208395
     17 C                    -0.586943
     18 H                     0.173403
     19 C                     0.048643
     20 H                     0.207885
     21 C                    -0.142004
     22 Cl                    0.188328
  ----------------------------------------
  Sum of atomic charges =     0.000000

 -----------------------------------------------------------------
                    Cartesian Multipole Moments
 -----------------------------------------------------------------
    Charge (ESU x 10^10)
                 0.0000
    Dipole Moment (Debye)
         X       2.5218      Y      -0.0581      Z      -1.5034
       Tot       2.9365
    Quadrupole Moments (Debye-Ang)
        XX    -145.6178     XY      -0.9155     YY    -158.5732
        XZ      -7.8043     YZ      -0.8651     ZZ    -154.0034
    Octopole Moments (Debye-Ang^2)
       XXX     153.7356    XXY      -6.8932    XYY      34.6213
       YYY      -2.3729    XXZ     -53.7806    XYZ      -1.9114
       YYZ     -20.3953    XZZ      52.7715    YZZ       3.7399
       ZZZ     -69.6221
    Hexadecapole Moments (Debye-Ang^3)
      XXXX   -4913.2408   XXXY      73.1258   XXYY   -1057.9584
      XYYY     102.3509   YYYY   -1166.8311   XXXZ     530.4447
      XXYZ      33.9343   XYYZ     223.4589   YYYZ      85.5285
      XXZZ   -1387.1203   XYZZ      58.4143   YYZZ    -821.2734
      XZZZ     628.0122   YZZZ      89.2253   ZZZZ   -3675.1246
 -----------------------------------------------------------------
 Calculating analytic gradient of the SCF energy
 Gradient of SCF Energy
            1           2           3           4           5           6
    1   0.0000544   0.0000563   0.0014834   0.0002347   0.0000498  -0.0002085
    2  -0.0000332  -0.0012519  -0.0079386  -0.0000348  -0.0000389  -0.0000156
    3  -0.0000350  -0.0002371  -0.0042899   0.0001332  -0.0001190   0.0001026
            7           8           9          10          11          12
    1   0.0000753  -0.0000240   0.0001400   0.0002403   0.0047974  -0.0001257
    2  -0.0000040   0.0000031   0.0000169   0.0012609   0.0077510   0.0000725
    3  -0.0000462  -0.0001958   0.0000150   0.0000472   0.0005887   0.0000490
           13          14          15          16          17          18
    1   0.0002660  -0.0011728  -0.0000241  -0.0000330   0.0001331   0.0000108
    2   0.0013390   0.0073083   0.0000242   0.0000233  -0.0000012   0.0000135
    3   0.0007381   0.0050053   0.0000460   0.0000064  -0.0000789  -0.0000121
           19          20          21          22
    1  -0.0000706  -0.0000469  -0.0006018  -0.0052340
    2   0.0000084   0.0000052  -0.0013790  -0.0071293
    3  -0.0000320   0.0000307  -0.0005121  -0.0012040
 Max gradient component =       7.939E-03
 RMS gradient           =       2.253E-03
 Gradient time:  CPU 315.18 s  wall 315.19 s
 Geometry Optimization Parameters
   NAtoms,    NIC,     NZ,  NCons,   NDum,   NFix, NCnnct, MaxDiis
       22     171      22       0       0       0       0       0

 Cartesian Hessian Update
 Hessian updated using BFGS update


** GEOMETRY OPTIMIZATION IN DELOCALIZED INTERNAL COORDINATES **
   Searching for a Minimum

   Optimization Cycle:   8

                       Coordinates (Angstroms)
     ATOM                X               Y               Z
      1  C        -0.0075781146    0.0017574049    0.0031254005
      2  C        -0.0127515256    0.1858442784    1.3931942409
      3  Cl        1.5004792210    0.4019202588    2.2237401329
      4  C        -1.2080740127    0.2098469809    2.1202495135
      5  Cl       -1.1838183537    0.4377026029    3.8410355029
      6  C        -2.4287268010    0.0522900420    1.4504568162
      7  Cl       -3.9175524436    0.0806610568    2.3415576785
      8  C        -2.4465564057   -0.1292398791    0.0612691354
      9  Cl       -3.9576718122   -0.3232961646   -0.7708751035
     10  C        -1.2398265887   -0.1551624335   -0.6469273228
     11  Cl       -1.2611764897   -0.4030478558   -2.3684013184
     12  C         1.2699027444   -0.0272695089   -0.7600613573
     13  C         2.2336843022   -1.0264647475   -0.5483009431
     14  Cl        1.9376010583   -2.2886414855    0.6307693284
     15  C         3.4304671896   -1.0645565664   -1.2541135901
     16  H         4.1401970523   -1.8571877706   -1.0586189892
     17  C         3.6931388733   -0.0829779778   -2.2030357863
     18  H         4.6237865051   -0.1041785749   -2.7575299916
     19  C         2.7668691875    0.9252807861   -2.4447847950
     20  H         2.9591977222    1.6971984510   -3.1778077394
     21  C         1.5759491444    0.9424740797   -1.7279717794
     22  Cl        0.4427368645    2.2392400741   -2.0530648150
   Point Group: c1    Number of degrees of freedom:    60


   Energy is  -3680.732080551

 Hessian updated using BFGS update

 60 Hessian modes will be used to form the next step
  Hessian Eigenvalues:
     0.015604    0.016316    0.017505    0.020575    0.020682    0.021206
     0.021685    0.022741    0.023379    0.023505    0.024090    0.024090
     0.024114    0.024114    0.024135    0.024140    0.024142    0.024146
     0.055165    0.095177    0.101103    0.159995    0.160000    0.160101
     0.215947    0.220286    0.226749    0.228906    0.232410    0.238798
     0.249823    0.249978    0.249993    0.250000    0.250001    0.250020
     0.250503    0.287973    0.289005    0.290263    0.292903    0.301033
     0.301041    0.301627    0.317005    0.356665    0.356665    0.356680
     0.402099    0.407408    0.418417    0.425614    0.457040    0.458550
     0.466560    0.472474    0.478201    0.478202    0.479151    0.480884

 Minimum search - taking simple RFO step
 Searching for Lamda that Minimizes Along All modes
 Value Taken    Lamda =  -0.00716652
 Calculated Step too Large.  Step scaled by  0.546577
 Step Taken.  Stepsize is  0.300000

                             Maximum     Tolerance    Cnvgd?
         Gradient           0.010118      0.000300      NO
         Displacement       0.228227      0.001200      NO
         Energy change     -0.004609      0.000001      NO


 New Cartesian Coordinates Obtained by Inverse Iteration

 Displacement from previous Coordinates is:  0.410313
 ----------------------------------------------------------------
             Standard Nuclear Orientation (Angstroms)
    I     Atom           X                Y                Z
 ----------------------------------------------------------------
    1      C      -0.0080630882     0.0019605889     0.0027615075
    2      C      -0.0133555034     0.2163363947     1.3875358578
    3      Cl      1.5007065122     0.4657707767     2.2089736761
    4      C      -1.2083145565     0.2407620412     2.1152192130
    5      Cl     -1.1861876962     0.5056984202     3.8306890896
    6      C      -2.4267654664     0.0518679800     1.4495166610
    7      Cl     -3.9154694950     0.0791049029     2.3412952089
    8      C      -2.4436075539    -0.1602101793     0.0645096887
    9      Cl     -3.9527954355    -0.3919100467    -0.7615084376
   10      C      -1.2368792754    -0.1851700281    -0.6438020893
   11      Cl     -1.2522535601    -0.4648584301    -2.3613463643
   12      C       1.2702175823    -0.0272385622    -0.7606166640
   13      C       2.2162880086    -1.0467135847    -0.5732376812
   14      Cl      1.8978432779    -2.3281348594     0.5796480814
   15      C       3.4131061726    -1.0856476750    -1.2790302780
   16      H       4.1110767086    -1.8933211320    -1.1037829381
   17      C       3.6913866297    -0.0832250297    -2.2016554438
   18      H       4.6221278747    -0.1044665901    -2.7560320761
   19      C       2.7818301047     0.9460619797    -2.4178967419
   20      H       2.9875952701     1.7329292509    -3.1311556731
   21      C       1.5905469694     0.9628636362    -1.7015552373
   22      Cl      0.4712438371     2.2797331971    -1.9946251414
 ----------------------------------------------------------------
 Nuclear Repulsion Energy =        2472.16225988 hartrees
 There are       97 alpha and       97 beta electrons
 Applying Cartesian multipole field
    Component          Value
    ---------          -----
     (2,0,0)        1.00000E-11
     (0,2,0)        2.00000E-11
     (0,0,2)       -3.00000E-11
 Nucleus-field energy     =    -0.0000000284 hartrees
 Requested basis set is 6-311++G(d,p)
 There are 178 shells and 495 basis functions
 A cutoff of  1.0D-15 yielded  11822 shell pairs
 There are    101405 function pairs (    109150 Cartesian)
 Smallest overlap matrix eigenvalue = 1.08E-07
 Linear dependence detected in AO basis
 Number of orthogonalized atomic orbitals = 489
 Maximum deviation from orthogonality = 4.953E-10
 Guess from superposition of atomic densities
 Warning:  Energy on first SCF cycle will be non-variational
 SAD guess density has 194.000000 electrons

 -----------------------------------------------------------------------
  General SCF calculation program by
  Eric Jon Sundstrom, Paul Horn, Yuezhi Mao, Dmitri Zuev, Alec White,
  David Stuck, Shaama M.S., Shane Yost, Joonho Lee, David Small,
  Daniel Levine, Susi Lehtola, Hugh Burton, Evgeny Epifanovsky,
  Bang C. Huynh
 -----------------------------------------------------------------------
 Exchange:     0.2000 Hartree-Fock + 0.0800 Slater + 0.7200 B88
 Correlation:  0.1900 VWN1RPA + 0.8100 LYP
 Using SG-1 standard quadrature grid
 A restricted SCF calculation will be
 performed using DIIS
 SCF converges when DIIS error is below 1.0e-08
 ---------------------------------------
  Cycle       Energy         DIIS error
 ---------------------------------------
    1   -3685.2388129359      2.74e-02  
    2   -3680.6222213579      1.91e-03  
    3   -3680.5587245134      2.31e-03  
    4   -3680.7292533715      4.31e-04  
    5   -3680.7347081092      1.52e-04  
    6   -3680.7352027672      8.32e-05  
    7   -3680.7354012691      1.72e-05  
    8   -3680.7354073360      9.80e-06  
    9   -3680.7354102165      2.31e-06  
   10   -3680.7354103599      8.66e-07  
   11   -3680.7354103816      2.07e-07  
   12   -3680.7354103826      9.51e-08  
   13   -3680.7354103829      2.28e-08  
   14   -3680.7354103828      3.95e-09  Convergence criterion met
 ---------------------------------------
 SCF time:   CPU 854.18s  wall 854.00s 
 SCF   energy in the final basis set =    -3680.7354103828
 Total energy in the final basis set =    -3680.7354103828

 --------------------------------------------------------------

                    Orbital Energies (a.u.)
 --------------------------------------------------------------

 Alpha MOs
 -- Occupied --
********-101.5801-101.5799-101.5770-101.5770-101.5705-101.5704 -10.2851
-10.2817 -10.2816 -10.2806 -10.2806 -10.2678 -10.2678 -10.2442 -10.2358
-10.2132 -10.2102 -10.2102  -9.4963  -9.4947  -9.4946  -9.4921  -9.4921
 -9.4855  -9.4855  -7.2614  -7.2598  -7.2595  -7.2571  -7.2569  -7.2512
 -7.2502  -7.2502  -7.2501  -7.2496  -7.2495  -7.2487  -7.2486  -7.2469
 -7.2469  -7.2463  -7.2461  -7.2403  -7.2402  -7.2398  -7.2398  -0.9717
 -0.9375  -0.9254  -0.9083  -0.8951  -0.8786  -0.8689  -0.8475  -0.8408
 -0.8028  -0.7571  -0.7490  -0.7452  -0.6669  -0.6360  -0.6259  -0.6220
 -0.5620  -0.5544  -0.5261  -0.5187  -0.4972  -0.4835  -0.4727  -0.4693
 -0.4680  -0.4593  -0.4447  -0.4423  -0.4237  -0.4159  -0.4055  -0.4044
 -0.3923  -0.3864  -0.3620  -0.3591  -0.3559  -0.3543  -0.3490  -0.3403
 -0.3370  -0.3295  -0.3286  -0.3229  -0.3136  -0.2876  -0.2705  -0.2700
 -0.2653
 -- Virtual --
 -0.0731  -0.0610  -0.0584  -0.0478  -0.0432  -0.0211  -0.0089  -0.0079
  0.0061   0.0092   0.0097   0.0148   0.0243   0.0272   0.0304   0.0330
  0.0421   0.0490   0.0513   0.0536   0.0625   0.0654   0.0696   0.0767
  0.0783   0.0787   0.0825   0.0854   0.0870   0.0922   0.0990   0.1012
  0.1031   0.1045   0.1061   0.1102   0.1161   0.1170   0.1196   0.1231
  0.1232   0.1296   0.1309   0.1329   0.1354   0.1417   0.1475   0.1523
  0.1526   0.1559   0.1593   0.1615   0.1665   0.1695   0.1705   0.1757
  0.1795   0.1851   0.1884   0.1906   0.1983   0.2068   0.2077   0.2125
  0.2168   0.2247   0.2285   0.2291   0.2313   0.2336   0.2388   0.2406
  0.2429   0.2505   0.2524   0.2540   0.2589   0.2605   0.2634   0.2656
  0.2693   0.2714   0.2717   0.2862   0.2895   0.2914   0.2934   0.2968
  0.2995   0.2999   0.3053   0.3079   0.3193   0.3242   0.3293   0.3340
  0.3446   0.3664   0.3851   0.4107   0.4155   0.4220   0.4279   0.4401
  0.4415   0.4422   0.4535   0.4584   0.4627   0.4784   0.4825   0.4884
  0.4901   0.4938   0.4963   0.4983   0.5055   0.5058   0.5108   0.5173
  0.5204   0.5235   0.5301   0.5479   0.5582   0.5614   0.5716   0.5764
  0.5871   0.5926   0.5969   0.6032   0.6077   0.6094   0.6130   0.6180
  0.6205   0.6217   0.6269   0.6272   0.6534   0.6582   0.6673   0.6769
  0.6841   0.6884   0.6935   0.6979   0.7081   0.7360   0.7684   0.7734
  0.7822   0.8011   0.8032   0.8091   0.8199   0.8214   0.8370   0.8378
  0.8387   0.8407   0.8448   0.8459   0.8472   0.8522   0.8571   0.8628
  0.8633   0.8656   0.8788   0.8793   0.8866   0.8929   0.8985   0.9038
  0.9114   0.9162   0.9169   0.9243   0.9262   0.9357   0.9419   0.9433
  0.9475   0.9579   0.9601   0.9658   0.9660   0.9840   0.9858   0.9923
  0.9986   1.0002   1.0094   1.0212   1.0225   1.0327   1.0509   1.0612
  1.0805   1.0933   1.0971   1.0998   1.1322   1.1450   1.1783   1.1875
  1.2032   1.2037   1.2293   1.2317   1.2611   1.2735   1.2759   1.2867
  1.2918   1.2982   1.2993   1.3150   1.3189   1.3381   1.3415   1.3578
  1.3864   1.3977   1.4564   1.4594   1.4740   1.4911   1.4931   1.5410
  1.5596   1.5611   1.5701   1.5910   1.6129   1.6472   1.6579   1.6584
  1.6834   1.7060   1.7340   1.7490   1.7625   1.7668   1.7835   1.8137
  1.8264   1.8364   1.8389   1.8728   1.8789   1.8839   1.9034   1.9144
  1.9305   1.9439   1.9538   1.9659   1.9920   2.0158   2.0538   2.1138
  2.1414   2.1535   2.1790   2.2198   2.2255   2.2417   2.2434   2.2517
  2.2684   2.2739   2.2919   2.3085   2.3115   2.3181   2.3228   2.3399
  2.3464   2.3594   2.3894   2.4062   2.4089   2.4292   2.4379   2.4523
  2.4538   2.4909   2.4916   2.4940   2.5177   2.5345   2.5393   2.5693
  2.5970   2.6111   2.6344   2.6500   2.6555   2.6604   2.6881   2.6998
  2.7156   2.7339   2.7468   2.7642   2.7724   2.7856   2.7923   2.8126
  2.8203   2.8639   2.8912   2.9405   2.9724   3.0435   3.0711   3.0796
  3.1045   3.1193   3.1405   3.1575   3.1796   3.2213   3.2404   3.2491
  3.2500   3.3485   3.3752   3.4773   3.5133   3.5344   3.6377   3.6827
  3.7117   3.8821   3.8876   3.9712   4.0196   4.0912   4.3427   4.7942
  4.8237   9.7275   9.7928   9.8039   9.8132   9.8195   9.8345   9.9068
 23.2679  23.5181  23.7738  23.8157  23.8580  23.9053  23.9309  23.9431
 23.9762  24.0450  24.0686  24.1439  25.7671  25.8081  25.8560  25.9183
 25.9280  25.9611  26.0101  26.0886  26.1015  26.1856  26.2114  26.3304
 26.3659  26.3912  26.4708  26.5776  26.7178  26.7502  26.8213  26.8273
 27.0934 215.7183 215.7892 215.8050 215.8153 215.8177 215.8403 215.9285
 --------------------------------------------------------------

          Ground-State Mulliken Net Atomic Charges

     Atom                 Charge (a.u.)
  ----------------------------------------
      1 C                    -1.030677
      2 C                    -1.212794
      3 Cl                    0.415627
      4 C                     0.462566
      5 Cl                    0.655096
      6 C                    -0.445752
      7 Cl                    0.669010
      8 C                     0.471520
      9 Cl                    0.654393
     10 C                    -1.208476
     11 Cl                    0.417218
     12 C                    -0.054832
     13 C                    -0.195486
     14 Cl                    0.226323
     15 C                     0.056479
     16 H                     0.208775
     17 C                    -0.561188
     18 H                     0.173825
     19 C                     0.056042
     20 H                     0.208288
     21 C                    -0.192898
     22 Cl                    0.226941
  ----------------------------------------
  Sum of atomic charges =     0.000000

 -----------------------------------------------------------------
                    Cartesian Multipole Moments
 -----------------------------------------------------------------
    Charge (ESU x 10^10)
                -0.0000
    Dipole Moment (Debye)
         X       2.5188      Y      -0.0580      Z      -1.5016
       Tot       2.9330
    Quadrupole Moments (Debye-Ang)
        XX    -145.6091     XY      -0.8659     YY    -158.4073
        XZ      -7.8706     YZ      -0.7864     ZZ    -154.0732
    Octopole Moments (Debye-Ang^2)
       XXX     153.2770    XXY      -6.8194    XYY      35.1171
       YYY      -2.4323    XXZ     -54.0823    XYZ      -1.8754
       YYZ     -20.6839    XZZ      52.6247    YZZ       3.6767
       ZZZ     -68.9057
    Hexadecapole Moments (Debye-Ang^3)
      XXXX   -4897.4793   XXXY      56.4987   XXYY   -1061.1371
      XYYY      82.1942   YYYY   -1216.5567   XXXZ     538.9362
      XXYZ      25.0804   XYYZ     225.4589   YYYZ      54.1706
      XXZZ   -1376.9694   XYZZ      52.6921   YYZZ    -821.5261
      XZZZ     638.7576   YZZZ      62.7726   ZZZZ   -3635.5176
 -----------------------------------------------------------------
 Calculating analytic gradient of the SCF energy
 Gradient of SCF Energy
            1           2           3           4           5           6
    1  -0.0001542   0.0000723   0.0011022   0.0001017  -0.0000245  -0.0000657
    2  -0.0000252  -0.0009865  -0.0056538  -0.0000086  -0.0000506  -0.0000099
    3   0.0000972  -0.0003528  -0.0029816   0.0001022  -0.0000755   0.0000463
            7           8           9          10          11          12
    1   0.0000412  -0.0000443   0.0000624   0.0003469   0.0033441   0.0001166
    2  -0.0000045  -0.0000310   0.0000581   0.0010239   0.0054533   0.0000607
    3  -0.0000242  -0.0001066   0.0000445   0.0000819   0.0003190  -0.0000847
           13          14          15          16          17          18
    1   0.0001368  -0.0007666  -0.0000043  -0.0000154   0.0000819   0.0000122
    2   0.0010818   0.0051552  -0.0000385   0.0000322   0.0000104   0.0000123
    3   0.0006049   0.0035911   0.0000618  -0.0000040  -0.0000334  -0.0000096
           19          20          21          22
    1  -0.0000732  -0.0000124  -0.0005650  -0.0036930
    2   0.0000419  -0.0000052  -0.0011075  -0.0050084
    3  -0.0000581   0.0000206  -0.0003278  -0.0009110
 Max gradient component =       5.654E-03
 RMS gradient           =       1.597E-03
 Gradient time:  CPU 308.76 s  wall 308.77 s
 Geometry Optimization Parameters
   NAtoms,    NIC,     NZ,  NCons,   NDum,   NFix, NCnnct, MaxDiis
       22     171      22       0       0       0       0       0

 Cartesian Hessian Update
 Hessian updated using BFGS update


** GEOMETRY OPTIMIZATION IN DELOCALIZED INTERNAL COORDINATES **
   Searching for a Minimum

   Optimization Cycle:   9

                       Coordinates (Angstroms)
     ATOM                X               Y               Z
      1  C        -0.0080630882    0.0019605889    0.0027615075
      2  C        -0.0133555034    0.2163363947    1.3875358578
      3  Cl        1.5007065122    0.4657707767    2.2089736761
      4  C        -1.2083145565    0.2407620412    2.1152192130
      5  Cl       -1.1861876962    0.5056984202    3.8306890896
      6  C        -2.4267654664    0.0518679800    1.4495166610
      7  Cl       -3.9154694950    0.0791049029    2.3412952089
      8  C        -2.4436075539   -0.1602101793    0.0645096887
      9  Cl       -3.9527954355   -0.3919100467   -0.7615084376
     10  C        -1.2368792754   -0.1851700281   -0.6438020893
     11  Cl       -1.2522535601   -0.4648584301   -2.3613463643
     12  C         1.2702175823   -0.0272385622   -0.7606166640
     13  C         2.2162880086   -1.0467135847   -0.5732376812
     14  Cl        1.8978432779   -2.3281348594    0.5796480814
     15  C         3.4131061726   -1.0856476750   -1.2790302780
     16  H         4.1110767086   -1.8933211320   -1.1037829381
     17  C         3.6913866297   -0.0832250297   -2.2016554438
     18  H         4.6221278747   -0.1044665901   -2.7560320761
     19  C         2.7818301047    0.9460619797   -2.4178967419
     20  H         2.9875952701    1.7329292509   -3.1311556731
     21  C         1.5905469694    0.9628636362   -1.7015552373
     22  Cl        0.4712438371    2.2797331971   -1.9946251414
   Point Group: c1    Number of degrees of freedom:    60


   Energy is  -3680.735410383

 Hessian updated using BFGS update

 60 Hessian modes will be used to form the next step
  Hessian Eigenvalues:
     0.012208    0.016317    0.017506    0.020575    0.020682    0.020796
     0.021683    0.022741    0.023012    0.023501    0.024090    0.024090
     0.024114    0.024114    0.024135    0.024142    0.024142    0.024155
     0.055166    0.094703    0.101103    0.159995    0.160000    0.160103
     0.215947    0.220271    0.226667    0.228820    0.232411    0.238798
     0.249830    0.249978    0.249993    0.250000    0.250005    0.250022
     0.250538    0.287984    0.288872    0.290263    0.292903    0.301033
     0.301039    0.301627    0.317016    0.356665    0.356665    0.356679
     0.402002    0.407409    0.418417    0.425614    0.457040    0.458550
     0.466567    0.472470    0.478202    0.478203    0.479151    0.480882

 Minimum search - taking simple RFO step
 Searching for Lamda that Minimizes Along All modes
 Value Taken    Lamda =  -0.00498259
 Calculated Step too Large.  Step scaled by  0.562448
 Step Taken.  Stepsize is  0.300000

                             Maximum     Tolerance    Cnvgd?
         Gradient           0.007215      0.000300      NO
         Displacement       0.227885      0.001200      NO
         Energy change     -0.003330      0.000001      NO


 New Cartesian Coordinates Obtained by Inverse Iteration

 Displacement from previous Coordinates is:  0.412614
 ----------------------------------------------------------------
             Standard Nuclear Orientation (Angstroms)
    I     Atom           X                Y                Z
 ----------------------------------------------------------------
    1      C      -0.0084890206     0.0029112632     0.0024331877
    2      C      -0.0147196299     0.2469359250     1.3815265056
    3      Cl      1.4990087179     0.5297247633     2.1939943376
    4      C      -1.2092616511     0.2714782178     2.1097099222
    5      Cl     -1.1888001752     0.5738810965     3.8189825160
    6      C      -2.4252218039     0.0511888790     1.4488780013
    7      Cl     -3.9137935028     0.0764767697     2.3413429419
    8      C      -2.4403530019    -0.1910299735     0.0686031154
    9      Cl     -3.9463330252    -0.4627829252    -0.7510832957
   10      C      -1.2337408487    -0.2142814556    -0.6398191520
   11      Cl     -1.2435448803    -0.5253251475    -2.3525839905
   12      C       1.2704876237    -0.0265770904    -0.7610174146
   13      C       2.1985171293    -1.0656679204    -0.5987201201
   14      Cl      1.8574916928    -2.3657883081     0.5269222235
   15      C       3.3952699832    -1.1057996694    -1.3046361697
   16      H       4.0807873890    -1.9282515626    -1.1500000847
   17      C       3.6898542236    -0.0838682058    -2.2006398722
   18      H       4.6205831739    -0.1056265961    -2.7550347272
   19      C       2.7976409953     0.9657435056    -2.3906300564
   20      H       3.0170288588     1.7667742551    -3.0838391516
   21      C       1.6060335227     0.9827500433    -1.6747348061
   22      Cl      0.5018315467     2.3193271871    -1.9357496925
 ----------------------------------------------------------------
 Nuclear Repulsion Energy =        2470.13383764 hartrees
 There are       97 alpha and       97 beta electrons
 Applying Cartesian multipole field
    Component          Value
    ---------          -----
     (2,0,0)        1.00000E-11
     (0,2,0)        2.00000E-11
     (0,0,2)       -3.00000E-11
 Nucleus-field energy     =    -0.0000000266 hartrees
 Requested basis set is 6-311++G(d,p)
 There are 178 shells and 495 basis functions
 A cutoff of  1.0D-15 yielded  11827 shell pairs
 There are    101433 function pairs (    109178 Cartesian)
 Smallest overlap matrix eigenvalue = 1.08E-07
 Linear dependence detected in AO basis
 Number of orthogonalized atomic orbitals = 489
 Maximum deviation from orthogonality = 3.016E-10
 Guess from superposition of atomic densities
 Warning:  Energy on first SCF cycle will be non-variational
 SAD guess density has 194.000000 electrons

 -----------------------------------------------------------------------
  General SCF calculation program by
  Eric Jon Sundstrom, Paul Horn, Yuezhi Mao, Dmitri Zuev, Alec White,
  David Stuck, Shaama M.S., Shane Yost, Joonho Lee, David Small,
  Daniel Levine, Susi Lehtola, Hugh Burton, Evgeny Epifanovsky,
  Bang C. Huynh
 -----------------------------------------------------------------------
 Exchange:     0.2000 Hartree-Fock + 0.0800 Slater + 0.7200 B88
 Correlation:  0.1900 VWN1RPA + 0.8100 LYP
 Using SG-1 standard quadrature grid
 A restricted SCF calculation will be
 performed using DIIS
 SCF converges when DIIS error is below 1.0e-08
 ---------------------------------------
  Cycle       Energy         DIIS error
 ---------------------------------------
    1   -3685.2315904550      2.74e-02  
    2   -3680.6244704808      1.91e-03  
    3   -3680.5611263743      2.31e-03  
    4   -3680.7316379420      4.30e-04  
    5   -3680.7370364950      1.54e-04  
    6   -3680.7375399296      8.50e-05  
    7   -3680.7377467534      1.92e-05  
    8   -3680.7377551114      1.03e-05  
    9   -3680.7377582764      2.21e-06  
   10   -3680.7377584070      8.61e-07  
   11   -3680.7377584286      2.04e-07  
   12   -3680.7377584296      9.40e-08  
   13   -3680.7377584296      2.27e-08  
   14   -3680.7377584299      4.00e-09  Convergence criterion met
 ---------------------------------------
 SCF time:   CPU 852.20s  wall 853.00s 
 SCF   energy in the final basis set =    -3680.7377584299
 Total energy in the final basis set =    -3680.7377584299

 --------------------------------------------------------------

                    Orbital Energies (a.u.)
 --------------------------------------------------------------

 Alpha MOs
 -- Occupied --
********-101.5802-101.5800-101.5776-101.5776-101.5710-101.5709 -10.2852
-10.2818 -10.2817 -10.2806 -10.2806 -10.2677 -10.2677 -10.2440 -10.2355
-10.2132 -10.2103 -10.2102  -9.4963  -9.4948  -9.4947  -9.4926  -9.4925
 -9.4859  -9.4858  -7.2614  -7.2599  -7.2596  -7.2575  -7.2573  -7.2512
 -7.2506  -7.2506  -7.2501  -7.2497  -7.2496  -7.2488  -7.2487  -7.2473
 -7.2473  -7.2467  -7.2465  -7.2407  -7.2406  -7.2402  -7.2402  -0.9717
 -0.9374  -0.9253  -0.9085  -0.8948  -0.8789  -0.8689  -0.8476  -0.8408
 -0.8027  -0.7572  -0.7490  -0.7454  -0.6668  -0.6354  -0.6266  -0.6219
 -0.5621  -0.5543  -0.5261  -0.5191  -0.4971  -0.4835  -0.4728  -0.4691
 -0.4679  -0.4594  -0.4445  -0.4423  -0.4236  -0.4149  -0.4054  -0.4042
 -0.3919  -0.3855  -0.3616  -0.3591  -0.3556  -0.3551  -0.3479  -0.3407
 -0.3375  -0.3302  -0.3299  -0.3243  -0.3144  -0.2864  -0.2707  -0.2701
 -0.2661
 -- Virtual --
 -0.0715  -0.0610  -0.0585  -0.0479  -0.0449  -0.0212  -0.0090  -0.0080
  0.0060   0.0091   0.0096   0.0148   0.0242   0.0271   0.0302   0.0328
  0.0423   0.0491   0.0510   0.0535   0.0620   0.0651   0.0688   0.0768
  0.0786   0.0788   0.0827   0.0853   0.0864   0.0924   0.0988   0.1011
  0.1030   0.1045   0.1067   0.1094   0.1164   0.1166   0.1191   0.1232
  0.1233   0.1289   0.1305   0.1322   0.1357   0.1417   0.1476   0.1516
  0.1530   0.1553   0.1588   0.1615   0.1669   0.1702   0.1707   0.1756
  0.1786   0.1840   0.1889   0.1899   0.1988   0.2059   0.2062   0.2118
  0.2159   0.2250   0.2283   0.2296   0.2314   0.2328   0.2374   0.2385
  0.2437   0.2493   0.2525   0.2539   0.2589   0.2612   0.2655   0.2659
  0.2700   0.2719   0.2729   0.2853   0.2891   0.2904   0.2933   0.2964
  0.2998   0.3005   0.3047   0.3075   0.3184   0.3214   0.3269   0.3349
  0.3430   0.3676   0.3851   0.4115   0.4152   0.4223   0.4279   0.4400
  0.4427   0.4429   0.4537   0.4564   0.4618   0.4783   0.4815   0.4872
  0.4880   0.4933   0.4977   0.4978   0.5073   0.5076   0.5116   0.5195
  0.5215   0.5231   0.5305   0.5470   0.5615   0.5636   0.5724   0.5748
  0.5865   0.5926   0.5987   0.6028   0.6043   0.6103   0.6121   0.6186
  0.6218   0.6233   0.6255   0.6291   0.6548   0.6568   0.6668   0.6810
  0.6822   0.6845   0.6926   0.6966   0.7066   0.7363   0.7687   0.7747
  0.7847   0.8019   0.8051   0.8085   0.8209   0.8220   0.8357   0.8368
  0.8395   0.8403   0.8441   0.8461   0.8472   0.8520   0.8568   0.8607
  0.8644   0.8712   0.8742   0.8793   0.8891   0.8913   0.8961   0.9048
  0.9060   0.9137   0.9153   0.9233   0.9249   0.9364   0.9429   0.9445
  0.9480   0.9587   0.9620   0.9651   0.9665   0.9851   0.9881   0.9954
  0.9981   0.9993   1.0105   1.0220   1.0250   1.0327   1.0511   1.0590
  1.0813   1.0918   1.1015   1.1029   1.1316   1.1488   1.1823   1.1867
  1.2029   1.2039   1.2287   1.2372   1.2599   1.2713   1.2768   1.2858
  1.2945   1.2963   1.2990   1.3165   1.3174   1.3342   1.3406   1.3576
  1.3877   1.3973   1.4486   1.4629   1.4744   1.4880   1.4935   1.5374
  1.5595   1.5614   1.5749   1.5907   1.6101   1.6483   1.6579   1.6583
  1.6822   1.7051   1.7345   1.7496   1.7637   1.7656   1.7842   1.8131
  1.8250   1.8327   1.8386   1.8736   1.8776   1.8838   1.9036   1.9159
  1.9302   1.9493   1.9537   1.9663   1.9919   2.0160   2.0521   2.1134
  2.1376   2.1549   2.1792   2.2223   2.2255   2.2403   2.2450   2.2488
  2.2698   2.2716   2.2967   2.3100   2.3115   2.3154   2.3267   2.3387
  2.3466   2.3578   2.3887   2.4080   2.4098   2.4233   2.4388   2.4536
  2.4562   2.4851   2.4916   2.4924   2.5180   2.5357   2.5377   2.5689
  2.5947   2.6031   2.6378   2.6517   2.6591   2.6604   2.6880   2.6997
  2.7153   2.7348   2.7461   2.7643   2.7719   2.7865   2.7885   2.8129
  2.8195   2.8578   2.8905   2.9436   2.9729   3.0446   3.0710   3.0822
  3.1055   3.1196   3.1417   3.1557   3.1811   3.2235   3.2389   3.2486
  3.2517   3.3467   3.3762   3.4797   3.5129   3.5381   3.6380   3.6867
  3.7107   3.8842   3.8872   3.9728   4.0193   4.0911   4.3373   4.7952
  4.8237   9.7312   9.7918   9.8071   9.8128   9.8160   9.8328   9.8966
 23.2696  23.5192  23.7738  23.8166  23.8582  23.9057  23.9307  23.9441
 23.9769  24.0444  24.0741  24.1439  25.7667  25.8069  25.8576  25.9338
 25.9369  25.9441  26.0011  26.0953  26.1004  26.2016  26.2111  26.2988
 26.3571  26.3892  26.4748  26.5741  26.7131  26.7409  26.8250  26.8258
 27.0985 215.7222 215.7878 215.8069 215.8104 215.8199 215.8395 215.9158
 --------------------------------------------------------------

          Ground-State Mulliken Net Atomic Charges

     Atom                 Charge (a.u.)
  ----------------------------------------
      1 C                    -0.990055
      2 C                    -1.290473
      3 Cl                    0.463756
      4 C                     0.415044
      5 Cl                    0.653207
      6 C                    -0.302925
      7 Cl                    0.669010
      8 C                     0.421971
      9 Cl                    0.652261
     10 C                    -1.288603
     11 Cl                    0.464909
     12 C                    -0.068738
     13 C                    -0.255780
     14 Cl                    0.280112
     15 C                     0.049316
     16 H                     0.209364
     17 C                    -0.542366
     18 H                     0.174248
     19 C                     0.049093
     20 H                     0.208919
     21 C                    -0.253366
     22 Cl                    0.281097
  ----------------------------------------
  Sum of atomic charges =     0.000000

 -----------------------------------------------------------------
                    Cartesian Multipole Moments
 -----------------------------------------------------------------
    Charge (ESU x 10^10)
                 0.0000
    Dipole Moment (Debye)
         X       2.5154      Y      -0.0589      Z      -1.5000
       Tot       2.9293
    Quadrupole Moments (Debye-Ang)
        XX    -145.6100     XY      -0.8241     YY    -158.2659
        XZ      -7.9231     YZ      -0.7140     ZZ    -154.1329
    Octopole Moments (Debye-Ang^2)
       XXX     152.8280    XXY      -6.7363    XYY      35.5488
       YYY      -2.5051    XXZ     -54.3659    XYZ      -1.8122
       YYZ     -20.9454    XZZ      52.4949    YZZ       3.5670
       ZZZ     -68.2723
    Hexadecapole Moments (Debye-Ang^3)
      XXXX   -4881.5759   XXXY      39.1876   XXYY   -1064.6881
      XYYY      61.2464   YYYY   -1268.7779   XXXZ     547.9833
      XXYZ      16.1001   XYYZ     227.7568   YYYZ      22.7721
      XXZZ   -1366.5956   XYZZ      46.3699   YYZZ    -822.0744
      XZZZ     650.2050   YZZZ      35.8539   ZZZZ   -3595.2984
 -----------------------------------------------------------------
 Calculating analytic gradient of the SCF energy
 Gradient of SCF Energy
            1           2           3           4           5           6
    1  -0.0003050   0.0000068   0.0007808   0.0000802   0.0000416   0.0000116
    2  -0.0000374  -0.0007076  -0.0038969   0.0000075  -0.0000485  -0.0000004
    3   0.0001711  -0.0003475  -0.0019397   0.0000573  -0.0000375   0.0000176
            7           8           9          10          11          12
    1  -0.0000219   0.0000050   0.0000437   0.0003511   0.0021735   0.0002760
    2  -0.0000105  -0.0000411   0.0000718   0.0007810   0.0037038   0.0000296
    3   0.0000003  -0.0001216  -0.0000117   0.0001284   0.0001292  -0.0001583
           13          14          15          16          17          18
    1   0.0000232  -0.0004657  -0.0000051  -0.0000013   0.0000474   0.0000108
    2   0.0007813   0.0035320  -0.0000498   0.0000312   0.0000209   0.0000088
    3   0.0004614   0.0025007   0.0000628  -0.0000118  -0.0000067  -0.0000063
           19          20          21          22
    1  -0.0000624   0.0000155  -0.0004832  -0.0025226
    2   0.0000325  -0.0000116  -0.0007875  -0.0034091
    3  -0.0000578   0.0000134  -0.0001792  -0.0006640
 Max gradient component =       3.897E-03
 RMS gradient           =       1.092E-03
 Gradient time:  CPU 310.85 s  wall 310.86 s
 Geometry Optimization Parameters
   NAtoms,    NIC,     NZ,  NCons,   NDum,   NFix, NCnnct, MaxDiis
       22     171      22       0       0       0       0       0

 Cartesian Hessian Update
 Hessian updated using BFGS update


** GEOMETRY OPTIMIZATION IN DELOCALIZED INTERNAL COORDINATES **
   Searching for a Minimum

   Optimization Cycle:  10

                       Coordinates (Angstroms)
     ATOM                X               Y               Z
      1  C        -0.0084890206    0.0029112632    0.0024331877
      2  C        -0.0147196299    0.2469359250    1.3815265056
      3  Cl        1.4990087179    0.5297247633    2.1939943376
      4  C        -1.2092616511    0.2714782178    2.1097099222
      5  Cl       -1.1888001752    0.5738810965    3.8189825160
      6  C        -2.4252218039    0.0511888790    1.4488780013
      7  Cl       -3.9137935028    0.0764767697    2.3413429419
      8  C        -2.4403530019   -0.1910299735    0.0686031154
      9  Cl       -3.9463330252   -0.4627829252   -0.7510832957
     10  C        -1.2337408487   -0.2142814556   -0.6398191520
     11  Cl       -1.2435448803   -0.5253251475   -2.3525839905
     12  C         1.2704876237   -0.0265770904   -0.7610174146
     13  C         2.1985171293   -1.0656679204   -0.5987201201
     14  Cl        1.8574916928   -2.3657883081    0.5269222235
     15  C         3.3952699832   -1.1057996694   -1.3046361697
     16  H         4.0807873890   -1.9282515626   -1.1500000847
     17  C         3.6898542236   -0.0838682058   -2.2006398722
     18  H         4.6205831739   -0.1056265961   -2.7550347272
     19  C         2.7976409953    0.9657435056   -2.3906300564
     20  H         3.0170288588    1.7667742551   -3.0838391516
     21  C         1.6060335227    0.9827500433   -1.6747348061
     22  Cl        0.5018315467    2.3193271871   -1.9357496925
   Point Group: c1    Number of degrees of freedom:    60


   Energy is  -3680.737758430

 Hessian updated using BFGS update

 60 Hessian modes will be used to form the next step
  Hessian Eigenvalues:
     0.009529    0.016318    0.017506    0.020574    0.020638    0.020682
     0.021683    0.022741    0.022910    0.023500    0.024090    0.024090
     0.024114    0.024114    0.024135    0.024142    0.024142    0.024161
     0.055166    0.094483    0.101103    0.159995    0.160000    0.160104
     0.215947    0.220235    0.226588    0.228726    0.232413    0.238799
     0.249830    0.249978    0.249994    0.250001    0.250013    0.250024
     0.250579    0.287982    0.288755    0.290263    0.292903    0.301033
     0.301038    0.301633    0.317031    0.356665    0.356665    0.356679
     0.401903    0.407411    0.418417    0.425614    0.457040    0.458550
     0.466567    0.472457    0.478202    0.478203    0.479151    0.480876

 Minimum search - taking simple RFO step
 Searching for Lamda that Minimizes Along All modes
 Value Taken    Lamda =  -0.00324087
 Calculated Step too Large.  Step scaled by  0.598544
 Step Taken.  Stepsize is  0.300000

                             Maximum     Tolerance    Cnvgd?
         Gradient           0.004962      0.000300      NO
         Displacement       0.226756      0.001200      NO
         Energy change     -0.002348      0.000001      NO


 New Cartesian Coordinates Obtained by Inverse Iteration

 Displacement from previous Coordinates is:  0.419464
 ----------------------------------------------------------------
             Standard Nuclear Orientation (Angstroms)
    I     Atom           X                Y                Z
 ----------------------------------------------------------------
    1      C      -0.0086588444     0.0045954230     0.0021619771
    2      C      -0.0163830773     0.2776169045     1.3751202897
    3      Cl      1.4965560242     0.5941263828     2.1774803953
    4      C      -1.2107532315     0.3021099261     2.1036496144
    5      Cl     -1.1938665056     0.6426760792     3.8057386430
    6      C      -2.4236507254     0.0502513916     1.4483063548
    7      Cl     -3.9119173100     0.0734298365     2.3414903216
    8      C      -2.4365257609    -0.2221109217     0.0735044114
    9      Cl     -3.9386417295    -0.5360818118    -0.7381571380
   10      C      -1.2299583431    -0.2428626217    -0.6351429851
   11      Cl     -1.2327567813    -0.5856079205    -2.3422547942
   12      C       1.2707061002    -0.0252079967    -0.7611781325
   13      C       2.1801047070    -1.0833606540    -0.6248007533
   14      Cl      1.8152815415    -2.4019094937     0.4720639872
   15      C       3.3766458750    -1.1251765546    -1.3310595938
   16      H       4.0488376467    -1.9622705218    -1.1976657792
   17      C       3.6883015795    -0.0847987422    -2.1998879056
   18      H       4.6188944730    -0.1075082119    -2.7544779787
   19      C       2.8141778648     0.9846112935    -2.3627180546
   20      H       3.0474238702     1.7991479326    -3.0354231669
   21      C       1.6222877263     1.0022741778    -1.6472393552
   22      Cl      0.5341722176     2.3582491540    -1.8756061395
 ----------------------------------------------------------------
 Nuclear Repulsion Energy =        2468.50406791 hartrees
 There are       97 alpha and       97 beta electrons
 Applying Cartesian multipole field
    Component          Value
    ---------          -----
     (2,0,0)        1.00000E-11
     (0,2,0)        2.00000E-11
     (0,0,2)       -3.00000E-11
 Nucleus-field energy     =    -0.0000000248 hartrees
 Requested basis set is 6-311++G(d,p)
 There are 178 shells and 495 basis functions
 A cutoff of  1.0D-15 yielded  11827 shell pairs
 There are    101410 function pairs (    109149 Cartesian)
 Smallest overlap matrix eigenvalue = 1.08E-07
 Linear dependence detected in AO basis
 Number of orthogonalized atomic orbitals = 489
 Maximum deviation from orthogonality = 3.385E-10
 Guess from superposition of atomic densities
 Warning:  Energy on first SCF cycle will be non-variational
 SAD guess density has 194.000000 electrons

 -----------------------------------------------------------------------
  General SCF calculation program by
  Eric Jon Sundstrom, Paul Horn, Yuezhi Mao, Dmitri Zuev, Alec White,
  David Stuck, Shaama M.S., Shane Yost, Joonho Lee, David Small,
  Daniel Levine, Susi Lehtola, Hugh Burton, Evgeny Epifanovsky,
  Bang C. Huynh
 -----------------------------------------------------------------------
 Exchange:     0.2000 Hartree-Fock + 0.0800 Slater + 0.7200 B88
 Correlation:  0.1900 VWN1RPA + 0.8100 LYP
 Using SG-1 standard quadrature grid
 A restricted SCF calculation will be
 performed using DIIS
 SCF converges when DIIS error is below 1.0e-08
 ---------------------------------------
  Cycle       Energy         DIIS error
 ---------------------------------------
    1   -3685.2264665268      2.74e-02  
    2   -3680.6259664008      1.91e-03  
    3   -3680.5627096404      2.31e-03  
    4   -3680.7332649708      4.30e-04  
    5   -3680.7386181461      1.57e-04  
    6   -3680.7391328272      8.72e-05  
    7   -3680.7393500040      2.10e-05  
    8   -3680.7393607938      1.03e-05  
    9   -3680.7393639585      2.15e-06  
   10   -3680.7393640796      8.58e-07  
   11   -3680.7393641009      2.02e-07  
   12   -3680.7393641018      9.33e-08  
   13   -3680.7393641017      2.26e-08  
   14   -3680.7393641023      4.05e-09  Convergence criterion met
 ---------------------------------------
 SCF time:   CPU 852.37s  wall 852.00s 
 SCF   energy in the final basis set =    -3680.7393641023
 Total energy in the final basis set =    -3680.7393641023

 --------------------------------------------------------------

                    Orbital Energies (a.u.)
 --------------------------------------------------------------

 Alpha MOs
 -- Occupied --
********-101.5803-101.5801-101.5780-101.5780-101.5714-101.5713 -10.2853
-10.2819 -10.2818 -10.2806 -10.2806 -10.2676 -10.2676 -10.2437 -10.2351
-10.2132 -10.2103 -10.2103  -9.4963  -9.4949  -9.4948  -9.4929  -9.4929
 -9.4862  -9.4862  -7.2614  -7.2600  -7.2597  -7.2579  -7.2577  -7.2512
 -7.2509  -7.2509  -7.2501  -7.2498  -7.2496  -7.2488  -7.2488  -7.2477
 -7.2477  -7.2471  -7.2469  -7.2410  -7.2409  -7.2406  -7.2405  -0.9717
 -0.9373  -0.9252  -0.9087  -0.8946  -0.8792  -0.8690  -0.8477  -0.8407
 -0.8026  -0.7573  -0.7490  -0.7455  -0.6667  -0.6349  -0.6273  -0.6219
 -0.5621  -0.5543  -0.5261  -0.5194  -0.4970  -0.4836  -0.4729  -0.4691
 -0.4678  -0.4595  -0.4444  -0.4423  -0.4235  -0.4141  -0.4054  -0.4041
 -0.3916  -0.3848  -0.3612  -0.3591  -0.3558  -0.3555  -0.3471  -0.3410
 -0.3380  -0.3314  -0.3307  -0.3250  -0.3150  -0.2852  -0.2714  -0.2699
 -0.2665
 -- Virtual --
 -0.0699  -0.0611  -0.0586  -0.0479  -0.0466  -0.0213  -0.0091  -0.0080
  0.0059   0.0090   0.0096   0.0147   0.0241   0.0270   0.0301   0.0326
  0.0424   0.0493   0.0508   0.0536   0.0615   0.0648   0.0680   0.0769
  0.0786   0.0793   0.0829   0.0852   0.0858   0.0927   0.0986   0.1008
  0.1029   0.1046   0.1073   0.1085   0.1162   0.1167   0.1185   0.1234
  0.1235   0.1283   0.1302   0.1316   0.1359   0.1416   0.1477   0.1511
  0.1532   0.1552   0.1582   0.1616   0.1672   0.1701   0.1718   0.1756
  0.1776   0.1828   0.1890   0.1899   0.1993   0.2047   0.2048   0.2105
  0.2148   0.2245   0.2273   0.2296   0.2303   0.2325   0.2363   0.2376
  0.2440   0.2483   0.2530   0.2532   0.2592   0.2619   0.2658   0.2697
  0.2704   0.2726   0.2745   0.2833   0.2877   0.2900   0.2937   0.2960
  0.2998   0.3003   0.3043   0.3092   0.3133   0.3180   0.3298   0.3365
  0.3422   0.3689   0.3850   0.4124   0.4148   0.4230   0.4282   0.4400
  0.4439   0.4447   0.4537   0.4545   0.4612   0.4780   0.4794   0.4863
  0.4871   0.4925   0.4969   0.4984   0.5079   0.5107   0.5116   0.5191
  0.5221   0.5246   0.5318   0.5456   0.5646   0.5652   0.5730   0.5734
  0.5854   0.5921   0.5990   0.6026   0.6039   0.6103   0.6113   0.6171
  0.6231   0.6235   0.6263   0.6321   0.6553   0.6566   0.6645   0.6759
  0.6823   0.6846   0.6927   0.6978   0.7056   0.7371   0.7688   0.7754
  0.7873   0.8022   0.8075   0.8081   0.8208   0.8241   0.8351   0.8362
  0.8399   0.8402   0.8436   0.8449   0.8484   0.8512   0.8563   0.8584
  0.8641   0.8704   0.8772   0.8816   0.8898   0.8906   0.8944   0.9005
  0.9070   0.9129   0.9133   0.9223   0.9243   0.9371   0.9440   0.9456
  0.9485   0.9585   0.9635   0.9651   0.9679   0.9834   0.9918   0.9934
  0.9960   1.0047   1.0125   1.0227   1.0285   1.0329   1.0530   1.0576
  1.0817   1.0896   1.1026   1.1076   1.1313   1.1539   1.1863   1.1874
  1.2026   1.2046   1.2283   1.2448   1.2568   1.2700   1.2776   1.2853
  1.2952   1.2970   1.2990   1.3154   1.3175   1.3307   1.3344   1.3588
  1.3882   1.3971   1.4412   1.4661   1.4737   1.4850   1.4959   1.5330
  1.5589   1.5633   1.5809   1.5901   1.6073   1.6495   1.6575   1.6589
  1.6806   1.7043   1.7349   1.7496   1.7647   1.7650   1.7853   1.8125
  1.8237   1.8294   1.8385   1.8740   1.8765   1.8840   1.9037   1.9173
  1.9299   1.9524   1.9534   1.9688   1.9918   2.0163   2.0501   2.1130
  2.1338   2.1564   2.1793   2.2222   2.2255   2.2399   2.2461   2.2467
  2.2708   2.2714   2.3023   2.3038   2.3109   2.3193   2.3309   2.3387
  2.3472   2.3559   2.3879   2.4066   2.4133   2.4194   2.4401   2.4540
  2.4582   2.4784   2.4917   2.4941   2.5200   2.5360   2.5368   2.5678
  2.5919   2.5947   2.6446   2.6531   2.6611   2.6617   2.6881   2.6998
  2.7147   2.7350   2.7455   2.7650   2.7713   2.7847   2.7882   2.8137
  2.8187   2.8519   2.8895   2.9466   2.9728   3.0460   3.0711   3.0855
  3.1066   3.1204   3.1430   3.1533   3.1827   3.2261   3.2365   3.2470
  3.2554   3.3448   3.3778   3.4825   3.5125   3.5420   3.6384   3.6920
  3.7097   3.8865   3.8868   3.9745   4.0191   4.0910   4.3326   4.7965
  4.8227   9.7349   9.7906   9.8081   9.8085   9.8227   9.8342   9.8799
 23.2717  23.5205  23.7737  23.8175  23.8579  23.9064  23.9302  23.9452
 23.9776  24.0438  24.0791  24.1439  25.7665  25.8053  25.8592  25.9217
 25.9409  25.9590  25.9952  26.0985  26.0991  26.2099  26.2243  26.2738
 26.3365  26.3973  26.4797  26.5705  26.7056  26.7297  26.8279  26.8319
 27.1109 215.7261 215.7861 215.8058 215.8078 215.8278 215.8428 215.8952
 --------------------------------------------------------------

          Ground-State Mulliken Net Atomic Charges

     Atom                 Charge (a.u.)
  ----------------------------------------
      1 C                    -0.946425
      2 C                    -1.372661
      3 Cl                    0.513409
      4 C                     0.366336
      5 Cl                    0.649544
      6 C                    -0.142238
      7 Cl                    0.669761
      8 C                     0.373275
      9 Cl                    0.648154
     10 C                    -1.374419
     11 Cl                    0.515352
     12 C                    -0.078074
     13 C                    -0.320352
     14 Cl                    0.336780
     15 C                     0.037435
     16 H                     0.210109
     17 C                    -0.526832
     18 H                     0.174705
     19 C                     0.036602
     20 H                     0.209710
     21 C                    -0.318287
     22 Cl                    0.338115
  ----------------------------------------
  Sum of atomic charges =     0.000000

 -----------------------------------------------------------------
                    Cartesian Multipole Moments
 -----------------------------------------------------------------
    Charge (ESU x 10^10)
                -0.0000
    Dipole Moment (Debye)
         X       2.5115      Y      -0.0604      Z      -1.4985
       Tot       2.9252
    Quadrupole Moments (Debye-Ang)
        XX    -145.6126     XY      -0.7899     YY    -158.1467
        XZ      -7.9761     YZ      -0.6467     ZZ    -154.1878
    Octopole Moments (Debye-Ang^2)
       XXX     152.3517    XXY      -6.6368    XYY      35.9184
       YYY      -2.5882    XXZ     -54.6026    XYZ      -1.7259
       YYZ     -21.1835    XZZ      52.3579    YZZ       3.4177
       ZZZ     -67.7143
    Hexadecapole Moments (Debye-Ang^3)
      XXXX   -4864.7201   XXXY      21.1691   XXYY   -1068.5316
      XYYY      39.5184   YYYY   -1323.8963   XXXZ     558.0367
      XXYZ       6.9185   XYYZ     230.4785   YYYZ      -8.9087
      XXZZ   -1355.7714   XYZZ      39.4106   YYZZ    -822.8043
      XZZZ     662.4975   YZZZ       8.2452   ZZZZ   -3553.5477
 -----------------------------------------------------------------
 Calculating analytic gradient of the SCF energy
 Gradient of SCF Energy
            1           2           3           4           5           6
    1  -0.0003338  -0.0000023   0.0006432  -0.0000119  -0.0000289   0.0000464
    2  -0.0000494  -0.0004928  -0.0026404  -0.0000083  -0.0000412   0.0000116
    3   0.0001525  -0.0003531  -0.0012996   0.0000447  -0.0000105   0.0000172
            7           8           9          10          11          12
    1  -0.0000145  -0.0000035  -0.0000214   0.0003971   0.0014605   0.0003070
    2  -0.0000092  -0.0000091   0.0000657   0.0005647   0.0024795  -0.0000074
    3   0.0000128  -0.0000947   0.0000326   0.0001385  -0.0000107  -0.0001629
           13          14          15          16          17          18
    1  -0.0000909  -0.0002891   0.0000012   0.0000031   0.0000373   0.0000087
    2   0.0005080   0.0023855  -0.0000494   0.0000176   0.0000207   0.0000035
    3   0.0002962   0.0017537   0.0000566  -0.0000161  -0.0000043  -0.0000040
           19          20          21          22
    1  -0.0000446   0.0000277  -0.0003416  -0.0017495
    2   0.0000261  -0.0000099  -0.0004881  -0.0022776
    3  -0.0000498   0.0000114  -0.0000359  -0.0004746
 Max gradient component =       2.640E-03
 RMS gradient           =       7.441E-04
 Gradient time:  CPU 310.59 s  wall 310.60 s
 Geometry Optimization Parameters
   NAtoms,    NIC,     NZ,  NCons,   NDum,   NFix, NCnnct, MaxDiis
       22     171      22       0       0       0       0       0

 Cartesian Hessian Update
 Hessian updated using BFGS update


** GEOMETRY OPTIMIZATION IN DELOCALIZED INTERNAL COORDINATES **
   Searching for a Minimum

   Optimization Cycle:  11

                       Coordinates (Angstroms)
     ATOM                X               Y               Z
      1  C        -0.0086588444    0.0045954230    0.0021619771
      2  C        -0.0163830773    0.2776169045    1.3751202897
      3  Cl        1.4965560242    0.5941263828    2.1774803953
      4  C        -1.2107532315    0.3021099261    2.1036496144
      5  Cl       -1.1938665056    0.6426760792    3.8057386430
      6  C        -2.4236507254    0.0502513916    1.4483063548
      7  Cl       -3.9119173100    0.0734298365    2.3414903216
      8  C        -2.4365257609   -0.2221109217    0.0735044114
      9  Cl       -3.9386417295   -0.5360818118   -0.7381571380
     10  C        -1.2299583431   -0.2428626217   -0.6351429851
     11  Cl       -1.2327567813   -0.5856079205   -2.3422547942
     12  C         1.2707061002   -0.0252079967   -0.7611781325
     13  C         2.1801047070   -1.0833606540   -0.6248007533
     14  Cl        1.8152815415   -2.4019094937    0.4720639872
     15  C         3.3766458750   -1.1251765546   -1.3310595938
     16  H         4.0488376467   -1.9622705218   -1.1976657792
     17  C         3.6883015795   -0.0847987422   -2.1998879056
     18  H         4.6188944730   -0.1075082119   -2.7544779787
     19  C         2.8141778648    0.9846112935   -2.3627180546
     20  H         3.0474238702    1.7991479326   -3.0354231669
     21  C         1.6222877263    1.0022741778   -1.6472393552
     22  Cl        0.5341722176    2.3582491540   -1.8756061395
   Point Group: c1    Number of degrees of freedom:    60


   Energy is  -3680.739364102

 Hessian updated using BFGS update

 60 Hessian modes will be used to form the next step
  Hessian Eigenvalues:
     0.006993    0.016319    0.017505    0.020540    0.020579    0.020683
     0.021682    0.022742    0.022848    0.023506    0.024090    0.024090
     0.024114    0.024114    0.024135    0.024142    0.024142    0.024160
     0.055166    0.094243    0.101103    0.159995    0.160000    0.160103
     0.215947    0.220176    0.226498    0.228603    0.232414    0.238800
     0.249839    0.249978    0.249994    0.250001    0.250011    0.250033
     0.250644    0.287981    0.288647    0.290265    0.292903    0.301033
     0.301038    0.301634    0.317046    0.356665    0.356665    0.356679
     0.401817    0.407410    0.418418    0.425614    0.457040    0.458551
     0.466576    0.472442    0.478202    0.478205    0.479151    0.480895

 Minimum search - taking simple RFO step
 Searching for Lamda that Minimizes Along All modes
 Value Taken    Lamda =  -0.00210088
 Calculated Step too Large.  Step scaled by  0.626368
 Step Taken.  Stepsize is  0.300000

                             Maximum     Tolerance    Cnvgd?
         Gradient           0.003378      0.000300      NO
         Displacement       0.227708      0.001200      NO
         Energy change     -0.001606      0.000001      NO


 New Cartesian Coordinates Obtained by Inverse Iteration

 Displacement from previous Coordinates is:  0.415043
 ----------------------------------------------------------------
             Standard Nuclear Orientation (Angstroms)
    I     Atom           X                Y                Z
 ----------------------------------------------------------------
    1      C      -0.0086766968     0.0068632947     0.0022008619
    2      C      -0.0188355082     0.3077592390     1.3688367415
    3      Cl      1.4914679721     0.6577632241     2.1625507482
    4      C      -1.2130968689     0.3320332880     2.0973414248
    5      Cl     -1.1994808951     0.7100378269     3.7914844621
    6      C      -2.4225761981     0.0491779427     1.4480436665
    7      Cl     -3.9107480144     0.0703024955     2.3415622504
    8      C      -2.4323548247    -0.2527495301     0.0793176327
    9      Cl     -3.9291285012    -0.6089827881    -0.7246338365
   10      C      -1.2259535467    -0.2704867921    -0.6294853246
   11      Cl     -1.2226623730    -0.6452558325    -2.3300054184
   12      C       1.2710701044    -0.0232789459    -0.7610432753
   13      C       2.1622146970    -1.0990587718    -0.6505849236
   14      Cl      1.7731888858    -2.4363956722     0.4151069160
   15      C       3.3582890394    -1.1429146762    -1.3575507751
   16      H       4.0167968913    -1.9939426217    -1.2454791084
   17      C       3.6870106248    -0.0859047554    -2.1996870916
   18      H       4.6173059294    -0.1098506130    -2.7547219554
   19      C       2.8309232945     1.0017950020    -2.3354901006
   20      H       3.0778065906     1.8287663756    -2.9879095697
   21      C       1.6388601774     1.0204542715    -1.6203135100
   22      Cl      0.5688565375     2.3960610900    -1.8156355969
 ----------------------------------------------------------------
 Nuclear Repulsion Energy =        2467.08400595 hartrees
 There are       97 alpha and       97 beta electrons
 Applying Cartesian multipole field
    Component          Value
    ---------          -----
     (2,0,0)        1.00000E-11
     (0,2,0)        2.00000E-11
     (0,0,2)       -3.00000E-11
 Nucleus-field energy     =    -0.0000000229 hartrees
 Requested basis set is 6-311++G(d,p)
 There are 178 shells and 495 basis functions
 A cutoff of  1.0D-15 yielded  11827 shell pairs
 There are    101423 function pairs (    109165 Cartesian)
 Smallest overlap matrix eigenvalue = 1.08E-07
 Linear dependence detected in AO basis
 Number of orthogonalized atomic orbitals = 489
 Maximum deviation from orthogonality = 4.392E-10
 Guess from superposition of atomic densities
 Warning:  Energy on first SCF cycle will be non-variational
 SAD guess density has 194.000000 electrons

 -----------------------------------------------------------------------
  General SCF calculation program by
  Eric Jon Sundstrom, Paul Horn, Yuezhi Mao, Dmitri Zuev, Alec White,
  David Stuck, Shaama M.S., Shane Yost, Joonho Lee, David Small,
  Daniel Levine, Susi Lehtola, Hugh Burton, Evgeny Epifanovsky,
  Bang C. Huynh
 -----------------------------------------------------------------------
 Exchange:     0.2000 Hartree-Fock + 0.0800 Slater + 0.7200 B88
 Correlation:  0.1900 VWN1RPA + 0.8100 LYP
 Using SG-1 standard quadrature grid
 A restricted SCF calculation will be
 performed using DIIS
 SCF converges when DIIS error is below 1.0e-08
 ---------------------------------------
  Cycle       Energy         DIIS error
 ---------------------------------------
    1   -3685.2233689722      2.74e-02  
    2   -3680.6269421041      1.92e-03  
    3   -3680.5637333978      2.31e-03  
    4   -3680.7343608553      4.31e-04  
    5   -3680.7396826717      1.59e-04  
    6   -3680.7402091699      8.90e-05  
    7   -3680.7404356126      2.22e-05  
    8   -3680.7404482583      1.02e-05  
    9   -3680.7404513344      2.10e-06  
   10   -3680.7404514500      8.56e-07  
   11   -3680.7404514711      2.00e-07  
   12   -3680.7404514722      9.27e-08  
   13   -3680.7404514722      2.26e-08  
   14   -3680.7404514722      4.11e-09  Convergence criterion met
 ---------------------------------------
 SCF time:   CPU 846.89s  wall 847.00s 
 SCF   energy in the final basis set =    -3680.7404514722
 Total energy in the final basis set =    -3680.7404514722

 --------------------------------------------------------------

                    Orbital Energies (a.u.)
 --------------------------------------------------------------

 Alpha MOs
 -- Occupied --
********-101.5803-101.5802-101.5784-101.5783-101.5717-101.5716 -10.2854
-10.2819 -10.2818 -10.2806 -10.2806 -10.2676 -10.2675 -10.2435 -10.2349
-10.2132 -10.2104 -10.2103  -9.4963  -9.4950  -9.4949  -9.4932  -9.4932
 -9.4865  -9.4864  -7.2614  -7.2601  -7.2598  -7.2582  -7.2580  -7.2512
 -7.2512  -7.2511  -7.2502  -7.2498  -7.2497  -7.2489  -7.2489  -7.2480
 -7.2480  -7.2474  -7.2472  -7.2413  -7.2411  -7.2408  -7.2408  -0.9716
 -0.9372  -0.9251  -0.9088  -0.8945  -0.8795  -0.8691  -0.8478  -0.8407
 -0.8025  -0.7574  -0.7491  -0.7456  -0.6666  -0.6343  -0.6279  -0.6219
 -0.5622  -0.5543  -0.5262  -0.5197  -0.4970  -0.4836  -0.4730  -0.4690
 -0.4677  -0.4596  -0.4443  -0.4423  -0.4235  -0.4135  -0.4054  -0.4040
 -0.3914  -0.3842  -0.3609  -0.3591  -0.3566  -0.3554  -0.3464  -0.3412
 -0.3384  -0.3321  -0.3317  -0.3253  -0.3154  -0.2841  -0.2722  -0.2699
 -0.2667
 -- Virtual --
 -0.0684  -0.0611  -0.0586  -0.0482  -0.0479  -0.0213  -0.0092  -0.0081
  0.0058   0.0090   0.0095   0.0146   0.0241   0.0270   0.0300   0.0325
  0.0425   0.0497   0.0506   0.0537   0.0611   0.0645   0.0674   0.0769
  0.0786   0.0798   0.0832   0.0852   0.0853   0.0930   0.0984   0.1003
  0.1028   0.1047   0.1076   0.1078   0.1159   0.1171   0.1179   0.1235
  0.1237   0.1279   0.1300   0.1312   0.1360   0.1416   0.1476   0.1508
  0.1527   0.1557   0.1577   0.1616   0.1672   0.1702   0.1728   0.1756
  0.1767   0.1818   0.1880   0.1909   0.1999   0.2033   0.2036   0.2088
  0.2141   0.2222   0.2261   0.2286   0.2305   0.2327   0.2365   0.2366
  0.2439   0.2474   0.2524   0.2537   0.2595   0.2624   0.2662   0.2703
  0.2730   0.2750   0.2761   0.2805   0.2860   0.2900   0.2945   0.2955
  0.2991   0.2997   0.3052   0.3086   0.3113   0.3170   0.3327   0.3386
  0.3417   0.3702   0.3849   0.4129   0.4145   0.4243   0.4286   0.4404
  0.4456   0.4468   0.4519   0.4549   0.4609   0.4772   0.4775   0.4857
  0.4869   0.4911   0.4965   0.4987   0.5073   0.5110   0.5153   0.5188
  0.5219   0.5247   0.5343   0.5443   0.5662   0.5670   0.5728   0.5735
  0.5839   0.5915   0.5978   0.6024   0.6062   0.6084   0.6124   0.6158
  0.6226   0.6250   0.6285   0.6357   0.6551   0.6574   0.6614   0.6715
  0.6811   0.6843   0.6921   0.7009   0.7049   0.7383   0.7689   0.7754
  0.7896   0.8028   0.8087   0.8099   0.8207   0.8261   0.8354   0.8357
  0.8397   0.8405   0.8433   0.8441   0.8496   0.8507   0.8560   0.8571
  0.8636   0.8680   0.8777   0.8867   0.8874   0.8902   0.8941   0.8985
  0.9092   0.9108   0.9132   0.9212   0.9239   0.9377   0.9446   0.9465
  0.9493   0.9575   0.9642   0.9664   0.9697   0.9798   0.9909   0.9927
  0.9965   1.0095   1.0155   1.0231   1.0320   1.0329   1.0561   1.0575
  1.0817   1.0865   1.1032   1.1105   1.1311   1.1595   1.1860   1.1934
  1.2027   1.2055   1.2279   1.2521   1.2541   1.2697   1.2784   1.2851
  1.2951   1.2983   1.2991   1.3134   1.3181   1.3263   1.3277   1.3615
  1.3896   1.3970   1.4361   1.4690   1.4719   1.4844   1.4982   1.5285
  1.5590   1.5650   1.5877   1.5893   1.6046   1.6507   1.6574   1.6596
  1.6792   1.7039   1.7352   1.7489   1.7647   1.7658   1.7863   1.8120
  1.8223   1.8271   1.8384   1.8743   1.8758   1.8844   1.9037   1.9184
  1.9295   1.9531   1.9535   1.9730   1.9916   2.0168   2.0480   2.1126
  2.1304   2.1579   2.1793   2.2210   2.2255   2.2392   2.2446   2.2475
  2.2713   2.2723   2.2925   2.3103   2.3108   2.3222   2.3346   2.3405
  2.3479   2.3543   2.3874   2.4057   2.4152   2.4175   2.4417   2.4541
  2.4589   2.4750   2.4925   2.4962   2.5230   2.5348   2.5378   2.5663
  2.5862   2.5891   2.6532   2.6539   2.6629   2.6640   2.6887   2.7001
  2.7141   2.7347   2.7446   2.7662   2.7706   2.7811   2.7905   2.8149
  2.8181   2.8463   2.8883   2.9494   2.9721   3.0477   3.0714   3.0891
  3.1079   3.1212   3.1443   3.1503   3.1844   3.2285   3.2338   3.2453
  3.2600   3.3432   3.3797   3.4856   3.5121   3.5457   3.6390   3.6982
  3.7088   3.8865   3.8886   3.9762   4.0190   4.0908   4.3290   4.7980
  4.8211   9.7382   9.7891   9.8055   9.8087   9.8323   9.8384   9.8624
 23.2740  23.5218  23.7735  23.8187  23.8575  23.9070  23.9299  23.9466
 23.9783  24.0434  24.0831  24.1441  25.7663  25.8031  25.8600  25.8967
 25.9460  25.9777  25.9912  26.0966  26.0985  26.2079  26.2383  26.2732
 26.3202  26.4020  26.4853  26.5677  26.6978  26.7184  26.8350  26.8358
 27.1302 215.7296 215.7843 215.8035 215.8079 215.8383 215.8496 215.8738
 --------------------------------------------------------------

          Ground-State Mulliken Net Atomic Charges

     Atom                 Charge (a.u.)
  ----------------------------------------
      1 C                    -0.909705
      2 C                    -1.444487
      3 Cl                    0.552907
      4 C                     0.319813
      5 Cl                    0.645697
      6 C                     0.019197
      7 Cl                    0.670771
      8 C                     0.326517
      9 Cl                    0.643865
     10 C                    -1.450004
     11 Cl                    0.556784
     12 C                    -0.092854
     13 C                    -0.377198
     14 Cl                    0.385003
     15 C                     0.031127
     16 H                     0.210868
     17 C                    -0.513163
     18 H                     0.175137
     19 C                     0.029532
     20 H                     0.210505
     21 C                    -0.376259
     22 Cl                    0.385946
  ----------------------------------------
  Sum of atomic charges =     0.000000

 -----------------------------------------------------------------
                    Cartesian Multipole Moments
 -----------------------------------------------------------------
    Charge (ESU x 10^10)
                 0.0000
    Dipole Moment (Debye)
         X       2.5078      Y      -0.0621      Z      -1.4976
       Tot       2.9216
    Quadrupole Moments (Debye-Ang)
        XX    -145.6226     XY      -0.7599     YY    -158.0466
        XZ      -8.0150     YZ      -0.5815     ZZ    -154.2301
    Octopole Moments (Debye-Ang^2)
       XXX     151.9204    XXY      -6.5282    XYY      36.2282
       YYY      -2.6727    XXZ     -54.8462    XYZ      -1.6214
       YYZ     -21.4048    XZZ      52.2611    YZZ       3.2450
       ZZZ     -67.2725
    Hexadecapole Moments (Debye-Ang^3)
      XXXX   -4848.1499   XXXY       2.9300   XXYY   -1072.7664
      XYYY      17.6991   YYYY   -1380.6582   XXXZ     568.5681
      XXYZ      -2.2875   XYYZ     233.4751   YYYZ     -40.2819
      XXZZ   -1344.9850   XYZZ      32.1583   YYZZ    -823.9287
      XZZZ     675.3792   YZZZ     -19.4917   ZZZZ   -3512.3325
 -----------------------------------------------------------------
 Calculating analytic gradient of the SCF energy
 Gradient of SCF Energy
            1           2           3           4           5           6
    1  -0.0003569  -0.0000544   0.0004478   0.0000318   0.0000658   0.0000655
    2  -0.0000376  -0.0003382  -0.0017832  -0.0000233  -0.0000095   0.0000147
    3   0.0001293  -0.0002314  -0.0007970   0.0000306  -0.0000271  -0.0000096
            7           8           9          10          11          12
    1  -0.0000341   0.0000329   0.0000166   0.0002902   0.0008953   0.0003473
    2  -0.0000093   0.0000387   0.0000129   0.0003728   0.0016875  -0.0000487
    3   0.0000143  -0.0001223  -0.0000109   0.0001347  -0.0000235  -0.0001863
           13          14          15          16          17          18
    1  -0.0001596  -0.0001789  -0.0000060   0.0000048  -0.0000140   0.0000048
    2   0.0003535   0.0016525  -0.0000230   0.0000003   0.0000136  -0.0000012
    3   0.0001884   0.0012121   0.0000239  -0.0000315   0.0000140  -0.0000038
           19          20          21          22
    1  -0.0000170   0.0000393  -0.0002037  -0.0012173
    2   0.0000039  -0.0000047  -0.0002967  -0.0015753
    3  -0.0000079   0.0000115   0.0000447  -0.0003519
 Max gradient component =       1.783E-03
 RMS gradient           =       5.083E-04
 Gradient time:  CPU 311.63 s  wall 311.64 s
 Geometry Optimization Parameters
   NAtoms,    NIC,     NZ,  NCons,   NDum,   NFix, NCnnct, MaxDiis
       22     171      22       0       0       0       0       0

 Cartesian Hessian Update
 Hessian updated using BFGS update


** GEOMETRY OPTIMIZATION IN DELOCALIZED INTERNAL COORDINATES **
   Searching for a Minimum

   Optimization Cycle:  12

                       Coordinates (Angstroms)
     ATOM                X               Y               Z
      1  C        -0.0086766968    0.0068632947    0.0022008619
      2  C        -0.0188355082    0.3077592390    1.3688367415
      3  Cl        1.4914679721    0.6577632241    2.1625507482
      4  C        -1.2130968689    0.3320332880    2.0973414248
      5  Cl       -1.1994808951    0.7100378269    3.7914844621
      6  C        -2.4225761981    0.0491779427    1.4480436665
      7  Cl       -3.9107480144    0.0703024955    2.3415622504
      8  C        -2.4323548247   -0.2527495301    0.0793176327
      9  Cl       -3.9291285012   -0.6089827881   -0.7246338365
     10  C        -1.2259535467   -0.2704867921   -0.6294853246
     11  Cl       -1.2226623730   -0.6452558325   -2.3300054184
     12  C         1.2710701044   -0.0232789459   -0.7610432753
     13  C         2.1622146970   -1.0990587718   -0.6505849236
     14  Cl        1.7731888858   -2.4363956722    0.4151069160
     15  C         3.3582890394   -1.1429146762   -1.3575507751
     16  H         4.0167968913   -1.9939426217   -1.2454791084
     17  C         3.6870106248   -0.0859047554   -2.1996870916
     18  H         4.6173059294   -0.1098506130   -2.7547219554
     19  C         2.8309232945    1.0017950020   -2.3354901006
     20  H         3.0778065906    1.8287663756   -2.9879095697
     21  C         1.6388601774    1.0204542715   -1.6203135100
     22  Cl        0.5688565375    2.3960610900   -1.8156355969
   Point Group: c1    Number of degrees of freedom:    60


   Energy is  -3680.740451472

 Hessian updated using BFGS update

 60 Hessian modes will be used to form the next step
  Hessian Eigenvalues:
     0.004740    0.016319    0.017506    0.020498    0.020577    0.020683
     0.021682    0.022742    0.022809    0.023508    0.024090    0.024090
     0.024114    0.024114    0.024136    0.024142    0.024142    0.024163
     0.055169    0.094062    0.101102    0.159995    0.160000    0.160101
     0.215950    0.220097    0.226454    0.228478    0.232413    0.238800
     0.249838    0.249978    0.249995    0.250001    0.250003    0.250041
     0.250820    0.287967    0.288564    0.290267    0.292903    0.301033
     0.301038    0.301633    0.317046    0.356665    0.356665    0.356679
     0.401726    0.407408    0.418419    0.425614    0.457040    0.458552
     0.466593    0.472432    0.478202    0.478205    0.479151    0.480948

 Minimum search - taking simple RFO step
 Searching for Lamda that Minimizes Along All modes
 Value Taken    Lamda =  -0.00142611
 Calculated Step too Large.  Step scaled by  0.625523
 Step Taken.  Stepsize is  0.300000

                             Maximum     Tolerance    Cnvgd?
         Gradient           0.002328      0.000300      NO
         Displacement       0.229378      0.001200      NO
         Energy change     -0.001087      0.000001      NO


 New Cartesian Coordinates Obtained by Inverse Iteration

 Displacement from previous Coordinates is:  0.410656
 ----------------------------------------------------------------
             Standard Nuclear Orientation (Angstroms)
    I     Atom           X                Y                Z
 ----------------------------------------------------------------
    1      C      -0.0082592940     0.0088142681     0.0027303953
    2      C      -0.0215446289     0.3371925071     1.3625326996
    3      Cl      1.4854474433     0.7215506545     2.1468500704
    4      C      -1.2161406849     0.3611312903     2.0907216892
    5      Cl     -1.2082554993     0.7752982302     3.7764221149
    6      C      -2.4216165092     0.0481440718     1.4476717524
    7      Cl     -3.9098491379     0.0682475841     2.3411053073
    8      C      -2.4276195957    -0.2828537047     0.0856446458
    9      Cl     -3.9190015975    -0.6783328963    -0.7098745388
   10      C      -1.2210544588    -0.2980384609    -0.6231001194
   11      Cl     -1.2101733829    -0.7060204881    -2.3161605764
   12      C       1.2715860164    -0.0214755594    -0.7602967187
   13      C       2.1448452434    -1.1136685569    -0.6761084082
   14      Cl      1.7316908672    -2.4699737930     0.3566288593
   15      C       3.3403620983    -1.1591349894    -1.3839739734
   16      H       3.9853683903    -2.0229594827    -1.2931034512
   17      C       3.6854836423    -0.0869841209    -2.2001668727
   18      H       4.6152246473    -0.1120724697    -2.7560762527
   19      C       2.8468885739     1.0173854284    -2.3090576672
   20      H       3.1067302466     1.8558131696    -2.9415602428
   21      C       1.6552287445     1.0373102670    -1.5932081172
   22      Cl      0.6049361926     2.4328201021    -1.7537163773
 ----------------------------------------------------------------
 Nuclear Repulsion Energy =        2465.92145005 hartrees
 There are       97 alpha and       97 beta electrons
 Applying Cartesian multipole field
    Component          Value
    ---------          -----
     (2,0,0)        1.00000E-11
     (0,2,0)        2.00000E-11
     (0,0,2)       -3.00000E-11
 Nucleus-field energy     =    -0.0000000211 hartrees
 Requested basis set is 6-311++G(d,p)
 There are 178 shells and 495 basis functions
 A cutoff of  1.0D-15 yielded  11843 shell pairs
 There are    101571 function pairs (    109331 Cartesian)
 Smallest overlap matrix eigenvalue = 1.07E-07
 Linear dependence detected in AO basis
 Number of orthogonalized atomic orbitals = 489
 Maximum deviation from orthogonality = 2.037E-10
 Guess from superposition of atomic densities
 Warning:  Energy on first SCF cycle will be non-variational
 SAD guess density has 194.000000 electrons

 -----------------------------------------------------------------------
  General SCF calculation program by
  Eric Jon Sundstrom, Paul Horn, Yuezhi Mao, Dmitri Zuev, Alec White,
  David Stuck, Shaama M.S., Shane Yost, Joonho Lee, David Small,
  Daniel Levine, Susi Lehtola, Hugh Burton, Evgeny Epifanovsky,
  Bang C. Huynh
 -----------------------------------------------------------------------
 Exchange:     0.2000 Hartree-Fock + 0.0800 Slater + 0.7200 B88
 Correlation:  0.1900 VWN1RPA + 0.8100 LYP
 Using SG-1 standard quadrature grid
 A restricted SCF calculation will be
 performed using DIIS
 SCF converges when DIIS error is below 1.0e-08
 ---------------------------------------
  Cycle       Energy         DIIS error
 ---------------------------------------
    1   -3685.2204038299      2.74e-02  
    2   -3680.6275994536      1.92e-03  
    3   -3680.5644256855      2.31e-03  
    4   -3680.7351063285      4.31e-04  
    5   -3680.7404032646      1.61e-04  
    6   -3680.7409411033      9.05e-05  
    7   -3680.7411757079      2.31e-05  
    8   -3680.7411897434      1.00e-05  
    9   -3680.7411927238      2.07e-06  
   10   -3680.7411928353      8.54e-07  
   11   -3680.7411928561      1.99e-07  
   12   -3680.7411928573      9.24e-08  
   13   -3680.7411928574      2.26e-08  
   14   -3680.7411928573      4.16e-09  Convergence criterion met
 ---------------------------------------
 SCF time:   CPU 849.87s  wall 849.00s 
 SCF   energy in the final basis set =    -3680.7411928573
 Total energy in the final basis set =    -3680.7411928573

 --------------------------------------------------------------

                    Orbital Energies (a.u.)
 --------------------------------------------------------------

 Alpha MOs
 -- Occupied --
********-101.5804-101.5803-101.5786-101.5786-101.5719-101.5718 -10.2854
-10.2820 -10.2819 -10.2806 -10.2806 -10.2675 -10.2675 -10.2433 -10.2347
-10.2132 -10.2104 -10.2103  -9.4963  -9.4950  -9.4949  -9.4935  -9.4935
 -9.4867  -9.4866  -7.2614  -7.2601  -7.2599  -7.2584  -7.2583  -7.2514
 -7.2513  -7.2512  -7.2502  -7.2499  -7.2498  -7.2490  -7.2489  -7.2483
 -7.2483  -7.2476  -7.2475  -7.2415  -7.2413  -7.2410  -7.2410  -0.9716
 -0.9372  -0.9251  -0.9089  -0.8943  -0.8797  -0.8691  -0.8479  -0.8407
 -0.8025  -0.7575  -0.7491  -0.7457  -0.6666  -0.6339  -0.6284  -0.6219
 -0.5622  -0.5543  -0.5262  -0.5199  -0.4969  -0.4836  -0.4731  -0.4690
 -0.4677  -0.4596  -0.4442  -0.4423  -0.4234  -0.4130  -0.4055  -0.4040
 -0.3913  -0.3837  -0.3606  -0.3591  -0.3572  -0.3553  -0.3459  -0.3414
 -0.3388  -0.3328  -0.3326  -0.3253  -0.3157  -0.2831  -0.2729  -0.2700
 -0.2668
 -- Virtual --
 -0.0669  -0.0612  -0.0586  -0.0498  -0.0479  -0.0214  -0.0093  -0.0081
  0.0057   0.0089   0.0095   0.0146   0.0240   0.0269   0.0299   0.0323
  0.0425   0.0500   0.0504   0.0538   0.0608   0.0641   0.0668   0.0770
  0.0786   0.0803   0.0836   0.0849   0.0851   0.0933   0.0983   0.0999
  0.1027   0.1048   0.1068   0.1082   0.1157   0.1173   0.1175   0.1235
  0.1239   0.1277   0.1298   0.1307   0.1362   0.1416   0.1474   0.1508
  0.1520   0.1566   0.1573   0.1616   0.1670   0.1704   0.1734   0.1758
  0.1759   0.1809   0.1868   0.1921   0.2003   0.2022   0.2026   0.2069
  0.2136   0.2187   0.2253   0.2287   0.2304   0.2328   0.2356   0.2371
  0.2435   0.2467   0.2518   0.2543   0.2596   0.2624   0.2665   0.2694
  0.2736   0.2768   0.2797   0.2799   0.2847   0.2901   0.2946   0.2955
  0.2983   0.2995   0.3063   0.3064   0.3136   0.3160   0.3353   0.3412
  0.3413   0.3715   0.3848   0.4131   0.4143   0.4259   0.4290   0.4410
  0.4468   0.4481   0.4520   0.4565   0.4609   0.4754   0.4764   0.4853
  0.4867   0.4890   0.4965   0.4993   0.5059   0.5104   0.5181   0.5201
  0.5224   0.5237   0.5372   0.5430   0.5669   0.5676   0.5733   0.5739
  0.5827   0.5911   0.5962   0.6024   0.6068   0.6090   0.6138   0.6149
  0.6221   0.6268   0.6304   0.6403   0.6531   0.6589   0.6591   0.6686
  0.6796   0.6833   0.6913   0.7043   0.7047   0.7397   0.7691   0.7750
  0.7913   0.8043   0.8100   0.8121   0.8202   0.8279   0.8351   0.8360
  0.8393   0.8407   0.8421   0.8450   0.8505   0.8512   0.8555   0.8563
  0.8630   0.8665   0.8775   0.8835   0.8884   0.8915   0.8947   0.8982
  0.9085   0.9109   0.9134   0.9201   0.9237   0.9380   0.9444   0.9470
  0.9504   0.9557   0.9657   0.9678   0.9716   0.9758   0.9883   0.9906
  0.9992   1.0132   1.0191   1.0230   1.0329   1.0351   1.0587   1.0602
  1.0816   1.0828   1.1037   1.1119   1.1309   1.1648   1.1858   1.1996
  1.2032   1.2067   1.2275   1.2469   1.2638   1.2698   1.2788   1.2853
  1.2960   1.2980   1.2992   1.3115   1.3178   1.3211   1.3256   1.3660
  1.3918   1.3971   1.4326   1.4699   1.4719   1.4852   1.5004   1.5240
  1.5592   1.5667   1.5882   1.5937   1.6047   1.6521   1.6572   1.6604
  1.6778   1.7036   1.7353   1.7477   1.7654   1.7666   1.7877   1.8115
  1.8209   1.8253   1.8384   1.8743   1.8756   1.8850   1.9036   1.9193
  1.9294   1.9529   1.9533   1.9774   1.9915   2.0176   2.0460   2.1124
  2.1276   2.1593   2.1792   2.2199   2.2254   2.2379   2.2428   2.2481
  2.2721   2.2725   2.2833   2.3081   2.3169   2.3235   2.3377   2.3444
  2.3485   2.3535   2.3869   2.4063   2.4159   2.4165   2.4430   2.4535
  2.4584   2.4748   2.4938   2.4983   2.5265   2.5338   2.5385   2.5645
  2.5782   2.5866   2.6538   2.6592   2.6636   2.6708   2.6902   2.7006
  2.7134   2.7336   2.7435   2.7678   2.7700   2.7779   2.7938   2.8159
  2.8178   2.8410   2.8870   2.9523   2.9708   3.0496   3.0716   3.0926
  3.1093   3.1221   3.1454   3.1467   3.1862   3.2305   3.2313   3.2436
  3.2653   3.3416   3.3819   3.4887   3.5119   3.5491   3.6396   3.7049
  3.7082   3.8861   3.8907   3.9781   4.0189   4.0906   4.3262   4.7997
  4.8187   9.7408   9.7881   9.8045   9.8088   9.8435   9.8451   9.8468
 23.2768  23.5233  23.7737  23.8199  23.8569  23.9077  23.9293  23.9481
 23.9788  24.0430  24.0863  24.1441  25.7661  25.7994  25.8600  25.8706
 25.9470  25.9886  25.9918  26.0944  26.0967  26.2054  26.2353  26.2999
 26.3121  26.4016  26.4909  26.5656  26.6915  26.7081  26.8328  26.8471
 27.1551 215.7323 215.7833 215.8028 215.8079 215.8509 215.8547 215.8588
 --------------------------------------------------------------

          Ground-State Mulliken Net Atomic Charges

     Atom                 Charge (a.u.)
  ----------------------------------------
      1 C                    -0.876750
      2 C                    -1.500018
      3 Cl                    0.576133
      4 C                     0.280710
      5 Cl                    0.642874
      6 C                     0.170024
      7 Cl                    0.672128
      8 C                     0.284042
      9 Cl                    0.640902
     10 C                    -1.507895
     11 Cl                    0.581652
     12 C                    -0.105133
     13 C                    -0.427800
     14 Cl                    0.419710
     15 C                     0.029807
     16 H                     0.211521
     17 C                    -0.497945
     18 H                     0.175564
     19 C                     0.027751
     20 H                     0.211195
     21 C                    -0.428438
     22 Cl                    0.419965
  ----------------------------------------
  Sum of atomic charges =     0.000000

 -----------------------------------------------------------------
                    Cartesian Multipole Moments
 -----------------------------------------------------------------
    Charge (ESU x 10^10)
                 0.0000
    Dipole Moment (Debye)
         X       2.5037      Y      -0.0636      Z      -1.4973
       Tot       2.9180
    Quadrupole Moments (Debye-Ang)
        XX    -145.6335     XY      -0.7355     YY    -157.9667
        XZ      -8.0572     YZ      -0.5234     ZZ    -154.2645
    Octopole Moments (Debye-Ang^2)
       XXX     151.4478    XXY      -6.4013    XYY      36.4733
       YYY      -2.7779    XXZ     -55.0563    XYZ      -1.5076
       YYZ     -21.6141    XZZ      52.1606    YZZ       3.0488
       ZZZ     -66.9662
    Hexadecapole Moments (Debye-Ang^3)
      XXXX   -4831.8198   XXXY     -14.8647   XXYY   -1077.5156
      XYYY      -3.3773   YYYY   -1439.1355   XXXZ     579.8457
      XXYZ     -11.6100   XYYZ     236.8033   YYYZ     -71.5725
      XXZZ   -1334.1105   XYZZ      24.8469   YYZZ    -825.2420
      XZZZ     688.6282   YZZZ     -47.6322   ZZZZ   -3470.3205
 -----------------------------------------------------------------
 Calculating analytic gradient of the SCF energy
 Gradient of SCF Energy
            1           2           3           4           5           6
    1  -0.0003006   0.0000339   0.0004120  -0.0000311  -0.0000252   0.0000604
    2   0.0000009  -0.0003105  -0.0012053  -0.0000477   0.0000173   0.0000120
    3   0.0000902  -0.0002522  -0.0005979   0.0000524  -0.0000241  -0.0000087
            7           8           9          10          11          12
    1   0.0000004  -0.0000177  -0.0000170   0.0003284   0.0006769   0.0002881
    2   0.0000085   0.0000816  -0.0000348   0.0002705   0.0011768  -0.0000590
    3   0.0000229  -0.0000425   0.0000428   0.0000827  -0.0000534  -0.0001622
           13          14          15          16          17          18
    1  -0.0002151  -0.0001663   0.0000120  -0.0000028  -0.0000184   0.0000029
    2   0.0002233   0.0011402  -0.0000162  -0.0000145   0.0000017  -0.0000038
    3   0.0001159   0.0009063   0.0000200  -0.0000395   0.0000033  -0.0000062
           19          20          21          22
    1  -0.0000101   0.0000336  -0.0001086  -0.0009360
    2   0.0000031   0.0000022  -0.0001526  -0.0010939
    3  -0.0000058   0.0000122   0.0001127  -0.0002690
 Max gradient component =       1.205E-03
 RMS gradient           =       3.665E-04
 Gradient time:  CPU 311.02 s  wall 311.03 s
 Geometry Optimization Parameters
   NAtoms,    NIC,     NZ,  NCons,   NDum,   NFix, NCnnct, MaxDiis
       22     171      22       0       0       0       0       0

 Cartesian Hessian Update
 Hessian updated using BFGS update


** GEOMETRY OPTIMIZATION IN DELOCALIZED INTERNAL COORDINATES **
   Searching for a Minimum

   Optimization Cycle:  13

                       Coordinates (Angstroms)
     ATOM                X               Y               Z
      1  C        -0.0082592940    0.0088142681    0.0027303953
      2  C        -0.0215446289    0.3371925071    1.3625326996
      3  Cl        1.4854474433    0.7215506545    2.1468500704
      4  C        -1.2161406849    0.3611312903    2.0907216892
      5  Cl       -1.2082554993    0.7752982302    3.7764221149
      6  C        -2.4216165092    0.0481440718    1.4476717524
      7  Cl       -3.9098491379    0.0682475841    2.3411053073
      8  C        -2.4276195957   -0.2828537047    0.0856446458
      9  Cl       -3.9190015975   -0.6783328963   -0.7098745388
     10  C        -1.2210544588   -0.2980384609   -0.6231001194
     11  Cl       -1.2101733829   -0.7060204881   -2.3161605764
     12  C         1.2715860164   -0.0214755594   -0.7602967187
     13  C         2.1448452434   -1.1136685569   -0.6761084082
     14  Cl        1.7316908672   -2.4699737930    0.3566288593
     15  C         3.3403620983   -1.1591349894   -1.3839739734
     16  H         3.9853683903   -2.0229594827   -1.2931034512
     17  C         3.6854836423   -0.0869841209   -2.2001668727
     18  H         4.6152246473   -0.1120724697   -2.7560762527
     19  C         2.8468885739    1.0173854284   -2.3090576672
     20  H         3.1067302466    1.8558131696   -2.9415602428
     21  C         1.6552287445    1.0373102670   -1.5932081172
     22  Cl        0.6049361926    2.4328201021   -1.7537163773
   Point Group: c1    Number of degrees of freedom:    60


   Energy is  -3680.741192857

 Hessian updated using BFGS update

 60 Hessian modes will be used to form the next step
  Hessian Eigenvalues:
     0.003146    0.016319    0.017509    0.020470    0.020577    0.020683
     0.021688    0.022743    0.022785    0.023523    0.024090    0.024090
     0.024114    0.024114    0.024136    0.024142    0.024143    0.024181
     0.055182    0.094125    0.101100    0.159995    0.160000    0.160099
     0.215952    0.219995    0.226390    0.228306    0.232413    0.238798
     0.249842    0.249978    0.249995    0.249997    0.250007    0.250058
     0.250982    0.287946    0.288487    0.290265    0.292903    0.301033
     0.301040    0.301632    0.317047    0.356665    0.356665    0.356679
     0.401632    0.407409    0.418419    0.425614    0.457040    0.458551
     0.466618    0.472436    0.478202    0.478205    0.479151    0.481017

 Minimum search - taking simple RFO step
 Searching for Lamda that Minimizes Along All modes
 Value Taken    Lamda =  -0.00100705
 Calculated Step too Large.  Step scaled by  0.612070
 Step Taken.  Stepsize is  0.300000

                             Maximum     Tolerance    Cnvgd?
         Gradient           0.001676      0.000300      NO
         Displacement       0.233224      0.001200      NO
         Energy change     -0.000741      0.000001      NO


 New Cartesian Coordinates Obtained by Inverse Iteration

 Displacement from previous Coordinates is:  0.392471
 ----------------------------------------------------------------
             Standard Nuclear Orientation (Angstroms)
    I     Atom           X                Y                Z
 ----------------------------------------------------------------
    1      C      -0.0076676990     0.0099429137     0.0041352317
    2      C      -0.0255793444     0.3654402891     1.3569722646
    3      Cl      1.4755163401     0.7836394121     2.1350897084
    4      C      -1.2206872715     0.3889885476     2.0842156788
    5      Cl     -1.2178666918     0.8365295340     3.7613947581
    6      C      -2.4218631340     0.0476269810     1.4475485076
    7      Cl     -3.9107424939     0.0673968879     2.3399823180
    8      C      -2.4231220764    -0.3112337370     0.0926833629
    9      Cl     -3.9085680307    -0.7408908994    -0.6960586250
   10      C      -1.2162672079    -0.3252061386    -0.6154073732
   11      Cl     -1.2001733914    -0.7667469768    -2.3001503418
   12      C       1.2726331510    -0.0203385864    -0.7589941190
   13      C       2.1299007033    -1.1266428854    -0.7006942464
   14      Cl      1.6952815575    -2.5023569221     0.2972259809
   15      C       3.3245204820    -1.1731003946    -1.4100145024
   16      H       3.9569548019    -2.0480542442    -1.3394930814
   17      C       3.6844812671    -0.0879222600    -2.2020507443
   18      H       4.6133110980    -0.1138468345    -2.7594325413
   19      C       2.8619872247     1.0306175370    -2.2848653622
   20      H       3.1334681216     1.8792833261    -2.8985698712
   21      C       1.6713374339     1.0516483131    -1.5673520322
   22      Cl      0.6434224768     2.4674191885    -1.6922607526
 ----------------------------------------------------------------
 Nuclear Repulsion Energy =        2464.64220978 hartrees
 There are       97 alpha and       97 beta electrons
 Applying Cartesian multipole field
    Component          Value
    ---------          -----
     (2,0,0)        1.00000E-11
     (0,2,0)        2.00000E-11
     (0,0,2)       -3.00000E-11
 Nucleus-field energy     =    -0.0000000192 hartrees
 Requested basis set is 6-311++G(d,p)
 There are 178 shells and 495 basis functions
 A cutoff of  1.0D-15 yielded  11837 shell pairs
 There are    101467 function pairs (    109211 Cartesian)
 Smallest overlap matrix eigenvalue = 1.07E-07
 Linear dependence detected in AO basis
 Number of orthogonalized atomic orbitals = 489
 Maximum deviation from orthogonality = 3.578E-10
 Guess from superposition of atomic densities
 Warning:  Energy on first SCF cycle will be non-variational
 SAD guess density has 194.000000 electrons

 -----------------------------------------------------------------------
  General SCF calculation program by
  Eric Jon Sundstrom, Paul Horn, Yuezhi Mao, Dmitri Zuev, Alec White,
  David Stuck, Shaama M.S., Shane Yost, Joonho Lee, David Small,
  Daniel Levine, Susi Lehtola, Hugh Burton, Evgeny Epifanovsky,
  Bang C. Huynh
 -----------------------------------------------------------------------
 Exchange:     0.2000 Hartree-Fock + 0.0800 Slater + 0.7200 B88
 Correlation:  0.1900 VWN1RPA + 0.8100 LYP
 Using SG-1 standard quadrature grid
 A restricted SCF calculation will be
 performed using DIIS
 SCF converges when DIIS error is below 1.0e-08
 ---------------------------------------
  Cycle       Energy         DIIS error
 ---------------------------------------
    1   -3685.2180218663      2.74e-02  
    2   -3680.6280638890      1.92e-03  
    3   -3680.5649849030      2.31e-03  
    4   -3680.7356218073      4.31e-04  
    5   -3680.7409047982      1.62e-04  
    6   -3680.7414451054      9.07e-05  
    7   -3680.7416811218      2.33e-05  
    8   -3680.7416954816      9.99e-06  
    9   -3680.7416984374      2.06e-06  
   10   -3680.7416985472      8.54e-07  
   11   -3680.7416985678      1.98e-07  
   12   -3680.7416985687      9.21e-08  
   13   -3680.7416985691      2.25e-08  
   14   -3680.7416985689      4.19e-09  Convergence criterion met
 ---------------------------------------
 SCF time:   CPU 848.66s  wall 848.00s 
 SCF   energy in the final basis set =    -3680.7416985689
 Total energy in the final basis set =    -3680.7416985689

 --------------------------------------------------------------

                    Orbital Energies (a.u.)
 --------------------------------------------------------------

 Alpha MOs
 -- Occupied --
********-101.5804-101.5803-101.5788-101.5788-101.5720-101.5719 -10.2854
-10.2820 -10.2819 -10.2806 -10.2806 -10.2675 -10.2675 -10.2434 -10.2347
-10.2132 -10.2104 -10.2103  -9.4964  -9.4951  -9.4950  -9.4936  -9.4936
 -9.4868  -9.4867  -7.2614  -7.2602  -7.2599  -7.2586  -7.2584  -7.2515
 -7.2514  -7.2513  -7.2502  -7.2499  -7.2498  -7.2490  -7.2490  -7.2485
 -7.2484  -7.2478  -7.2476  -7.2416  -7.2415  -7.2411  -7.2411  -0.9716
 -0.9371  -0.9251  -0.9090  -0.8942  -0.8798  -0.8692  -0.8479  -0.8407
 -0.8024  -0.7575  -0.7491  -0.7458  -0.6666  -0.6334  -0.6289  -0.6219
 -0.5622  -0.5543  -0.5262  -0.5201  -0.4969  -0.4836  -0.4731  -0.4690
 -0.4676  -0.4596  -0.4442  -0.4423  -0.4234  -0.4127  -0.4055  -0.4039
 -0.3911  -0.3834  -0.3604  -0.3591  -0.3578  -0.3553  -0.3456  -0.3415
 -0.3390  -0.3334  -0.3330  -0.3253  -0.3158  -0.2823  -0.2736  -0.2701
 -0.2667
 -- Virtual --
 -0.0657  -0.0612  -0.0587  -0.0511  -0.0478  -0.0215  -0.0094  -0.0081
  0.0057   0.0089   0.0095   0.0146   0.0240   0.0269   0.0299   0.0323
  0.0424   0.0502   0.0503   0.0539   0.0605   0.0638   0.0665   0.0770
  0.0785   0.0807   0.0839   0.0846   0.0851   0.0936   0.0982   0.0994
  0.1026   0.1048   0.1062   0.1085   0.1156   0.1168   0.1179   0.1235
  0.1240   0.1277   0.1298   0.1304   0.1364   0.1415   0.1470   0.1509
  0.1513   0.1570   0.1575   0.1617   0.1669   0.1706   0.1735   0.1750
  0.1766   0.1803   0.1854   0.1933   0.2000   0.2015   0.2021   0.2054
  0.2132   0.2157   0.2248   0.2291   0.2300   0.2326   0.2349   0.2378
  0.2428   0.2461   0.2513   0.2546   0.2596   0.2620   0.2667   0.2684
  0.2740   0.2763   0.2816   0.2821   0.2848   0.2908   0.2933   0.2963
  0.2980   0.2991   0.3058   0.3072   0.3150   0.3156   0.3373   0.3410
  0.3440   0.3726   0.3848   0.4132   0.4142   0.4273   0.4292   0.4415
  0.4452   0.4510   0.4531   0.4593   0.4612   0.4739   0.4747   0.4848
  0.4866   0.4871   0.4969   0.5001   0.5041   0.5101   0.5170   0.5200
  0.5221   0.5269   0.5418   0.5422   0.5668   0.5672   0.5738   0.5741
  0.5826   0.5910   0.5944   0.6024   0.6060   0.6105   0.6139   0.6164
  0.6218   0.6281   0.6323   0.6459   0.6492   0.6587   0.6605   0.6667
  0.6787   0.6821   0.6906   0.7040   0.7086   0.7410   0.7692   0.7743
  0.7922   0.8066   0.8119   0.8136   0.8194   0.8293   0.8342   0.8364
  0.8388   0.8410   0.8411   0.8468   0.8512   0.8524   0.8551   0.8558
  0.8625   0.8651   0.8777   0.8791   0.8882   0.8936   0.8955   0.8981
  0.9070   0.9120   0.9135   0.9192   0.9234   0.9378   0.9440   0.9470
  0.9506   0.9540   0.9673   0.9692   0.9722   0.9735   0.9858   0.9880
  1.0006   1.0157   1.0222   1.0225   1.0329   1.0380   1.0605   1.0638
  1.0785   1.0814   1.1040   1.1124   1.1308   1.1692   1.1857   1.2038
  1.2042   1.2090   1.2272   1.2424   1.2700   1.2715   1.2794   1.2859
  1.2966   1.2979   1.2991   1.3101   1.3163   1.3198   1.3248   1.3717
  1.3941   1.3971   1.4299   1.4680   1.4744   1.4866   1.5023   1.5200
  1.5595   1.5678   1.5873   1.5938   1.6108   1.6535   1.6572   1.6610
  1.6768   1.7035   1.7352   1.7465   1.7664   1.7673   1.7889   1.8111
  1.8198   1.8242   1.8382   1.8745   1.8757   1.8855   1.9035   1.9197
  1.9295   1.9526   1.9531   1.9813   1.9915   2.0184   2.0442   2.1124
  2.1254   2.1604   2.1790   2.2201   2.2253   2.2363   2.2406   2.2485
  2.2700   2.2722   2.2785   2.3054   2.3213   2.3234   2.3401   2.3481
  2.3488   2.3540   2.3867   2.4091   2.4157   2.4162   2.4437   2.4507
  2.4577   2.4759   2.4953   2.4999   2.5297   2.5332   2.5392   2.5627
  2.5710   2.5846   2.6531   2.6623   2.6638   2.6784   2.6935   2.7010
  2.7130   2.7324   2.7422   2.7691   2.7697   2.7753   2.7973   2.8166
  2.8178   2.8360   2.8857   2.9547   2.9689   3.0513   3.0719   3.0955
  3.1109   3.1228   3.1423   3.1467   3.1878   3.2286   3.2323   3.2422
  3.2705   3.3405   3.3840   3.4916   3.5115   3.5519   3.6404   3.7078
  3.7112   3.8859   3.8917   3.9796   4.0190   4.0904   4.3245   4.8015
  4.8161   9.7428   9.7874   9.8049   9.8087   9.8343   9.8512   9.8564
 23.2797  23.5245  23.7735  23.8212  23.8562  23.9079  23.9290  23.9497
 23.9792  24.0429  24.0880  24.1445  25.7658  25.7933  25.8483  25.8596
 25.9447  25.9864  26.0011  26.0931  26.0944  26.2029  26.2351  26.3122
 26.3258  26.3965  26.4955  26.5644  26.6864  26.7003  26.8261  26.8594
 27.1805 215.7344 215.7828 215.8036 215.8078 215.8395 215.8636 215.8686
 --------------------------------------------------------------

          Ground-State Mulliken Net Atomic Charges

     Atom                 Charge (a.u.)
  ----------------------------------------
      1 C                    -0.845721
      2 C                    -1.542691
      3 Cl                    0.585517
      4 C                     0.248288
      5 Cl                    0.641427
      6 C                     0.293882
      7 Cl                    0.672983
      8 C                     0.243546
      9 Cl                    0.639843
     10 C                    -1.550775
     11 Cl                    0.591399
     12 C                    -0.111508
     13 C                    -0.463150
     14 Cl                    0.440004
     15 C                     0.035165
     16 H                     0.211994
     17 C                    -0.484797
     18 H                     0.175868
     19 C                     0.032826
     20 H                     0.211720
     21 C                    -0.465309
     22 Cl                    0.439488
  ----------------------------------------
  Sum of atomic charges =     0.000000

 -----------------------------------------------------------------
                    Cartesian Multipole Moments
 -----------------------------------------------------------------
    Charge (ESU x 10^10)
                 0.0000
    Dipole Moment (Debye)
         X       2.4993      Y      -0.0647      Z      -1.4982
       Tot       2.9147
    Quadrupole Moments (Debye-Ang)
        XX    -145.6523     XY      -0.7113     YY    -157.9052
        XZ      -8.0856     YZ      -0.4686     ZZ    -154.2811
    Octopole Moments (Debye-Ang^2)
       XXX     151.0515    XXY      -6.2719    XYY      36.6768
       YYY      -2.8872    XXZ     -55.3290    XYZ      -1.3879
       YYZ     -21.8325    XZZ      52.1387    YZZ       2.8468
       ZZZ     -66.8718
    Hexadecapole Moments (Debye-Ang^3)
      XXXX   -4819.1689   XXXY     -31.4012   XXYY   -1083.1642
      XYYY     -22.7159   YYYY   -1497.2093   XXXZ     591.2751
      XXYZ     -20.8459   XYYZ     240.3338   YYYZ    -102.1368
      XXZZ   -1324.1193   XYZZ      17.9883   YYZZ    -826.9797
      XZZZ     702.1267   YZZZ     -75.5324   ZZZZ   -3430.5560
 -----------------------------------------------------------------
 Calculating analytic gradient of the SCF energy
 Gradient of SCF Energy
            1           2           3           4           5           6
    1  -0.0002902   0.0000261   0.0001695   0.0000406   0.0001019   0.0000982
    2   0.0000487  -0.0002313  -0.0007522  -0.0000432   0.0000473   0.0000013
    3   0.0001095  -0.0001147  -0.0002579   0.0000177  -0.0000503  -0.0000647
            7           8           9          10          11          12
    1  -0.0000237   0.0000120   0.0000614   0.0001634   0.0003014   0.0003156
    2   0.0000116   0.0000753  -0.0000581   0.0001601   0.0007692  -0.0000745
    3   0.0000145   0.0000056  -0.0000205   0.0000456  -0.0000182  -0.0002105
           13          14          15          16          17          18
    1  -0.0001615  -0.0000944   0.0000016   0.0000050  -0.0000891  -0.0000016
    2   0.0001968   0.0007782   0.0000312  -0.0000139  -0.0000048  -0.0000057
    3   0.0001340   0.0005554  -0.0000020  -0.0000519   0.0000302  -0.0000088
           19          20          21          22
    1   0.0000065   0.0000371  -0.0000895  -0.0005904
    2  -0.0000457  -0.0000036  -0.0001404  -0.0007461
    3   0.0000201  -0.0000006   0.0000705  -0.0002029
 Max gradient component =       7.782E-04
 RMS gradient           =       2.388E-04
 Gradient time:  CPU 311.04 s  wall 311.06 s
 Geometry Optimization Parameters
   NAtoms,    NIC,     NZ,  NCons,   NDum,   NFix, NCnnct, MaxDiis
       22     171      22       0       0       0       0       0

 Cartesian Hessian Update
 Hessian updated using BFGS update


** GEOMETRY OPTIMIZATION IN DELOCALIZED INTERNAL COORDINATES **
   Searching for a Minimum

   Optimization Cycle:  14

                       Coordinates (Angstroms)
     ATOM                X               Y               Z
      1  C        -0.0076676990    0.0099429137    0.0041352317
      2  C        -0.0255793444    0.3654402891    1.3569722646
      3  Cl        1.4755163401    0.7836394121    2.1350897084
      4  C        -1.2206872715    0.3889885476    2.0842156788
      5  Cl       -1.2178666918    0.8365295340    3.7613947581
      6  C        -2.4218631340    0.0476269810    1.4475485076
      7  Cl       -3.9107424939    0.0673968879    2.3399823180
      8  C        -2.4231220764   -0.3112337370    0.0926833629
      9  Cl       -3.9085680307   -0.7408908994   -0.6960586250
     10  C        -1.2162672079   -0.3252061386   -0.6154073732
     11  Cl       -1.2001733914   -0.7667469768   -2.3001503418
     12  C         1.2726331510   -0.0203385864   -0.7589941190
     13  C         2.1299007033   -1.1266428854   -0.7006942464
     14  Cl        1.6952815575   -2.5023569221    0.2972259809
     15  C         3.3245204820   -1.1731003946   -1.4100145024
     16  H         3.9569548019   -2.0480542442   -1.3394930814
     17  C         3.6844812671   -0.0879222600   -2.2020507443
     18  H         4.6133110980   -0.1138468345   -2.7594325413
     19  C         2.8619872247    1.0306175370   -2.2848653622
     20  H         3.1334681216    1.8792833261   -2.8985698712
     21  C         1.6713374339    1.0516483131   -1.5673520322
     22  Cl        0.6434224768    2.4674191885   -1.6922607526
   Point Group: c1    Number of degrees of freedom:    60


   Energy is  -3680.741698569

 Hessian updated using BFGS update

 60 Hessian modes will be used to form the next step
  Hessian Eigenvalues:
     0.002330    0.016319    0.017510    0.020487    0.020579    0.020683
     0.021691    0.022742    0.022761    0.023538    0.024090    0.024091
     0.024114    0.024114    0.024136    0.024142    0.024143    0.024173
     0.055174    0.094682    0.101100    0.159995    0.160000    0.160098
     0.215951    0.219859    0.226515    0.228203    0.232422    0.238800
     0.249826    0.249978    0.249996    0.249998    0.250009    0.250066
     0.251743    0.288011    0.288469    0.290264    0.292907    0.301032
     0.301046    0.301634    0.317047    0.356665    0.356665    0.356679
     0.401540    0.407417    0.418418    0.425614    0.457041    0.458548
     0.466685    0.472404    0.478202    0.478219    0.479151    0.481281

 Minimum search - taking simple RFO step
 Searching for Lamda that Minimizes Along All modes
 Value Taken    Lamda =  -0.00061330
 Calculated Step too Large.  Step scaled by  0.659434
 Step Taken.  Stepsize is  0.300000

                             Maximum     Tolerance    Cnvgd?
         Gradient           0.001093      0.000300      NO
         Displacement       0.233694      0.001200      NO
         Energy change     -0.000506      0.000001      NO


 New Cartesian Coordinates Obtained by Inverse Iteration

 Displacement from previous Coordinates is:  0.400830
 ----------------------------------------------------------------
             Standard Nuclear Orientation (Angstroms)
    I     Atom           X                Y                Z
 ----------------------------------------------------------------
    1      C      -0.0065458106     0.0101606483     0.0058962319
    2      C      -0.0292110251     0.3939827144     1.3505048134
    3      Cl      1.4670676307     0.8474569475     2.1185628306
    4      C      -1.2251840869     0.4171993687     2.0768603770
    5      Cl     -1.2302522363     0.8975109090     3.7450431131
    6      C      -2.4215551061     0.0475821672     1.4467424701
    7      Cl     -3.9110729120     0.0676160430     2.3380559705
    8      C      -2.4176558810    -0.3394409495     0.0995682820
    9      Cl     -3.8977907449    -0.8011879177    -0.6810218003
   10      C      -1.2098910386    -0.3534576909    -0.6073036132
   11      Cl     -1.1845261456    -0.8304368888    -2.2827044358
   12      C       1.2734845265    -0.0198300261    -0.7568637053
   13      C       2.1139535538    -1.1400338816    -0.7259646718
   14      Cl      1.6577496681    -2.5344094452     0.2369565196
   15      C       3.3077371735    -1.1867113856    -1.4367451670
   16      H       3.9276129435    -2.0720033682    -1.3869606827
   17      C       3.6824599824    -0.0886180889    -2.2040053925
   18      H       4.6101625001    -0.1150276794    -2.7632283926
   19      C       2.8761369700     1.0434995345    -2.2596262551
   20      H       3.1589403639     1.9020907485    -2.8541111294
   21      C       1.6871112918     1.0655250703    -1.5393543218
   22      Cl      0.6815456999     2.5007262218    -1.6263968226
 ----------------------------------------------------------------
 Nuclear Repulsion Energy =        2463.89495920 hartrees
 There are       97 alpha and       97 beta electrons
 Applying Cartesian multipole field
    Component          Value
    ---------          -----
     (2,0,0)        1.00000E-11
     (0,2,0)        2.00000E-11
     (0,0,2)       -3.00000E-11
 Nucleus-field energy     =    -0.0000000172 hartrees
 Requested basis set is 6-311++G(d,p)
 There are 178 shells and 495 basis functions
 A cutoff of  1.0D-15 yielded  11841 shell pairs
 There are    101432 function pairs (    109164 Cartesian)
 Smallest overlap matrix eigenvalue = 1.02E-07
 Linear dependence detected in AO basis
 Number of orthogonalized atomic orbitals = 489
 Maximum deviation from orthogonality = 4.602E-10
 Guess from superposition of atomic densities
 Warning:  Energy on first SCF cycle will be non-variational
 SAD guess density has 194.000000 electrons

 -----------------------------------------------------------------------
  General SCF calculation program by
  Eric Jon Sundstrom, Paul Horn, Yuezhi Mao, Dmitri Zuev, Alec White,
  David Stuck, Shaama M.S., Shane Yost, Joonho Lee, David Small,
  Daniel Levine, Susi Lehtola, Hugh Burton, Evgeny Epifanovsky,
  Bang C. Huynh
 -----------------------------------------------------------------------
 Exchange:     0.2000 Hartree-Fock + 0.0800 Slater + 0.7200 B88
 Correlation:  0.1900 VWN1RPA + 0.8100 LYP
 Using SG-1 standard quadrature grid
 A restricted SCF calculation will be
 performed using DIIS
 SCF converges when DIIS error is below 1.0e-08
 ---------------------------------------
  Cycle       Energy         DIIS error
 ---------------------------------------
    1   -3685.2144436917      2.74e-02  
    2   -3680.6283516746      1.92e-03  
    3   -3680.5652822088      2.31e-03  
    4   -3680.7359266085      4.31e-04  
    5   -3680.7411980932      1.63e-04  
    6   -3680.7417466956      9.15e-05  
    7   -3680.7419873015      2.37e-05  
    8   -3680.7420023471      9.92e-06  
    9   -3680.7420052490      2.05e-06  
   10   -3680.7420053567      8.54e-07  
   11   -3680.7420053776      1.97e-07  
   12   -3680.7420053783      9.20e-08  
   13   -3680.7420053786      2.26e-08  
   14   -3680.7420053787      4.21e-09  Convergence criterion met
 ---------------------------------------
 SCF time:   CPU 850.42s  wall 850.00s 
 SCF   energy in the final basis set =    -3680.7420053787
 Total energy in the final basis set =    -3680.7420053787

 --------------------------------------------------------------

                    Orbital Energies (a.u.)
 --------------------------------------------------------------

 Alpha MOs
 -- Occupied --
********-101.5805-101.5803-101.5790-101.5790-101.5721-101.5720 -10.2855
-10.2820 -10.2819 -10.2807 -10.2806 -10.2676 -10.2675 -10.2433 -10.2347
-10.2132 -10.2104 -10.2104  -9.4964  -9.4951  -9.4950  -9.4938  -9.4937
 -9.4869  -9.4868  -7.2614  -7.2602  -7.2600  -7.2587  -7.2586  -7.2515
 -7.2515  -7.2513  -7.2502  -7.2500  -7.2498  -7.2490  -7.2490  -7.2486
 -7.2485  -7.2479  -7.2478  -7.2417  -7.2415  -7.2412  -7.2411  -0.9716
 -0.9371  -0.9250  -0.9091  -0.8941  -0.8799  -0.8692  -0.8479  -0.8406
 -0.8025  -0.7575  -0.7491  -0.7458  -0.6666  -0.6331  -0.6293  -0.6219
 -0.5622  -0.5543  -0.5262  -0.5202  -0.4969  -0.4836  -0.4732  -0.4689
 -0.4676  -0.4596  -0.4442  -0.4423  -0.4233  -0.4125  -0.4055  -0.4039
 -0.3911  -0.3831  -0.3602  -0.3591  -0.3582  -0.3553  -0.3454  -0.3415
 -0.3392  -0.3339  -0.3333  -0.3253  -0.3160  -0.2816  -0.2742  -0.2703
 -0.2667
 -- Virtual --
 -0.0647  -0.0613  -0.0588  -0.0522  -0.0478  -0.0216  -0.0095  -0.0082
  0.0056   0.0089   0.0095   0.0145   0.0240   0.0269   0.0298   0.0322
  0.0424   0.0501   0.0505   0.0540   0.0604   0.0635   0.0663   0.0771
  0.0785   0.0810   0.0842   0.0844   0.0850   0.0939   0.0980   0.0990
  0.1025   0.1046   0.1059   0.1086   0.1156   0.1165   0.1182   0.1234
  0.1242   0.1278   0.1297   0.1301   0.1366   0.1414   0.1467   0.1508
  0.1511   0.1568   0.1582   0.1617   0.1668   0.1708   0.1732   0.1744
  0.1774   0.1801   0.1840   0.1944   0.1991   0.2009   0.2026   0.2043
  0.2129   0.2131   0.2244   0.2296   0.2298   0.2322   0.2344   0.2384
  0.2420   0.2457   0.2510   0.2547   0.2595   0.2615   0.2669   0.2679
  0.2741   0.2762   0.2819   0.2842   0.2860   0.2917   0.2920   0.2969
  0.2981   0.2987   0.3058   0.3080   0.3144   0.3170   0.3389   0.3408
  0.3461   0.3736   0.3848   0.4132   0.4141   0.4284   0.4294   0.4418
  0.4437   0.4536   0.4543   0.4619   0.4627   0.4720   0.4726   0.4839
  0.4861   0.4867   0.4975   0.5012   0.5022   0.5104   0.5156   0.5182
  0.5216   0.5294   0.5416   0.5487   0.5653   0.5675   0.5739   0.5741
  0.5839   0.5912   0.5924   0.6025   0.6053   0.6111   0.6133   0.6188
  0.6216   0.6289   0.6341   0.6451   0.6511   0.6588   0.6620   0.6653
  0.6795   0.6810   0.6903   0.7038   0.7138   0.7418   0.7694   0.7739
  0.7925   0.8095   0.8135   0.8149   0.8182   0.8304   0.8334   0.8364
  0.8379   0.8406   0.8415   0.8496   0.8518   0.8530   0.8546   0.8562
  0.8616   0.8632   0.8742   0.8781   0.8881   0.8948   0.8963   0.8980
  0.9054   0.9122   0.9136   0.9184   0.9235   0.9370   0.9439   0.9467
  0.9485   0.9539   0.9686   0.9700   0.9716   0.9750   0.9837   0.9860
  1.0010   1.0172   1.0218   1.0248   1.0333   1.0402   1.0627   1.0669
  1.0747   1.0812   1.1043   1.1126   1.1306   1.1725   1.1854   1.2046
  1.2060   1.2130   1.2269   1.2392   1.2703   1.2746   1.2810   1.2866
  1.2950   1.2986   1.3005   1.3087   1.3156   1.3198   1.3254   1.3782
  1.3964   1.3972   1.4277   1.4667   1.4766   1.4881   1.5039   1.5166
  1.5596   1.5690   1.5865   1.5919   1.6200   1.6556   1.6569   1.6615
  1.6759   1.7034   1.7352   1.7454   1.7675   1.7679   1.7908   1.8108
  1.8188   1.8233   1.8384   1.8744   1.8764   1.8860   1.9032   1.9199
  1.9302   1.9524   1.9527   1.9840   1.9913   2.0195   2.0427   2.1127
  2.1239   2.1612   2.1788   2.2208   2.2252   2.2343   2.2384   2.2486
  2.2651   2.2717   2.2784   2.3031   2.3230   2.3242   2.3421   2.3483
  2.3499   2.3563   2.3861   2.4147   2.4156   2.4161   2.4442   2.4446
  2.4576   2.4773   2.4965   2.5012   2.5322   2.5326   2.5394   2.5611
  2.5660   2.5833   2.6519   2.6636   2.6644   2.6825   2.6991   2.7015
  2.7124   2.7310   2.7411   2.7688   2.7710   2.7735   2.8011   2.8169
  2.8179   2.8315   2.8847   2.9574   2.9670   3.0530   3.0719   3.0975
  3.1127   3.1239   3.1381   3.1474   3.1895   3.2267   3.2336   3.2411
  3.2755   3.3395   3.3856   3.4940   3.5114   3.5541   3.6406   3.7075
  3.7169   3.8855   3.8934   3.9813   4.0190   4.0903   4.3230   4.8035
  4.8131   9.7441   9.7875   9.8063   9.8087   9.8243   9.8572   9.8684
 23.2827  23.5259  23.7737  23.8220  23.8555  23.9087  23.9283  23.9512
 23.9792  24.0425  24.0897  24.1443  25.7655  25.7837  25.8341  25.8590
 25.9411  25.9849  26.0069  26.0916  26.0942  26.2009  26.2377  26.3195
 26.3445  26.3869  26.4994  26.5636  26.6834  26.6950  26.8174  26.8704
 27.2028 215.7357 215.7832 215.8055 215.8078 215.8272 215.8755 215.8776
 --------------------------------------------------------------

          Ground-State Mulliken Net Atomic Charges

     Atom                 Charge (a.u.)
  ----------------------------------------
      1 C                    -0.809580
      2 C                    -1.571460
      3 Cl                    0.583163
      4 C                     0.229224
      5 Cl                    0.641176
      6 C                     0.388394
      7 Cl                    0.673868
      8 C                     0.210102
      9 Cl                    0.640204
     10 C                    -1.578392
     11 Cl                    0.588451
     12 C                    -0.102396
     13 C                    -0.495677
     14 Cl                    0.448827
     15 C                     0.038261
     16 H                     0.212237
     17 C                    -0.469448
     18 H                     0.176169
     19 C                     0.035354
     20 H                     0.212020
     21 C                    -0.498515
     22 Cl                    0.448020
  ----------------------------------------
  Sum of atomic charges =     0.000000

 -----------------------------------------------------------------
                    Cartesian Multipole Moments
 -----------------------------------------------------------------
    Charge (ESU x 10^10)
                 0.0000
    Dipole Moment (Debye)
         X       2.4943      Y      -0.0651      Z      -1.4996
       Tot       2.9111
    Quadrupole Moments (Debye-Ang)
        XX    -145.6701     XY      -0.6897     YY    -157.8567
        XZ      -8.1283     YZ      -0.4226     ZZ    -154.3004
    Octopole Moments (Debye-Ang^2)
       XXX     150.4620    XXY      -6.1050    XYY      36.8192
       YYY      -2.9863    XXZ     -55.5285    XYZ      -1.2631
       YYZ     -22.0374    XZZ      52.0485    YZZ       2.6218
       ZZZ     -66.7983
    Hexadecapole Moments (Debye-Ang^3)
      XXXX   -4804.6866   XXXY     -47.5037   XXYY   -1089.0183
      XYYY     -41.4650   YYYY   -1557.9194   XXXZ     603.0792
      XXYZ     -30.4612   XYYZ     243.9621   YYYZ    -133.3717
      XXZZ   -1313.3804   XYZZ      10.9902   YYZZ    -828.5436
      XZZZ     715.4105   YZZZ    -104.5607   ZZZZ   -3387.4909
 -----------------------------------------------------------------
 Calculating analytic gradient of the SCF energy
 Gradient of SCF Energy
            1           2           3           4           5           6
    1  -0.0001610   0.0001794   0.0002868  -0.0000478  -0.0000688   0.0000220
    2   0.0000513  -0.0002325  -0.0003653  -0.0000351   0.0000396   0.0000063
    3   0.0000807  -0.0003161  -0.0002699   0.0000594   0.0000108  -0.0000028
            7           8           9          10          11          12
    1   0.0000140  -0.0000784  -0.0000369   0.0003577   0.0003582   0.0001299
    2   0.0000255   0.0000601  -0.0000457   0.0001504   0.0004065  -0.0000384
    3   0.0000314   0.0000680   0.0000648   0.0000302  -0.0001293  -0.0000976
           13          14          15          16          17          18
    1  -0.0002077  -0.0001609   0.0000342  -0.0000066  -0.0000002  -0.0000035
    2   0.0001062   0.0003024  -0.0000090  -0.0000152  -0.0000135  -0.0000085
    3   0.0000676   0.0004398   0.0000376  -0.0000228  -0.0000259  -0.0000141
           19          20          21          22
    1  -0.0000190  -0.0000006  -0.0001059  -0.0004847
    2  -0.0000027  -0.0000041  -0.0000961  -0.0002820
    3  -0.0000370  -0.0000127   0.0001366  -0.0000985
 Max gradient component =       4.847E-04
 RMS gradient           =       1.641E-04
 Gradient time:  CPU 307.96 s  wall 307.97 s
 Geometry Optimization Parameters
   NAtoms,    NIC,     NZ,  NCons,   NDum,   NFix, NCnnct, MaxDiis
       22     171      22       0       0       0       0       0

 Cartesian Hessian Update
 Hessian updated using BFGS update


** GEOMETRY OPTIMIZATION IN DELOCALIZED INTERNAL COORDINATES **
   Searching for a Minimum

   Optimization Cycle:  15

                       Coordinates (Angstroms)
     ATOM                X               Y               Z
      1  C        -0.0065458106    0.0101606483    0.0058962319
      2  C        -0.0292110251    0.3939827144    1.3505048134
      3  Cl        1.4670676307    0.8474569475    2.1185628306
      4  C        -1.2251840869    0.4171993687    2.0768603770
      5  Cl       -1.2302522363    0.8975109090    3.7450431131
      6  C        -2.4215551061    0.0475821672    1.4467424701
      7  Cl       -3.9110729120    0.0676160430    2.3380559705
      8  C        -2.4176558810   -0.3394409495    0.0995682820
      9  Cl       -3.8977907449   -0.8011879177   -0.6810218003
     10  C        -1.2098910386   -0.3534576909   -0.6073036132
     11  Cl       -1.1845261456   -0.8304368888   -2.2827044358
     12  C         1.2734845265   -0.0198300261   -0.7568637053
     13  C         2.1139535538   -1.1400338816   -0.7259646718
     14  Cl        1.6577496681   -2.5344094452    0.2369565196
     15  C         3.3077371735   -1.1867113856   -1.4367451670
     16  H         3.9276129435   -2.0720033682   -1.3869606827
     17  C         3.6824599824   -0.0886180889   -2.2040053925
     18  H         4.6101625001   -0.1150276794   -2.7632283926
     19  C         2.8761369700    1.0434995345   -2.2596262551
     20  H         3.1589403639    1.9020907485   -2.8541111294
     21  C         1.6871112918    1.0655250703   -1.5393543218
     22  Cl        0.6815456999    2.5007262218   -1.6263968226
   Point Group: c1    Number of degrees of freedom:    60


   Energy is  -3680.742005379

 Hessian updated using BFGS update

 60 Hessian modes will be used to form the next step
  Hessian Eigenvalues:
     0.002038    0.016319    0.017509    0.020493    0.020578    0.020683
     0.021710    0.022746    0.022747    0.023556    0.024090    0.024091
     0.024114    0.024114    0.024137    0.024142    0.024143    0.024158
     0.055163    0.097325    0.101103    0.159995    0.160000    0.160105
     0.215948    0.219688    0.226931    0.228547    0.232421    0.238801
     0.249806    0.249978    0.249996    0.250002    0.250019    0.250081
     0.253097    0.288060    0.288622    0.290268    0.292907    0.301033
     0.301066    0.301650    0.317127    0.356665    0.356665    0.356679
     0.401431    0.407462    0.418419    0.425614    0.457041    0.458548
     0.466867    0.472384    0.478202    0.478221    0.479151    0.482075

 Minimum search - taking simple RFO step
 Searching for Lamda that Minimizes Along All modes
 Value Taken    Lamda =  -0.00024964
 Calculated Step too Large.  Step scaled by  0.931350
 Step Taken.  Stepsize is  0.300000

                             Maximum     Tolerance    Cnvgd?
         Gradient           0.000747      0.000300      NO
         Displacement       0.236769      0.001200      NO
         Energy change     -0.000307      0.000001      NO


 New Cartesian Coordinates Obtained by Inverse Iteration

 Displacement from previous Coordinates is:  0.375249
 ----------------------------------------------------------------
             Standard Nuclear Orientation (Angstroms)
    I     Atom           X                Y                Z
 ----------------------------------------------------------------
    1      C      -0.0060355814     0.0097309531     0.0085398242
    2      C      -0.0359378923     0.4205884859     1.3457682065
    3      Cl      1.4507497289     0.9069240947     2.1115882801
    4      C      -1.2327557015     0.4438103403     2.0703286687
    5      Cl     -1.2431345857     0.9542155620     3.7295279646
    6      C      -2.4241764267     0.0482457228     1.4473340157
    7      Cl     -3.9148090594     0.0688751131     2.3368219814
    8      C      -2.4142288506    -0.3652183177     0.1084696848
    9      Cl     -3.8883158514    -0.8552450458    -0.6661368128
   10      C      -1.2059726731    -0.3803151890    -0.5969782046
   11      Cl     -1.1794996555    -0.8918188645    -2.2619839090
   12      C       1.2754223126    -0.0198978850    -0.7549917675
   13      C       2.1025829384    -1.1509333216    -0.7506570704
   14      Cl      1.6304956543    -2.5645538205     0.1751256901
   15      C       3.2948639190    -1.1976538158    -1.4638830768
   16      H       3.9030517325    -2.0918754884    -1.4338148168
   17      C       3.6832461945    -0.0890075716    -2.2079490808
   18      H       4.6096730478    -0.1155782098    -2.7692533970
   19      C       2.8916567302     1.0538626705    -2.2374771528
   20      H       3.1847421017     1.9213170167    -2.8138289948
   21      C       1.7040303251     1.0761997058    -1.5149061799
   22      Cl      0.7246289100     2.5305209161    -1.5677396350
 ----------------------------------------------------------------
 Nuclear Repulsion Energy =        2462.35359694 hartrees
 There are       97 alpha and       97 beta electrons
 Applying Cartesian multipole field
    Component          Value
    ---------          -----
     (2,0,0)        1.00000E-11
     (0,2,0)        2.00000E-11
     (0,0,2)       -3.00000E-11
 Nucleus-field energy     =    -0.0000000154 hartrees
 Requested basis set is 6-311++G(d,p)
 There are 178 shells and 495 basis functions
 A cutoff of  1.0D-15 yielded  11848 shell pairs
 There are    101454 function pairs (    109190 Cartesian)
 Smallest overlap matrix eigenvalue = 9.76E-08
 Linear dependence detected in AO basis
 Number of orthogonalized atomic orbitals = 489
 Maximum deviation from orthogonality = 4.880E-10
 Guess from superposition of atomic densities
 Warning:  Energy on first SCF cycle will be non-variational
 SAD guess density has 194.000000 electrons

 -----------------------------------------------------------------------
  General SCF calculation program by
  Eric Jon Sundstrom, Paul Horn, Yuezhi Mao, Dmitri Zuev, Alec White,
  David Stuck, Shaama M.S., Shane Yost, Joonho Lee, David Small,
  Daniel Levine, Susi Lehtola, Hugh Burton, Evgeny Epifanovsky,
  Bang C. Huynh
 -----------------------------------------------------------------------
 Exchange:     0.2000 Hartree-Fock + 0.0800 Slater + 0.7200 B88
 Correlation:  0.1900 VWN1RPA + 0.8100 LYP
 Using SG-1 standard quadrature grid
 A restricted SCF calculation will be
 performed using DIIS
 SCF converges when DIIS error is below 1.0e-08
 ---------------------------------------
  Cycle       Energy         DIIS error
 ---------------------------------------
    1   -3685.2125962322      2.74e-02  
    2   -3680.6285534092      1.92e-03  
    3   -3680.5657327977      2.31e-03  
    4   -3680.7360927813      4.29e-04  
    5   -3680.7413654066      1.60e-04  
    6   -3680.7418942709      8.91e-05  
    7   -3680.7421212842      2.26e-05  
    8   -3680.7421344880      1.01e-05  
    9   -3680.7421375327      2.06e-06  
   10   -3680.7421376421      8.55e-07  
   11   -3680.7421376632      1.97e-07  
   12   -3680.7421376641      9.19e-08  
   13   -3680.7421376644      2.25e-08  
   14   -3680.7421376644      4.21e-09  Convergence criterion met
 ---------------------------------------
 SCF time:   CPU 850.17s  wall 851.00s 
 SCF   energy in the final basis set =    -3680.7421376644
 Total energy in the final basis set =    -3680.7421376644

 --------------------------------------------------------------

                    Orbital Energies (a.u.)
 --------------------------------------------------------------

 Alpha MOs
 -- Occupied --
********-101.5804-101.5803-101.5790-101.5790-101.5721-101.5720 -10.2854
-10.2820 -10.2819 -10.2808 -10.2808 -10.2676 -10.2676 -10.2437 -10.2350
-10.2131 -10.2103 -10.2102  -9.4964  -9.4951  -9.4950  -9.4938  -9.4938
 -9.4869  -9.4868  -7.2615  -7.2602  -7.2599  -7.2587  -7.2586  -7.2515
 -7.2514  -7.2513  -7.2502  -7.2500  -7.2498  -7.2490  -7.2490  -7.2486
 -7.2486  -7.2479  -7.2478  -7.2417  -7.2416  -7.2412  -7.2411  -0.9716
 -0.9370  -0.9252  -0.9091  -0.8941  -0.8798  -0.8692  -0.8479  -0.8407
 -0.8025  -0.7573  -0.7492  -0.7458  -0.6666  -0.6327  -0.6293  -0.6220
 -0.5622  -0.5543  -0.5263  -0.5202  -0.4970  -0.4836  -0.4732  -0.4690
 -0.4676  -0.4595  -0.4440  -0.4424  -0.4233  -0.4125  -0.4054  -0.4040
 -0.3910  -0.3830  -0.3601  -0.3592  -0.3586  -0.3552  -0.3454  -0.3416
 -0.3391  -0.3341  -0.3330  -0.3253  -0.3159  -0.2814  -0.2746  -0.2702
 -0.2667
 -- Virtual --
 -0.0643  -0.0612  -0.0588  -0.0529  -0.0477  -0.0215  -0.0095  -0.0081
  0.0055   0.0089   0.0094   0.0147   0.0240   0.0269   0.0298   0.0322
  0.0424   0.0501   0.0506   0.0540   0.0604   0.0634   0.0662   0.0771
  0.0784   0.0812   0.0841   0.0845   0.0850   0.0940   0.0980   0.0987
  0.1025   0.1045   0.1056   0.1086   0.1157   0.1161   0.1183   0.1234
  0.1240   0.1277   0.1298   0.1301   0.1366   0.1414   0.1465   0.1504
  0.1512   0.1569   0.1587   0.1616   0.1668   0.1708   0.1729   0.1741
  0.1778   0.1806   0.1828   0.1956   0.1982   0.2004   0.2033   0.2036
  0.2118   0.2126   0.2243   0.2292   0.2303   0.2318   0.2341   0.2388
  0.2415   0.2454   0.2509   0.2547   0.2594   0.2611   0.2669   0.2675
  0.2742   0.2760   0.2818   0.2858   0.2864   0.2894   0.2928   0.2972
  0.2984   0.2985   0.3059   0.3083   0.3142   0.3179   0.3395   0.3406
  0.3477   0.3741   0.3849   0.4132   0.4140   0.4289   0.4294   0.4419
  0.4429   0.4540   0.4558   0.4634   0.4647   0.4692   0.4718   0.4830
  0.4860   0.4868   0.4987   0.5007   0.5020   0.5107   0.5144   0.5164
  0.5218   0.5302   0.5416   0.5548   0.5634   0.5670   0.5737   0.5739
  0.5855   0.5894   0.5915   0.6024   0.6050   0.6114   0.6128   0.6199
  0.6214   0.6288   0.6358   0.6423   0.6536   0.6592   0.6625   0.6649
  0.6800   0.6806   0.6899   0.7040   0.7174   0.7427   0.7693   0.7733
  0.7927   0.8114   0.8148   0.8155   0.8178   0.8304   0.8335   0.8365
  0.8370   0.8403   0.8415   0.8520   0.8527   0.8530   0.8544   0.8569
  0.8586   0.8622   0.8720   0.8786   0.8890   0.8947   0.8965   0.8987
  0.9057   0.9123   0.9134   0.9172   0.9232   0.9367   0.9444   0.9463
  0.9468   0.9541   0.9682   0.9689   0.9729   0.9757   0.9821   0.9843
  1.0011   1.0176   1.0211   1.0259   1.0332   1.0414   1.0632   1.0680
  1.0716   1.0812   1.1043   1.1121   1.1307   1.1744   1.1849   1.2050
  1.2059   1.2152   1.2268   1.2380   1.2701   1.2753   1.2828   1.2880
  1.2944   1.2985   1.3015   1.3083   1.3150   1.3189   1.3265   1.3823
  1.3967   1.3970   1.4266   1.4658   1.4776   1.4891   1.5050   1.5147
  1.5600   1.5685   1.5863   1.5905   1.6236   1.6566   1.6572   1.6617
  1.6760   1.7035   1.7347   1.7448   1.7677   1.7684   1.7915   1.8101
  1.8184   1.8232   1.8378   1.8749   1.8763   1.8861   1.9031   1.9194
  1.9301   1.9523   1.9530   1.9862   1.9911   2.0200   2.0417   2.1128
  2.1230   2.1611   2.1788   2.2223   2.2251   2.2326   2.2374   2.2487
  2.2620   2.2713   2.2789   2.3015   2.3225   2.3252   2.3433   2.3477
  2.3500   2.3580   2.3867   2.4150   2.4159   2.4217   2.4375   2.4447
  2.4575   2.4777   2.4971   2.5012   2.5324   2.5332   2.5399   2.5601
  2.5620   2.5824   2.6515   2.6634   2.6656   2.6833   2.7012   2.7022
  2.7124   2.7306   2.7402   2.7686   2.7714   2.7724   2.8022   2.8170
  2.8179   2.8289   2.8837   2.9583   2.9648   3.0531   3.0722   3.0983
  3.1127   3.1245   3.1349   3.1479   3.1898   3.2256   3.2333   3.2405
  3.2783   3.3392   3.3866   3.4950   3.5109   3.5552   3.6413   3.7072
  3.7191   3.8855   3.8918   3.9814   4.0193   4.0901   4.3234   4.8052
  4.8106   9.7445   9.7871   9.8086   9.8087   9.8181   9.8611   9.8738
 23.2841  23.5256  23.7731  23.8228  23.8546  23.9073  23.9284  23.9524
 23.9792  24.0430  24.0881  24.1452  25.7652  25.7760  25.8285  25.8585
 25.9383  25.9835  26.0087  26.0918  26.0930  26.2000  26.2417  26.3270
 26.3520  26.3784  26.5003  26.5633  26.6814  26.6928  26.8113  26.8763
 27.2124 215.7362 215.7829 215.8077 215.8085 215.8197 215.8807 215.8829
 --------------------------------------------------------------

          Ground-State Mulliken Net Atomic Charges

     Atom                 Charge (a.u.)
  ----------------------------------------
      1 C                    -0.793973
      2 C                    -1.586397
      3 Cl                    0.582173
      4 C                     0.218399
      5 Cl                    0.640879
      6 C                     0.430084
      7 Cl                    0.673922
      8 C                     0.184339
      9 Cl                    0.640585
     10 C                    -1.591398
     11 Cl                    0.587028
     12 C                    -0.098465
     13 C                    -0.504160
     14 Cl                    0.453360
     15 C                     0.045626
     16 H                     0.212515
     17 C                    -0.470465
     18 H                     0.176132
     19 C                     0.042858
     20 H                     0.212393
     21 C                    -0.507712
     22 Cl                    0.452277
  ----------------------------------------
  Sum of atomic charges =     0.000000

 -----------------------------------------------------------------
                    Cartesian Multipole Moments
 -----------------------------------------------------------------
    Charge (ESU x 10^10)
                -0.0000
    Dipole Moment (Debye)
         X       2.4896      Y      -0.0653      Z      -1.5015
       Tot       2.9080
    Quadrupole Moments (Debye-Ang)
        XX    -145.6962     XY      -0.6614     YY    -157.8178
        XZ      -8.1458     YZ      -0.3703     ZZ    -154.3002
    Octopole Moments (Debye-Ang^2)
       XXX     150.3039    XXY      -5.9346    XYY      37.0155
       YYY      -3.0509    XXZ     -55.9016    XYZ      -1.1380
       YYZ     -22.2855    XZZ      52.1466    YZZ       2.4127
       ZZZ     -66.9709
    Hexadecapole Moments (Debye-Ang^3)
      XXXX   -4800.4185   XXXY     -62.0272   XXYY   -1096.5577
      XYYY     -58.1918   YYYY   -1615.8288   XXXZ     615.5693
      XXYZ     -39.6793   XYYZ     248.1532   YYYZ    -163.0380
      XXZZ   -1305.1940   XYZZ       4.7013   YYZZ    -830.9194
      XZZZ     730.2191   YZZZ    -132.3549   ZZZZ   -3351.3849
 -----------------------------------------------------------------
 Calculating analytic gradient of the SCF energy
 Gradient of SCF Energy
            1           2           3           4           5           6
    1  -0.0002001  -0.0000433  -0.0002572   0.0000478   0.0002090   0.0001985
    2   0.0000373   0.0000235  -0.0000362   0.0000015   0.0000283   0.0000014
    3   0.0001371   0.0001177   0.0002868  -0.0000990  -0.0000470  -0.0001262
            7           8           9          10          11          12
    1  -0.0000279   0.0000687   0.0001453  -0.0001616  -0.0003064   0.0002833
    2   0.0000103   0.0000171  -0.0000147  -0.0000304   0.0000763  -0.0000475
    3   0.0000176   0.0000778  -0.0000775   0.0000429   0.0000637  -0.0001912
           13          14          15          16          17          18
    1   0.0000544   0.0001145  -0.0000322   0.0000325  -0.0001819  -0.0000133
    2   0.0001419   0.0001344   0.0000963   0.0000109  -0.0000109  -0.0000127
    3   0.0001093  -0.0000914  -0.0000490  -0.0000342   0.0000813  -0.0000172
           19          20          21          22
    1   0.0000247   0.0000249  -0.0001044   0.0001248
    2  -0.0001100  -0.0000330  -0.0001578  -0.0001260
    3   0.0000432  -0.0000496  -0.0000942  -0.0001010
 Max gradient component =       3.064E-04
 RMS gradient           =       1.146E-04
 Gradient time:  CPU 308.35 s  wall 308.35 s
 Geometry Optimization Parameters
   NAtoms,    NIC,     NZ,  NCons,   NDum,   NFix, NCnnct, MaxDiis
       22     171      22       0       0       0       0       0

 Cartesian Hessian Update
 Hessian updated using BFGS update


** GEOMETRY OPTIMIZATION IN DELOCALIZED INTERNAL COORDINATES **
   Searching for a Minimum

   Optimization Cycle:  16

                       Coordinates (Angstroms)
     ATOM                X               Y               Z
      1  C        -0.0060355814    0.0097309531    0.0085398242
      2  C        -0.0359378923    0.4205884859    1.3457682065
      3  Cl        1.4507497289    0.9069240947    2.1115882801
      4  C        -1.2327557015    0.4438103403    2.0703286687
      5  Cl       -1.2431345857    0.9542155620    3.7295279646
      6  C        -2.4241764267    0.0482457228    1.4473340157
      7  Cl       -3.9148090594    0.0688751131    2.3368219814
      8  C        -2.4142288506   -0.3652183177    0.1084696848
      9  Cl       -3.8883158514   -0.8552450458   -0.6661368128
     10  C        -1.2059726731   -0.3803151890   -0.5969782046
     11  Cl       -1.1794996555   -0.8918188645   -2.2619839090
     12  C         1.2754223126   -0.0198978850   -0.7549917675
     13  C         2.1025829384   -1.1509333216   -0.7506570704
     14  Cl        1.6304956543   -2.5645538205    0.1751256901
     15  C         3.2948639190   -1.1976538158   -1.4638830768
     16  H         3.9030517325   -2.0918754884   -1.4338148168
     17  C         3.6832461945   -0.0890075716   -2.2079490808
     18  H         4.6096730478   -0.1155782098   -2.7692533970
     19  C         2.8916567302    1.0538626705   -2.2374771528
     20  H         3.1847421017    1.9213170167   -2.8138289948
     21  C         1.7040303251    1.0761997058   -1.5149061799
     22  Cl        0.7246289100    2.5305209161   -1.5677396350
   Point Group: c1    Number of degrees of freedom:    60


   Energy is  -3680.742137664

 Hessian updated using BFGS update

 60 Hessian modes will be used to form the next step
  Hessian Eigenvalues:
     0.001627    0.016318    0.017509    0.020576    0.020679    0.020686
     0.021774    0.022745    0.022786    0.023725    0.024090    0.024090
     0.024114    0.024114    0.024137    0.024142    0.024144    0.024177
     0.055179    0.101102    0.114547    0.159995    0.160000    0.160154
     0.215950    0.219564    0.227137    0.231216    0.232521    0.238813
     0.249781    0.249978    0.249996    0.250002    0.250025    0.250087
     0.258043    0.288112    0.290208    0.290413    0.292920    0.301033
     0.301144    0.301758    0.317551    0.356665    0.356665    0.356680
     0.401493    0.407654    0.418420    0.425614    0.457040    0.458548
     0.467281    0.472257    0.478202    0.478225    0.479154    0.484865

 Minimum search - taking simple RFO step
 Searching for Lamda that Minimizes Along All modes
 Value Taken    Lamda =  -0.00004571
 Step Taken.  Stepsize is  0.130553

                             Maximum     Tolerance    Cnvgd?
         Gradient           0.000978      0.000300      NO
         Displacement       0.098312      0.001200      NO
         Energy change     -0.000132      0.000001      NO


 New Cartesian Coordinates Obtained by Inverse Iteration

 Displacement from previous Coordinates is:  0.204835
 ----------------------------------------------------------------
             Standard Nuclear Orientation (Angstroms)
    I     Atom           X                Y                Z
 ----------------------------------------------------------------
    1      C      -0.0051563111     0.0089216616     0.0087309689
    2      C      -0.0360455212     0.4341021127     1.3406215849
    3      Cl      1.4515537827     0.9378773559     2.0947041316
    4      C      -1.2331220424     0.4575980030     2.0655040218
    5      Cl     -1.2486936120     0.9850815180     3.7193997376
    6      C      -2.4223220968     0.0483731846     1.4459974920
    7      Cl     -3.9130324645     0.0697385949     2.3352073100
    8      C      -2.4102663594    -0.3789803071     0.1109510705
    9      Cl     -3.8825314478    -0.8840531311    -0.6576879195
   10      C      -1.2012414054    -0.3947630602    -0.5938377506
   11      Cl     -1.1644900449    -0.9236220468    -2.2538266505
   12      C       1.2748089505    -0.0203125923    -0.7537402437
   13      C       2.0922268028    -1.1582001126    -0.7634569023
   14      Cl      1.6078949733    -2.5784057681     0.1478107944
   15      C       3.2844784292    -1.2044576552    -1.4768953858
   16      H       3.8862680421    -2.1032731880    -1.4574126605
   17      C       3.6807174187    -0.0888250700    -2.2073464211
   18      H       4.6068510856    -0.1151283304    -2.7691450652
   19      C       2.8973904376     1.0607091166    -2.2225852041
   20      H       3.1963500015     1.9331426724    -2.7882827537
   21      C       1.7104123240     1.0829059189    -1.4988126808
   22      Cl      0.7382263747     2.5437641743    -1.5319932561
 ----------------------------------------------------------------
 Nuclear Repulsion Energy =        2463.04378636 hartrees
 There are       97 alpha and       97 beta electrons
 Applying Cartesian multipole field
    Component          Value
    ---------          -----
     (2,0,0)        1.00000E-11
     (0,2,0)        2.00000E-11
     (0,0,2)       -3.00000E-11
 Nucleus-field energy     =    -0.0000000144 hartrees
 Requested basis set is 6-311++G(d,p)
 There are 178 shells and 495 basis functions
 A cutoff of  1.0D-15 yielded  11854 shell pairs
 There are    101519 function pairs (    109255 Cartesian)
 Smallest overlap matrix eigenvalue = 9.62E-08
 Linear dependence detected in AO basis
 Number of orthogonalized atomic orbitals = 489
 Maximum deviation from orthogonality = 2.940E-10
 Guess from superposition of atomic densities
 Warning:  Energy on first SCF cycle will be non-variational
 SAD guess density has 194.000000 electrons

 -----------------------------------------------------------------------
  General SCF calculation program by
  Eric Jon Sundstrom, Paul Horn, Yuezhi Mao, Dmitri Zuev, Alec White,
  David Stuck, Shaama M.S., Shane Yost, Joonho Lee, David Small,
  Daniel Levine, Susi Lehtola, Hugh Burton, Evgeny Epifanovsky,
  Bang C. Huynh
 -----------------------------------------------------------------------
 Exchange:     0.2000 Hartree-Fock + 0.0800 Slater + 0.7200 B88
 Correlation:  0.1900 VWN1RPA + 0.8100 LYP
 Using SG-1 standard quadrature grid
 A restricted SCF calculation will be
 performed using DIIS
 SCF converges when DIIS error is below 1.0e-08
 ---------------------------------------
  Cycle       Energy         DIIS error
 ---------------------------------------
    1   -3685.2097154502      2.74e-02  
    2   -3680.6285496819      1.92e-03  
    3   -3680.5655378880      2.31e-03  
    4   -3680.7360676591      4.31e-04  
    5   -3680.7413350858      1.63e-04  
    6   -3680.7418858448      9.15e-05  
    7   -3680.7421262376      2.37e-05  
    8   -3680.7421413308      9.92e-06  
    9   -3680.7421442340      2.05e-06  
   10   -3680.7421443417      8.55e-07  
   11   -3680.7421443625      1.97e-07  
   12   -3680.7421443635      9.19e-08  
   13   -3680.7421443637      2.26e-08  
   14   -3680.7421443642      4.22e-09  Convergence criterion met
 ---------------------------------------
 SCF time:   CPU 850.76s  wall 851.00s 
 SCF   energy in the final basis set =    -3680.7421443642
 Total energy in the final basis set =    -3680.7421443642

 --------------------------------------------------------------

                    Orbital Energies (a.u.)
 --------------------------------------------------------------

 Alpha MOs
 -- Occupied --
********-101.5805-101.5804-101.5791-101.5790-101.5722-101.5721 -10.2855
-10.2821 -10.2820 -10.2807 -10.2807 -10.2676 -10.2676 -10.2433 -10.2348
-10.2133 -10.2104 -10.2104  -9.4964  -9.4952  -9.4950  -9.4938  -9.4938
 -9.4869  -9.4868  -7.2615  -7.2603  -7.2600  -7.2588  -7.2587  -7.2516
 -7.2515  -7.2513  -7.2502  -7.2500  -7.2498  -7.2491  -7.2491  -7.2487
 -7.2486  -7.2479  -7.2478  -7.2418  -7.2416  -7.2412  -7.2411  -0.9716
 -0.9369  -0.9250  -0.9091  -0.8939  -0.8799  -0.8692  -0.8478  -0.8406
 -0.8025  -0.7575  -0.7491  -0.7458  -0.6666  -0.6328  -0.6295  -0.6219
 -0.5622  -0.5544  -0.5262  -0.5202  -0.4970  -0.4836  -0.4732  -0.4689
 -0.4675  -0.4595  -0.4441  -0.4424  -0.4232  -0.4123  -0.4055  -0.4039
 -0.3910  -0.3829  -0.3601  -0.3592  -0.3584  -0.3553  -0.3453  -0.3415
 -0.3392  -0.3342  -0.3334  -0.3253  -0.3161  -0.2811  -0.2746  -0.2703
 -0.2667
 -- Virtual --
 -0.0641  -0.0613  -0.0588  -0.0530  -0.0478  -0.0217  -0.0096  -0.0082
  0.0055   0.0089   0.0095   0.0144   0.0239   0.0268   0.0298   0.0322
  0.0424   0.0500   0.0507   0.0541   0.0603   0.0633   0.0661   0.0771
  0.0784   0.0813   0.0841   0.0846   0.0848   0.0940   0.0980   0.0987
  0.1025   0.1045   0.1057   0.1086   0.1158   0.1161   0.1184   0.1233
  0.1242   0.1280   0.1297   0.1299   0.1367   0.1414   0.1465   0.1505
  0.1511   0.1567   0.1587   0.1617   0.1668   0.1709   0.1730   0.1740
  0.1778   0.1807   0.1826   0.1956   0.1979   0.2006   0.2033   0.2037
  0.2113   0.2128   0.2242   0.2294   0.2306   0.2316   0.2341   0.2388
  0.2414   0.2455   0.2508   0.2547   0.2594   0.2613   0.2670   0.2676
  0.2741   0.2762   0.2816   0.2864   0.2871   0.2892   0.2928   0.2974
  0.2983   0.2984   0.3060   0.3084   0.3141   0.3179   0.3398   0.3406
  0.3475   0.3742   0.3847   0.4133   0.4140   0.4289   0.4295   0.4419
  0.4428   0.4539   0.4565   0.4639   0.4651   0.4686   0.4715   0.4830
  0.4860   0.4866   0.4986   0.5003   0.5021   0.5109   0.5144   0.5164
  0.5215   0.5303   0.5414   0.5555   0.5628   0.5676   0.5736   0.5741
  0.5862   0.5893   0.5917   0.6025   0.6048   0.6113   0.6128   0.6202
  0.6214   0.6291   0.6358   0.6418   0.6540   0.6591   0.6628   0.6645
  0.6803   0.6807   0.6901   0.7037   0.7187   0.7425   0.7695   0.7736
  0.7925   0.8120   0.8153   0.8156   0.8167   0.8304   0.8336   0.8364
  0.8367   0.8403   0.8418   0.8521   0.8528   0.8541   0.8548   0.8566
  0.8574   0.8619   0.8715   0.8785   0.8886   0.8954   0.8968   0.8976
  0.9045   0.9120   0.9137   0.9177   0.9234   0.9363   0.9446   0.9458
  0.9465   0.9542   0.9687   0.9692   0.9737   0.9763   0.9819   0.9842
  1.0008   1.0179   1.0211   1.0263   1.0337   1.0416   1.0643   1.0688
  1.0715   1.0809   1.1044   1.1125   1.1304   1.1745   1.1850   1.2053
  1.2066   1.2157   1.2266   1.2374   1.2704   1.2749   1.2828   1.2875
  1.2939   1.2982   1.3021   1.3075   1.3152   1.3197   1.3264   1.3831
  1.3971   1.3979   1.4262   1.4659   1.4779   1.4893   1.5049   1.5144
  1.5597   1.5695   1.5861   1.5903   1.6260   1.6566   1.6575   1.6618
  1.6753   1.7033   1.7349   1.7447   1.7676   1.7687   1.7923   1.8102
  1.8181   1.8228   1.8384   1.8742   1.8770   1.8861   1.9029   1.9197
  1.9308   1.9522   1.9525   1.9860   1.9908   2.0203   2.0416   2.1128
  2.1229   2.1615   2.1786   2.2217   2.2251   2.2323   2.2370   2.2484
  2.2617   2.2712   2.2789   2.3015   2.3226   2.3257   2.3436   2.3474
  2.3503   2.3584   2.3858   2.4153   2.4155   2.4238   2.4357   2.4445
  2.4575   2.4783   2.4972   2.5018   2.5318   2.5336   2.5393   2.5599
  2.5628   2.5824   2.6511   2.6636   2.6654   2.6837   2.7017   2.7034
  2.7119   2.7301   2.7403   2.7684   2.7716   2.7726   2.8035   2.8169
  2.8179   2.8283   2.8839   2.9594   2.9650   3.0537   3.0716   3.0984
  3.1140   3.1250   3.1343   3.1478   3.1904   3.2253   3.2340   3.2402
  3.2789   3.3387   3.3864   3.4954   3.5111   3.5554   3.6406   3.7071
  3.7202   3.8851   3.8939   3.9822   4.0191   4.0901   4.3224   4.8055
  4.8100   9.7447   9.7878   9.8087   9.8091   9.8164   9.8610   9.8764
 23.2848  23.5267  23.7734  23.8225  23.8547  23.9087  23.9277  23.9521
 23.9787  24.0422  24.0899  24.1440  25.7653  25.7749  25.8278  25.8585
 25.9382  25.9839  26.0095  26.0907  26.0942  26.1997  26.2411  26.3286
 26.3544  26.3769  26.5015  26.5630  26.6816  26.6921  26.8106  26.8775
 27.2159 215.7363 215.7836 215.8078 215.8090 215.8177 215.8813 215.8852
 --------------------------------------------------------------

          Ground-State Mulliken Net Atomic Charges

     Atom                 Charge (a.u.)
  ----------------------------------------
      1 C                    -0.784175
      2 C                    -1.587589
      3 Cl                    0.579222
      4 C                     0.223654
      5 Cl                    0.640890
      6 C                     0.442119
      7 Cl                    0.674350
      8 C                     0.182428
      9 Cl                    0.640882
     10 C                    -1.592062
     11 Cl                    0.583397
     12 C                    -0.092295
     13 C                    -0.514563
     14 Cl                    0.451719
     15 C                     0.040729
     16 H                     0.212319
     17 C                    -0.460532
     18 H                     0.176372
     19 C                     0.038329
     20 H                     0.212229
     21 C                    -0.518456
     22 Cl                    0.451035
  ----------------------------------------
  Sum of atomic charges =     0.000000

 -----------------------------------------------------------------
                    Cartesian Multipole Moments
 -----------------------------------------------------------------
    Charge (ESU x 10^10)
                -0.0000
    Dipole Moment (Debye)
         X       2.4880      Y      -0.0645      Z      -1.5018
       Tot       2.9069
    Quadrupole Moments (Debye-Ang)
        XX    -145.6985     XY      -0.6507     YY    -157.7982
        XZ      -8.1801     YZ      -0.3564     ZZ    -154.3278
    Octopole Moments (Debye-Ang^2)
       XXX     149.7651    XXY      -5.7868    XYY      37.0294
       YYY      -3.0652    XXZ     -55.8445    XYZ      -1.0762
       YYZ     -22.3225    XZZ      51.9739    YZZ       2.2845
       ZZZ     -66.7355
    Hexadecapole Moments (Debye-Ang^3)
      XXXX   -4787.9146   XXXY     -69.4215   XXYY   -1098.5737
      XYYY     -66.9279   YYYY   -1646.5553   XXXZ     620.3424
      XXYZ     -44.5987   XYYZ     249.4287   YYYZ    -178.3355
      XXZZ   -1298.6473   XYZZ       1.0525   YYZZ    -830.9370
      XZZZ     735.1661   YZZZ    -146.9694   ZZZZ   -3325.7907
 -----------------------------------------------------------------
 Calculating analytic gradient of the SCF energy
 Gradient of SCF Energy
            1           2           3           4           5           6
    1   0.0000504   0.0001849   0.0003511  -0.0000318  -0.0001194  -0.0001146
    2   0.0000041  -0.0000900   0.0000604   0.0000164   0.0000184   0.0000130
    3   0.0000185  -0.0003618  -0.0002389   0.0000872   0.0000839   0.0000955
            7           8           9          10          11          12
    1   0.0000104  -0.0001206  -0.0001138   0.0003617   0.0003673  -0.0001196
    2   0.0000215  -0.0000063  -0.0000001   0.0000528  -0.0000266   0.0000485
    3   0.0000259  -0.0000042   0.0001099   0.0000593  -0.0001968   0.0000879
           13          14          15          16          17          18
    1  -0.0001786  -0.0002173   0.0000415  -0.0000228   0.0001330  -0.0000078
    2   0.0000202  -0.0002185  -0.0000891  -0.0000118  -0.0000195  -0.0000132
    3  -0.0000671   0.0002249   0.0000521   0.0000288  -0.0001046  -0.0000212
           19          20          21          22
    1  -0.0000379  -0.0000502  -0.0001036  -0.0002621
    2   0.0000779  -0.0000061  -0.0000616   0.0002097
    3  -0.0000813  -0.0000260   0.0001701   0.0000577
 Max gradient component =       3.673E-04
 RMS gradient           =       1.344E-04
 Gradient time:  CPU 307.19 s  wall 307.20 s
 Geometry Optimization Parameters
   NAtoms,    NIC,     NZ,  NCons,   NDum,   NFix, NCnnct, MaxDiis
       22     171      22       0       0       0       0       0

 Cartesian Hessian Update
 Hessian updated using BFGS update


** GEOMETRY OPTIMIZATION IN DELOCALIZED INTERNAL COORDINATES **
   Searching for a Minimum

   Optimization Cycle:  17

                       Coordinates (Angstroms)
     ATOM                X               Y               Z
      1  C        -0.0051563111    0.0089216616    0.0087309689
      2  C        -0.0360455212    0.4341021127    1.3406215849
      3  Cl        1.4515537827    0.9378773559    2.0947041316
      4  C        -1.2331220424    0.4575980030    2.0655040218
      5  Cl       -1.2486936120    0.9850815180    3.7193997376
      6  C        -2.4223220968    0.0483731846    1.4459974920
      7  Cl       -3.9130324645    0.0697385949    2.3352073100
      8  C        -2.4102663594   -0.3789803071    0.1109510705
      9  Cl       -3.8825314478   -0.8840531311   -0.6576879195
     10  C        -1.2012414054   -0.3947630602   -0.5938377506
     11  Cl       -1.1644900449   -0.9236220468   -2.2538266505
     12  C         1.2748089505   -0.0203125923   -0.7537402437
     13  C         2.0922268028   -1.1582001126   -0.7634569023
     14  Cl        1.6078949733   -2.5784057681    0.1478107944
     15  C         3.2844784292   -1.2044576552   -1.4768953858
     16  H         3.8862680421   -2.1032731880   -1.4574126605
     17  C         3.6807174187   -0.0888250700   -2.2073464211
     18  H         4.6068510856   -0.1151283304   -2.7691450652
     19  C         2.8973904376    1.0607091166   -2.2225852041
     20  H         3.1963500015    1.9331426724   -2.7882827537
     21  C         1.7104123240    1.0829059189   -1.4988126808
     22  Cl        0.7382263747    2.5437641743   -1.5319932561
   Point Group: c1    Number of degrees of freedom:    60


   Energy is  -3680.742144364

 Hessian updated using BFGS update

 60 Hessian modes will be used to form the next step
  Hessian Eigenvalues:
     0.001701    0.016310    0.017509    0.020575    0.020681    0.020880
     0.021842    0.022748    0.022767    0.023734    0.024090    0.024090
     0.024113    0.024114    0.024136    0.024141    0.024143    0.024171
     0.055177    0.101088    0.150776    0.159996    0.160000    0.160785
     0.215950    0.219242    0.226573    0.232314    0.238677    0.239133
     0.249783    0.249872    0.249979    0.249998    0.250046    0.250085
     0.272852    0.288033    0.290238    0.292875    0.299977    0.301027
     0.301305    0.309868    0.329634    0.356664    0.356665    0.356690
     0.402403    0.409728    0.418446    0.425613    0.457040    0.458563
     0.468139    0.472098    0.478202    0.478216    0.479162    0.499136

 Minimum search - taking simple RFO step
 Searching for Lamda that Minimizes Along All modes
 Value Taken    Lamda =  -0.00001604
 Step Taken.  Stepsize is  0.026025

                             Maximum     Tolerance    Cnvgd?
         Gradient           0.001078      0.000300      NO
         Displacement       0.018367      0.001200      NO
         Energy change     -0.000007      0.000001      NO


 New Cartesian Coordinates Obtained by Inverse Iteration

 Displacement from previous Coordinates is:  0.052176
 ----------------------------------------------------------------
             Standard Nuclear Orientation (Angstroms)
    I     Atom           X                Y                Z
 ----------------------------------------------------------------
    1      C      -0.0057530126     0.0087868826     0.0087263274
    2      C      -0.0370370880     0.4306868217     1.3421981256
    3      Cl      1.4492241291     0.9305715700     2.1005771233
    4      C      -1.2340421549     0.4544538358     2.0668975620
    5      Cl     -1.2481970353     0.9784716782     3.7218461906
    6      C      -2.4237534911     0.0484920404     1.4469397088
    7      Cl     -3.9143192356     0.0698942948     2.3363848529
    8      C      -2.4121485483    -0.3756744589     0.1111914180
    9      Cl     -3.8849056695    -0.8770342408    -0.6588687720
   10      C      -1.2035019636    -0.3914318746    -0.5939636768
   11      Cl     -1.1715486931    -0.9165976474    -2.2547514182
   12      C       1.2751904253    -0.0205139495    -0.7544170327
   13      C       2.0957713967    -1.1564516640    -0.7611190640
   14      Cl      1.6161077965    -2.5757623393     0.1527968064
   15      C       3.2879161203    -1.2026723767    -1.4746773340
   16      H       3.8911915149    -2.1004402452    -1.4528350909
   17      C       3.6825104897    -0.0887040501    -2.2079381147
   18      H       4.6088116815    -0.1148881942    -2.7694625585
   19      C       2.8971631950     1.0590075067    -2.2262575270
   20      H       3.1948338024     1.9305233559    -2.7940469986
   21      C       1.7097550896     1.0809193367    -1.5032523371
   22      Cl      0.7370085682     2.5405567689    -1.5420639726
 ----------------------------------------------------------------
 Nuclear Repulsion Energy =        2462.48856086 hartrees
 There are       97 alpha and       97 beta electrons
 Applying Cartesian multipole field
    Component          Value
    ---------          -----
     (2,0,0)        1.00000E-11
     (0,2,0)        2.00000E-11
     (0,0,2)       -3.00000E-11
 Nucleus-field energy     =    -0.0000000146 hartrees
 Requested basis set is 6-311++G(d,p)
 There are 178 shells and 495 basis functions
 A cutoff of  1.0D-15 yielded  11851 shell pairs
 There are    101476 function pairs (    109212 Cartesian)
 Smallest overlap matrix eigenvalue = 9.66E-08
 Linear dependence detected in AO basis
 Number of orthogonalized atomic orbitals = 489
 Maximum deviation from orthogonality = 2.461E-10
 Guess from superposition of atomic densities
 Warning:  Energy on first SCF cycle will be non-variational
 SAD guess density has 194.000000 electrons

 -----------------------------------------------------------------------
  General SCF calculation program by
  Eric Jon Sundstrom, Paul Horn, Yuezhi Mao, Dmitri Zuev, Alec White,
  David Stuck, Shaama M.S., Shane Yost, Joonho Lee, David Small,
  Daniel Levine, Susi Lehtola, Hugh Burton, Evgeny Epifanovsky,
  Bang C. Huynh
 -----------------------------------------------------------------------
 Exchange:     0.2000 Hartree-Fock + 0.0800 Slater + 0.7200 B88
 Correlation:  0.1900 VWN1RPA + 0.8100 LYP
 Using SG-1 standard quadrature grid
 A restricted SCF calculation will be
 performed using DIIS
 SCF converges when DIIS error is below 1.0e-08
 ---------------------------------------
  Cycle       Energy         DIIS error
 ---------------------------------------
    1   -3685.2106451934      2.74e-02  
    2   -3680.6285931371      1.92e-03  
    3   -3680.5657198855      2.31e-03  
    4   -3680.7360980055      4.30e-04  
    5   -3680.7413680034      1.61e-04  
    6   -3680.7419041159      8.99e-05  
    7   -3680.7421353981      2.30e-05  
    8   -3680.7421492566      1.01e-05  
    9   -3680.7421522571      2.06e-06  
   10   -3680.7421523660      8.55e-07  
   11   -3680.7421523869      1.97e-07  
   12   -3680.7421523877      9.19e-08  
   13   -3680.7421523880      2.25e-08  
   14   -3680.7421523885      4.22e-09  Convergence criterion met
 ---------------------------------------
 SCF time:   CPU 852.15s  wall 852.00s 
 SCF   energy in the final basis set =    -3680.7421523885
 Total energy in the final basis set =    -3680.7421523885

 --------------------------------------------------------------

                    Orbital Energies (a.u.)
 --------------------------------------------------------------

 Alpha MOs
 -- Occupied --
********-101.5805-101.5803-101.5790-101.5790-101.5721-101.5720 -10.2855
-10.2820 -10.2820 -10.2808 -10.2808 -10.2676 -10.2676 -10.2436 -10.2350
-10.2132 -10.2104 -10.2103  -9.4964  -9.4951  -9.4950  -9.4938  -9.4938
 -9.4869  -9.4868  -7.2615  -7.2602  -7.2600  -7.2588  -7.2586  -7.2515
 -7.2515  -7.2513  -7.2502  -7.2500  -7.2498  -7.2490  -7.2490  -7.2486
 -7.2486  -7.2479  -7.2478  -7.2417  -7.2416  -7.2412  -7.2411  -0.9716
 -0.9369  -0.9251  -0.9091  -0.8940  -0.8799  -0.8692  -0.8479  -0.8407
 -0.8025  -0.7574  -0.7491  -0.7458  -0.6666  -0.6327  -0.6294  -0.6220
 -0.5622  -0.5543  -0.5262  -0.5202  -0.4970  -0.4836  -0.4732  -0.4690
 -0.4676  -0.4595  -0.4441  -0.4424  -0.4233  -0.4124  -0.4054  -0.4039
 -0.3910  -0.3830  -0.3601  -0.3592  -0.3586  -0.3552  -0.3453  -0.3415
 -0.3392  -0.3341  -0.3332  -0.3253  -0.3160  -0.2812  -0.2746  -0.2702
 -0.2666
 -- Virtual --
 -0.0641  -0.0613  -0.0588  -0.0530  -0.0478  -0.0216  -0.0095  -0.0081
  0.0055   0.0089   0.0094   0.0146   0.0240   0.0269   0.0298   0.0322
  0.0424   0.0500   0.0506   0.0540   0.0603   0.0633   0.0661   0.0771
  0.0784   0.0813   0.0841   0.0846   0.0849   0.0940   0.0980   0.0987
  0.1025   0.1045   0.1056   0.1086   0.1158   0.1160   0.1183   0.1233
  0.1241   0.1278   0.1298   0.1300   0.1367   0.1414   0.1465   0.1504
  0.1511   0.1568   0.1587   0.1616   0.1668   0.1709   0.1729   0.1741
  0.1778   0.1807   0.1826   0.1958   0.1979   0.2005   0.2033   0.2036
  0.2114   0.2127   0.2242   0.2292   0.2305   0.2317   0.2341   0.2388
  0.2414   0.2454   0.2508   0.2547   0.2594   0.2611   0.2670   0.2675
  0.2742   0.2761   0.2817   0.2862   0.2868   0.2890   0.2928   0.2973
  0.2983   0.2984   0.3059   0.3083   0.3142   0.3180   0.3397   0.3406
  0.3477   0.3741   0.3848   0.4133   0.4140   0.4289   0.4294   0.4419
  0.4428   0.4540   0.4562   0.4639   0.4650   0.4686   0.4716   0.4830
  0.4860   0.4867   0.4988   0.5003   0.5021   0.5108   0.5143   0.5163
  0.5216   0.5303   0.5416   0.5557   0.5629   0.5673   0.5737   0.5739
  0.5861   0.5890   0.5916   0.6025   0.6048   0.6114   0.6128   0.6201
  0.6214   0.6289   0.6359   0.6418   0.6539   0.6592   0.6627   0.6647
  0.6803   0.6805   0.6900   0.7039   0.7183   0.7426   0.7693   0.7734
  0.7926   0.8119   0.8151   0.8156   0.8171   0.8304   0.8336   0.8364
  0.8368   0.8403   0.8417   0.8521   0.8527   0.8541   0.8544   0.8567
  0.8576   0.8620   0.8717   0.8786   0.8889   0.8951   0.8966   0.8982
  0.9051   0.9121   0.9136   0.9172   0.9233   0.9365   0.9447   0.9458
  0.9466   0.9542   0.9686   0.9688   0.9734   0.9761   0.9818   0.9841
  1.0010   1.0178   1.0210   1.0261   1.0334   1.0415   1.0638   1.0684
  1.0713   1.0810   1.1043   1.1122   1.1306   1.1745   1.1849   1.2052
  1.2062   1.2155   1.2267   1.2377   1.2702   1.2751   1.2829   1.2879
  1.2941   1.2984   1.3019   1.3079   1.3150   1.3192   1.3265   1.3831
  1.3968   1.3974   1.4263   1.4658   1.4778   1.4893   1.5051   1.5144
  1.5599   1.5688   1.5862   1.5903   1.6249   1.6569   1.6571   1.6618
  1.6757   1.7034   1.7347   1.7447   1.7677   1.7685   1.7919   1.8100
  1.8182   1.8230   1.8380   1.8746   1.8765   1.8860   1.9030   1.9195
  1.9303   1.9522   1.9528   1.9863   1.9909   2.0201   2.0415   2.1129
  2.1229   2.1611   2.1787   2.2222   2.2251   2.2323   2.2371   2.2485
  2.2617   2.2712   2.2789   2.3014   2.3225   2.3255   2.3435   2.3475
  2.3502   2.3583   2.3863   2.4152   2.4156   2.4235   2.4357   2.4446
  2.4575   2.4780   2.4972   2.5014   2.5321   2.5334   2.5396   2.5600
  2.5619   2.5823   2.6513   2.6634   2.6655   2.6836   2.7014   2.7030
  2.7121   2.7304   2.7401   2.7684   2.7716   2.7724   2.8028   2.8169
  2.8179   2.8284   2.8837   2.9588   2.9646   3.0533   3.0719   3.0984
  3.1132   3.1248   3.1342   3.1478   3.1900   3.2253   3.2335   3.2402
  3.2788   3.3389   3.3864   3.4952   3.5109   3.5554   3.6409   3.7071
  3.7197   3.8852   3.8925   3.9817   4.0192   4.0901   4.3231   4.8054
  4.8100   9.7446   9.7875   9.8087   9.8092   9.8168   9.8614   9.8754
 23.2846  23.5260  23.7731  23.8226  23.8544  23.9077  23.9279  23.9523
 23.9788  24.0426  24.0885  24.1446  25.7652  25.7748  25.8279  25.8585
 25.9380  25.9836  26.0092  26.0911  26.0937  26.1998  26.2416  26.3285
 26.3536  26.3769  26.5008  26.5631  26.6814  26.6921  26.8106  26.8772
 27.2147 215.7362 215.7833 215.8078 215.8091 215.8180 215.8815 215.8842
 --------------------------------------------------------------

          Ground-State Mulliken Net Atomic Charges

     Atom                 Charge (a.u.)
  ----------------------------------------
      1 C                    -0.788357
      2 C                    -1.587477
      3 Cl                    0.580638
      4 C                     0.220891
      5 Cl                    0.640759
      6 C                     0.437935
      7 Cl                    0.674257
      8 C                     0.182149
      9 Cl                    0.640684
     10 C                    -1.591515
     11 Cl                    0.584826
     12 C                    -0.094430
     13 C                    -0.510445
     14 Cl                    0.452977
     15 C                     0.043394
     16 H                     0.212451
     17 C                    -0.466270
     18 H                     0.176242
     19 C                     0.041092
     20 H                     0.212353
     21 C                    -0.514323
     22 Cl                    0.452173
  ----------------------------------------
  Sum of atomic charges =     0.000000

 -----------------------------------------------------------------
                    Cartesian Multipole Moments
 -----------------------------------------------------------------
    Charge (ESU x 10^10)
                -0.0000
    Dipole Moment (Debye)
         X       2.4881      Y      -0.0644      Z      -1.5012
       Tot       2.9067
    Quadrupole Moments (Debye-Ang)
        XX    -145.6957     XY      -0.6501     YY    -157.8018
        XZ      -8.1696     YZ      -0.3573     ZZ    -154.3196
    Octopole Moments (Debye-Ang^2)
       XXX     150.0667    XXY      -5.8084    XYY      37.0696
       YYY      -3.0507    XXZ     -55.9027    XYZ      -1.0941
       YYZ     -22.3282    XZZ      52.0563    YZZ       2.3169
       ZZZ     -66.8233
    Hexadecapole Moments (Debye-Ang^3)
      XXXX   -4794.4770   XXXY     -67.4680   XXYY   -1098.7982
      XYYY     -64.6701   YYYY   -1639.4448   XXXZ     619.8885
      XXYZ     -43.4877   XYYZ     249.4554   YYYZ    -174.9262
      XXZZ   -1300.8846   XYZZ       1.9988   YYZZ    -831.1393
      XZZZ     735.0010   YZZZ    -143.6279   ZZZZ   -3333.0471
 -----------------------------------------------------------------
 Calculating analytic gradient of the SCF energy
 Gradient of SCF Energy
            1           2           3           4           5           6
    1  -0.0000294   0.0000415   0.0000040  -0.0000274  -0.0000109   0.0000416
    2   0.0000024  -0.0000241   0.0000361   0.0000051   0.0000184   0.0000114
    3   0.0000471  -0.0000472  -0.0000161  -0.0000000   0.0000100   0.0000088
            7           8           9          10          11          12
    1   0.0000123  -0.0000184  -0.0000072   0.0000234   0.0000056   0.0000253
    2   0.0000213  -0.0000012   0.0000004   0.0000122   0.0000065   0.0000250
    3   0.0000305   0.0000317   0.0000391   0.0000201   0.0000184  -0.0000138
           13          14          15          16          17          18
    1  -0.0000003   0.0000151  -0.0000067   0.0000025  -0.0000174  -0.0000106
    2  -0.0000050  -0.0000363  -0.0000124  -0.0000003  -0.0000080  -0.0000127
    3  -0.0000146   0.0000137  -0.0000074  -0.0000003  -0.0000121  -0.0000190
           19          20          21          22
    1  -0.0000051  -0.0000120  -0.0000317   0.0000058
    2  -0.0000072  -0.0000188  -0.0000293   0.0000166
    3  -0.0000187  -0.0000320  -0.0000014  -0.0000366
 Max gradient component =       4.723E-05
 RMS gradient           =       2.087E-05
 Gradient time:  CPU 326.50 s  wall 326.51 s
 Geometry Optimization Parameters
   NAtoms,    NIC,     NZ,  NCons,   NDum,   NFix, NCnnct, MaxDiis
       22     171      22       0       0       0       0       0

 Cartesian Hessian Update
 Hessian updated using BFGS update


** GEOMETRY OPTIMIZATION IN DELOCALIZED INTERNAL COORDINATES **
   Searching for a Minimum

   Optimization Cycle:  18

                       Coordinates (Angstroms)
     ATOM                X               Y               Z
      1  C        -0.0057530126    0.0087868826    0.0087263274
      2  C        -0.0370370880    0.4306868217    1.3421981256
      3  Cl        1.4492241291    0.9305715700    2.1005771233
      4  C        -1.2340421549    0.4544538358    2.0668975620
      5  Cl       -1.2481970353    0.9784716782    3.7218461906
      6  C        -2.4237534911    0.0484920404    1.4469397088
      7  Cl       -3.9143192356    0.0698942948    2.3363848529
      8  C        -2.4121485483   -0.3756744589    0.1111914180
      9  Cl       -3.8849056695   -0.8770342408   -0.6588687720
     10  C        -1.2035019636   -0.3914318746   -0.5939636768
     11  Cl       -1.1715486931   -0.9165976474   -2.2547514182
     12  C         1.2751904253   -0.0205139495   -0.7544170327
     13  C         2.0957713967   -1.1564516640   -0.7611190640
     14  Cl        1.6161077965   -2.5757623393    0.1527968064
     15  C         3.2879161203   -1.2026723767   -1.4746773340
     16  H         3.8911915149   -2.1004402452   -1.4528350909
     17  C         3.6825104897   -0.0887040501   -2.2079381147
     18  H         4.6088116815   -0.1148881942   -2.7694625585
     19  C         2.8971631950    1.0590075067   -2.2262575270
     20  H         3.1948338024    1.9305233559   -2.7940469986
     21  C         1.7097550896    1.0809193367   -1.5032523371
     22  Cl        0.7370085682    2.5405567689   -1.5420639726
   Point Group: c1    Number of degrees of freedom:    60


   Energy is  -3680.742152389

 Hessian updated using BFGS update

 60 Hessian modes will be used to form the next step
  Hessian Eigenvalues:
     0.001719    0.016302    0.017507    0.020574    0.020679    0.020968
     0.021796    0.022710    0.022767    0.023688    0.024082    0.024090
     0.024109    0.024114    0.024125    0.024142    0.024144    0.024170
     0.055177    0.101046    0.156740    0.159995    0.160000    0.163130
     0.215945    0.219585    0.227258    0.232114    0.238508    0.240043
     0.249632    0.249805    0.249977    0.249998    0.250082    0.250213
     0.267525    0.288025    0.290175    0.292882    0.299254    0.301021
     0.301300    0.306236    0.330159    0.356664    0.356665    0.356687
     0.403072    0.408972    0.418409    0.425614    0.457040    0.458507
     0.467547    0.472182    0.478202    0.478237    0.479173    0.493614

 Minimum search - taking simple RFO step
 Searching for Lamda that Minimizes Along All modes
 Value Taken    Lamda =   0.00000000
 Step Taken.  Stepsize is  0.002587

                             Maximum     Tolerance    Cnvgd?
         Gradient           0.000086      0.000300     YES
         Displacement       0.001509      0.001200      NO
         Energy change     -0.000008      0.000001      NO


 New Cartesian Coordinates Obtained by Inverse Iteration

 Displacement from previous Coordinates is:  0.005266
 ----------------------------------------------------------------
             Standard Nuclear Orientation (Angstroms)
    I     Atom           X                Y                Z
 ----------------------------------------------------------------
    1      C      -0.0057366579     0.0087432215     0.0086034539
    2      C      -0.0369956784     0.4310856541     1.3419966962
    3      Cl      1.4493352801     0.9307213223     2.1005157427
    4      C      -1.2339373878     0.4549667270     2.0666978455
    5      Cl     -1.2477207376     0.9794486697     3.7214912162
    6      C      -2.4236715005     0.0486551207     1.4468769586
    7      Cl     -3.9142289162     0.0699600067     2.3363186070
    8      C      -2.4120342495    -0.3759706239     0.1112353529
    9      Cl     -3.8846710913    -0.8778170757    -0.6587399338
   10      C      -1.2034460073    -0.3918703292    -0.5939528597
   11      Cl     -1.1715332330    -0.9174521928    -2.2546421292
   12      C       1.2751137294    -0.0206185443    -0.7545270071
   13      C       2.0955544285    -1.1565539515    -0.7613809765
   14      Cl      1.6152397506    -2.5758950785     0.1520227560
   15      C       3.2877264857    -1.2027625416    -1.4748930881
   16      H       3.8907881944    -2.1006818676    -1.4533562054
   17      C       3.6825395017    -0.0885975122    -2.2077733993
   18      H       4.6088828946    -0.1147259438    -2.7692277846
   19      C       2.8973055883     1.0592217738    -2.2258295793
   20      H       3.1951354908     1.9309395980    -2.7932252470
   21      C       1.7097942933     1.0809586500    -1.5030007366
   22      Cl      0.7368371392     2.5404379684    -1.5413054644
 ----------------------------------------------------------------
 Nuclear Repulsion Energy =        2462.54771007 hartrees
 There are       97 alpha and       97 beta electrons
 Applying Cartesian multipole field
    Component          Value
    ---------          -----
     (2,0,0)        1.00000E-11
     (0,2,0)        2.00000E-11
     (0,0,2)       -3.00000E-11
 Nucleus-field energy     =    -0.0000000146 hartrees
 Requested basis set is 6-311++G(d,p)
 There are 178 shells and 495 basis functions
 A cutoff of  1.0D-15 yielded  11853 shell pairs
 There are    101480 function pairs (    109216 Cartesian)
 Smallest overlap matrix eigenvalue = 9.66E-08
 Linear dependence detected in AO basis
 Number of orthogonalized atomic orbitals = 489
 Maximum deviation from orthogonality = 2.719E-10
 Guess from superposition of atomic densities
 Warning:  Energy on first SCF cycle will be non-variational
 SAD guess density has 194.000000 electrons

 -----------------------------------------------------------------------
  General SCF calculation program by
  Eric Jon Sundstrom, Paul Horn, Yuezhi Mao, Dmitri Zuev, Alec White,
  David Stuck, Shaama M.S., Shane Yost, Joonho Lee, David Small,
  Daniel Levine, Susi Lehtola, Hugh Burton, Evgeny Epifanovsky,
  Bang C. Huynh
 -----------------------------------------------------------------------
 Exchange:     0.2000 Hartree-Fock + 0.0800 Slater + 0.7200 B88
 Correlation:  0.1900 VWN1RPA + 0.8100 LYP
 Using SG-1 standard quadrature grid
 A restricted SCF calculation will be
 performed using DIIS
 SCF converges when DIIS error is below 1.0e-08
 ---------------------------------------
  Cycle       Energy         DIIS error
 ---------------------------------------
    1   -3685.2107927918      2.74e-02  
    2   -3680.6285957301      1.92e-03  
    3   -3680.5657302884      2.31e-03  
    4   -3680.7360965393      4.30e-04  
    5   -3680.7413660475      1.61e-04  
    6   -3680.7419032123      9.00e-05  
    7   -3680.7421353541      2.30e-05  
    8   -3680.7421493328      1.00e-05  
    9   -3680.7421523243      2.06e-06  
   10   -3680.7421524324      8.55e-07  
   11   -3680.7421524537      1.97e-07  
   12   -3680.7421524547      9.19e-08  
   13   -3680.7421524547      2.25e-08  
   14   -3680.7421524549      4.22e-09  Convergence criterion met
 ---------------------------------------
 SCF time:   CPU 883.38s  wall 884.00s 
 SCF   energy in the final basis set =    -3680.7421524549
 Total energy in the final basis set =    -3680.7421524549

 --------------------------------------------------------------

                    Orbital Energies (a.u.)
 --------------------------------------------------------------

 Alpha MOs
 -- Occupied --
********-101.5805-101.5803-101.5790-101.5790-101.5721-101.5720 -10.2855
-10.2820 -10.2820 -10.2808 -10.2808 -10.2676 -10.2676 -10.2436 -10.2350
-10.2132 -10.2104 -10.2103  -9.4964  -9.4951  -9.4950  -9.4938  -9.4938
 -9.4869  -9.4868  -7.2615  -7.2602  -7.2600  -7.2588  -7.2586  -7.2515
 -7.2515  -7.2513  -7.2502  -7.2500  -7.2498  -7.2490  -7.2490  -7.2486
 -7.2486  -7.2479  -7.2478  -7.2417  -7.2416  -7.2412  -7.2411  -0.9716
 -0.9369  -0.9251  -0.9091  -0.8940  -0.8798  -0.8692  -0.8479  -0.8406
 -0.8025  -0.7574  -0.7491  -0.7458  -0.6666  -0.6327  -0.6294  -0.6220
 -0.5622  -0.5543  -0.5262  -0.5202  -0.4970  -0.4836  -0.4732  -0.4690
 -0.4676  -0.4595  -0.4441  -0.4424  -0.4233  -0.4124  -0.4054  -0.4039
 -0.3910  -0.3830  -0.3601  -0.3592  -0.3586  -0.3552  -0.3454  -0.3415
 -0.3392  -0.3341  -0.3332  -0.3253  -0.3160  -0.2812  -0.2746  -0.2703
 -0.2666
 -- Virtual --
 -0.0641  -0.0612  -0.0588  -0.0530  -0.0478  -0.0216  -0.0095  -0.0081
  0.0055   0.0089   0.0095   0.0146   0.0240   0.0269   0.0298   0.0322
  0.0424   0.0500   0.0506   0.0540   0.0603   0.0633   0.0661   0.0771
  0.0784   0.0813   0.0841   0.0846   0.0849   0.0940   0.0980   0.0987
  0.1025   0.1045   0.1056   0.1086   0.1158   0.1160   0.1183   0.1233
  0.1241   0.1279   0.1298   0.1300   0.1367   0.1414   0.1465   0.1504
  0.1511   0.1568   0.1587   0.1616   0.1668   0.1709   0.1729   0.1741
  0.1778   0.1807   0.1826   0.1958   0.1979   0.2005   0.2033   0.2036
  0.2114   0.2127   0.2242   0.2292   0.2305   0.2317   0.2341   0.2388
  0.2414   0.2454   0.2508   0.2547   0.2594   0.2611   0.2670   0.2675
  0.2742   0.2761   0.2817   0.2863   0.2869   0.2890   0.2928   0.2973
  0.2983   0.2984   0.3060   0.3083   0.3142   0.3179   0.3397   0.3406
  0.3477   0.3741   0.3848   0.4133   0.4140   0.4289   0.4294   0.4419
  0.4428   0.4539   0.4562   0.4639   0.4650   0.4686   0.4716   0.4830
  0.4860   0.4867   0.4988   0.5003   0.5021   0.5108   0.5143   0.5163
  0.5216   0.5303   0.5415   0.5557   0.5629   0.5673   0.5737   0.5739
  0.5861   0.5890   0.5916   0.6025   0.6049   0.6114   0.6128   0.6201
  0.6214   0.6289   0.6359   0.6418   0.6540   0.6592   0.6627   0.6647
  0.6803   0.6805   0.6900   0.7039   0.7183   0.7426   0.7693   0.7734
  0.7926   0.8119   0.8151   0.8156   0.8172   0.8304   0.8336   0.8364
  0.8368   0.8403   0.8417   0.8521   0.8527   0.8541   0.8544   0.8567
  0.8576   0.8620   0.8716   0.8786   0.8889   0.8950   0.8966   0.8982
  0.9051   0.9121   0.9136   0.9173   0.9233   0.9365   0.9447   0.9458
  0.9466   0.9542   0.9686   0.9688   0.9734   0.9761   0.9818   0.9841
  1.0010   1.0178   1.0210   1.0261   1.0334   1.0415   1.0638   1.0685
  1.0713   1.0810   1.1043   1.1122   1.1306   1.1745   1.1849   1.2052
  1.2062   1.2156   1.2268   1.2376   1.2702   1.2751   1.2829   1.2879
  1.2941   1.2984   1.3019   1.3079   1.3150   1.3192   1.3265   1.3831
  1.3968   1.3974   1.4264   1.4658   1.4778   1.4893   1.5051   1.5144
  1.5599   1.5688   1.5862   1.5903   1.6249   1.6569   1.6571   1.6618
  1.6757   1.7034   1.7348   1.7447   1.7677   1.7685   1.7919   1.8100
  1.8182   1.8230   1.8380   1.8746   1.8765   1.8861   1.9030   1.9195
  1.9304   1.9522   1.9528   1.9863   1.9909   2.0202   2.0416   2.1128
  2.1229   2.1612   2.1787   2.2221   2.2251   2.2323   2.2371   2.2485
  2.2616   2.2712   2.2789   2.3014   2.3225   2.3255   2.3435   2.3475
  2.3502   2.3583   2.3863   2.4152   2.4156   2.4235   2.4357   2.4447
  2.4575   2.4780   2.4972   2.5014   2.5321   2.5334   2.5396   2.5601
  2.5619   2.5823   2.6513   2.6635   2.6656   2.6836   2.7014   2.7031
  2.7121   2.7303   2.7401   2.7684   2.7716   2.7724   2.8029   2.8169
  2.8179   2.8284   2.8837   2.9589   2.9647   3.0533   3.0719   3.0984
  3.1132   3.1248   3.1342   3.1478   3.1901   3.2254   3.2336   3.2402
  3.2788   3.3389   3.3865   3.4952   3.5109   3.5554   3.6410   3.7071
  3.7198   3.8853   3.8925   3.9817   4.0192   4.0901   4.3231   4.8054
  4.8100   9.7446   9.7874   9.8087   9.8092   9.8167   9.8614   9.8755
 23.2846  23.5261  23.7730  23.8227  23.8545  23.9077  23.9279  23.9523
 23.9788  24.0426  24.0885  24.1446  25.7652  25.7749  25.8279  25.8585
 25.9380  25.9836  26.0092  26.0912  26.0936  26.1998  26.2417  26.3285
 26.3537  26.3768  26.5009  26.5631  26.6815  26.6922  26.8105  26.8773
 27.2148 215.7362 215.7833 215.8078 215.8091 215.8180 215.8815 215.8843
 --------------------------------------------------------------

          Ground-State Mulliken Net Atomic Charges

     Atom                 Charge (a.u.)
  ----------------------------------------
      1 C                    -0.787935
      2 C                    -1.587931
      3 Cl                    0.580628
      4 C                     0.219883
      5 Cl                    0.640808
      6 C                     0.438421
      7 Cl                    0.674206
      8 C                     0.182644
      9 Cl                    0.640731
     10 C                    -1.591717
     11 Cl                    0.584806
     12 C                    -0.094123
     13 C                    -0.510405
     14 Cl                    0.452952
     15 C                     0.043333
     16 H                     0.212434
     17 C                    -0.465865
     18 H                     0.176253
     19 C                     0.040964
     20 H                     0.212344
     21 C                    -0.514430
     22 Cl                    0.452001
  ----------------------------------------
  Sum of atomic charges =     0.000000

 -----------------------------------------------------------------
                    Cartesian Multipole Moments
 -----------------------------------------------------------------
    Charge (ESU x 10^10)
                -0.0000
    Dipole Moment (Debye)
         X       2.4883      Y      -0.0643      Z      -1.5011
       Tot       2.9068
    Quadrupole Moments (Debye-Ang)
        XX    -145.6956     XY      -0.6490     YY    -157.8005
        XZ      -8.1681     YZ      -0.3565     ZZ    -154.3205
    Octopole Moments (Debye-Ang^2)
       XXX     150.0724    XXY      -5.7982    XYY      37.0729
       YYY      -3.0330    XXZ     -55.9009    XYZ      -1.0927
       YYZ     -22.3271    XZZ      52.0584    YZZ       2.3198
       ZZZ     -66.8006
    Hexadecapole Moments (Debye-Ang^3)
      XXXX   -4793.9395   XXXY     -67.6175   XXYY   -1098.7553
      XYYY     -64.8585   YYYY   -1639.9284   XXXZ     619.8031
      XXYZ     -43.6366   XYYZ     249.4111   YYYZ    -175.3291
      XXZZ   -1300.7115   XYZZ       1.9333   YYZZ    -831.1010
      XZZZ     734.9951   YZZZ    -144.0081   ZZZZ   -3332.4862
 -----------------------------------------------------------------
 Calculating analytic gradient of the SCF energy
 Gradient of SCF Energy
            1           2           3           4           5           6
    1   0.0000054   0.0000123   0.0000139   0.0000161   0.0000368   0.0000134
    2   0.0000022   0.0000190   0.0000341   0.0000145   0.0000238   0.0000128
    3   0.0000087   0.0000019   0.0000201   0.0000080   0.0000050   0.0000142
            7           8           9          10          11          12
    1   0.0000042  -0.0000030   0.0000051  -0.0000125  -0.0000045   0.0000143
    2   0.0000116  -0.0000018  -0.0000035  -0.0000189   0.0000007  -0.0000054
    3   0.0000194   0.0000052   0.0000238   0.0000124   0.0000011  -0.0000181
           13          14          15          16          17          18
    1  -0.0000033  -0.0000082  -0.0000104  -0.0000034  -0.0000057  -0.0000116
    2   0.0000239   0.0000010  -0.0000141  -0.0000044  -0.0000060  -0.0000132
    3   0.0000050   0.0000006  -0.0000032  -0.0000025  -0.0000199  -0.0000196
           19          20          21          22
    1  -0.0000044  -0.0000134  -0.0000310  -0.0000101
    2  -0.0000080  -0.0000149  -0.0000426  -0.0000107
    3  -0.0000185  -0.0000262  -0.0000030  -0.0000144
 Max gradient component =       4.259E-05
 RMS gradient           =       1.494E-05
 Gradient time:  CPU 327.26 s  wall 327.27 s
 Geometry Optimization Parameters
   NAtoms,    NIC,     NZ,  NCons,   NDum,   NFix, NCnnct, MaxDiis
       22     171      22       0       0       0       0       0

 Cartesian Hessian Update
 Hessian updated using BFGS update


** GEOMETRY OPTIMIZATION IN DELOCALIZED INTERNAL COORDINATES **
   Searching for a Minimum

   Optimization Cycle:  19

                       Coordinates (Angstroms)
     ATOM                X               Y               Z
      1  C        -0.0057366579    0.0087432215    0.0086034539
      2  C        -0.0369956784    0.4310856541    1.3419966962
      3  Cl        1.4493352801    0.9307213223    2.1005157427
      4  C        -1.2339373878    0.4549667270    2.0666978455
      5  Cl       -1.2477207376    0.9794486697    3.7214912162
      6  C        -2.4236715005    0.0486551207    1.4468769586
      7  Cl       -3.9142289162    0.0699600067    2.3363186070
      8  C        -2.4120342495   -0.3759706239    0.1112353529
      9  Cl       -3.8846710913   -0.8778170757   -0.6587399338
     10  C        -1.2034460073   -0.3918703292   -0.5939528597
     11  Cl       -1.1715332330   -0.9174521928   -2.2546421292
     12  C         1.2751137294   -0.0206185443   -0.7545270071
     13  C         2.0955544285   -1.1565539515   -0.7613809765
     14  Cl        1.6152397506   -2.5758950785    0.1520227560
     15  C         3.2877264857   -1.2027625416   -1.4748930881
     16  H         3.8907881944   -2.1006818676   -1.4533562054
     17  C         3.6825395017   -0.0885975122   -2.2077733993
     18  H         4.6088828946   -0.1147259438   -2.7692277846
     19  C         2.8973055883    1.0592217738   -2.2258295793
     20  H         3.1951354908    1.9309395980   -2.7932252470
     21  C         1.7097942933    1.0809586500   -1.5030007366
     22  Cl        0.7368371392    2.5404379684   -1.5413054644
   Point Group: c1    Number of degrees of freedom:    60


   Energy is  -3680.742152455

 Hessian updated using BFGS update

 59 Hessian modes will be used to form the next step
  Hessian Eigenvalues:
     0.001669    0.015881    0.017491    0.020255    0.020637    0.020757
     0.021458    0.022091    0.022786    0.023886    0.024081    0.024113
     0.024116    0.024126    0.024142    0.024158    0.026761    0.055279
     0.097655    0.155195    0.159994    0.159999    0.160461    0.215676
     0.220043    0.222493    0.236776    0.237915    0.242652    0.243543
     0.249807    0.249980    0.249998    0.250070    0.256212    0.287946
     0.289595    0.292606    0.298311    0.299846    0.301010    0.302984
     0.319194    0.330686    0.356662    0.356665    0.356688    0.407383
     0.417117    0.422062    0.425645    0.456897    0.457695    0.468880
     0.477235    0.477872    0.478880    0.485757    0.525137

 Minimum search - taking simple RFO step
 Searching for Lamda that Minimizes Along All modes
 Value Taken    Lamda =   0.00000000
 Step Taken.  Stepsize is  0.001119

                             Maximum     Tolerance    Cnvgd?
         Gradient           0.000039      0.000300     YES
         Displacement       0.000477      0.001200     YES
         Energy change     -0.000000      0.000001     YES

 Final energy is   -3680.7421524548758     


 ******************************
 **  OPTIMIZATION CONVERGED  **
 ******************************

                       Coordinates (Angstroms)
     ATOM                X               Y               Z
      1  C        -0.0057366579    0.0087432215    0.0086034539
      2  C        -0.0369956784    0.4310856541    1.3419966962
      3  Cl        1.4493352801    0.9307213223    2.1005157427
      4  C        -1.2339373878    0.4549667270    2.0666978455
      5  Cl       -1.2477207376    0.9794486697    3.7214912162
      6  C        -2.4236715005    0.0486551207    1.4468769586
      7  Cl       -3.9142289162    0.0699600067    2.3363186070
      8  C        -2.4120342495   -0.3759706239    0.1112353529
      9  Cl       -3.8846710913   -0.8778170757   -0.6587399338
     10  C        -1.2034460073   -0.3918703292   -0.5939528597
     11  Cl       -1.1715332330   -0.9174521928   -2.2546421292
     12  C         1.2751137294   -0.0206185443   -0.7545270071
     13  C         2.0955544285   -1.1565539515   -0.7613809765
     14  Cl        1.6152397506   -2.5758950785    0.1520227560
     15  C         3.2877264857   -1.2027625416   -1.4748930881
     16  H         3.8907881944   -2.1006818676   -1.4533562054
     17  C         3.6825395017   -0.0885975122   -2.2077733993
     18  H         4.6088828946   -0.1147259438   -2.7692277846
     19  C         2.8973055883    1.0592217738   -2.2258295793
     20  H         3.1951354908    1.9309395980   -2.7932252470
     21  C         1.7097942933    1.0809586500   -1.5030007366
     22  Cl        0.7368371392    2.5404379684   -1.5413054644

Z-matrix Print:
$molecule
0 1
Cl
C  1 1.742166
C  2 1.399312 1 118.761292
C  3 1.399031 2 118.535875 1 179.942050 0
C  2 1.399367 1 119.974473 3 179.992939 0
C  4 1.399440 3 121.185929 2 0.063983 0
C  5 1.401564 2 119.396112 1 179.977201 0
C  3 1.491244 2 120.608628 1 -0.320233 0
C  8 1.400940 3 121.629572 2 89.500364 0
C  9 1.390373 8 122.037106 3 -179.498302 0
H  10 1.081911 9 119.680664 8 179.826840 0
C  10 1.390830 9 119.232698 8 -0.064279 0
H  12 1.083525 10 119.725994 9 179.921788 0
C  12 1.390811 10 120.510313 9 -0.069182 0
H  14 1.081853 12 121.140663 10 -179.976381 0
C  14 1.390147 12 119.161875 10 0.124160 0
Cl 7 1.735892 5 119.942533 2 -179.835084 0
Cl 5 1.735906 2 120.389404 1 0.005884 0
Cl 6 1.735976 4 120.369886 3 179.855516 0
Cl 4 1.741886 3 118.852317 2 179.965820 0
Cl 9 1.754478 8 119.584051 3 0.447796 0
Cl 16 1.754861 14 118.359000 12 179.814145 0
$end


 --------------------------------------------------------------

                    Orbital Energies (a.u.)
 --------------------------------------------------------------

 Alpha MOs
 -- Occupied --
********-101.5805-101.5803-101.5790-101.5790-101.5721-101.5720 -10.2855
-10.2820 -10.2820 -10.2808 -10.2808 -10.2676 -10.2676 -10.2436 -10.2350
-10.2132 -10.2104 -10.2103  -9.4964  -9.4951  -9.4950  -9.4938  -9.4938
 -9.4869  -9.4868  -7.2615  -7.2602  -7.2600  -7.2588  -7.2586  -7.2515
 -7.2515  -7.2513  -7.2502  -7.2500  -7.2498  -7.2490  -7.2490  -7.2486
 -7.2486  -7.2479  -7.2478  -7.2417  -7.2416  -7.2412  -7.2411  -0.9716
 -0.9369  -0.9251  -0.9091  -0.8940  -0.8798  -0.8692  -0.8479  -0.8406
 -0.8025  -0.7574  -0.7491  -0.7458  -0.6666  -0.6327  -0.6294  -0.6220
 -0.5622  -0.5543  -0.5262  -0.5202  -0.4970  -0.4836  -0.4732  -0.4690
 -0.4676  -0.4595  -0.4441  -0.4424  -0.4233  -0.4124  -0.4054  -0.4039
 -0.3910  -0.3830  -0.3601  -0.3592  -0.3586  -0.3552  -0.3454  -0.3415
 -0.3392  -0.3341  -0.3332  -0.3253  -0.3160  -0.2812  -0.2746  -0.2703
 -0.2666
 -- Virtual --
 -0.0641  -0.0612  -0.0588  -0.0530  -0.0478  -0.0216  -0.0095  -0.0081
  0.0055   0.0089   0.0095   0.0146   0.0240   0.0269   0.0298   0.0322
  0.0424   0.0500   0.0506   0.0540   0.0603   0.0633   0.0661   0.0771
  0.0784   0.0813   0.0841   0.0846   0.0849   0.0940   0.0980   0.0987
  0.1025   0.1045   0.1056   0.1086   0.1158   0.1160   0.1183   0.1233
  0.1241   0.1279   0.1298   0.1300   0.1367   0.1414   0.1465   0.1504
  0.1511   0.1568   0.1587   0.1616   0.1668   0.1709   0.1729   0.1741
  0.1778   0.1807   0.1826   0.1958   0.1979   0.2005   0.2033   0.2036
  0.2114   0.2127   0.2242   0.2292   0.2305   0.2317   0.2341   0.2388
  0.2414   0.2454   0.2508   0.2547   0.2594   0.2611   0.2670   0.2675
  0.2742   0.2761   0.2817   0.2863   0.2869   0.2890   0.2928   0.2973
  0.2983   0.2984   0.3060   0.3083   0.3142   0.3179   0.3397   0.3406
  0.3477   0.3741   0.3848   0.4133   0.4140   0.4289   0.4294   0.4419
  0.4428   0.4539   0.4562   0.4639   0.4650   0.4686   0.4716   0.4830
  0.4860   0.4867   0.4988   0.5003   0.5021   0.5108   0.5143   0.5163
  0.5216   0.5303   0.5415   0.5557   0.5629   0.5673   0.5737   0.5739
  0.5861   0.5890   0.5916   0.6025   0.6049   0.6114   0.6128   0.6201
  0.6214   0.6289   0.6359   0.6418   0.6540   0.6592   0.6627   0.6647
  0.6803   0.6805   0.6900   0.7039   0.7183   0.7426   0.7693   0.7734
  0.7926   0.8119   0.8151   0.8156   0.8172   0.8304   0.8336   0.8364
  0.8368   0.8403   0.8417   0.8521   0.8527   0.8541   0.8544   0.8567
  0.8576   0.8620   0.8716   0.8786   0.8889   0.8950   0.8966   0.8982
  0.9051   0.9121   0.9136   0.9173   0.9233   0.9365   0.9447   0.9458
  0.9466   0.9542   0.9686   0.9688   0.9734   0.9761   0.9818   0.9841
  1.0010   1.0178   1.0210   1.0261   1.0334   1.0415   1.0638   1.0685
  1.0713   1.0810   1.1043   1.1122   1.1306   1.1745   1.1849   1.2052
  1.2062   1.2156   1.2268   1.2376   1.2702   1.2751   1.2829   1.2879
  1.2941   1.2984   1.3019   1.3079   1.3150   1.3192   1.3265   1.3831
  1.3968   1.3974   1.4264   1.4658   1.4778   1.4893   1.5051   1.5144
  1.5599   1.5688   1.5862   1.5903   1.6249   1.6569   1.6571   1.6618
  1.6757   1.7034   1.7348   1.7447   1.7677   1.7685   1.7919   1.8100
  1.8182   1.8230   1.8380   1.8746   1.8765   1.8861   1.9030   1.9195
  1.9304   1.9522   1.9528   1.9863   1.9909   2.0202   2.0416   2.1128
  2.1229   2.1612   2.1787   2.2221   2.2251   2.2323   2.2371   2.2485
  2.2616   2.2712   2.2789   2.3014   2.3225   2.3255   2.3435   2.3475
  2.3502   2.3583   2.3863   2.4152   2.4156   2.4235   2.4357   2.4447
  2.4575   2.4780   2.4972   2.5014   2.5321   2.5334   2.5396   2.5601
  2.5619   2.5823   2.6513   2.6635   2.6656   2.6836   2.7014   2.7031
  2.7121   2.7303   2.7401   2.7684   2.7716   2.7724   2.8029   2.8169
  2.8179   2.8284   2.8837   2.9589   2.9647   3.0533   3.0719   3.0984
  3.1132   3.1248   3.1342   3.1478   3.1901   3.2254   3.2336   3.2402
  3.2788   3.3389   3.3865   3.4952   3.5109   3.5554   3.6410   3.7071
  3.7198   3.8853   3.8925   3.9817   4.0192   4.0901   4.3231   4.8054
  4.8100   9.7446   9.7874   9.8087   9.8092   9.8167   9.8614   9.8755
 23.2846  23.5261  23.7730  23.8227  23.8545  23.9077  23.9279  23.9523
 23.9788  24.0426  24.0885  24.1446  25.7652  25.7749  25.8279  25.8585
 25.9380  25.9836  26.0092  26.0912  26.0936  26.1998  26.2417  26.3285
 26.3537  26.3768  26.5009  26.5631  26.6815  26.6922  26.8105  26.8773
 27.2148 215.7362 215.7833 215.8078 215.8091 215.8180 215.8815 215.8843
 --------------------------------------------------------------

          Ground-State Mulliken Net Atomic Charges

     Atom                 Charge (a.u.)
  ----------------------------------------
      1 C                    -0.787935
      2 C                    -1.587931
      3 Cl                    0.580628
      4 C                     0.219883
      5 Cl                    0.640808
      6 C                     0.438421
      7 Cl                    0.674206
      8 C                     0.182644
      9 Cl                    0.640731
     10 C                    -1.591717
     11 Cl                    0.584806
     12 C                    -0.094123
     13 C                    -0.510405
     14 Cl                    0.452952
     15 C                     0.043333
     16 H                     0.212434
     17 C                    -0.465865
     18 H                     0.176253
     19 C                     0.040964
     20 H                     0.212344
     21 C                    -0.514430
     22 Cl                    0.452001
  ----------------------------------------
  Sum of atomic charges =     0.000000

 -----------------------------------------------------------------
                    Cartesian Multipole Moments
 -----------------------------------------------------------------
    Charge (ESU x 10^10)
                -0.0000
    Dipole Moment (Debye)
         X       2.4883      Y      -0.0643      Z      -1.5011
       Tot       2.9068
    Quadrupole Moments (Debye-Ang)
        XX    -145.6956     XY      -0.6490     YY    -157.8005
        XZ      -8.1681     YZ      -0.3565     ZZ    -154.3205
    Octopole Moments (Debye-Ang^2)
       XXX     150.0724    XXY      -5.7982    XYY      37.0729
       YYY      -3.0330    XXZ     -55.9009    XYZ      -1.0927
       YYZ     -22.3271    XZZ      52.0584    YZZ       2.3198
       ZZZ     -66.8006
    Hexadecapole Moments (Debye-Ang^3)
      XXXX   -4793.9395   XXXY     -67.6175   XXYY   -1098.7553
      XYYY     -64.8585   YYYY   -1639.9284   XXXZ     619.8031
      XXYZ     -43.6366   XYYZ     249.4111   YYYZ    -175.3291
      XXZZ   -1300.7115   XYZZ       1.9333   YYZZ    -831.1010
      XZZZ     734.9951   YZZZ    -144.0081   ZZZZ   -3332.4862
 -----------------------------------------------------------------
Archival summary:
1\1\november\OPT\ProcedureUnspecified\BasisUnspecified\l7123\taweetha\ThuJan901:13:082020ThuJan901:13:082020\0\\#,OPT,ProcedureUnspecified,BasisUnspecified,\\0,1\Cl\C,1,1.74217\C,2,1.39931,1,118.761\C,3,1.39903,2,118.536,1,179.942,0\C,2,1.39937,1,119.974,3,179.993,0\C,4,1.39944,3,121.186,2,0.0639829,0\C,5,1.40156,2,119.396,1,179.977,0\C,3,1.49124,2,120.609,1,-0.320233,0\C,8,1.40094,3,121.63,2,89.5004,0\C,9,1.39037,8,122.037,3,-179.498,0\H,10,1.08191,9,119.681,8,179.827,0\C,10,1.39083,9,119.233,8,-0.0642791,0\H,12,1.08352,10,119.726,9,179.922,0\C,12,1.39081,10,120.51,9,-0.0691816,0\H,14,1.08185,12,121.141,10,-179.976,0\C,14,1.39015,12,119.162,10,0.12416,0\Cl,7,1.73589,5,119.943,2,-179.835,0\Cl,5,1.73591,2,120.389,1,0.00588413,0\Cl,6,1.73598,4,120.37,3,179.856,0\Cl,4,1.74189,3,118.852,2,179.966,0\Cl,9,1.75448,8,119.584,3,0.447796,0\Cl,16,1.75486,14,118.359,12,179.814,0\\\@

 Total job time:  22261.22s(wall), 22260.16s(cpu) 
 Thu Jan  9 01:13:08 2020

        *************************************************************
        *                                                           *
        *  Thank you very much for using Q-Chem.  Have a nice day.  *
        *                                                           *
        *************************************************************


 
User input: 2 of 2 
 
                  Welcome to Q-Chem
     A Quantum Leap Into The Future Of Chemistry


 Q-Chem 5.2 (devel), Q-Chem, Inc., Pleasanton, CA (2019)

 Yihan Shao,  Zhengting Gan,  E. Epifanovsky,  A. T. B. Gilbert,  M. Wormit,  
 J. Kussmann,  A. W. Lange,  A. Behn,  Jia Deng,  Xintian Feng,  D. Ghosh,  
 M. Goldey,  P. R. Horn,  L. D. Jacobson,  I. Kaliman,  T. Kus,  A. Landau,  
 Jie Liu,  E. I. Proynov,  R. M. Richard,  R. P. Steele,  E. J. Sundstrom,  
 H. L. Woodcock III,  P. M. Zimmerman,  D. Zuev,  B. Albrecht,  E. Alguire,  
 S. A. Baeppler,  D. Barton,  Z. Benda,  Y. A. Bernard,  E. J. Berquist,  
 K. B. Bravaya,  H. Burton,  D. Casanova,  Chun-Min Chang,  Yunqing Chen,  
 A. Chien,  K. D. Closser,  M. P. Coons,  S. Coriani,  S. Dasgupta,  
 A. L. Dempwolff,  M. Diedenhofen,  Hainam Do,  R. G. Edgar,  Po-Tung Fang,  
 S. Faraji,  S. Fatehi,  Qingguo Feng,  K. D. Fenk,  J. Fosso-Tande,  
 J. Gayvert,  Qinghui Ge,  A. Ghysels,  G. Gidofalvi,  J. Gomes,  
 J. Gonthier,  A. Gunina,  D. Hait,  M. W. D. Hanson-Heine,  
 P. H. P. Harbach,  A. W. Hauser,  M. F. Herbst,  J. E. Herr,  
 E. G. Hohenstein,  Z. C. Holden,  Kerwin Hui,  B. C. Huynh,  T.-C. Jagau,  
 Hyunjun Ji,  B. Kaduk,  K. Khistyaev,  Jaehoon Kim,  P. Klunzinger,  K. Koh,  
 D. Kosenkov,  L. Koulias,  T. Kowalczyk,  C. M. Krauter,  A. Kunitsa,  
 Ka Un Lao,  A. Laurent,  K. V. Lawler,  Joonho Lee,  D. Lefrancois,  
 S. Lehtola,  D. S. Levine,  Yi-Pei Li,  You-Sheng Lin,  Fenglai Liu,  
 E. Livshits,  A. Luenser,  P. Manohar,  E. Mansoor,  S. F. Manzer,  
 Shan-Ping Mao,  Yuezhi Mao,  N. Mardirossian,  A. V. Marenich,  
 T. Markovich,  L. A. Martinez-Martinez,  S. A. Maurer,  N. J. Mayhall,  
 S. C. McKenzie,  J.-M. Mewes,  P. Morgante,  A. F. Morrison,  
 J. W. Mullinax,  K. Nanda,  T. S. Nguyen-Beck,  R. Olivares-Amaya,  
 J. A. Parkhill,  Zheng Pei,  T. M. Perrine,  F. Plasser,  P. Pokhilko,  
 S. Prager,  A. Prociuk,  E. Ramos,  D. R. Rehn,  F. Rob,  M. Scheurer,  
 M. Schneider,  N. Sergueev,  S. M. Sharada,  S. Sharma,  D. W. Small,  
 T. Stauch,  T. Stein,  Yu-Chuan Su,  A. J. W. Thom,  A. Tkatchenko,  
 T. Tsuchimochi,  N. M. Tubman,  L. Vogt,  M. L. Vidal,  O. Vydrov,  
 M. A. Watson,  J. Wenzel,  M. de Wergifosse,  T. A. Wesolowski,  A. White,  
 J. Witte,  A. Yamada,  Jun Yang,  K. Yao,  S. Yeganeh,  S. R. Yost,  
 Zhi-Qiang You,  A. Zech,  Igor Ying Zhang,  Xing Zhang,  Yan Zhao,  
 Ying Zhu,  B. R. Brooks,  G. K. L. Chan,  C. J. Cramer,  M. S. Gordon,  
 W. J. Hehre,  A. Klamt,  M. W. Schmidt,  C. D. Sherrill,  D. G. Truhlar,  
 A. Aspuru-Guzik,  R. Baer,  A. T. Bell,  N. A. Besley,  Jeng-Da Chai,  
 A. E. DePrince, III,  R. A. DiStasio Jr.,  A. Dreuw,  B. D. Dunietz,  
 T. R. Furlani,  Chao-Ping Hsu,  Yousung Jung,  Jing Kong,  D. S. Lambrecht,  
 WanZhen Liang,  C. Ochsenfeld,  V. A. Rassolov,  L. V. Slipchenko,  
 J. E. Subotnik,  T. Van Voorhis,  J. M. Herbert,  A. I. Krylov,  
 P. M. W. Gill,  M. Head-Gordon

 Contributors to earlier versions of Q-Chem not listed above: 
 R. D. Adamson,  B. Austin,  J. Baker,  G. J. O. Beran,  K. Brandhorst,  
 S. T. Brown,  E. F. C. Byrd,  A. K. Chakraborty,  C.-L. Cheng,  
 Siu Hung Chien,  D. M. Chipman,  D. L. Crittenden,  H. Dachsel,  
 R. J. Doerksen,  A. D. Dutoi,  L. Fusti-Molnar,  W. A. Goddard III,  
 A. Golubeva-Zadorozhnaya,  S. R. Gwaltney,  G. Hawkins,  A. Heyden,  
 S. Hirata,  G. Kedziora,  F. J. Keil,  C. Kelley,  Jihan Kim,  R. A. King,  
 R. Z. Khaliullin,  P. P. Korambath,  W. Kurlancheek,  A. M. Lee,  M. S. Lee,  
 S. V. Levchenko,  Ching Yeh Lin,  D. Liotard,  R. C. Lochan,  I. Lotan,  
 P. E. Maslen,  N. Nair,  D. P. O'Neill,  D. Neuhauser,  E. Neuscamman,  
 C. M. Oana,  R. Olson,  B. Peters,  R. Peverati,  P. A. Pieniazek,  
 Y. M. Rhee,  J. Ritchie,  M. A. Rohrdanz,  E. Rosta,  N. J. Russ,  
 H. F. Schaefer III,  N. E. Schultz,  N. Shenvi,  A. C. Simmonett,  A. Sodt,  
 D. Stuck,  K. S. Thanthiriwatte,  V. Vanovschi,  Tao Wang,  A. Warshel,  
 C. F. Williams,  Q. Wu,  X. Xu,  W. Zhang

 Please cite Q-Chem as follows:
 Y. Shao et al., Mol. Phys. 113, 184-215 (2015)
 DOI: 10.1080/00268976.2014.952696

 Q-Chem 5.2.1 for Intel X86 EM64T Linux

 Parts of Q-Chem use Armadillo 8.300.2 (Tropical Shenanigans).
 http://arma.sourceforge.net/

 Q-Chem begins on Thu Jan  9 01:13:08 2020  

Host: 
0

     Scratch files written to /scratch/taweetham/qchem7167//
NAlpha2: 194
NElect   194
Mult     1
The previous job contains 0 fragments, simply inherited here

 Q-Chem warning in module libgen/rem_setup.C, line 2168:

 Setting Thresh to 1e-14


Checking the input file for inconsistencies... 	...done.

--------------------------------------------------------------
User input:
--------------------------------------------------------------

$MOLECULE
READ
$END

$REM
   JOB_TYPE 	FREQUENCY
   BASIS 	6-311++G**
   METHOD	B3LYP
   SCF_GUESS_ALWAYS     TRUE
   S2THRESH     15
   THRESH       15
   MEM_TOTAL    10000
$END

--------------------------------------------------------------
 ----------------------------------------------------------------
             Standard Nuclear Orientation (Angstroms)
    I     Atom           X                Y                Z
 ----------------------------------------------------------------
    1      C       0.3015325082     0.0051890687    -0.0053737808
    2      C      -0.4181096142     1.2048764420    -0.0177518769
    3      Cl      0.4578634839     2.7104106987    -0.0320485949
    4      C      -1.8175376853     1.2104929897    -0.0167293006
    5      Cl     -2.6892037930     2.7117167866    -0.0284637382
    6      C      -2.5120914420    -0.0069389091    -0.0029829237
    7      Cl     -4.2479637498    -0.0132514678     0.0024241403
    8      C      -1.8080787488    -1.2188097566     0.0077931774
    9      Cl     -2.6663811935    -2.7276031213     0.0229776196
   10      C      -0.4088337006    -1.2003417820     0.0068012457
   11      Cl      0.4814273294    -2.6978014782     0.0207054509
   12      C       1.7927612560     0.0078855647     0.0007482396
   13      C       2.5183755684     0.0266238872     1.1993523910
   14      Cl      1.6600030321     0.0555597862     2.7296782079
   15      C       3.9083250848     0.0202649343     1.2219109090
   16      H       4.4290484308     0.0345250929     2.1700934983
   17      C       4.6055378446    -0.0065327042     0.0187771530
   18      H       5.6890195283    -0.0138969932     0.0250230850
   19      C       3.9227282670    -0.0241479997    -1.1927789621
   20      H       4.4556432418    -0.0456966052    -2.1340917405
   21      C       2.5323840652    -0.0161334132    -1.1887952107
   22      Cl      1.6939212662    -0.0384136410    -2.7297937450
 ----------------------------------------------------------------
 Molecular Point Group                 C1    NOp =  1
 Largest Abelian Subgroup              C1    NOp =  1
 Nuclear Repulsion Energy =        2462.54771007 hartrees
 There are       97 alpha and       97 beta electrons
 Requested basis set is 6-311++G(d,p)
 There are 178 shells and 495 basis functions

 Total QAlloc Memory Limit  10000 MB
 Mega-Array Size       188 MB
 MEM_STATIC part       192 MB
 A cutoff of  1.0D-15 yielded  11853 shell pairs
 There are    101480 function pairs (    109216 Cartesian)
 Smallest overlap matrix eigenvalue = 9.66E-08
 Linear dependence detected in AO basis
 Number of orthogonalized atomic orbitals = 489
 Maximum deviation from orthogonality = 3.314E-10
 Guess from superposition of atomic densities
 Warning:  Energy on first SCF cycle will be non-variational
 SAD guess density has 194.000000 electrons

 -----------------------------------------------------------------------
  General SCF calculation program by
  Eric Jon Sundstrom, Paul Horn, Yuezhi Mao, Dmitri Zuev, Alec White,
  David Stuck, Shaama M.S., Shane Yost, Joonho Lee, David Small,
  Daniel Levine, Susi Lehtola, Hugh Burton, Evgeny Epifanovsky,
  Bang C. Huynh
 -----------------------------------------------------------------------
 Exchange:     0.2000 Hartree-Fock + 0.0800 Slater + 0.7200 B88
 Correlation:  0.1900 VWN1RPA + 0.8100 LYP
 Using SG-1 standard quadrature grid
 A restricted SCF calculation will be
 performed using DIIS
 SCF converges when DIIS error is below 1.0e-08
 ---------------------------------------
  Cycle       Energy         DIIS error
 ---------------------------------------
    1   -3685.2115513132      2.74e-02  
    2   -3680.6288281235      1.92e-03  
    3   -3680.5659100015      2.31e-03  
    4   -3680.7363339526      4.30e-04  
    5   -3680.7415993554      1.61e-04  
    6   -3680.7421370778      9.01e-05  
    7   -3680.7423695585      2.31e-05  
    8   -3680.7423835955      1.00e-05  
    9   -3680.7423865798      2.05e-06  
   10   -3680.7423866884      8.55e-07  
   11   -3680.7423867093      1.97e-07  
   12   -3680.7423867103      9.19e-08  
   13   -3680.7423867106      2.26e-08  
   14   -3680.7423867104      4.23e-09  Convergence criterion met
 ---------------------------------------
 SCF time:   CPU 850.58s  wall 850.00s 
 SCF   energy in the final basis set =    -3680.7423867104
 Total energy in the final basis set =    -3680.7423867104

 --------------------------------------------------------------

                    Orbital Energies (a.u.)
 --------------------------------------------------------------

 Alpha MOs
 -- Occupied --
********-101.5805-101.5804-101.5791-101.5791-101.5722-101.5721 -10.2855
-10.2820 -10.2820 -10.2808 -10.2808 -10.2676 -10.2676 -10.2436 -10.2349
-10.2132 -10.2103 -10.2103  -9.4963  -9.4951  -9.4950  -9.4939  -9.4938
 -9.4869  -9.4868  -7.2612  -7.2602  -7.2601  -7.2588  -7.2588  -7.2515
 -7.2515  -7.2512  -7.2503  -7.2500  -7.2499  -7.2490  -7.2489  -7.2488
 -7.2487  -7.2479  -7.2478  -7.2418  -7.2417  -7.2412  -7.2412  -0.9716
 -0.9370  -0.9251  -0.9091  -0.8940  -0.8799  -0.8692  -0.8479  -0.8407
 -0.8024  -0.7574  -0.7491  -0.7458  -0.6666  -0.6327  -0.6294  -0.6220
 -0.5622  -0.5544  -0.5263  -0.5202  -0.4970  -0.4836  -0.4732  -0.4690
 -0.4676  -0.4595  -0.4441  -0.4424  -0.4233  -0.4124  -0.4054  -0.4039
 -0.3910  -0.3830  -0.3601  -0.3592  -0.3586  -0.3552  -0.3454  -0.3415
 -0.3392  -0.3341  -0.3332  -0.3253  -0.3160  -0.2812  -0.2746  -0.2702
 -0.2666
 -- Virtual --
 -0.0641  -0.0613  -0.0588  -0.0530  -0.0478  -0.0216  -0.0094  -0.0081
  0.0055   0.0089   0.0095   0.0147   0.0240   0.0270   0.0298   0.0322
  0.0429   0.0500   0.0507   0.0541   0.0602   0.0633   0.0663   0.0771
  0.0784   0.0812   0.0843   0.0845   0.0849   0.0941   0.0980   0.0988
  0.1025   0.1046   0.1057   0.1085   0.1158   0.1161   0.1183   0.1232
  0.1242   0.1289   0.1298   0.1301   0.1367   0.1414   0.1466   0.1503
  0.1512   0.1570   0.1590   0.1619   0.1668   0.1710   0.1734   0.1745
  0.1779   0.1810   0.1831   0.1960   0.1976   0.2003   0.2033   0.2037
  0.2116   0.2127   0.2246   0.2292   0.2312   0.2319   0.2340   0.2391
  0.2410   0.2454   0.2510   0.2547   0.2597   0.2610   0.2669   0.2671
  0.2738   0.2759   0.2816   0.2864   0.2869   0.2890   0.2931   0.2969
  0.2983   0.2984   0.3064   0.3081   0.3147   0.3178   0.3401   0.3406
  0.3481   0.3740   0.3849   0.4133   0.4138   0.4291   0.4292   0.4419
  0.4430   0.4538   0.4565   0.4640   0.4652   0.4686   0.4717   0.4830
  0.4854   0.4869   0.4991   0.5005   0.5022   0.5107   0.5145   0.5164
  0.5216   0.5306   0.5417   0.5556   0.5628   0.5675   0.5737   0.5740
  0.5861   0.5895   0.5920   0.6024   0.6051   0.6114   0.6132   0.6201
  0.6213   0.6290   0.6359   0.6418   0.6539   0.6592   0.6624   0.6649
  0.6803   0.6806   0.6901   0.7039   0.7182   0.7426   0.7695   0.7734
  0.7926   0.8119   0.8151   0.8157   0.8175   0.8304   0.8337   0.8365
  0.8368   0.8403   0.8420   0.8523   0.8528   0.8542   0.8544   0.8567
  0.8576   0.8620   0.8715   0.8788   0.8890   0.8951   0.8967   0.8982
  0.9051   0.9123   0.9135   0.9173   0.9234   0.9366   0.9447   0.9456
  0.9467   0.9543   0.9686   0.9688   0.9734   0.9761   0.9819   0.9841
  1.0010   1.0178   1.0211   1.0261   1.0335   1.0415   1.0639   1.0684
  1.0714   1.0810   1.1043   1.1122   1.1306   1.1747   1.1848   1.2052
  1.2062   1.2156   1.2268   1.2376   1.2703   1.2751   1.2829   1.2879
  1.2939   1.2984   1.3019   1.3079   1.3150   1.3193   1.3265   1.3833
  1.3967   1.3974   1.4264   1.4658   1.4778   1.4893   1.5050   1.5145
  1.5599   1.5687   1.5862   1.5903   1.6249   1.6568   1.6570   1.6618
  1.6756   1.7033   1.7348   1.7447   1.7677   1.7685   1.7919   1.8100
  1.8183   1.8231   1.8380   1.8747   1.8765   1.8861   1.9030   1.9195
  1.9304   1.9522   1.9529   1.9864   1.9910   2.0201   2.0415   2.1129
  2.1228   2.1612   2.1787   2.2221   2.2251   2.2322   2.2371   2.2484
  2.2616   2.2712   2.2790   2.3014   2.3225   2.3255   2.3435   2.3474
  2.3503   2.3583   2.3864   2.4152   2.4156   2.4234   2.4354   2.4447
  2.4575   2.4780   2.4972   2.5014   2.5321   2.5335   2.5395   2.5601
  2.5619   2.5822   2.6513   2.6635   2.6655   2.6836   2.7014   2.7031
  2.7121   2.7303   2.7402   2.7684   2.7716   2.7724   2.8028   2.8169
  2.8179   2.8285   2.8837   2.9588   2.9647   3.0532   3.0719   3.0984
  3.1132   3.1248   3.1342   3.1478   3.1900   3.2254   3.2335   3.2402
  3.2788   3.3389   3.3864   3.4952   3.5108   3.5554   3.6409   3.7071
  3.7197   3.8853   3.8924   3.9817   4.0192   4.0900   4.3230   4.8054
  4.8100   9.7447   9.7873   9.8088   9.8092   9.8166   9.8613   9.8754
 23.2846  23.5261  23.7730  23.8227  23.8545  23.9077  23.9279  23.9523
 23.9788  24.0426  24.0885  24.1446  25.7653  25.7746  25.8276  25.8586
 25.9379  25.9834  26.0090  26.0912  26.0935  26.1997  26.2418  26.3288
 26.3536  26.3765  26.5010  26.5627  26.6815  26.6919  26.8103  26.8772
 27.2146 215.7363 215.7832 215.8078 215.8091 215.8180 215.8814 215.8842
 --------------------------------------------------------------

          Ground-State Mulliken Net Atomic Charges

     Atom                 Charge (a.u.)
  ----------------------------------------
      1 C                    -0.802165
      2 C                    -1.570141
      3 Cl                    0.575204
      4 C                     0.222419
      5 Cl                    0.640989
      6 C                     0.428117
      7 Cl                    0.674321
      8 C                     0.185245
      9 Cl                    0.640798
     10 C                    -1.575549
     11 Cl                    0.579790
     12 C                    -0.090396
     13 C                    -0.506179
     14 Cl                    0.453009
     15 C                     0.034615
     16 H                     0.212264
     17 C                    -0.464739
     18 H                     0.176312
     19 C                     0.032409
     20 H                     0.212230
     21 C                    -0.511694
     22 Cl                    0.453140
  ----------------------------------------
  Sum of atomic charges =     0.000000

 -----------------------------------------------------------------
                    Cartesian Multipole Moments
 -----------------------------------------------------------------
    Charge (ESU x 10^10)
                 0.0000
    Dipole Moment (Debye)
         X       2.9081      Y      -0.0124      Z       0.0144
       Tot       2.9082
    Quadrupole Moments (Debye-Ang)
        XX    -138.9449     XY      -0.0685     YY    -159.4886
        XZ       0.0867     YZ       0.0438     ZZ    -157.5620
    Octopole Moments (Debye-Ang^2)
       XXX      72.1594    XXY      -0.4514    XYY     -17.2525
       YYY       0.0096    XXZ       0.4706    XYZ       0.2589
       YYZ      -0.0336    XZZ      -4.1982    YZZ      -0.0440
       ZZZ       0.0332
    Hexadecapole Moments (Debye-Ang^3)
      XXXX   -5321.8557   XXXY      -2.5631   XXYY   -1430.8602
      XYYY       0.1466   YYYY   -2499.3185   XXXZ       0.9634
      XXYZ       1.2571   XYYZ      -0.3422   YYYZ      -1.6155
      XXZZ   -1211.3248   XYZZ      -0.2568   YYZZ    -705.3833
      XZZZ       0.1248   YZZZ       1.1078   ZZZZ   -1505.4405
 -----------------------------------------------------------------
 Calculating MO derivatives via CPSCF
    1     0    69    0.0170988  
    2     0    69    0.0054897  
    3     0    69    0.0006831  
    4     4    65    0.0000686  
    5    57    12    0.0000058  
    6    69     0    0.0000004  Converged
 Time for AOints: 1503.3 s (CPU) 1503.4 s (wall)
 ------------------------------------------------------------------------------
                     AOints        : Timing summary (seconds)
 ------------------------------------------------------------------------------
     job step          cpu (% of tot)      sys (% of tot)     wall (% of tot)
 ------------------------------------------------------------------------------
  AOints            0.1503E+04 (10.1)   0.1000E-04 ( 2.8)   0.1503E+04 (10.1)
 ------------------------------------------------------------------------------
   Grand Totals     0.1494E+05          0.3590E-03          0.1494E+05
 ------------------------------------------------------------------------------
 Polarizability Matrix (a.u.)
            1           2           3
    1-286.5341999   0.2219415   0.0903163
    2   0.2219415-215.4492561  -0.1871701
    3   0.0903163  -0.1871701-183.0131180
 Calculating analytic Hessian of the SCF energy

 Direct stationary perturbation theory relativistic correction:

 rels  =       5.537807884822
 relv  =     -21.586582855421
 rel2e =       6.109149247465
 E_rel =      -9.939625723133

 Hessian of the SCF Energy
            1           2           3           4           5           6
    1   0.6376359  -0.0008633   0.0011309  -0.1659189   0.1188865  -0.0013646
    2  -0.0008633   0.6209567  -0.0043331   0.0569599  -0.2377155   0.0019233
    3   0.0011309  -0.0043331   0.1686518  -0.0007359   0.0019032  -0.0570807
    4  -0.1659189   0.0569599  -0.0007359   0.5918446  -0.0470076   0.0005312
    5   0.1188865  -0.2377155   0.0019032  -0.0470076   0.5320064  -0.0041228
    6  -0.0013646   0.0019233  -0.0570807   0.0005312  -0.0041228   0.1154985
    7   0.0047686   0.0000760  -0.0000137  -0.0707756  -0.0524881   0.0004946
    8  -0.0197210  -0.0409700   0.0004473  -0.0555345  -0.1323773   0.0009615
    9   0.0001829   0.0004024   0.0041180   0.0004699   0.0009287  -0.0234064
   10  -0.0244187   0.0760089  -0.0007620  -0.2972880  -0.0300503   0.0003422
   11   0.0236746   0.0310560  -0.0002279   0.0326541  -0.0957931   0.0003010
   12  -0.0002007  -0.0002804   0.0045803  -0.0000356   0.0003668  -0.0549662
   13  -0.0030194  -0.0041483   0.0000385  -0.0203492   0.0330903  -0.0002604
   14  -0.0003251   0.0027748   0.0000103   0.0123160  -0.0178338   0.0001492
   15   0.0000035   0.0000065   0.0036002  -0.0001098   0.0001410   0.0028743
   16   0.0006017   0.0002590   0.0000098  -0.0268325  -0.0233235   0.0002752
   17   0.0002641  -0.0666070   0.0007107  -0.0811567   0.0320529  -0.0001499
   18  -0.0000203   0.0007056   0.0015043   0.0008503  -0.0002544   0.0036125
   19  -0.0019123  -0.0000118   0.0000236   0.0039540  -0.0025329   0.0000235
   20  -0.0000083   0.0003981  -0.0000141   0.0008439  -0.0032799   0.0000716
   21   0.0000005  -0.0000275  -0.0010671  -0.0000353   0.0000828   0.0036505
   22  -0.0235764  -0.0763848   0.0008172  -0.0543198   0.0300250  -0.0002307
   23  -0.0240641   0.0302262  -0.0003296   0.0294258  -0.0166814   0.0001556
   24   0.0002645  -0.0002490   0.0045715  -0.0002754   0.0001778   0.0012196
   25  -0.0030320   0.0040995  -0.0000527   0.0003729  -0.0000527   0.0000048
   26   0.0002923   0.0028099   0.0000024   0.0000902  -0.0000511   0.0000016
   27   0.0000024   0.0000136   0.0036044   0.0000182  -0.0000143  -0.0007787
   28  -0.1643042  -0.0560953   0.0005122   0.0650010  -0.0285838   0.0002349
   29  -0.1179652  -0.2384981   0.0018024   0.0296334  -0.0631555   0.0006555
   30   0.0012701   0.0018432  -0.0571567  -0.0003909   0.0007416   0.0049198
   31   0.0045532   0.0003412  -0.0000268  -0.0011109  -0.0018706   0.0000374
   32   0.0200277  -0.0408975   0.0004433  -0.0048343   0.0013163   0.0000108
   33  -0.0002016   0.0004754   0.0041229   0.0000719   0.0000096   0.0039439
   34  -0.2159069  -0.0004092  -0.0005644  -0.0217208   0.0117341  -0.0000866
   35  -0.0002298  -0.0757719  -0.0002177   0.0267633   0.0039800   0.0000650
   36  -0.0006703  -0.0001594  -0.0771714  -0.0002976   0.0000383   0.0040936
   37  -0.0223783  -0.0004445  -0.0266835  -0.0009271  -0.0030538  -0.0000053
   38  -0.0002368   0.0031258   0.0000930   0.0002168  -0.0009227  -0.0012696
   39  -0.0108791  -0.0000006   0.0049524   0.0032015   0.0006082  -0.0009939
   40  -0.0019542  -0.0000610  -0.0026668   0.0003576  -0.0000162  -0.0013485
   41   0.0000629  -0.0022669   0.0000193   0.0005781  -0.0002441   0.0006134
   42   0.0025603   0.0000253  -0.0014600  -0.0011838  -0.0006135  -0.0009909
   43   0.0014804   0.0000024  -0.0022070  -0.0006049  -0.0004151   0.0000362
   44  -0.0000692   0.0058696  -0.0001843  -0.0008501  -0.0003374  -0.0000060
   45  -0.0021207  -0.0001683  -0.0045310  -0.0002630  -0.0008987   0.0001010
   46  -0.0002169  -0.0000169  -0.0012580  -0.0001838  -0.0002836   0.0000214
   47   0.0000090   0.0002779   0.0000109  -0.0000549   0.0001396   0.0000792
   48   0.0001876   0.0000006   0.0002332   0.0000013  -0.0000298   0.0000237
   49   0.0008870  -0.0000084   0.0000164  -0.0001474  -0.0002288  -0.0000049
   50   0.0000019  -0.0011384  -0.0000074   0.0000707   0.0001029   0.0000012
   51   0.0000045   0.0000162  -0.0013769  -0.0000069  -0.0000090   0.0000597
   52  -0.0000547  -0.0000043  -0.0000008   0.0000033  -0.0000463   0.0000009
   53   0.0000028  -0.0006060   0.0000146   0.0001150   0.0000512  -0.0000005
   54  -0.0000007   0.0000137   0.0001064  -0.0000025  -0.0000021  -0.0000027
   55   0.0014510   0.0000532   0.0022736  -0.0005961  -0.0004104  -0.0000173
   56   0.0000210   0.0058852  -0.0001948  -0.0008526  -0.0002948   0.0000108
   57   0.0021869  -0.0002258  -0.0044822   0.0003066   0.0009071   0.0000835
   58  -0.0002229   0.0000267   0.0012546  -0.0001891  -0.0002839  -0.0000156
   59  -0.0000026   0.0002820  -0.0000178  -0.0000556   0.0001369  -0.0000799
   60  -0.0001929  -0.0000035   0.0002481   0.0000004   0.0000198   0.0000231
   61  -0.0226038   0.0005729   0.0263497  -0.0009679  -0.0030486   0.0000596
   62   0.0002671   0.0030876   0.0000423   0.0000948  -0.0008927   0.0012403
   63   0.0104770   0.0000142   0.0053479  -0.0032352  -0.0005831  -0.0010021
   64  -0.0018769   0.0000375   0.0025440   0.0003941  -0.0000381   0.0012736
   65  -0.0000298  -0.0022791   0.0000276   0.0005918  -0.0002057  -0.0006121
   66  -0.0026195   0.0000076  -0.0013150   0.0011199   0.0006031  -0.0008826
            7           8           9          10          11          12
    1   0.0047686  -0.0197210   0.0001829  -0.0244187   0.0236746  -0.0002007
    2   0.0000760  -0.0409700   0.0004024   0.0760089   0.0310560  -0.0002804
    3  -0.0000137   0.0004473   0.0041180  -0.0007620  -0.0002279   0.0045803
    4  -0.0707756  -0.0555345   0.0004699  -0.2972880   0.0326541  -0.0000356
    5  -0.0524881  -0.1323773   0.0009287  -0.0300503  -0.0957931   0.0003668
    6   0.0004946   0.0009615  -0.0234064   0.0003422   0.0003010  -0.0549662
    7   0.1001102   0.0792661  -0.0007177  -0.0207155  -0.0330786   0.0003188
    8   0.0792661   0.1917223  -0.0016964  -0.0112136  -0.0174591   0.0001883
    9  -0.0007177  -0.0016964   0.0122009   0.0001495   0.0002016   0.0032387
   10  -0.0207155  -0.0112136   0.0001495   0.5880362   0.0369143  -0.0010787
   11  -0.0330786  -0.0174591   0.0002016   0.0369143   0.5388325  -0.0043066
   12   0.0003188   0.0001883   0.0032387  -0.0010787  -0.0043066   0.1059926
   13  -0.0079963   0.0038067  -0.0000282  -0.0720897   0.0569429  -0.0004262
   14  -0.0039322   0.0031569  -0.0000235   0.0567229  -0.1361852   0.0008915
   15   0.0000490  -0.0000333  -0.0007089  -0.0003862   0.0008499  -0.0219111
   16  -0.0022453   0.0008146   0.0000029  -0.1437942  -0.1163397   0.0013554
   17   0.0044728   0.0020739  -0.0000110  -0.0537653  -0.2460754   0.0021474
   18  -0.0000398   0.0000120   0.0035594   0.0007617   0.0022507  -0.0528748
   19  -0.0013106  -0.0006419   0.0000053  -0.0382357  -0.0028721   0.0001518
   20  -0.0012510  -0.0001763   0.0000033  -0.0231365  -0.0002822   0.0000851
   21   0.0000174   0.0000048   0.0001504   0.0003669   0.0000508   0.0033977
   22   0.0006661  -0.0005215  -0.0000184   0.0620394   0.0279365  -0.0003520
   23  -0.0004035   0.0000673  -0.0000014  -0.0269631  -0.0546535   0.0006083
   24   0.0000112  -0.0000059  -0.0008507   0.0002556   0.0005801   0.0035373
   25  -0.0004499  -0.0009188   0.0000077  -0.0011623   0.0016390  -0.0000119
   26  -0.0009701  -0.0014663   0.0000104   0.0044279   0.0011530  -0.0000009
   27   0.0000078   0.0000108  -0.0001262  -0.0000568   0.0000106   0.0034193
   28  -0.0011693   0.0048048  -0.0000392  -0.0538978  -0.0297156   0.0003263
   29   0.0018487   0.0013779   0.0000448  -0.0303086  -0.0172055   0.0002114
   30  -0.0000259   0.0000415   0.0039487   0.0003762   0.0002203   0.0011930
   31   0.0003509  -0.0000527   0.0000022   0.0006546   0.0004073  -0.0000119
   32   0.0000750  -0.0019812   0.0000223   0.0005194   0.0000765  -0.0000025
   33  -0.0000002   0.0000191   0.0001806  -0.0000286  -0.0000184  -0.0008502
   34  -0.0023796  -0.0023789   0.0000320   0.0009470   0.0023455  -0.0000427
   35   0.0036895  -0.0025644   0.0000029   0.0013492  -0.0034521   0.0000866
   36  -0.0000453  -0.0000039  -0.0023781   0.0000061   0.0000734   0.0052109
   37   0.0002968   0.0011767  -0.0007592  -0.0004825  -0.0000200   0.0007766
   38   0.0014942  -0.0010431   0.0007250  -0.0000443  -0.0000962   0.0000716
   39  -0.0000409  -0.0006478  -0.0001698   0.0000648  -0.0002132  -0.0001702
   40  -0.0001330  -0.0001357  -0.0001230   0.0004197  -0.0002272   0.0001539
   41   0.0001122   0.0002800   0.0001699  -0.0002307  -0.0001202  -0.0001111
   42   0.0001180   0.0000549   0.0002768   0.0002385   0.0000865   0.0000192
   43   0.0004423  -0.0001186   0.0002533   0.0000120  -0.0000308   0.0000376
   44  -0.0001195   0.0000452  -0.0000497   0.0000321   0.0002238   0.0001037
   45   0.0002233   0.0003644  -0.0001992   0.0000009  -0.0000982   0.0001902
   46   0.0000620   0.0001081  -0.0000340  -0.0000092  -0.0000161   0.0000573
   47  -0.0000150  -0.0001110  -0.0000180  -0.0000242   0.0000051  -0.0000031
   48  -0.0000123   0.0000087   0.0000057  -0.0000127   0.0000080  -0.0000164
   49  -0.0002103   0.0002471  -0.0000044   0.0000611   0.0001210   0.0000007
   50  -0.0001718   0.0002094   0.0000001   0.0000153  -0.0000385  -0.0000004
   51   0.0000212  -0.0000184   0.0002101   0.0000020  -0.0000002   0.0000006
   52   0.0000000   0.0000102  -0.0000002   0.0000188  -0.0000307  -0.0000002
   53   0.0000132  -0.0000454   0.0000007  -0.0000119  -0.0000168  -0.0000008
   54   0.0000002   0.0000014   0.0000094   0.0000001   0.0000002  -0.0000075
   55   0.0004029  -0.0000825  -0.0002459   0.0000124  -0.0000324  -0.0000374
   56  -0.0001369   0.0000297   0.0000434   0.0000363   0.0002297  -0.0000910
   57  -0.0002257  -0.0003498  -0.0001958  -0.0000034   0.0000884   0.0001939
   58   0.0000599   0.0001089   0.0000333  -0.0000097  -0.0000159  -0.0000564
   59  -0.0000127  -0.0001111   0.0000190  -0.0000242   0.0000057   0.0000031
   60   0.0000139  -0.0000022   0.0000050   0.0000122  -0.0000085  -0.0000174
   61   0.0003336   0.0011269   0.0007549  -0.0004622  -0.0000154  -0.0007711
   62   0.0014501  -0.0009891  -0.0006890  -0.0000333  -0.0000874  -0.0000819
   63  -0.0000294   0.0006806  -0.0001634  -0.0000522   0.0002217  -0.0001672
   64  -0.0001067  -0.0001496   0.0000762   0.0003820  -0.0002426  -0.0001529
   65   0.0000825   0.0003318  -0.0000855  -0.0002300  -0.0001191   0.0001149
   66  -0.0001244  -0.0000378   0.0002948  -0.0001962  -0.0000712   0.0000076
           13          14          15          16          17          18
    1  -0.0030194  -0.0003251   0.0000035   0.0006017   0.0002641  -0.0000203
    2  -0.0041483   0.0027748   0.0000065   0.0002590  -0.0666070   0.0007056
    3   0.0000385   0.0000103   0.0036002   0.0000098   0.0007107   0.0015043
    4  -0.0203492   0.0123160  -0.0001098  -0.0268325  -0.0811567   0.0008503
    5   0.0330903  -0.0178338   0.0001410  -0.0233235   0.0320529  -0.0002544
    6  -0.0002604   0.0001492   0.0028743   0.0002752  -0.0001499   0.0036125
    7  -0.0079963  -0.0039322   0.0000490  -0.0022453   0.0044728  -0.0000398
    8   0.0038067   0.0031569  -0.0000333   0.0008146   0.0020739   0.0000120
    9  -0.0000282  -0.0000235  -0.0007089   0.0000029  -0.0000110   0.0035594
   10  -0.0720897   0.0567229  -0.0003862  -0.1437942  -0.0537653   0.0007617
   11   0.0569429  -0.1361852   0.0008499  -0.1163397  -0.2460754   0.0022507
   12  -0.0004262   0.0008915  -0.0219111   0.0013554   0.0021474  -0.0528748
   13   0.1030601  -0.0807158   0.0005740   0.0012043  -0.0002695   0.0000183
   14  -0.0807158   0.1957503  -0.0014981   0.0201516  -0.0391677   0.0003502
   15   0.0005740  -0.0014981   0.0108193  -0.0001903   0.0003901   0.0032112
   16   0.0012043   0.0201516  -0.0001903   0.5100839  -0.0005377  -0.0008511
   17  -0.0002695  -0.0391677   0.0003901  -0.0005377   0.6061803  -0.0050595
   18   0.0000183   0.0003502   0.0032112  -0.0008511  -0.0050595   0.1061362
   19   0.0004539  -0.0009835   0.0000115  -0.1655473  -0.0004955   0.0004046
   20  -0.0091877  -0.0058865   0.0000863  -0.0004988  -0.0382497   0.0001663
   21   0.0000837   0.0000557  -0.0008758   0.0004354   0.0001616  -0.0217583
   22  -0.0011106  -0.0044530   0.0000524  -0.1451485   0.0546474  -0.0003820
   23  -0.0016589   0.0011005   0.0000281   0.1172732  -0.2450282   0.0017388
   24   0.0000241   0.0000312   0.0034116  -0.0010455   0.0017703  -0.0528014
   25   0.0003691   0.0002936  -0.0000048   0.0014140   0.0006120   0.0000003
   26  -0.0002723  -0.0017609   0.0000222  -0.0198449  -0.0392200   0.0004319
   27   0.0000027   0.0000201   0.0002770   0.0002005   0.0004257   0.0031843
   28   0.0003715  -0.0000889   0.0000102  -0.0277155   0.0807381  -0.0007926
   29   0.0000536  -0.0000519  -0.0000040   0.0228847   0.0329002  -0.0003572
   30  -0.0000048  -0.0000008  -0.0007773  -0.0002081  -0.0003756   0.0036662
   31  -0.0004670   0.0009809  -0.0000076  -0.0022072  -0.0045114   0.0000496
   32   0.0009274  -0.0014495   0.0000086  -0.0008386   0.0020318   0.0000181
   33  -0.0000075   0.0000090  -0.0001231   0.0000097   0.0000304   0.0035494
   34   0.0000617  -0.0005155   0.0000018  -0.0005971   0.0000026   0.0000110
   35   0.0014019  -0.0005567   0.0000041   0.0000062  -0.0012817   0.0000004
   36  -0.0000086   0.0000038   0.0002209   0.0000035  -0.0000105  -0.0013586
   37  -0.0002279   0.0001528   0.0000628   0.0002721  -0.0000004  -0.0003019
   38   0.0000725   0.0000404   0.0000296   0.0000030   0.0000589   0.0000249
   39   0.0006174  -0.0005098   0.0000187  -0.0002570  -0.0000048   0.0002252
   40   0.0000723   0.0000008  -0.0000134  -0.0000328  -0.0000085   0.0001476
   41   0.0000334  -0.0000044   0.0000022   0.0000003   0.0001346  -0.0000071
   42  -0.0002086   0.0001904  -0.0000372   0.0000107  -0.0000113   0.0000361
   43  -0.0000031   0.0000489  -0.0000045   0.0000799   0.0000013   0.0000304
   44  -0.0000990   0.0000430  -0.0000052  -0.0000019  -0.0000062  -0.0000120
   45  -0.0000553   0.0000777   0.0000131   0.0000201  -0.0000020  -0.0000918
   46  -0.0000352   0.0000394   0.0000061   0.0000296   0.0000002  -0.0000242
   47   0.0000040  -0.0000147   0.0000011  -0.0000008   0.0000100   0.0000011
   48  -0.0000064   0.0000040   0.0000004   0.0000180   0.0000004  -0.0000061
   49  -0.0000905   0.0000470  -0.0000001   0.0000673   0.0000017  -0.0000004
   50   0.0000055  -0.0000047  -0.0000007  -0.0000002   0.0000017  -0.0000031
   51   0.0000009  -0.0000000  -0.0000045  -0.0000000   0.0000018   0.0000508
   52  -0.0000109   0.0000173  -0.0000000   0.0000274   0.0000002   0.0000001
   53   0.0000156  -0.0000178   0.0000001  -0.0000001   0.0000061   0.0000002
   54  -0.0000005   0.0000005  -0.0000011  -0.0000000   0.0000000  -0.0000003
   55  -0.0000076   0.0000498   0.0000037   0.0000782   0.0000021  -0.0000310
   56  -0.0001010   0.0000434   0.0000073  -0.0000018  -0.0000088   0.0000138
   57   0.0000574  -0.0000765   0.0000143  -0.0000210  -0.0000012  -0.0000886
   58  -0.0000356   0.0000393  -0.0000068   0.0000300   0.0000007   0.0000231
   59   0.0000040  -0.0000151  -0.0000008  -0.0000011   0.0000096  -0.0000016
   60   0.0000059  -0.0000031   0.0000003  -0.0000176  -0.0000001  -0.0000058
   61  -0.0002229   0.0001478  -0.0000639   0.0002670  -0.0000003   0.0002856
   62   0.0000572   0.0000501  -0.0000306  -0.0000007   0.0000630  -0.0000239
   63  -0.0006204   0.0005030   0.0000125   0.0002647  -0.0000001   0.0002151
   64   0.0000722   0.0000053   0.0000123  -0.0000309   0.0000085  -0.0001406
   65   0.0000381  -0.0000105  -0.0000042  -0.0000013   0.0001289   0.0000048
   66   0.0002042  -0.0001847  -0.0000347  -0.0000163  -0.0000116   0.0000346
           19          20          21          22          23          24
    1  -0.0019123  -0.0000083   0.0000005  -0.0235764  -0.0240641   0.0002645
    2  -0.0000118   0.0003981  -0.0000275  -0.0763848   0.0302262  -0.0002490
    3   0.0000236  -0.0000141  -0.0010671   0.0008172  -0.0003296   0.0045715
    4   0.0039540   0.0008439  -0.0000353  -0.0543198   0.0294258  -0.0002754
    5  -0.0025329  -0.0032799   0.0000828   0.0300250  -0.0166814   0.0001778
    6   0.0000235   0.0000716   0.0036505  -0.0002307   0.0001556   0.0012196
    7  -0.0013106  -0.0012510   0.0000174   0.0006661  -0.0004035   0.0000112
    8  -0.0006419  -0.0001763   0.0000048  -0.0005215   0.0000673  -0.0000059
    9   0.0000053   0.0000033   0.0001504  -0.0000184  -0.0000014  -0.0008507
   10  -0.0382357  -0.0231365   0.0003669   0.0620394  -0.0269631   0.0002556
   11  -0.0028721  -0.0002822   0.0000508   0.0279365  -0.0546535   0.0005801
   12   0.0001518   0.0000851   0.0033977  -0.0003520   0.0006083   0.0035373
   13   0.0004539  -0.0091877   0.0000837  -0.0011106  -0.0016589   0.0000241
   14  -0.0009835  -0.0058865   0.0000557  -0.0044530   0.0011005   0.0000312
   15   0.0000115   0.0000863  -0.0008758   0.0000524   0.0000281   0.0034116
   16  -0.1655473  -0.0004988   0.0004354  -0.1451485   0.1172732  -0.0010455
   17  -0.0004955  -0.0382497   0.0001616   0.0546474  -0.2450282   0.0017703
   18   0.0004046   0.0001663  -0.0217583  -0.0003820   0.0017388  -0.0528014
   19   0.2382940   0.0007099  -0.0006573  -0.0384158   0.0025528   0.0000874
   20   0.0007099   0.0566187  -0.0004674   0.0228601  -0.0000591  -0.0000304
   21  -0.0006573  -0.0004674   0.0101429  -0.0001266   0.0000288   0.0033905
   22  -0.0384158   0.0228601  -0.0001266   0.5885449  -0.0365223  -0.0001476
   23   0.0025528  -0.0000591   0.0000288  -0.0365223   0.5385283  -0.0040460
   24   0.0000874  -0.0000304   0.0033905  -0.0001476  -0.0040460   0.1058964
   25   0.0003738   0.0092097  -0.0000862  -0.0711061  -0.0563714   0.0006097
   26   0.0010395  -0.0057495   0.0000426  -0.0561423  -0.1371485   0.0010832
   27  -0.0000178   0.0000311  -0.0008790   0.0006409   0.0010715  -0.0218492
   28   0.0039265  -0.0007840   0.0000076  -0.2973787  -0.0344899   0.0005361
   29   0.0026056  -0.0032667   0.0000674   0.0282101  -0.0958094   0.0004034
   30  -0.0000142   0.0000646   0.0036444  -0.0001513   0.0004607  -0.0549879
   31  -0.0013237   0.0012429  -0.0000076  -0.0210691   0.0330322  -0.0003179
   32   0.0006293  -0.0001626   0.0000005   0.0111569  -0.0170617   0.0001894
   33  -0.0000073   0.0000040   0.0001533  -0.0000714   0.0001723   0.0032374
   34   0.0010561   0.0000054  -0.0000030   0.0009399  -0.0023329  -0.0000140
   35   0.0000032   0.0000817   0.0000008  -0.0013301  -0.0034930   0.0000799
   36  -0.0000050   0.0000007   0.0001116  -0.0000061   0.0001063   0.0051857
   37  -0.0004178  -0.0000004   0.0000598  -0.0004718   0.0000295   0.0007602
   38   0.0000082  -0.0000032  -0.0000033   0.0000332  -0.0000821  -0.0001020
   39   0.0006020   0.0000007  -0.0000385   0.0000548   0.0002195  -0.0001684
   40  -0.0000743  -0.0000009  -0.0000122   0.0003920   0.0002402   0.0001591
   41  -0.0000049   0.0000045   0.0000010   0.0002419  -0.0001203   0.0001205
   42  -0.0002465  -0.0000002  -0.0000064   0.0002065  -0.0000694   0.0000205
   43  -0.0000727  -0.0000001  -0.0000048   0.0000096   0.0000330   0.0000387
   44  -0.0000039   0.0000374   0.0000011  -0.0000357   0.0002323  -0.0000824
   45  -0.0002172  -0.0000011   0.0000180   0.0000009   0.0000955   0.0001962
   46  -0.0000729  -0.0000003   0.0000032  -0.0000090   0.0000171   0.0000564
   47   0.0000013  -0.0000095  -0.0000001   0.0000253   0.0000034   0.0000001
   48   0.0000016   0.0000002  -0.0000003  -0.0000120  -0.0000089  -0.0000166
   49  -0.0000166  -0.0000008   0.0000003   0.0000623  -0.0001253  -0.0000012
   50  -0.0000006  -0.0000468   0.0000008  -0.0000162  -0.0000386   0.0000041
   51   0.0000005   0.0000008  -0.0000072   0.0000036   0.0000004   0.0000075
   52  -0.0000283  -0.0000001   0.0000001   0.0000189   0.0000306  -0.0000001
   53   0.0000001   0.0000019  -0.0000001   0.0000118  -0.0000176  -0.0000002
   54  -0.0000002  -0.0000000  -0.0000014   0.0000000   0.0000003  -0.0000070
   55  -0.0000759  -0.0000009   0.0000048   0.0000131   0.0000309  -0.0000418
   56   0.0000057   0.0000375  -0.0000014  -0.0000366   0.0002286   0.0000770
   57   0.0002130   0.0000007   0.0000170  -0.0000040  -0.0000995   0.0001881
   58  -0.0000726  -0.0000004  -0.0000027  -0.0000082   0.0000153  -0.0000563
   59   0.0000016  -0.0000095   0.0000003   0.0000244   0.0000032  -0.0000004
   60  -0.0000022   0.0000002  -0.0000003   0.0000114   0.0000085  -0.0000177
   61  -0.0004041  -0.0000016  -0.0000561  -0.0004634   0.0000176  -0.0007477
   62  -0.0000138  -0.0000033   0.0000011   0.0000542  -0.0000862   0.0001214
   63  -0.0006016  -0.0000039  -0.0000347  -0.0000581  -0.0002223  -0.0001824
   64  -0.0000785  -0.0000001   0.0000120   0.0004048   0.0002321  -0.0001545
   65   0.0000042   0.0000047  -0.0000003   0.0002243  -0.0001178  -0.0001219
   66   0.0002446   0.0000016  -0.0000072  -0.0002280   0.0000831   0.0000191
           25          26          27          28          29          30
    1  -0.0030320   0.0002923   0.0000024  -0.1643042  -0.1179652   0.0012701
    2   0.0040995   0.0028099   0.0000136  -0.0560953  -0.2384981   0.0018432
    3  -0.0000527   0.0000024   0.0036044   0.0005122   0.0018024  -0.0571567
    4   0.0003729   0.0000902   0.0000182   0.0650010   0.0296334  -0.0003909
    5  -0.0000527  -0.0000511  -0.0000143  -0.0285838  -0.0631555   0.0007416
    6   0.0000048   0.0000016  -0.0007787   0.0002349   0.0006555   0.0049198
    7  -0.0004499  -0.0009701   0.0000078  -0.0011693   0.0018487  -0.0000259
    8  -0.0009188  -0.0014663   0.0000108   0.0048048   0.0013779   0.0000415
    9   0.0000077   0.0000104  -0.0001262  -0.0000392   0.0000448   0.0039487
   10  -0.0011623   0.0044279  -0.0000568  -0.0538978  -0.0303086   0.0003762
   11   0.0016390   0.0011530   0.0000106  -0.0297156  -0.0172055   0.0002203
   12  -0.0000119  -0.0000009   0.0034193   0.0003263   0.0002114   0.0011930
   13   0.0003691  -0.0002723   0.0000027   0.0003715   0.0000536  -0.0000048
   14   0.0002936  -0.0017609   0.0000201  -0.0000889  -0.0000519  -0.0000008
   15  -0.0000048   0.0000222   0.0002770   0.0000102  -0.0000040  -0.0007773
   16   0.0014140  -0.0198449   0.0002005  -0.0277155   0.0228847  -0.0002081
   17   0.0006120  -0.0392200   0.0004257   0.0807381   0.0329002  -0.0003756
   18   0.0000003   0.0004319   0.0031843  -0.0007926  -0.0003572   0.0036662
   19   0.0003738   0.0010395  -0.0000178   0.0039265   0.0026056  -0.0000142
   20   0.0092097  -0.0057495   0.0000311  -0.0007840  -0.0032667   0.0000646
   21  -0.0000862   0.0000426  -0.0008790   0.0000076   0.0000674   0.0036444
   22  -0.0711061  -0.0561423   0.0006409  -0.2973787   0.0282101  -0.0001513
   23  -0.0563714  -0.1371485   0.0010715  -0.0344899  -0.0958094   0.0004607
   24   0.0006097   0.0010832  -0.0218492   0.0005361   0.0004034  -0.0549879
   25   0.1015652   0.0799201  -0.0008785  -0.0199400  -0.0331146   0.0003488
   26   0.0799201   0.1969500  -0.0017679  -0.0123361  -0.0182111   0.0002056
   27  -0.0008785  -0.0017679   0.0107788   0.0001088   0.0002236   0.0028859
   28  -0.0199400  -0.0123361   0.0001088   0.5914147   0.0474313  -0.0006107
   29  -0.0331146  -0.0182111   0.0002236   0.0474313   0.5318885  -0.0039966
   30   0.0003488   0.0002056   0.0028859  -0.0006107  -0.0039966   0.1155639
   31  -0.0079790   0.0038309  -0.0000317  -0.0717219   0.0529746  -0.0004735
   32  -0.0038887   0.0031459  -0.0000361   0.0559387  -0.1312044   0.0009087
   33   0.0000463  -0.0000386  -0.0007149  -0.0005478   0.0008927  -0.0234870
   34   0.0000524   0.0005156  -0.0000023  -0.0217018  -0.0120346  -0.0000555
   35  -0.0013960  -0.0005620   0.0000119  -0.0269934   0.0037653  -0.0000352
   36   0.0000190   0.0000138   0.0002179   0.0002482  -0.0000499   0.0041508
   37  -0.0002250  -0.0001504   0.0000647  -0.0009787   0.0030165  -0.0000306
   38  -0.0000592   0.0000525  -0.0000278  -0.0000821  -0.0009069   0.0012103
   39   0.0006128   0.0005033   0.0000102   0.0032091  -0.0004920  -0.0009835
   40   0.0000730  -0.0000027  -0.0000137   0.0003859   0.0000467  -0.0013123
   41  -0.0000389  -0.0000117  -0.0000051  -0.0006103  -0.0002084  -0.0006270
   42  -0.0002015  -0.0001847  -0.0000352  -0.0011123   0.0005792  -0.0009377
   43  -0.0000042  -0.0000492  -0.0000034  -0.0005949   0.0004091   0.0000123
   44   0.0001025   0.0000430   0.0000052   0.0008606  -0.0003023   0.0000224
   45  -0.0000555  -0.0000767   0.0000142  -0.0002948   0.0009049   0.0000768
   46  -0.0000349  -0.0000396   0.0000069  -0.0001879   0.0002826   0.0000139
   47  -0.0000036  -0.0000140  -0.0000009   0.0000544   0.0001336  -0.0000785
   48  -0.0000063  -0.0000036   0.0000004  -0.0000017   0.0000251   0.0000251
   49  -0.0000905  -0.0000493   0.0000007  -0.0001571   0.0002411   0.0000012
   50  -0.0000056  -0.0000045  -0.0000015  -0.0000839   0.0001046   0.0000018
   51  -0.0000011   0.0000003  -0.0000053   0.0000100  -0.0000071   0.0000553
   52  -0.0000111  -0.0000177   0.0000002   0.0000013   0.0000474  -0.0000004
   53  -0.0000156  -0.0000179   0.0000004  -0.0001157   0.0000516  -0.0000019
   54   0.0000003   0.0000005  -0.0000010   0.0000031  -0.0000021  -0.0000036
   55  -0.0000024  -0.0000523   0.0000051  -0.0006216   0.0004369  -0.0000410
   56   0.0001023   0.0000439  -0.0000035   0.0008777  -0.0003423   0.0000013
   57   0.0000530   0.0000760   0.0000130   0.0002465  -0.0008902   0.0000942
   58  -0.0000352  -0.0000402  -0.0000058  -0.0001873   0.0002849  -0.0000207
   59  -0.0000033  -0.0000133   0.0000009   0.0000567   0.0001361   0.0000804
   60   0.0000062   0.0000038   0.0000003  -0.0000031  -0.0000265   0.0000228
   61  -0.0002187  -0.0001459  -0.0000615  -0.0009022   0.0030050  -0.0000047
   62  -0.0000784   0.0000379   0.0000277  -0.0002190  -0.0009600  -0.0012878
   63  -0.0006155  -0.0005161   0.0000228  -0.0032389   0.0006189  -0.0009788
   64   0.0000706  -0.0000024   0.0000124   0.0003585   0.0000262   0.0013234
   65  -0.0000322  -0.0000050   0.0000040  -0.0005697  -0.0002319   0.0006003
   66   0.0002052   0.0001909  -0.0000391   0.0011875  -0.0006046  -0.0009348
           31          32          33          34          35          36
    1   0.0045532   0.0200277  -0.0002016  -0.2159069  -0.0002298  -0.0006703
    2   0.0003412  -0.0408975   0.0004754  -0.0004092  -0.0757719  -0.0001594
    3  -0.0000268   0.0004433   0.0041229  -0.0005644  -0.0002177  -0.0771714
    4  -0.0011109  -0.0048343   0.0000719  -0.0217208   0.0267633  -0.0002976
    5  -0.0018706   0.0013163   0.0000096   0.0117341   0.0039800   0.0000383
    6   0.0000374   0.0000108   0.0039439  -0.0000866   0.0000650   0.0040936
    7   0.0003509   0.0000750  -0.0000002  -0.0023796   0.0036895  -0.0000453
    8  -0.0000527  -0.0019812   0.0000191  -0.0023789  -0.0025644  -0.0000039
    9   0.0000022   0.0000223   0.0001806   0.0000320   0.0000029  -0.0023781
   10   0.0006546   0.0005194  -0.0000286   0.0009470   0.0013492   0.0000061
   11   0.0004073   0.0000765  -0.0000184   0.0023455  -0.0034521   0.0000734
   12  -0.0000119  -0.0000025  -0.0008502  -0.0000427   0.0000866   0.0052109
   13  -0.0004670   0.0009274  -0.0000075   0.0000617   0.0014019  -0.0000086
   14   0.0009809  -0.0014495   0.0000090  -0.0005155  -0.0005567   0.0000038
   15  -0.0000076   0.0000086  -0.0001231   0.0000018   0.0000041   0.0002209
   16  -0.0022072  -0.0008386   0.0000097  -0.0005971   0.0000062   0.0000035
   17  -0.0045114   0.0020318   0.0000304   0.0000026  -0.0012817  -0.0000105
   18   0.0000496   0.0000181   0.0035494   0.0000110   0.0000004  -0.0013586
   19  -0.0013237   0.0006293  -0.0000073   0.0010561   0.0000032  -0.0000050
   20   0.0012429  -0.0001626   0.0000040   0.0000054   0.0000817   0.0000007
   21  -0.0000076   0.0000005   0.0001533  -0.0000030   0.0000008   0.0001116
   22  -0.0210691   0.0111569  -0.0000714   0.0009399  -0.0013301  -0.0000061
   23   0.0330322  -0.0170617   0.0001723  -0.0023329  -0.0034930   0.0001063
   24  -0.0003179   0.0001894   0.0032374  -0.0000140   0.0000799   0.0051857
   25  -0.0079790  -0.0038887   0.0000463   0.0000524  -0.0013960   0.0000190
   26   0.0038309   0.0031459  -0.0000386   0.0005156  -0.0005620   0.0000138
   27  -0.0000317  -0.0000361  -0.0007149  -0.0000023   0.0000119   0.0002179
   28  -0.0717219   0.0559387  -0.0005478  -0.0217018  -0.0269934   0.0002482
   29   0.0529746  -0.1312044   0.0008927  -0.0120346   0.0037653  -0.0000499
   30  -0.0004735   0.0009087  -0.0234870  -0.0000555  -0.0000352   0.0041508
   31   0.1016381  -0.0797136   0.0006806  -0.0024695  -0.0038532   0.0000303
   32  -0.0797136   0.1905060  -0.0016265   0.0023069  -0.0027954   0.0000290
   33   0.0006806  -0.0016265   0.0122967   0.0000015  -0.0000228  -0.0023623
   34  -0.0024695   0.0023069   0.0000015   0.6471897  -0.0004035  -0.0005618
   35  -0.0038532  -0.0027954  -0.0000228  -0.0004035   0.1732726   0.0082133
   36   0.0000303   0.0000290  -0.0023623  -0.0005618   0.0082133   0.6081580
   37   0.0003152  -0.0011348  -0.0007825  -0.1683294  -0.0007867  -0.0559794
   38  -0.0015133  -0.0010635  -0.0007177  -0.0017448  -0.0591992  -0.0029858
   39   0.0000408   0.0006537  -0.0001690  -0.1181075  -0.0028016  -0.2324114
   40  -0.0001036   0.0001433  -0.0000795   0.0045846  -0.0000711  -0.0020959
   41  -0.0000843   0.0003302  -0.0000997   0.0003589   0.0036468  -0.0006661
   42   0.0001218  -0.0000265   0.0002952   0.0204062  -0.0007586  -0.0381200
   43   0.0004183   0.0000977   0.0002668  -0.0228765  -0.0011505  -0.0730000
   44   0.0001313   0.0000381   0.0000357  -0.0003213   0.0065759   0.0007614
   45   0.0002289  -0.0003489  -0.0001971  -0.0258528   0.0004665   0.0299545
   46   0.0000620  -0.0001090  -0.0000328  -0.0048772   0.0000615   0.0011988
   47   0.0000152  -0.0001110   0.0000198   0.0000567   0.0052995  -0.0000740
   48  -0.0000129  -0.0000040   0.0000051   0.0007501  -0.0000745   0.0012874
   49  -0.0002103  -0.0002569  -0.0000001   0.0001641   0.0000439   0.0003949
   50   0.0001895   0.0002238   0.0000029  -0.0000146  -0.0023886  -0.0011859
   51  -0.0000253  -0.0000236   0.0002215   0.0003814  -0.0011631  -0.0667422
   52  -0.0000007  -0.0000115  -0.0000000   0.0005569  -0.0000113   0.0000090
   53  -0.0000145  -0.0000478   0.0000007  -0.0000184  -0.0009087  -0.0000190
   54  -0.0000004   0.0000013   0.0000096   0.0000119  -0.0000068  -0.0012500
   55   0.0004697   0.0001265  -0.0002611  -0.0240871   0.0014593   0.0723761
   56   0.0001141   0.0000491  -0.0000458   0.0006219   0.0065649   0.0001179
   57  -0.0002143   0.0003730  -0.0002057   0.0252602   0.0004258   0.0311818
   58   0.0000636  -0.0001100   0.0000333  -0.0048648   0.0000216  -0.0012757
   59   0.0000173  -0.0001103  -0.0000203   0.0000465   0.0052914  -0.0000680
   60   0.0000132   0.0000081   0.0000059  -0.0008277  -0.0000763   0.0012594
   61   0.0002727  -0.0011817   0.0007879  -0.1706074   0.0013892   0.0570260
   62  -0.0015536  -0.0011183   0.0007524   0.0025496  -0.0591650  -0.0033262
   63   0.0000502  -0.0006542  -0.0001840   0.1192171  -0.0035715  -0.2309280
   64  -0.0001333   0.0001296   0.0001224   0.0048513   0.0000224   0.0026321
   65  -0.0001103   0.0002858   0.0001658  -0.0003753   0.0036606  -0.0008084
   66  -0.0001249   0.0000556   0.0002718  -0.0199536  -0.0006288  -0.0383089
           37          38          39          40          41          42
    1  -0.0223783  -0.0002368  -0.0108791  -0.0019542   0.0000629   0.0025603
    2  -0.0004445   0.0031258  -0.0000006  -0.0000610  -0.0022669   0.0000253
    3  -0.0266835   0.0000930   0.0049524  -0.0026668   0.0000193  -0.0014600
    4  -0.0009271   0.0002168   0.0032015   0.0003576   0.0005781  -0.0011838
    5  -0.0030538  -0.0009227   0.0006082  -0.0000162  -0.0002441  -0.0006135
    6  -0.0000053  -0.0012696  -0.0009939  -0.0013485   0.0006134  -0.0009909
    7   0.0002968   0.0014942  -0.0000409  -0.0001330   0.0001122   0.0001180
    8   0.0011767  -0.0010431  -0.0006478  -0.0001357   0.0002800   0.0000549
    9  -0.0007592   0.0007250  -0.0001698  -0.0001230   0.0001699   0.0002768
   10  -0.0004825  -0.0000443   0.0000648   0.0004197  -0.0002307   0.0002385
   11  -0.0000200  -0.0000962  -0.0002132  -0.0002272  -0.0001202   0.0000865
   12   0.0007766   0.0000716  -0.0001702   0.0001539  -0.0001111   0.0000192
   13  -0.0002279   0.0000725   0.0006174   0.0000723   0.0000334  -0.0002086
   14   0.0001528   0.0000404  -0.0005098   0.0000008  -0.0000044   0.0001904
   15   0.0000628   0.0000296   0.0000187  -0.0000134   0.0000022  -0.0000372
   16   0.0002721   0.0000030  -0.0002570  -0.0000328   0.0000003   0.0000107
   17  -0.0000004   0.0000589  -0.0000048  -0.0000085   0.0001346  -0.0000113
   18  -0.0003019   0.0000249   0.0002252   0.0001476  -0.0000071   0.0000361
   19  -0.0004178   0.0000082   0.0006020  -0.0000743  -0.0000049  -0.0002465
   20  -0.0000004  -0.0000032   0.0000007  -0.0000009   0.0000045  -0.0000002
   21   0.0000598  -0.0000033  -0.0000385  -0.0000122   0.0000010  -0.0000064
   22  -0.0004718   0.0000332   0.0000548   0.0003920   0.0002419   0.0002065
   23   0.0000295  -0.0000821   0.0002195   0.0002402  -0.0001203  -0.0000694
   24   0.0007602  -0.0001020  -0.0001684   0.0001591   0.0001205   0.0000205
   25  -0.0002250  -0.0000592   0.0006128   0.0000730  -0.0000389  -0.0002015
   26  -0.0001504   0.0000525   0.0005033  -0.0000027  -0.0000117  -0.0001847
   27   0.0000647  -0.0000278   0.0000102  -0.0000137  -0.0000051  -0.0000352
   28  -0.0009787  -0.0000821   0.0032091   0.0003859  -0.0006103  -0.0011123
   29   0.0030165  -0.0009069  -0.0004920   0.0000467  -0.0002084   0.0005792
   30  -0.0000306   0.0012103  -0.0009835  -0.0013123  -0.0006270  -0.0009377
   31   0.0003152  -0.0015133   0.0000408  -0.0001036  -0.0000843   0.0001218
   32  -0.0011348  -0.0010635   0.0006537   0.0001433   0.0003302  -0.0000265
   33  -0.0007825  -0.0007177  -0.0001690  -0.0000795  -0.0000997   0.0002952
   34  -0.1683294  -0.0017448  -0.1181075   0.0045846   0.0003589   0.0204062
   35  -0.0007867  -0.0591992  -0.0028016  -0.0000711   0.0036468  -0.0007586
   36  -0.0559794  -0.0029858  -0.2324114  -0.0020959  -0.0006661  -0.0381200
   37   0.6137698  -0.0008806   0.0544485  -0.0677103   0.0009433   0.0479544
   38  -0.0008806   0.1239058   0.0066515   0.0009965  -0.0237345  -0.0017337
   39   0.0544485   0.0066515   0.5165531   0.0486604  -0.0017565  -0.1252939
   40  -0.0677103   0.0009965   0.0486604   0.0877824  -0.0016996  -0.0787902
   41   0.0009433  -0.0237345  -0.0017565  -0.0016996   0.0125697   0.0029549
   42   0.0479544  -0.0017337  -0.1252939  -0.0787902   0.0029549   0.1818686
   43  -0.3219692   0.0013525   0.0149333  -0.0203998   0.0003730   0.0133804
   44   0.0003907  -0.0616593  -0.0009092   0.0007741   0.0045217  -0.0004191
   45  -0.0510300  -0.0005121  -0.1120234   0.0393382  -0.0005372  -0.0171857
   46  -0.0121698  -0.0004091  -0.0281984   0.0009537  -0.0000279  -0.0004351
   47   0.0001130   0.0026361   0.0001365   0.0000022  -0.0025321   0.0000597
   48   0.0031321  -0.0000312   0.0016748   0.0009782   0.0000591   0.0012798
   49  -0.0295617   0.0006856   0.0267717  -0.0037770   0.0000559   0.0010672
   50   0.0017062   0.0064547   0.0003322  -0.0000710   0.0045775  -0.0000059
   51   0.0845704  -0.0000168   0.0322261  -0.0057158   0.0000401   0.0041957
   52   0.0008910   0.0000904   0.0023365  -0.0005767   0.0000064   0.0002161
   53   0.0000635   0.0068819  -0.0002057   0.0000361   0.0000393  -0.0000203
   54   0.0020872  -0.0002018  -0.0032793   0.0013678  -0.0000166  -0.0007950
   55  -0.0554278  -0.0002622  -0.0305634   0.0013628  -0.0000260   0.0007817
   56  -0.0002938  -0.0036714  -0.0000896   0.0000307  -0.0008961  -0.0000230
   57  -0.0313911  -0.0000794  -0.0159866   0.0023198  -0.0000399  -0.0021113
   58  -0.0009572  -0.0000193  -0.0010241   0.0001789  -0.0000047   0.0000151
   59   0.0000039  -0.0007073   0.0000306  -0.0000036  -0.0005264   0.0000118
   60  -0.0009728   0.0000228   0.0001477   0.0001347   0.0000096   0.0000162
   61   0.0690100   0.0002538   0.0324867  -0.0022440  -0.0000405  -0.0049473
   62  -0.0009708   0.0054784  -0.0014731   0.0000294   0.0044474  -0.0000565
   63  -0.0308772  -0.0011078  -0.0653831  -0.0010742  -0.0000777   0.0011897
   64  -0.0023206   0.0000468   0.0010296   0.0004430   0.0000014   0.0000486
   65   0.0001428   0.0044540  -0.0000317  -0.0000026   0.0001134  -0.0000398
   66   0.0048962  -0.0000397   0.0012634  -0.0000142  -0.0000462  -0.0022244
           43          44          45          46          47          48
    1   0.0014804  -0.0000692  -0.0021207  -0.0002169   0.0000090   0.0001876
    2   0.0000024   0.0058696  -0.0001683  -0.0000169   0.0002779   0.0000006
    3  -0.0022070  -0.0001843  -0.0045310  -0.0012580   0.0000109   0.0002332
    4  -0.0006049  -0.0008501  -0.0002630  -0.0001838  -0.0000549   0.0000013
    5  -0.0004151  -0.0003374  -0.0008987  -0.0002836   0.0001396  -0.0000298
    6   0.0000362  -0.0000060   0.0001010   0.0000214   0.0000792   0.0000237
    7   0.0004423  -0.0001195   0.0002233   0.0000620  -0.0000150  -0.0000123
    8  -0.0001186   0.0000452   0.0003644   0.0001081  -0.0001110   0.0000087
    9   0.0002533  -0.0000497  -0.0001992  -0.0000340  -0.0000180   0.0000057
   10   0.0000120   0.0000321   0.0000009  -0.0000092  -0.0000242  -0.0000127
   11  -0.0000308   0.0002238  -0.0000982  -0.0000161   0.0000051   0.0000080
   12   0.0000376   0.0001037   0.0001902   0.0000573  -0.0000031  -0.0000164
   13  -0.0000031  -0.0000990  -0.0000553  -0.0000352   0.0000040  -0.0000064
   14   0.0000489   0.0000430   0.0000777   0.0000394  -0.0000147   0.0000040
   15  -0.0000045  -0.0000052   0.0000131   0.0000061   0.0000011   0.0000004
   16   0.0000799  -0.0000019   0.0000201   0.0000296  -0.0000008   0.0000180
   17   0.0000013  -0.0000062  -0.0000020   0.0000002   0.0000100   0.0000004
   18   0.0000304  -0.0000120  -0.0000918  -0.0000242   0.0000011  -0.0000061
   19  -0.0000727  -0.0000039  -0.0002172  -0.0000729   0.0000013   0.0000016
   20  -0.0000001   0.0000374  -0.0000011  -0.0000003  -0.0000095   0.0000002
   21  -0.0000048   0.0000011   0.0000180   0.0000032  -0.0000001  -0.0000003
   22   0.0000096  -0.0000357   0.0000009  -0.0000090   0.0000253  -0.0000120
   23   0.0000330   0.0002323   0.0000955   0.0000171   0.0000034  -0.0000089
   24   0.0000387  -0.0000824   0.0001962   0.0000564   0.0000001  -0.0000166
   25  -0.0000042   0.0001025  -0.0000555  -0.0000349  -0.0000036  -0.0000063
   26  -0.0000492   0.0000430  -0.0000767  -0.0000396  -0.0000140  -0.0000036
   27  -0.0000034   0.0000052   0.0000142   0.0000069  -0.0000009   0.0000004
   28  -0.0005949   0.0008606  -0.0002948  -0.0001879   0.0000544  -0.0000017
   29   0.0004091  -0.0003023   0.0009049   0.0002826   0.0001336   0.0000251
   30   0.0000123   0.0000224   0.0000768   0.0000139  -0.0000785   0.0000251
   31   0.0004183   0.0001313   0.0002289   0.0000620   0.0000152  -0.0000129
   32   0.0000977   0.0000381  -0.0003489  -0.0001090  -0.0001110  -0.0000040
   33   0.0002668   0.0000357  -0.0001971  -0.0000328   0.0000198   0.0000051
   34  -0.0228765  -0.0003213  -0.0258528  -0.0048772   0.0000567   0.0007501
   35  -0.0011505   0.0065759   0.0004665   0.0000615   0.0052995  -0.0000745
   36  -0.0730000   0.0007614   0.0299545   0.0011988  -0.0000740   0.0012874
   37  -0.3219692   0.0003907  -0.0510300  -0.0121698   0.0001130   0.0031321
   38   0.0013525  -0.0616593  -0.0005121  -0.0004091   0.0026361  -0.0000312
   39   0.0149333  -0.0009092  -0.1120234  -0.0281984   0.0001365   0.0016748
   40  -0.0203998   0.0007741   0.0393382   0.0009537   0.0000022   0.0009782
   41   0.0003730   0.0045217  -0.0005372  -0.0000279  -0.0025321   0.0000591
   42   0.0133804  -0.0004191  -0.0171857  -0.0004351   0.0000597   0.0012798
   43   0.6706877  -0.0023758   0.0354734  -0.1234466  -0.0016739  -0.1236912
   44  -0.0023758   0.1267077   0.0110618  -0.0016434  -0.0344860  -0.0036404
   45   0.0354734   0.0110618   0.7386212  -0.1206049  -0.0036297  -0.2758107
   46  -0.1234466  -0.0016434  -0.1206049   0.1287108   0.0017093   0.1292146
   47  -0.0016739  -0.0344860  -0.0036297   0.0017093   0.0239868   0.0040666
   48  -0.1236912  -0.0036404  -0.2758107   0.1292146   0.0040666   0.2909103
   49  -0.1802878   0.0031085   0.1242723   0.0120972  -0.0003065  -0.0143442
   50   0.0019782  -0.0612919  -0.0050758   0.0002280   0.0032534  -0.0002841
   51   0.0567412  -0.0046437  -0.2860469   0.0154507  -0.0004709  -0.0173571
   52  -0.0111820   0.0000482  -0.0023474   0.0007253  -0.0000355   0.0000977
   53   0.0006169   0.0037507   0.0000305  -0.0000376  -0.0041284   0.0000902
   54   0.0283331  -0.0001843   0.0040805  -0.0004532   0.0000957   0.0008847
   55   0.0639315  -0.0007118  -0.0221122  -0.0010299   0.0001149   0.0036214
   56   0.0001248   0.0078586  -0.0011038   0.0001112   0.0067057  -0.0001960
   57   0.0235983  -0.0013120  -0.0571854   0.0032751  -0.0001930  -0.0025377
   58  -0.0009426  -0.0000050  -0.0032572   0.0004345  -0.0000146  -0.0007237
   59  -0.0000332   0.0067114  -0.0001393   0.0000111   0.0001896  -0.0000123
   60  -0.0036071  -0.0001520  -0.0026282   0.0007392  -0.0000231  -0.0007741
   61  -0.0560808   0.0008410   0.0309339  -0.0009830   0.0000299   0.0009528
   62   0.0008716  -0.0036853  -0.0004083   0.0000196  -0.0007035   0.0000111
   63   0.0301269  -0.0003672  -0.0152106   0.0010100   0.0000121   0.0001733
   64   0.0014015  -0.0000521  -0.0022796   0.0001811  -0.0000063  -0.0001322
   65  -0.0000609  -0.0008902   0.0000006  -0.0000046  -0.0005306   0.0000109
   66  -0.0007437  -0.0000237  -0.0021561  -0.0000129   0.0000085   0.0000150
           49          50          51          52          53          54
    1   0.0008870   0.0000019   0.0000045  -0.0000547   0.0000028  -0.0000007
    2  -0.0000084  -0.0011384   0.0000162  -0.0000043  -0.0006060   0.0000137
    3   0.0000164  -0.0000074  -0.0013769  -0.0000008   0.0000146   0.0001064
    4  -0.0001474   0.0000707  -0.0000069   0.0000033   0.0001150  -0.0000025
    5  -0.0002288   0.0001029  -0.0000090  -0.0000463   0.0000512  -0.0000021
    6  -0.0000049   0.0000012   0.0000597   0.0000009  -0.0000005  -0.0000027
    7  -0.0002103  -0.0001718   0.0000212   0.0000000   0.0000132   0.0000002
    8   0.0002471   0.0002094  -0.0000184   0.0000102  -0.0000454   0.0000014
    9  -0.0000044   0.0000001   0.0002101  -0.0000002   0.0000007   0.0000094
   10   0.0000611   0.0000153   0.0000020   0.0000188  -0.0000119   0.0000001
   11   0.0001210  -0.0000385  -0.0000002  -0.0000307  -0.0000168   0.0000002
   12   0.0000007  -0.0000004   0.0000006  -0.0000002  -0.0000008  -0.0000075
   13  -0.0000905   0.0000055   0.0000009  -0.0000109   0.0000156  -0.0000005
   14   0.0000470  -0.0000047  -0.0000000   0.0000173  -0.0000178   0.0000005
   15  -0.0000001  -0.0000007  -0.0000045  -0.0000000   0.0000001  -0.0000011
   16   0.0000673  -0.0000002  -0.0000000   0.0000274  -0.0000001  -0.0000000
   17   0.0000017   0.0000017   0.0000018   0.0000002   0.0000061   0.0000000
   18  -0.0000004  -0.0000031   0.0000508   0.0000001   0.0000002  -0.0000003
   19  -0.0000166  -0.0000006   0.0000005  -0.0000283   0.0000001  -0.0000002
   20  -0.0000008  -0.0000468   0.0000008  -0.0000001   0.0000019  -0.0000000
   21   0.0000003   0.0000008  -0.0000072   0.0000001  -0.0000001  -0.0000014
   22   0.0000623  -0.0000162   0.0000036   0.0000189   0.0000118   0.0000000
   23  -0.0001253  -0.0000386   0.0000004   0.0000306  -0.0000176   0.0000003
   24  -0.0000012   0.0000041   0.0000075  -0.0000001  -0.0000002  -0.0000070
   25  -0.0000905  -0.0000056  -0.0000011  -0.0000111  -0.0000156   0.0000003
   26  -0.0000493  -0.0000045   0.0000003  -0.0000177  -0.0000179   0.0000005
   27   0.0000007  -0.0000015  -0.0000053   0.0000002   0.0000004  -0.0000010
   28  -0.0001571  -0.0000839   0.0000100   0.0000013  -0.0001157   0.0000031
   29   0.0002411   0.0001046  -0.0000071   0.0000474   0.0000516  -0.0000021
   30   0.0000012   0.0000018   0.0000553  -0.0000004  -0.0000019  -0.0000036
   31  -0.0002103   0.0001895  -0.0000253  -0.0000007  -0.0000145  -0.0000004
   32  -0.0002569   0.0002238  -0.0000236  -0.0000115  -0.0000478   0.0000013
   33  -0.0000001   0.0000029   0.0002215  -0.0000000   0.0000007   0.0000096
   34   0.0001641  -0.0000146   0.0003814   0.0005569  -0.0000184   0.0000119
   35   0.0000439  -0.0023886  -0.0011631  -0.0000113  -0.0009087  -0.0000068
   36   0.0003949  -0.0011859  -0.0667422   0.0000090  -0.0000190  -0.0012500
   37  -0.0295617   0.0017062   0.0845704   0.0008910   0.0000635   0.0020872
   38   0.0006856   0.0064547  -0.0000168   0.0000904   0.0068819  -0.0002018
   39   0.0267717   0.0003322   0.0322261   0.0023365  -0.0002057  -0.0032793
   40  -0.0037770  -0.0000710  -0.0057158  -0.0005767   0.0000361   0.0013678
   41   0.0000559   0.0045775   0.0000401   0.0000064   0.0000393  -0.0000166
   42   0.0010672  -0.0000059   0.0041957   0.0002161  -0.0000203  -0.0007950
   43  -0.1802878   0.0019782   0.0567412  -0.0111820   0.0006169   0.0283331
   44   0.0031085  -0.0612919  -0.0046437   0.0000482   0.0037507  -0.0001843
   45   0.1242723  -0.0050758  -0.2860469  -0.0023474   0.0000305   0.0040805
   46   0.0120972   0.0002280   0.0154507   0.0007253  -0.0000376  -0.0004532
   47  -0.0003065   0.0032534  -0.0004709  -0.0000355  -0.0041284   0.0000957
   48  -0.0143442  -0.0002841  -0.0173571   0.0000977   0.0000902   0.0008847
   49   0.7382903  -0.0040051   0.0003854  -0.3389809   0.0020415  -0.0016294
   50  -0.0040051   0.1337107   0.0098255   0.0020337  -0.0367700  -0.0003820
   51   0.0003854   0.0098255   0.6634321  -0.0016441  -0.0004092  -0.0584742
   52  -0.3389809   0.0020337  -0.0016441   0.3583828  -0.0022323   0.0017631
   53   0.0020415  -0.0367700  -0.0004092  -0.0022323   0.0252431   0.0005869
   54  -0.0016294  -0.0003820  -0.0584742   0.0017631   0.0005869   0.0582334
   55  -0.1782110  -0.0003301  -0.0554501  -0.0108882  -0.0003953  -0.0285278
   56  -0.0015262  -0.0612434  -0.0037191   0.0001356   0.0037562   0.0001849
   57  -0.1230058  -0.0033795  -0.2881255   0.0021629   0.0000122   0.0037428
   58   0.0120896  -0.0003395  -0.0151021   0.0007232  -0.0000270   0.0004488
   59   0.0001992   0.0032638  -0.0002994  -0.0000357  -0.0041341   0.0000897
   60   0.0147096  -0.0004819  -0.0174154  -0.0000989   0.0000964   0.0009007
   61  -0.0281619  -0.0013372  -0.0852423   0.0009429  -0.0000294  -0.0020387
   62  -0.0003135   0.0064912   0.0009662   0.0000058   0.0068907  -0.0001703
   63  -0.0274783   0.0006404   0.0308450  -0.0022799  -0.0001636  -0.0033320
   64  -0.0038161   0.0001476   0.0056149  -0.0005582  -0.0000185  -0.0013621
   65   0.0000278   0.0045721  -0.0000713  -0.0000003   0.0000379  -0.0000088
   66  -0.0011519  -0.0000008   0.0042507  -0.0002145  -0.0000116  -0.0008127
           55          56          57          58          59          60
    1   0.0014510   0.0000210   0.0021869  -0.0002229  -0.0000026  -0.0001929
    2   0.0000532   0.0058852  -0.0002258   0.0000267   0.0002820  -0.0000035
    3   0.0022736  -0.0001948  -0.0044822   0.0012546  -0.0000178   0.0002481
    4  -0.0005961  -0.0008526   0.0003066  -0.0001891  -0.0000556   0.0000004
    5  -0.0004104  -0.0002948   0.0009071  -0.0002839   0.0001369   0.0000198
    6  -0.0000173   0.0000108   0.0000835  -0.0000156  -0.0000799   0.0000231
    7   0.0004029  -0.0001369  -0.0002257   0.0000599  -0.0000127   0.0000139
    8  -0.0000825   0.0000297  -0.0003498   0.0001089  -0.0001111  -0.0000022
    9  -0.0002459   0.0000434  -0.0001958   0.0000333   0.0000190   0.0000050
   10   0.0000124   0.0000363  -0.0000034  -0.0000097  -0.0000242   0.0000122
   11  -0.0000324   0.0002297   0.0000884  -0.0000159   0.0000057  -0.0000085
   12  -0.0000374  -0.0000910   0.0001939  -0.0000564   0.0000031  -0.0000174
   13  -0.0000076  -0.0001010   0.0000574  -0.0000356   0.0000040   0.0000059
   14   0.0000498   0.0000434  -0.0000765   0.0000393  -0.0000151  -0.0000031
   15   0.0000037   0.0000073   0.0000143  -0.0000068  -0.0000008   0.0000003
   16   0.0000782  -0.0000018  -0.0000210   0.0000300  -0.0000011  -0.0000176
   17   0.0000021  -0.0000088  -0.0000012   0.0000007   0.0000096  -0.0000001
   18  -0.0000310   0.0000138  -0.0000886   0.0000231  -0.0000016  -0.0000058
   19  -0.0000759   0.0000057   0.0002130  -0.0000726   0.0000016  -0.0000022
   20  -0.0000009   0.0000375   0.0000007  -0.0000004  -0.0000095   0.0000002
   21   0.0000048  -0.0000014   0.0000170  -0.0000027   0.0000003  -0.0000003
   22   0.0000131  -0.0000366  -0.0000040  -0.0000082   0.0000244   0.0000114
   23   0.0000309   0.0002286  -0.0000995   0.0000153   0.0000032   0.0000085
   24  -0.0000418   0.0000770   0.0001881  -0.0000563  -0.0000004  -0.0000177
   25  -0.0000024   0.0001023   0.0000530  -0.0000352  -0.0000033   0.0000062
   26  -0.0000523   0.0000439   0.0000760  -0.0000402  -0.0000133   0.0000038
   27   0.0000051  -0.0000035   0.0000130  -0.0000058   0.0000009   0.0000003
   28  -0.0006216   0.0008777   0.0002465  -0.0001873   0.0000567  -0.0000031
   29   0.0004369  -0.0003423  -0.0008902   0.0002849   0.0001361  -0.0000265
   30  -0.0000410   0.0000013   0.0000942  -0.0000207   0.0000804   0.0000228
   31   0.0004697   0.0001141  -0.0002143   0.0000636   0.0000173   0.0000132
   32   0.0001265   0.0000491   0.0003730  -0.0001100  -0.0001103   0.0000081
   33  -0.0002611  -0.0000458  -0.0002057   0.0000333  -0.0000203   0.0000059
   34  -0.0240871   0.0006219   0.0252602  -0.0048648   0.0000465  -0.0008277
   35   0.0014593   0.0065649   0.0004258   0.0000216   0.0052914  -0.0000763
   36   0.0723761   0.0001179   0.0311818  -0.0012757  -0.0000680   0.0012594
   37  -0.0554278  -0.0002938  -0.0313911  -0.0009572   0.0000039  -0.0009728
   38  -0.0002622  -0.0036714  -0.0000794  -0.0000193  -0.0007073   0.0000228
   39  -0.0305634  -0.0000896  -0.0159866  -0.0010241   0.0000306   0.0001477
   40   0.0013628   0.0000307   0.0023198   0.0001789  -0.0000036   0.0001347
   41  -0.0000260  -0.0008961  -0.0000399  -0.0000047  -0.0005264   0.0000096
   42   0.0007817  -0.0000230  -0.0021113   0.0000151   0.0000118   0.0000162
   43   0.0639315   0.0001248   0.0235983  -0.0009426  -0.0000332  -0.0036071
   44  -0.0007118   0.0078586  -0.0013120  -0.0000050   0.0067114  -0.0001520
   45  -0.0221122  -0.0011038  -0.0571854  -0.0032572  -0.0001393  -0.0026282
   46  -0.0010299   0.0001112   0.0032751   0.0004345   0.0000111   0.0007392
   47   0.0001149   0.0067057  -0.0001930  -0.0000146   0.0001896  -0.0000231
   48   0.0036214  -0.0001960  -0.0025377  -0.0007237  -0.0000123  -0.0007741
   49  -0.1782110  -0.0015262  -0.1230058   0.0120896   0.0001992   0.0147096
   50  -0.0003301  -0.0612434  -0.0033795  -0.0003395   0.0032638  -0.0004819
   51  -0.0554501  -0.0037191  -0.2881255  -0.0151021  -0.0002994  -0.0174154
   52  -0.0108882   0.0001356   0.0021629   0.0007232  -0.0000357  -0.0000989
   53  -0.0003953   0.0037562   0.0000122  -0.0000270  -0.0041341   0.0000964
   54  -0.0285278   0.0001849   0.0037428   0.0004488   0.0000897   0.0009007
   55   0.6714849  -0.0040087  -0.0361216  -0.1266346   0.0029991   0.1254696
   56  -0.0040087   0.1268267   0.0113962   0.0028998  -0.0345793  -0.0052412
   57  -0.0361216   0.0113962   0.7373770   0.1224510  -0.0052466  -0.2724867
   58  -0.1266346   0.0028998   0.1224510   0.1321211  -0.0031461  -0.1311464
   59   0.0029991  -0.0345793  -0.0052466  -0.0031461   0.0240725   0.0057589
   60   0.1254696  -0.0052412  -0.2724867  -0.1311464   0.0057589   0.2875017
   61  -0.3218977   0.0024555   0.0482445  -0.0124745  -0.0000134  -0.0033055
   62   0.0010906  -0.0617535  -0.0012204   0.0006212   0.0026342   0.0000092
   63  -0.0176704  -0.0008242  -0.1116486   0.0279883  -0.0001749   0.0019601
   64  -0.0197295  -0.0005789  -0.0393888   0.0009336  -0.0000322  -0.0009419
   65  -0.0000489   0.0045299  -0.0001674  -0.0000118  -0.0025299   0.0000811
   66  -0.0134147  -0.0003193  -0.0178520   0.0004461   0.0000667   0.0012544
           61          62          63          64          65          66
    1  -0.0226038   0.0002671   0.0104770  -0.0018769  -0.0000298  -0.0026195
    2   0.0005729   0.0030876   0.0000142   0.0000375  -0.0022791   0.0000076
    3   0.0263497   0.0000423   0.0053479   0.0025440   0.0000276  -0.0013150
    4  -0.0009679   0.0000948  -0.0032352   0.0003941   0.0005918   0.0011199
    5  -0.0030486  -0.0008927  -0.0005831  -0.0000381  -0.0002057   0.0006031
    6   0.0000596   0.0012403  -0.0010021   0.0012736  -0.0006121  -0.0008826
    7   0.0003336   0.0014501  -0.0000294  -0.0001067   0.0000825  -0.0001244
    8   0.0011269  -0.0009891   0.0006806  -0.0001496   0.0003318  -0.0000378
    9   0.0007549  -0.0006890  -0.0001634   0.0000762  -0.0000855   0.0002948
   10  -0.0004622  -0.0000333  -0.0000522   0.0003820  -0.0002300  -0.0001962
   11  -0.0000154  -0.0000874   0.0002217  -0.0002426  -0.0001191  -0.0000712
   12  -0.0007711  -0.0000819  -0.0001672  -0.0001529   0.0001149   0.0000076
   13  -0.0002229   0.0000572  -0.0006204   0.0000722   0.0000381   0.0002042
   14   0.0001478   0.0000501   0.0005030   0.0000053  -0.0000105  -0.0001847
   15  -0.0000639  -0.0000306   0.0000125   0.0000123  -0.0000042  -0.0000347
   16   0.0002670  -0.0000007   0.0002647  -0.0000309  -0.0000013  -0.0000163
   17  -0.0000003   0.0000630  -0.0000001   0.0000085   0.0001289  -0.0000116
   18   0.0002856  -0.0000239   0.0002151  -0.0001406   0.0000048   0.0000346
   19  -0.0004041  -0.0000138  -0.0006016  -0.0000785   0.0000042   0.0002446
   20  -0.0000016  -0.0000033  -0.0000039  -0.0000001   0.0000047   0.0000016
   21  -0.0000561   0.0000011  -0.0000347   0.0000120  -0.0000003  -0.0000072
   22  -0.0004634   0.0000542  -0.0000581   0.0004048   0.0002243  -0.0002280
   23   0.0000176  -0.0000862  -0.0002223   0.0002321  -0.0001178   0.0000831
   24  -0.0007477   0.0001214  -0.0001824  -0.0001545  -0.0001219   0.0000191
   25  -0.0002187  -0.0000784  -0.0006155   0.0000706  -0.0000322   0.0002052
   26  -0.0001459   0.0000379  -0.0005161  -0.0000024  -0.0000050   0.0001909
   27  -0.0000615   0.0000277   0.0000228   0.0000124   0.0000040  -0.0000391
   28  -0.0009022  -0.0002190  -0.0032389   0.0003585  -0.0005697   0.0011875
   29   0.0030050  -0.0009600   0.0006189   0.0000262  -0.0002319  -0.0006046
   30  -0.0000047  -0.0012878  -0.0009788   0.0013234   0.0006003  -0.0009348
   31   0.0002727  -0.0015536   0.0000502  -0.0001333  -0.0001103  -0.0001249
   32  -0.0011817  -0.0011183  -0.0006542   0.0001296   0.0002858   0.0000556
   33   0.0007879   0.0007524  -0.0001840   0.0001224   0.0001658   0.0002718
   34  -0.1706074   0.0025496   0.1192171   0.0048513  -0.0003753  -0.0199536
   35   0.0013892  -0.0591650  -0.0035715   0.0000224   0.0036606  -0.0006288
   36   0.0570260  -0.0033262  -0.2309280   0.0026321  -0.0008084  -0.0383089
   37   0.0690100  -0.0009708  -0.0308772  -0.0023206   0.0001428   0.0048962
   38   0.0002538   0.0054784  -0.0011078   0.0000468   0.0044540  -0.0000397
   39   0.0324867  -0.0014731  -0.0653831   0.0010296  -0.0000317   0.0012634
   40  -0.0022440   0.0000294  -0.0010742   0.0004430  -0.0000026  -0.0000142
   41  -0.0000405   0.0044474  -0.0000777   0.0000014   0.0001134  -0.0000462
   42  -0.0049473  -0.0000565   0.0011897   0.0000486  -0.0000398  -0.0022244
   43  -0.0560808   0.0008716   0.0301269   0.0014015  -0.0000609  -0.0007437
   44   0.0008410  -0.0036853  -0.0003672  -0.0000521  -0.0008902  -0.0000237
   45   0.0309339  -0.0004083  -0.0152106  -0.0022796   0.0000006  -0.0021561
   46  -0.0009830   0.0000196   0.0010100   0.0001811  -0.0000046  -0.0000129
   47   0.0000299  -0.0007035   0.0000121  -0.0000063  -0.0005306   0.0000085
   48   0.0009528   0.0000111   0.0001733  -0.0001322   0.0000109   0.0000150
   49  -0.0281619  -0.0003135  -0.0274783  -0.0038161   0.0000278  -0.0011519
   50  -0.0013372   0.0064912   0.0006404   0.0001476   0.0045721  -0.0000008
   51  -0.0852423   0.0009662   0.0308450   0.0056149  -0.0000713   0.0042507
   52   0.0009429   0.0000058  -0.0022799  -0.0005582  -0.0000003  -0.0002145
   53  -0.0000294   0.0068907  -0.0001636  -0.0000185   0.0000379  -0.0000116
   54  -0.0020387  -0.0001703  -0.0033320  -0.0013621  -0.0000088  -0.0008127
   55  -0.3218977   0.0010906  -0.0176704  -0.0197295  -0.0000489  -0.0134147
   56   0.0024555  -0.0617535  -0.0008242  -0.0005789   0.0045299  -0.0003193
   57   0.0482445  -0.0012204  -0.1116486  -0.0393888  -0.0001674  -0.0178520
   58  -0.0124745   0.0006212   0.0279883   0.0009336  -0.0000118   0.0004461
   59  -0.0000134   0.0026342  -0.0001749  -0.0000322  -0.0025299   0.0000667
   60  -0.0033055   0.0000092   0.0019601  -0.0009419   0.0000811   0.0012544
   61   0.6145130  -0.0032829  -0.0532767  -0.0666389  -0.0007407  -0.0473658
   62  -0.0032829   0.1238605   0.0070047  -0.0006436  -0.0235969  -0.0014082
   63  -0.0532767   0.0070047   0.5161539  -0.0480259  -0.0014296  -0.1267060
   64  -0.0666389  -0.0006436  -0.0480259   0.0857964   0.0011069   0.0778768
   65  -0.0007407  -0.0235969  -0.0014296   0.0011069   0.0123975   0.0023710
   66  -0.0473658  -0.0014082  -0.1267060   0.0778768   0.0023710   0.1838619
 **********************************************************************
 **                                                                  **
 **                       VIBRATIONAL ANALYSIS                       **
 **                       --------------------                       **
 **                                                                  **
 **        VIBRATIONAL FREQUENCIES (CM**-1) AND NORMAL MODES         **
 **     FORCE CONSTANTS (mDYN/ANGSTROM) AND REDUCED MASSES (AMU)     **
 **                  INFRARED INTENSITIES (KM/MOL)                   **
 **                                                                  **
 **********************************************************************


 Mode:                 1                      2                      3
 Frequency:        31.46                  36.98                  54.96
 Force Cnst:      0.0135                 0.0155                 0.0120
 Red. Mass:      23.1412                19.2457                 6.7711
 IR Active:          YES                    YES                    YES
 IR Intens:        0.000                  0.124                  1.025
 Raman Active:       YES                    YES                    YES
               X      Y      Z        X      Y      Z        X      Y      Z
 C          0.000 -0.000 -0.000    0.000 -0.003 -0.154   -0.000 -0.068  0.002
 C          0.000 -0.001 -0.091    0.001 -0.002 -0.134    0.029 -0.049  0.002
 Cl         0.001 -0.003 -0.172    0.002 -0.004 -0.249    0.065 -0.069  0.004
 C          0.000 -0.001 -0.116    0.001  0.000  0.005    0.031 -0.011  0.000
 Cl         0.001 -0.002 -0.291    0.002  0.002  0.074    0.074  0.013 -0.000
 C          0.000  0.000  0.001    0.000  0.002  0.109   -0.000  0.006 -0.001
 Cl         0.000  0.001  0.002    0.001  0.006  0.400   -0.000  0.057 -0.005
 C          0.000  0.001  0.116   -0.001  0.000  0.003   -0.031 -0.012  0.000
 Cl         0.001  0.003  0.292   -0.002  0.002  0.071   -0.075  0.013  0.000
 C          0.000  0.001  0.091   -0.001 -0.002 -0.135   -0.029 -0.049  0.002
 Cl         0.001  0.002  0.169   -0.002 -0.004 -0.252   -0.064 -0.069  0.005
 C          0.000 -0.001  0.000   -0.000 -0.002 -0.060   -0.000 -0.047  0.001
 C         -0.001 -0.185  0.004   -0.120  0.001  0.015    0.001  0.036 -0.001
 Cl        -0.003 -0.424  0.007   -0.277 -0.005 -0.071    0.000 -0.128  0.002
 C         -0.001 -0.191  0.003   -0.123  0.009  0.158    0.002  0.268 -0.006
 H         -0.001 -0.339  0.006   -0.221  0.011  0.212    0.002  0.350 -0.007
 C         -0.000 -0.005 -0.001   -0.002  0.013  0.229    0.002  0.403 -0.009
 H         -0.000 -0.007 -0.002   -0.002  0.019  0.338    0.004  0.602 -0.012
 C          0.000  0.184 -0.004    0.120  0.008  0.160    0.001  0.270 -0.006
 H          0.001  0.332 -0.007    0.217  0.011  0.215    0.001  0.353 -0.008
 C          0.000  0.183 -0.003    0.119  0.001  0.017   -0.000  0.038 -0.001
 Cl        -0.001  0.430 -0.006    0.278 -0.006 -0.068   -0.002 -0.124  0.002
 TransDip   0.000 -0.000 -0.000   -0.000  0.001  0.011    0.000  0.032 -0.001

 Mode:                 4                      5                      6
 Frequency:        68.94                  77.09                  93.26
 Force Cnst:      0.0948                 0.1089                 0.1432
 Red. Mass:      33.8449                31.0842                27.9419
 IR Active:          YES                    YES                    YES
 IR Intens:        0.000                  0.022                  0.009
 Raman Active:       YES                    YES                    YES
               X      Y      Z        X      Y      Z        X      Y      Z
 C         -0.000  0.001 -0.002    0.000 -0.003  0.149   -0.000 -0.229  0.011
 C         -0.001  0.002  0.110    0.001 -0.004  0.034    0.056 -0.200  0.005
 Cl        -0.002  0.007  0.529    0.003 -0.006 -0.032    0.163 -0.268 -0.022
 C         -0.001 -0.000 -0.071    0.001 -0.003 -0.058    0.065 -0.120  0.006
 Cl        -0.002 -0.004 -0.438    0.003 -0.006 -0.481    0.176 -0.062  0.015
 C         -0.000  0.000 -0.001    0.000 -0.001  0.078   -0.001 -0.082  0.002
 Cl        -0.000  0.000 -0.002    0.002  0.006  0.514   -0.001  0.032 -0.020
 C          0.000  0.001  0.069   -0.001 -0.003 -0.057   -0.066 -0.121  0.006
 Cl         0.001  0.004  0.443   -0.004 -0.005 -0.476   -0.179 -0.064  0.016
 C         -0.000 -0.000 -0.112   -0.001 -0.004  0.033   -0.057 -0.201  0.003
 Cl        -0.000 -0.004 -0.524   -0.003 -0.006 -0.038   -0.162 -0.269 -0.030
 C         -0.000  0.001 -0.002   -0.000 -0.002  0.147   -0.001 -0.163  0.014
 C         -0.001  0.029 -0.002    0.070  0.002  0.104    0.002  0.014  0.009
 Cl        -0.001  0.075 -0.003    0.187  0.010  0.170    0.011  0.477  0.007
 C         -0.001  0.033 -0.001    0.074  0.005  0.012    0.002  0.057  0.005
 H         -0.001  0.059 -0.001    0.134  0.008 -0.021    0.005  0.172  0.002
 C          0.000  0.001  0.000    0.001  0.005 -0.030    0.000  0.018  0.005
 H          0.000  0.001  0.001    0.001  0.007 -0.095    0.000  0.045  0.003
 C          0.001 -0.032  0.001   -0.072  0.004  0.011   -0.002  0.054  0.005
 H          0.002 -0.060  0.002   -0.132  0.006 -0.023   -0.003  0.167  0.002
 C          0.001 -0.030 -0.001   -0.070  0.001  0.103   -0.002  0.011  0.010
 Cl         0.004 -0.081 -0.001   -0.188  0.007  0.168   -0.008  0.473  0.007
 TransDip  -0.000  0.000  0.000    0.000  0.000 -0.005   -0.000  0.003 -0.000

 Mode:                 7                      8                      9
 Frequency:       100.24                 141.00                 198.92
 Force Cnst:      0.1762                 0.3192                 0.3286
 Red. Mass:      29.7575                27.2467                14.0936
 IR Active:          YES                    YES                    YES
 IR Intens:        0.040                  0.059                  0.008
 Raman Active:       YES                    YES                    YES
               X      Y      Z        X      Y      Z        X      Y      Z
 C         -0.000 -0.015 -0.165   -0.014  0.001  0.003   -0.001  0.002  0.215
 C          0.003 -0.012 -0.036   -0.096 -0.014  0.003   -0.000  0.003  0.327
 Cl         0.009 -0.011  0.480   -0.251  0.071 -0.004    0.002 -0.002 -0.064
 C          0.004 -0.008 -0.058   -0.114 -0.022  0.003   -0.000  0.004  0.447
 Cl         0.010 -0.005 -0.131   -0.206 -0.066 -0.001    0.001  0.000 -0.123
 C         -0.000 -0.005 -0.034   -0.131  0.000  0.003   -0.000  0.004  0.488
 Cl         0.000  0.004  0.226   -0.142  0.000 -0.001   -0.002 -0.001 -0.125
 C         -0.004 -0.008 -0.058   -0.114  0.022  0.003   -0.000  0.004  0.447
 Cl        -0.011 -0.005 -0.134   -0.206  0.066 -0.001   -0.001 -0.002 -0.123
 C         -0.004 -0.012 -0.034   -0.096  0.015  0.003   -0.000  0.003  0.327
 Cl        -0.010 -0.012  0.485   -0.247 -0.069  0.001    0.004  0.002 -0.065
[truncated: 45,464 more chars]
