# Supplementary material for: Quantum Chemical Investigation of Polychlorinated Dibenzodioxins, Dibenzofurans and Biphenyls: Relative Stability and Planarity Analysis
Source: Molecules. 2020 Dec 3;25(23):5697. doi: 10.3390/molecules25235697 (PMC7730433; doi:10.3390/molecules25235697)
Supplement: Supplementary file 1 [file molecules-25-05697-s001.zip › PCB/B3LYP/ClClClClClClHHHH.out]

                  Welcome to Q-Chem
     A Quantum Leap Into The Future Of Chemistry


 Q-Chem 5.2 (devel), Q-Chem, Inc., Pleasanton, CA (2019)

 Yihan Shao,  Zhengting Gan,  E. Epifanovsky,  A. T. B. Gilbert,  M. Wormit,  
 J. Kussmann,  A. W. Lange,  A. Behn,  Jia Deng,  Xintian Feng,  D. Ghosh,  
 M. Goldey,  P. R. Horn,  L. D. Jacobson,  I. Kaliman,  T. Kus,  A. Landau,  
 Jie Liu,  E. I. Proynov,  R. M. Richard,  R. P. Steele,  E. J. Sundstrom,  
 H. L. Woodcock III,  P. M. Zimmerman,  D. Zuev,  B. Albrecht,  E. Alguire,  
 S. A. Baeppler,  D. Barton,  Z. Benda,  Y. A. Bernard,  E. J. Berquist,  
 K. B. Bravaya,  H. Burton,  D. Casanova,  Chun-Min Chang,  Yunqing Chen,  
 A. Chien,  K. D. Closser,  M. P. Coons,  S. Coriani,  S. Dasgupta,  
 A. L. Dempwolff,  M. Diedenhofen,  Hainam Do,  R. G. Edgar,  Po-Tung Fang,  
 S. Faraji,  S. Fatehi,  Qingguo Feng,  K. D. Fenk,  J. Fosso-Tande,  
 J. Gayvert,  Qinghui Ge,  A. Ghysels,  G. Gidofalvi,  J. Gomes,  
 J. Gonthier,  A. Gunina,  D. Hait,  M. W. D. Hanson-Heine,  
 P. H. P. Harbach,  A. W. Hauser,  M. F. Herbst,  J. E. Herr,  
 E. G. Hohenstein,  Z. C. Holden,  Kerwin Hui,  B. C. Huynh,  T.-C. Jagau,  
 Hyunjun Ji,  B. Kaduk,  K. Khistyaev,  Jaehoon Kim,  P. Klunzinger,  K. Koh,  
 D. Kosenkov,  L. Koulias,  T. Kowalczyk,  C. M. Krauter,  A. Kunitsa,  
 Ka Un Lao,  A. Laurent,  K. V. Lawler,  Joonho Lee,  D. Lefrancois,  
 S. Lehtola,  D. S. Levine,  Yi-Pei Li,  You-Sheng Lin,  Fenglai Liu,  
 E. Livshits,  A. Luenser,  P. Manohar,  E. Mansoor,  S. F. Manzer,  
 Shan-Ping Mao,  Yuezhi Mao,  N. Mardirossian,  A. V. Marenich,  
 T. Markovich,  L. A. Martinez-Martinez,  S. A. Maurer,  N. J. Mayhall,  
 S. C. McKenzie,  J.-M. Mewes,  P. Morgante,  A. F. Morrison,  
 J. W. Mullinax,  K. Nanda,  T. S. Nguyen-Beck,  R. Olivares-Amaya,  
 J. A. Parkhill,  Zheng Pei,  T. M. Perrine,  F. Plasser,  P. Pokhilko,  
 S. Prager,  A. Prociuk,  E. Ramos,  D. R. Rehn,  F. Rob,  M. Scheurer,  
 M. Schneider,  N. Sergueev,  S. M. Sharada,  S. Sharma,  D. W. Small,  
 T. Stauch,  T. Stein,  Yu-Chuan Su,  A. J. W. Thom,  A. Tkatchenko,  
 T. Tsuchimochi,  N. M. Tubman,  L. Vogt,  M. L. Vidal,  O. Vydrov,  
 M. A. Watson,  J. Wenzel,  M. de Wergifosse,  T. A. Wesolowski,  A. White,  
 J. Witte,  A. Yamada,  Jun Yang,  K. Yao,  S. Yeganeh,  S. R. Yost,  
 Zhi-Qiang You,  A. Zech,  Igor Ying Zhang,  Xing Zhang,  Yan Zhao,  
 Ying Zhu,  B. R. Brooks,  G. K. L. Chan,  C. J. Cramer,  M. S. Gordon,  
 W. J. Hehre,  A. Klamt,  M. W. Schmidt,  C. D. Sherrill,  D. G. Truhlar,  
 A. Aspuru-Guzik,  R. Baer,  A. T. Bell,  N. A. Besley,  Jeng-Da Chai,  
 A. E. DePrince, III,  R. A. DiStasio Jr.,  A. Dreuw,  B. D. Dunietz,  
 T. R. Furlani,  Chao-Ping Hsu,  Yousung Jung,  Jing Kong,  D. S. Lambrecht,  
 WanZhen Liang,  C. Ochsenfeld,  V. A. Rassolov,  L. V. Slipchenko,  
 J. E. Subotnik,  T. Van Voorhis,  J. M. Herbert,  A. I. Krylov,  
 P. M. W. Gill,  M. Head-Gordon

 Contributors to earlier versions of Q-Chem not listed above: 
 R. D. Adamson,  B. Austin,  J. Baker,  G. J. O. Beran,  K. Brandhorst,  
 S. T. Brown,  E. F. C. Byrd,  A. K. Chakraborty,  C.-L. Cheng,  
 Siu Hung Chien,  D. M. Chipman,  D. L. Crittenden,  H. Dachsel,  
 R. J. Doerksen,  A. D. Dutoi,  L. Fusti-Molnar,  W. A. Goddard III,  
 A. Golubeva-Zadorozhnaya,  S. R. Gwaltney,  G. Hawkins,  A. Heyden,  
 S. Hirata,  G. Kedziora,  F. J. Keil,  C. Kelley,  Jihan Kim,  R. A. King,  
 R. Z. Khaliullin,  P. P. Korambath,  W. Kurlancheek,  A. M. Lee,  M. S. Lee,  
 S. V. Levchenko,  Ching Yeh Lin,  D. Liotard,  R. C. Lochan,  I. Lotan,  
 P. E. Maslen,  N. Nair,  D. P. O'Neill,  D. Neuhauser,  E. Neuscamman,  
 C. M. Oana,  R. Olson,  B. Peters,  R. Peverati,  P. A. Pieniazek,  
 Y. M. Rhee,  J. Ritchie,  M. A. Rohrdanz,  E. Rosta,  N. J. Russ,  
 H. F. Schaefer III,  N. E. Schultz,  N. Shenvi,  A. C. Simmonett,  A. Sodt,  
 D. Stuck,  K. S. Thanthiriwatte,  V. Vanovschi,  Tao Wang,  A. Warshel,  
 C. F. Williams,  Q. Wu,  X. Xu,  W. Zhang

 Please cite Q-Chem as follows:
 Y. Shao et al., Mol. Phys. 113, 184-215 (2015)
 DOI: 10.1080/00268976.2014.952696

 Q-Chem 5.2.1 for Intel X86 EM64T Linux

 Parts of Q-Chem use Armadillo 8.300.2 (Tropical Shenanigans).
 http://arma.sourceforge.net/

 Q-Chem begins on Wed Jan  8 21:16:11 2020  

Host: 
0

     Scratch files written to /scratch/taweetham/qchem7479//
NAlpha2: 178
NElect   178
Mult     1

 Q-Chem warning in module libgen/rem_setup.C, line 2168:

 Setting Thresh to 1e-14


Checking the input file for inconsistencies... 	...done.

--------------------------------------------------------------
User input:
--------------------------------------------------------------
$MOLECULE
0 1
C 
C  1 1.394960
Cl  2 CCl 1 119.528007
C  2 1.386606 1 120.846377 3 178.766605 0
Cl  4 CCl 2 119.698148 1 -179.612229 0
C  4 1.387279 2 120.235871 1 -0.083363 0
Cl  6 CCl 4 120.254637 2 -179.958574 0
C  6 1.387279 4 119.490737 2 0.041992 0
Cl  8 CCl 6 120.064298 4 179.568218 0
C  8 1.386606 6 120.235863 4 0.041336 0
Cl  10 CCl 8 119.614146 6 178.681836 0
C  1 1.488550 2 120.827489 3 1.275929 0
C  12 1.394960 1 120.827496 2 44.635695 0
Cl  13 CCl 12 119.528011 1 1.275194 0
C  13 1.386606 12 120.846392 1 -179.957497 0
H  15 CH 13 119.698155 12 -179.612829 0
C  15 1.387278 13 120.235860 12 -0.083872 0
H  17 CH 15 120.254633 13 -179.958492 0
C  17 1.387279 15 119.490737 13 0.041666 0
H  19 CH 17 120.064293 15 179.568399 0
C  19 1.386606 17 120.235874 15 0.041790 0
H  21 CH 19 119.614152 17 178.681599 0

CH=1.08273
CCl=1.75400
$END

$REM
   JOB_TYPE	OPTIMIZATION
   BASIS	6-311++G**
   METHOD	B3LYP
   SYM_IGNORE	TRUE
   SCF_GUESS_ALWAYS     TRUE
   SYM_IGNORE   TRUE
   S2THRESH     15
   THRESH       15
$END

--------------------------------------------------------------
 ----------------------------------------------------------------
             Standard Nuclear Orientation (Angstroms)
    I     Atom           X                Y                Z
 ----------------------------------------------------------------
    1      C       0.0000000000     0.0000000000     0.0000000000
    2      C       0.0000000000     0.0000000000     1.3949600000
    3      Cl      1.5261815140     0.0000000000     2.2594170471
    4      C      -1.1901880373     0.0256249026     2.1059255403
    5      Cl     -1.1548436435     0.0351778398     3.8595433764
    6      C      -2.4041742747     0.0535064326     1.4351028665
    7      Cl     -3.9099833729     0.0870232313     2.3339530118
    8      C      -2.4180259722     0.0546630380     0.0478935036
    9      Cl     -3.9445745286     0.0782926128    -0.8155919614
   10      C      -1.2274122092     0.0272853135    -0.6622934626
   11      Cl     -1.2645630159    -0.0058824468    -2.4155862839
   12      C       1.2779219872    -0.0284629571    -0.7628147595
   13      C       2.3095886281    -0.8932703637    -0.3971844912
   14      Cl      2.0841394724    -1.9836059182     0.9581225060
   15      C       3.5004827568    -0.9194878930    -1.1069450245
   16      H       4.2865586447    -1.6026019117    -0.8107285686
   17      C       3.6821124948    -0.0819958503    -2.1978886372
   18      H       4.6116429624    -0.1026930066    -2.7527300472
   19      C       2.6636000698     0.7822218600    -2.5724593424
   20      H       2.7980411655     1.4448431951    -3.4181323354
   21      C       1.4736782845     0.8090230106    -1.8610916159
   22      H       0.6936781770     1.5025559907    -2.1490431582
 ----------------------------------------------------------------
 Nuclear Repulsion Energy =        2139.03500590 hartrees
 There are       89 alpha and       89 beta electrons
 Requested basis set is 6-311++G(d,p)
 There are 170 shells and 472 basis functions

 Total QAlloc Memory Limit   2000 MB
 Mega-Array Size       188 MB
 MEM_STATIC part       192 MB
 A cutoff of  1.0D-15 yielded  11039 shell pairs
 There are     93289 function pairs (    100359 Cartesian)
 Smallest overlap matrix eigenvalue = 1.11E-07
 Linear dependence detected in AO basis
 Number of orthogonalized atomic orbitals = 466
 Maximum deviation from orthogonality = 5.335E-10

 Scale SEOQF with 1.000000e-01/1.000000e-01/1.000000e-01

 Standard Electronic Orientation quadrupole field applied
 Nucleus-field energy     =    -0.0000000341 hartrees
 Guess from superposition of atomic densities
 Warning:  Energy on first SCF cycle will be non-variational
 SAD guess density has 178.000000 electrons

 -----------------------------------------------------------------------
  General SCF calculation program by
  Eric Jon Sundstrom, Paul Horn, Yuezhi Mao, Dmitri Zuev, Alec White,
  David Stuck, Shaama M.S., Shane Yost, Joonho Lee, David Small,
  Daniel Levine, Susi Lehtola, Hugh Burton, Evgeny Epifanovsky,
  Bang C. Huynh
 -----------------------------------------------------------------------
 Exchange:     0.2000 Hartree-Fock + 0.0800 Slater + 0.7200 B88
 Correlation:  0.1900 VWN1RPA + 0.8100 LYP
 Using SG-1 standard quadrature grid
 A restricted SCF calculation will be
 performed using DIIS
 SCF converges when DIIS error is below 1.0e-08
 ---------------------------------------
  Cycle       Energy         DIIS error
 ---------------------------------------
    1   -3225.5609766010      2.88e-02  
    2   -3220.9257051210      2.13e-03  
    3   -3220.8509015506      2.60e-03  
    4   -3221.0504092305      4.91e-04  
    5   -3221.0561966136      2.35e-04  
    6   -3221.0575883419      9.44e-05  
    7   -3221.0578187710      2.58e-05  
    8   -3221.0578351659      1.01e-05  
    9   -3221.0578378171      3.12e-06  
   10   -3221.0578380755      8.09e-07  
   11   -3221.0578380905      3.62e-07  
   12   -3221.0578380941      1.21e-07  
   13   -3221.0578380945      4.09e-08  
   14   -3221.0578380944      1.39e-08  
   15   -3221.0578380943      4.03e-09  Convergence criterion met
 ---------------------------------------
 SCF time:   CPU 786.64s  wall 787.00s 
 SCF   energy in the final basis set =    -3221.0578380943
 Total energy in the final basis set =    -3221.0578380943

 --------------------------------------------------------------

                    Orbital Energies (a.u.)
 --------------------------------------------------------------

 Alpha MOs
 -- Occupied --
********-101.5795-101.5790-101.5775-101.5675-101.5580 -10.2834 -10.2813
-10.2807 -10.2802 -10.2776 -10.2567 -10.2420 -10.2223 -10.2029 -10.2025
-10.2015 -10.1967  -9.4950  -9.4946  -9.4935  -9.4919  -9.4845  -9.4753
 -7.2602  -7.2594  -7.2586  -7.2568  -7.2499  -7.2495  -7.2492  -7.2488
 -7.2486  -7.2483  -7.2473  -7.2468  -7.2459  -7.2396  -7.2392  -7.2383
 -7.2299  -7.2295  -0.9737  -0.9339  -0.9224  -0.8990  -0.8815  -0.8638
 -0.8585  -0.8402  -0.8036  -0.7650  -0.7503  -0.7448  -0.6655  -0.6445
 -0.6278  -0.6118  -0.5618  -0.5528  -0.5253  -0.4993  -0.4949  -0.4807
 -0.4726  -0.4695  -0.4644  -0.4550  -0.4431  -0.4361  -0.4255  -0.4130
 -0.4021  -0.3940  -0.3838  -0.3745  -0.3625  -0.3592  -0.3530  -0.3466
 -0.3416  -0.3347  -0.3275  -0.3141  -0.2956  -0.2875  -0.2753  -0.2631
 -0.2452
 -- Virtual --
 -0.0753  -0.0660  -0.0591  -0.0384  -0.0243  -0.0163  -0.0122  -0.0021
  0.0021   0.0062   0.0110   0.0227   0.0270   0.0283   0.0331   0.0386
  0.0423   0.0485   0.0568   0.0625   0.0663   0.0719   0.0764   0.0802
  0.0835   0.0847   0.0869   0.0894   0.0920   0.0994   0.0998   0.1046
  0.1052   0.1088   0.1132   0.1164   0.1180   0.1209   0.1258   0.1294
  0.1314   0.1340   0.1347   0.1425   0.1442   0.1472   0.1570   0.1572
  0.1613   0.1628   0.1679   0.1700   0.1743   0.1800   0.1818   0.1923
  0.1958   0.1986   0.2005   0.2029   0.2055   0.2108   0.2188   0.2227
  0.2250   0.2264   0.2314   0.2335   0.2401   0.2453   0.2490   0.2519
  0.2586   0.2595   0.2605   0.2657   0.2704   0.2716   0.2755   0.2796
  0.2832   0.2865   0.2901   0.2930   0.2973   0.3031   0.3051   0.3117
  0.3149   0.3184   0.3244   0.3311   0.3449   0.3560   0.3701   0.3876
  0.4149   0.4225   0.4316   0.4373   0.4419   0.4474   0.4515   0.4526
  0.4624   0.4689   0.4714   0.4778   0.4864   0.4889   0.4933   0.4993
  0.5037   0.5148   0.5197   0.5349   0.5411   0.5439   0.5506   0.5548
  0.5661   0.5683   0.5749   0.5801   0.5917   0.5932   0.5999   0.6057
  0.6123   0.6168   0.6174   0.6208   0.6239   0.6349   0.6422   0.6548
  0.6597   0.6723   0.6782   0.6950   0.7058   0.7101   0.7148   0.7351
  0.7443   0.7570   0.7751   0.7777   0.7964   0.8012   0.8106   0.8127
  0.8198   0.8277   0.8370   0.8395   0.8435   0.8460   0.8462   0.8520
  0.8561   0.8595   0.8628   0.8772   0.8834   0.8894   0.8900   0.8950
  0.9026   0.9108   0.9152   0.9176   0.9248   0.9298   0.9307   0.9333
  0.9445   0.9464   0.9573   0.9678   0.9686   0.9804   0.9843   0.9921
  0.9952   1.0170   1.0217   1.0300   1.0363   1.0600   1.0726   1.0827
  1.1023   1.1035   1.1093   1.1227   1.1422   1.1500   1.1926   1.2037
  1.2181   1.2334   1.2453   1.2686   1.2756   1.2797   1.2821   1.2914
  1.3011   1.3078   1.3339   1.3435   1.3477   1.3607   1.4022   1.4192
  1.4544   1.4695   1.4974   1.4999   1.5256   1.5514   1.5617   1.5643
  1.5762   1.6003   1.6430   1.6503   1.6539   1.6600   1.6790   1.7125
  1.7375   1.7449   1.7611   1.7826   1.7945   1.8073   1.8356   1.8459
  1.8544   1.8648   1.8838   1.8926   1.9025   1.9180   1.9242   1.9290
  1.9553   1.9748   1.9989   2.0239   2.0405   2.0670   2.1007   2.1410
  2.1664   2.1948   2.2097   2.2235   2.2268   2.2489   2.2706   2.2793
  2.2861   2.2990   2.3080   2.3272   2.3495   2.3546   2.3744   2.3774
  2.3985   2.4197   2.4333   2.4395   2.4497   2.4555   2.4724   2.4853
  2.4976   2.5067   2.5339   2.5730   2.5768   2.6126   2.6306   2.6321
  2.6489   2.6574   2.6763   2.6980   2.7165   2.7332   2.7425   2.7508
  2.7757   2.7944   2.8089   2.8164   2.8303   2.8465   2.8673   2.8915
  2.9225   2.9530   2.9743   3.0611   3.0822   3.0876   3.1200   3.1308
  3.1401   3.1870   3.2002   3.2447   3.2561   3.2681   3.3534   3.3941
  3.4754   3.5102   3.5272   3.5595   3.6581   3.6997   3.8411   3.8966
  3.9035   4.0295   4.0701   4.1414   4.3919   4.8223   4.8400   9.7228
  9.7841   9.8031   9.8175   9.8367   9.8634  23.2602  23.5734  23.7933
 23.8391  23.9146  23.9363  23.9704  23.9874  24.0308  24.0734  24.0902
 24.1824  25.7212  25.7699  25.8176  25.8793  25.9482  26.0668  26.0950
 26.1273  26.1875  26.2787  26.3975  26.4670  26.5450  26.5679  26.7574
 26.7766  26.8483  27.0891 215.7120 215.7798 215.8019 215.8212 215.8386
215.8842
 --------------------------------------------------------------

          Ground-State Mulliken Net Atomic Charges

     Atom                 Charge (a.u.)
  ----------------------------------------
      1 C                    -1.136489
      2 C                    -1.039837
      3 Cl                    0.696281
      4 C                     0.187697
      5 Cl                    0.644666
      6 C                    -0.287242
      7 Cl                    0.663324
      8 C                     0.328227
      9 Cl                    0.610404
     10 C                    -1.124817
     11 Cl                    0.741085
     12 C                    -0.122164
     13 C                     0.127346
     14 Cl                    0.401494
     15 C                    -0.373322
     16 H                     0.195702
     17 C                    -0.481871
     18 H                     0.165418
     19 C                    -0.230996
     20 H                     0.177879
     21 C                    -0.315479
     22 H                     0.172694
  ----------------------------------------
  Sum of atomic charges =     0.000000

 -----------------------------------------------------------------
                    Cartesian Multipole Moments
 -----------------------------------------------------------------
    Charge (ESU x 10^10)
                -0.0000
    Dipole Moment (Debye)
         X       1.9901      Y       0.8131      Z      -1.9664
       Tot       2.9135
    Quadrupole Moments (Debye-Ang)
        XX    -138.1158     XY      -0.1390     YY    -146.1637
        XZ      -5.6511     YZ      -3.6208     ZZ    -141.5804
    Octopole Moments (Debye-Ang^2)
       XXX     155.5470    XXY      14.9477    XYY      33.4806
       YYY      74.9834    XXZ     -71.6144    XYZ      -4.3017
       YYZ     -51.5385    XZZ      53.3865    YZZ      29.4911
       ZZZ    -160.4340
    Hexadecapole Moments (Debye-Ang^3)
      XXXX   -4951.7893   XXXY     180.8690   XXYY    -987.6989
      XYYY     242.8951   YYYY    -609.5260   XXXZ     474.0340
      XXYZ      33.6589   XYYZ     193.0609   YYYZ      91.8674
      XXZZ   -1375.7302   XYZZ      93.1886   YYZZ    -688.4752
      XZZZ     543.5503   YZZZ      56.5473   ZZZZ   -3454.5295
 -----------------------------------------------------------------
 Calculating analytic gradient of the SCF energy
 Gradient of SCF Energy
            1           2           3           4           5           6
    1  -0.0153332  -0.0118866   0.0319600   0.0000072   0.0013892   0.0129622
    2  -0.0009358  -0.0045195  -0.0742019   0.0003568   0.0001624  -0.0001626
    3   0.0092458  -0.0075851  -0.0423394  -0.0205162   0.0061105  -0.0098350
            7           8           9          10          11          12
    1  -0.0062844   0.0163625  -0.0041296  -0.0006741   0.0106573   0.0098176
    2   0.0000957  -0.0002354   0.0000841  -0.0004333   0.0052790   0.0006024
    3   0.0037933   0.0128766  -0.0037884   0.0078694  -0.0019814  -0.0089730
           13          14          15          16          17          18
    1  -0.0003556  -0.0264007  -0.0088776   0.0006319  -0.0007354  -0.0008430
    2   0.0063261   0.0723886   0.0055573   0.0006218   0.0015723   0.0009259
    3   0.0003894   0.0537430  -0.0014322  -0.0009011  -0.0006791  -0.0004181
           19          20          21          22
    1   0.0021483   0.0002107  -0.0063509  -0.0042757
    2  -0.0054966  -0.0007276  -0.0073836   0.0001241
    3   0.0031583   0.0004560   0.0023359  -0.0015293
 Max gradient component =       7.420E-02
 RMS gradient           =       1.725E-02
 Gradient time:  CPU 271.13 s  wall 271.14 s
 Geometry Optimization Parameters
   NAtoms,    NIC,     NZ,  NCons,   NDum,   NFix, NCnnct, MaxDiis
       22     163      22       0       0       0       0       0


** GEOMETRY OPTIMIZATION IN DELOCALIZED INTERNAL COORDINATES **
   Searching for a Minimum

   Optimization Cycle:   1

                       Coordinates (Angstroms)
     ATOM                X               Y               Z
      1  C         0.0000000000    0.0000000000    0.0000000000
      2  C         0.0000000000    0.0000000000    1.3949600000
      3  Cl        1.5261815140    0.0000000000    2.2594170471
      4  C        -1.1901880373    0.0256249026    2.1059255403
      5  Cl       -1.1548436435    0.0351778398    3.8595433764
      6  C        -2.4041742747    0.0535064326    1.4351028665
      7  Cl       -3.9099833729    0.0870232313    2.3339530118
      8  C        -2.4180259722    0.0546630380    0.0478935036
      9  Cl       -3.9445745286    0.0782926128   -0.8155919614
     10  C        -1.2274122092    0.0272853135   -0.6622934626
     11  Cl       -1.2645630159   -0.0058824468   -2.4155862839
     12  C         1.2779219872   -0.0284629571   -0.7628147595
     13  C         2.3095886281   -0.8932703637   -0.3971844912
     14  Cl        2.0841394724   -1.9836059182    0.9581225060
     15  C         3.5004827568   -0.9194878930   -1.1069450245
     16  H         4.2865586447   -1.6026019117   -0.8107285686
     17  C         3.6821124948   -0.0819958503   -2.1978886372
     18  H         4.6116429624   -0.1026930066   -2.7527300472
     19  C         2.6636000698    0.7822218600   -2.5724593424
     20  H         2.7980411655    1.4448431951   -3.4181323354
     21  C         1.4736782845    0.8090230106   -1.8610916159
     22  H         0.6936781770    1.5025559907   -2.1490431582
   Point Group: c1    Number of degrees of freedom:    60


   Energy is  -3221.057838094


 Attempting to generate delocalized internal coordinates
 Initial Hessian constructed with Jon Baker's OPTIMIZE code

 60 Hessian modes will be used to form the next step
  Hessian Eigenvalues:
     0.016296    0.017711    0.019513    0.020643    0.020929    0.022946
     0.023585    0.023589    0.023834    0.023846    0.024090    0.024090
     0.024114    0.024114    0.024135    0.024135    0.024142    0.024143
     0.064524    0.103827    0.159965    0.159995    0.159996    0.160000
     0.215695    0.220001    0.225627    0.231542    0.245804    0.249942
     0.249978    0.249991    0.249993    0.250000    0.250000    0.250000
     0.250000    0.289200    0.292807    0.301033    0.301033    0.301033
     0.301033    0.328589    0.356665    0.356665    0.356665    0.356665
     0.412453    0.417613    0.429325    0.433568    0.461353    0.462668
     0.471074    0.471222    0.478203    0.478203    0.479142    0.479142

 Minimum search - taking simple RFO step
 Searching for Lamda that Minimizes Along All modes
 Value Taken    Lamda =  -0.06222484
 Calculated Step too Large.  Step scaled by  0.491354
 Step Taken.  Stepsize is  0.300000

                             Maximum     Tolerance    Cnvgd?
         Gradient           0.065779      0.000300      NO
         Displacement       0.192405      0.001200      NO
         Energy change     *********      0.000001      NO


 New Cartesian Coordinates Obtained by Inverse Iteration

 Displacement from previous Coordinates is:  0.531625
 ----------------------------------------------------------------
             Standard Nuclear Orientation (Angstroms)
    I     Atom           X                Y                Z
 ----------------------------------------------------------------
    1      C      -0.0083617204    -0.0003071062    -0.0142430534
    2      C      -0.0140366514     0.0274624821     1.3891699372
    3      Cl      1.4995995179     0.0509595528     2.2575430224
    4      C      -1.2027718166     0.0582836054     2.1129997869
    5      Cl     -1.1593446064     0.1006423017     3.8615586101
    6      C      -2.4236458286     0.0645758357     1.4495568250
    7      Cl     -3.9193502449     0.1025334075     2.3548406511
    8      C      -2.4457971011     0.0343300529     0.0590735460
    9      Cl     -3.9783514262     0.0171373370    -0.7857858349
   10      C      -1.2565567350     0.0013297297    -0.6641382709
   11      Cl     -1.3629485801    -0.1063652351    -2.4103997024
   12      C       1.2828473168    -0.0342240313    -0.7725321742
   13      C       2.3135681647    -0.9225295016    -0.4327675785
   14      Cl      2.0956599089    -2.0451254259     0.8894009255
   15      C       3.5114520001    -0.9463703605    -1.1348332767
   16      H       4.2848555463    -1.6487749652    -0.8502099767
   17      C       3.7103519385    -0.0792159040    -2.1993381250
   18      H       4.6444373927    -0.0972885115    -2.7472163451
   19      C       2.7055370084     0.8135672235    -2.5518909188
   20      H       2.8548587436     1.5031192364    -3.3738264996
   21      C       1.5104624415     0.8343736394    -1.8468669613
   22      H       0.7513958340     1.5541037169    -2.1176664228
 ----------------------------------------------------------------
 Nuclear Repulsion Energy =        2127.96224594 hartrees
 There are       89 alpha and       89 beta electrons
 Applying Cartesian multipole field
    Component          Value
    ---------          -----
     (2,0,0)        1.00000E-11
     (0,2,0)        2.00000E-11
     (0,0,2)       -3.00000E-11
 Nucleus-field energy     =    -0.0000000329 hartrees
 Requested basis set is 6-311++G(d,p)
 There are 170 shells and 472 basis functions
 A cutoff of  1.0D-15 yielded  11002 shell pairs
 There are     92970 function pairs (    100016 Cartesian)
 Smallest overlap matrix eigenvalue = 1.18E-07
 Linear dependence detected in AO basis
 Number of orthogonalized atomic orbitals = 467
 Maximum deviation from orthogonality = 6.728E-10
 Guess from superposition of atomic densities
 Warning:  Energy on first SCF cycle will be non-variational
 SAD guess density has 178.000000 electrons

 -----------------------------------------------------------------------
  General SCF calculation program by
  Eric Jon Sundstrom, Paul Horn, Yuezhi Mao, Dmitri Zuev, Alec White,
  David Stuck, Shaama M.S., Shane Yost, Joonho Lee, David Small,
  Daniel Levine, Susi Lehtola, Hugh Burton, Evgeny Epifanovsky,
  Bang C. Huynh
 -----------------------------------------------------------------------
 Exchange:     0.2000 Hartree-Fock + 0.0800 Slater + 0.7200 B88
 Correlation:  0.1900 VWN1RPA + 0.8100 LYP
 Using SG-1 standard quadrature grid
 A restricted SCF calculation will be
 performed using DIIS
 SCF converges when DIIS error is below 1.0e-08
 ---------------------------------------
  Cycle       Energy         DIIS error
 ---------------------------------------
    1   -3225.4603225222      2.84e-02  
    2   -3220.9543730147      2.09e-03  
    3   -3220.8868584483      2.52e-03  
    4   -3221.0747330156      4.74e-04  
    5   -3221.0802068199      2.24e-04  
    6   -3221.0814951018      8.88e-05  
    7   -3221.0817003925      2.16e-05  
    8   -3221.0817109614      9.00e-06  
    9   -3221.0817130408      2.87e-06  
   10   -3221.0817132653      7.35e-07  
   11   -3221.0817132782      3.16e-07  
   12   -3221.0817132807      1.18e-07  
   13   -3221.0817132812      3.92e-08  
   14   -3221.0817132813      1.33e-08  
   15   -3221.0817132813      3.99e-09  Convergence criterion met
 ---------------------------------------
 SCF time:   CPU 784.01s  wall 784.00s 
 SCF   energy in the final basis set =    -3221.0817132813
 Total energy in the final basis set =    -3221.0817132813

 --------------------------------------------------------------

                    Orbital Energies (a.u.)
 --------------------------------------------------------------

 Alpha MOs
 -- Occupied --
********-101.5792-101.5787-101.5777-101.5684-101.5587 -10.2833 -10.2818
-10.2808 -10.2804 -10.2785 -10.2576 -10.2453 -10.2252 -10.2042 -10.2029
-10.2021 -10.1977  -9.4952  -9.4941  -9.4933  -9.4922  -9.4850  -9.4755
 -7.2603  -7.2589  -7.2584  -7.2571  -7.2501  -7.2498  -7.2490  -7.2490
 -7.2482  -7.2481  -7.2471  -7.2470  -7.2462  -7.2399  -7.2397  -7.2388
 -7.2302  -7.2297  -0.9713  -0.9305  -0.9218  -0.9001  -0.8787  -0.8642
 -0.8584  -0.8398  -0.8023  -0.7635  -0.7476  -0.7437  -0.6645  -0.6412
 -0.6265  -0.6120  -0.5600  -0.5515  -0.5246  -0.4988  -0.4949  -0.4804
 -0.4713  -0.4680  -0.4643  -0.4526  -0.4400  -0.4368  -0.4226  -0.4118
 -0.4006  -0.3934  -0.3826  -0.3727  -0.3617  -0.3592  -0.3531  -0.3482
 -0.3414  -0.3333  -0.3276  -0.3133  -0.2947  -0.2932  -0.2731  -0.2636
 -0.2538
 -- Virtual --
 -0.0757  -0.0638  -0.0589  -0.0388  -0.0271  -0.0149  -0.0109  -0.0009
  0.0034   0.0063   0.0118   0.0235   0.0269   0.0288   0.0333   0.0389
  0.0428   0.0482   0.0568   0.0618   0.0664   0.0720   0.0754   0.0805
  0.0829   0.0845   0.0868   0.0895   0.0920   0.0988   0.0999   0.1035
  0.1051   0.1083   0.1116   0.1155   0.1177   0.1198   0.1258   0.1283
  0.1301   0.1338   0.1353   0.1410   0.1415   0.1471   0.1563   0.1568
  0.1608   0.1616   0.1670   0.1688   0.1722   0.1794   0.1822   0.1915
  0.1954   0.1967   0.1985   0.2014   0.2028   0.2069   0.2164   0.2199
  0.2240   0.2247   0.2312   0.2330   0.2381   0.2423   0.2473   0.2515
  0.2562   0.2574   0.2597   0.2643   0.2685   0.2710   0.2742   0.2782
  0.2825   0.2851   0.2880   0.2913   0.2940   0.2959   0.3053   0.3084
  0.3106   0.3154   0.3194   0.3235   0.3355   0.3502   0.3535   0.3688
  0.3914   0.4137   0.4261   0.4370   0.4388   0.4427   0.4474   0.4524
  0.4593   0.4636   0.4689   0.4711   0.4805   0.4860   0.4901   0.4929
  0.5018   0.5034   0.5155   0.5191   0.5331   0.5387   0.5444   0.5517
  0.5617   0.5650   0.5684   0.5790   0.5854   0.5856   0.5941   0.6015
  0.6027   0.6136   0.6166   0.6196   0.6203   0.6253   0.6328   0.6421
  0.6587   0.6622   0.6766   0.6835   0.6956   0.7046   0.7104   0.7147
  0.7371   0.7470   0.7636   0.7831   0.7915   0.8009   0.8046   0.8134
  0.8197   0.8224   0.8262   0.8386   0.8428   0.8444   0.8465   0.8485
  0.8526   0.8572   0.8609   0.8639   0.8755   0.8803   0.8877   0.8893
  0.8926   0.9047   0.9117   0.9154   0.9195   0.9278   0.9310   0.9326
  0.9342   0.9432   0.9480   0.9582   0.9650   0.9702   0.9771   0.9839
  0.9899   0.9940   1.0144   1.0190   1.0213   1.0335   1.0583   1.0618
  1.0759   1.0888   1.0998   1.1111   1.1206   1.1384   1.1467   1.1902
  1.1946   1.2160   1.2271   1.2459   1.2658   1.2712   1.2762   1.2829
  1.2915   1.3010   1.3093   1.3270   1.3371   1.3451   1.3594   1.3986
  1.4215   1.4479   1.4712   1.4946   1.4965   1.5221   1.5504   1.5558
  1.5578   1.5732   1.5970   1.6427   1.6482   1.6553   1.6601   1.6794
  1.7121   1.7369   1.7392   1.7572   1.7758   1.7935   1.8047   1.8307
  1.8445   1.8520   1.8642   1.8787   1.8877   1.8981   1.9165   1.9219
  1.9238   1.9543   1.9709   1.9941   2.0206   2.0346   2.0622   2.0994
  2.1376   2.1629   2.1911   2.2188   2.2275   2.2363   2.2490   2.2697
  2.2789   2.2818   2.2959   2.3073   2.3233   2.3430   2.3494   2.3682
  2.3731   2.3970   2.4134   2.4296   2.4397   2.4416   2.4451   2.4648
  2.4845   2.4923   2.5075   2.5346   2.5692   2.5725   2.6138   2.6271
  2.6310   2.6452   2.6560   2.6690   2.6953   2.7062   2.7284   2.7452
  2.7565   2.7741   2.7899   2.8026   2.8138   2.8275   2.8415   2.8638
  2.8880   2.9151   2.9443   2.9736   3.0461   3.0762   3.0824   3.1129
  3.1235   3.1331   3.1791   3.1912   3.2356   3.2447   3.2580   3.3467
  3.3895   3.4711   3.5048   3.5218   3.5529   3.6542   3.6942   3.8287
  3.8905   3.8967   4.0288   4.0659   4.1381   4.3858   4.8087   4.8331
  9.7175   9.7810   9.8022   9.8180   9.8208   9.8677  23.2617  23.5682
 23.7788  23.8270  23.9068  23.9150  23.9503  23.9742  24.0129  24.0528
 24.0820  24.1744  25.7689  25.7998  25.8232  25.8786  25.9439  26.0616
 26.0890  26.1239  26.1897  26.2766  26.3642  26.4333  26.4610  26.5686
 26.7469  26.7716  26.8276  27.0695 215.7061 215.7758 215.8011 215.8186
215.8237 215.8853
 --------------------------------------------------------------

          Ground-State Mulliken Net Atomic Charges

     Atom                 Charge (a.u.)
  ----------------------------------------
      1 C                    -1.003725
      2 C                    -1.139794
      3 Cl                    0.685904
      4 C                     0.242084
      5 Cl                    0.635825
      6 C                    -0.289347
      7 Cl                    0.665272
      8 C                     0.329874
      9 Cl                    0.609836
     10 C                    -1.224458
     11 Cl                    0.677817
     12 C                     0.818200
     13 C                    -0.652592
     14 Cl                    0.377699
     15 C                    -0.477247
     16 H                     0.197700
     17 C                    -0.440084
     18 H                     0.166826
     19 C                    -0.283507
     20 H                     0.177940
     21 C                    -0.248143
     22 H                     0.173920
  ----------------------------------------
  Sum of atomic charges =     0.000000

 -----------------------------------------------------------------
                    Cartesian Multipole Moments
 -----------------------------------------------------------------
    Charge (ESU x 10^10)
                 0.0000
    Dipole Moment (Debye)
         X       2.0013      Y       0.8640      Z      -1.9241
       Tot       2.9076
    Quadrupole Moments (Debye-Ang)
        XX    -137.7717     XY      -0.0877     YY    -145.7997
        XZ      -5.8474     YZ      -3.4341     ZZ    -141.7494
    Octopole Moments (Debye-Ang^2)
       XXX     161.4844    XXY      15.7145    XYY      36.5904
       YYY      77.5332    XXZ     -72.7504    XYZ      -4.2859
       YYZ     -51.6592    XZZ      54.5110    YZZ      30.9429
       ZZZ    -157.1744
    Hexadecapole Moments (Debye-Ang^3)
      XXXX   -5022.2432   XXXY     173.9899   XXYY   -1001.6152
      XYYY     233.8483   YYYY    -633.9392   XXXZ     483.8125
      XXYZ      24.0413   XYYZ     196.7572   YYYZ      58.2367
      XXZZ   -1384.3034   XYZZ      93.8053   YYZZ    -690.5172
      XZZZ     562.0710   YZZZ      31.0019   ZZZZ   -3449.5835
 -----------------------------------------------------------------
 Calculating analytic gradient of the SCF energy
 Gradient of SCF Energy
            1           2           3           4           5           6
    1  -0.0076788  -0.0076648   0.0190420  -0.0007705   0.0011045   0.0093643
    2   0.0001220  -0.0034947  -0.0497575  -0.0001109   0.0001702  -0.0001806
    3   0.0061170  -0.0022322  -0.0275204  -0.0137495   0.0046133  -0.0063868
            7           8           9          10          11          12
    1  -0.0046061   0.0109070  -0.0026185  -0.0033609  -0.0010087   0.0067603
    2   0.0000090   0.0001444  -0.0002577   0.0010766   0.0017749   0.0008181
    3   0.0027867   0.0083621  -0.0033670   0.0037203  -0.0019619  -0.0048338
           13          14          15          16          17          18
    1   0.0026962  -0.0163805  -0.0051197   0.0007622  -0.0000836  -0.0005040
    2   0.0026106   0.0498308   0.0033244   0.0003869   0.0002973   0.0005838
    3   0.0008080   0.0337696  -0.0005327  -0.0007742  -0.0000833  -0.0001910
           19          20          21          22
    1   0.0010150   0.0002963  -0.0024960   0.0003444
    2  -0.0034992  -0.0003705  -0.0032764  -0.0002015
    3   0.0019337   0.0001558  -0.0004090  -0.0002248
 Max gradient component =       4.983E-02
 RMS gradient           =       1.130E-02
 Gradient time:  CPU 268.28 s  wall 268.29 s
 Geometry Optimization Parameters
   NAtoms,    NIC,     NZ,  NCons,   NDum,   NFix, NCnnct, MaxDiis
       22     163      22       0       0       0       0       0

 Cartesian Hessian Update
 Hessian updated using BFGS update


** GEOMETRY OPTIMIZATION IN DELOCALIZED INTERNAL COORDINATES **
   Searching for a Minimum

   Optimization Cycle:   2

                       Coordinates (Angstroms)
     ATOM                X               Y               Z
      1  C        -0.0083617204   -0.0003071062   -0.0142430534
      2  C        -0.0140366514    0.0274624821    1.3891699372
      3  Cl        1.4995995179    0.0509595528    2.2575430224
      4  C        -1.2027718166    0.0582836054    2.1129997869
      5  Cl       -1.1593446064    0.1006423017    3.8615586101
      6  C        -2.4236458286    0.0645758357    1.4495568250
      7  Cl       -3.9193502449    0.1025334075    2.3548406511
      8  C        -2.4457971011    0.0343300529    0.0590735460
      9  Cl       -3.9783514262    0.0171373370   -0.7857858349
     10  C        -1.2565567350    0.0013297297   -0.6641382709
     11  Cl       -1.3629485801   -0.1063652351   -2.4103997024
     12  C         1.2828473168   -0.0342240313   -0.7725321742
     13  C         2.3135681647   -0.9225295016   -0.4327675785
     14  Cl        2.0956599089   -2.0451254259    0.8894009255
     15  C         3.5114520001   -0.9463703605   -1.1348332767
     16  H         4.2848555463   -1.6487749652   -0.8502099767
     17  C         3.7103519385   -0.0792159040   -2.1993381250
     18  H         4.6444373927   -0.0972885115   -2.7472163451
     19  C         2.7055370084    0.8135672235   -2.5518909188
     20  H         2.8548587436    1.5031192364   -3.3738264996
     21  C         1.5104624415    0.8343736394   -1.8468669613
     22  H         0.7513958340    1.5541037169   -2.1176664228
   Point Group: c1    Number of degrees of freedom:    60


   Energy is  -3221.081713281

 Hessian updated using BFGS update

 56 Hessian modes will be used to form the next step
  Hessian Eigenvalues:
     0.017115    0.017730    0.019953    0.020628    0.020930    0.022948
     0.023579    0.023825    0.023843    0.024089    0.024090    0.024112
     0.024114    0.024133    0.024135    0.024141    0.024142    0.024325
     0.064424    0.084786    0.159957    0.159995    0.159997    0.160178
     0.215811    0.219911    0.225713    0.231225    0.246009    0.249292
     0.249972    0.249991    0.249993    0.249997    0.250000    0.250000
     0.286464    0.289198    0.299652    0.300944    0.306793    0.351923
     0.356659    0.362382    0.412427    0.426476    0.429505    0.453004
     0.460620    0.462211    0.470903    0.477074    0.478050    0.478211
     0.479094    0.515970

 Minimum search - taking simple RFO step
 Searching for Lamda that Minimizes Along All modes
 Value Taken    Lamda =  -0.03315936
 Calculated Step too Large.  Step scaled by  0.559660
 Step Taken.  Stepsize is  0.300000

                             Maximum     Tolerance    Cnvgd?
         Gradient           0.044288      0.000300      NO
         Displacement       0.218645      0.001200      NO
         Energy change     -0.023875      0.000001      NO


 New Cartesian Coordinates Obtained by Inverse Iteration

 Displacement from previous Coordinates is:  0.443183
 ----------------------------------------------------------------
             Standard Nuclear Orientation (Angstroms)
    I     Atom           X                Y                Z
 ----------------------------------------------------------------
    1      C       0.0091453257    -0.0111839429     0.0135361214
    2      C      -0.0157936624     0.0425830512     1.4187376157
    3      Cl      1.4836239329     0.0955263698     2.2966654817
    4      C      -1.2197716990     0.0807885673     2.1292616133
    5      Cl     -1.2113253111     0.1531311575     3.8712961709
    6      C      -2.4342362555     0.0755534133     1.4420296913
    7      Cl     -3.9375657975     0.1292287646     2.3200799933
    8      C      -2.4372367754     0.0277309541     0.0455099674
    9      Cl     -3.9585114893     0.0081621289    -0.8092165578
   10      C      -1.2271572377    -0.0158271003    -0.6550311240
   11      Cl     -1.2639560335    -0.1363552609    -2.4004741765
   12      C       1.2915953401    -0.0511926624    -0.7481012315
   13      C       2.3267906173    -0.9524565149    -0.4456486831
   14      Cl      2.1389104448    -2.1115843256     0.8479804605
   15      C       3.5149352152    -0.9638788470    -1.1683197644
   16      H       4.2883212940    -1.6756543894    -0.9088169356
   17      C       3.6951877658    -0.0730482695    -2.2191611703
   18      H       4.6206455207    -0.0837043324    -2.7824007453
   19      C       2.6835115951     0.8278644128    -2.5417756699
   20      H       2.8162263781     1.5311019170    -3.3552607222
   21      C       1.5004320956     0.8334330855    -1.8155305055
   22      H       0.7300898389     1.5519989027    -2.0629316657
 ----------------------------------------------------------------
 Nuclear Repulsion Energy =        2122.45684111 hartrees
 There are       89 alpha and       89 beta electrons
 Applying Cartesian multipole field
    Component          Value
    ---------          -----
     (2,0,0)        1.00000E-11
     (0,2,0)        2.00000E-11
     (0,0,2)       -3.00000E-11
 Nucleus-field energy     =    -0.0000000326 hartrees
 Requested basis set is 6-311++G(d,p)
 There are 170 shells and 472 basis functions
 A cutoff of  1.0D-15 yielded  11013 shell pairs
 There are     93047 function pairs (    100094 Cartesian)
 Smallest overlap matrix eigenvalue = 1.20E-07
 Linear dependence detected in AO basis
 Number of orthogonalized atomic orbitals = 467
 Maximum deviation from orthogonality = 4.043E-10
 Guess from superposition of atomic densities
 Warning:  Energy on first SCF cycle will be non-variational
 SAD guess density has 178.000000 electrons

 -----------------------------------------------------------------------
  General SCF calculation program by
  Eric Jon Sundstrom, Paul Horn, Yuezhi Mao, Dmitri Zuev, Alec White,
  David Stuck, Shaama M.S., Shane Yost, Joonho Lee, David Small,
  Daniel Levine, Susi Lehtola, Hugh Burton, Evgeny Epifanovsky,
  Bang C. Huynh
 -----------------------------------------------------------------------
 Exchange:     0.2000 Hartree-Fock + 0.0800 Slater + 0.7200 B88
 Correlation:  0.1900 VWN1RPA + 0.8100 LYP
 Using SG-1 standard quadrature grid
 A restricted SCF calculation will be
 performed using DIIS
 SCF converges when DIIS error is below 1.0e-08
 ---------------------------------------
  Cycle       Energy         DIIS error
 ---------------------------------------
    1   -3225.4202445815      2.83e-02  
    2   -3220.9695078224      2.08e-03  
    3   -3220.9015625183      2.52e-03  
    4   -3221.0889351992      4.75e-04  
    5   -3221.0943428145      2.32e-04  
    6   -3221.0957424174      8.75e-05  
    7   -3221.0959391875      2.30e-05  
    8   -3221.0959512469      1.04e-05  
    9   -3221.0959541525      2.76e-06  
   10   -3221.0959543514      8.43e-07  
   11   -3221.0959543685      3.17e-07  
   12   -3221.0959543714      1.22e-07  
   13   -3221.0959543716      3.57e-08  
   14   -3221.0959543719      1.32e-08  
   15   -3221.0959543717      3.85e-09  Convergence criterion met
 ---------------------------------------
 SCF time:   CPU 774.03s  wall 774.00s 
 SCF   energy in the final basis set =    -3221.0959543717
 Total energy in the final basis set =    -3221.0959543717

 --------------------------------------------------------------

                    Orbital Energies (a.u.)
 --------------------------------------------------------------

 Alpha MOs
 -- Occupied --
********-101.5796-101.5786-101.5784-101.5702-101.5601 -10.2837 -10.2819
-10.2813 -10.2809 -10.2790 -10.2580 -10.2443 -10.2246 -10.2040 -10.2029
-10.2023 -10.1977  -9.4955  -9.4941  -9.4937  -9.4929  -9.4864  -9.4764
 -7.2607  -7.2592  -7.2584  -7.2579  -7.2512  -7.2504  -7.2494  -7.2490
 -7.2486  -7.2480  -7.2478  -7.2478  -7.2470  -7.2411  -7.2409  -7.2402
 -7.2311  -7.2306  -0.9701  -0.9278  -0.9226  -0.9013  -0.8794  -0.8659
 -0.8574  -0.8393  -0.8015  -0.7621  -0.7457  -0.7427  -0.6630  -0.6403
 -0.6261  -0.6112  -0.5590  -0.5505  -0.5244  -0.4980  -0.4953  -0.4813
 -0.4712  -0.4669  -0.4639  -0.4518  -0.4389  -0.4372  -0.4194  -0.4113
 -0.3996  -0.3930  -0.3829  -0.3703  -0.3612  -0.3590  -0.3539  -0.3470
 -0.3426  -0.3322  -0.3289  -0.3146  -0.3000  -0.2930  -0.2709  -0.2626
 -0.2586
 -- Virtual --
 -0.0755  -0.0619  -0.0587  -0.0385  -0.0279  -0.0142  -0.0093  -0.0004
  0.0050   0.0065   0.0123   0.0238   0.0269   0.0290   0.0333   0.0393
  0.0430   0.0481   0.0570   0.0617   0.0669   0.0718   0.0756   0.0801
  0.0819   0.0845   0.0866   0.0898   0.0921   0.0989   0.1000   0.1032
  0.1052   0.1080   0.1116   0.1163   0.1178   0.1196   0.1257   0.1286
  0.1302   0.1340   0.1352   0.1404   0.1411   0.1470   0.1560   0.1567
  0.1608   0.1615   0.1663   0.1680   0.1723   0.1784   0.1820   0.1902
  0.1943   0.1961   0.1981   0.2012   0.2019   0.2073   0.2158   0.2200
  0.2233   0.2254   0.2309   0.2332   0.2379   0.2408   0.2483   0.2510
  0.2560   0.2568   0.2593   0.2636   0.2678   0.2702   0.2736   0.2773
  0.2833   0.2855   0.2875   0.2913   0.2938   0.2965   0.3043   0.3078
  0.3091   0.3163   0.3211   0.3229   0.3359   0.3499   0.3522   0.3678
  0.3899   0.4130   0.4262   0.4364   0.4385   0.4418   0.4477   0.4527
  0.4597   0.4632   0.4681   0.4728   0.4798   0.4853   0.4906   0.4938
  0.5013   0.5043   0.5162   0.5185   0.5321   0.5384   0.5441   0.5519
  0.5558   0.5631   0.5685   0.5800   0.5829   0.5873   0.5934   0.5995
  0.6033   0.6123   0.6158   0.6195   0.6202   0.6264   0.6320   0.6384
  0.6616   0.6635   0.6749   0.6805   0.6953   0.7053   0.7093   0.7137
  0.7384   0.7494   0.7641   0.7837   0.7943   0.8001   0.8095   0.8102
  0.8224   0.8245   0.8328   0.8370   0.8425   0.8451   0.8459   0.8483
  0.8542   0.8594   0.8606   0.8646   0.8767   0.8778   0.8886   0.8919
  0.8937   0.9029   0.9125   0.9144   0.9218   0.9259   0.9298   0.9360
  0.9374   0.9429   0.9499   0.9581   0.9655   0.9727   0.9775   0.9844
  0.9896   0.9953   1.0023   1.0184   1.0216   1.0304   1.0570   1.0641
  1.0771   1.0893   1.0987   1.1074   1.1172   1.1387   1.1478   1.1861
  1.1946   1.2150   1.2215   1.2501   1.2639   1.2722   1.2772   1.2837
  1.2918   1.3010   1.3067   1.3181   1.3342   1.3465   1.3585   1.3962
  1.4214   1.4513   1.4699   1.4931   1.4953   1.5235   1.5485   1.5538
  1.5572   1.5718   1.6015   1.6451   1.6471   1.6552   1.6578   1.6805
  1.7113   1.7360   1.7390   1.7555   1.7764   1.7924   1.8032   1.8286
  1.8439   1.8514   1.8594   1.8763   1.8878   1.8952   1.9158   1.9206
  1.9228   1.9543   1.9721   1.9910   2.0197   2.0313   2.0599   2.1020
  2.1390   2.1594   2.1906   2.2157   2.2273   2.2472   2.2535   2.2700
  2.2777   2.2902   2.2968   2.3069   2.3224   2.3393   2.3459   2.3538
  2.3769   2.3946   2.4089   2.4247   2.4345   2.4409   2.4414   2.4645
  2.4892   2.4944   2.5104   2.5357   2.5622   2.5702   2.6105   2.6282
  2.6315   2.6418   2.6551   2.6672   2.6935   2.7020   2.7301   2.7468
  2.7558   2.7724   2.7918   2.8026   2.8131   2.8286   2.8394   2.8621
  2.8850   2.9165   2.9459   2.9744   3.0412   3.0737   3.0813   3.1074
  3.1217   3.1331   3.1744   3.1925   3.2315   3.2403   3.2521   3.3423
  3.3886   3.4697   3.5054   3.5219   3.5498   3.6500   3.6892   3.8279
  3.8860   3.8973   4.0275   4.0671   4.1387   4.3821   4.8009   4.8290
  9.7176   9.7835   9.8018   9.8125   9.8209   9.8635  23.2664  23.5709
 23.7732  23.8154  23.9036  23.9129  23.9303  23.9636  23.9968  24.0468
 24.0774  24.1676  25.7712  25.8135  25.8661  25.9161  25.9531  26.0490
 26.0866  26.1043  26.1903  26.2556  26.3154  26.4132  26.4593  26.5693
 26.7421  26.7630  26.8202  27.0704 215.7063 215.7791 215.8016 215.8127
215.8242 215.8763
 --------------------------------------------------------------

          Ground-State Mulliken Net Atomic Charges

     Atom                 Charge (a.u.)
  ----------------------------------------
      1 C                    -0.921177
      2 C                    -1.156110
      3 Cl                    0.668645
      4 C                     0.208800
      5 Cl                    0.626948
      6 C                    -0.376986
      7 Cl                    0.669599
      8 C                     0.389396
      9 Cl                    0.606255
     10 C                    -1.230650
     11 Cl                    0.668305
     12 C                     0.929652
     13 C                    -0.708437
     14 Cl                    0.368494
     15 C                    -0.445064
     16 H                     0.198098
     17 C                    -0.460883
     18 H                     0.166821
     19 C                    -0.272491
     20 H                     0.178424
     21 C                    -0.286724
     22 H                     0.179088
  ----------------------------------------
  Sum of atomic charges =     0.000000

 -----------------------------------------------------------------
                    Cartesian Multipole Moments
 -----------------------------------------------------------------
    Charge (ESU x 10^10)
                 0.0000
    Dipole Moment (Debye)
         X       1.8949      Y       0.8947      Z      -1.8982
       Tot       2.8275
    Quadrupole Moments (Debye-Ang)
        XX    -137.9002     XY      -0.1143     YY    -145.5870
        XZ      -6.1115     YZ      -3.2175     ZZ    -141.6628
    Octopole Moments (Debye-Ang^2)
       XXX     155.5418    XXY      15.6721    XYY      36.1836
       YYY      76.6408    XXZ     -72.2808    XYZ      -3.6985
       YYZ     -51.4671    XZZ      53.5341    YZZ      31.4843
       ZZZ    -155.7044
    Hexadecapole Moments (Debye-Ang^3)
      XXXX   -5015.8462   XXXY     186.2721   XXYY   -1002.9168
      XYYY     245.0999   YYYY    -658.6314   XXXZ     495.6623
      XXYZ      19.1272   XYYZ     201.1089   YYYZ      36.3731
      XXZZ   -1384.4140   XYZZ      98.3671   YYZZ    -695.2665
      XZZZ     571.8658   YZZZ      13.8939   ZZZZ   -3451.4377
 -----------------------------------------------------------------
 Calculating analytic gradient of the SCF energy
 Gradient of SCF Energy
            1           2           3           4           5           6
    1  -0.0035939  -0.0025237   0.0107798  -0.0008595  -0.0001707   0.0035273
    2   0.0006670  -0.0022938  -0.0315179  -0.0002920   0.0002083  -0.0001977
    3   0.0013479  -0.0004314  -0.0183510  -0.0055509   0.0027260  -0.0020815
            7           8           9          10          11          12
    1  -0.0022363   0.0042969  -0.0029517   0.0006605   0.0061602   0.0007172
    2   0.0000967   0.0001413  -0.0000374   0.0010842   0.0032892   0.0009516
    3   0.0012520   0.0045754  -0.0005678   0.0011451  -0.0007682  -0.0033153
           13          14          15          16          17          18
    1   0.0030169  -0.0094425  -0.0024264   0.0003325   0.0005085  -0.0002741
    2  -0.0002985   0.0319651   0.0010607   0.0001242   0.0003481   0.0002787
    3   0.0014843   0.0204180   0.0006715  -0.0003533  -0.0001681  -0.0001353
           19          20          21          22
    1   0.0002428  -0.0000066  -0.0041567  -0.0016006
    2  -0.0015044  -0.0000814  -0.0039395  -0.0000523
    3   0.0003644  -0.0000218  -0.0015027  -0.0007373
 Max gradient component =       3.197E-02
 RMS gradient           =       7.003E-03
 Gradient time:  CPU 267.80 s  wall 267.82 s
 Geometry Optimization Parameters
   NAtoms,    NIC,     NZ,  NCons,   NDum,   NFix, NCnnct, MaxDiis
       22     163      22       0       0       0       0       0

 Cartesian Hessian Update
 Hessian updated using BFGS update


** GEOMETRY OPTIMIZATION IN DELOCALIZED INTERNAL COORDINATES **
   Searching for a Minimum

   Optimization Cycle:   3

                       Coordinates (Angstroms)
     ATOM                X               Y               Z
      1  C         0.0091453257   -0.0111839429    0.0135361214
      2  C        -0.0157936624    0.0425830512    1.4187376157
      3  Cl        1.4836239329    0.0955263698    2.2966654817
      4  C        -1.2197716990    0.0807885673    2.1292616133
      5  Cl       -1.2113253111    0.1531311575    3.8712961709
      6  C        -2.4342362555    0.0755534133    1.4420296913
      7  Cl       -3.9375657975    0.1292287646    2.3200799933
      8  C        -2.4372367754    0.0277309541    0.0455099674
      9  Cl       -3.9585114893    0.0081621289   -0.8092165578
     10  C        -1.2271572377   -0.0158271003   -0.6550311240
     11  Cl       -1.2639560335   -0.1363552609   -2.4004741765
     12  C         1.2915953401   -0.0511926624   -0.7481012315
     13  C         2.3267906173   -0.9524565149   -0.4456486831
     14  Cl        2.1389104448   -2.1115843256    0.8479804605
     15  C         3.5149352152   -0.9638788470   -1.1683197644
     16  H         4.2883212940   -1.6756543894   -0.9088169356
     17  C         3.6951877658   -0.0730482695   -2.2191611703
     18  H         4.6206455207   -0.0837043324   -2.7824007453
     19  C         2.6835115951    0.8278644128   -2.5417756699
     20  H         2.8162263781    1.5311019170   -3.3552607222
     21  C         1.5004320956    0.8334330855   -1.8155305055
     22  H         0.7300898389    1.5519989027   -2.0629316657
   Point Group: c1    Number of degrees of freedom:    60


   Energy is  -3221.095954372

 Hessian updated using BFGS update

 58 Hessian modes will be used to form the next step
  Hessian Eigenvalues:
     0.017076    0.017721    0.019634    0.020819    0.020934    0.022946
     0.023568    0.023830    0.023842    0.024089    0.024090    0.024113
     0.024114    0.024129    0.024135    0.024140    0.024143    0.025086
     0.057255    0.087350    0.159970    0.159997    0.160006    0.160164
     0.217184    0.220038    0.225766    0.231426    0.246669    0.249481
     0.249973    0.249992    0.249994    0.249999    0.250000    0.252908
     0.289053    0.291981    0.298411    0.300947    0.301095    0.310929
     0.354590    0.356661    0.356679    0.372215    0.412655    0.426250
     0.429490    0.455292    0.462137    0.468161    0.471697    0.478003
     0.478194    0.479086    0.481324    0.545016

 Minimum search - taking simple RFO step
 Searching for Lamda that Minimizes Along All modes
 Value Taken    Lamda =  -0.02149677
 Calculated Step too Large.  Step scaled by  0.547471
 Step Taken.  Stepsize is  0.300000

                             Maximum     Tolerance    Cnvgd?
         Gradient           0.027391      0.000300      NO
         Displacement       0.173828      0.001200      NO
         Energy change     -0.014241      0.000001      NO


 New Cartesian Coordinates Obtained by Inverse Iteration

 Displacement from previous Coordinates is:  0.650734
 ----------------------------------------------------------------
             Standard Nuclear Orientation (Angstroms)
    I     Atom           X                Y                Z
 ----------------------------------------------------------------
    1      C       0.0039621560    -0.0164923273     0.0011752545
    2      C      -0.0133539102     0.0779771092     1.4042178300
    3      Cl      1.4914685061     0.1562916572     2.2651160331
    4      C      -1.2133736390     0.1281433790     2.1240822163
    5      Cl     -1.1921833065     0.2493960290     3.8578433339
    6      C      -2.4347534525     0.0910423135     1.4431300410
    7      Cl     -3.9281711552     0.1557130725     2.3271799410
    8      C      -2.4464276790    -0.0083734124     0.0461580078
    9      Cl     -3.9649824050    -0.0834808817    -0.7993273016
   10      C      -1.2383020193    -0.0640337472    -0.6586136131
   11      Cl     -1.2996343778    -0.2855723474    -2.3918244011
   12      C       1.2857174341    -0.0581559984    -0.7556127276
   13      C       2.3012922297    -0.9889751274    -0.4824862297
   14      Cl      2.0931603406    -2.1854574946     0.7762982530
   15      C       3.4941583199    -0.9967493754    -1.2003403676
   16      H       4.2496978096    -1.7342385617    -0.9622141381
   17      C       3.6996098373    -0.0652246753    -2.2114103984
   18      H       4.6295510032    -0.0723297528    -2.7677881871
   19      C       2.7121437637     0.8753953903    -2.4974592637
   20      H       2.8664293132     1.6136790435    -3.2751986654
   21      C       1.5249839530     0.8725887862    -1.7780347679
   22      H       0.7728683809     1.6210740006    -1.9924626856
 ----------------------------------------------------------------
 Nuclear Repulsion Energy =        2119.60494021 hartrees
 There are       89 alpha and       89 beta electrons
 Applying Cartesian multipole field
    Component          Value
    ---------          -----
     (2,0,0)        1.00000E-11
     (0,2,0)        2.00000E-11
     (0,0,2)       -3.00000E-11
 Nucleus-field energy     =    -0.0000000309 hartrees
 Requested basis set is 6-311++G(d,p)
 There are 170 shells and 472 basis functions
 A cutoff of  1.0D-15 yielded  11008 shell pairs
 There are     93008 function pairs (    100055 Cartesian)
 Smallest overlap matrix eigenvalue = 1.21E-07
 Linear dependence detected in AO basis
 Number of orthogonalized atomic orbitals = 467
 Maximum deviation from orthogonality = 4.281E-10
 Guess from superposition of atomic densities
 Warning:  Energy on first SCF cycle will be non-variational
 SAD guess density has 178.000000 electrons

 -----------------------------------------------------------------------
  General SCF calculation program by
  Eric Jon Sundstrom, Paul Horn, Yuezhi Mao, Dmitri Zuev, Alec White,
  David Stuck, Shaama M.S., Shane Yost, Joonho Lee, David Small,
  Daniel Levine, Susi Lehtola, Hugh Burton, Evgeny Epifanovsky,
  Bang C. Huynh
 -----------------------------------------------------------------------
 Exchange:     0.2000 Hartree-Fock + 0.0800 Slater + 0.7200 B88
 Correlation:  0.1900 VWN1RPA + 0.8100 LYP
 Using SG-1 standard quadrature grid
 A restricted SCF calculation will be
 performed using DIIS
 SCF converges when DIIS error is below 1.0e-08
 ---------------------------------------
  Cycle       Energy         DIIS error
 ---------------------------------------
    1   -3225.4021572466      2.83e-02  
    2   -3220.9801044541      2.07e-03  
    3   -3220.9142536232      2.50e-03  
    4   -3221.0983712107      4.76e-04  
    5   -3221.1037318588      2.35e-04  
    6   -3221.1051694537      8.63e-05  
    7   -3221.1053592658      2.43e-05  
    8   -3221.1053732019      1.10e-05  
    9   -3221.1053765153      2.63e-06  
   10   -3221.1053766885      8.77e-07  
   11   -3221.1053767082      3.01e-07  
   12   -3221.1053767102      1.22e-07  
   13   -3221.1053767107      3.36e-08  
   14   -3221.1053767105      1.29e-08  
   15   -3221.1053767106      3.63e-09  Convergence criterion met
 ---------------------------------------
 SCF time:   CPU 777.04s  wall 777.00s 
 SCF   energy in the final basis set =    -3221.1053767106
 Total energy in the final basis set =    -3221.1053767106

 --------------------------------------------------------------

                    Orbital Energies (a.u.)
 --------------------------------------------------------------

 Alpha MOs
 -- Occupied --
********-101.5796-101.5786-101.5781-101.5712-101.5611 -10.2837 -10.2814
-10.2808 -10.2806 -10.2787 -10.2580 -10.2436 -10.2243 -10.2046 -10.2032
-10.2026 -10.1982  -9.4958  -9.4943  -9.4933  -9.4930  -9.4871  -9.4770
 -7.2608  -7.2593  -7.2582  -7.2578  -7.2520  -7.2507  -7.2496  -7.2491
 -7.2482  -7.2481  -7.2479  -7.2473  -7.2471  -7.2419  -7.2415  -7.2410
 -7.2317  -7.2312  -0.9697  -0.9271  -0.9228  -0.9018  -0.8789  -0.8671
 -0.8571  -0.8388  -0.8012  -0.7614  -0.7444  -0.7425  -0.6626  -0.6389
 -0.6257  -0.6113  -0.5588  -0.5504  -0.5240  -0.4988  -0.4952  -0.4812
 -0.4712  -0.4660  -0.4637  -0.4510  -0.4387  -0.4375  -0.4180  -0.4105
 -0.3987  -0.3920  -0.3823  -0.3692  -0.3605  -0.3586  -0.3543  -0.3477
 -0.3420  -0.3308  -0.3293  -0.3150  -0.3056  -0.2913  -0.2700  -0.2638
 -0.2606
 -- Virtual --
 -0.0742  -0.0612  -0.0570  -0.0388  -0.0303  -0.0140  -0.0080  -0.0005
  0.0060   0.0063   0.0123   0.0244   0.0270   0.0292   0.0332   0.0394
  0.0439   0.0477   0.0572   0.0613   0.0669   0.0720   0.0746   0.0802
  0.0813   0.0847   0.0865   0.0905   0.0924   0.0986   0.1000   0.1031
  0.1050   0.1078   0.1117   0.1166   0.1180   0.1183   0.1258   0.1282
  0.1301   0.1337   0.1355   0.1381   0.1410   0.1475   0.1551   0.1565
  0.1604   0.1619   0.1652   0.1666   0.1716   0.1781   0.1823   0.1888
  0.1931   0.1945   0.1971   0.2008   0.2022   0.2084   0.2165   0.2186
  0.2230   0.2259   0.2313   0.2337   0.2373   0.2405   0.2489   0.2506
  0.2567   0.2568   0.2597   0.2629   0.2681   0.2692   0.2745   0.2775
  0.2834   0.2849   0.2870   0.2899   0.2938   0.2964   0.3028   0.3063
  0.3089   0.3148   0.3208   0.3254   0.3364   0.3514   0.3525   0.3670
  0.3891   0.4118   0.4278   0.4348   0.4377   0.4424   0.4472   0.4534
  0.4614   0.4636   0.4667   0.4751   0.4806   0.4856   0.4925   0.4944
  0.4995   0.5035   0.5128   0.5184   0.5307   0.5370   0.5446   0.5524
  0.5573   0.5669   0.5696   0.5793   0.5820   0.5902   0.5924   0.6014
  0.6038   0.6109   0.6161   0.6185   0.6202   0.6260   0.6315   0.6394
  0.6653   0.6702   0.6760   0.6844   0.6947   0.7026   0.7086   0.7151
  0.7364   0.7480   0.7652   0.7864   0.7924   0.8010   0.8073   0.8115
  0.8240   0.8284   0.8354   0.8366   0.8423   0.8443   0.8456   0.8501
  0.8550   0.8587   0.8618   0.8687   0.8749   0.8774   0.8848   0.8918
  0.8944   0.9037   0.9116   0.9138   0.9243   0.9252   0.9290   0.9352
  0.9382   0.9441   0.9504   0.9592   0.9648   0.9735   0.9763   0.9805
  0.9875   0.9966   1.0014   1.0148   1.0208   1.0304   1.0553   1.0619
  1.0716   1.0858   1.0966   1.1066   1.1168   1.1401   1.1488   1.1863
  1.1914   1.2136   1.2195   1.2519   1.2619   1.2700   1.2772   1.2836
  1.2922   1.3012   1.3102   1.3152   1.3307   1.3503   1.3616   1.3948
  1.4241   1.4544   1.4692   1.4912   1.4937   1.5268   1.5478   1.5540
  1.5557   1.5718   1.6012   1.6435   1.6495   1.6552   1.6643   1.6819
  1.7117   1.7355   1.7367   1.7553   1.7751   1.7922   1.8039   1.8255
  1.8409   1.8505   1.8600   1.8738   1.8874   1.8945   1.9143   1.9223
  1.9273   1.9531   1.9732   1.9889   2.0200   2.0282   2.0578   2.1056
  2.1375   2.1572   2.1923   2.2140   2.2273   2.2467   2.2553   2.2676
  2.2734   2.2944   2.3034   2.3076   2.3218   2.3328   2.3449   2.3454
  2.3806   2.3959   2.4053   2.4225   2.4358   2.4389   2.4443   2.4638
  2.4879   2.4967   2.5136   2.5352   2.5598   2.5709   2.6093   2.6249
  2.6336   2.6434   2.6561   2.6658   2.6914   2.6997   2.7283   2.7442
  2.7566   2.7727   2.7882   2.8025   2.8114   2.8276   2.8358   2.8601
  2.8819   2.9134   2.9494   2.9788   3.0390   3.0720   3.0801   3.1045
  3.1195   3.1358   3.1704   3.1930   3.2301   3.2369   3.2501   3.3410
  3.3856   3.4713   3.5063   3.5215   3.5478   3.6505   3.6899   3.8272
  3.8863   3.8990   4.0266   4.0673   4.1357   4.3718   4.7964   4.8287
  9.7186   9.7871   9.8019   9.8137   9.8259   9.8587  23.2698  23.5728
 23.7686  23.8139  23.9026  23.9128  23.9258  23.9582  23.9911  24.0484
 24.0756  24.1650  25.7714  25.8129  25.8657  25.9405  25.9673  26.0094
 26.0778  26.0979  26.1935  26.2064  26.3226  26.4189  26.4618  26.5651
 26.7392  26.7639  26.8168  27.0682 215.7077 215.7832 215.8024 215.8145
215.8297 215.8679
 --------------------------------------------------------------

          Ground-State Mulliken Net Atomic Charges

     Atom                 Charge (a.u.)
  ----------------------------------------
      1 C                    -0.895953
      2 C                    -1.110456
      3 Cl                    0.632795
      4 C                     0.304992
      5 Cl                    0.624363
      6 C                    -0.389675
      7 Cl                    0.668652
      8 C                     0.338921
      9 Cl                    0.611094
     10 C                    -1.262825
     11 Cl                    0.634028
     12 C                     0.860171
     13 C                    -0.715261
     14 Cl                    0.331116
     15 C                    -0.333654
     16 H                     0.199180
     17 C                    -0.430242
     18 H                     0.167126
     19 C                    -0.290914
     20 H                     0.178175
     21 C                    -0.304581
     22 H                     0.182949
  ----------------------------------------
  Sum of atomic charges =     0.000000

 -----------------------------------------------------------------
                    Cartesian Multipole Moments
 -----------------------------------------------------------------
    Charge (ESU x 10^10)
                -0.0000
    Dipole Moment (Debye)
         X       1.8878      Y       0.9662      Z      -1.8463
       Tot       2.8118
    Quadrupole Moments (Debye-Ang)
        XX    -137.6416     XY      -0.0352     YY    -145.2006
        XZ      -6.2449     YZ      -3.1249     ZZ    -141.9203
    Octopole Moments (Debye-Ang^2)
       XXX     157.1479    XXY      17.1694    XYY      37.9552
       YYY      81.1825    XXZ     -71.9931    XYZ      -3.8328
       YYZ     -50.9162    XZZ      53.3602    YZZ      32.9015
       ZZZ    -149.6748
    Hexadecapole Moments (Debye-Ang^3)
      XXXX   -5006.6199   XXXY     171.2732   XXYY   -1004.7731
      XYYY     226.6965   YYYY    -701.9907   XXXZ     497.6910
      XXYZ       5.1727   XYYZ     200.4465   YYYZ     -10.5998
      XXZZ   -1374.6756   XYZZ      94.5837   YYZZ    -693.7251
      XZZZ     579.5142   YZZZ     -22.7375   ZZZZ   -3416.1321
 -----------------------------------------------------------------
 Calculating analytic gradient of the SCF energy
 Gradient of SCF Energy
            1           2           3           4           5           6
    1   0.0007039  -0.0000339   0.0053369  -0.0001322  -0.0000112   0.0001420
    2   0.0011530  -0.0019455  -0.0223126  -0.0002806   0.0000349   0.0000529
    3  -0.0000463   0.0004384  -0.0134530  -0.0011451   0.0005950   0.0000459
            7           8           9          10          11          12
    1  -0.0003487   0.0013968  -0.0006216  -0.0000225   0.0002323  -0.0013907
    2  -0.0000724   0.0000927  -0.0002445   0.0020547   0.0007684  -0.0001628
    3   0.0003192   0.0003978  -0.0004240   0.0001590  -0.0003135  -0.0004358
           13          14          15          16          17          18
    1   0.0018103  -0.0051892  -0.0006684  -0.0000260   0.0002723  -0.0000510
    2  -0.0002149   0.0223383   0.0004404   0.0000945   0.0001041   0.0001816
    3   0.0017854   0.0139527   0.0002967  -0.0000376  -0.0003912  -0.0000607
           19          20          21          22
    1  -0.0001638  -0.0000980  -0.0013210   0.0001836
    2  -0.0003608   0.0000019  -0.0021121   0.0003887
    3  -0.0000047   0.0000042  -0.0016332  -0.0000491
 Max gradient component =       2.234E-02
 RMS gradient           =       4.707E-03
 Gradient time:  CPU 268.11 s  wall 268.14 s
 Geometry Optimization Parameters
   NAtoms,    NIC,     NZ,  NCons,   NDum,   NFix, NCnnct, MaxDiis
       22     163      22       0       0       0       0       0

 Cartesian Hessian Update
 Hessian updated using BFGS update


** GEOMETRY OPTIMIZATION IN DELOCALIZED INTERNAL COORDINATES **
   Searching for a Minimum

   Optimization Cycle:   4

                       Coordinates (Angstroms)
     ATOM                X               Y               Z
      1  C         0.0039621560   -0.0164923273    0.0011752545
      2  C        -0.0133539102    0.0779771092    1.4042178300
      3  Cl        1.4914685061    0.1562916572    2.2651160331
      4  C        -1.2133736390    0.1281433790    2.1240822163
      5  Cl       -1.1921833065    0.2493960290    3.8578433339
      6  C        -2.4347534525    0.0910423135    1.4431300410
      7  Cl       -3.9281711552    0.1557130725    2.3271799410
      8  C        -2.4464276790   -0.0083734124    0.0461580078
      9  Cl       -3.9649824050   -0.0834808817   -0.7993273016
     10  C        -1.2383020193   -0.0640337472   -0.6586136131
     11  Cl       -1.2996343778   -0.2855723474   -2.3918244011
     12  C         1.2857174341   -0.0581559984   -0.7556127276
     13  C         2.3012922297   -0.9889751274   -0.4824862297
     14  Cl        2.0931603406   -2.1854574946    0.7762982530
     15  C         3.4941583199   -0.9967493754   -1.2003403676
     16  H         4.2496978096   -1.7342385617   -0.9622141381
     17  C         3.6996098373   -0.0652246753   -2.2114103984
     18  H         4.6295510032   -0.0723297528   -2.7677881871
     19  C         2.7121437637    0.8753953903   -2.4974592637
     20  H         2.8664293132    1.6136790435   -3.2751986654
     21  C         1.5249839530    0.8725887862   -1.7780347679
     22  H         0.7728683809    1.6210740006   -1.9924626856
   Point Group: c1    Number of degrees of freedom:    60


   Energy is  -3221.105376711

 Hessian updated using BFGS update

 60 Hessian modes will be used to form the next step
  Hessian Eigenvalues:
     0.017657    0.018320    0.019713    0.020906    0.021025    0.022907
     0.023573    0.023827    0.023838    0.024088    0.024090    0.024112
     0.024114    0.024123    0.024135    0.024139    0.024143    0.028061
     0.046158    0.076246    0.159990    0.160003    0.160086    0.160214
     0.217322    0.220082    0.225954    0.232016    0.246667    0.249729
     0.249981    0.249993    0.249997    0.250000    0.250117    0.252776
     0.289276    0.292398    0.300826    0.300981    0.301039    0.301238
     0.319357    0.355108    0.356664    0.356670    0.356683    0.378236
     0.412652    0.426761    0.429488    0.455580    0.462352    0.468401
     0.471861    0.478051    0.478185    0.479084    0.484152    0.592516

 Minimum search - taking simple RFO step
 Searching for Lamda that Minimizes Along All modes
 Value Taken    Lamda =  -0.01237607
 Calculated Step too Large.  Step scaled by  0.632699
 Step Taken.  Stepsize is  0.300000

                             Maximum     Tolerance    Cnvgd?
         Gradient           0.019299      0.000300      NO
         Displacement       0.211294      0.001200      NO
         Energy change     -0.009422      0.000001      NO


 New Cartesian Coordinates Obtained by Inverse Iteration

 Displacement from previous Coordinates is:  0.494643
 ----------------------------------------------------------------
             Standard Nuclear Orientation (Angstroms)
    I     Atom           X                Y                Z
 ----------------------------------------------------------------
    1      C       0.0050960512    -0.0332674733     0.0052924380
    2      C      -0.0120622243     0.1025483886     1.4040750758
    3      Cl      1.4943032080     0.2147002372     2.2598674941
    4      C      -1.2128366981     0.1653063384     2.1218138978
    5      Cl     -1.1928396657     0.3392687759     3.8483314746
    6      C      -2.4338523494     0.1007365892     1.4389817409
    7      Cl     -3.9271288974     0.1893159376     2.3169149865
    8      C      -2.4448840315    -0.0417486429     0.0448271339
    9      Cl     -3.9587891086    -0.1394640062    -0.8001226496
   10      C      -1.2339306517    -0.1126928529    -0.6546064884
   11      Cl     -1.2807610004    -0.3761499126    -2.3813460504
   12      C       1.2870330337    -0.0675214731    -0.7506075402
   13      C       2.2880142655    -1.0198501695    -0.5117375874
   14      Cl      2.0633357188    -2.2587666924     0.7061420136
   15      C       3.4801927794    -1.0198463340    -1.2320648729
   16      H       4.2251117265    -1.7763413201    -1.0216704312
   17      C       3.6969595394    -0.0542383089    -2.2080367645
   18      H       4.6262980817    -0.0554462135    -2.7656169475
   19      C       2.7216583707     0.9089929175    -2.4609619308
   20      H       2.8848463259     1.6704412533    -3.2140397325
   21      C       1.5344068727     0.8944812601    -1.7413843867
   22      H       0.7836897565     1.6517587814    -1.9316227093
 ----------------------------------------------------------------
 Nuclear Repulsion Energy =        2117.00762308 hartrees
 There are       89 alpha and       89 beta electrons
 Applying Cartesian multipole field
    Component          Value
    ---------          -----
     (2,0,0)        1.00000E-11
     (0,2,0)        2.00000E-11
     (0,0,2)       -3.00000E-11
 Nucleus-field energy     =    -0.0000000296 hartrees
 Requested basis set is 6-311++G(d,p)
 There are 170 shells and 472 basis functions
 A cutoff of  1.0D-15 yielded  11006 shell pairs
 There are     93023 function pairs (    100072 Cartesian)
 Smallest overlap matrix eigenvalue = 1.21E-07
 Linear dependence detected in AO basis
 Number of orthogonalized atomic orbitals = 467
 Maximum deviation from orthogonality = 3.243E-10
 Guess from superposition of atomic densities
 Warning:  Energy on first SCF cycle will be non-variational
 SAD guess density has 178.000000 electrons

 -----------------------------------------------------------------------
  General SCF calculation program by
  Eric Jon Sundstrom, Paul Horn, Yuezhi Mao, Dmitri Zuev, Alec White,
  David Stuck, Shaama M.S., Shane Yost, Joonho Lee, David Small,
  Daniel Levine, Susi Lehtola, Hugh Burton, Evgeny Epifanovsky,
  Bang C. Huynh
 -----------------------------------------------------------------------
 Exchange:     0.2000 Hartree-Fock + 0.0800 Slater + 0.7200 B88
 Correlation:  0.1900 VWN1RPA + 0.8100 LYP
 Using SG-1 standard quadrature grid
 A restricted SCF calculation will be
 performed using DIIS
 SCF converges when DIIS error is below 1.0e-08
 ---------------------------------------
  Cycle       Energy         DIIS error
 ---------------------------------------
    1   -3225.3936889658      2.83e-02  
    2   -3220.9867443195      2.07e-03  
    3   -3220.9219801527      2.49e-03  
    4   -3221.1047359317      4.76e-04  
    5   -3221.1100419920      2.39e-04  
    6   -3221.1115193452      8.62e-05  
    7   -3221.1117071411      2.60e-05  
    8   -3221.1117236127      1.12e-05  
    9   -3221.1117270764      2.51e-06  
   10   -3221.1117272302      8.85e-07  
   11   -3221.1117272506      2.84e-07  
   12   -3221.1117272525      1.20e-07  
   13   -3221.1117272525      3.26e-08  
   14   -3221.1117272529      1.28e-08  
   15   -3221.1117272529      3.43e-09  Convergence criterion met
 ---------------------------------------
 SCF time:   CPU 775.30s  wall 775.00s 
 SCF   energy in the final basis set =    -3221.1117272529
 Total energy in the final basis set =    -3221.1117272529

 --------------------------------------------------------------

                    Orbital Energies (a.u.)
 --------------------------------------------------------------

 Alpha MOs
 -- Occupied --
********-101.5799-101.5789-101.5780-101.5725-101.5620 -10.2838 -10.2813
-10.2806 -10.2805 -10.2786 -10.2579 -10.2429 -10.2237 -10.2046 -10.2032
-10.2026 -10.1984  -9.4959  -9.4946  -9.4936  -9.4929  -9.4881  -9.4775
 -7.2609  -7.2596  -7.2585  -7.2576  -7.2530  -7.2508  -7.2497  -7.2495
 -7.2485  -7.2485  -7.2477  -7.2476  -7.2470  -7.2428  -7.2421  -7.2420
 -7.2323  -7.2318  -0.9697  -0.9263  -0.9231  -0.9022  -0.8789  -0.8679
 -0.8565  -0.8388  -0.8011  -0.7611  -0.7441  -0.7427  -0.6622  -0.6383
 -0.6261  -0.6113  -0.5590  -0.5502  -0.5241  -0.4992  -0.4950  -0.4813
 -0.4715  -0.4659  -0.4635  -0.4506  -0.4387  -0.4374  -0.4163  -0.4102
 -0.3979  -0.3912  -0.3821  -0.3677  -0.3600  -0.3586  -0.3546  -0.3474
 -0.3423  -0.3301  -0.3296  -0.3165  -0.3102  -0.2898  -0.2694  -0.2649
 -0.2619
 -- Virtual --
 -0.0728  -0.0610  -0.0564  -0.0389  -0.0320  -0.0140  -0.0074  -0.0007
  0.0059   0.0066   0.0121   0.0247   0.0271   0.0291   0.0330   0.0393
  0.0445   0.0472   0.0573   0.0610   0.0667   0.0718   0.0743   0.0802
  0.0810   0.0847   0.0864   0.0906   0.0924   0.0985   0.1000   0.1031
  0.1048   0.1076   0.1118   0.1168   0.1176   0.1184   0.1256   0.1280
  0.1302   0.1323   0.1363   0.1370   0.1411   0.1478   0.1544   0.1562
  0.1599   0.1619   0.1640   0.1655   0.1715   0.1778   0.1827   0.1880
  0.1923   0.1938   0.1967   0.2000   0.2023   0.2089   0.2168   0.2181
  0.2231   0.2265   0.2316   0.2338   0.2367   0.2422   0.2490   0.2504
  0.2565   0.2577   0.2598   0.2630   0.2664   0.2693   0.2750   0.2788
  0.2832   0.2841   0.2878   0.2890   0.2929   0.2969   0.3011   0.3050
  0.3084   0.3136   0.3208   0.3286   0.3366   0.3512   0.3532   0.3668
  0.3886   0.4114   0.4286   0.4332   0.4371   0.4426   0.4477   0.4540
  0.4616   0.4634   0.4660   0.4758   0.4831   0.4864   0.4925   0.4968
  0.4984   0.5030   0.5101   0.5184   0.5298   0.5364   0.5445   0.5528
  0.5574   0.5679   0.5733   0.5786   0.5816   0.5919   0.5939   0.6036
  0.6037   0.6108   0.6161   0.6189   0.6195   0.6269   0.6324   0.6402
  0.6678   0.6716   0.6792   0.6863   0.6940   0.7023   0.7089   0.7128
  0.7359   0.7484   0.7678   0.7880   0.7921   0.8028   0.8069   0.8126
  0.8247   0.8308   0.8364   0.8370   0.8420   0.8433   0.8455   0.8506
  0.8548   0.8577   0.8625   0.8695   0.8746   0.8771   0.8834   0.8927
  0.8964   0.9030   0.9094   0.9135   0.9214   0.9258   0.9325   0.9344
  0.9391   0.9451   0.9516   0.9542   0.9613   0.9685   0.9745   0.9812
  0.9878   0.9995   1.0071   1.0130   1.0206   1.0292   1.0533   1.0589
  1.0726   1.0840   1.0971   1.1077   1.1140   1.1417   1.1513   1.1858
  1.1927   1.2140   1.2190   1.2537   1.2621   1.2717   1.2773   1.2843
  1.2932   1.3022   1.3088   1.3120   1.3305   1.3517   1.3639   1.3945
  1.4270   1.4576   1.4697   1.4897   1.4942   1.5297   1.5466   1.5546
  1.5563   1.5731   1.6018   1.6429   1.6513   1.6555   1.6668   1.6828
  1.7116   1.7351   1.7357   1.7549   1.7758   1.7918   1.8058   1.8242
  1.8402   1.8485   1.8596   1.8721   1.8879   1.8941   1.9142   1.9252
  1.9304   1.9531   1.9756   1.9881   2.0218   2.0272   2.0554   2.1089
  2.1368   2.1554   2.1941   2.2146   2.2271   2.2454   2.2563   2.2646
  2.2703   2.2949   2.3007   2.3095   2.3188   2.3340   2.3426   2.3457
  2.3837   2.3981   2.4040   2.4218   2.4380   2.4388   2.4480   2.4641
  2.4882   2.4982   2.5122   2.5356   2.5596   2.5706   2.6083   2.6248
  2.6359   2.6455   2.6556   2.6643   2.6898   2.6988   2.7280   2.7421
  2.7563   2.7721   2.7873   2.8025   2.8103   2.8277   2.8350   2.8607
  2.8788   2.9124   2.9528   2.9818   3.0399   3.0707   3.0810   3.1047
  3.1194   3.1376   3.1691   3.1953   3.2308   3.2356   3.2496   3.3413
  3.3850   3.4733   3.5079   3.5225   3.5489   3.6513   3.6920   3.8289
  3.8868   3.9012   4.0260   4.0680   4.1348   4.3627   4.7963   4.8299
  9.7208   9.7902   9.8041   9.8140   9.8364   9.8489  23.2722  23.5737
 23.7683  23.8137  23.9035  23.9152  23.9254  23.9577  23.9902  24.0539
 24.0765  24.1647  25.7711  25.8107  25.8618  25.9354  25.9536  25.9881
 26.0794  26.0979  26.1933  26.1981  26.3315  26.4198  26.4606  26.5641
 26.7429  26.7621  26.8160  27.0720 215.7102 215.7865 215.8047 215.8146
215.8437 215.8548
 --------------------------------------------------------------

          Ground-State Mulliken Net Atomic Charges

     Atom                 Charge (a.u.)
  ----------------------------------------
      1 C                    -0.839140
      2 C                    -1.106280
      3 Cl                    0.592018
      4 C                     0.386746
      5 Cl                    0.623703
      6 C                    -0.394032
      7 Cl                    0.668497
      8 C                     0.273233
      9 Cl                    0.614912
     10 C                    -1.280879
     11 Cl                    0.615890
     12 C                     0.861939
     13 C                    -0.807261
     14 Cl                    0.305083
     15 C                    -0.255194
     16 H                     0.199257
     17 C                    -0.408762
     18 H                     0.167245
     19 C                    -0.293947
     20 H                     0.178293
     21 C                    -0.285714
     22 H                     0.184391
  ----------------------------------------
  Sum of atomic charges =     0.000000

 -----------------------------------------------------------------
                    Cartesian Multipole Moments
 -----------------------------------------------------------------
    Charge (ESU x 10^10)
                -0.0000
    Dipole Moment (Debye)
         X       1.8535      Y       1.0151      Z      -1.8286
       Tot       2.7946
    Quadrupole Moments (Debye-Ang)
        XX    -137.5837     XY       0.0092     YY    -144.9509
        XZ      -6.3568     YZ      -3.0019     ZZ    -142.0695
    Octopole Moments (Debye-Ang^2)
       XXX     156.2762    XXY      18.0345    XYY      38.6783
       YYY      82.8068    XXZ     -71.6532    XYZ      -3.5955
       YYZ     -50.3124    XZZ      53.0462    YZZ      33.6939
       ZZZ    -145.6047
    Hexadecapole Moments (Debye-Ang^3)
      XXXX   -4987.4340   XXXY     166.4061   XXYY   -1005.9958
      XYYY     219.9528   YYYY    -745.2129   XXXZ     502.8841
      XXYZ      -5.9287   XYYZ     201.2047   YYYZ     -49.9479
      XXZZ   -1366.0555   XYZZ      93.1228   YYZZ    -694.6375
      XZZZ     587.9647   YZZZ     -54.1013   ZZZZ   -3388.6403
 -----------------------------------------------------------------
 Calculating analytic gradient of the SCF energy
 Gradient of SCF Energy
            1           2           3           4           5           6
    1   0.0012444   0.0004987   0.0025572   0.0000977   0.0001985  -0.0009841
    2   0.0007019  -0.0012904  -0.0143526  -0.0002411   0.0000026   0.0000276
    3  -0.0007868   0.0007366  -0.0087134   0.0006359  -0.0005419   0.0006328
            7           8           9          10          11          12
    1   0.0005051  -0.0001945   0.0003249  -0.0001442   0.0001556  -0.0014185
    2   0.0000082  -0.0000925   0.0000111   0.0015371   0.0005449  -0.0002798
    3  -0.0003163  -0.0009071   0.0002441   0.0000902  -0.0000686   0.0006384
           13          14          15          16          17          18
    1   0.0007915  -0.0026937   0.0000137  -0.0000834   0.0001680   0.0000013
    2   0.0005288   0.0139614   0.0003530  -0.0000056  -0.0000638   0.0000042
    3   0.0013474   0.0089559  -0.0002679   0.0000400  -0.0000219  -0.0000185
           19          20          21          22
    1  -0.0001843  -0.0000871  -0.0006983  -0.0000686
    2   0.0000197  -0.0000297  -0.0016764   0.0003314
    3  -0.0001516   0.0000249  -0.0015996   0.0000473
 Max gradient component =       1.435E-02
 RMS gradient           =       2.999E-03
 Gradient time:  CPU 263.56 s  wall 263.60 s
 Geometry Optimization Parameters
   NAtoms,    NIC,     NZ,  NCons,   NDum,   NFix, NCnnct, MaxDiis
       22     163      22       0       0       0       0       0

 Cartesian Hessian Update
 Hessian updated using BFGS update


** GEOMETRY OPTIMIZATION IN DELOCALIZED INTERNAL COORDINATES **
   Searching for a Minimum

   Optimization Cycle:   5

                       Coordinates (Angstroms)
     ATOM                X               Y               Z
      1  C         0.0050960512   -0.0332674733    0.0052924380
      2  C        -0.0120622243    0.1025483886    1.4040750758
      3  Cl        1.4943032080    0.2147002372    2.2598674941
      4  C        -1.2128366981    0.1653063384    2.1218138978
      5  Cl       -1.1928396657    0.3392687759    3.8483314746
      6  C        -2.4338523494    0.1007365892    1.4389817409
      7  Cl       -3.9271288974    0.1893159376    2.3169149865
      8  C        -2.4448840315   -0.0417486429    0.0448271339
      9  Cl       -3.9587891086   -0.1394640062   -0.8001226496
     10  C        -1.2339306517   -0.1126928529   -0.6546064884
     11  Cl       -1.2807610004   -0.3761499126   -2.3813460504
     12  C         1.2870330337   -0.0675214731   -0.7506075402
     13  C         2.2880142655   -1.0198501695   -0.5117375874
     14  Cl        2.0633357188   -2.2587666924    0.7061420136
     15  C         3.4801927794   -1.0198463340   -1.2320648729
     16  H         4.2251117265   -1.7763413201   -1.0216704312
     17  C         3.6969595394   -0.0542383089   -2.2080367645
     18  H         4.6262980817   -0.0554462135   -2.7656169475
     19  C         2.7216583707    0.9089929175   -2.4609619308
     20  H         2.8848463259    1.6704412533   -3.2140397325
     21  C         1.5344068727    0.8944812601   -1.7413843867
     22  H         0.7836897565    1.6517587814   -1.9316227093
   Point Group: c1    Number of degrees of freedom:    60


   Energy is  -3221.111727253

 Hessian updated using BFGS update

 60 Hessian modes will be used to form the next step
  Hessian Eigenvalues:
     0.017606    0.017915    0.019573    0.020900    0.021002    0.022919
     0.023558    0.023833    0.023876    0.024090    0.024092    0.024114
     0.024114    0.024131    0.024135    0.024142    0.024194    0.028020
     0.034561    0.075517    0.159998    0.160012    0.160104    0.160219
     0.217331    0.220091    0.225944    0.232053    0.246722    0.249838
     0.249985    0.249996    0.249999    0.250081    0.250223    0.252756
     0.289311    0.292398    0.300974    0.301030    0.301110    0.301983
     0.319392    0.355109    0.356665    0.356671    0.356682    0.378164
     0.412657    0.426757    0.429500    0.455507    0.462428    0.468561
     0.471863    0.478048    0.478255    0.479111    0.484273    0.592214

 Minimum search - taking simple RFO step
 Searching for Lamda that Minimizes Along All modes
 Value Taken    Lamda =  -0.00758868
 Calculated Step too Large.  Step scaled by  0.663580
 Step Taken.  Stepsize is  0.300000

                             Maximum     Tolerance    Cnvgd?
         Gradient           0.012275      0.000300      NO
         Displacement       0.205103      0.001200      NO
         Energy change     -0.006351      0.000001      NO


 New Cartesian Coordinates Obtained by Inverse Iteration

 Displacement from previous Coordinates is:  0.541845
 ----------------------------------------------------------------
             Standard Nuclear Orientation (Angstroms)
    I     Atom           X                Y                Z
 ----------------------------------------------------------------
    1      C       0.0041623282    -0.0389066149     0.0057462854
    2      C      -0.0096400465     0.1386340239     1.3985141072
    3      Cl      1.5026736234     0.2832501894     2.2436658059
    4      C      -1.2097988529     0.2090516692     2.1164546747
    5      Cl     -1.1923574722     0.4295420824     3.8375882779
    6      C      -2.4305297717     0.1078590197     1.4363368949
    7      Cl     -3.9236735025     0.2012782552     2.3147271528
    8      C      -2.4429603281    -0.0787679436     0.0472656717
    9      Cl     -3.9554227053    -0.2212173235    -0.7926605839
   10      C      -1.2310705796    -0.1562253571    -0.6506353542
   11      Cl     -1.2629169318    -0.4697250757    -2.3686833718
   12      C       1.2858770989    -0.0704549117    -0.7518177952
   13      C       2.2648569076    -1.0500106660    -0.5467776895
   14      Cl      2.0104913714    -2.3246577398     0.6310527832
   15      C       3.4585441565    -1.0472847595    -1.2645438127
   16      H       4.1889189682    -1.8247988980    -1.0816118487
   17      C       3.6950038567    -0.0485434239    -2.2024235921
   18      H       4.6254316346    -0.0463860551    -2.7582363059
   19      C       2.7391810215     0.9426176553    -2.4212022565
   20      H       2.9192908503     1.7273926989    -3.1459671062
   21      C       1.5498869801     0.9237452668    -1.7047012831
   22      H       0.8079124960     1.6958249877    -1.8696624903
 ----------------------------------------------------------------
 Nuclear Repulsion Energy =        2115.05694322 hartrees
 There are       89 alpha and       89 beta electrons
 Applying Cartesian multipole field
    Component          Value
    ---------          -----
     (2,0,0)        1.00000E-11
     (0,2,0)        2.00000E-11
     (0,0,2)       -3.00000E-11
 Nucleus-field energy     =    -0.0000000282 hartrees
 Requested basis set is 6-311++G(d,p)
 There are 170 shells and 472 basis functions
 A cutoff of  1.0D-15 yielded  11007 shell pairs
 There are     93042 function pairs (    100087 Cartesian)
 Smallest overlap matrix eigenvalue = 1.19E-07
 Linear dependence detected in AO basis
 Number of orthogonalized atomic orbitals = 467
 Maximum deviation from orthogonality = 2.223E-10
 Guess from superposition of atomic densities
 Warning:  Energy on first SCF cycle will be non-variational
 SAD guess density has 178.000000 electrons

 -----------------------------------------------------------------------
  General SCF calculation program by
  Eric Jon Sundstrom, Paul Horn, Yuezhi Mao, Dmitri Zuev, Alec White,
  David Stuck, Shaama M.S., Shane Yost, Joonho Lee, David Small,
  Daniel Levine, Susi Lehtola, Hugh Burton, Evgeny Epifanovsky,
  Bang C. Huynh
 -----------------------------------------------------------------------
 Exchange:     0.2000 Hartree-Fock + 0.0800 Slater + 0.7200 B88
 Correlation:  0.1900 VWN1RPA + 0.8100 LYP
 Using SG-1 standard quadrature grid
 A restricted SCF calculation will be
 performed using DIIS
 SCF converges when DIIS error is below 1.0e-08
 ---------------------------------------
  Cycle       Energy         DIIS error
 ---------------------------------------
    1   -3225.3829425083      2.83e-02  
    2   -3220.9910345242      2.07e-03  
    3   -3220.9273124166      2.48e-03  
    4   -3221.1088005607      4.78e-04  
    5   -3221.1140844533      2.43e-04  
    6   -3221.1156109761      8.65e-05  
    7   -3221.1157986432      2.76e-05  
    8   -3221.1158179717      1.12e-05  
    9   -3221.1158214157      2.42e-06  
   10   -3221.1158215563      8.83e-07  
   11   -3221.1158215768      2.67e-07  
   12   -3221.1158215786      1.18e-07  
   13   -3221.1158215790      3.21e-08  
   14   -3221.1158215789      1.27e-08  
   15   -3221.1158215787      3.24e-09  Convergence criterion met
 ---------------------------------------
 SCF time:   CPU 774.85s  wall 775.00s 
 SCF   energy in the final basis set =    -3221.1158215787
 Total energy in the final basis set =    -3221.1158215787

 --------------------------------------------------------------

                    Orbital Energies (a.u.)
 --------------------------------------------------------------

 Alpha MOs
 -- Occupied --
********-101.5801-101.5791-101.5780-101.5737-101.5628 -10.2840 -10.2814
-10.2807 -10.2803 -10.2788 -10.2577 -10.2421 -10.2231 -10.2047 -10.2034
-10.2026 -10.1986  -9.4959  -9.4948  -9.4938  -9.4928  -9.4890  -9.4781
 -7.2609  -7.2598  -7.2587  -7.2576  -7.2539  -7.2508  -7.2497  -7.2497
 -7.2487  -7.2486  -7.2479  -7.2477  -7.2469  -7.2438  -7.2429  -7.2427
 -7.2328  -7.2324  -0.9697  -0.9255  -0.9231  -0.9024  -0.8788  -0.8682
 -0.8562  -0.8388  -0.8010  -0.7610  -0.7441  -0.7431  -0.6620  -0.6377
 -0.6269  -0.6113  -0.5593  -0.5501  -0.5240  -0.4997  -0.4947  -0.4812
 -0.4716  -0.4658  -0.4632  -0.4506  -0.4385  -0.4374  -0.4151  -0.4098
 -0.3974  -0.3904  -0.3820  -0.3666  -0.3593  -0.3586  -0.3547  -0.3472
 -0.3423  -0.3307  -0.3286  -0.3191  -0.3128  -0.2882  -0.2694  -0.2658
 -0.2631
 -- Virtual --
 -0.0709  -0.0610  -0.0566  -0.0391  -0.0339  -0.0141  -0.0074  -0.0010
  0.0056   0.0067   0.0119   0.0246   0.0271   0.0288   0.0326   0.0391
  0.0450   0.0470   0.0574   0.0606   0.0661   0.0714   0.0741   0.0804
  0.0808   0.0845   0.0862   0.0905   0.0928   0.0983   0.0999   0.1029
  0.1046   0.1073   0.1119   0.1167   0.1171   0.1189   0.1255   0.1276
  0.1303   0.1305   0.1357   0.1375   0.1415   0.1483   0.1537   0.1556
  0.1598   0.1612   0.1631   0.1648   0.1713   0.1778   0.1830   0.1879
  0.1913   0.1937   0.1959   0.1991   0.2022   0.2090   0.2161   0.2177
  0.2237   0.2266   0.2318   0.2334   0.2372   0.2441   0.2488   0.2507
  0.2562   0.2582   0.2597   0.2636   0.2642   0.2703   0.2754   0.2794
  0.2823   0.2837   0.2876   0.2889   0.2901   0.2974   0.3006   0.3037
  0.3080   0.3125   0.3207   0.3295   0.3365   0.3509   0.3538   0.3673
  0.3882   0.4113   0.4291   0.4318   0.4363   0.4434   0.4487   0.4546
  0.4610   0.4628   0.4657   0.4754   0.4860   0.4875   0.4922   0.4960
  0.4991   0.5051   0.5098   0.5188   0.5284   0.5366   0.5446   0.5525
  0.5581   0.5682   0.5756   0.5778   0.5822   0.5911   0.5963   0.6039
  0.6064   0.6114   0.6146   0.6185   0.6206   0.6275   0.6336   0.6423
  0.6692   0.6738   0.6798   0.6903   0.6946   0.7018   0.7059   0.7093
  0.7353   0.7483   0.7714   0.7889   0.7915   0.8052   0.8072   0.8142
  0.8258   0.8327   0.8370   0.8381   0.8414   0.8423   0.8453   0.8506
  0.8545   0.8573   0.8625   0.8682   0.8748   0.8775   0.8829   0.8924
  0.8974   0.9006   0.9060   0.9125   0.9192   0.9252   0.9316   0.9356
  0.9374   0.9440   0.9454   0.9551   0.9606   0.9711   0.9752   0.9848
  0.9882   1.0019   1.0104   1.0116   1.0209   1.0282   1.0511   1.0564
  1.0716   1.0816   1.0990   1.1105   1.1123   1.1428   1.1545   1.1854
  1.1947   1.2153   1.2195   1.2540   1.2622   1.2736   1.2771   1.2849
  1.2941   1.3004   1.3080   1.3120   1.3305   1.3528   1.3668   1.3946
  1.4300   1.4563   1.4728   1.4873   1.4953   1.5322   1.5447   1.5558
  1.5577   1.5748   1.6017   1.6431   1.6517   1.6549   1.6679   1.6833
  1.7105   1.7341   1.7347   1.7544   1.7763   1.7913   1.8076   1.8226
  1.8385   1.8446   1.8602   1.8700   1.8879   1.8945   1.9142   1.9274
  1.9350   1.9538   1.9784   1.9879   2.0249   2.0267   2.0534   2.1117
  2.1354   2.1527   2.1966   2.2160   2.2266   2.2436   2.2565   2.2611
  2.2671   2.2948   2.2962   2.3118   2.3185   2.3357   2.3422   2.3468
  2.3854   2.4008   2.4037   2.4205   2.4366   2.4414   2.4528   2.4639
  2.4891   2.4961   2.5078   2.5351   2.5597   2.5688   2.6085   2.6242
  2.6368   2.6493   2.6524   2.6618   2.6895   2.6984   2.7274   2.7401
  2.7553   2.7724   2.7865   2.8022   2.8086   2.8283   2.8342   2.8616
  2.8741   2.9109   2.9562   2.9850   3.0413   3.0697   3.0828   3.1064
  3.1197   3.1384   3.1679   3.1971   3.2322   3.2360   3.2493   3.3414
  3.3841   3.4758   3.5090   3.5231   3.5513   3.6513   3.6952   3.8311
  3.8867   3.9042   4.0252   4.0686   4.1345   4.3521   4.7976   4.8313
  9.7233   9.7910   9.8054   9.8130   9.8374   9.8512  23.2738  23.5746
 23.7697  23.8137  23.9046  23.9175  23.9256  23.9587  23.9911  24.0594
 24.0795  24.1647  25.7701  25.8077  25.8555  25.9182  25.9409  25.9895
 26.0845  26.0988  26.1950  26.2023  26.3366  26.4028  26.4591  26.5624
 26.7448  26.7610  26.8101  27.0733 215.7130 215.7872 215.8057 215.8129
215.8407 215.8623
 --------------------------------------------------------------

          Ground-State Mulliken Net Atomic Charges

     Atom                 Charge (a.u.)
  ----------------------------------------
      1 C                    -0.808182
      2 C                    -1.091441
      3 Cl                    0.560497
      4 C                     0.439604
      5 Cl                    0.626542
      6 C                    -0.379657
      7 Cl                    0.669152
      8 C                     0.222178
      9 Cl                    0.618479
     10 C                    -1.280345
     11 Cl                    0.604286
     12 C                     0.843389
     13 C                    -0.890975
     14 Cl                    0.299200
     15 C                    -0.200929
     16 H                     0.200100
     17 C                    -0.380565
     18 H                     0.167581
     19 C                    -0.312228
     20 H                     0.178046
     21 C                    -0.271307
     22 H                     0.186573
  ----------------------------------------
  Sum of atomic charges =     0.000000

 -----------------------------------------------------------------
                    Cartesian Multipole Moments
 -----------------------------------------------------------------
    Charge (ESU x 10^10)
                 0.0000
    Dipole Moment (Debye)
         X       1.8486      Y       1.0591      Z      -1.8127
       Tot       2.7973
    Quadrupole Moments (Debye-Ang)
        XX    -137.5466     XY       0.0529     YY    -144.6911
        XZ      -6.4546     YZ      -2.9073     ZZ    -142.2797
    Octopole Moments (Debye-Ang^2)
       XXX     156.5908    XXY      18.9511    XYY      39.7360
       YYY      85.2619    XXZ     -71.2035    XYZ      -3.4043
       YYZ     -49.7828    XZZ      52.9353    YZZ      34.3923
       ZZZ    -141.4172
    Hexadecapole Moments (Debye-Ang^3)
      XXXX   -4962.8198   XXXY     152.2594   XXYY   -1006.5476
      XYYY     202.5347   YYYY    -792.7895   XXXZ     511.2884
      XXYZ     -17.7060   XYYZ     202.8269   YYYZ     -90.6539
      XXZZ   -1355.6286   XYZZ      88.0833   YYZZ    -695.6099
      XZZZ     599.3309   YZZZ     -87.1807   ZZZZ   -3358.4882
 -----------------------------------------------------------------
 Calculating analytic gradient of the SCF energy
 Gradient of SCF Energy
            1           2           3           4           5           6
    1   0.0006616   0.0004491   0.0018023  -0.0000242  -0.0001601  -0.0007863
    2   0.0003416  -0.0008596  -0.0095582   0.0000094  -0.0001119   0.0001413
    3  -0.0009261   0.0001884  -0.0057475   0.0008423  -0.0004801   0.0006183
            7           8           9          10          11          12
    1   0.0005307  -0.0005796   0.0003696   0.0001362   0.0004120  -0.0009169
    2  -0.0000373  -0.0000688   0.0000166   0.0013444   0.0001200  -0.0005423
    3  -0.0001686  -0.0009244   0.0003555   0.0001955  -0.0000508   0.0005729
           13          14          15          16          17          18
    1   0.0001052  -0.0014527   0.0002373  -0.0000863   0.0001172   0.0000114
    2   0.0010273   0.0087658   0.0002040  -0.0000287  -0.0001815  -0.0000342
    3   0.0008453   0.0061092  -0.0002629   0.0000743   0.0000708  -0.0000003
           19          20          21          22
    1  -0.0003358  -0.0000675  -0.0002594  -0.0001638
    2   0.0002181  -0.0000175  -0.0008997   0.0001511
    3  -0.0000948   0.0000265  -0.0013120   0.0000685
 Max gradient component =       9.558E-03
 RMS gradient           =       1.979E-03
 Gradient time:  CPU 261.07 s  wall 261.09 s
 Geometry Optimization Parameters
   NAtoms,    NIC,     NZ,  NCons,   NDum,   NFix, NCnnct, MaxDiis
       22     163      22       0       0       0       0       0

 Cartesian Hessian Update
 Hessian updated using BFGS update


** GEOMETRY OPTIMIZATION IN DELOCALIZED INTERNAL COORDINATES **
   Searching for a Minimum

   Optimization Cycle:   6

                       Coordinates (Angstroms)
     ATOM                X               Y               Z
      1  C         0.0041623282   -0.0389066149    0.0057462854
      2  C        -0.0096400465    0.1386340239    1.3985141072
      3  Cl        1.5026736234    0.2832501894    2.2436658059
      4  C        -1.2097988529    0.2090516692    2.1164546747
      5  Cl       -1.1923574722    0.4295420824    3.8375882779
      6  C        -2.4305297717    0.1078590197    1.4363368949
      7  Cl       -3.9236735025    0.2012782552    2.3147271528
      8  C        -2.4429603281   -0.0787679436    0.0472656717
      9  Cl       -3.9554227053   -0.2212173235   -0.7926605839
     10  C        -1.2310705796   -0.1562253571   -0.6506353542
     11  Cl       -1.2629169318   -0.4697250757   -2.3686833718
     12  C         1.2858770989   -0.0704549117   -0.7518177952
     13  C         2.2648569076   -1.0500106660   -0.5467776895
     14  Cl        2.0104913714   -2.3246577398    0.6310527832
     15  C         3.4585441565   -1.0472847595   -1.2645438127
     16  H         4.1889189682   -1.8247988980   -1.0816118487
     17  C         3.6950038567   -0.0485434239   -2.2024235921
     18  H         4.6254316346   -0.0463860551   -2.7582363059
     19  C         2.7391810215    0.9426176553   -2.4212022565
     20  H         2.9192908503    1.7273926989   -3.1459671062
     21  C         1.5498869801    0.9237452668   -1.7047012831
     22  H         0.8079124960    1.6958249877   -1.8696624903
   Point Group: c1    Number of degrees of freedom:    60


   Energy is  -3221.115821579

 Hessian updated using BFGS update

 60 Hessian modes will be used to form the next step
  Hessian Eigenvalues:
     0.016267    0.017729    0.018918    0.020885    0.020968    0.022978
     0.023602    0.023825    0.023879    0.024089    0.024094    0.024112
     0.024114    0.024135    0.024141    0.024152    0.024197    0.025749
     0.028305    0.074389    0.159998    0.160013    0.160107    0.160223
     0.217424    0.220093    0.225926    0.232094    0.246761    0.249921
     0.249986    0.249998    0.250009    0.250096    0.250592    0.252844
     0.289318    0.292464    0.300980    0.301033    0.301113    0.301849
     0.319349    0.355109    0.356665    0.356671    0.356681    0.378073
     0.412689    0.426751    0.429503    0.455432    0.462401    0.468538
     0.471858    0.478086    0.478256    0.479118    0.484389    0.592044

 Minimum search - taking simple RFO step
 Searching for Lamda that Minimizes Along All modes
 Value Taken    Lamda =  -0.00502183
 Calculated Step too Large.  Step scaled by  0.664379
 Step Taken.  Stepsize is  0.300000

                             Maximum     Tolerance    Cnvgd?
         Gradient           0.008180      0.000300      NO
         Displacement       0.210894      0.001200      NO
         Energy change     -0.004094      0.000001      NO


 New Cartesian Coordinates Obtained by Inverse Iteration

 Displacement from previous Coordinates is:  0.512128
 ----------------------------------------------------------------
             Standard Nuclear Orientation (Angstroms)
    I     Atom           X                Y                Z
 ----------------------------------------------------------------
    1      C       0.0035754237    -0.0449033787     0.0072808808
    2      C      -0.0089898602     0.1718445117     1.3932384261
    3      Cl      1.5055239825     0.3577028006     2.2298625808
    4      C      -1.2081210665     0.2467167398     2.1106855302
    5      Cl     -1.1890045306     0.5201563510     3.8245566197
    6      C      -2.4280724175     0.1077965440     1.4346852474
    7      Cl     -3.9231592054     0.2088464711     2.3106470327
    8      C      -2.4401992037    -0.1186446369     0.0519294472
    9      Cl     -3.9503407295    -0.2990386954    -0.7850568281
   10      C      -1.2280624727    -0.1987014066    -0.6450238948
   11      Cl     -1.2511968392    -0.5431172302    -2.3565199435
   12      C       1.2861473590    -0.0722579822    -0.7516186895
   13      C       2.2437629280    -1.0770033807    -0.5802191586
   14      Cl      1.9600478956    -2.3833549273     0.5576016339
   15      C       3.4380940764    -1.0727062088    -1.2964661081
   16      H       4.1542811410    -1.8691992023    -1.1412624734
   17      C       3.6936149969    -0.0450282026    -2.1980045803
   18      H       4.6244302979    -0.0403358024    -2.7531941623
   19      C       2.7571110738     0.9710008381    -2.3829750563
   20      H       2.9535753433     1.7758799968    -3.0810027535
   21      C       1.5662675744     0.9498532591    -1.6681667864
   22      H       0.8345753355     1.7367106215    -1.8085488003
 ----------------------------------------------------------------
 Nuclear Repulsion Energy =        2113.23968200 hartrees
 There are       89 alpha and       89 beta electrons
 Applying Cartesian multipole field
    Component          Value
    ---------          -----
     (2,0,0)        1.00000E-11
     (0,2,0)        2.00000E-11
     (0,0,2)       -3.00000E-11
 Nucleus-field energy     =    -0.0000000267 hartrees
 Requested basis set is 6-311++G(d,p)
 There are 170 shells and 472 basis functions
 A cutoff of  1.0D-15 yielded  11010 shell pairs
 There are     93104 function pairs (    100157 Cartesian)
 Smallest overlap matrix eigenvalue = 1.17E-07
 Linear dependence detected in AO basis
 Number of orthogonalized atomic orbitals = 467
 Maximum deviation from orthogonality = 4.277E-10
 Guess from superposition of atomic densities
 Warning:  Energy on first SCF cycle will be non-variational
 SAD guess density has 178.000000 electrons

 -----------------------------------------------------------------------
  General SCF calculation program by
  Eric Jon Sundstrom, Paul Horn, Yuezhi Mao, Dmitri Zuev, Alec White,
  David Stuck, Shaama M.S., Shane Yost, Joonho Lee, David Small,
  Daniel Levine, Susi Lehtola, Hugh Burton, Evgeny Epifanovsky,
  Bang C. Huynh
 -----------------------------------------------------------------------
 Exchange:     0.2000 Hartree-Fock + 0.0800 Slater + 0.7200 B88
 Correlation:  0.1900 VWN1RPA + 0.8100 LYP
 Using SG-1 standard quadrature grid
 A restricted SCF calculation will be
 performed using DIIS
 SCF converges when DIIS error is below 1.0e-08
 ---------------------------------------
  Cycle       Energy         DIIS error
 ---------------------------------------
    1   -3225.3757344268      2.83e-02  
    2   -3220.9938157889      2.07e-03  
    3   -3220.9308229819      2.48e-03  
    4   -3221.1114760768      4.80e-04  
    5   -3221.1167564409      2.46e-04  
    6   -3221.1183217976      8.67e-05  
    7   -3221.1185096346      2.88e-05  
    8   -3221.1185311108      1.11e-05  
    9   -3221.1185344758      2.36e-06  
   10   -3221.1185346086      8.79e-07  
   11   -3221.1185346293      2.51e-07  
   12   -3221.1185346308      1.13e-07  
   13   -3221.1185346309      3.20e-08  
   14   -3221.1185346312      1.26e-08  
   15   -3221.1185346312      3.12e-09  Convergence criterion met
 ---------------------------------------
 SCF time:   CPU 781.23s  wall 781.00s 
 SCF   energy in the final basis set =    -3221.1185346312
 Total energy in the final basis set =    -3221.1185346312

 --------------------------------------------------------------

                    Orbital Energies (a.u.)
 --------------------------------------------------------------

 Alpha MOs
 -- Occupied --
********-101.5802-101.5793-101.5780-101.5746-101.5635 -10.2842 -10.2814
-10.2809 -10.2801 -10.2788 -10.2575 -10.2416 -10.2227 -10.2047 -10.2035
-10.2026 -10.1987  -9.4958  -9.4948  -9.4940  -9.4928  -9.4897  -9.4786
 -7.2609  -7.2599  -7.2589  -7.2576  -7.2547  -7.2507  -7.2497  -7.2497
 -7.2488  -7.2487  -7.2480  -7.2477  -7.2469  -7.2445  -7.2437  -7.2432
 -7.2333  -7.2330  -0.9697  -0.9250  -0.9231  -0.9026  -0.8786  -0.8683
 -0.8560  -0.8390  -0.8009  -0.7609  -0.7443  -0.7433  -0.6619  -0.6371
 -0.6276  -0.6113  -0.5596  -0.5501  -0.5241  -0.5002  -0.4944  -0.4811
 -0.4718  -0.4657  -0.4630  -0.4506  -0.4384  -0.4374  -0.4142  -0.4096
 -0.3970  -0.3897  -0.3820  -0.3656  -0.3589  -0.3584  -0.3547  -0.3471
 -0.3427  -0.3310  -0.3278  -0.3222  -0.3138  -0.2868  -0.2699  -0.2662
 -0.2642
 -- Virtual --
 -0.0691  -0.0608  -0.0570  -0.0395  -0.0356  -0.0142  -0.0075  -0.0013
  0.0054   0.0066   0.0118   0.0244   0.0271   0.0286   0.0323   0.0389
  0.0451   0.0472   0.0574   0.0603   0.0655   0.0707   0.0742   0.0805
  0.0807   0.0843   0.0861   0.0900   0.0931   0.0980   0.0998   0.1025
  0.1047   0.1070   0.1120   0.1162   0.1171   0.1195   0.1254   0.1271
  0.1292   0.1303   0.1348   0.1383   0.1417   0.1488   0.1530   0.1549
  0.1594   0.1605   0.1627   0.1645   0.1713   0.1780   0.1831   0.1883
  0.1905   0.1940   0.1952   0.1983   0.2022   0.2085   0.2153   0.2175
  0.2242   0.2262   0.2316   0.2331   0.2381   0.2446   0.2491   0.2511
  0.2543   0.2576   0.2603   0.2634   0.2646   0.2714   0.2750   0.2789
  0.2815   0.2831   0.2872   0.2888   0.2898   0.2978   0.3011   0.3035
  0.3077   0.3123   0.3203   0.3278   0.3366   0.3502   0.3536   0.3683
  0.3879   0.4116   0.4291   0.4312   0.4356   0.4447   0.4503   0.4551
  0.4593   0.4630   0.4651   0.4752   0.4871   0.4888   0.4923   0.4936
  0.5012   0.5084   0.5118   0.5188   0.5272   0.5371   0.5447   0.5523
  0.5595   0.5685   0.5749   0.5783   0.5836   0.5900   0.5975   0.6045
  0.6078   0.6129   0.6135   0.6185   0.6229   0.6279   0.6347   0.6452
  0.6692   0.6755   0.6789   0.6907   0.6947   0.6999   0.7019   0.7097
  0.7347   0.7486   0.7744   0.7884   0.7918   0.8057   0.8085   0.8157
  0.8266   0.8348   0.8371   0.8384   0.8410   0.8415   0.8449   0.8507
  0.8541   0.8568   0.8629   0.8661   0.8746   0.8791   0.8852   0.8919
  0.8954   0.8980   0.9042   0.9103   0.9182   0.9235   0.9278   0.9314
  0.9385   0.9446   0.9465   0.9585   0.9606   0.9709   0.9798   0.9878
  0.9894   1.0027   1.0098   1.0119   1.0229   1.0285   1.0490   1.0554
  1.0691   1.0813   1.1005   1.1092   1.1162   1.1439   1.1574   1.1855
  1.1970   1.2170   1.2208   1.2544   1.2621   1.2749   1.2776   1.2859
  1.2952   1.2984   1.3069   1.3130   1.3310   1.3514   1.3703   1.3948
  1.4325   1.4514   1.4759   1.4846   1.4965   1.5338   1.5419   1.5577
  1.5599   1.5768   1.6009   1.6442   1.6515   1.6543   1.6676   1.6838
  1.7089   1.7328   1.7345   1.7537   1.7758   1.7911   1.8090   1.8214
  1.8368   1.8402   1.8602   1.8677   1.8874   1.8958   1.9143   1.9287
  1.9388   1.9558   1.9805   1.9877   2.0259   2.0283   2.0518   2.1140
  2.1333   2.1498   2.1988   2.2188   2.2260   2.2421   2.2554   2.2596
  2.2666   2.2943   2.2963   2.3115   2.3205   2.3348   2.3423   2.3481
  2.3859   2.4024   2.4055   2.4194   2.4346   2.4432   2.4563   2.4648
  2.4884   2.4923   2.5069   2.5338   2.5587   2.5676   2.6091   2.6235
  2.6333   2.6499   2.6528   2.6607   2.6906   2.6987   2.7264   2.7395
  2.7538   2.7744   2.7869   2.8014   2.8064   2.8291   2.8343   2.8621
  2.8692   2.9092   2.9590   2.9875   3.0433   3.0694   3.0852   3.1085
  3.1203   3.1395   3.1666   3.1985   3.2337   3.2380   3.2488   3.3409
  3.3832   3.4789   3.5097   3.5237   3.5541   3.6513   3.6987   3.8328
  3.8871   3.9065   4.0246   4.0690   4.1344   4.3433   4.7994   4.8321
  9.7260   9.7906   9.8065   9.8123   9.8289   9.8590  23.2753  23.5752
 23.7707  23.8148  23.9053  23.9181  23.9272  23.9603  23.9927  24.0620
 24.0839  24.1652  25.7689  25.8057  25.8531  25.9199  25.9377  25.9805
 26.0883  26.0997  26.1982  26.2142  26.3279  26.3861  26.4603  26.5601
 26.7433  26.7649  26.8013  27.0760 215.7159 215.7864 215.8063 215.8118
215.8315 215.8715
 --------------------------------------------------------------

          Ground-State Mulliken Net Atomic Charges

     Atom                 Charge (a.u.)
  ----------------------------------------
      1 C                    -0.770842
      2 C                    -1.092213
      3 Cl                    0.546847
      4 C                     0.460543
      5 Cl                    0.629644
      6 C                    -0.332407
      7 Cl                    0.669562
      8 C                     0.147928
      9 Cl                    0.620994
     10 C                    -1.268020
     11 Cl                    0.609026
     12 C                     0.806254
     13 C                    -0.970080
     14 Cl                    0.314871
     15 C                    -0.175664
     16 H                     0.201023
     17 C                    -0.346716
     18 H                     0.167981
     19 C                    -0.337023
     20 H                     0.177513
     21 C                    -0.247734
     22 H                     0.188512
  ----------------------------------------
  Sum of atomic charges =     0.000000

 -----------------------------------------------------------------
                    Cartesian Multipole Moments
 -----------------------------------------------------------------
    Charge (ESU x 10^10)
                -0.0000
    Dipole Moment (Debye)
         X       1.8508      Y       1.0929      Z      -1.7975
       Tot       2.8020
    Quadrupole Moments (Debye-Ang)
        XX    -137.5457     XY       0.1024     YY    -144.4624
        XZ      -6.4997     YZ      -2.8111     ZZ    -142.4653
    Octopole Moments (Debye-Ang^2)
       XXX     157.1541    XXY      19.6822    XYY      40.7875
       YYY      86.8879    XXZ     -70.8226    XYZ      -3.1689
       YYZ     -49.1795    XZZ      53.0905    YZZ      34.8054
       ZZZ    -137.6033
    Hexadecapole Moments (Debye-Ang^3)
      XXXX   -4941.3080   XXXY     137.6498   XXYY   -1007.8374
      XYYY     185.1114   YYYY    -840.7119   XXXZ     519.0264
      XXYZ     -28.7679   XYYZ     204.2988   YYYZ    -129.2324
      XXZZ   -1345.7677   XYZZ      82.5406   YYZZ    -696.8950
      XZZZ     610.8052   YZZZ    -118.7837   ZZZZ   -3328.9098
 -----------------------------------------------------------------
 Calculating analytic gradient of the SCF energy
 Gradient of SCF Energy
            1           2           3           4           5           6
    1  -0.0000861   0.0000510   0.0011136   0.0003740   0.0002314  -0.0004008
    2   0.0001100  -0.0005557  -0.0061535   0.0000269  -0.0000375   0.0000181
    3  -0.0004711  -0.0000267  -0.0034464   0.0005112  -0.0002958   0.0001402
            7           8           9          10          11          12
    1   0.0001375  -0.0004401   0.0003994   0.0000277   0.0002067   0.0000001
    2   0.0000379  -0.0001256   0.0001076   0.0007906   0.0001380  -0.0005167
    3  -0.0002051  -0.0005526   0.0001077   0.0002559  -0.0000583   0.0002673
           13          14          15          16          17          18
    1  -0.0002706  -0.0007976   0.0002432  -0.0000561   0.0000575   0.0000103
    2   0.0012548   0.0053681   0.0000351  -0.0000037  -0.0001474  -0.0000230
    3   0.0005644   0.0040894  -0.0001828   0.0000344   0.0001194  -0.0000063
           19          20          21          22
    1  -0.0002887  -0.0000002  -0.0002234  -0.0002887
    2   0.0001694  -0.0000370  -0.0004271  -0.0000293
    3  -0.0000519   0.0000185  -0.0008569   0.0000458
 Max gradient component =       6.154E-03
 RMS gradient           =       1.253E-03
 Gradient time:  CPU 260.93 s  wall 260.94 s
 Geometry Optimization Parameters
   NAtoms,    NIC,     NZ,  NCons,   NDum,   NFix, NCnnct, MaxDiis
       22     163      22       0       0       0       0       0

 Cartesian Hessian Update
 Hessian updated using BFGS update


** GEOMETRY OPTIMIZATION IN DELOCALIZED INTERNAL COORDINATES **
   Searching for a Minimum

   Optimization Cycle:   7

                       Coordinates (Angstroms)
     ATOM                X               Y               Z
      1  C         0.0035754237   -0.0449033787    0.0072808808
      2  C        -0.0089898602    0.1718445117    1.3932384261
      3  Cl        1.5055239825    0.3577028006    2.2298625808
      4  C        -1.2081210665    0.2467167398    2.1106855302
      5  Cl       -1.1890045306    0.5201563510    3.8245566197
      6  C        -2.4280724175    0.1077965440    1.4346852474
      7  Cl       -3.9231592054    0.2088464711    2.3106470327
      8  C        -2.4401992037   -0.1186446369    0.0519294472
      9  Cl       -3.9503407295   -0.2990386954   -0.7850568281
     10  C        -1.2280624727   -0.1987014066   -0.6450238948
     11  Cl       -1.2511968392   -0.5431172302   -2.3565199435
     12  C         1.2861473590   -0.0722579822   -0.7516186895
     13  C         2.2437629280   -1.0770033807   -0.5802191586
     14  Cl        1.9600478956   -2.3833549273    0.5576016339
     15  C         3.4380940764   -1.0727062088   -1.2964661081
     16  H         4.1542811410   -1.8691992023   -1.1412624734
     17  C         3.6936149969   -0.0450282026   -2.1980045803
     18  H         4.6244302979   -0.0403358024   -2.7531941623
     19  C         2.7571110738    0.9710008381   -2.3829750563
     20  H         2.9535753433    1.7758799968   -3.0810027535
     21  C         1.5662675744    0.9498532591   -1.6681667864
     22  H         0.8345753355    1.7367106215   -1.8085488003
   Point Group: c1    Number of degrees of freedom:    60


   Energy is  -3221.118534631

 Hessian updated using BFGS update

 60 Hessian modes will be used to form the next step
  Hessian Eigenvalues:
     0.012046    0.017851    0.018803    0.020869    0.020954    0.022741
     0.023062    0.023655    0.023851    0.023919    0.024090    0.024104
     0.024114    0.024118    0.024136    0.024144    0.024161    0.024326
     0.028387    0.074131    0.159998    0.160013    0.160103    0.160258
     0.217493    0.220093    0.226000    0.232067    0.246773    0.249970
     0.249987    0.250002    0.250028    0.250068    0.251080    0.253311
     0.289322    0.292495    0.300973    0.301031    0.301099    0.301818
     0.319283    0.355130    0.356665    0.356671    0.356681    0.378314
     0.412693    0.426767    0.429510    0.455349    0.462288    0.468518
     0.471853    0.478121    0.478299    0.479127    0.484911    0.591488

 Minimum search - taking simple RFO step
 Searching for Lamda that Minimizes Along All modes
 Value Taken    Lamda =  -0.00327475
 Calculated Step too Large.  Step scaled by  0.665961
 Step Taken.  Stepsize is  0.300000

                             Maximum     Tolerance    Cnvgd?
         Gradient           0.005269      0.000300      NO
         Displacement       0.206811      0.001200      NO
         Energy change     -0.002713      0.000001      NO


 New Cartesian Coordinates Obtained by Inverse Iteration

 Displacement from previous Coordinates is:  0.542326
 ----------------------------------------------------------------
             Standard Nuclear Orientation (Angstroms)
    I     Atom           X                Y                Z
 ----------------------------------------------------------------
    1      C       0.0031386115    -0.0383079168     0.0078241160
    2      C      -0.0094122939     0.2143858959     1.3867750252
    3      Cl      1.5074247466     0.4420757059     2.2118312833
    4      C      -1.2085769808     0.2862336740     2.1044250585
    5      Cl     -1.1954180005     0.6038742141     3.8111059809
    6      C      -2.4259356572     0.1038348707     1.4345562185
    7      Cl     -3.9208261670     0.1936180259     2.3132472784
    8      C      -2.4368119209    -0.1586992104     0.0585667800
    9      Cl     -3.9449960421    -0.3943328419    -0.7690811686
   10      C      -1.2241643692    -0.2318233004    -0.6391440692
   11      Cl     -1.2353172308    -0.6134590181    -2.3420416105
   12      C       1.2862440735    -0.0657839232    -0.7522305673
   13      C       2.2174863247    -1.0992572106    -0.6151715021
   14      Cl      1.8982704230    -2.4322512406     0.4830501040
   15      C       3.4121959876    -1.0999247430    -1.3301262268
   16      H       4.1096897819    -1.9176509192    -1.2024319011
   17      C       3.6925078074    -0.0477762580    -2.1959969606
   18      H       4.6235701975    -0.0461017066    -2.7507963627
   19      C       2.7814585173     0.9964021514    -2.3461208673
   20      H       2.9985554153     1.8189806802    -3.0169627266
   21      C       1.5893057074     0.9804044695    -1.6322645149
   22      H       0.8754721715     1.7877756811    -1.7465852033
 ----------------------------------------------------------------
 Nuclear Repulsion Energy =        2111.97424338 hartrees
 There are       89 alpha and       89 beta electrons
 Applying Cartesian multipole field
    Component          Value
    ---------          -----
     (2,0,0)        1.00000E-11
     (0,2,0)        2.00000E-11
     (0,0,2)       -3.00000E-11
 Nucleus-field energy     =    -0.0000000253 hartrees
 Requested basis set is 6-311++G(d,p)
 There are 170 shells and 472 basis functions
 A cutoff of  1.0D-15 yielded  10998 shell pairs
 There are     93004 function pairs (    100047 Cartesian)
 Smallest overlap matrix eigenvalue = 1.15E-07
 Linear dependence detected in AO basis
 Number of orthogonalized atomic orbitals = 467
 Maximum deviation from orthogonality = 3.050E-10
 Guess from superposition of atomic densities
 Warning:  Energy on first SCF cycle will be non-variational
 SAD guess density has 178.000000 electrons

 -----------------------------------------------------------------------
  General SCF calculation program by
  Eric Jon Sundstrom, Paul Horn, Yuezhi Mao, Dmitri Zuev, Alec White,
  David Stuck, Shaama M.S., Shane Yost, Joonho Lee, David Small,
  Daniel Levine, Susi Lehtola, Hugh Burton, Evgeny Epifanovsky,
  Bang C. Huynh
 -----------------------------------------------------------------------
 Exchange:     0.2000 Hartree-Fock + 0.0800 Slater + 0.7200 B88
 Correlation:  0.1900 VWN1RPA + 0.8100 LYP
 Using SG-1 standard quadrature grid
 A restricted SCF calculation will be
 performed using DIIS
 SCF converges when DIIS error is below 1.0e-08
 ---------------------------------------
  Cycle       Energy         DIIS error
 ---------------------------------------
    1   -3225.3693632979      2.83e-02  
    2   -3220.9955816552      2.07e-03  
    3   -3220.9331809048      2.48e-03  
    4   -3221.1131992117      4.82e-04  
    5   -3221.1184729334      2.48e-04  
    6   -3221.1200658876      8.70e-05  
    7   -3221.1202541179      2.96e-05  
    8   -3221.1202770948      1.11e-05  
    9   -3221.1202803880      2.33e-06  
   10   -3221.1202805163      8.73e-07  
   11   -3221.1202805369      2.37e-07  
   12   -3221.1202805382      1.06e-07  
   13   -3221.1202805384      3.20e-08  
   14   -3221.1202805384      1.26e-08  
   15   -3221.1202805384      3.05e-09  Convergence criterion met
 ---------------------------------------
 SCF time:   CPU 777.85s  wall 778.00s 
 SCF   energy in the final basis set =    -3221.1202805384
 Total energy in the final basis set =    -3221.1202805384

 --------------------------------------------------------------

                    Orbital Energies (a.u.)
 --------------------------------------------------------------

 Alpha MOs
 -- Occupied --
********-101.5802-101.5794-101.5780-101.5754-101.5641 -10.2842 -10.2815
-10.2810 -10.2800 -10.2790 -10.2573 -10.2412 -10.2225 -10.2047 -10.2036
-10.2026 -10.1988  -9.4958  -9.4948  -9.4941  -9.4928  -9.4904  -9.4790
 -7.2609  -7.2599  -7.2590  -7.2576  -7.2554  -7.2507  -7.2497  -7.2496
 -7.2490  -7.2487  -7.2482  -7.2476  -7.2469  -7.2452  -7.2444  -7.2437
 -7.2338  -7.2335  -0.9697  -0.9245  -0.9232  -0.9028  -0.8786  -0.8683
 -0.8559  -0.8390  -0.8008  -0.7609  -0.7445  -0.7435  -0.6618  -0.6363
 -0.6284  -0.6113  -0.5598  -0.5500  -0.5241  -0.5005  -0.4942  -0.4811
 -0.4718  -0.4656  -0.4628  -0.4507  -0.4382  -0.4374  -0.4136  -0.4093
 -0.3969  -0.3891  -0.3818  -0.3650  -0.3588  -0.3580  -0.3546  -0.3472
 -0.3429  -0.3315  -0.3271  -0.3248  -0.3144  -0.2854  -0.2707  -0.2662
 -0.2651
 -- Virtual --
 -0.0672  -0.0608  -0.0574  -0.0400  -0.0370  -0.0143  -0.0076  -0.0015
  0.0051   0.0066   0.0117   0.0244   0.0271   0.0283   0.0321   0.0387
  0.0449   0.0479   0.0574   0.0600   0.0648   0.0699   0.0744   0.0805
  0.0809   0.0841   0.0859   0.0895   0.0936   0.0977   0.0996   0.1020
  0.1048   0.1066   0.1119   0.1156   0.1173   0.1200   0.1251   0.1265
  0.1282   0.1304   0.1340   0.1392   0.1418   0.1490   0.1522   0.1546
  0.1586   0.1606   0.1626   0.1643   0.1714   0.1782   0.1830   0.1885
  0.1899   0.1937   0.1952   0.1975   0.2024   0.2077   0.2145   0.2170
  0.2240   0.2255   0.2311   0.2325   0.2394   0.2436   0.2491   0.2505
  0.2535   0.2582   0.2608   0.2639   0.2651   0.2720   0.2737   0.2791
  0.2800   0.2827   0.2866   0.2891   0.2905   0.2980   0.3017   0.3038
  0.3074   0.3130   0.3186   0.3253   0.3371   0.3496   0.3539   0.3696
  0.3876   0.4123   0.4287   0.4312   0.4352   0.4461   0.4515   0.4556
  0.4577   0.4634   0.4650   0.4755   0.4873   0.4887   0.4917   0.4936
  0.5029   0.5105   0.5141   0.5189   0.5260   0.5371   0.5451   0.5526
  0.5610   0.5688   0.5739   0.5787   0.5849   0.5888   0.5980   0.6051
  0.6070   0.6134   0.6141   0.6183   0.6244   0.6293   0.6362   0.6479
  0.6676   0.6726   0.6782   0.6888   0.6925   0.6990   0.7033   0.7106
  0.7338   0.7495   0.7764   0.7879   0.7920   0.8043   0.8099   0.8165
  0.8278   0.8358   0.8369   0.8382   0.8408   0.8411   0.8444   0.8521
  0.8543   0.8562   0.8621   0.8652   0.8740   0.8808   0.8878   0.8909
  0.8919   0.8985   0.9035   0.9069   0.9158   0.9229   0.9263   0.9301
  0.9403   0.9455   0.9478   0.9604   0.9619   0.9699   0.9855   0.9903
  0.9908   1.0031   1.0095   1.0104   1.0272   1.0303   1.0481   1.0562
  1.0664   1.0823   1.1012   1.1079   1.1202   1.1468   1.1596   1.1861
  1.1978   1.2163   1.2258   1.2546   1.2620   1.2738   1.2787   1.2861
  1.2945   1.2993   1.3066   1.3145   1.3307   1.3494   1.3746   1.3950
  1.4306   1.4460   1.4764   1.4838   1.4977   1.5357   1.5375   1.5598
  1.5629   1.5797   1.5994   1.6460   1.6515   1.6538   1.6658   1.6846
  1.7065   1.7319   1.7349   1.7523   1.7755   1.7908   1.8099   1.8198
  1.8339   1.8363   1.8604   1.8655   1.8864   1.8976   1.9140   1.9295
  1.9409   1.9590   1.9823   1.9869   2.0257   2.0311   2.0505   2.1161
  2.1306   2.1466   2.2008   2.2220   2.2257   2.2407   2.2532   2.2584
  2.2682   2.2940   2.2991   2.3113   2.3208   2.3336   2.3438   2.3492
  2.3852   2.4028   2.4092   2.4184   2.4320   2.4441   2.4584   2.4656
  2.4821   2.4944   2.5092   2.5318   2.5569   2.5677   2.6094   2.6205
  2.6281   2.6492   2.6556   2.6601   2.6920   2.7004   2.7250   2.7402
  2.7523   2.7774   2.7879   2.8009   2.8038   2.8302   2.8351   2.8593
  2.8674   2.9073   2.9616   2.9893   3.0454   3.0696   3.0884   3.1110
  3.1212   3.1409   3.1644   3.1995   3.2340   3.2430   3.2469   3.3396
  3.3825   3.4828   3.5100   3.5244   3.5572   3.6510   3.7028   3.8342
  3.8865   3.9094   4.0241   4.0691   4.1344   4.3358   4.8011   4.8316
  9.7290   9.7897   9.8083   9.8116   9.8248   9.8579  23.2771  23.5760
 23.7720  23.8151  23.9058  23.9178  23.9267  23.9620  23.9941  24.0626
 24.0888  24.1657  25.7680  25.8040  25.8539  25.9308  25.9384  25.9676
 26.0930  26.0992  26.1984  26.2358  26.3013  26.3841  26.4641  26.5565
 26.7341  26.7700  26.7970  27.0825 215.7191 215.7852 215.8078 215.8105
215.8289 215.8697
 --------------------------------------------------------------

          Ground-State Mulliken Net Atomic Charges

     Atom                 Charge (a.u.)
  ----------------------------------------
      1 C                    -0.727666
      2 C                    -1.104486
      3 Cl                    0.553185
      4 C                     0.425865
      5 Cl                    0.632381
      6 C                    -0.244397
      7 Cl                    0.670737
      8 C                     0.103571
      9 Cl                    0.621595
     10 C                    -1.257764
     11 Cl                    0.623250
     12 C                     0.735096
     13 C                    -1.054476
     14 Cl                    0.355411
     15 C                    -0.170602
     16 H                     0.202642
     17 C                    -0.314588
     18 H                     0.168425
     19 C                    -0.367488
     20 H                     0.176714
     21 C                    -0.217976
     22 H                     0.190570
  ----------------------------------------
  Sum of atomic charges =     0.000000

 -----------------------------------------------------------------
                    Cartesian Multipole Moments
 -----------------------------------------------------------------
    Charge (ESU x 10^10)
                 0.0000
    Dipole Moment (Debye)
         X       1.8610      Y       1.1192      Z      -1.7775
       Tot       2.8063
    Quadrupole Moments (Debye-Ang)
        XX    -137.5399     XY       0.1414     YY    -144.2235
        XZ      -6.5854     YZ      -2.7123     ZZ    -142.6481
    Octopole Moments (Debye-Ang^2)
       XXX     158.2073    XXY      20.3767    XYY      42.0611
       YYY      88.9424    XXZ     -70.4056    XYZ      -2.9213
       YYZ     -48.7369    XZZ      53.4067    YZZ      35.0593
       ZZZ    -134.1340
    Hexadecapole Moments (Debye-Ang^3)
      XXXX   -4917.8428   XXXY     115.7830   XXYY   -1008.5074
      XYYY     159.3217   YYYY    -889.9760   XXXZ     531.4716
      XXYZ     -39.3846   XYYZ     207.5250   YYYZ    -166.1352
      XXZZ   -1334.9145   XYZZ      73.9495   YYZZ    -698.6631
      XZZZ     625.7732   YZZZ    -149.5111   ZZZZ   -3300.1615
 -----------------------------------------------------------------
 Calculating analytic gradient of the SCF energy
 Gradient of SCF Energy
            1           2           3           4           5           6
    1  -0.0005477  -0.0000464   0.0010231   0.0000400  -0.0002454   0.0000418
    2  -0.0000502  -0.0003533  -0.0038751   0.0001074  -0.0000793   0.0000594
    3  -0.0003105  -0.0003048  -0.0020880   0.0001541  -0.0000902  -0.0000559
            7           8           9          10          11          12
    1   0.0000984  -0.0003485   0.0001009   0.0003502   0.0003768   0.0004380
    2   0.0000059  -0.0000173   0.0000896   0.0006594   0.0000102  -0.0004588
    3   0.0000482   0.0000495   0.0001001   0.0000372  -0.0000328   0.0000365
           13          14          15          16          17          18
    1  -0.0003281  -0.0004087   0.0001667  -0.0000181  -0.0000045   0.0000082
    2   0.0010590   0.0030923  -0.0000448   0.0000127  -0.0000465   0.0000014
    3   0.0003299   0.0026448  -0.0000517   0.0000021   0.0000893  -0.0000056
           19          20          21          22
    1  -0.0001811   0.0000541  -0.0003164  -0.0002532
    2   0.0000977  -0.0000420  -0.0001537  -0.0000740
    3  -0.0000177   0.0000171  -0.0005559   0.0000042
 Max gradient component =       3.875E-03
 RMS gradient           =       7.890E-04
 Gradient time:  CPU 261.16 s  wall 261.18 s
 Geometry Optimization Parameters
   NAtoms,    NIC,     NZ,  NCons,   NDum,   NFix, NCnnct, MaxDiis
       22     163      22       0       0       0       0       0

 Cartesian Hessian Update
 Hessian updated using BFGS update


** GEOMETRY OPTIMIZATION IN DELOCALIZED INTERNAL COORDINATES **
   Searching for a Minimum

   Optimization Cycle:   8

                       Coordinates (Angstroms)
     ATOM                X               Y               Z
      1  C         0.0031386115   -0.0383079168    0.0078241160
      2  C        -0.0094122939    0.2143858959    1.3867750252
      3  Cl        1.5074247466    0.4420757059    2.2118312833
      4  C        -1.2085769808    0.2862336740    2.1044250585
      5  Cl       -1.1954180005    0.6038742141    3.8111059809
      6  C        -2.4259356572    0.1038348707    1.4345562185
      7  Cl       -3.9208261670    0.1936180259    2.3132472784
      8  C        -2.4368119209   -0.1586992104    0.0585667800
      9  Cl       -3.9449960421   -0.3943328419   -0.7690811686
     10  C        -1.2241643692   -0.2318233004   -0.6391440692
     11  Cl       -1.2353172308   -0.6134590181   -2.3420416105
     12  C         1.2862440735   -0.0657839232   -0.7522305673
     13  C         2.2174863247   -1.0992572106   -0.6151715021
     14  Cl        1.8982704230   -2.4322512406    0.4830501040
     15  C         3.4121959876   -1.0999247430   -1.3301262268
     16  H         4.1096897819   -1.9176509192   -1.2024319011
     17  C         3.6925078074   -0.0477762580   -2.1959969606
     18  H         4.6235701975   -0.0461017066   -2.7507963627
     19  C         2.7814585173    0.9964021514   -2.3461208673
     20  H         2.9985554153    1.8189806802   -3.0169627266
     21  C         1.5893057074    0.9804044695   -1.6322645149
     22  H         0.8754721715    1.7877756811   -1.7465852033
   Point Group: c1    Number of degrees of freedom:    60


   Energy is  -3221.120280538

 Hessian updated using BFGS update

 60 Hessian modes will be used to form the next step
  Hessian Eigenvalues:
     0.008748    0.017855    0.018713    0.020843    0.020941    0.022297
     0.023033    0.023654    0.023843    0.023914    0.024090    0.024102
     0.024114    0.024116    0.024136    0.024143    0.024196    0.024291
     0.028420    0.073909    0.159998    0.160013    0.160113    0.160232
     0.217425    0.220091    0.226001    0.232049    0.246776    0.249893
     0.249990    0.250000    0.250010    0.250083    0.251787    0.254155
     0.289395    0.292386    0.300961    0.301032    0.301085    0.301836
     0.319811    0.355141    0.356665    0.356671    0.356680    0.378396
     0.412681    0.426743    0.429513    0.455379    0.462221    0.468948
     0.471892    0.478114    0.478338    0.479128    0.485016    0.591096

 Minimum search - taking simple RFO step
 Searching for Lamda that Minimizes Along All modes
 Value Taken    Lamda =  -0.00191881
 Calculated Step too Large.  Step scaled by  0.717460
 Step Taken.  Stepsize is  0.300000

                             Maximum     Tolerance    Cnvgd?
         Gradient           0.003313      0.000300      NO
         Displacement       0.207936      0.001200      NO
         Energy change     -0.001746      0.000001      NO


 New Cartesian Coordinates Obtained by Inverse Iteration

 Displacement from previous Coordinates is:  0.542419
 ----------------------------------------------------------------
             Standard Nuclear Orientation (Angstroms)
    I     Atom           X                Y                Z
 ----------------------------------------------------------------
    1      C       0.0025585843    -0.0303766424     0.0079377575
    2      C      -0.0114142629     0.2561525273     1.3794126595
    3      Cl      1.5043508553     0.5318158519     2.1929792470
    4      C      -1.2096977056     0.3216442278     2.0981102066
    5      Cl     -1.1960089237     0.6874085901     3.7953126053
    6      C      -2.4243712374     0.0946020577     1.4358377343
    7      Cl     -3.9202753178     0.1744186259     2.3145218845
    8      C      -2.4325805462    -0.2017565089     0.0666752869
    9      Cl     -3.9362944872    -0.4917252368    -0.7521926388
   10      C      -1.2202360102    -0.2645667758    -0.6323062591
   11      Cl     -1.2229957902    -0.6736263830    -2.3280041451
   12      C       1.2861209138    -0.0570456313    -0.7523764617
   13      C       2.1901968645    -1.1178266377    -0.6493511554
   14      Cl      1.8343954466    -2.4740576961     0.4092953409
   15      C       3.3848405341    -1.1255651081    -1.3636434185
   16      H       4.0620167242    -1.9639534787    -1.2630558046
   17      C       3.6913619333    -0.0525874687    -2.1949172807
   18      H       4.6222336978    -0.0560624777    -2.7500197977
   19      C       2.8076414541     1.0189360378    -2.3095168970
   20      H       3.0457889788     1.8570847644    -2.9535211934
   21      C       1.6147729502     1.0104088013    -1.5955916015
   22      H       0.9214564468     1.8388956408    -1.6831579054
 ----------------------------------------------------------------
 Nuclear Repulsion Energy =        2111.18999816 hartrees
 There are       89 alpha and       89 beta electrons
 Applying Cartesian multipole field
    Component          Value
    ---------          -----
     (2,0,0)        1.00000E-11
     (0,2,0)        2.00000E-11
     (0,0,2)       -3.00000E-11
 Nucleus-field energy     =    -0.0000000239 hartrees
 Requested basis set is 6-311++G(d,p)
 There are 170 shells and 472 basis functions
 A cutoff of  1.0D-15 yielded  11007 shell pairs
 There are     93042 function pairs (    100085 Cartesian)
 Smallest overlap matrix eigenvalue = 1.14E-07
 Linear dependence detected in AO basis
 Number of orthogonalized atomic orbitals = 467
 Maximum deviation from orthogonality = 5.158E-10
 Guess from superposition of atomic densities
 Warning:  Energy on first SCF cycle will be non-variational
 SAD guess density has 178.000000 electrons

 -----------------------------------------------------------------------
  General SCF calculation program by
  Eric Jon Sundstrom, Paul Horn, Yuezhi Mao, Dmitri Zuev, Alec White,
  David Stuck, Shaama M.S., Shane Yost, Joonho Lee, David Small,
  Daniel Levine, Susi Lehtola, Hugh Burton, Evgeny Epifanovsky,
  Bang C. Huynh
 -----------------------------------------------------------------------
 Exchange:     0.2000 Hartree-Fock + 0.0800 Slater + 0.7200 B88
 Correlation:  0.1900 VWN1RPA + 0.8100 LYP
 Using SG-1 standard quadrature grid
 A restricted SCF calculation will be
 performed using DIIS
 SCF converges when DIIS error is below 1.0e-08
 ---------------------------------------
  Cycle       Energy         DIIS error
 ---------------------------------------
    1   -3225.3662421713      2.83e-02  
    2   -3220.9966224109      2.07e-03  
    3   -3220.9345288227      2.47e-03  
    4   -3221.1142272034      4.84e-04  
    5   -3221.1195197525      2.51e-04  
    6   -3221.1211460485      8.73e-05  
    7   -3221.1213352877      3.04e-05  
    8   -3221.1213598850      1.09e-05  
    9   -3221.1213630897      2.30e-06  
   10   -3221.1213632150      8.71e-07  
   11   -3221.1213632355      2.24e-07  
   12   -3221.1213632368      9.73e-08  
   13   -3221.1213632369      3.19e-08  
   14   -3221.1213632369      1.26e-08  
   15   -3221.1213632369      3.03e-09  Convergence criterion met
 ---------------------------------------
 SCF time:   CPU 776.56s  wall 777.00s 
 SCF   energy in the final basis set =    -3221.1213632369
 Total energy in the final basis set =    -3221.1213632369

 --------------------------------------------------------------

                    Orbital Energies (a.u.)
 --------------------------------------------------------------

 Alpha MOs
 -- Occupied --
********-101.5801-101.5796-101.5779-101.5760-101.5645 -10.2844 -10.2815
-10.2811 -10.2798 -10.2789 -10.2572 -10.2408 -10.2222 -10.2046 -10.2036
-10.2025 -10.1989  -9.4958  -9.4948  -9.4943  -9.4927  -9.4909  -9.4794
 -7.2609  -7.2599  -7.2592  -7.2575  -7.2559  -7.2507  -7.2497  -7.2496
 -7.2491  -7.2487  -7.2483  -7.2476  -7.2468  -7.2458  -7.2449  -7.2440
 -7.2341  -7.2338  -0.9697  -0.9243  -0.9232  -0.9029  -0.8785  -0.8684
 -0.8558  -0.8391  -0.8007  -0.7609  -0.7446  -0.7435  -0.6618  -0.6354
 -0.6291  -0.6113  -0.5599  -0.5500  -0.5241  -0.5008  -0.4941  -0.4810
 -0.4719  -0.4655  -0.4627  -0.4507  -0.4382  -0.4374  -0.4131  -0.4091
 -0.3969  -0.3887  -0.3817  -0.3645  -0.3587  -0.3576  -0.3546  -0.3475
 -0.3432  -0.3317  -0.3271  -0.3260  -0.3148  -0.2839  -0.2715  -0.2662
 -0.2657
 -- Virtual --
 -0.0655  -0.0606  -0.0576  -0.0409  -0.0379  -0.0143  -0.0076  -0.0017
  0.0050   0.0066   0.0117   0.0242   0.0271   0.0281   0.0320   0.0384
  0.0447   0.0486   0.0575   0.0599   0.0640   0.0691   0.0747   0.0805
  0.0811   0.0839   0.0858   0.0888   0.0941   0.0974   0.0994   0.1016
  0.1050   0.1063   0.1118   0.1150   0.1178   0.1204   0.1248   0.1261
  0.1276   0.1304   0.1334   0.1399   0.1417   0.1487   0.1515   0.1550
  0.1580   0.1609   0.1625   0.1643   0.1717   0.1784   0.1829   0.1881
  0.1899   0.1929   0.1954   0.1973   0.2027   0.2065   0.2140   0.2164
  0.2226   0.2249   0.2298   0.2320   0.2399   0.2429   0.2486   0.2496
  0.2545   0.2593   0.2612   0.2647   0.2649   0.2716   0.2731   0.2788
  0.2803   0.2819   0.2866   0.2897   0.2915   0.2982   0.3012   0.3044
  0.3066   0.3120   0.3177   0.3259   0.3379   0.3493   0.3549   0.3711
  0.3873   0.4137   0.4286   0.4311   0.4350   0.4473   0.4502   0.4561
  0.4585   0.4629   0.4665   0.4760   0.4864   0.4884   0.4905   0.4955
  0.5038   0.5123   0.5156   0.5185   0.5246   0.5365   0.5458   0.5545
  0.5625   0.5690   0.5730   0.5789   0.5845   0.5891   0.5983   0.6043
  0.6070   0.6136   0.6156   0.6175   0.6240   0.6307   0.6389   0.6509
  0.6643   0.6701   0.6765   0.6873   0.6935   0.6988   0.7042   0.7122
  0.7328   0.7512   0.7775   0.7880   0.7923   0.8024   0.8105   0.8182
  0.8295   0.8352   0.8364   0.8381   0.8406   0.8410   0.8442   0.8525
  0.8547   0.8567   0.8612   0.8651   0.8737   0.8791   0.8881   0.8909
  0.8939   0.8988   0.9013   0.9053   0.9144   0.9230   0.9251   0.9312
  0.9421   0.9465   0.9481   0.9604   0.9624   0.9704   0.9877   0.9913
  0.9940   1.0028   1.0084   1.0119   1.0318   1.0326   1.0487   1.0583
  1.0652   1.0840   1.1014   1.1067   1.1220   1.1526   1.1611   1.1879
  1.1974   1.2147   1.2344   1.2556   1.2621   1.2725   1.2796   1.2857
  1.2935   1.3020   1.3067   1.3159   1.3277   1.3486   1.3794   1.3950
  1.4239   1.4456   1.4741   1.4863   1.4986   1.5324   1.5380   1.5608
  1.5665   1.5837   1.5988   1.6481   1.6514   1.6539   1.6628   1.6858
  1.7042   1.7312   1.7359   1.7506   1.7752   1.7906   1.8105   1.8185
  1.8299   1.8341   1.8605   1.8638   1.8856   1.9000   1.9135   1.9300
  1.9414   1.9629   1.9833   1.9857   2.0258   2.0334   2.0498   2.1179
  2.1280   2.1439   2.2023   2.2239   2.2268   2.2395   2.2499   2.2585
  2.2702   2.2946   2.2997   2.3127   2.3187   2.3350   2.3457   2.3503
  2.3849   2.4035   2.4124   2.4177   2.4295   2.4446   2.4580   2.4638
  2.4812   2.4969   2.5131   2.5304   2.5559   2.5682   2.6072   2.6129
  2.6293   2.6492   2.6574   2.6612   2.6931   2.7034   2.7234   2.7412
  2.7511   2.7795   2.7880   2.8012   2.8022   2.8314   2.8359   2.8535
  2.8693   2.9051   2.9640   2.9905   3.0480   3.0698   3.0923   3.1132
  3.1219   3.1428   3.1613   3.2008   3.2341   3.2444   3.2505   3.3379
  3.3821   3.4875   3.5099   3.5253   3.5609   3.6510   3.7076   3.8352
  3.8865   3.9122   4.0237   4.0693   4.1347   4.3302   4.8025   4.8300
  9.7324   9.7885   9.8088   9.8113   9.8278   9.8529  23.2795  23.5771
 23.7720  23.8163  23.9064  23.9167  23.9272  23.9629  23.9954  24.0625
 24.0934  24.1662  25.7672  25.8022  25.8558  25.9168  25.9570  25.9613
 26.0949  26.0978  26.1965  26.2643  26.2757  26.3851  26.4691  26.5527
 26.7218  26.7793  26.7944  27.0946 215.7228 215.7837 215.8080 215.8102
215.8339 215.8630
 --------------------------------------------------------------

          Ground-State Mulliken Net Atomic Charges

     Atom                 Charge (a.u.)
  ----------------------------------------
      1 C                    -0.666427
      2 C                    -1.140542
      3 Cl                    0.567291
      4 C                     0.362874
      5 Cl                    0.633847
      6 C                    -0.122207
      7 Cl                    0.671642
      8 C                     0.060242
      9 Cl                    0.622143
     10 C                    -1.253855
     11 Cl                    0.639081
     12 C                     0.665575
     13 C                    -1.123560
     14 Cl                    0.396346
     15 C                    -0.175604
     16 H                     0.204446
     17 C                    -0.285122
     18 H                     0.168897
     19 C                    -0.392506
     20 H                     0.175948
     21 C                    -0.200428
     22 H                     0.191922
  ----------------------------------------
  Sum of atomic charges =     0.000000

 -----------------------------------------------------------------
                    Cartesian Multipole Moments
 -----------------------------------------------------------------
    Charge (ESU x 10^10)
                -0.0000
    Dipole Moment (Debye)
         X       1.8738      Y       1.1397      Z      -1.7539
       Tot       2.8083
    Quadrupole Moments (Debye-Ang)
        XX    -137.5328     XY       0.1883     YY    -144.0013
        XZ      -6.6294     YZ      -2.6078     ZZ    -142.8156
    Octopole Moments (Debye-Ang^2)
       XXX     159.2508    XXY      20.9808    XYY      43.3400
       YYY      90.6025    XXZ     -70.0004    XYZ      -2.6485
       YYZ     -48.1978    XZZ      53.9360    YZZ      35.1280
       ZZZ    -130.7695
    Hexadecapole Moments (Debye-Ang^3)
      XXXX   -4892.4621   XXXY      91.8419   XXYY   -1008.9803
      XYYY     131.6637   YYYY    -940.6719   XXXZ     543.2080
      XXYZ     -49.6604   XYYZ     210.6181   YYYZ    -201.6806
      XXZZ   -1323.8190   XYZZ      64.3655   YYZZ    -700.6014
      XZZZ     640.7833   YZZZ    -179.3757   ZZZZ   -3270.7313
 -----------------------------------------------------------------
 Calculating analytic gradient of the SCF energy
 Gradient of SCF Energy
            1           2           3           4           5           6
    1  -0.0007111  -0.0002813   0.0006311   0.0003845   0.0002356   0.0000038
    2  -0.0001380  -0.0001758  -0.0023709   0.0000424   0.0000368  -0.0000638
    3  -0.0001036  -0.0001444  -0.0010969   0.0000380  -0.0000048  -0.0002778
            7           8           9          10          11          12
    1  -0.0001973  -0.0001713   0.0000489   0.0002977   0.0001610   0.0005922
    2  -0.0000021   0.0000001   0.0001080   0.0003151   0.0000119  -0.0002364
    3  -0.0000809   0.0001455  -0.0000318  -0.0000786   0.0000657  -0.0000949
           13          14          15          16          17          18
    1  -0.0003174  -0.0002106   0.0000624   0.0000024  -0.0000373   0.0000132
    2   0.0007487   0.0017934  -0.0000779   0.0000048   0.0000328   0.0000091
    3   0.0001243   0.0017210   0.0000412  -0.0000158   0.0000246   0.0000032
           19          20          21          22
    1  -0.0000484   0.0000650  -0.0003695  -0.0001535
    2   0.0000241  -0.0000277  -0.0000314  -0.0000032
    3  -0.0000027   0.0000053  -0.0002378   0.0000011
 Max gradient component =       2.371E-03
 RMS gradient           =       4.934E-04
 Gradient time:  CPU 262.76 s  wall 262.78 s
 Geometry Optimization Parameters
   NAtoms,    NIC,     NZ,  NCons,   NDum,   NFix, NCnnct, MaxDiis
       22     163      22       0       0       0       0       0

 Cartesian Hessian Update
 Hessian updated using BFGS update


** GEOMETRY OPTIMIZATION IN DELOCALIZED INTERNAL COORDINATES **
   Searching for a Minimum

   Optimization Cycle:   9

                       Coordinates (Angstroms)
     ATOM                X               Y               Z
      1  C         0.0025585843   -0.0303766424    0.0079377575
      2  C        -0.0114142629    0.2561525273    1.3794126595
      3  Cl        1.5043508553    0.5318158519    2.1929792470
      4  C        -1.2096977056    0.3216442278    2.0981102066
      5  Cl       -1.1960089237    0.6874085901    3.7953126053
      6  C        -2.4243712374    0.0946020577    1.4358377343
      7  Cl       -3.9202753178    0.1744186259    2.3145218845
      8  C        -2.4325805462   -0.2017565089    0.0666752869
      9  Cl       -3.9362944872   -0.4917252368   -0.7521926388
     10  C        -1.2202360102   -0.2645667758   -0.6323062591
     11  Cl       -1.2229957902   -0.6736263830   -2.3280041451
     12  C         1.2861209138   -0.0570456313   -0.7523764617
     13  C         2.1901968645   -1.1178266377   -0.6493511554
     14  Cl        1.8343954466   -2.4740576961    0.4092953409
     15  C         3.3848405341   -1.1255651081   -1.3636434185
     16  H         4.0620167242   -1.9639534787   -1.2630558046
     17  C         3.6913619333   -0.0525874687   -2.1949172807
     18  H         4.6222336978   -0.0560624777   -2.7500197977
     19  C         2.8076414541    1.0189360378   -2.3095168970
     20  H         3.0457889788    1.8570847644   -2.9535211934
     21  C         1.6147729502    1.0104088013   -1.5955916015
     22  H         0.9214564468    1.8388956408   -1.6831579054
   Point Group: c1    Number of degrees of freedom:    60


   Energy is  -3221.121363237

 Hessian updated using BFGS update

 60 Hessian modes will be used to form the next step
  Hessian Eigenvalues:
     0.005901    0.017910    0.018692    0.020820    0.020934    0.021966
     0.023033    0.023655    0.023841    0.023919    0.024091    0.024102
     0.024114    0.024116    0.024135    0.024143    0.024194    0.024366
     0.028419    0.073754    0.159995    0.160013    0.160118    0.160216
     0.217315    0.220093    0.226030    0.232013    0.246774    0.249606
     0.249987    0.250002    0.250015    0.250085    0.252145    0.256470
     0.289416    0.292206    0.300999    0.301031    0.301075    0.301929
     0.319825    0.355178    0.356665    0.356671    0.356680    0.378753
     0.412675    0.426719    0.429515    0.455347    0.462147    0.469141
     0.471924    0.478203    0.478588    0.479153    0.485404    0.590425

 Minimum search - taking simple RFO step
 Searching for Lamda that Minimizes Along All modes
 Value Taken    Lamda =  -0.00110655
 Calculated Step too Large.  Step scaled by  0.762307
 Step Taken.  Stepsize is  0.300000

                             Maximum     Tolerance    Cnvgd?
         Gradient           0.002025      0.000300      NO
         Displacement       0.208795      0.001200      NO
         Energy change     -0.001083      0.000001      NO


 New Cartesian Coordinates Obtained by Inverse Iteration

 Displacement from previous Coordinates is:  0.547120
 ----------------------------------------------------------------
             Standard Nuclear Orientation (Angstroms)
    I     Atom           X                Y                Z
 ----------------------------------------------------------------
    1      C       0.0023246935    -0.0151600681     0.0074152961
    2      C      -0.0144670190     0.3023835796     1.3714935744
    3      Cl      1.4987974724     0.6274489963     2.1724018402
    4      C      -1.2128556738     0.3566303647     2.0916132561
    5      Cl     -1.2076149786     0.7609724191     3.7800593826
    6      C      -2.4224058130     0.0832462549     1.4383257597
    7      Cl     -3.9158667789     0.1428770848     2.3225282565
    8      C      -2.4271807205    -0.2432620697     0.0759594314
    9      Cl     -3.9243242605    -0.5954456229    -0.7305459319
   10      C      -1.2154281441    -0.2901089054    -0.6252947283
   11      Cl     -1.2088580952    -0.7256255977    -2.3137898879
   12      C       1.2865462884    -0.0439264434    -0.7522639443
   13      C       2.1612697146    -1.1317437919    -0.6824257216
   14      Cl      1.7649865153    -2.5091536386     0.3342978574
   15      C       3.3555931963    -1.1500467836    -1.3964889131
   16      H       4.0098462817    -2.0091771971    -1.3223808651
   17      C       3.6909410826    -0.0605241978    -2.1947887503
   18      H       4.6211068939    -0.0723717952    -2.7509302114
   19      C       2.8369902815     1.0376538792    -2.2752130847
   20      H       3.0973262960     1.8881449017    -2.8940306362
   21      C       1.6439544290     1.0401571643    -1.5606069200
   22      H       0.9731794412     1.8892485464    -1.6229068957
 ----------------------------------------------------------------
 Nuclear Repulsion Energy =        2110.83529981 hartrees
 There are       89 alpha and       89 beta electrons
 Applying Cartesian multipole field
    Component          Value
    ---------          -----
     (2,0,0)        1.00000E-11
     (0,2,0)        2.00000E-11
     (0,0,2)       -3.00000E-11
 Nucleus-field energy     =    -0.0000000226 hartrees
 Requested basis set is 6-311++G(d,p)
 There are 170 shells and 472 basis functions
 A cutoff of  1.0D-15 yielded  11016 shell pairs
 There are     93133 function pairs (    100188 Cartesian)
 Smallest overlap matrix eigenvalue = 1.14E-07
 Linear dependence detected in AO basis
 Number of orthogonalized atomic orbitals = 467
 Maximum deviation from orthogonality = 5.282E-10
 Guess from superposition of atomic densities
 Warning:  Energy on first SCF cycle will be non-variational
 SAD guess density has 178.000000 electrons

 -----------------------------------------------------------------------
  General SCF calculation program by
  Eric Jon Sundstrom, Paul Horn, Yuezhi Mao, Dmitri Zuev, Alec White,
  David Stuck, Shaama M.S., Shane Yost, Joonho Lee, David Small,
  Daniel Levine, Susi Lehtola, Hugh Burton, Evgeny Epifanovsky,
  Bang C. Huynh
 -----------------------------------------------------------------------
 Exchange:     0.2000 Hartree-Fock + 0.0800 Slater + 0.7200 B88
 Correlation:  0.1900 VWN1RPA + 0.8100 LYP
 Using SG-1 standard quadrature grid
 A restricted SCF calculation will be
 performed using DIIS
 SCF converges when DIIS error is below 1.0e-08
 ---------------------------------------
  Cycle       Energy         DIIS error
 ---------------------------------------
    1   -3225.3644769257      2.83e-02  
    2   -3220.9972429334      2.07e-03  
    3   -3220.9354802012      2.47e-03  
    4   -3221.1148724372      4.85e-04  
    5   -3221.1201641660      2.52e-04  
    6   -3221.1218050632      8.76e-05  
    7   -3221.1219950178      3.08e-05  
    8   -3221.1220204410      1.09e-05  
    9   -3221.1220235955      2.29e-06  
   10   -3221.1220237196      8.69e-07  
   11   -3221.1220237398      2.14e-07  
   12   -3221.1220237409      8.74e-08  
   13   -3221.1220237411      3.08e-08  
   14   -3221.1220237412      1.24e-08  
   15   -3221.1220237412      3.10e-09  Convergence criterion met
 ---------------------------------------
 SCF time:   CPU 775.85s  wall 776.00s 
 SCF   energy in the final basis set =    -3221.1220237412
 Total energy in the final basis set =    -3221.1220237412

 --------------------------------------------------------------

                    Orbital Energies (a.u.)
 --------------------------------------------------------------

 Alpha MOs
 -- Occupied --
********-101.5801-101.5797-101.5778-101.5766-101.5648 -10.2844 -10.2814
-10.2811 -10.2797 -10.2790 -10.2571 -10.2405 -10.2221 -10.2045 -10.2036
-10.2025 -10.1989  -9.4958  -9.4948  -9.4943  -9.4926  -9.4914  -9.4796
 -7.2608  -7.2598  -7.2593  -7.2574  -7.2563  -7.2507  -7.2496  -7.2496
 -7.2492  -7.2486  -7.2484  -7.2475  -7.2467  -7.2462  -7.2453  -7.2442
 -7.2344  -7.2340  -0.9697  -0.9240  -0.9232  -0.9030  -0.8786  -0.8684
 -0.8557  -0.8391  -0.8006  -0.7609  -0.7446  -0.7435  -0.6618  -0.6346
 -0.6299  -0.6112  -0.5600  -0.5500  -0.5241  -0.5010  -0.4941  -0.4810
 -0.4720  -0.4654  -0.4627  -0.4506  -0.4381  -0.4375  -0.4128  -0.4088
 -0.3969  -0.3884  -0.3816  -0.3642  -0.3587  -0.3571  -0.3546  -0.3479
 -0.3431  -0.3320  -0.3284  -0.3256  -0.3150  -0.2827  -0.2724  -0.2665
 -0.2658
 -- Virtual --
 -0.0640  -0.0606  -0.0577  -0.0421  -0.0383  -0.0144  -0.0075  -0.0018
  0.0048   0.0067   0.0117   0.0243   0.0271   0.0280   0.0320   0.0382
  0.0446   0.0494   0.0577   0.0598   0.0632   0.0684   0.0750   0.0805
  0.0814   0.0837   0.0859   0.0881   0.0946   0.0972   0.0991   0.1015
  0.1052   0.1061   0.1115   0.1145   0.1184   0.1205   0.1246   0.1259
  0.1272   0.1305   0.1330   0.1406   0.1415   0.1479   0.1511   0.1556
  0.1576   0.1613   0.1626   0.1643   0.1720   0.1787   0.1827   0.1872
  0.1900   0.1924   0.1949   0.1979   0.2029   0.2055   0.2135   0.2158
  0.2201   0.2240   0.2287   0.2319   0.2393   0.2439   0.2479   0.2498
  0.2550   0.2598   0.2614   0.2637   0.2658   0.2706   0.2739   0.2787
  0.2805   0.2819   0.2870   0.2902   0.2926   0.2982   0.3004   0.3043
  0.3062   0.3096   0.3192   0.3288   0.3389   0.3494   0.3565   0.3725
  0.3871   0.4153   0.4287   0.4311   0.4355   0.4460   0.4504   0.4563
  0.4604   0.4625   0.4689   0.4765   0.4846   0.4885   0.4897   0.4974
  0.5048   0.5136   0.5162   0.5174   0.5228   0.5360   0.5468   0.5579
  0.5637   0.5688   0.5724   0.5789   0.5829   0.5905   0.5987   0.6042
  0.6077   0.6135   0.6156   0.6169   0.6234   0.6316   0.6420   0.6533
  0.6616   0.6704   0.6738   0.6873   0.6930   0.6992   0.7057   0.7148
  0.7322   0.7534   0.7782   0.7886   0.7928   0.8004   0.8113   0.8203
  0.8309   0.8340   0.8361   0.8382   0.8406   0.8410   0.8438   0.8518
  0.8544   0.8573   0.8616   0.8647   0.8740   0.8777   0.8857   0.8926
  0.8958   0.8991   0.8995   0.9053   0.9128   0.9220   0.9250   0.9335
  0.9438   0.9471   0.9481   0.9581   0.9618   0.9726   0.9853   0.9939
  0.9970   0.9995   1.0107   1.0145   1.0344   1.0348   1.0501   1.0598
  1.0669   1.0856   1.1014   1.1061   1.1223   1.1592   1.1631   1.1895
  1.1972   1.2138   1.2434   1.2580   1.2627   1.2715   1.2800   1.2852
  1.2931   1.3021   1.3101   1.3168   1.3232   1.3515   1.3842   1.3950
  1.4173   1.4471   1.4715   1.4898   1.4991   1.5271   1.5402   1.5604
  1.5697   1.5875   1.6009   1.6493   1.6515   1.6544   1.6604   1.6873
  1.7023   1.7308   1.7374   1.7484   1.7760   1.7905   1.8110   1.8174
  1.8262   1.8329   1.8611   1.8628   1.8854   1.9026   1.9127   1.9303
  1.9413   1.9661   1.9833   1.9851   2.0264   2.0352   2.0496   2.1195
  2.1257   2.1423   2.2032   2.2240   2.2293   2.2381   2.2467   2.2581
  2.2712   2.2906   2.3014   2.3146   2.3188   2.3378   2.3478   2.3515
  2.3842   2.4040   2.4154   2.4173   2.4278   2.4448   2.4563   2.4608
  2.4834   2.4988   2.5175   2.5296   2.5560   2.5689   2.5987   2.6106
  2.6326   2.6483   2.6591   2.6630   2.6938   2.7068   2.7219   2.7417
  2.7508   2.7807   2.7871   2.7993   2.8046   2.8325   2.8366   2.8475
  2.8722   2.9026   2.9658   2.9910   3.0510   3.0700   3.0965   3.1152
  3.1226   3.1448   3.1573   3.2024   3.2340   3.2416   3.2593   3.3363
  3.3820   3.4924   3.5098   3.5263   3.5647   3.6514   3.7129   3.8360
  3.8860   3.9153   4.0236   4.0696   4.1352   4.3263   4.8037   4.8277
  9.7353   9.7875   9.8091   9.8122   9.8345   9.8497  23.2822  23.5784
 23.7725  23.8172  23.9073  23.9160  23.9263  23.9642  23.9965  24.0622
 24.0970  24.1668  25.7668  25.7996  25.8572  25.8915  25.9629  25.9718
 26.0923  26.1000  26.1952  26.2582  26.2932  26.3831  26.4749  26.5496
 26.7086  26.7882  26.7928  27.1114 215.7260 215.7827 215.8083 215.8119
215.8428 215.8578
 --------------------------------------------------------------

          Ground-State Mulliken Net Atomic Charges

     Atom                 Charge (a.u.)
  ----------------------------------------
      1 C                    -0.602991
      2 C                    -1.168522
      3 Cl                    0.577089
      4 C                     0.280518
      5 Cl                    0.634762
      6 C                     0.006829
      7 Cl                    0.673670
      8 C                     0.029842
      9 Cl                    0.622749
     10 C                    -1.252656
     11 Cl                    0.645999
     12 C                     0.616023
     13 C                    -1.189457
     14 Cl                    0.426508
     15 C                    -0.185904
     16 H                     0.206513
     17 C                    -0.259740
     18 H                     0.169426
     19 C                    -0.414518
     20 H                     0.175274
     21 C                    -0.184079
     22 H                     0.192664
  ----------------------------------------
  Sum of atomic charges =     0.000000

 -----------------------------------------------------------------
                    Cartesian Multipole Moments
 -----------------------------------------------------------------
    Charge (ESU x 10^10)
                -0.0000
    Dipole Moment (Debye)
         X       1.8889      Y       1.1533      Z      -1.7297
       Tot       2.8089
    Quadrupole Moments (Debye-Ang)
        XX    -137.5171     XY       0.2260     YY    -143.7956
        XZ      -6.7034     YZ      -2.5015     ZZ    -142.9538
    Octopole Moments (Debye-Ang^2)
       XXX     160.6589    XXY      21.5283    XYY      44.6714
       YYY      92.2066    XXZ     -69.5782    XYZ      -2.3803
       YYZ     -47.7461    XZZ      54.4515    YZZ      35.0653
       ZZZ    -127.7987
    Hexadecapole Moments (Debye-Ang^3)
      XXXX   -4865.0326   XXXY      64.7520   XXYY   -1008.7466
      XYYY     100.3983   YYYY    -991.9132   XXXZ     558.3804
      XXYZ     -59.1567   XYYZ     215.1169   YYYZ    -234.3170
      XXZZ   -1312.0710   XYZZ      53.2177   YYZZ    -703.4579
      XZZZ     657.7881   YZZZ    -207.4266   ZZZZ   -3243.8591
 -----------------------------------------------------------------
 Calculating analytic gradient of the SCF energy
 Gradient of SCF Energy
            1           2           3           4           5           6
    1  -0.0006614  -0.0001575   0.0006795  -0.0000338  -0.0002363   0.0001695
    2  -0.0001542  -0.0001596  -0.0015511   0.0000288  -0.0000141  -0.0000082
    3  -0.0001686  -0.0001254  -0.0008098  -0.0000172  -0.0000286  -0.0001709
            7           8           9          10          11          12
    1   0.0000775  -0.0000967  -0.0000013   0.0003197   0.0001283   0.0005705
    2   0.0000285   0.0001264  -0.0000059   0.0001841  -0.0000292   0.0000340
    3   0.0001856   0.0002197  -0.0000436  -0.0002130   0.0001207  -0.0001395
           13          14          15          16          17          18
    1  -0.0002419  -0.0001767   0.0000070   0.0000108  -0.0000722   0.0000035
    2   0.0004438   0.0011460  -0.0000661  -0.0000096   0.0000832   0.0000014
    3  -0.0000333   0.0011947   0.0000581  -0.0000346  -0.0000227  -0.0000032
           19          20          21          22
    1   0.0000909   0.0000486  -0.0003492  -0.0000786
    2  -0.0000576  -0.0000107  -0.0000019  -0.0000081
    3   0.0000223  -0.0000048   0.0000178  -0.0000038
 Max gradient component =       1.551E-03
 RMS gradient           =       3.496E-04
 Gradient time:  CPU 265.50 s  wall 265.51 s
 Geometry Optimization Parameters
   NAtoms,    NIC,     NZ,  NCons,   NDum,   NFix, NCnnct, MaxDiis
       22     163      22       0       0       0       0       0

 Cartesian Hessian Update
 Hessian updated using BFGS update


** GEOMETRY OPTIMIZATION IN DELOCALIZED INTERNAL COORDINATES **
   Searching for a Minimum

   Optimization Cycle:  10

                       Coordinates (Angstroms)
     ATOM                X               Y               Z
      1  C         0.0023246935   -0.0151600681    0.0074152961
      2  C        -0.0144670190    0.3023835796    1.3714935744
      3  Cl        1.4987974724    0.6274489963    2.1724018402
      4  C        -1.2128556738    0.3566303647    2.0916132561
      5  Cl       -1.2076149786    0.7609724191    3.7800593826
      6  C        -2.4224058130    0.0832462549    1.4383257597
      7  Cl       -3.9158667789    0.1428770848    2.3225282565
      8  C        -2.4271807205   -0.2432620697    0.0759594314
      9  Cl       -3.9243242605   -0.5954456229   -0.7305459319
     10  C        -1.2154281441   -0.2901089054   -0.6252947283
     11  Cl       -1.2088580952   -0.7256255977   -2.3137898879
     12  C         1.2865462884   -0.0439264434   -0.7522639443
     13  C         2.1612697146   -1.1317437919   -0.6824257216
     14  Cl        1.7649865153   -2.5091536386    0.3342978574
     15  C         3.3555931963   -1.1500467836   -1.3964889131
     16  H         4.0098462817   -2.0091771971   -1.3223808651
     17  C         3.6909410826   -0.0605241978   -2.1947887503
     18  H         4.6211068939   -0.0723717952   -2.7509302114
     19  C         2.8369902815    1.0376538792   -2.2752130847
     20  H         3.0973262960    1.8881449017   -2.8940306362
     21  C         1.6439544290    1.0401571643   -1.5606069200
     22  H         0.9731794412    1.8892485464   -1.6229068957
   Point Group: c1    Number of degrees of freedom:    60


   Energy is  -3221.122023741

 Hessian updated using BFGS update

 60 Hessian modes will be used to form the next step
  Hessian Eigenvalues:
     0.003651    0.017913    0.018663    0.020796    0.020933    0.021780
     0.023036    0.023660    0.023844    0.023919    0.024091    0.024102
     0.024114    0.024116    0.024137    0.024143    0.024193    0.024409
     0.028537    0.073934    0.159993    0.160014    0.160116    0.160211
     0.217112    0.220096    0.226010    0.231970    0.246756    0.249325
     0.249991    0.250008    0.250046    0.250082    0.252559    0.261072
     0.289541    0.291940    0.301004    0.301038    0.301068    0.301960
     0.319974    0.355191    0.356665    0.356671    0.356682    0.378873
     0.412677    0.426746    0.429524    0.455494    0.462234    0.469417
     0.472070    0.478208    0.479064    0.479306    0.485784    0.589745

 Minimum search - taking simple RFO step
 Searching for Lamda that Minimizes Along All modes
 Value Taken    Lamda =  -0.00068734
 Calculated Step too Large.  Step scaled by  0.763986
 Step Taken.  Stepsize is  0.300000

                             Maximum     Tolerance    Cnvgd?
         Gradient           0.001418      0.000300      NO
         Displacement       0.216524      0.001200      NO
         Energy change     -0.000661      0.000001      NO


 New Cartesian Coordinates Obtained by Inverse Iteration

 Displacement from previous Coordinates is:  0.499310
 ----------------------------------------------------------------
             Standard Nuclear Orientation (Angstroms)
    I     Atom           X                Y                Z
 ----------------------------------------------------------------
    1      C       0.0027947490    -0.0040254910     0.0083779846
    2      C      -0.0186923320     0.3436003156     1.3647075522
    3      Cl      1.4867525844     0.7206559691     2.1574931668
    4      C      -1.2167313709     0.3876562778     2.0859080864
    5      Cl     -1.2137659369     0.8308259196     3.7646385660
    6      C      -2.4212686933     0.0722763604     1.4414820639
    7      Cl     -3.9155675619     0.1178408813     2.3250870882
    8      C      -2.4210836640    -0.2822198676     0.0861434916
    9      Cl     -3.9108514513    -0.6846889363    -0.7100935705
   10      C      -1.2101240898    -0.3157743562    -0.6165882547
   11      Cl     -1.1971968714    -0.7711156203    -2.2994412680
   12      C       1.2872508800    -0.0350143680    -0.7513868445
   13      C       2.1364454397    -1.1446917711    -0.7133448149
   14      Cl      1.7042239729    -2.5439536290     0.2580033923
   15      C       3.3303318949    -1.1703354845    -1.4275187947
   16      H       3.9640459997    -2.0464943233    -1.3787110419
   17      C       3.6910239980    -0.0667372476    -2.1949629315
   18      H       4.6203088447    -0.0847999143    -2.7523876839
   19      C       2.8629396399     1.0526489377    -2.2435328456
   20      H       3.1422181232     1.9138532559    -2.8388479648
   21      C       1.6705662380     1.0632305958    -1.5273532196
   22      H       1.0202407097     1.9294795757    -1.5652439937
 ----------------------------------------------------------------
 Nuclear Repulsion Energy =        2110.32443151 hartrees
 There are       89 alpha and       89 beta electrons
 Applying Cartesian multipole field
    Component          Value
    ---------          -----
     (2,0,0)        1.00000E-11
     (0,2,0)        2.00000E-11
     (0,0,2)       -3.00000E-11
 Nucleus-field energy     =    -0.0000000213 hartrees
 Requested basis set is 6-311++G(d,p)
 There are 170 shells and 472 basis functions
 A cutoff of  1.0D-15 yielded  11018 shell pairs
 There are     93111 function pairs (    100158 Cartesian)
 Smallest overlap matrix eigenvalue = 1.15E-07
 Linear dependence detected in AO basis
 Number of orthogonalized atomic orbitals = 467
 Maximum deviation from orthogonality = 5.471E-10
 Guess from superposition of atomic densities
 Warning:  Energy on first SCF cycle will be non-variational
 SAD guess density has 178.000000 electrons

 -----------------------------------------------------------------------
  General SCF calculation program by
  Eric Jon Sundstrom, Paul Horn, Yuezhi Mao, Dmitri Zuev, Alec White,
  David Stuck, Shaama M.S., Shane Yost, Joonho Lee, David Small,
  Daniel Levine, Susi Lehtola, Hugh Burton, Evgeny Epifanovsky,
  Bang C. Huynh
 -----------------------------------------------------------------------
 Exchange:     0.2000 Hartree-Fock + 0.0800 Slater + 0.7200 B88
 Correlation:  0.1900 VWN1RPA + 0.8100 LYP
 Using SG-1 standard quadrature grid
 A restricted SCF calculation will be
 performed using DIIS
 SCF converges when DIIS error is below 1.0e-08
 ---------------------------------------
  Cycle       Energy         DIIS error
 ---------------------------------------
    1   -3225.3633954140      2.83e-02  
    2   -3220.9976235191      2.07e-03  
    3   -3220.9360812794      2.47e-03  
    4   -3221.1152593648      4.85e-04  
    5   -3221.1205569599      2.53e-04  
    6   -3221.1222068320      8.77e-05  
    7   -3221.1223969840      3.11e-05  
    8   -3221.1224229884      1.08e-05  
    9   -3221.1224261051      2.28e-06  
   10   -3221.1224262280      8.70e-07  
   11   -3221.1224262490      2.06e-07  
   12   -3221.1224262498      7.81e-08  
   13   -3221.1224262502      2.82e-08  
   14   -3221.1224262500      1.16e-08  
   15   -3221.1224262501      3.34e-09  Convergence criterion met
 ---------------------------------------
 SCF time:   CPU 772.66s  wall 773.00s 
 SCF   energy in the final basis set =    -3221.1224262501
 Total energy in the final basis set =    -3221.1224262501

 --------------------------------------------------------------

                    Orbital Energies (a.u.)
 --------------------------------------------------------------

 Alpha MOs
 -- Occupied --
********-101.5800-101.5797-101.5777-101.5769-101.5650 -10.2845 -10.2813
-10.2811 -10.2795 -10.2791 -10.2570 -10.2404 -10.2220 -10.2045 -10.2036
-10.2024 -10.1989  -9.4958  -9.4947  -9.4944  -9.4925  -9.4917  -9.4798
 -7.2609  -7.2598  -7.2593  -7.2573  -7.2567  -7.2507  -7.2496  -7.2495
 -7.2492  -7.2486  -7.2484  -7.2473  -7.2466  -7.2466  -7.2457  -7.2444
 -7.2345  -7.2342  -0.9696  -0.9240  -0.9232  -0.9031  -0.8786  -0.8684
 -0.8557  -0.8392  -0.8006  -0.7609  -0.7446  -0.7435  -0.6618  -0.6338
 -0.6305  -0.6113  -0.5601  -0.5501  -0.5241  -0.5011  -0.4941  -0.4810
 -0.4720  -0.4654  -0.4626  -0.4506  -0.4382  -0.4376  -0.4126  -0.4087
 -0.3969  -0.3882  -0.3815  -0.3639  -0.3586  -0.3569  -0.3546  -0.3484
 -0.3432  -0.3320  -0.3293  -0.3252  -0.3151  -0.2817  -0.2730  -0.2668
 -0.2657
 -- Virtual --
 -0.0629  -0.0606  -0.0577  -0.0430  -0.0384  -0.0144  -0.0075  -0.0018
  0.0048   0.0067   0.0117   0.0242   0.0270   0.0279   0.0320   0.0381
  0.0444   0.0499   0.0579   0.0599   0.0624   0.0680   0.0752   0.0804
  0.0817   0.0836   0.0860   0.0876   0.0950   0.0972   0.0987   0.1014
  0.1053   0.1058   0.1112   0.1141   0.1190   0.1205   0.1245   0.1257
  0.1270   0.1306   0.1325   0.1412   0.1413   0.1470   0.1507   0.1562
  0.1574   0.1616   0.1628   0.1643   0.1721   0.1796   0.1824   0.1861
  0.1901   0.1922   0.1942   0.1985   0.2027   0.2051   0.2130   0.2154
  0.2178   0.2234   0.2281   0.2318   0.2389   0.2448   0.2473   0.2509
  0.2552   0.2594   0.2603   0.2638   0.2659   0.2702   0.2751   0.2789
  0.2794   0.2828   0.2868   0.2904   0.2936   0.2978   0.2998   0.3038
  0.3069   0.3088   0.3203   0.3321   0.3399   0.3494   0.3581   0.3738
  0.3869   0.4169   0.4290   0.4309   0.4364   0.4434   0.4522   0.4562
  0.4621   0.4626   0.4712   0.4767   0.4823   0.4887   0.4894   0.4985
  0.5060   0.5135   0.5148   0.5177   0.5217   0.5357   0.5475   0.5615
  0.5650   0.5683   0.5725   0.5783   0.5822   0.5905   0.6000   0.6046
  0.6081   0.6131   0.6138   0.6186   0.6228   0.6328   0.6446   0.6541
  0.6602   0.6710   0.6723   0.6878   0.6919   0.6990   0.7084   0.7185
  0.7323   0.7553   0.7793   0.7892   0.7934   0.7990   0.8120   0.8229
  0.8300   0.8345   0.8358   0.8383   0.8406   0.8410   0.8438   0.8503
  0.8543   0.8582   0.8618   0.8645   0.8750   0.8773   0.8833   0.8934
  0.8967   0.8982   0.9007   0.9054   0.9118   0.9208   0.9255   0.9354
  0.9443   0.9462   0.9494   0.9542   0.9619   0.9737   0.9832   0.9951
  0.9964   0.9986   1.0132   1.0171   1.0352   1.0364   1.0513   1.0599
  1.0705   1.0866   1.1017   1.1053   1.1218   1.1606   1.1684   1.1896
  1.1991   1.2134   1.2492   1.2609   1.2652   1.2718   1.2802   1.2851
  1.2934   1.3008   1.3141   1.3163   1.3203   1.3560   1.3883   1.3949
  1.4129   1.4491   1.4696   1.4932   1.4995   1.5222   1.5422   1.5588
  1.5715   1.5903   1.6048   1.6490   1.6513   1.6540   1.6622   1.6885
  1.7012   1.7304   1.7388   1.7466   1.7771   1.7906   1.8116   1.8165
  1.8237   1.8320   1.8617   1.8625   1.8860   1.9051   1.9117   1.9302
  1.9412   1.9679   1.9831   1.9853   2.0273   2.0362   2.0500   2.1204
  2.1241   2.1423   2.2035   2.2241   2.2313   2.2367   2.2442   2.2576
  2.2715   2.2838   2.3045   2.3154   2.3202   2.3400   2.3492   2.3525
  2.3835   2.4046   2.4162   2.4183   2.4276   2.4444   2.4537   2.4586
  2.4855   2.4999   2.5214   2.5291   2.5565   2.5699   2.5904   2.6102
  2.6356   2.6467   2.6603   2.6657   2.6941   2.7094   2.7206   2.7412
  2.7508   2.7817   2.7862   2.7985   2.8072   2.8330   2.8370   2.8422
  2.8753   2.9002   2.9670   2.9912   3.0536   3.0701   3.0999   3.1164
  3.1232   3.1464   3.1531   3.2040   3.2336   3.2394   3.2683   3.3351
  3.3824   3.4966   3.5095   3.5271   3.5680   3.6523   3.7177   3.8364
  3.8860   3.9178   4.0237   4.0701   4.1358   4.3242   4.8046   4.8256
  9.7377   9.7864   9.8088   9.8142   9.8378   9.8538  23.2849  23.5795
 23.7721  23.8184  23.9080  23.9150  23.9263  23.9650  23.9973  24.0620
 24.0993  24.1673  25.7665  25.7958  25.8582  25.8671  25.9666  25.9793
 26.0919  26.0986  26.1936  26.2508  26.3165  26.3773  26.4792  26.5477
 26.6985  26.7814  26.8061  27.1283 215.7286 215.7816 215.8079 215.8145
215.8475 215.8612
 --------------------------------------------------------------

          Ground-State Mulliken Net Atomic Charges

     Atom                 Charge (a.u.)
  ----------------------------------------
      1 C                    -0.546539
      2 C                    -1.203483
      3 Cl                    0.584865
      4 C                     0.197468
      5 Cl                    0.634370
      6 C                     0.113413
      7 Cl                    0.675322
      8 C                     0.008117
      9 Cl                    0.625277
     10 C                    -1.252677
     11 Cl                    0.641145
     12 C                     0.619962
     13 C                    -1.234596
     14 Cl                    0.438996
     15 C                    -0.197919
     16 H                     0.208358
     17 C                    -0.241788
     18 H                     0.169845
     19 C                    -0.427800
     20 H                     0.174817
     21 C                    -0.180296
     22 H                     0.193143
  ----------------------------------------
  Sum of atomic charges =     0.000000

 -----------------------------------------------------------------
                    Cartesian Multipole Moments
 -----------------------------------------------------------------
    Charge (ESU x 10^10)
                -0.0000
    Dipole Moment (Debye)
         X       1.9035      Y       1.1646      Z      -1.7056
       Tot       2.8087
    Quadrupole Moments (Debye-Ang)
        XX    -137.4910     XY       0.2845     YY    -143.6351
        XZ      -6.7288     YZ      -2.4035     ZZ    -143.0812
    Octopole Moments (Debye-Ang^2)
       XXX     161.8398    XXY      22.0193    XYY      45.8598
       YYY      93.2816    XXZ     -69.1974    XYZ      -2.1006
       YYZ     -47.1778    XZZ      55.1410    YZZ      34.9091
       ZZZ    -125.0626
    Hexadecapole Moments (Debye-Ang^3)
      XXXX   -4839.3969   XXXY      41.8080   XXYY   -1009.5735
      XYYY      74.0306   YYYY   -1043.7757   XXXZ     571.8225
      XXYZ     -68.5324   XYYZ     219.3264   YYYZ    -265.3889
      XXZZ   -1301.7933   XYZZ      43.5524   YYZZ    -706.8216
      XZZZ     674.1458   YZZZ    -234.5634   ZZZZ   -3218.6125
 -----------------------------------------------------------------
 Calculating analytic gradient of the SCF energy
 Gradient of SCF Energy
            1           2           3           4           5           6
    1  -0.0005765  -0.0001591   0.0002285   0.0003225   0.0003342  -0.0000134
    2  -0.0000017  -0.0001743  -0.0008596   0.0000019   0.0000975  -0.0001211
    3  -0.0001001   0.0000904  -0.0002742   0.0000411  -0.0000584  -0.0003349
            7           8           9          10          11          12
    1  -0.0001505  -0.0000631   0.0000486   0.0001227   0.0000014   0.0004197
    2  -0.0000331   0.0001538  -0.0000578  -0.0000518   0.0000859   0.0001406
    3  -0.0001129   0.0002082   0.0000335  -0.0001452   0.0001234  -0.0003174
           13          14          15          16          17          18
    1  -0.0000950  -0.0001609  -0.0000702   0.0000062  -0.0001244  -0.0000087
    2   0.0002410   0.0007850  -0.0000739  -0.0000130   0.0001442  -0.0000052
    3  -0.0000001   0.0007086   0.0001070  -0.0000491  -0.0000524  -0.0000149
           19          20          21          22
    1   0.0002081   0.0000261  -0.0002535  -0.0000427
    2  -0.0001566  -0.0000005  -0.0000632  -0.0000379
    3  -0.0000163  -0.0000111   0.0001928  -0.0000177
 Max gradient component =       8.596E-04
 RMS gradient           =       2.321E-04
 Gradient time:  CPU 265.86 s  wall 265.88 s
 Geometry Optimization Parameters
   NAtoms,    NIC,     NZ,  NCons,   NDum,   NFix, NCnnct, MaxDiis
       22     163      22       0       0       0       0       0

 Cartesian Hessian Update
 Hessian updated using BFGS update


** GEOMETRY OPTIMIZATION IN DELOCALIZED INTERNAL COORDINATES **
   Searching for a Minimum

   Optimization Cycle:  11

                       Coordinates (Angstroms)
     ATOM                X               Y               Z
      1  C         0.0027947490   -0.0040254910    0.0083779846
      2  C        -0.0186923320    0.3436003156    1.3647075522
      3  Cl        1.4867525844    0.7206559691    2.1574931668
      4  C        -1.2167313709    0.3876562778    2.0859080864
      5  Cl       -1.2137659369    0.8308259196    3.7646385660
      6  C        -2.4212686933    0.0722763604    1.4414820639
      7  Cl       -3.9155675619    0.1178408813    2.3250870882
      8  C        -2.4210836640   -0.2822198676    0.0861434916
      9  Cl       -3.9108514513   -0.6846889363   -0.7100935705
     10  C        -1.2101240898   -0.3157743562   -0.6165882547
     11  Cl       -1.1971968714   -0.7711156203   -2.2994412680
     12  C         1.2872508800   -0.0350143680   -0.7513868445
     13  C         2.1364454397   -1.1446917711   -0.7133448149
     14  Cl        1.7042239729   -2.5439536290    0.2580033923
     15  C         3.3303318949   -1.1703354845   -1.4275187947
     16  H         3.9640459997   -2.0464943233   -1.3787110419
     17  C         3.6910239980   -0.0667372476   -2.1949629315
     18  H         4.6203088447   -0.0847999143   -2.7523876839
     19  C         2.8629396399    1.0526489377   -2.2435328456
     20  H         3.1422181232    1.9138532559   -2.8388479648
     21  C         1.6705662380    1.0632305958   -1.5273532196
     22  H         1.0202407097    1.9294795757   -1.5652439937
   Point Group: c1    Number of degrees of freedom:    60


   Energy is  -3221.122426250

 Hessian updated using BFGS update

 60 Hessian modes will be used to form the next step
  Hessian Eigenvalues:
     0.002451    0.017909    0.018635    0.020838    0.020932    0.021651
     0.023036    0.023659    0.023841    0.023923    0.024091    0.024104
     0.024114    0.024117    0.024138    0.024143    0.024242    0.024424
     0.028586    0.073303    0.159994    0.160014    0.160110    0.160206
     0.216881    0.220096    0.225995    0.232488    0.246743    0.249595
     0.250001    0.250037    0.250051    0.250080    0.252669    0.271089
     0.289888    0.292004    0.301017    0.301034    0.301111    0.301972
     0.320132    0.355214    0.356665    0.356671    0.356682    0.379369
     0.412639    0.426741    0.429517    0.455493    0.462243    0.469808
     0.472042    0.478257    0.479087    0.480333    0.487559    0.590286

 Minimum search - taking simple RFO step
 Searching for Lamda that Minimizes Along All modes
 Value Taken    Lamda =  -0.00035912
 Calculated Step too Large.  Step scaled by  0.856830
 Step Taken.  Stepsize is  0.300000

                             Maximum     Tolerance    Cnvgd?
         Gradient           0.000828      0.000300      NO
         Displacement       0.218018      0.001200      NO
         Energy change     -0.000403      0.000001      NO


 New Cartesian Coordinates Obtained by Inverse Iteration

 Displacement from previous Coordinates is:  0.482444
 ----------------------------------------------------------------
             Standard Nuclear Orientation (Angstroms)
    I     Atom           X                Y                Z
 ----------------------------------------------------------------
    1      C       0.0043467916     0.0028271336     0.0108196540
    2      C      -0.0228952217     0.3824755183     1.3580848425
    3      Cl      1.4745642295     0.8116130273     2.1402093700
    4      C      -1.2220315138     0.4187960637     2.0794331492
    5      Cl     -1.2311994663     0.8969776845     3.7486239977
    6      C      -2.4200871856     0.0653594992     1.4440259511
    7      Cl     -3.9125613264     0.1019474977     2.3308205451
    8      C      -2.4144493168    -0.3175951191     0.0962304821
    9      Cl     -3.8967034902    -0.7622024218    -0.6915347278
   10      C      -1.2035093383    -0.3427864917    -0.6065057126
   11      Cl     -1.1829317909    -0.8248366749    -2.2817271256
   12      C       1.2886767814    -0.0298484284    -0.7490146550
   13      C       2.1139152763    -1.1587299459    -0.7450575760
   14      Cl      1.6504044364    -2.5806454999     0.1786525118
   15      C       3.3072671789    -1.1881601495    -1.4599696355
   16      H       3.9222964649    -2.0785526346    -1.4370403824
   17      C       3.6910492116    -0.0708331253    -2.1956930301
   18      H       4.6194202374    -0.0926033286    -2.7544958551
   19      C       2.8861910449     1.0662269162    -2.2118625862
   20      H       3.1823416070     1.9378683443    -2.7833235861
   21      C       1.6953091693     1.0818136636    -1.4932074540
   22      H       1.0644473236     1.9631055511    -1.5050400135
 ----------------------------------------------------------------
 Nuclear Repulsion Energy =        2109.71501997 hartrees
 There are       89 alpha and       89 beta electrons
 Applying Cartesian multipole field
    Component          Value
    ---------          -----
     (2,0,0)        1.00000E-11
     (0,2,0)        2.00000E-11
     (0,0,2)       -3.00000E-11
 Nucleus-field energy     =    -0.0000000199 hartrees
 Requested basis set is 6-311++G(d,p)
 There are 170 shells and 472 basis functions
 A cutoff of  1.0D-15 yielded  11019 shell pairs
 There are     93062 function pairs (    100093 Cartesian)
 Smallest overlap matrix eigenvalue = 1.16E-07
 Linear dependence detected in AO basis
 Number of orthogonalized atomic orbitals = 467
 Maximum deviation from orthogonality = 5.804E-10
 Guess from superposition of atomic densities
 Warning:  Energy on first SCF cycle will be non-variational
 SAD guess density has 178.000000 electrons

 -----------------------------------------------------------------------
  General SCF calculation program by
  Eric Jon Sundstrom, Paul Horn, Yuezhi Mao, Dmitri Zuev, Alec White,
  David Stuck, Shaama M.S., Shane Yost, Joonho Lee, David Small,
  Daniel Levine, Susi Lehtola, Hugh Burton, Evgeny Epifanovsky,
  Bang C. Huynh
 -----------------------------------------------------------------------
 Exchange:     0.2000 Hartree-Fock + 0.0800 Slater + 0.7200 B88
 Correlation:  0.1900 VWN1RPA + 0.8100 LYP
 Using SG-1 standard quadrature grid
 A restricted SCF calculation will be
 performed using DIIS
 SCF converges when DIIS error is below 1.0e-08
 ---------------------------------------
  Cycle       Energy         DIIS error
 ---------------------------------------
    1   -3225.3608756511      2.82e-02  
    2   -3220.9978359219      2.07e-03  
    3   -3220.9364456275      2.47e-03  
    4   -3221.1154731776      4.85e-04  
    5   -3221.1207647887      2.52e-04  
    6   -3221.1224113663      8.76e-05  
    7   -3221.1226009626      3.11e-05  
    8   -3221.1226270029      1.08e-05  
    9   -3221.1226301178      2.28e-06  
   10   -3221.1226302404      8.70e-07  
   11   -3221.1226302613      2.02e-07  
   12   -3221.1226302621      7.17e-08  
   13   -3221.1226302626      2.46e-08  
   14   -3221.1226302627      8.56e-09  Convergence criterion met
 ---------------------------------------
 SCF time:   CPU 728.30s  wall 728.00s 
 SCF   energy in the final basis set =    -3221.1226302627
 Total energy in the final basis set =    -3221.1226302627

 --------------------------------------------------------------

                    Orbital Energies (a.u.)
 --------------------------------------------------------------

 Alpha MOs
 -- Occupied --
********-101.5800-101.5798-101.5776-101.5772-101.5651 -10.2844 -10.2813
-10.2811 -10.2795 -10.2793 -10.2571 -10.2404 -10.2221 -10.2045 -10.2036
-10.2024 -10.1989  -9.4958  -9.4947  -9.4944  -9.4923  -9.4920  -9.4798
 -7.2609  -7.2597  -7.2594  -7.2571  -7.2570  -7.2507  -7.2496  -7.2495
 -7.2493  -7.2485  -7.2485  -7.2472  -7.2469  -7.2464  -7.2460  -7.2445
 -7.2347  -7.2343  -0.9696  -0.9239  -0.9232  -0.9032  -0.8786  -0.8684
 -0.8557  -0.8392  -0.8006  -0.7609  -0.7446  -0.7435  -0.6618  -0.6332
 -0.6310  -0.6113  -0.5601  -0.5501  -0.5241  -0.5011  -0.4941  -0.4810
 -0.4720  -0.4654  -0.4626  -0.4505  -0.4382  -0.4376  -0.4124  -0.4086
 -0.3970  -0.3881  -0.3815  -0.3637  -0.3587  -0.3567  -0.3545  -0.3487
 -0.3432  -0.3321  -0.3298  -0.3250  -0.3151  -0.2810  -0.2736  -0.2671
 -0.2656
 -- Virtual --
 -0.0622  -0.0607  -0.0577  -0.0438  -0.0385  -0.0144  -0.0075  -0.0018
  0.0047   0.0066   0.0117   0.0243   0.0270   0.0278   0.0320   0.0380
  0.0444   0.0502   0.0580   0.0600   0.0619   0.0677   0.0754   0.0804
  0.0819   0.0835   0.0862   0.0872   0.0953   0.0973   0.0984   0.1013
  0.1053   0.1057   0.1108   0.1140   0.1195   0.1203   0.1244   0.1255
  0.1269   0.1309   0.1321   0.1410   0.1417   0.1463   0.1505   0.1566
  0.1573   0.1619   0.1630   0.1642   0.1720   0.1808   0.1821   0.1848
  0.1901   0.1922   0.1938   0.1989   0.2023   0.2052   0.2124   0.2152
  0.2164   0.2231   0.2278   0.2318   0.2385   0.2450   0.2469   0.2526
  0.2555   0.2579   0.2593   0.2641   0.2658   0.2700   0.2761   0.2780
  0.2802   0.2834   0.2861   0.2905   0.2947   0.2969   0.2997   0.3038
  0.3076   0.3083   0.3212   0.3344   0.3407   0.3494   0.3593   0.3747
  0.3868   0.4180   0.4293   0.4307   0.4374   0.4411   0.4538   0.4561
  0.4623   0.4640   0.4732   0.4772   0.4800   0.4884   0.4900   0.4996
  0.5067   0.5108   0.5142   0.5180   0.5217   0.5356   0.5478   0.5638
  0.5659   0.5675   0.5741   0.5773   0.5829   0.5890   0.6020   0.6051
  0.6078   0.6107   0.6137   0.6199   0.6223   0.6338   0.6463   0.6536
  0.6608   0.6679   0.6737   0.6878   0.6916   0.6984   0.7106   0.7232
  0.7327   0.7569   0.7808   0.7901   0.7937   0.7983   0.8129   0.8242
  0.8286   0.8352   0.8370   0.8383   0.8407   0.8412   0.8439   0.8480
  0.8541   0.8582   0.8614   0.8649   0.8758   0.8766   0.8816   0.8940
  0.8968   0.8978   0.9022   0.9053   0.9107   0.9206   0.9257   0.9366
  0.9436   0.9462   0.9496   0.9510   0.9621   0.9727   0.9836   0.9933
  0.9967   0.9988   1.0151   1.0185   1.0355   1.0376   1.0519   1.0595
  1.0732   1.0871   1.1025   1.1045   1.1211   1.1608   1.1727   1.1887
  1.2012   1.2134   1.2513   1.2615   1.2675   1.2749   1.2796   1.2856
  1.2934   1.2996   1.3156   1.3176   1.3190   1.3610   1.3916   1.3944
  1.4098   1.4510   1.4684   1.4959   1.5001   1.5180   1.5437   1.5568
  1.5723   1.5923   1.6083   1.6482   1.6513   1.6535   1.6657   1.6893
  1.7003   1.7300   1.7396   1.7453   1.7787   1.7907   1.8121   1.8160
  1.8220   1.8315   1.8612   1.8631   1.8869   1.9070   1.9108   1.9301
  1.9411   1.9687   1.9830   1.9856   2.0285   2.0365   2.0505   2.1210
  2.1226   2.1432   2.2033   2.2242   2.2331   2.2350   2.2424   2.2569
  2.2714   2.2790   2.3067   2.3161   2.3214   2.3411   2.3503   2.3533
  2.3822   2.4052   2.4163   2.4195   2.4293   2.4424   2.4517   2.4574
  2.4863   2.5004   2.5243   2.5279   2.5566   2.5714   2.5844   2.6101
  2.6382   2.6441   2.6611   2.6673   2.6944   2.7108   2.7197   2.7404
  2.7508   2.7823   2.7853   2.7983   2.8096   2.8317   2.8376   2.8389
  2.8778   2.8983   2.9677   2.9913   3.0557   3.0700   3.1023   3.1170
  3.1237   3.1474   3.1496   3.2053   3.2330   3.2377   3.2757   3.3342
  3.3829   3.4998   3.5093   3.5277   3.5704   3.6530   3.7213   3.8366
  3.8855   3.9200   4.0238   4.0705   4.1361   4.3229   4.8050   4.8239
  9.7389   9.7860   9.8090   9.8156   9.8381   9.8609  23.2873  23.5805
 23.7723  23.8187  23.9083  23.9147  23.9251  23.9658  23.9976  24.0619
 24.1003  24.1674  25.7665  25.7908  25.8511  25.8587  25.9709  25.9801
 26.0895  26.1005  26.1928  26.2485  26.3338  26.3670  26.4817  26.5464
 26.6920  26.7748  26.8151  27.1408 215.7298 215.7812 215.8082 215.8162
215.8478 215.8692
 --------------------------------------------------------------

          Ground-State Mulliken Net Atomic Charges

     Atom                 Charge (a.u.)
  ----------------------------------------
      1 C                    -0.506293
      2 C                    -1.219350
      3 Cl                    0.592875
      4 C                     0.117065
      5 Cl                    0.633094
      6 C                     0.178282
      7 Cl                    0.677489
      8 C                     0.006513
      9 Cl                    0.628069
     10 C                    -1.252831
     11 Cl                    0.625260
     12 C                     0.661585
     13 C                    -1.271645
     14 Cl                    0.441439
     15 C                    -0.213816
     16 H                     0.209668
     17 C                    -0.229571
     18 H                     0.170174
     19 C                    -0.437906
     20 H                     0.174488
     21 C                    -0.178231
     22 H                     0.193643
  ----------------------------------------
  Sum of atomic charges =     0.000000

 -----------------------------------------------------------------
                    Cartesian Multipole Moments
 -----------------------------------------------------------------
    Charge (ESU x 10^10)
                 0.0000
    Dipole Moment (Debye)
         X       1.9168      Y       1.1770      Z      -1.6807
       Tot       2.8079
    Quadrupole Moments (Debye-Ang)
        XX    -137.4679     XY       0.3535     YY    -143.5087
        XZ      -6.7775     YZ      -2.3116     ZZ    -143.1985
    Octopole Moments (Debye-Ang^2)
       XXX     163.1426    XXY      22.6479    XYY      46.9460
       YYY      94.2859    XXZ     -68.7231    XYZ      -1.8892
       YYZ     -46.5618    XZZ      55.5607    YZZ      34.6656
       ZZZ    -122.2973
    Hexadecapole Moments (Debye-Ang^3)
      XXXX   -4816.4170   XXXY      23.0749   XXYY   -1011.5593
      XYYY      52.4580   YYYY   -1098.9980   XXXZ     587.0040
      XXYZ     -78.1778   XYYZ     224.2650   YYYZ    -296.9673
      XXZZ   -1291.3180   XYZZ      34.9165   YYZZ    -710.8375
      XZZZ     690.8240   YZZZ    -262.7230   ZZZZ   -3193.3163
 -----------------------------------------------------------------
 Calculating analytic gradient of the SCF energy
 Gradient of SCF Energy
            1           2           3           4           5           6
    1  -0.0003693   0.0001729   0.0002533  -0.0001162  -0.0002359   0.0001292
    2  -0.0000170  -0.0003298  -0.0002279  -0.0000559   0.0000173  -0.0000256
    3  -0.0000806  -0.0001669  -0.0002007   0.0000367  -0.0000467  -0.0000677
            7           8           9          10          11          12
    1   0.0001644  -0.0000373   0.0000752   0.0001433  -0.0000128   0.0001635
    2   0.0001168   0.0000856  -0.0001154  -0.0000172   0.0000990   0.0004737
    3   0.0002301   0.0001780  -0.0000950  -0.0000925   0.0000675  -0.0002352
           13          14          15          16          17          18
    1  -0.0000190  -0.0001575  -0.0000739   0.0000008  -0.0000890  -0.0000148
    2  -0.0000336   0.0002464  -0.0000578  -0.0000037   0.0001507  -0.0000120
    3   0.0000016   0.0003901   0.0001076  -0.0000347  -0.0000423  -0.0000235
           19          20          21          22
    1   0.0001863  -0.0000073  -0.0001641   0.0000084
    2  -0.0001602  -0.0000006  -0.0001167  -0.0000162
    3  -0.0000644  -0.0000137   0.0001746  -0.0000222
 Max gradient component =       4.737E-04
 RMS gradient           =       1.511E-04
 Gradient time:  CPU 264.21 s  wall 264.22 s
 Geometry Optimization Parameters
   NAtoms,    NIC,     NZ,  NCons,   NDum,   NFix, NCnnct, MaxDiis
       22     163      22       0       0       0       0       0

 Cartesian Hessian Update
 Hessian updated using BFGS update


** GEOMETRY OPTIMIZATION IN DELOCALIZED INTERNAL COORDINATES **
   Searching for a Minimum

   Optimization Cycle:  12

                       Coordinates (Angstroms)
     ATOM                X               Y               Z
      1  C         0.0043467916    0.0028271336    0.0108196540
      2  C        -0.0228952217    0.3824755183    1.3580848425
      3  Cl        1.4745642295    0.8116130273    2.1402093700
      4  C        -1.2220315138    0.4187960637    2.0794331492
      5  Cl       -1.2311994663    0.8969776845    3.7486239977
      6  C        -2.4200871856    0.0653594992    1.4440259511
      7  Cl       -3.9125613264    0.1019474977    2.3308205451
      8  C        -2.4144493168   -0.3175951191    0.0962304821
      9  Cl       -3.8967034902   -0.7622024218   -0.6915347278
     10  C        -1.2035093383   -0.3427864917   -0.6065057126
     11  Cl       -1.1829317909   -0.8248366749   -2.2817271256
     12  C         1.2886767814   -0.0298484284   -0.7490146550
     13  C         2.1139152763   -1.1587299459   -0.7450575760
     14  Cl        1.6504044364   -2.5806454999    0.1786525118
     15  C         3.3072671789   -1.1881601495   -1.4599696355
     16  H         3.9222964649   -2.0785526346   -1.4370403824
     17  C         3.6910492116   -0.0708331253   -2.1956930301
     18  H         4.6194202374   -0.0926033286   -2.7544958551
     19  C         2.8861910449    1.0662269162   -2.2118625862
     20  H         3.1823416070    1.9378683443   -2.7833235861
     21  C         1.6953091693    1.0818136636   -1.4932074540
     22  H         1.0644473236    1.9631055511   -1.5050400135
   Point Group: c1    Number of degrees of freedom:    60


   Energy is  -3221.122630263

 Hessian updated using BFGS update

 60 Hessian modes will be used to form the next step
  Hessian Eigenvalues:
     0.002057    0.017892    0.018576    0.020855    0.020926    0.021616
     0.023124    0.023664    0.023834    0.023927    0.024091    0.024106
     0.024115    0.024117    0.024136    0.024144    0.024204    0.024386
     0.028635    0.072676    0.159999    0.160013    0.160104    0.160217
     0.216397    0.220093    0.225957    0.232383    0.246740    0.249843
     0.250004    0.250029    0.250076    0.250644    0.252892    0.281834
     0.290226    0.292201    0.301002    0.301030    0.301185    0.302071
     0.320242    0.355240    0.356665    0.356671    0.356682    0.379530
     0.412671    0.426821    0.429515    0.455501    0.462388    0.469980
     0.472020    0.478179    0.479077    0.481410    0.490237    0.590295

 Minimum search - taking simple RFO step
 Searching for Lamda that Minimizes Along All modes
 Value Taken    Lamda =  -0.00008451
 Step Taken.  Stepsize is  0.179863

                             Maximum     Tolerance    Cnvgd?
         Gradient           0.000746      0.000300      NO
         Displacement       0.132485      0.001200      NO
         Energy change     -0.000204      0.000001      NO


 New Cartesian Coordinates Obtained by Inverse Iteration

 Displacement from previous Coordinates is:  0.270604
 ----------------------------------------------------------------
             Standard Nuclear Orientation (Angstroms)
    I     Atom           X                Y                Z
 ----------------------------------------------------------------
    1      C       0.0068710601     0.0013098680     0.0155457648
    2      C      -0.0260512392     0.4023634123     1.3566573239
    3      Cl      1.4640662118     0.8567058474     2.1384224918
    4      C      -1.2265901074     0.4390691373     2.0757793226
    5      Cl     -1.2386492428     0.9383938563     3.7389244547
    6      C      -2.4212526809     0.0674993082     1.4439121580
    7      Cl     -3.9169924764     0.1035329732     2.3252671332
    8      C      -2.4104292808    -0.3342337730     0.1017855335
    9      Cl     -3.8896349036    -0.7954599755    -0.6819761901
   10      C      -1.1981621868    -0.3618107136    -0.5981160352
   11      Cl     -1.1716561352    -0.8656876590    -2.2668776836
   12      C       1.2906071034    -0.0328861047    -0.7458372586
   13      C       2.1056497125    -1.1690499710    -0.7639982377
   14      Cl      1.6298781417    -2.6060095565     0.1288239545
   15      C       3.2975961682    -1.1965287106    -1.4815236340
   16      H       3.9042400341    -2.0929189877    -1.4752809230
   17      C       3.6906544862    -0.0703461561    -2.1982741622
   18      H       4.6177953589    -0.0909623789    -2.7591530959
   19      C       2.8958275450     1.0738350322    -2.1932915235
   20      H       3.1983386244     1.9524566027    -2.7505187261
   21      C       1.7069596249     1.0876901471    -1.4715107846
   22      H       1.0847952848     1.9752548813    -1.4663317186
 ----------------------------------------------------------------
 Nuclear Repulsion Energy =        2108.99812361 hartrees
 There are       89 alpha and       89 beta electrons
 Applying Cartesian multipole field
    Component          Value
    ---------          -----
     (2,0,0)        1.00000E-11
     (0,2,0)        2.00000E-11
     (0,0,2)       -3.00000E-11
 Nucleus-field energy     =    -0.0000000190 hartrees
 Requested basis set is 6-311++G(d,p)
 There are 170 shells and 472 basis functions
 A cutoff of  1.0D-15 yielded  11021 shell pairs
 There are     93089 function pairs (    100128 Cartesian)
 Smallest overlap matrix eigenvalue = 1.17E-07
 Linear dependence detected in AO basis
 Number of orthogonalized atomic orbitals = 467
 Maximum deviation from orthogonality = 2.650E-10
 Guess from superposition of atomic densities
 Warning:  Energy on first SCF cycle will be non-variational
 SAD guess density has 178.000000 electrons

 -----------------------------------------------------------------------
  General SCF calculation program by
  Eric Jon Sundstrom, Paul Horn, Yuezhi Mao, Dmitri Zuev, Alec White,
  David Stuck, Shaama M.S., Shane Yost, Joonho Lee, David Small,
  Daniel Levine, Susi Lehtola, Hugh Burton, Evgeny Epifanovsky,
  Bang C. Huynh
 -----------------------------------------------------------------------
 Exchange:     0.2000 Hartree-Fock + 0.0800 Slater + 0.7200 B88
 Correlation:  0.1900 VWN1RPA + 0.8100 LYP
 Using SG-1 standard quadrature grid
 A restricted SCF calculation will be
 performed using DIIS
 SCF converges when DIIS error is below 1.0e-08
 ---------------------------------------
  Cycle       Energy         DIIS error
 ---------------------------------------
    1   -3225.3597343023      2.82e-02  
    2   -3220.9979199686      2.07e-03  
    3   -3220.9366153313      2.47e-03  
    4   -3221.1155315600      4.85e-04  
    5   -3221.1208176094      2.52e-04  
    6   -3221.1224586804      8.74e-05  
    7   -3221.1226475114      3.11e-05  
    8   -3221.1226734341      1.08e-05  
    9   -3221.1226765570      2.28e-06  
   10   -3221.1226766795      8.69e-07  
   11   -3221.1226767003      2.01e-07  
   12   -3221.1226767015      6.96e-08  
   13   -3221.1226767017      2.29e-08  
   14   -3221.1226767016      5.45e-09  Convergence criterion met
 ---------------------------------------
 SCF time:   CPU 758.84s  wall 759.00s 
 SCF   energy in the final basis set =    -3221.1226767016
 Total energy in the final basis set =    -3221.1226767016

 --------------------------------------------------------------

                    Orbital Energies (a.u.)
 --------------------------------------------------------------

 Alpha MOs
 -- Occupied --
********-101.5800-101.5798-101.5774-101.5774-101.5651 -10.2845 -10.2813
-10.2812 -10.2794 -10.2794 -10.2571 -10.2406 -10.2222 -10.2044 -10.2035
-10.2024 -10.1989  -9.4958  -9.4946  -9.4945  -9.4922  -9.4922  -9.4799
 -7.2609  -7.2597  -7.2594  -7.2571  -7.2570  -7.2507  -7.2497  -7.2495
 -7.2493  -7.2485  -7.2485  -7.2470  -7.2470  -7.2463  -7.2461  -7.2445
 -7.2347  -7.2343  -0.9696  -0.9239  -0.9231  -0.9033  -0.8785  -0.8685
 -0.8557  -0.8392  -0.8006  -0.7608  -0.7446  -0.7435  -0.6618  -0.6330
 -0.6312  -0.6113  -0.5601  -0.5501  -0.5241  -0.5011  -0.4941  -0.4810
 -0.4720  -0.4654  -0.4626  -0.4505  -0.4382  -0.4376  -0.4124  -0.4087
 -0.3970  -0.3881  -0.3814  -0.3637  -0.3587  -0.3568  -0.3545  -0.3488
 -0.3433  -0.3320  -0.3298  -0.3250  -0.3151  -0.2808  -0.2738  -0.2671
 -0.2656
 -- Virtual --
 -0.0621  -0.0607  -0.0578  -0.0440  -0.0384  -0.0144  -0.0075  -0.0018
  0.0047   0.0066   0.0118   0.0242   0.0270   0.0278   0.0320   0.0380
  0.0444   0.0502   0.0581   0.0601   0.0618   0.0677   0.0754   0.0803
  0.0820   0.0835   0.0862   0.0871   0.0954   0.0973   0.0982   0.1013
  0.1053   0.1056   0.1107   0.1139   0.1197   0.1201   0.1244   0.1254
  0.1269   0.1311   0.1319   0.1410   0.1419   0.1462   0.1503   0.1567
  0.1572   0.1620   0.1631   0.1641   0.1721   0.1813   0.1821   0.1843
  0.1900   0.1923   0.1936   0.1990   0.2022   0.2052   0.2123   0.2150
  0.2162   0.2231   0.2277   0.2317   0.2384   0.2451   0.2467   0.2533
  0.2557   0.2568   0.2592   0.2641   0.2657   0.2701   0.2765   0.2776
  0.2806   0.2835   0.2857   0.2906   0.2951   0.2963   0.2995   0.3040
  0.3078   0.3082   0.3216   0.3349   0.3409   0.3493   0.3596   0.3749
  0.3868   0.4182   0.4294   0.4305   0.4378   0.4402   0.4540   0.4560
  0.4623   0.4643   0.4742   0.4775   0.4790   0.4883   0.4903   0.5000
  0.5068   0.5098   0.5137   0.5178   0.5217   0.5357   0.5477   0.5649
  0.5656   0.5672   0.5749   0.5768   0.5836   0.5880   0.6025   0.6054
  0.6070   0.6101   0.6137   0.6199   0.6221   0.6338   0.6467   0.6537
  0.6619   0.6664   0.6740   0.6875   0.6915   0.6980   0.7112   0.7249
  0.7331   0.7573   0.7814   0.7902   0.7939   0.7980   0.8133   0.8249
  0.8285   0.8351   0.8382   0.8383   0.8406   0.8411   0.8442   0.8467
  0.8543   0.8580   0.8611   0.8651   0.8761   0.8763   0.8812   0.8944
  0.8964   0.8973   0.9033   0.9050   0.9106   0.9205   0.9253   0.9372
  0.9434   0.9466   0.9482   0.9508   0.9620   0.9722   0.9840   0.9926
  0.9970   0.9985   1.0156   1.0187   1.0356   1.0378   1.0515   1.0594
  1.0735   1.0872   1.1028   1.1038   1.1208   1.1608   1.1739   1.1884
  1.2015   1.2133   1.2519   1.2618   1.2680   1.2769   1.2787   1.2858
  1.2935   1.2994   1.3151   1.3181   1.3185   1.3621   1.3925   1.3943
  1.4090   1.4518   1.4680   1.4967   1.5003   1.5166   1.5443   1.5561
  1.5720   1.5929   1.6090   1.6480   1.6512   1.6535   1.6666   1.6895
  1.7002   1.7298   1.7394   1.7449   1.7791   1.7909   1.8120   1.8157
  1.8217   1.8313   1.8609   1.8634   1.8868   1.9076   1.9103   1.9299
  1.9413   1.9687   1.9833   1.9858   2.0289   2.0365   2.0509   2.1211
  2.1222   2.1437   2.2032   2.2242   2.2340   2.2343   2.2419   2.2565
  2.2714   2.2776   2.3072   2.3161   2.3216   2.3411   2.3504   2.3535
  2.3821   2.4052   2.4164   2.4196   2.4302   2.4409   2.4514   2.4569
  2.4864   2.5005   2.5251   2.5269   2.5568   2.5715   2.5827   2.6098
  2.6393   2.6424   2.6610   2.6677   2.6944   2.7110   2.7195   2.7399
  2.7508   2.7825   2.7850   2.7983   2.8102   2.8309   2.8376   2.8382
  2.8787   2.8976   2.9677   2.9911   3.0559   3.0700   3.1028   3.1167
  3.1237   3.1474   3.1486   3.2056   3.2325   3.2371   3.2779   3.3338
  3.3835   3.5004   3.5090   3.5278   3.5709   3.6534   3.7221   3.8363
  3.8854   3.9204   4.0240   4.0706   4.1360   4.3229   4.8050   4.8234
  9.7392   9.7855   9.8090   9.8161   9.8384   9.8625  23.2879  23.5805
 23.7718  23.8188  23.9081  23.9144  23.9250  23.9660  23.9973  24.0621
 24.1001  24.1675  25.7665  25.7887  25.8473  25.8587  25.9726  25.9787
 26.0899  26.0997  26.1924  26.2483  26.3405  26.3602  26.4813  26.5457
 26.6908  26.7724  26.8171  27.1432 215.7300 215.7807 215.8081 215.8168
215.8480 215.8709
 --------------------------------------------------------------

          Ground-State Mulliken Net Atomic Charges

     Atom                 Charge (a.u.)
  ----------------------------------------
      1 C                    -0.502976
      2 C                    -1.229885
      3 Cl                    0.600990
      4 C                     0.075636
      5 Cl                    0.631380
      6 C                     0.189786
      7 Cl                    0.677768
      8 C                     0.026466
      9 Cl                    0.630035
     10 C                    -1.256406
     11 Cl                    0.616013
     12 C                     0.690815
     13 C                    -1.259452
     14 Cl                    0.442102
     15 C                    -0.223975
     16 H                     0.210012
     17 C                    -0.225888
     18 H                     0.170226
     19 C                    -0.441888
     20 H                     0.174344
     21 C                    -0.189101
     22 H                     0.193999
  ----------------------------------------
  Sum of atomic charges =     0.000000

 -----------------------------------------------------------------
                    Cartesian Multipole Moments
 -----------------------------------------------------------------
    Charge (ESU x 10^10)
                 0.0000
    Dipole Moment (Debye)
         X       1.9210      Y       1.1848      Z      -1.6657
       Tot       2.8051
    Quadrupole Moments (Debye-Ang)
        XX    -137.4544     XY       0.4118     YY    -143.4632
        XZ      -6.7815     YZ      -2.2587     ZZ    -143.2674
    Octopole Moments (Debye-Ang^2)
       XXX     163.4375    XXY      23.0376    XYY      47.4376
       YYY      94.8222    XXZ     -68.5066    XYZ      -1.7237
       YYZ     -46.1707    XZZ      55.9731    YZZ      34.5082
       ZZZ    -120.7971
    Hexadecapole Moments (Debye-Ang^3)
      XXXX   -4807.4319   XXXY      17.6689   XXYY   -1014.5651
      XYYY      45.7736   YYYY   -1133.4181   XXXZ     594.8329
      XXYZ     -84.6537   XYYZ     226.9455   YYYZ    -317.2371
      XXZZ   -1286.4574   XYZZ      31.7894   YYZZ    -713.2828
      XZZZ     700.4842   YZZZ    -281.0620   ZZZZ   -3177.7256
 -----------------------------------------------------------------
 Calculating analytic gradient of the SCF energy
 Gradient of SCF Energy
            1           2           3           4           5           6
    1  -0.0001719   0.0001144  -0.0001526   0.0001625   0.0002483  -0.0000098
    2   0.0001214  -0.0001255   0.0000664   0.0000067   0.0000560  -0.0000465
    3   0.0000249  -0.0000022   0.0002493   0.0000113   0.0000104  -0.0002180
            7           8           9          10          11          12
    1  -0.0001165  -0.0000254  -0.0000105   0.0000334   0.0000371  -0.0000857
    2  -0.0000548   0.0000379  -0.0000064  -0.0000146   0.0000512   0.0001053
    3  -0.0001434   0.0002258   0.0001336   0.0000068   0.0000221  -0.0004025
           13          14          15          16          17          18
    1   0.0000785  -0.0000256  -0.0000971   0.0000106  -0.0000799  -0.0000130
    2  -0.0000433   0.0001752  -0.0000643   0.0000053   0.0001216  -0.0000191
    3   0.0000873  -0.0000190   0.0000842  -0.0000258  -0.0000287  -0.0000221
           19          20          21          22
    1   0.0001577  -0.0000143  -0.0000617   0.0000217
    2  -0.0001575  -0.0000165  -0.0001989   0.0000003
    3  -0.0000452  -0.0000231   0.0000867  -0.0000122
 Max gradient component =       4.025E-04
 RMS gradient           =       1.098E-04
 Gradient time:  CPU 275.95 s  wall 275.97 s
 Geometry Optimization Parameters
   NAtoms,    NIC,     NZ,  NCons,   NDum,   NFix, NCnnct, MaxDiis
       22     163      22       0       0       0       0       0

 Cartesian Hessian Update
 Hessian updated using BFGS update


** GEOMETRY OPTIMIZATION IN DELOCALIZED INTERNAL COORDINATES **
   Searching for a Minimum

   Optimization Cycle:  13

                       Coordinates (Angstroms)
     ATOM                X               Y               Z
      1  C         0.0068710601    0.0013098680    0.0155457648
      2  C        -0.0260512392    0.4023634123    1.3566573239
      3  Cl        1.4640662118    0.8567058474    2.1384224918
      4  C        -1.2265901074    0.4390691373    2.0757793226
      5  Cl       -1.2386492428    0.9383938563    3.7389244547
      6  C        -2.4212526809    0.0674993082    1.4439121580
      7  Cl       -3.9169924764    0.1035329732    2.3252671332
      8  C        -2.4104292808   -0.3342337730    0.1017855335
      9  Cl       -3.8896349036   -0.7954599755   -0.6819761901
     10  C        -1.1981621868   -0.3618107136   -0.5981160352
     11  Cl       -1.1716561352   -0.8656876590   -2.2668776836
     12  C         1.2906071034   -0.0328861047   -0.7458372586
     13  C         2.1056497125   -1.1690499710   -0.7639982377
     14  Cl        1.6298781417   -2.6060095565    0.1288239545
     15  C         3.2975961682   -1.1965287106   -1.4815236340
     16  H         3.9042400341   -2.0929189877   -1.4752809230
     17  C         3.6906544862   -0.0703461561   -2.1982741622
     18  H         4.6177953589   -0.0909623789   -2.7591530959
     19  C         2.8958275450    1.0738350322   -2.1932915235
     20  H         3.1983386244    1.9524566027   -2.7505187261
     21  C         1.7069596249    1.0876901471   -1.4715107846
     22  H         1.0847952848    1.9752548813   -1.4663317186
   Point Group: c1    Number of degrees of freedom:    60


   Energy is  -3221.122676702

 Hessian updated using BFGS update

 60 Hessian modes will be used to form the next step
  Hessian Eigenvalues:
     0.001688    0.017649    0.018385    0.020832    0.021068    0.021767
     0.023247    0.023659    0.023743    0.023870    0.024089    0.024095
     0.024106    0.024115    0.024121    0.024140    0.024144    0.024353
     0.028627    0.074350    0.159990    0.160014    0.160092    0.160217
     0.214687    0.220067    0.225894    0.232348    0.246764    0.248228
     0.249919    0.250025    0.250078    0.250263    0.254496    0.288484
     0.290787    0.300723    0.300983    0.301034    0.301835    0.316704
     0.321082    0.355296    0.356665    0.356671    0.356682    0.379738
     0.412712    0.426736    0.429528    0.455439    0.462004    0.469954
     0.471654    0.477849    0.479076    0.482544    0.499018    0.590214

 Minimum search - taking simple RFO step
 Searching for Lamda that Minimizes Along All modes
 Value Taken    Lamda =  -0.00001263
 Step Taken.  Stepsize is  0.053740

                             Maximum     Tolerance    Cnvgd?
         Gradient           0.000658      0.000300      NO
         Displacement       0.035844      0.001200      NO
         Energy change     -0.000046      0.000001      NO


 New Cartesian Coordinates Obtained by Inverse Iteration

 Displacement from previous Coordinates is:  0.093764
 ----------------------------------------------------------------
             Standard Nuclear Orientation (Angstroms)
    I     Atom           X                Y                Z
 ----------------------------------------------------------------
    1      C       0.0080127471    -0.0034939086     0.0176401965
    2      C      -0.0264420374     0.4058473097     1.3558929601
    3      Cl      1.4636554569     0.8679661628     2.1334079711
    4      C      -1.2277702102     0.4455161015     2.0739838357
    5      Cl     -1.2435942539     0.9544144751     3.7342110329
    6      C      -2.4215409740     0.0698841132     1.4431976940
    7      Cl     -3.9173335376     0.1116496347     2.3241504123
    8      C      -2.4093971418    -0.3390780513     0.1028751206
    9      Cl     -3.8877545375    -0.8021404192    -0.6815404543
   10      C      -1.1963146145    -0.3706380426    -0.5953232292
   11      Cl     -1.1683563132    -0.8825912867    -2.2616424188
   12      C       1.2919850859    -0.0357729591    -0.7429050660
   13      C       2.1042134633    -1.1739288476    -0.7701159510
   14      Cl      1.6269812447    -2.6163715914     0.1139053546
   15      C       3.2954066876    -1.1987184659    -1.4892213359
   16      H       3.9002769658    -2.0963308896    -1.4893546819
   17      C       3.6898871479    -0.0685682499    -2.1989218782
   18      H       4.6163757536    -0.0873102648    -2.7609387521
   19      C       2.8971141011     1.0772294963    -2.1857542712
   20      H       3.2004800173     1.9587417624    -2.7379299953
   21      C       1.7094069953     1.0887201827    -1.4622642286
   22      H       1.0885690564     1.9771908181    -1.4509241513
 ----------------------------------------------------------------
 Nuclear Repulsion Energy =        2108.71904575 hartrees
 There are       89 alpha and       89 beta electrons
 Applying Cartesian multipole field
    Component          Value
    ---------          -----
     (2,0,0)        1.00000E-11
     (0,2,0)        2.00000E-11
     (0,0,2)       -3.00000E-11
 Nucleus-field energy     =    -0.0000000186 hartrees
 Requested basis set is 6-311++G(d,p)
 There are 170 shells and 472 basis functions
 A cutoff of  1.0D-15 yielded  11023 shell pairs
 There are     93108 function pairs (    100147 Cartesian)
 Smallest overlap matrix eigenvalue = 1.17E-07
 Linear dependence detected in AO basis
 Number of orthogonalized atomic orbitals = 467
 Maximum deviation from orthogonality = 2.847E-10
 Guess from superposition of atomic densities
 Warning:  Energy on first SCF cycle will be non-variational
 SAD guess density has 178.000000 electrons

 -----------------------------------------------------------------------
  General SCF calculation program by
  Eric Jon Sundstrom, Paul Horn, Yuezhi Mao, Dmitri Zuev, Alec White,
  David Stuck, Shaama M.S., Shane Yost, Joonho Lee, David Small,
  Daniel Levine, Susi Lehtola, Hugh Burton, Evgeny Epifanovsky,
  Bang C. Huynh
 -----------------------------------------------------------------------
 Exchange:     0.2000 Hartree-Fock + 0.0800 Slater + 0.7200 B88
 Correlation:  0.1900 VWN1RPA + 0.8100 LYP
 Using SG-1 standard quadrature grid
 A restricted SCF calculation will be
 performed using DIIS
 SCF converges when DIIS error is below 1.0e-08
 ---------------------------------------
  Cycle       Energy         DIIS error
 ---------------------------------------
    1   -3225.3582574496      2.82e-02  
    2   -3220.9979382643      2.07e-03  
    3   -3220.9365209195      2.47e-03  
    4   -3221.1155181723      4.85e-04  
    5   -3221.1208169164      2.52e-04  
    6   -3221.1224645632      8.74e-05  
    7   -3221.1226532273      3.11e-05  
    8   -3221.1226792836      1.08e-05  
    9   -3221.1226824040      2.28e-06  
   10   -3221.1226825265      8.69e-07  
   11   -3221.1226825471      2.01e-07  
   12   -3221.1226825479      6.93e-08  
   13   -3221.1226825481      2.26e-08  
   14   -3221.1226825484      4.49e-09  Convergence criterion met
 ---------------------------------------
 SCF time:   CPU 762.62s  wall 763.00s 
 SCF   energy in the final basis set =    -3221.1226825484
 Total energy in the final basis set =    -3221.1226825484

 --------------------------------------------------------------

                    Orbital Energies (a.u.)
 --------------------------------------------------------------

 Alpha MOs
 -- Occupied --
********-101.5800-101.5798-101.5774-101.5774-101.5651 -10.2845 -10.2813
-10.2813 -10.2795 -10.2794 -10.2572 -10.2405 -10.2222 -10.2045 -10.2036
-10.2024 -10.1989  -9.4959  -9.4947  -9.4945  -9.4922  -9.4922  -9.4799
 -7.2609  -7.2597  -7.2595  -7.2571  -7.2570  -7.2508  -7.2497  -7.2495
 -7.2493  -7.2485  -7.2485  -7.2471  -7.2470  -7.2463  -7.2462  -7.2445
 -7.2347  -7.2343  -0.9696  -0.9239  -0.9231  -0.9032  -0.8786  -0.8685
 -0.8557  -0.8392  -0.8006  -0.7608  -0.7446  -0.7435  -0.6618  -0.6330
 -0.6312  -0.6113  -0.5601  -0.5501  -0.5241  -0.5011  -0.4942  -0.4810
 -0.4720  -0.4654  -0.4626  -0.4505  -0.4382  -0.4376  -0.4123  -0.4087
 -0.3970  -0.3881  -0.3814  -0.3637  -0.3587  -0.3567  -0.3545  -0.3488
 -0.3432  -0.3321  -0.3298  -0.3250  -0.3151  -0.2808  -0.2738  -0.2672
 -0.2656
 -- Virtual --
 -0.0620  -0.0607  -0.0578  -0.0441  -0.0384  -0.0144  -0.0075  -0.0018
  0.0047   0.0066   0.0117   0.0242   0.0270   0.0278   0.0320   0.0380
  0.0444   0.0502   0.0581   0.0601   0.0617   0.0676   0.0754   0.0804
  0.0820   0.0834   0.0862   0.0870   0.0954   0.0973   0.0982   0.1012
  0.1052   0.1056   0.1106   0.1139   0.1197   0.1200   0.1244   0.1254
  0.1268   0.1312   0.1319   0.1410   0.1419   0.1461   0.1503   0.1567
  0.1571   0.1621   0.1631   0.1640   0.1721   0.1813   0.1820   0.1843
  0.1899   0.1923   0.1935   0.1990   0.2022   0.2052   0.2123   0.2149
  0.2162   0.2230   0.2277   0.2317   0.2385   0.2450   0.2467   0.2535
  0.2559   0.2566   0.2592   0.2640   0.2656   0.2701   0.2767   0.2775
  0.2807   0.2834   0.2857   0.2907   0.2952   0.2962   0.2994   0.3041
  0.3078   0.3081   0.3216   0.3347   0.3410   0.3493   0.3596   0.3749
  0.3868   0.4182   0.4294   0.4305   0.4378   0.4401   0.4540   0.4559
  0.4623   0.4642   0.4744   0.4775   0.4788   0.4883   0.4903   0.5001
  0.5067   0.5096   0.5136   0.5177   0.5217   0.5356   0.5475   0.5652
  0.5656   0.5671   0.5749   0.5767   0.5837   0.5880   0.6024   0.6055
  0.6068   0.6100   0.6136   0.6198   0.6221   0.6335   0.6468   0.6538
  0.6622   0.6661   0.6740   0.6873   0.6916   0.6979   0.7113   0.7253
  0.7331   0.7572   0.7814   0.7903   0.7939   0.7978   0.8135   0.8248
  0.8285   0.8351   0.8380   0.8385   0.8406   0.8412   0.8443   0.8464
  0.8542   0.8579   0.8611   0.8651   0.8761   0.8762   0.8812   0.8943
  0.8963   0.8971   0.9033   0.9051   0.9104   0.9205   0.9250   0.9373
  0.9435   0.9469   0.9478   0.9506   0.9620   0.9720   0.9842   0.9926
  0.9971   0.9987   1.0156   1.0185   1.0359   1.0379   1.0515   1.0593
  1.0734   1.0872   1.1028   1.1037   1.1206   1.1609   1.1740   1.1884
  1.2012   1.2134   1.2521   1.2617   1.2680   1.2776   1.2783   1.2859
  1.2934   1.2993   1.3151   1.3178   1.3182   1.3620   1.3930   1.3943
  1.4087   1.4520   1.4679   1.4969   1.5003   1.5164   1.5443   1.5560
  1.5720   1.5931   1.6092   1.6480   1.6513   1.6533   1.6666   1.6895
  1.7001   1.7298   1.7392   1.7449   1.7790   1.7908   1.8121   1.8156
  1.8216   1.8313   1.8605   1.8633   1.8868   1.9076   1.9102   1.9299
  1.9413   1.9689   1.9831   1.9858   2.0289   2.0364   2.0510   2.1212
  2.1221   2.1436   2.2031   2.2243   2.2342   2.2343   2.2419   2.2564
  2.2713   2.2774   2.3071   2.3160   2.3217   2.3409   2.3504   2.3535
  2.3822   2.4050   2.4163   2.4196   2.4302   2.4405   2.4514   2.4568
  2.4863   2.5005   2.5251   2.5265   2.5566   2.5716   2.5824   2.6097
  2.6392   2.6421   2.6609   2.6676   2.6944   2.7110   2.7194   2.7398
  2.7508   2.7825   2.7849   2.7983   2.8105   2.8308   2.8375   2.8381
  2.8788   2.8976   2.9678   2.9912   3.0559   3.0698   3.1029   3.1168
  3.1237   3.1471   3.1484   3.2057   3.2321   3.2369   3.2781   3.3335
  3.3837   3.5006   3.5090   3.5278   3.5708   3.6532   3.7222   3.8364
  3.8853   3.9205   4.0239   4.0707   4.1359   4.3228   4.8049   4.8232
  9.7391   9.7856   9.8090   9.8161   9.8384   9.8626  23.2881  23.5806
 23.7717  23.8186  23.9078  23.9145  23.9247  23.9658  23.9970  24.0621
 24.0999  24.1672  25.7664  25.7884  25.8470  25.8586  25.9729  25.9782
 26.0895  26.1001  26.1923  26.2477  26.3406  26.3592  26.4807  26.5454
 26.6906  26.7719  26.8168  27.1433 215.7299 215.7807 215.8081 215.8167
215.8480 215.8710
 --------------------------------------------------------------

          Ground-State Mulliken Net Atomic Charges

     Atom                 Charge (a.u.)
  ----------------------------------------
      1 C                    -0.501692
      2 C                    -1.230149
      3 Cl                    0.604718
      4 C                     0.072595
      5 Cl                    0.630317
      6 C                     0.184861
      7 Cl                    0.677889
      8 C                     0.026903
      9 Cl                    0.630296
     10 C                    -1.260115
     11 Cl                    0.613049
     12 C                     0.702725
     13 C                    -1.249594
     14 Cl                    0.441176
     15 C                    -0.228034
     16 H                     0.209976
     17 C                    -0.224362
     18 H                     0.170229
     19 C                    -0.444156
     20 H                     0.174354
     21 C                    -0.195150
     22 H                     0.194164
  ----------------------------------------
  Sum of atomic charges =     0.000000

 -----------------------------------------------------------------
                    Cartesian Multipole Moments
 -----------------------------------------------------------------
    Charge (ESU x 10^10)
                 0.0000
    Dipole Moment (Debye)
         X       1.9202      Y       1.1896      Z      -1.6611
       Tot       2.8038
    Quadrupole Moments (Debye-Ang)
        XX    -137.4610     XY       0.4343     YY    -143.4573
        XZ      -6.7945     YZ      -2.2428     ZZ    -143.2867
    Octopole Moments (Debye-Ang^2)
       XXX     163.4448    XXY      23.2324    XYY      47.5192
       YYY      94.9745    XXZ     -68.3591    XYZ      -1.7152
       YYZ     -45.9729    XZZ      55.9124    YZZ      34.4376
       ZZZ    -120.1362
    Hexadecapole Moments (Debye-Ang^3)
      XXXX   -4806.5862   XXXY      18.0859   XXYY   -1016.1164
      XYYY      46.0799   YYYY   -1145.8370   XXXZ     596.9597
      XXYZ     -86.8370   XYYZ     227.5886   YYYZ    -324.5650
      XXZZ   -1284.4502   XYZZ      31.3602   YYZZ    -713.7869
      XZZZ     702.5413   YZZZ    -287.6870   ZZZZ   -3170.2872
 -----------------------------------------------------------------
 Calculating analytic gradient of the SCF energy
 Gradient of SCF Energy
            1           2           3           4           5           6
    1   0.0000087   0.0001571   0.0000226  -0.0000050  -0.0000506   0.0000151
    2  -0.0000404  -0.0001374   0.0001085  -0.0000221   0.0000291  -0.0000013
    3   0.0001129  -0.0001626  -0.0000409   0.0000107   0.0000258   0.0000353
            7           8           9          10          11          12
    1   0.0000197  -0.0000125   0.0000082   0.0000079  -0.0000344  -0.0000585
    2   0.0000560  -0.0000248  -0.0000015   0.0000148   0.0000142   0.0003628
    3   0.0000679   0.0000204  -0.0000306   0.0000234  -0.0000139   0.0000075
           13          14          15          16          17          18
    1   0.0000323  -0.0000433  -0.0000407  -0.0000065   0.0000039  -0.0000105
    2  -0.0001768  -0.0000544  -0.0000423  -0.0000026   0.0000424  -0.0000189
    3  -0.0000169   0.0000585   0.0000267  -0.0000011  -0.0000299  -0.0000184
           19          20          21          22
    1   0.0000350  -0.0000244  -0.0000251   0.0000010
    2  -0.0000299  -0.0000103  -0.0000742   0.0000091
    3  -0.0000462  -0.0000240   0.0000236  -0.0000285
 Max gradient component =       3.628E-04
 RMS gradient           =       6.898E-05
 Gradient time:  CPU 264.91 s  wall 264.92 s
 Geometry Optimization Parameters
   NAtoms,    NIC,     NZ,  NCons,   NDum,   NFix, NCnnct, MaxDiis
       22     163      22       0       0       0       0       0

 Cartesian Hessian Update
 Hessian updated using BFGS update


** GEOMETRY OPTIMIZATION IN DELOCALIZED INTERNAL COORDINATES **
   Searching for a Minimum

   Optimization Cycle:  14

                       Coordinates (Angstroms)
     ATOM                X               Y               Z
      1  C         0.0080127471   -0.0034939086    0.0176401965
      2  C        -0.0264420374    0.4058473097    1.3558929601
      3  Cl        1.4636554569    0.8679661628    2.1334079711
      4  C        -1.2277702102    0.4455161015    2.0739838357
      5  Cl       -1.2435942539    0.9544144751    3.7342110329
      6  C        -2.4215409740    0.0698841132    1.4431976940
      7  Cl       -3.9173335376    0.1116496347    2.3241504123
      8  C        -2.4093971418   -0.3390780513    0.1028751206
      9  Cl       -3.8877545375   -0.8021404192   -0.6815404543
     10  C        -1.1963146145   -0.3706380426   -0.5953232292
     11  Cl       -1.1683563132   -0.8825912867   -2.2616424188
     12  C         1.2919850859   -0.0357729591   -0.7429050660
     13  C         2.1042134633   -1.1739288476   -0.7701159510
     14  Cl        1.6269812447   -2.6163715914    0.1139053546
     15  C         3.2954066876   -1.1987184659   -1.4892213359
     16  H         3.9002769658   -2.0963308896   -1.4893546819
     17  C         3.6898871479   -0.0685682499   -2.1989218782
     18  H         4.6163757536   -0.0873102648   -2.7609387521
     19  C         2.8971141011    1.0772294963   -2.1857542712
     20  H         3.2004800173    1.9587417624   -2.7379299953
     21  C         1.7094069953    1.0887201827   -1.4622642286
     22  H         1.0885690564    1.9771908181   -1.4509241513
   Point Group: c1    Number of degrees of freedom:    60


   Energy is  -3221.122682548

 Hessian updated using BFGS update

 60 Hessian modes will be used to form the next step
  Hessian Eigenvalues:
     0.001748    0.016367    0.018261    0.020405    0.020983    0.021629
     0.023371    0.023662    0.023842    0.023967    0.024085    0.024091
     0.024112    0.024118    0.024137    0.024142    0.024148    0.024991
     0.029367    0.077124    0.159800    0.160015    0.160091    0.160182
     0.205278    0.220007    0.226047    0.230029    0.241045    0.246771
     0.249918    0.250051    0.250100    0.250244    0.255180    0.289077
     0.290799    0.300768    0.301014    0.301033    0.302058    0.320261
     0.342939    0.355304    0.356666    0.356675    0.356690    0.379804
     0.416149    0.426527    0.429681    0.457213    0.460329    0.469938
     0.471909    0.477111    0.479077    0.482466    0.518526    0.590201

 Minimum search - taking simple RFO step
 Searching for Lamda that Minimizes Along All modes
 Value Taken    Lamda =  -0.00000211
 Step Taken.  Stepsize is  0.007442

                             Maximum     Tolerance    Cnvgd?
         Gradient           0.000228      0.000300     YES
         Displacement       0.002965      0.001200      NO
         Energy change     -0.000006      0.000001      NO


 New Cartesian Coordinates Obtained by Inverse Iteration

 Displacement from previous Coordinates is:  0.022165
 ----------------------------------------------------------------
             Standard Nuclear Orientation (Angstroms)
    I     Atom           X                Y                Z
 ----------------------------------------------------------------
    1      C       0.0084076168    -0.0050270992     0.0184467613
    2      C      -0.0265997876     0.4053391118     1.3565689458
    3      Cl      1.4636380662     0.8642034844     2.1356935364
    4      C      -1.2283526093     0.4471461766     2.0737217143
    5      Cl     -1.2443805959     0.9564218889     3.7337945944
    6      C      -2.4220806078     0.0724614461     1.4424388684
    7      Cl     -3.9182693057     0.1156896725     2.3225835309
    8      C      -2.4094476382    -0.3379355712     0.1025732619
    9      Cl     -3.8878725608    -0.8007092564    -0.6818710429
   10      C      -1.1959386982    -0.3717305544    -0.5947672996
   11      Cl     -1.1671497500    -0.8865796610    -2.2601622358
   12      C       1.2922992504    -0.0377135318    -0.7424725527
   13      C       2.1055691484    -1.1748344953    -0.7705575554
   14      Cl      1.6298485729    -2.6180531119     0.1125348138
   15      C       3.2963897817    -1.1983801573    -1.4903945887
   16      H       3.9018572514    -2.0955983690    -1.4913490944
   17      C       3.6896567605    -0.0676247891    -2.1996428482
   18      H       4.6158867160    -0.0853141103    -2.7621164596
   19      C       2.8960449504     1.0775982175    -2.1852844538
   20      H       3.1986009418     1.9597079251    -2.7369473435
   21      C       1.7086705305     1.0876121522    -1.4613356334
   22      H       1.0870830693     1.9755377116    -1.4490267557
 ----------------------------------------------------------------
 Nuclear Repulsion Energy =        2108.61967798 hartrees
 There are       89 alpha and       89 beta electrons
 Applying Cartesian multipole field
    Component          Value
    ---------          -----
     (2,0,0)        1.00000E-11
     (0,2,0)        2.00000E-11
     (0,0,2)       -3.00000E-11
 Nucleus-field energy     =    -0.0000000186 hartrees
 Requested basis set is 6-311++G(d,p)
 There are 170 shells and 472 basis functions
 A cutoff of  1.0D-15 yielded  11021 shell pairs
 There are     93090 function pairs (    100129 Cartesian)
 Smallest overlap matrix eigenvalue = 1.17E-07
 Linear dependence detected in AO basis
 Number of orthogonalized atomic orbitals = 467
 Maximum deviation from orthogonality = 6.179E-10
 Guess from superposition of atomic densities
 Warning:  Energy on first SCF cycle will be non-variational
 SAD guess density has 178.000000 electrons

 -----------------------------------------------------------------------
  General SCF calculation program by
  Eric Jon Sundstrom, Paul Horn, Yuezhi Mao, Dmitri Zuev, Alec White,
  David Stuck, Shaama M.S., Shane Yost, Joonho Lee, David Small,
  Daniel Levine, Susi Lehtola, Hugh Burton, Evgeny Epifanovsky,
  Bang C. Huynh
 -----------------------------------------------------------------------
 Exchange:     0.2000 Hartree-Fock + 0.0800 Slater + 0.7200 B88
 Correlation:  0.1900 VWN1RPA + 0.8100 LYP
 Using SG-1 standard quadrature grid
 A restricted SCF calculation will be
 performed using DIIS
 SCF converges when DIIS error is below 1.0e-08
 ---------------------------------------
  Cycle       Energy         DIIS error
 ---------------------------------------
    1   -3225.3586424041      2.82e-02  
    2   -3220.9979464260      2.07e-03  
    3   -3220.9365585797      2.47e-03  
    4   -3221.1155229179      4.85e-04  
    5   -3221.1208189758      2.52e-04  
    6   -3221.1224658838      8.74e-05  
    7   -3221.1226545289      3.11e-05  
    8   -3221.1226805555      1.08e-05  
    9   -3221.1226836774      2.27e-06  
   10   -3221.1226837997      8.67e-07  
   11   -3221.1226838203      2.01e-07  
   12   -3221.1226838214      6.92e-08  
   13   -3221.1226838213      2.26e-08  
   14   -3221.1226838215      4.48e-09  Convergence criterion met
 ---------------------------------------
 SCF time:   CPU 739.44s  wall 739.00s 
 SCF   energy in the final basis set =    -3221.1226838215
 Total energy in the final basis set =    -3221.1226838215

 --------------------------------------------------------------

                    Orbital Energies (a.u.)
 --------------------------------------------------------------

 Alpha MOs
 -- Occupied --
********-101.5800-101.5799-101.5774-101.5774-101.5651 -10.2845 -10.2813
-10.2812 -10.2795 -10.2794 -10.2572 -10.2406 -10.2222 -10.2045 -10.2035
-10.2024 -10.1989  -9.4959  -9.4947  -9.4945  -9.4922  -9.4922  -9.4799
 -7.2609  -7.2597  -7.2595  -7.2571  -7.2570  -7.2508  -7.2497  -7.2495
 -7.2493  -7.2485  -7.2485  -7.2471  -7.2470  -7.2463  -7.2462  -7.2445
 -7.2347  -7.2343  -0.9696  -0.9239  -0.9231  -0.9033  -0.8786  -0.8685
 -0.8557  -0.8392  -0.8006  -0.7608  -0.7446  -0.7435  -0.6618  -0.6330
 -0.6312  -0.6113  -0.5601  -0.5501  -0.5241  -0.5011  -0.4942  -0.4810
 -0.4720  -0.4654  -0.4626  -0.4505  -0.4383  -0.4376  -0.4123  -0.4087
 -0.3970  -0.3881  -0.3814  -0.3637  -0.3587  -0.3567  -0.3545  -0.3488
 -0.3432  -0.3321  -0.3298  -0.3250  -0.3151  -0.2808  -0.2738  -0.2671
 -0.2656
 -- Virtual --
 -0.0621  -0.0607  -0.0578  -0.0441  -0.0384  -0.0144  -0.0075  -0.0018
  0.0047   0.0066   0.0117   0.0242   0.0270   0.0278   0.0320   0.0380
  0.0444   0.0502   0.0581   0.0601   0.0617   0.0676   0.0753   0.0804
  0.0820   0.0835   0.0862   0.0870   0.0955   0.0973   0.0982   0.1012
  0.1053   0.1056   0.1106   0.1139   0.1197   0.1200   0.1244   0.1254
  0.1268   0.1313   0.1319   0.1411   0.1420   0.1462   0.1503   0.1567
  0.1571   0.1621   0.1631   0.1640   0.1721   0.1813   0.1820   0.1843
  0.1899   0.1923   0.1935   0.1990   0.2022   0.2051   0.2123   0.2149
  0.2163   0.2230   0.2277   0.2318   0.2385   0.2451   0.2467   0.2535
  0.2559   0.2566   0.2592   0.2639   0.2657   0.2702   0.2767   0.2775
  0.2807   0.2833   0.2857   0.2907   0.2952   0.2962   0.2993   0.3041
  0.3078   0.3082   0.3216   0.3346   0.3410   0.3493   0.3596   0.3749
  0.3868   0.4181   0.4294   0.4305   0.4378   0.4401   0.4539   0.4559
  0.4623   0.4642   0.4745   0.4775   0.4789   0.4883   0.4904   0.5001
  0.5068   0.5096   0.5135   0.5175   0.5216   0.5357   0.5475   0.5653
  0.5657   0.5670   0.5749   0.5767   0.5837   0.5879   0.6023   0.6055
  0.6069   0.6100   0.6136   0.6197   0.6221   0.6334   0.6468   0.6539
  0.6622   0.6661   0.6741   0.6872   0.6915   0.6978   0.7113   0.7254
  0.7331   0.7571   0.7814   0.7902   0.7939   0.7977   0.8136   0.8249
  0.8286   0.8350   0.8380   0.8385   0.8406   0.8411   0.8443   0.8464
  0.8542   0.8580   0.8611   0.8651   0.8760   0.8763   0.8811   0.8944
  0.8962   0.8971   0.9033   0.9052   0.9105   0.9204   0.9248   0.9374
  0.9435   0.9469   0.9478   0.9506   0.9620   0.9721   0.9842   0.9926
  0.9971   0.9987   1.0155   1.0184   1.0360   1.0379   1.0515   1.0592
  1.0733   1.0872   1.1027   1.1036   1.1206   1.1609   1.1740   1.1885
  1.2011   1.2134   1.2522   1.2618   1.2681   1.2775   1.2783   1.2860
  1.2934   1.2994   1.3151   1.3175   1.3181   1.3619   1.3929   1.3943
  1.4087   1.4521   1.4679   1.4969   1.5003   1.5165   1.5443   1.5560
  1.5719   1.5930   1.6091   1.6480   1.6514   1.6533   1.6665   1.6895
  1.7001   1.7298   1.7390   1.7449   1.7791   1.7908   1.8120   1.8156
  1.8217   1.8313   1.8605   1.8634   1.8867   1.9075   1.9102   1.9298
  1.9414   1.9689   1.9832   1.9858   2.0289   2.0364   2.0511   2.1212
  2.1222   2.1436   2.2031   2.2242   2.2342   2.2344   2.2419   2.2564
  2.2713   2.2775   2.3072   2.3160   2.3217   2.3409   2.3504   2.3535
  2.3824   2.4049   2.4163   2.4196   2.4302   2.4404   2.4514   2.4568
  2.4864   2.5005   2.5250   2.5264   2.5568   2.5715   2.5825   2.6096
  2.6391   2.6421   2.6607   2.6675   2.6944   2.7110   2.7194   2.7398
  2.7508   2.7825   2.7850   2.7983   2.8105   2.8307   2.8375   2.8381
  2.8790   2.8976   2.9677   2.9912   3.0558   3.0699   3.1028   3.1167
  3.1237   3.1470   3.1485   3.2058   3.2320   3.2369   3.2781   3.3335
  3.3839   3.5005   3.5089   3.5278   3.5708   3.6532   3.7222   3.8364
  3.8853   3.9204   4.0239   4.0707   4.1359   4.3228   4.8048   4.8232
  9.7391   9.7856   9.8090   9.8161   9.8384   9.8625  23.2881  23.5805
 23.7716  23.8186  23.9077  23.9146  23.9247  23.9659  23.9969  24.0622
 24.0998  24.1673  25.7664  25.7883  25.8471  25.8586  25.9729  25.9782
 26.0895  26.1000  26.1923  26.2476  26.3407  26.3592  26.4804  26.5453
 26.6908  26.7718  26.8167  27.1430 215.7299 215.7807 215.8081 215.8168
215.8480 215.8709
 --------------------------------------------------------------

          Ground-State Mulliken Net Atomic Charges

     Atom                 Charge (a.u.)
  ----------------------------------------
      1 C                    -0.505089
      2 C                    -1.232137
      3 Cl                    0.604742
      4 C                     0.071294
      5 Cl                    0.630239
      6 C                     0.183902
      7 Cl                    0.677833
      8 C                     0.030470
      9 Cl                    0.630132
     10 C                    -1.260681
     11 Cl                    0.613438
     12 C                     0.702884
     13 C                    -1.241175
     14 Cl                    0.441698
     15 C                    -0.228158
     16 H                     0.209934
     17 C                    -0.223702
     18 H                     0.170208
     19 C                    -0.445150
     20 H                     0.174333
     21 C                    -0.199210
     22 H                     0.194194
  ----------------------------------------
  Sum of atomic charges =     0.000000

 -----------------------------------------------------------------
                    Cartesian Multipole Moments
 -----------------------------------------------------------------
    Charge (ESU x 10^10)
                -0.0000
    Dipole Moment (Debye)
         X       1.9186      Y       1.1904      Z      -1.6604
       Tot       2.8027
    Quadrupole Moments (Debye-Ang)
        XX    -137.4640     XY       0.4377     YY    -143.4626
        XZ      -6.7957     YZ      -2.2414     ZZ    -143.2844
    Octopole Moments (Debye-Ang^2)
       XXX     163.3440    XXY      23.2647    XYY      47.4715
       YYY      95.0427    XXZ     -68.3618    XYZ      -1.7154
       YYZ     -45.9767    XZZ      55.9078    YZZ      34.4457
       ZZZ    -120.1275
    Hexadecapole Moments (Debye-Ang^3)
      XXXX   -4807.9157   XXXY      19.7020   XXYY   -1016.5901
      XYYY      47.7506   YYYY   -1146.7608   XXXZ     596.9715
      XXYZ     -87.1557   XYYZ     227.5982   YYYZ    -325.5279
      XXZZ   -1284.5426   XYZZ      31.8575   YYZZ    -713.8196
      XZZZ     702.5947   YZZZ    -288.5712   ZZZZ   -3169.7838
 -----------------------------------------------------------------
 Calculating analytic gradient of the SCF energy
 Gradient of SCF Energy
            1           2           3           4           5           6
    1   0.0000184   0.0000556  -0.0000054  -0.0000298  -0.0000235   0.0000374
    2   0.0000074  -0.0000343   0.0000645   0.0000034   0.0000095   0.0000345
    3   0.0000416  -0.0000334   0.0000170  -0.0000072   0.0000123   0.0000446
            7           8           9          10          11          12
    1   0.0000327   0.0000105  -0.0000028  -0.0000036   0.0000005  -0.0000486
    2   0.0000286   0.0000001  -0.0000014   0.0000169  -0.0000038   0.0000671
    3   0.0000554   0.0000046   0.0000107   0.0000171   0.0000022  -0.0000621
           13          14          15          16          17          18
    1   0.0000433  -0.0000078  -0.0000371  -0.0000030  -0.0000141  -0.0000105
    2  -0.0000745   0.0000331  -0.0000241  -0.0000070   0.0000159  -0.0000189
    3   0.0000033  -0.0000136   0.0000110  -0.0000056  -0.0000260  -0.0000163
           19          20          21          22
    1   0.0000251  -0.0000137  -0.0000168  -0.0000067
    2  -0.0000329  -0.0000151  -0.0000667  -0.0000024
    3  -0.0000224  -0.0000225   0.0000059  -0.0000166
 Max gradient component =       7.447E-05
 RMS gradient           =       2.910E-05
 Gradient time:  CPU 276.28 s  wall 276.30 s
 Geometry Optimization Parameters
   NAtoms,    NIC,     NZ,  NCons,   NDum,   NFix, NCnnct, MaxDiis
       22     163      22       0       0       0       0       0

 Cartesian Hessian Update
 Hessian updated using BFGS update


** GEOMETRY OPTIMIZATION IN DELOCALIZED INTERNAL COORDINATES **
   Searching for a Minimum

   Optimization Cycle:  15

                       Coordinates (Angstroms)
     ATOM                X               Y               Z
      1  C         0.0084076168   -0.0050270992    0.0184467613
      2  C        -0.0265997876    0.4053391118    1.3565689458
      3  Cl        1.4636380662    0.8642034844    2.1356935364
      4  C        -1.2283526093    0.4471461766    2.0737217143
      5  Cl       -1.2443805959    0.9564218889    3.7337945944
      6  C        -2.4220806078    0.0724614461    1.4424388684
      7  Cl       -3.9182693057    0.1156896725    2.3225835309
      8  C        -2.4094476382   -0.3379355712    0.1025732619
      9  Cl       -3.8878725608   -0.8007092564   -0.6818710429
     10  C        -1.1959386982   -0.3717305544   -0.5947672996
     11  Cl       -1.1671497500   -0.8865796610   -2.2601622358
     12  C         1.2922992504   -0.0377135318   -0.7424725527
     13  C         2.1055691484   -1.1748344953   -0.7705575554
     14  Cl        1.6298485729   -2.6180531119    0.1125348138
     15  C         3.2963897817   -1.1983801573   -1.4903945887
     16  H         3.9018572514   -2.0955983690   -1.4913490944
     17  C         3.6896567605   -0.0676247891   -2.1996428482
     18  H         4.6158867160   -0.0853141103   -2.7621164596
     19  C         2.8960449504    1.0775982175   -2.1852844538
     20  H         3.1986009418    1.9597079251   -2.7369473435
     21  C         1.7086705305    1.0876121522   -1.4613356334
     22  H         1.0870830693    1.9755377116   -1.4490267557
   Point Group: c1    Number of degrees of freedom:    60


   Energy is  -3221.122683822

 Hessian updated using BFGS update

 60 Hessian modes will be used to form the next step
  Hessian Eigenvalues:
     0.001756    0.013251    0.018231    0.019487    0.020922    0.021380
     0.023391    0.023658    0.023797    0.023884    0.024089    0.024094
     0.024105    0.024115    0.024119    0.024140    0.024144    0.025502
     0.029466    0.085162    0.159163    0.160022    0.160091    0.160228
     0.190769    0.220004    0.225974    0.231694    0.240815    0.246767
     0.249911    0.250066    0.250132    0.250981    0.258811    0.288097
     0.293261    0.300790    0.301012    0.301036    0.302559    0.321229
     0.338378    0.355307    0.356665    0.356677    0.356700    0.380287
     0.417530    0.426494    0.429316    0.456811    0.460758    0.470046
     0.474271    0.476670    0.479076    0.483845    0.504981    0.592025

 Minimum search - taking simple RFO step
 Searching for Lamda that Minimizes Along All modes
 Value Taken    Lamda =   0.00000000
 Step Taken.  Stepsize is  0.006425

                             Maximum     Tolerance    Cnvgd?
         Gradient           0.000119      0.000300     YES
         Displacement       0.003742      0.001200      NO
         Energy change     -0.000001      0.000001      NO


 New Cartesian Coordinates Obtained by Inverse Iteration

 Displacement from previous Coordinates is:  0.014792
 ----------------------------------------------------------------
             Standard Nuclear Orientation (Angstroms)
    I     Atom           X                Y                Z
 ----------------------------------------------------------------
    1      C       0.0084477884    -0.0064572568     0.0186108186
    2      C      -0.0264916586     0.4041593815     1.3566590099
    3      Cl      1.4644003364     0.8606245628     2.1359634215
    4      C      -1.2282930310     0.4475589902     2.0735079156
    5      Cl     -1.2437134644     0.9578379412     3.7332608567
    6      C      -2.4222689388     0.0737559315     1.4419962607
    7      Cl     -3.9189088138     0.1187858924     2.3212651004
    8      C      -2.4096248541    -0.3374025036     0.1023829768
    9      Cl     -3.8884086553    -0.7992173827    -0.6819281097
   10      C      -1.1959933397    -0.3726101422    -0.5947096893
   11      Cl     -1.1671489825    -0.8883905882    -2.2597941408
   12      C       1.2924233801    -0.0387707511    -0.7421337124
   13      C       2.1063610860    -1.1752743676    -0.7704832570
   14      Cl      1.6317536884    -2.6188526618     0.1127242183
   15      C       3.2971180107    -1.1979287715    -1.4905274010
   16      H       3.9031108171    -2.0947938621    -1.4917191999
   17      C       3.6895087376    -0.0668299464    -2.1996603253
   18      H       4.6156360216    -0.0838287953    -2.7623243411
   19      C       2.8951670064     1.0779443526    -2.1849859220
   20      H       3.1971527331     1.9603260763    -2.7365291290
   21      C       1.7079352402     1.0870604661    -1.4608707154
   22      H       1.0856979950     1.9745205146    -1.4482764718
 ----------------------------------------------------------------
 Nuclear Repulsion Energy =        2108.59187395 hartrees
 There are       89 alpha and       89 beta electrons
 Applying Cartesian multipole field
    Component          Value
    ---------          -----
     (2,0,0)        1.00000E-11
     (0,2,0)        2.00000E-11
     (0,0,2)       -3.00000E-11
 Nucleus-field energy     =    -0.0000000185 hartrees
 Requested basis set is 6-311++G(d,p)
 There are 170 shells and 472 basis functions
 A cutoff of  1.0D-15 yielded  11021 shell pairs
 There are     93089 function pairs (    100128 Cartesian)
 Smallest overlap matrix eigenvalue = 1.17E-07
 Linear dependence detected in AO basis
 Number of orthogonalized atomic orbitals = 467
 Maximum deviation from orthogonality = 2.583E-10
 Guess from superposition of atomic densities
 Warning:  Energy on first SCF cycle will be non-variational
 SAD guess density has 178.000000 electrons

 -----------------------------------------------------------------------
  General SCF calculation program by
  Eric Jon Sundstrom, Paul Horn, Yuezhi Mao, Dmitri Zuev, Alec White,
  David Stuck, Shaama M.S., Shane Yost, Joonho Lee, David Small,
  Daniel Levine, Susi Lehtola, Hugh Burton, Evgeny Epifanovsky,
  Bang C. Huynh
 -----------------------------------------------------------------------
 Exchange:     0.2000 Hartree-Fock + 0.0800 Slater + 0.7200 B88
 Correlation:  0.1900 VWN1RPA + 0.8100 LYP
 Using SG-1 standard quadrature grid
 A restricted SCF calculation will be
 performed using DIIS
 SCF converges when DIIS error is below 1.0e-08
 ---------------------------------------
  Cycle       Energy         DIIS error
 ---------------------------------------
    1   -3225.3586667223      2.82e-02  
    2   -3220.9979488389      2.07e-03  
    3   -3220.9365454571      2.47e-03  
    4   -3221.1155177880      4.85e-04  
    5   -3221.1208169703      2.52e-04  
    6   -3221.1224660290      8.74e-05  
    7   -3221.1226547463      3.11e-05  
    8   -3221.1226808244      1.08e-05  
    9   -3221.1226839437      2.27e-06  
   10   -3221.1226840659      8.67e-07  
   11   -3221.1226840867      2.01e-07  
   12   -3221.1226840877      6.92e-08  
   13   -3221.1226840879      2.26e-08  
   14   -3221.1226840878      4.46e-09  Convergence criterion met
 ---------------------------------------
 SCF time:   CPU 766.82s  wall 767.00s 
 SCF   energy in the final basis set =    -3221.1226840878
 Total energy in the final basis set =    -3221.1226840878

 --------------------------------------------------------------

                    Orbital Energies (a.u.)
 --------------------------------------------------------------

 Alpha MOs
 -- Occupied --
********-101.5800-101.5799-101.5774-101.5774-101.5651 -10.2845 -10.2813
-10.2813 -10.2795 -10.2795 -10.2572 -10.2406 -10.2222 -10.2045 -10.2036
-10.2024 -10.1989  -9.4959  -9.4947  -9.4945  -9.4922  -9.4922  -9.4799
 -7.2609  -7.2597  -7.2595  -7.2571  -7.2570  -7.2508  -7.2497  -7.2495
 -7.2493  -7.2486  -7.2485  -7.2471  -7.2470  -7.2463  -7.2462  -7.2445
 -7.2347  -7.2343  -0.9696  -0.9239  -0.9231  -0.9033  -0.8786  -0.8685
 -0.8557  -0.8392  -0.8006  -0.7608  -0.7446  -0.7435  -0.6618  -0.6330
 -0.6312  -0.6113  -0.5601  -0.5501  -0.5242  -0.5011  -0.4942  -0.4810
 -0.4720  -0.4654  -0.4626  -0.4505  -0.4383  -0.4376  -0.4123  -0.4087
 -0.3970  -0.3881  -0.3814  -0.3637  -0.3587  -0.3567  -0.3545  -0.3488
 -0.3432  -0.3321  -0.3298  -0.3251  -0.3151  -0.2808  -0.2738  -0.2671
 -0.2656
 -- Virtual --
 -0.0621  -0.0607  -0.0578  -0.0441  -0.0384  -0.0144  -0.0075  -0.0018
  0.0047   0.0066   0.0117   0.0242   0.0270   0.0278   0.0319   0.0380
  0.0444   0.0501   0.0581   0.0602   0.0617   0.0676   0.0753   0.0804
  0.0820   0.0835   0.0862   0.0870   0.0955   0.0973   0.0981   0.1012
  0.1053   0.1056   0.1106   0.1139   0.1197   0.1200   0.1244   0.1254
  0.1268   0.1313   0.1319   0.1411   0.1420   0.1462   0.1503   0.1567
  0.1571   0.1621   0.1631   0.1640   0.1721   0.1812   0.1820   0.1844
  0.1898   0.1923   0.1934   0.1990   0.2022   0.2051   0.2123   0.2148
  0.2163   0.2230   0.2277   0.2318   0.2385   0.2451   0.2467   0.2535
  0.2559   0.2566   0.2592   0.2639   0.2657   0.2702   0.2767   0.2775
  0.2807   0.2833   0.2857   0.2907   0.2952   0.2962   0.2993   0.3041
  0.3078   0.3082   0.3216   0.3346   0.3410   0.3493   0.3596   0.3749
  0.3868   0.4181   0.4294   0.4305   0.4377   0.4401   0.4538   0.4558
  0.4622   0.4641   0.4746   0.4775   0.4788   0.4883   0.4904   0.5001
  0.5068   0.5096   0.5135   0.5175   0.5216   0.5357   0.5474   0.5653
  0.5658   0.5670   0.5749   0.5767   0.5837   0.5879   0.6023   0.6055
  0.6069   0.6100   0.6136   0.6196   0.6221   0.6334   0.6467   0.6539
  0.6622   0.6662   0.6741   0.6872   0.6915   0.6978   0.7113   0.7254
  0.7331   0.7571   0.7814   0.7902   0.7939   0.7977   0.8136   0.8248
  0.8286   0.8350   0.8379   0.8386   0.8406   0.8411   0.8443   0.8464
  0.8542   0.8580   0.8611   0.8651   0.8760   0.8763   0.8811   0.8944
  0.8962   0.8970   0.9033   0.9052   0.9105   0.9203   0.9247   0.9374
  0.9436   0.9469   0.9478   0.9506   0.9620   0.9721   0.9842   0.9926
  0.9971   0.9987   1.0155   1.0184   1.0361   1.0379   1.0515   1.0592
  1.0732   1.0873   1.1027   1.1036   1.1206   1.1609   1.1740   1.1885
  1.2010   1.2135   1.2523   1.2618   1.2680   1.2775   1.2783   1.2860
  1.2933   1.2994   1.3151   1.3173   1.3181   1.3619   1.3929   1.3943
  1.4087   1.4522   1.4679   1.4970   1.5002   1.5165   1.5443   1.5560
  1.5719   1.5930   1.6091   1.6480   1.6514   1.6533   1.6665   1.6895
  1.7001   1.7298   1.7389   1.7449   1.7791   1.7908   1.8120   1.8156
  1.8217   1.8313   1.8605   1.8634   1.8867   1.9075   1.9102   1.9299
  1.9414   1.9689   1.9832   1.9858   2.0289   2.0364   2.0511   2.1212
  2.1222   2.1436   2.2032   2.2242   2.2342   2.2344   2.2419   2.2564
  2.2713   2.2776   2.3072   2.3160   2.3217   2.3408   2.3504   2.3535
  2.3825   2.4049   2.4163   2.4195   2.4302   2.4404   2.4515   2.4568
  2.4864   2.5005   2.5249   2.5264   2.5568   2.5715   2.5825   2.6095
  2.6390   2.6421   2.6607   2.6675   2.6944   2.7110   2.7194   2.7398
  2.7507   2.7825   2.7850   2.7983   2.8105   2.8307   2.8374   2.8381
  2.8791   2.8976   2.9677   2.9912   3.0558   3.0698   3.1028   3.1167
  3.1237   3.1469   3.1486   3.2058   3.2319   3.2369   3.2781   3.3335
  3.3840   3.5005   3.5089   3.5279   3.5708   3.6532   3.7222   3.8365
  3.8853   3.9204   4.0239   4.0707   4.1359   4.3228   4.8048   4.8232
  9.7391   9.7856   9.8090   9.8161   9.8383   9.8626  23.2881  23.5805
 23.7715  23.8186  23.9077  23.9147  23.9248  23.9659  23.9968  24.0623
 24.0998  24.1672  25.7664  25.7883  25.8471  25.8586  25.9729  25.9782
 26.0896  26.0999  26.1923  26.2475  26.3407  26.3592  26.4802  26.5452
 26.6910  26.7717  26.8167  27.1429 215.7299 215.7807 215.8081 215.8168
215.8480 215.8710
 --------------------------------------------------------------

          Ground-State Mulliken Net Atomic Charges

     Atom                 Charge (a.u.)
  ----------------------------------------
      1 C                    -0.505689
      2 C                    -1.233421
      3 Cl                    0.605069
      4 C                     0.073869
      5 Cl                    0.630033
      6 C                     0.183532
      7 Cl                    0.677774
      8 C                     0.028777
      9 Cl                    0.630143
     10 C                    -1.260810
     11 Cl                    0.613557
     12 C                     0.702262
     13 C                    -1.237893
     14 Cl                    0.441729
     15 C                    -0.227312
     16 H                     0.209903
     17 C                    -0.223391
     18 H                     0.170198
     19 C                    -0.445479
     20 H                     0.174333
     21 C                    -0.201378
     22 H                     0.194195
  ----------------------------------------
  Sum of atomic charges =     0.000000

 -----------------------------------------------------------------
                    Cartesian Multipole Moments
 -----------------------------------------------------------------
    Charge (ESU x 10^10)
                 0.0000
    Dipole Moment (Debye)
         X       1.9176      Y       1.1913      Z      -1.6604
       Tot       2.8024
    Quadrupole Moments (Debye-Ang)
        XX    -137.4639     XY       0.4403     YY    -143.4665
        XZ      -6.7941     YZ      -2.2425     ZZ    -143.2856
    Octopole Moments (Debye-Ang^2)
       XXX     163.2521    XXY      23.2849    XYY      47.4321
       YYY      95.0807    XXZ     -68.3498    XYZ      -1.7207
       YYZ     -45.9614    XZZ      55.8991    YZZ      34.4600
       ZZZ    -120.1025
    Hexadecapole Moments (Debye-Ang^3)
      XXXX   -4808.9133   XXXY      20.7612   XXYY   -1016.9002
      XYYY      48.8830   YYYY   -1146.9229   XXXZ     596.5446
      XXYZ     -87.2607   XYYZ     227.4396   YYYZ    -325.8053
      XXZZ   -1284.6552   XYZZ      32.2070   YYZZ    -713.6535
      XZZZ     702.2386   YZZZ    -288.7974   ZZZZ   -3168.9189
 -----------------------------------------------------------------
 Calculating analytic gradient of the SCF energy
 Gradient of SCF Energy
            1           2           3           4           5           6
    1   0.0000205   0.0000071   0.0000111   0.0000137   0.0000408   0.0000018
    2   0.0000002   0.0000026   0.0000263   0.0000149   0.0000252   0.0000171
    3   0.0000155  -0.0000031  -0.0000053  -0.0000016   0.0000100   0.0000159
            7           8           9          10          11          12
    1  -0.0000015   0.0000009  -0.0000170  -0.0000078   0.0000092  -0.0000053
    2   0.0000065   0.0000047   0.0000116   0.0000063  -0.0000076  -0.0000037
    3  -0.0000055   0.0000085   0.0000506   0.0000138   0.0000059   0.0000026
           13          14          15          16          17          18
    1   0.0000146  -0.0000096  -0.0000169  -0.0000081  -0.0000085  -0.0000114
    2  -0.0000276   0.0000164  -0.0000085  -0.0000111  -0.0000067  -0.0000182
    3  -0.0000044   0.0000057  -0.0000016  -0.0000050  -0.0000187  -0.0000177
           19          20          21          22
    1  -0.0000034  -0.0000095  -0.0000123  -0.0000084
    2  -0.0000127  -0.0000152  -0.0000150  -0.0000055
    3  -0.0000211  -0.0000220  -0.0000080  -0.0000148
 Max gradient component =       5.062E-05
 RMS gradient           =       1.455E-05
 Gradient time:  CPU 274.57 s  wall 274.59 s
 Geometry Optimization Parameters
   NAtoms,    NIC,     NZ,  NCons,   NDum,   NFix, NCnnct, MaxDiis
       22     163      22       0       0       0       0       0

 Cartesian Hessian Update
 Hessian updated using BFGS update


** GEOMETRY OPTIMIZATION IN DELOCALIZED INTERNAL COORDINATES **
   Searching for a Minimum

   Optimization Cycle:  16

                       Coordinates (Angstroms)
     ATOM                X               Y               Z
      1  C         0.0084477884   -0.0064572568    0.0186108186
      2  C        -0.0264916586    0.4041593815    1.3566590099
      3  Cl        1.4644003364    0.8606245628    2.1359634215
      4  C        -1.2282930310    0.4475589902    2.0735079156
      5  Cl       -1.2437134644    0.9578379412    3.7332608567
      6  C        -2.4222689388    0.0737559315    1.4419962607
      7  Cl       -3.9189088138    0.1187858924    2.3212651004
      8  C        -2.4096248541   -0.3374025036    0.1023829768
      9  Cl       -3.8884086553   -0.7992173827   -0.6819281097
     10  C        -1.1959933397   -0.3726101422   -0.5947096893
     11  Cl       -1.1671489825   -0.8883905882   -2.2597941408
     12  C         1.2924233801   -0.0387707511   -0.7421337124
     13  C         2.1063610860   -1.1752743676   -0.7704832570
     14  Cl        1.6317536884   -2.6188526618    0.1127242183
     15  C         3.2971180107   -1.1979287715   -1.4905274010
     16  H         3.9031108171   -2.0947938621   -1.4917191999
     17  C         3.6895087376   -0.0668299464   -2.1996603253
     18  H         4.6156360216   -0.0838287953   -2.7623243411
     19  C         2.8951670064    1.0779443526   -2.1849859220
     20  H         3.1971527331    1.9603260763   -2.7365291290
     21  C         1.7079352402    1.0870604661   -1.4608707154
     22  H         1.0856979950    1.9745205146   -1.4482764718
   Point Group: c1    Number of degrees of freedom:    60


   Energy is  -3221.122684088

 Hessian updated using BFGS update

 60 Hessian modes will be used to form the next step
  Hessian Eigenvalues:
     0.001714    0.012095    0.018299    0.018936    0.020829    0.021331
     0.023353    0.023636    0.023689    0.023861    0.024081    0.024092
     0.024103    0.024115    0.024119    0.024142    0.024149    0.025510
     0.029458    0.085284    0.159129    0.160020    0.160100    0.160229
     0.193171    0.220034    0.225282    0.230934    0.240558    0.247086
     0.249906    0.250081    0.250152    0.255772    0.257493    0.288938
     0.294662    0.300878    0.301024    0.301198    0.303142    0.321197
     0.355255    0.356665    0.356669    0.356677    0.369150    0.378764
     0.418025    0.427126    0.428986    0.455379    0.461795    0.470071
     0.474204    0.476396    0.479080    0.487016    0.530343    0.590906

 Minimum search - taking simple RFO step
 Searching for Lamda that Minimizes Along All modes
 Value Taken    Lamda =   0.00000000
 Step Taken.  Stepsize is  0.001609

                             Maximum     Tolerance    Cnvgd?
         Gradient           0.000090      0.000300     YES
         Displacement       0.000867      0.001200     YES
         Energy change     -0.000000      0.000001     YES

 Final energy is   -3221.1226840877748     


 ******************************
 **  OPTIMIZATION CONVERGED  **
 ******************************

                       Coordinates (Angstroms)
     ATOM                X               Y               Z
      1  C         0.0084477884   -0.0064572568    0.0186108186
      2  C        -0.0264916586    0.4041593815    1.3566590099
      3  Cl        1.4644003364    0.8606245628    2.1359634215
      4  C        -1.2282930310    0.4475589902    2.0735079156
      5  Cl       -1.2437134644    0.9578379412    3.7332608567
      6  C        -2.4222689388    0.0737559315    1.4419962607
      7  Cl       -3.9189088138    0.1187858924    2.3212651004
      8  C        -2.4096248541   -0.3374025036    0.1023829768
      9  Cl       -3.8884086553   -0.7992173827   -0.6819281097
     10  C        -1.1959933397   -0.3726101422   -0.5947096893
     11  Cl       -1.1671489825   -0.8883905882   -2.2597941408
     12  C         1.2924233801   -0.0387707511   -0.7421337124
     13  C         2.1063610860   -1.1752743676   -0.7704832570
     14  Cl        1.6317536884   -2.6188526618    0.1127242183
     15  C         3.2971180107   -1.1979287715   -1.4905274010
     16  H         3.9031108171   -2.0947938621   -1.4917191999
     17  C         3.6895087376   -0.0668299464   -2.1996603253
     18  H         4.6156360216   -0.0838287953   -2.7623243411
     19  C         2.8951670064    1.0779443526   -2.1849859220
     20  H         3.1971527331    1.9603260763   -2.7365291290
     21  C         1.7079352402    1.0870604661   -1.4608707154
     22  H         1.0856979950    1.9745205146   -1.4482764718

Z-matrix Print:
$molecule
0 1
Cl
C  1 1.743378
C  2 1.400028 1 119.823820
C  2 1.400324 1 118.779667 3 179.709416 0
C  4 1.400071 2 118.281507 1 -179.905302 0
C  5 1.400029 4 121.322530 2 0.185568 0
C  3 1.401348 2 119.418064 1 179.760873 0
C  4 1.492772 2 120.726770 1 0.805841 0
C  8 1.398191 4 121.913602 2 -90.720818 0
C  9 1.391718 8 121.452980 4 179.548914 0
H  10 1.082403 9 119.542823 8 -179.947690 0
C  10 1.391483 9 119.453132 8 -0.028996 0
H  12 1.083786 10 119.524934 9 -179.883614 0
C  12 1.393450 10 120.111765 9 0.095820 0
H  14 1.083509 12 120.318048 10 -179.956919 0
C  14 1.390664 12 119.836927 10 -0.071946 0
H  16 1.083939 14 120.098918 12 -179.865796 0
Cl 7 1.736396 3 119.963870 2 -179.840095 0
Cl 3 1.736438 2 120.441045 1 -0.202566 0
Cl 6 1.736491 5 120.406336 4 179.883221 0
Cl 5 1.743111 4 118.863736 2 179.892791 0
Cl 9 1.757619 8 120.014769 4 -0.305225 0
$end


 --------------------------------------------------------------

                    Orbital Energies (a.u.)
 --------------------------------------------------------------

 Alpha MOs
 -- Occupied --
********-101.5800-101.5799-101.5774-101.5774-101.5651 -10.2845 -10.2813
-10.2813 -10.2795 -10.2795 -10.2572 -10.2406 -10.2222 -10.2045 -10.2036
-10.2024 -10.1989  -9.4959  -9.4947  -9.4945  -9.4922  -9.4922  -9.4799
 -7.2609  -7.2597  -7.2595  -7.2571  -7.2570  -7.2508  -7.2497  -7.2495
 -7.2493  -7.2486  -7.2485  -7.2471  -7.2470  -7.2463  -7.2462  -7.2445
 -7.2347  -7.2343  -0.9696  -0.9239  -0.9231  -0.9033  -0.8786  -0.8685
 -0.8557  -0.8392  -0.8006  -0.7608  -0.7446  -0.7435  -0.6618  -0.6330
 -0.6312  -0.6113  -0.5601  -0.5501  -0.5242  -0.5011  -0.4942  -0.4810
 -0.4720  -0.4654  -0.4626  -0.4505  -0.4383  -0.4376  -0.4123  -0.4087
 -0.3970  -0.3881  -0.3814  -0.3637  -0.3587  -0.3567  -0.3545  -0.3488
 -0.3432  -0.3321  -0.3298  -0.3251  -0.3151  -0.2808  -0.2738  -0.2671
 -0.2656
 -- Virtual --
 -0.0621  -0.0607  -0.0578  -0.0441  -0.0384  -0.0144  -0.0075  -0.0018
  0.0047   0.0066   0.0117   0.0242   0.0270   0.0278   0.0319   0.0380
  0.0444   0.0501   0.0581   0.0602   0.0617   0.0676   0.0753   0.0804
  0.0820   0.0835   0.0862   0.0870   0.0955   0.0973   0.0981   0.1012
  0.1053   0.1056   0.1106   0.1139   0.1197   0.1200   0.1244   0.1254
  0.1268   0.1313   0.1319   0.1411   0.1420   0.1462   0.1503   0.1567
  0.1571   0.1621   0.1631   0.1640   0.1721   0.1812   0.1820   0.1844
  0.1898   0.1923   0.1934   0.1990   0.2022   0.2051   0.2123   0.2148
  0.2163   0.2230   0.2277   0.2318   0.2385   0.2451   0.2467   0.2535
  0.2559   0.2566   0.2592   0.2639   0.2657   0.2702   0.2767   0.2775
  0.2807   0.2833   0.2857   0.2907   0.2952   0.2962   0.2993   0.3041
  0.3078   0.3082   0.3216   0.3346   0.3410   0.3493   0.3596   0.3749
  0.3868   0.4181   0.4294   0.4305   0.4377   0.4401   0.4538   0.4558
  0.4622   0.4641   0.4746   0.4775   0.4788   0.4883   0.4904   0.5001
  0.5068   0.5096   0.5135   0.5175   0.5216   0.5357   0.5474   0.5653
  0.5658   0.5670   0.5749   0.5767   0.5837   0.5879   0.6023   0.6055
  0.6069   0.6100   0.6136   0.6196   0.6221   0.6334   0.6467   0.6539
  0.6622   0.6662   0.6741   0.6872   0.6915   0.6978   0.7113   0.7254
  0.7331   0.7571   0.7814   0.7902   0.7939   0.7977   0.8136   0.8248
  0.8286   0.8350   0.8379   0.8386   0.8406   0.8411   0.8443   0.8464
  0.8542   0.8580   0.8611   0.8651   0.8760   0.8763   0.8811   0.8944
  0.8962   0.8970   0.9033   0.9052   0.9105   0.9203   0.9247   0.9374
  0.9436   0.9469   0.9478   0.9506   0.9620   0.9721   0.9842   0.9926
  0.9971   0.9987   1.0155   1.0184   1.0361   1.0379   1.0515   1.0592
  1.0732   1.0873   1.1027   1.1036   1.1206   1.1609   1.1740   1.1885
  1.2010   1.2135   1.2523   1.2618   1.2680   1.2775   1.2783   1.2860
  1.2933   1.2994   1.3151   1.3173   1.3181   1.3619   1.3929   1.3943
  1.4087   1.4522   1.4679   1.4970   1.5002   1.5165   1.5443   1.5560
  1.5719   1.5930   1.6091   1.6480   1.6514   1.6533   1.6665   1.6895
  1.7001   1.7298   1.7389   1.7449   1.7791   1.7908   1.8120   1.8156
  1.8217   1.8313   1.8605   1.8634   1.8867   1.9075   1.9102   1.9299
  1.9414   1.9689   1.9832   1.9858   2.0289   2.0364   2.0511   2.1212
  2.1222   2.1436   2.2032   2.2242   2.2342   2.2344   2.2419   2.2564
  2.2713   2.2776   2.3072   2.3160   2.3217   2.3408   2.3504   2.3535
  2.3825   2.4049   2.4163   2.4195   2.4302   2.4404   2.4515   2.4568
  2.4864   2.5005   2.5249   2.5264   2.5568   2.5715   2.5825   2.6095
  2.6390   2.6421   2.6607   2.6675   2.6944   2.7110   2.7194   2.7398
  2.7507   2.7825   2.7850   2.7983   2.8105   2.8307   2.8374   2.8381
  2.8791   2.8976   2.9677   2.9912   3.0558   3.0698   3.1028   3.1167
  3.1237   3.1469   3.1486   3.2058   3.2319   3.2369   3.2781   3.3335
  3.3840   3.5005   3.5089   3.5279   3.5708   3.6532   3.7222   3.8365
  3.8853   3.9204   4.0239   4.0707   4.1359   4.3228   4.8048   4.8232
  9.7391   9.7856   9.8090   9.8161   9.8383   9.8626  23.2881  23.5805
 23.7715  23.8186  23.9077  23.9147  23.9248  23.9659  23.9968  24.0623
 24.0998  24.1672  25.7664  25.7883  25.8471  25.8586  25.9729  25.9782
 26.0896  26.0999  26.1923  26.2475  26.3407  26.3592  26.4802  26.5452
 26.6910  26.7717  26.8167  27.1429 215.7299 215.7807 215.8081 215.8168
215.8480 215.8710
 --------------------------------------------------------------

          Ground-State Mulliken Net Atomic Charges

     Atom                 Charge (a.u.)
  ----------------------------------------
      1 C                    -0.505689
      2 C                    -1.233421
      3 Cl                    0.605069
      4 C                     0.073869
      5 Cl                    0.630033
      6 C                     0.183532
      7 Cl                    0.677774
      8 C                     0.028777
      9 Cl                    0.630143
     10 C                    -1.260810
     11 Cl                    0.613557
     12 C                     0.702262
     13 C                    -1.237893
     14 Cl                    0.441729
     15 C                    -0.227312
     16 H                     0.209903
     17 C                    -0.223391
     18 H                     0.170198
     19 C                    -0.445479
     20 H                     0.174333
     21 C                    -0.201378
     22 H                     0.194195
  ----------------------------------------
  Sum of atomic charges =     0.000000

 -----------------------------------------------------------------
                    Cartesian Multipole Moments
 -----------------------------------------------------------------
    Charge (ESU x 10^10)
                 0.0000
    Dipole Moment (Debye)
         X       1.9176      Y       1.1913      Z      -1.6604
       Tot       2.8024
    Quadrupole Moments (Debye-Ang)
        XX    -137.4639     XY       0.4403     YY    -143.4665
        XZ      -6.7941     YZ      -2.2425     ZZ    -143.2856
    Octopole Moments (Debye-Ang^2)
       XXX     163.2521    XXY      23.2849    XYY      47.4321
       YYY      95.0807    XXZ     -68.3498    XYZ      -1.7207
       YYZ     -45.9614    XZZ      55.8991    YZZ      34.4600
       ZZZ    -120.1025
    Hexadecapole Moments (Debye-Ang^3)
      XXXX   -4808.9133   XXXY      20.7612   XXYY   -1016.9002
      XYYY      48.8830   YYYY   -1146.9229   XXXZ     596.5446
      XXYZ     -87.2607   XYYZ     227.4396   YYYZ    -325.8053
      XXZZ   -1284.6552   XYZZ      32.2070   YYZZ    -713.6535
      XZZZ     702.2386   YZZZ    -288.7974   ZZZZ   -3168.9189
 -----------------------------------------------------------------
Archival summary:
1\1\november\OPT\ProcedureUnspecified\BasisUnspecified\l6124\taweetha\ThuJan901:52:542020ThuJan901:52:542020\0\\#,OPT,ProcedureUnspecified,BasisUnspecified,\\0,1\Cl\C,1,1.74338\C,2,1.40003,1,119.824\C,2,1.40032,1,118.78,3,179.709,0\C,4,1.40007,2,118.282,1,-179.905,0\C,5,1.40003,4,121.323,2,0.185568,0\C,3,1.40135,2,119.418,1,179.761,0\C,4,1.49277,2,120.727,1,0.805841,0\C,8,1.39819,4,121.914,2,-90.7208,0\C,9,1.39172,8,121.453,4,179.549,0\H,10,1.0824,9,119.543,8,-179.948,0\C,10,1.39148,9,119.453,8,-0.0289956,0\H,12,1.08379,10,119.525,9,-179.884,0\C,12,1.39345,10,120.112,9,0.0958205,0\H,14,1.08351,12,120.318,10,-179.957,0\C,14,1.39066,12,119.837,10,-0.0719456,0\H,16,1.08394,14,120.099,12,-179.866,0\Cl,7,1.7364,3,119.964,2,-179.84,0\Cl,3,1.73644,2,120.441,1,-0.202566,0\Cl,6,1.73649,5,120.406,4,179.883,0\Cl,5,1.74311,4,118.864,2,179.893,0\Cl,9,1.75762,8,120.015,4,-0.305225,0\\\@

 Total job time:  16602.56s(wall), 16601.38s(cpu) 
 Thu Jan  9 01:52:54 2020

        *************************************************************
        *                                                           *
        *  Thank you very much for using Q-Chem.  Have a nice day.  *
        *                                                           *
        *************************************************************


 
User input: 2 of 2 
 
                  Welcome to Q-Chem
     A Quantum Leap Into The Future Of Chemistry


 Q-Chem 5.2 (devel), Q-Chem, Inc., Pleasanton, CA (2019)

 Yihan Shao,  Zhengting Gan,  E. Epifanovsky,  A. T. B. Gilbert,  M. Wormit,  
 J. Kussmann,  A. W. Lange,  A. Behn,  Jia Deng,  Xintian Feng,  D. Ghosh,  
 M. Goldey,  P. R. Horn,  L. D. Jacobson,  I. Kaliman,  T. Kus,  A. Landau,  
 Jie Liu,  E. I. Proynov,  R. M. Richard,  R. P. Steele,  E. J. Sundstrom,  
 H. L. Woodcock III,  P. M. Zimmerman,  D. Zuev,  B. Albrecht,  E. Alguire,  
 S. A. Baeppler,  D. Barton,  Z. Benda,  Y. A. Bernard,  E. J. Berquist,  
 K. B. Bravaya,  H. Burton,  D. Casanova,  Chun-Min Chang,  Yunqing Chen,  
 A. Chien,  K. D. Closser,  M. P. Coons,  S. Coriani,  S. Dasgupta,  
 A. L. Dempwolff,  M. Diedenhofen,  Hainam Do,  R. G. Edgar,  Po-Tung Fang,  
 S. Faraji,  S. Fatehi,  Qingguo Feng,  K. D. Fenk,  J. Fosso-Tande,  
 J. Gayvert,  Qinghui Ge,  A. Ghysels,  G. Gidofalvi,  J. Gomes,  
 J. Gonthier,  A. Gunina,  D. Hait,  M. W. D. Hanson-Heine,  
 P. H. P. Harbach,  A. W. Hauser,  M. F. Herbst,  J. E. Herr,  
 E. G. Hohenstein,  Z. C. Holden,  Kerwin Hui,  B. C. Huynh,  T.-C. Jagau,  
 Hyunjun Ji,  B. Kaduk,  K. Khistyaev,  Jaehoon Kim,  P. Klunzinger,  K. Koh,  
 D. Kosenkov,  L. Koulias,  T. Kowalczyk,  C. M. Krauter,  A. Kunitsa,  
 Ka Un Lao,  A. Laurent,  K. V. Lawler,  Joonho Lee,  D. Lefrancois,  
 S. Lehtola,  D. S. Levine,  Yi-Pei Li,  You-Sheng Lin,  Fenglai Liu,  
 E. Livshits,  A. Luenser,  P. Manohar,  E. Mansoor,  S. F. Manzer,  
 Shan-Ping Mao,  Yuezhi Mao,  N. Mardirossian,  A. V. Marenich,  
 T. Markovich,  L. A. Martinez-Martinez,  S. A. Maurer,  N. J. Mayhall,  
 S. C. McKenzie,  J.-M. Mewes,  P. Morgante,  A. F. Morrison,  
 J. W. Mullinax,  K. Nanda,  T. S. Nguyen-Beck,  R. Olivares-Amaya,  
 J. A. Parkhill,  Zheng Pei,  T. M. Perrine,  F. Plasser,  P. Pokhilko,  
 S. Prager,  A. Prociuk,  E. Ramos,  D. R. Rehn,  F. Rob,  M. Scheurer,  
 M. Schneider,  N. Sergueev,  S. M. Sharada,  S. Sharma,  D. W. Small,  
 T. Stauch,  T. Stein,  Yu-Chuan Su,  A. J. W. Thom,  A. Tkatchenko,  
 T. Tsuchimochi,  N. M. Tubman,  L. Vogt,  M. L. Vidal,  O. Vydrov,  
 M. A. Watson,  J. Wenzel,  M. de Wergifosse,  T. A. Wesolowski,  A. White,  
 J. Witte,  A. Yamada,  Jun Yang,  K. Yao,  S. Yeganeh,  S. R. Yost,  
 Zhi-Qiang You,  A. Zech,  Igor Ying Zhang,  Xing Zhang,  Yan Zhao,  
 Ying Zhu,  B. R. Brooks,  G. K. L. Chan,  C. J. Cramer,  M. S. Gordon,  
 W. J. Hehre,  A. Klamt,  M. W. Schmidt,  C. D. Sherrill,  D. G. Truhlar,  
 A. Aspuru-Guzik,  R. Baer,  A. T. Bell,  N. A. Besley,  Jeng-Da Chai,  
 A. E. DePrince, III,  R. A. DiStasio Jr.,  A. Dreuw,  B. D. Dunietz,  
 T. R. Furlani,  Chao-Ping Hsu,  Yousung Jung,  Jing Kong,  D. S. Lambrecht,  
 WanZhen Liang,  C. Ochsenfeld,  V. A. Rassolov,  L. V. Slipchenko,  
 J. E. Subotnik,  T. Van Voorhis,  J. M. Herbert,  A. I. Krylov,  
 P. M. W. Gill,  M. Head-Gordon

 Contributors to earlier versions of Q-Chem not listed above: 
 R. D. Adamson,  B. Austin,  J. Baker,  G. J. O. Beran,  K. Brandhorst,  
 S. T. Brown,  E. F. C. Byrd,  A. K. Chakraborty,  C.-L. Cheng,  
 Siu Hung Chien,  D. M. Chipman,  D. L. Crittenden,  H. Dachsel,  
 R. J. Doerksen,  A. D. Dutoi,  L. Fusti-Molnar,  W. A. Goddard III,  
 A. Golubeva-Zadorozhnaya,  S. R. Gwaltney,  G. Hawkins,  A. Heyden,  
 S. Hirata,  G. Kedziora,  F. J. Keil,  C. Kelley,  Jihan Kim,  R. A. King,  
 R. Z. Khaliullin,  P. P. Korambath,  W. Kurlancheek,  A. M. Lee,  M. S. Lee,  
 S. V. Levchenko,  Ching Yeh Lin,  D. Liotard,  R. C. Lochan,  I. Lotan,  
 P. E. Maslen,  N. Nair,  D. P. O'Neill,  D. Neuhauser,  E. Neuscamman,  
 C. M. Oana,  R. Olson,  B. Peters,  R. Peverati,  P. A. Pieniazek,  
 Y. M. Rhee,  J. Ritchie,  M. A. Rohrdanz,  E. Rosta,  N. J. Russ,  
 H. F. Schaefer III,  N. E. Schultz,  N. Shenvi,  A. C. Simmonett,  A. Sodt,  
 D. Stuck,  K. S. Thanthiriwatte,  V. Vanovschi,  Tao Wang,  A. Warshel,  
 C. F. Williams,  Q. Wu,  X. Xu,  W. Zhang

 Please cite Q-Chem as follows:
 Y. Shao et al., Mol. Phys. 113, 184-215 (2015)
 DOI: 10.1080/00268976.2014.952696

 Q-Chem 5.2.1 for Intel X86 EM64T Linux

 Parts of Q-Chem use Armadillo 8.300.2 (Tropical Shenanigans).
 http://arma.sourceforge.net/

 Q-Chem begins on Thu Jan  9 01:52:54 2020  

Host: 
0

     Scratch files written to /scratch/taweetham/qchem7479//
NAlpha2: 178
NElect   178
Mult     1
The previous job contains 0 fragments, simply inherited here

 Q-Chem warning in module libgen/rem_setup.C, line 2168:

 Setting Thresh to 1e-14


Checking the input file for inconsistencies... 	...done.

--------------------------------------------------------------
User input:
--------------------------------------------------------------

$MOLECULE
READ
$END

$REM
   JOB_TYPE 	FREQUENCY
   BASIS 	6-311++G**
   METHOD	B3LYP
   SCF_GUESS_ALWAYS     TRUE
   S2THRESH     15
   THRESH       15
   MEM_TOTAL    10000
$END

--------------------------------------------------------------
 ----------------------------------------------------------------
             Standard Nuclear Orientation (Angstroms)
    I     Atom           X                Y                Z
 ----------------------------------------------------------------
    1      C       0.4318653698     0.0021737069    -0.2718836649
    2      C      -0.2879699194     1.2021224444    -0.2254085667
    3      Cl      0.5842333408     2.7097769826    -0.2937754789
    4      C      -1.6839826689     1.2097708009    -0.1197093515
    5      Cl     -2.5527180601     2.7121839517    -0.0609235717
    6      C      -2.3780650226    -0.0062681855    -0.0596008242
    7      Cl     -4.1091417169    -0.0105292937     0.0761475708
    8      C      -1.6767927350    -1.2185715912    -0.1076894225
    9      Cl     -2.5355095353    -2.7260679099    -0.0350347621
   10      C      -0.2808935369    -1.2017827960    -0.2138156710
   11      Cl      0.6026443722    -2.7037058455    -0.2681812192
   12      C       1.9194365179     0.0026319837    -0.3963890580
   13      C       2.7549800855     0.0162298100     0.7246019329
   14      Cl      2.0601134713     0.0415544896     2.3388339382
   15      C       4.1408530418     0.0071849177     0.5975067561
   16      H       4.7583933864     0.0173356218     1.4864030259
   17      C       4.7114241265    -0.0165047639    -0.6713951217
   18      H       5.7905217295    -0.0254852885    -0.7716907597
   19      C       3.8987012261    -0.0289825021    -1.8032202464
   20      H       4.3394237114    -0.0481339186    -2.7928614485
   21      C       2.5152833908    -0.0192161387    -1.6617815184
   22      H       1.8790500955    -0.0310529042    -2.5392723884
 ----------------------------------------------------------------
 Molecular Point Group                 C1    NOp =  1
 Largest Abelian Subgroup              C1    NOp =  1
 Nuclear Repulsion Energy =        2108.59187395 hartrees
 There are       89 alpha and       89 beta electrons
 Requested basis set is 6-311++G(d,p)
 There are 170 shells and 472 basis functions

 Total QAlloc Memory Limit  10000 MB
 Mega-Array Size       188 MB
 MEM_STATIC part       192 MB
 A cutoff of  1.0D-15 yielded  11021 shell pairs
 There are     93089 function pairs (    100128 Cartesian)
 Smallest overlap matrix eigenvalue = 1.17E-07
 Linear dependence detected in AO basis
 Number of orthogonalized atomic orbitals = 467
 Maximum deviation from orthogonality = 3.423E-10
 Guess from superposition of atomic densities
 Warning:  Energy on first SCF cycle will be non-variational
 SAD guess density has 178.000000 electrons

 -----------------------------------------------------------------------
  General SCF calculation program by
  Eric Jon Sundstrom, Paul Horn, Yuezhi Mao, Dmitri Zuev, Alec White,
  David Stuck, Shaama M.S., Shane Yost, Joonho Lee, David Small,
  Daniel Levine, Susi Lehtola, Hugh Burton, Evgeny Epifanovsky,
  Bang C. Huynh
 -----------------------------------------------------------------------
 Exchange:     0.2000 Hartree-Fock + 0.0800 Slater + 0.7200 B88
 Correlation:  0.1900 VWN1RPA + 0.8100 LYP
 Using SG-1 standard quadrature grid
 A restricted SCF calculation will be
 performed using DIIS
 SCF converges when DIIS error is below 1.0e-08
 ---------------------------------------
  Cycle       Energy         DIIS error
 ---------------------------------------
    1   -3225.3588910876      2.82e-02  
    2   -3220.9980290232      2.07e-03  
    3   -3220.9366305106      2.47e-03  
    4   -3221.1156149265      4.85e-04  
    5   -3221.1209136785      2.52e-04  
    6   -3221.1225632731      8.74e-05  
    7   -3221.1227519236      3.11e-05  
    8   -3221.1227780010      1.08e-05  
    9   -3221.1227811195      2.27e-06  
   10   -3221.1227812416      8.67e-07  
   11   -3221.1227812627      2.01e-07  
   12   -3221.1227812638      6.92e-08  
   13   -3221.1227812638      2.26e-08  
   14   -3221.1227812636      4.48e-09  Convergence criterion met
 ---------------------------------------
 SCF time:   CPU 733.22s  wall 733.00s 
 SCF   energy in the final basis set =    -3221.1227812636
 Total energy in the final basis set =    -3221.1227812636

 --------------------------------------------------------------

                    Orbital Energies (a.u.)
 --------------------------------------------------------------

 Alpha MOs
 -- Occupied --
********-101.5800-101.5799-101.5775-101.5775-101.5652 -10.2845 -10.2813
-10.2813 -10.2795 -10.2795 -10.2571 -10.2406 -10.2222 -10.2044 -10.2035
-10.2024 -10.1989  -9.4958  -9.4947  -9.4946  -9.4923  -9.4922  -9.4799
 -7.2607  -7.2597  -7.2596  -7.2572  -7.2572  -7.2507  -7.2498  -7.2495
 -7.2495  -7.2485  -7.2484  -7.2472  -7.2472  -7.2462  -7.2462  -7.2444
 -7.2348  -7.2343  -0.9697  -0.9239  -0.9231  -0.9033  -0.8786  -0.8685
 -0.8557  -0.8392  -0.8006  -0.7608  -0.7446  -0.7435  -0.6618  -0.6330
 -0.6312  -0.6113  -0.5601  -0.5501  -0.5242  -0.5011  -0.4942  -0.4810
 -0.4720  -0.4654  -0.4626  -0.4504  -0.4382  -0.4376  -0.4123  -0.4087
 -0.3970  -0.3881  -0.3814  -0.3637  -0.3587  -0.3568  -0.3545  -0.3488
 -0.3433  -0.3321  -0.3298  -0.3251  -0.3152  -0.2807  -0.2738  -0.2671
 -0.2656
 -- Virtual --
 -0.0621  -0.0607  -0.0578  -0.0440  -0.0384  -0.0143  -0.0075  -0.0018
  0.0047   0.0066   0.0117   0.0242   0.0270   0.0279   0.0320   0.0380
  0.0448   0.0501   0.0581   0.0600   0.0618   0.0678   0.0753   0.0804
  0.0820   0.0836   0.0861   0.0870   0.0957   0.0973   0.0983   0.1012
  0.1053   0.1055   0.1108   0.1140   0.1197   0.1200   0.1244   0.1254
  0.1269   0.1313   0.1328   0.1409   0.1422   0.1461   0.1504   0.1567
  0.1571   0.1624   0.1634   0.1643   0.1721   0.1813   0.1826   0.1844
  0.1901   0.1921   0.1933   0.1991   0.2023   0.2050   0.2127   0.2142
  0.2164   0.2233   0.2278   0.2323   0.2387   0.2448   0.2468   0.2536
  0.2560   0.2566   0.2594   0.2637   0.2657   0.2703   0.2765   0.2775
  0.2807   0.2833   0.2853   0.2909   0.2951   0.2964   0.2996   0.3042
  0.3080   0.3083   0.3217   0.3349   0.3411   0.3494   0.3597   0.3749
  0.3868   0.4182   0.4294   0.4302   0.4379   0.4401   0.4540   0.4557
  0.4624   0.4644   0.4746   0.4774   0.4790   0.4877   0.4905   0.5003
  0.5072   0.5096   0.5137   0.5176   0.5217   0.5358   0.5476   0.5652
  0.5659   0.5670   0.5749   0.5767   0.5839   0.5881   0.6025   0.6055
  0.6071   0.6100   0.6137   0.6194   0.6222   0.6334   0.6467   0.6539
  0.6625   0.6662   0.6742   0.6872   0.6918   0.6979   0.7115   0.7253
  0.7331   0.7571   0.7815   0.7902   0.7939   0.7977   0.8136   0.8250
  0.8287   0.8351   0.8380   0.8386   0.8406   0.8413   0.8443   0.8464
  0.8543   0.8579   0.8611   0.8651   0.8760   0.8763   0.8812   0.8943
  0.8962   0.8970   0.9033   0.9053   0.9105   0.9203   0.9247   0.9375
  0.9436   0.9468   0.9478   0.9507   0.9620   0.9721   0.9842   0.9926
  0.9971   0.9988   1.0155   1.0183   1.0361   1.0380   1.0516   1.0592
  1.0732   1.0873   1.1027   1.1035   1.1206   1.1609   1.1743   1.1884
  1.2011   1.2136   1.2522   1.2618   1.2679   1.2775   1.2783   1.2862
  1.2931   1.2994   1.3150   1.3173   1.3182   1.3620   1.3930   1.3942
  1.4087   1.4522   1.4679   1.4970   1.5003   1.5166   1.5444   1.5560
  1.5718   1.5930   1.6092   1.6480   1.6514   1.6533   1.6664   1.6896
  1.7001   1.7298   1.7389   1.7449   1.7791   1.7908   1.8120   1.8156
  1.8217   1.8313   1.8605   1.8635   1.8866   1.9075   1.9102   1.9299
  1.9415   1.9690   1.9832   1.9858   2.0289   2.0365   2.0511   2.1212
  2.1222   2.1436   2.2032   2.2242   2.2341   2.2344   2.2419   2.2563
  2.2713   2.2775   2.3073   2.3160   2.3216   2.3408   2.3505   2.3535
  2.3825   2.4050   2.4162   2.4196   2.4298   2.4404   2.4515   2.4568
  2.4864   2.5005   2.5250   2.5264   2.5568   2.5715   2.5825   2.6095
  2.6391   2.6421   2.6606   2.6675   2.6944   2.7111   2.7194   2.7398
  2.7508   2.7825   2.7851   2.7983   2.8105   2.8308   2.8374   2.8381
  2.8791   2.8977   2.9678   2.9912   3.0557   3.0699   3.1028   3.1167
  3.1237   3.1469   3.1486   3.2058   3.2319   3.2369   3.2781   3.3335
  3.3840   3.5005   3.5089   3.5279   3.5709   3.6532   3.7222   3.8364
  3.8853   3.9204   4.0239   4.0707   4.1359   4.3228   4.8048   4.8232
  9.7391   9.7855   9.8091   9.8160   9.8383   9.8625  23.2881  23.5805
 23.7715  23.8186  23.9077  23.9147  23.9247  23.9659  23.9969  24.0623
 24.0999  24.1673  25.7665  25.7882  25.8471  25.8586  25.9727  25.9784
 26.0896  26.0998  26.1923  26.2476  26.3407  26.3589  26.4803  26.5448
 26.6909  26.7716  26.8167  27.1428 215.7299 215.7807 215.8081 215.8167
215.8479 215.8709
 --------------------------------------------------------------

          Ground-State Mulliken Net Atomic Charges

     Atom                 Charge (a.u.)
  ----------------------------------------
      1 C                    -0.516826
      2 C                    -1.218987
      3 Cl                    0.600321
      4 C                     0.076480
      5 Cl                    0.630274
      6 C                     0.170612
      7 Cl                    0.678003
      8 C                     0.032083
      9 Cl                    0.630000
     10 C                    -1.249395
     11 Cl                    0.609636
     12 C                     0.706814
     13 C                    -1.234514
     14 Cl                    0.443676
     15 C                    -0.229546
     16 H                     0.209736
     17 C                    -0.223170
     18 H                     0.170293
     19 C                    -0.448199
     20 H                     0.173980
     21 C                    -0.205544
     22 H                     0.194277
  ----------------------------------------
  Sum of atomic charges =     0.000000

 -----------------------------------------------------------------
                    Cartesian Multipole Moments
 -----------------------------------------------------------------
    Charge (ESU x 10^10)
                -0.0000
    Dipole Moment (Debye)
         X       2.3497      Y      -0.0310      Z      -1.5249
       Tot       2.8014
    Quadrupole Moments (Debye-Ang)
        XX    -131.4271     XY      -0.1214     YY    -148.3289
        XZ      -3.9804     YZ       0.0962     ZZ    -141.5521
    Octopole Moments (Debye-Ang^2)
       XXX      51.5369    XXY      -0.5522    XYY     -19.8004
       YYY       0.2525    XXZ      -6.0894    XYZ       0.3746
       YYZ       6.0493    XZZ       2.2382    YZZ      -0.2480
       ZZZ      -2.7833
    Hexadecapole Moments (Debye-Ang^3)
      XXXX   -5216.0175   XXXY      -2.8096   XXYY   -1406.6878
      XYYY       0.6631   YYYY   -2492.5683   XXXZ     -27.0295
      XXYZ       1.5504   XYYZ       9.9292   YYYZ      -1.1186
      XXZZ   -1070.5617   XYZZ      -0.9830   YYZZ    -600.1328
      XZZZ     -24.8090   YZZZ       1.1666   ZZZZ    -861.0968
 -----------------------------------------------------------------
 Calculating MO derivatives via CPSCF
    1     0    69    0.0180587  
    2     0    69    0.0051687  
    3     0    69    0.0006211  
    4     6    63    0.0000503  
    5    57    12    0.0000037  
    6    69     0    0.0000002  Converged
 Time for AOints: 1256.6 s (CPU) 1256.6 s (wall)
 ------------------------------------------------------------------------------
                     AOints        : Timing summary (seconds)
 ------------------------------------------------------------------------------
     job step          cpu (% of tot)      sys (% of tot)     wall (% of tot)
 ------------------------------------------------------------------------------
  AOints            0.1257E+04 ( 9.6)   0.1000E-04 ( 3.1)   0.1257E+04 ( 9.6)
 ------------------------------------------------------------------------------
   Grand Totals     0.1312E+05          0.3250E-03          0.1312E+05
 ------------------------------------------------------------------------------
 Polarizability Matrix (a.u.)
            1           2           3
    1-276.7141175   0.3318283  12.9445081
    2   0.3318283-211.1840742  -0.2641301
    3  12.9445081  -0.2641301-160.3820800
 Calculating analytic Hessian of the SCF energy

 Direct stationary perturbation theory relativistic correction:

 rels  =       4.761605358233
 relv  =     -18.458968561656
 rel2e =       5.153156773186
 E_rel =      -8.544206430238

 Hessian of the SCF Energy
            1           2           3           4           5           6
    1   0.6320221  -0.0010319  -0.0347290  -0.1649400   0.1169112   0.0069523
    2  -0.0010319   0.6164953  -0.0017346   0.0567554  -0.2359087  -0.0031012
    3  -0.0347290  -0.0017346   0.1713690   0.0077341  -0.0073529  -0.0584113
    4  -0.1649400   0.0567554   0.0077341   0.5868370  -0.0467939  -0.0344971
    5   0.1169112  -0.2359087  -0.0073529  -0.0467939   0.5287353   0.0019624
    6   0.0069523  -0.0031012  -0.0584113  -0.0344971   0.0019624   0.1156546
    7   0.0047014  -0.0000151  -0.0001292  -0.0699304  -0.0517743   0.0037190
    8  -0.0194312  -0.0410413   0.0014399  -0.0550346  -0.1309582   0.0039383
    9   0.0002446   0.0001440   0.0043457   0.0034431   0.0033184  -0.0233264
   10  -0.0238548   0.0753822   0.0014848  -0.2950950  -0.0297120   0.0175832
   11   0.0241083   0.0308886  -0.0017733   0.0325847  -0.0956497  -0.0026726
   12   0.0020347  -0.0059925   0.0040683   0.0179910   0.0024630  -0.0558158
   13  -0.0031104  -0.0041987   0.0005417  -0.0200565   0.0329966   0.0015931
   14  -0.0002132   0.0028344   0.0000435   0.0121770  -0.0179174  -0.0010151
   15   0.0005038   0.0003603   0.0035773   0.0016479  -0.0023794   0.0027689
   16   0.0006700   0.0002027   0.0001584  -0.0266484  -0.0230890   0.0024140
   17   0.0001993  -0.0662732   0.0003381  -0.0806060   0.0321071   0.0066191
   18  -0.0000956   0.0003414   0.0017472   0.0028361   0.0016626   0.0034433
   19  -0.0016581  -0.0000046   0.0002684   0.0038414  -0.0024893  -0.0000283
   20  -0.0000056   0.0003923  -0.0000064   0.0008440  -0.0032768  -0.0000526
   21   0.0000601  -0.0000082  -0.0011008  -0.0000795   0.0002219   0.0035874
   22  -0.0231689  -0.0756395   0.0022533  -0.0538169   0.0297589   0.0044759
   23  -0.0243577   0.0303211   0.0015131   0.0294311  -0.0167887  -0.0022471
   24   0.0022177   0.0057210   0.0039946   0.0039964  -0.0022647   0.0003655
   25  -0.0031130   0.0041658   0.0004940   0.0003896  -0.0000457  -0.0000158
   26   0.0001951   0.0028525  -0.0000324   0.0001392  -0.0000658   0.0000593
   27   0.0005018  -0.0003498   0.0035775  -0.0000671   0.0000125  -0.0007802
   28  -0.1636150  -0.0559344   0.0082462   0.0640789  -0.0282286  -0.0048053
   29  -0.1161246  -0.2363005   0.0090418   0.0289872  -0.0631079  -0.0023185
   30   0.0082129   0.0048236  -0.0586769  -0.0051226   0.0029808   0.0067348
   31   0.0045309   0.0003375  -0.0001508  -0.0009800  -0.0019225   0.0004111
   32   0.0196715  -0.0410085  -0.0009896  -0.0049448   0.0013817   0.0004886
   33   0.0000595   0.0002866   0.0043787   0.0005009   0.0000543   0.0036312
   34  -0.2135935  -0.0002158   0.0097458  -0.0209286   0.0121844   0.0029089
   35  -0.0000160  -0.0756064  -0.0002797   0.0269315   0.0036954  -0.0013694
   36   0.0103014  -0.0002353  -0.0788317   0.0013249  -0.0016180   0.0040174
   37  -0.0253029  -0.0003023  -0.0238071  -0.0007772  -0.0031501  -0.0003302
   38  -0.0001773   0.0030793   0.0001279   0.0004236  -0.0010511  -0.0014074
   39  -0.0064309   0.0000324   0.0079315   0.0031965   0.0008917  -0.0012803
   40  -0.0014920  -0.0000795  -0.0021949   0.0002600  -0.0000498  -0.0012530
   41   0.0000484  -0.0023249  -0.0000066   0.0005252  -0.0002103   0.0004457
   42   0.0029210   0.0000207  -0.0008982  -0.0012991  -0.0006165  -0.0006546
   43   0.0006241  -0.0000137  -0.0029066  -0.0005873  -0.0004185   0.0002004
   44  -0.0000705   0.0057942  -0.0001444  -0.0009698  -0.0002671  -0.0000193
   45  -0.0025951  -0.0001221  -0.0039429  -0.0002228  -0.0008952   0.0000173
   46  -0.0003006  -0.0000117  -0.0012209  -0.0002013  -0.0002918   0.0000378
   47   0.0000106   0.0003186   0.0000135  -0.0000722   0.0001504   0.0001360
   48   0.0002834   0.0000012   0.0003179   0.0000137   0.0000011   0.0000087
   49   0.0006981  -0.0000113  -0.0001047  -0.0001717  -0.0003251   0.0000936
   50  -0.0000030  -0.0010065  -0.0000052   0.0001774   0.0000362  -0.0000482
   51  -0.0007714  -0.0000015  -0.0015401   0.0000725   0.0000979   0.0002522
   52  -0.0000188  -0.0000055   0.0000419  -0.0000017  -0.0000596  -0.0000030
   53   0.0000025  -0.0008471   0.0000162   0.0001383   0.0000689  -0.0000198
   54   0.0000018   0.0000154   0.0001352  -0.0000002  -0.0000117   0.0000004
   55   0.0026474   0.0000667   0.0023250  -0.0005832  -0.0004476  -0.0002023
   56   0.0000022   0.0068987  -0.0001885  -0.0010125  -0.0003182   0.0004010
   57   0.0019932  -0.0002062  -0.0043766   0.0003925   0.0006217   0.0000806
   58  -0.0001317   0.0000233   0.0012098  -0.0002178  -0.0002806  -0.0000034
   59  -0.0000045   0.0001301  -0.0000175  -0.0000474   0.0001481  -0.0000271
   60  -0.0000973  -0.0000043  -0.0000115   0.0000346   0.0000893  -0.0000186
   61  -0.0224904   0.0005408   0.0301744  -0.0007208  -0.0030905   0.0006908
   62   0.0003012   0.0040265  -0.0000456  -0.0003023  -0.0013448   0.0004869
   63   0.0099375  -0.0000600   0.0015835  -0.0022779   0.0009619  -0.0003226
   64   0.0008998  -0.0000049   0.0005610   0.0002501   0.0003329   0.0000563
   65  -0.0000200  -0.0037148   0.0000427   0.0006704   0.0005407  -0.0002372
   66  -0.0015027   0.0000685   0.0007598   0.0003819  -0.0002041   0.0000439
            7           8           9          10          11          12
    1   0.0047014  -0.0194312   0.0002446  -0.0238548   0.0241083   0.0020347
    2  -0.0000151  -0.0410413   0.0001440   0.0753822   0.0308886  -0.0059925
    3  -0.0001292   0.0014399   0.0043457   0.0014848  -0.0017733   0.0040683
    4  -0.0699304  -0.0550346   0.0034431  -0.2950950   0.0325847   0.0179910
    5  -0.0517743  -0.1309582   0.0033184  -0.0297120  -0.0956497   0.0024630
    6   0.0037190   0.0039383  -0.0233264   0.0175832  -0.0026726  -0.0558158
    7   0.0990025   0.0785310  -0.0067215  -0.0205153  -0.0329067   0.0018618
    8   0.0785310   0.1905422  -0.0055802  -0.0110653  -0.0175517   0.0008457
    9  -0.0067215  -0.0055802   0.0124565   0.0019451   0.0026206   0.0029851
   10  -0.0205153  -0.0110653   0.0019451   0.5839372   0.0375469  -0.0369144
   11  -0.0329067  -0.0175517   0.0026206   0.0375469   0.5385423  -0.0054699
   12   0.0018618   0.0008457   0.0029851  -0.0369144  -0.0054699   0.1088793
   13  -0.0081171   0.0037862   0.0006078  -0.0713471   0.0563362   0.0036141
   14  -0.0039305   0.0031663   0.0002988   0.0561230  -0.1356921  -0.0033272
   15   0.0006270  -0.0003096  -0.0007641   0.0037120  -0.0035709  -0.0223169
   16  -0.0022123   0.0008014   0.0004359  -0.1436397  -0.1165631   0.0077251
   17   0.0043383   0.0019191  -0.0004709  -0.0540758  -0.2460585   0.0052921
   18   0.0004105  -0.0000512   0.0034913   0.0074404   0.0102548  -0.0534977
   19  -0.0012958  -0.0006553   0.0001241  -0.0378530  -0.0026832   0.0032569
   20  -0.0012428  -0.0001767   0.0001020  -0.0229877  -0.0002554   0.0018413
   21   0.0001310   0.0000588   0.0001620   0.0033375   0.0002539   0.0031377
   22   0.0005399  -0.0006438  -0.0002080   0.0616646   0.0278939  -0.0044846
   23  -0.0003492   0.0001314   0.0000644  -0.0271836  -0.0548275   0.0022608
   24  -0.0001074   0.0000112  -0.0007352  -0.0041841  -0.0017023   0.0044130
   25  -0.0004405  -0.0009254   0.0000194  -0.0011521   0.0016150   0.0002819
   26  -0.0009600  -0.0014686   0.0000721   0.0043996   0.0011173  -0.0003664
   27   0.0000263   0.0000931  -0.0001189   0.0003137  -0.0001321   0.0033218
   28  -0.0010293   0.0049192   0.0004560  -0.0534861  -0.0296176   0.0042721
   29   0.0019099   0.0014203  -0.0000234  -0.0299234  -0.0171758   0.0024634
   30   0.0003752  -0.0004469   0.0036479   0.0047721   0.0024591   0.0003330
   31   0.0003426  -0.0000890  -0.0000299   0.0005307   0.0003442  -0.0001179
   32   0.0001065  -0.0019860   0.0000060   0.0006451   0.0001445  -0.0000223
   33  -0.0000305   0.0000109   0.0002042  -0.0002106  -0.0000740  -0.0007391
   34  -0.0023493  -0.0024536  -0.0002736   0.0009581   0.0017444   0.0005760
   35   0.0037817  -0.0027038  -0.0006693   0.0011526  -0.0036172  -0.0004237
   36  -0.0000911   0.0005352  -0.0022972   0.0002730   0.0002232   0.0053579
   37   0.0004062   0.0010943  -0.0008204  -0.0003650  -0.0000009   0.0008529
   38   0.0014704  -0.0008354   0.0006420  -0.0001570  -0.0000967   0.0000623
   39  -0.0000293  -0.0008243  -0.0002199   0.0000526  -0.0002149  -0.0002006
   40  -0.0001479  -0.0001616  -0.0000559   0.0004190  -0.0002011   0.0000550
   41   0.0000733   0.0003333   0.0001173  -0.0002039  -0.0001172  -0.0000240
   42   0.0001630   0.0000727   0.0002890   0.0001803   0.0000891  -0.0000474
   43   0.0003724  -0.0000297   0.0002701   0.0000338  -0.0000363   0.0000934
   44  -0.0000863   0.0000120  -0.0000184   0.0000492   0.0001867   0.0001440
   45   0.0001816   0.0003905  -0.0002286   0.0000095  -0.0000757   0.0001703
   46   0.0000581   0.0001147  -0.0000364   0.0000006  -0.0000110   0.0000511
   47  -0.0000260  -0.0001299  -0.0000385  -0.0000004   0.0000180  -0.0000067
   48  -0.0000173  -0.0000031   0.0000101  -0.0000121   0.0000058  -0.0000261
   49  -0.0002019   0.0002706   0.0000118   0.0000842   0.0000938   0.0000020
   50  -0.0002129   0.0002371   0.0000706  -0.0000103   0.0000009  -0.0000378
   51  -0.0000569  -0.0000091   0.0002750   0.0000103  -0.0000124  -0.0000151
   52  -0.0000002   0.0000143   0.0000017   0.0000232  -0.0000405  -0.0000010
   53   0.0000132  -0.0000474   0.0000006  -0.0000099  -0.0000270   0.0000167
   54   0.0000021   0.0000053   0.0000116   0.0000011  -0.0000045  -0.0000108
   55   0.0004522  -0.0001560  -0.0003974  -0.0001014   0.0000014  -0.0000638
   56  -0.0000500   0.0000284  -0.0001312   0.0000032   0.0001926  -0.0002278
   57  -0.0002178  -0.0003167  -0.0002084  -0.0000202   0.0000287   0.0001901
   58   0.0000698   0.0001129   0.0000225   0.0000243  -0.0000410  -0.0000539
   59  -0.0000156  -0.0001242   0.0000009   0.0000001   0.0000158  -0.0000280
   60   0.0000100  -0.0000293  -0.0000050  -0.0000066   0.0000211   0.0000055
   61   0.0003679   0.0011193   0.0008739  -0.0001704  -0.0002579  -0.0010154
   62   0.0015000  -0.0005601  -0.0005218  -0.0000513   0.0000601   0.0004281
   63  -0.0001390   0.0002291   0.0000781   0.0001530  -0.0000551  -0.0000993
   64  -0.0000700  -0.0001185   0.0000858  -0.0001027   0.0000579  -0.0000143
   65  -0.0001549  -0.0002068  -0.0000040   0.0000770  -0.0001038   0.0001095
   66   0.0000331  -0.0000607  -0.0000528   0.0000760  -0.0001979  -0.0000913
           13          14          15          16          17          18
    1  -0.0031104  -0.0002132   0.0005038   0.0006700   0.0001993  -0.0000956
    2  -0.0041987   0.0028344   0.0003603   0.0002027  -0.0662732   0.0003414
    3   0.0005417   0.0000435   0.0035773   0.0001584   0.0003381   0.0017472
    4  -0.0200565   0.0121770   0.0016479  -0.0266484  -0.0806060   0.0028361
    5   0.0329966  -0.0179174  -0.0023794  -0.0230890   0.0321071   0.0016626
    6   0.0015931  -0.0010151   0.0027689   0.0024140   0.0066191   0.0034433
    7  -0.0081171  -0.0039305   0.0006270  -0.0022123   0.0043383   0.0004105
    8   0.0037862   0.0031663  -0.0003096   0.0008014   0.0019191  -0.0000512
    9   0.0006078   0.0002988  -0.0007641   0.0004359  -0.0004709   0.0034913
   10  -0.0713471   0.0561230   0.0037120  -0.1436397  -0.0540758   0.0074404
   11   0.0563362  -0.1356921  -0.0035709  -0.1165631  -0.2460585   0.0102548
   12   0.0036141  -0.0033272  -0.0223169   0.0077251   0.0052921  -0.0534977
   13   0.1021560  -0.0800059  -0.0067585   0.0012110  -0.0002751   0.0001874
   14  -0.0800059   0.1953213   0.0048972   0.0201133  -0.0391626  -0.0013803
   15  -0.0067585   0.0048972   0.0114034  -0.0000120   0.0002657   0.0032736
   16   0.0012110   0.0201133  -0.0000120   0.5088493  -0.0005786  -0.0316250
   17  -0.0002751  -0.0391626   0.0002657  -0.0005786   0.6070980  -0.0025771
   18   0.0001874  -0.0013803   0.0032736  -0.0316250  -0.0025771   0.1089786
   19   0.0004305  -0.0009956  -0.0000289  -0.1655094  -0.0003168   0.0112652
   20  -0.0091799  -0.0058877   0.0007511  -0.0003214  -0.0387212   0.0001337
   21  -0.0000350   0.0001213  -0.0008662   0.0114944   0.0001343  -0.0232669
   22  -0.0011137  -0.0044151   0.0003623  -0.1446564   0.0548406   0.0069564
   23  -0.0016278   0.0010835   0.0001535   0.1173485  -0.2454416  -0.0082826
   24   0.0002931   0.0003876   0.0033087   0.0066001  -0.0033421  -0.0531999
   25   0.0003851   0.0002900  -0.0000065   0.0013643   0.0005382   0.0001659
   26  -0.0002740  -0.0017672   0.0000367  -0.0198789  -0.0391984   0.0017828
   27  -0.0000026  -0.0000164   0.0003041   0.0001783   0.0001391   0.0032231
   28   0.0003877  -0.0001405  -0.0000676  -0.0273457   0.0803106   0.0020683
   29   0.0000464  -0.0000692  -0.0000228   0.0227758   0.0326899  -0.0019481
   30  -0.0000185  -0.0000674  -0.0007849   0.0022197  -0.0068636   0.0035057
   31  -0.0004534   0.0009696   0.0000185  -0.0021903  -0.0043588   0.0004558
   32   0.0009320  -0.0014573  -0.0000824  -0.0008107   0.0018831   0.0000708
   33   0.0000125  -0.0000605  -0.0001126   0.0004379   0.0004864   0.0034876
   34   0.0001649  -0.0005979  -0.0000308  -0.0006945  -0.0000047  -0.0001524
   35   0.0014059  -0.0004715  -0.0000281   0.0000084  -0.0011940  -0.0000304
   36  -0.0001624   0.0001647   0.0002064   0.0001367  -0.0000082  -0.0013331
   37  -0.0001967   0.0001527   0.0000894   0.0002489   0.0000289  -0.0003282
   38   0.0000768  -0.0000203   0.0000133   0.0000104   0.0002152   0.0000352
   39   0.0006610  -0.0005506  -0.0000242  -0.0002477  -0.0000052   0.0001749
   40   0.0000609   0.0000106  -0.0000123   0.0000124  -0.0000166   0.0001643
   41   0.0000307   0.0000055  -0.0000028   0.0000001   0.0001099  -0.0000065
   42  -0.0002335   0.0002066  -0.0000171   0.0000321  -0.0000133   0.0000225
   43  -0.0000055   0.0000418  -0.0000255   0.0000478  -0.0000022  -0.0000017
   44  -0.0001003   0.0000603  -0.0000010  -0.0000012  -0.0000129  -0.0000177
   45  -0.0000741   0.0000937   0.0000266   0.0000147   0.0000015  -0.0000594
   46  -0.0000403   0.0000443   0.0000083   0.0000320   0.0000002  -0.0000186
   47   0.0000023  -0.0000123  -0.0000014  -0.0000006  -0.0000193   0.0000012
   48  -0.0000041   0.0000019   0.0000013   0.0000169   0.0000010   0.0000013
   49  -0.0001052   0.0000714   0.0000061   0.0000937   0.0000013  -0.0000231
   50   0.0000205  -0.0000141   0.0000112  -0.0000016   0.0000248  -0.0000008
   51   0.0000242  -0.0000232  -0.0000253  -0.0000147  -0.0000024   0.0000620
   52  -0.0000192   0.0000264   0.0000006   0.0000363   0.0000001  -0.0000069
   53   0.0000180  -0.0000208  -0.0000038  -0.0000000   0.0000011   0.0000014
   54  -0.0000037   0.0000036  -0.0000002   0.0000003   0.0000004   0.0000009
   55  -0.0000072   0.0000421   0.0000308   0.0000638   0.0000014   0.0000290
   56  -0.0001407   0.0000806   0.0000112   0.0000004   0.0000049  -0.0000022
   57  -0.0000144   0.0000016   0.0000171   0.0000540   0.0000013  -0.0000944
   58  -0.0000478   0.0000544  -0.0000018   0.0000426   0.0000008   0.0000012
   59   0.0000074  -0.0000170   0.0000071  -0.0000014  -0.0000113  -0.0000025
   60   0.0000238  -0.0000233  -0.0000001  -0.0000406  -0.0000002  -0.0000055
   61  -0.0002130   0.0002283  -0.0000526   0.0002516   0.0000054   0.0002450
   62   0.0000667   0.0000473  -0.0000865  -0.0000104   0.0001066   0.0000142
   63  -0.0002242   0.0001836   0.0000220  -0.0000577  -0.0000014   0.0000686
   64   0.0000386  -0.0000455  -0.0000099  -0.0000515  -0.0000027   0.0000267
   65   0.0000765  -0.0000896  -0.0000186   0.0000007  -0.0000553  -0.0000005
   66  -0.0000277   0.0000598   0.0000022   0.0000797   0.0000049  -0.0000232
           19          20          21          22          23          24
    1  -0.0016581  -0.0000056   0.0000601  -0.0231689  -0.0243577   0.0022177
    2  -0.0000046   0.0003923  -0.0000082  -0.0756395   0.0303211   0.0057210
    3   0.0002684  -0.0000064  -0.0011008   0.0022533   0.0015131   0.0039946
    4   0.0038414   0.0008440  -0.0000795  -0.0538169   0.0294311   0.0039964
    5  -0.0024893  -0.0032768   0.0002219   0.0297589  -0.0167887  -0.0022647
    6  -0.0000283  -0.0000526   0.0035874   0.0044759  -0.0022471   0.0003655
    7  -0.0012958  -0.0012428   0.0001310   0.0005399  -0.0003492  -0.0001074
    8  -0.0006553  -0.0001767   0.0000588  -0.0006438   0.0001314   0.0000112
    9   0.0001241   0.0001020   0.0001620  -0.0002080   0.0000644  -0.0007352
   10  -0.0378530  -0.0229877   0.0033375   0.0616646  -0.0271836  -0.0041841
   11  -0.0026832  -0.0002554   0.0002539   0.0278939  -0.0548275  -0.0017023
   12   0.0032569   0.0018413   0.0031377  -0.0044846   0.0022608   0.0044130
   13   0.0004305  -0.0091799  -0.0000350  -0.0011137  -0.0016278   0.0002931
   14  -0.0009956  -0.0058877   0.0001213  -0.0044151   0.0010835   0.0003876
   15  -0.0000289   0.0007511  -0.0008662   0.0003623   0.0001535   0.0033087
   16  -0.1655094  -0.0003214   0.0114944  -0.1446564   0.1173485   0.0066001
   17  -0.0003168  -0.0387212   0.0001343   0.0548406  -0.2454416  -0.0033421
   18   0.0112652   0.0001337  -0.0232669   0.0069564  -0.0082826  -0.0531999
   19   0.2376585   0.0004405  -0.0179830  -0.0380007   0.0024733   0.0032377
   20   0.0004405   0.0571611  -0.0003016   0.0228094  -0.0001042  -0.0017996
   21  -0.0179830  -0.0003016   0.0122195   0.0031047  -0.0001986   0.0031317
   22  -0.0380007   0.0228094   0.0031047   0.5841136  -0.0376140  -0.0366580
   23   0.0024733  -0.0001042  -0.0001986  -0.0376140   0.5383168   0.0011065
   24   0.0032377  -0.0017996   0.0031317  -0.0366580   0.0011065   0.1086549
   25   0.0003690   0.0092048  -0.0001216  -0.0705362  -0.0558207   0.0041745
   26   0.0010422  -0.0058034  -0.0000725  -0.0555842  -0.1362654   0.0043743
   27  -0.0000377  -0.0006890  -0.0008585   0.0042671   0.0045951  -0.0223456
   28   0.0038170  -0.0007992  -0.0000644  -0.2950498  -0.0338963   0.0183833
   29   0.0025458  -0.0032675  -0.0001553   0.0284054  -0.0956763  -0.0019395
   30  -0.0000509   0.0001193   0.0036008   0.0174106   0.0031824  -0.0558108
   31  -0.0013059   0.0012378   0.0001192  -0.0207727   0.0328904   0.0015464
   32   0.0006464  -0.0001678  -0.0000551   0.0110171  -0.0172638  -0.0006450
   33   0.0001207  -0.0000978   0.0001632   0.0018538  -0.0024289   0.0030115
   34   0.0008192   0.0000042  -0.0000463   0.0009676  -0.0017382   0.0005690
   35  -0.0000004   0.0000899   0.0000039  -0.0011307  -0.0036351   0.0005375
   36  -0.0000270   0.0000007   0.0001171   0.0002474  -0.0001353   0.0053192
   37  -0.0003643  -0.0000002   0.0000698  -0.0003162  -0.0000313   0.0008464
   38   0.0000068   0.0000316  -0.0000043   0.0001274  -0.0000911  -0.0001089
   39   0.0006245  -0.0000001  -0.0000874   0.0000496   0.0002209  -0.0001991
   40  -0.0000702  -0.0000006  -0.0000033   0.0003768   0.0002192   0.0000666
   41  -0.0000040  -0.0000007   0.0000012   0.0002122  -0.0001203   0.0000309
   42  -0.0002607   0.0000002   0.0000152   0.0001438  -0.0000717  -0.0000411
   43  -0.0000750  -0.0000002   0.0000074   0.0000274   0.0000409   0.0000975
   44  -0.0000033   0.0000127   0.0000005  -0.0000466   0.0001986  -0.0001079
   45  -0.0002144  -0.0000008   0.0000325   0.0000107   0.0000688   0.0001782
   46  -0.0000740  -0.0000001   0.0000081   0.0000007   0.0000114   0.0000500
   47   0.0000013  -0.0000073  -0.0000000   0.0000008   0.0000165   0.0000024
   48   0.0000037   0.0000001  -0.0000018  -0.0000103  -0.0000070  -0.0000266
   49  -0.0000580  -0.0000008   0.0000018   0.0000864  -0.0000956  -0.0000034
   50   0.0000010  -0.0000410   0.0000021   0.0000075  -0.0000009   0.0000312
   51   0.0000287   0.0000009  -0.0000063   0.0000079   0.0000130  -0.0000086
   52  -0.0000424  -0.0000001   0.0000042   0.0000237   0.0000403  -0.0000005
   53  -0.0000002   0.0000022  -0.0000005   0.0000101  -0.0000274  -0.0000195
   54  -0.0000065  -0.0000000  -0.0000011   0.0000020   0.0000050  -0.0000074
   55  -0.0000501  -0.0000008   0.0000045  -0.0001025  -0.0000022  -0.0000672
   56   0.0000035   0.0000468  -0.0000008  -0.0000010   0.0001918   0.0002490
   57   0.0000882  -0.0000001   0.0000159  -0.0000154  -0.0000388   0.0001734
   58  -0.0000949  -0.0000004   0.0000053   0.0000253   0.0000417  -0.0000529
   59   0.0000024  -0.0000094   0.0000003  -0.0000016   0.0000122   0.0000328
   60   0.0000395   0.0000003  -0.0000033  -0.0000074  -0.0000210   0.0000040
   61  -0.0005619  -0.0000018  -0.0000046  -0.0001597   0.0002663  -0.0009873
   62  -0.0000077  -0.0000030  -0.0000022   0.0000770   0.0000587  -0.0004400
   63  -0.0003069  -0.0000016  -0.0000083   0.0001486   0.0000514  -0.0000939
   64   0.0000782   0.0000003  -0.0000104  -0.0001084  -0.0000575  -0.0000219
   65  -0.0000019  -0.0000147   0.0000006  -0.0000738  -0.0000981  -0.0001160
   66  -0.0001137   0.0000000   0.0000177   0.0000854   0.0001995  -0.0000849
           25          26          27          28          29          30
    1  -0.0031130   0.0001951   0.0005018  -0.1636150  -0.1161246   0.0082129
    2   0.0041658   0.0028525  -0.0003498  -0.0559344  -0.2363005   0.0048236
    3   0.0004940  -0.0000324   0.0035775   0.0082462   0.0090418  -0.0586769
    4   0.0003896   0.0001392  -0.0000671   0.0640789   0.0289872  -0.0051226
    5  -0.0000457  -0.0000658   0.0000125  -0.0282286  -0.0631079   0.0029808
    6  -0.0000158   0.0000593  -0.0007802  -0.0048053  -0.0023185   0.0067348
    7  -0.0004405  -0.0009600   0.0000263  -0.0010293   0.0019099   0.0003752
    8  -0.0009254  -0.0014686   0.0000931   0.0049192   0.0014203  -0.0004469
    9   0.0000194   0.0000721  -0.0001189   0.0004560  -0.0000234   0.0036479
   10  -0.0011521   0.0043996   0.0003137  -0.0534861  -0.0299234   0.0047721
   11   0.0016150   0.0011173  -0.0001321  -0.0296176  -0.0171758   0.0024591
   12   0.0002819  -0.0003664   0.0033218   0.0042721   0.0024634   0.0003330
   13   0.0003851  -0.0002740  -0.0000026   0.0003877   0.0000464  -0.0000185
   14   0.0002900  -0.0017672  -0.0000164  -0.0001405  -0.0000692  -0.0000674
   15  -0.0000065   0.0000367   0.0003041  -0.0000676  -0.0000228  -0.0007849
   16   0.0013643  -0.0198789   0.0001783  -0.0273457   0.0227758   0.0022197
   17   0.0005382  -0.0391984   0.0001391   0.0803106   0.0326899  -0.0068636
   18   0.0001659   0.0017828   0.0032231   0.0020683  -0.0019481   0.0035057
   19   0.0003690   0.0010422  -0.0000377   0.0038170   0.0025458  -0.0000509
   20   0.0092048  -0.0058034  -0.0006890  -0.0007992  -0.0032675   0.0001193
   21  -0.0001216  -0.0000725  -0.0008585  -0.0000644  -0.0001553   0.0036008
   22  -0.0705362  -0.0555842   0.0042671  -0.2950498   0.0284054   0.0174106
   23  -0.0558207  -0.1362654   0.0045951  -0.0338963  -0.0956763   0.0031824
   24   0.0041745   0.0043743  -0.0223456   0.0183833  -0.0019395  -0.0558108
   25   0.1009160   0.0792601  -0.0075199  -0.0197281  -0.0329841   0.0019004
   26   0.0792601   0.1960523  -0.0066250  -0.0121565  -0.0181544   0.0012083
   27  -0.0075199  -0.0066250   0.0115063   0.0017494   0.0025859   0.0027348
   28  -0.0197281  -0.0121565   0.0017494   0.5864792   0.0467400  -0.0350315
   29  -0.0329841  -0.0181544   0.0025859   0.0467400   0.5285036  -0.0060954
   30   0.0019004   0.0012083   0.0027348  -0.0350315  -0.0060954   0.1156889
   31  -0.0080775   0.0038485   0.0005827  -0.0707347   0.0522483   0.0031968
   32  -0.0038364   0.0031561   0.0002788   0.0554304  -0.1301375  -0.0029827
   33   0.0006463  -0.0003252  -0.0007697   0.0028768  -0.0023658  -0.0232544
   34   0.0001483   0.0005960  -0.0000299  -0.0210581  -0.0124214   0.0028442
   35  -0.0014079  -0.0004785   0.0000330  -0.0271145   0.0035833   0.0014574
   36  -0.0001489  -0.0001586   0.0002072   0.0016120   0.0016224   0.0040789
   37  -0.0001954  -0.0001503   0.0000901  -0.0008633   0.0031416  -0.0003096
   38  -0.0000667  -0.0000112  -0.0000089  -0.0003039  -0.0010438   0.0013300
   39   0.0006580   0.0005441  -0.0000284   0.0032003  -0.0007745  -0.0012665
   40   0.0000625  -0.0000119  -0.0000124   0.0002989   0.0000965  -0.0012174
   41  -0.0000354   0.0000006   0.0000000  -0.0005583  -0.0001751  -0.0004436
   42  -0.0002261  -0.0001999  -0.0000174  -0.0012133   0.0005856  -0.0006146
   43  -0.0000080  -0.0000417  -0.0000255  -0.0005727   0.0004177   0.0001796
   44   0.0001038   0.0000593   0.0000005   0.0009823  -0.0002405   0.0000297
   45  -0.0000731  -0.0000928   0.0000270  -0.0002572   0.0008913   0.0000048
   46  -0.0000399  -0.0000444   0.0000090  -0.0002059   0.0002908   0.0000313
   47  -0.0000016  -0.0000113   0.0000015   0.0000740   0.0001440  -0.0001349
   48  -0.0000041  -0.0000017   0.0000011   0.0000108  -0.0000057   0.0000128
   49  -0.0001058  -0.0000741   0.0000070  -0.0001812   0.0003335   0.0001046
   50  -0.0000204  -0.0000113  -0.0000144  -0.0001877   0.0000388   0.0000574
   51   0.0000209   0.0000245  -0.0000259   0.0000978  -0.0001058   0.0002453
   52  -0.0000194  -0.0000268   0.0000009  -0.0000034   0.0000605  -0.0000046
   53  -0.0000178  -0.0000212   0.0000048  -0.0001393   0.0000695   0.0000177
   54  -0.0000032  -0.0000027  -0.0000006   0.0000054   0.0000070  -0.0000035
   55  -0.0000008  -0.0000442   0.0000320  -0.0006066   0.0004705  -0.0002405
   56   0.0001398   0.0000792  -0.0000118   0.0010437  -0.0003726  -0.0003952
   57  -0.0000199  -0.0000043   0.0000187   0.0003266  -0.0006121   0.0000935
   58  -0.0000472  -0.0000554  -0.0000015  -0.0002159   0.0002824  -0.0000056
   59  -0.0000064  -0.0000148  -0.0000074   0.0000504   0.0001453   0.0000262
   60   0.0000243   0.0000244  -0.0000001   0.0000328  -0.0000962  -0.0000165
   61  -0.0002086  -0.0002240  -0.0000522  -0.0006457   0.0030309   0.0006818
   62  -0.0000740   0.0000444   0.0000916   0.0002062  -0.0014452  -0.0005113
   63  -0.0002211  -0.0001887   0.0000216  -0.0023042  -0.0009028  -0.0002939
   64   0.0000377   0.0000456  -0.0000094   0.0002524  -0.0003313   0.0000735
   65  -0.0000754  -0.0000899   0.0000190  -0.0006887   0.0005785   0.0002518
   66  -0.0000251  -0.0000562   0.0000017   0.0004065   0.0001664   0.0000366
           31          32          33          34          35          36
    1   0.0045309   0.0196715   0.0000595  -0.2135935  -0.0000160   0.0103014
    2   0.0003375  -0.0410085   0.0002866  -0.0002158  -0.0756064  -0.0002353
    3  -0.0001508  -0.0009896   0.0043787   0.0097458  -0.0002797  -0.0788317
    4  -0.0009800  -0.0049448   0.0005009  -0.0209286   0.0269315   0.0013249
    5  -0.0019225   0.0013817   0.0000543   0.0121844   0.0036954  -0.0016180
    6   0.0004111   0.0004886   0.0036312   0.0029089  -0.0013694   0.0040174
    7   0.0003426   0.0001065  -0.0000305  -0.0023493   0.0037817  -0.0000911
    8  -0.0000890  -0.0019860   0.0000109  -0.0024536  -0.0027038   0.0005352
    9  -0.0000299   0.0000060   0.0002042  -0.0002736  -0.0006693  -0.0022972
   10   0.0005307   0.0006451  -0.0002106   0.0009581   0.0011526   0.0002730
   11   0.0003442   0.0001445  -0.0000740   0.0017444  -0.0036172   0.0002232
   12  -0.0001179  -0.0000223  -0.0007391   0.0005760  -0.0004237   0.0053579
   13  -0.0004534   0.0009320   0.0000125   0.0001649   0.0014059  -0.0001624
   14   0.0009696  -0.0014573  -0.0000605  -0.0005979  -0.0004715   0.0001647
   15   0.0000185  -0.0000824  -0.0001126  -0.0000308  -0.0000281   0.0002064
   16  -0.0021903  -0.0008107   0.0004379  -0.0006945   0.0000084   0.0001367
   17  -0.0043588   0.0018831   0.0004864  -0.0000047  -0.0011940  -0.0000082
   18   0.0004558   0.0000708   0.0034876  -0.0001524  -0.0000304  -0.0013331
   19  -0.0013059   0.0006464   0.0001207   0.0008192  -0.0000004  -0.0000270
   20   0.0012378  -0.0001678  -0.0000978   0.0000042   0.0000899   0.0000007
   21   0.0001192  -0.0000551   0.0001632  -0.0000463   0.0000039   0.0001171
   22  -0.0207727   0.0110171   0.0018538   0.0009676  -0.0011307   0.0002474
   23   0.0328904  -0.0172638  -0.0024289  -0.0017382  -0.0036351  -0.0001353
   24   0.0015464  -0.0006450   0.0030115   0.0005690   0.0005375   0.0053192
   25  -0.0080775  -0.0038364   0.0006463   0.0001483  -0.0014079  -0.0001489
   26   0.0038485   0.0031561  -0.0003252   0.0005960  -0.0004785  -0.0001586
   27   0.0005827   0.0002788  -0.0007697  -0.0000299   0.0000330   0.0002072
   28  -0.0707347   0.0554304   0.0028768  -0.0210581  -0.0271145   0.0016120
   29   0.0522483  -0.1301375  -0.0023658  -0.0124214   0.0035833   0.0016224
   30   0.0031968  -0.0029827  -0.0232544   0.0028442   0.0014574   0.0040789
   31   0.1002020  -0.0789863  -0.0060184  -0.0024481  -0.0039551  -0.0000506
   32  -0.0789863   0.1897502   0.0038411   0.0023680  -0.0029676  -0.0005436
   33  -0.0060184   0.0038411   0.0122980  -0.0002511   0.0006904  -0.0022749
   34  -0.0024481   0.0023680  -0.0002511   0.6403054  -0.0005370  -0.0012184
   35  -0.0039551  -0.0029676   0.0006904  -0.0005370   0.1793798   0.0071944
   36  -0.0000506  -0.0005436  -0.0022749  -0.0012184   0.0071944   0.6233617
   37   0.0004427  -0.0010190  -0.0008479  -0.1873102  -0.0006225  -0.0629437
   38  -0.0014823  -0.0008372  -0.0006433  -0.0013043  -0.0646148  -0.0021320
   39   0.0000657   0.0008261  -0.0002077  -0.1257348  -0.0020019  -0.2190231
   40  -0.0001093   0.0001683  -0.0000204   0.0059922  -0.0001300  -0.0064658
   41  -0.0000398   0.0003821  -0.0000444   0.0002462   0.0039682  -0.0005513
   42   0.0001606  -0.0000443   0.0003077   0.0178041  -0.0006476  -0.0388309
   43   0.0003405  -0.0000111   0.0002929  -0.0337105  -0.0007702  -0.0676853
   44   0.0000968   0.0000040  -0.0000040  -0.0000966   0.0088732   0.0007977
   45   0.0001891  -0.0003633  -0.0002333  -0.0197336   0.0004790   0.0412428
   46   0.0000579  -0.0001157  -0.0000356  -0.0048244   0.0000698   0.0018705
   47   0.0000268  -0.0001305   0.0000403   0.0000671   0.0054908  -0.0000799
   48  -0.0000178   0.0000080   0.0000087   0.0013423  -0.0000692   0.0012173
   49  -0.0002012  -0.0002786   0.0000148  -0.0004528  -0.0000986  -0.0079898
   50   0.0002312   0.0002538  -0.0000636  -0.0001380  -0.0056104  -0.0009189
   51  -0.0001094  -0.0000495   0.0002994  -0.0073690  -0.0008828  -0.0685123
   52  -0.0000016  -0.0000154   0.0000020   0.0006350  -0.0000135  -0.0001253
   53  -0.0000140  -0.0000495   0.0000001  -0.0000221  -0.0008778  -0.0000143
   54   0.0000013  -0.0000025   0.0000120  -0.0000752  -0.0000050  -0.0012932
   55   0.0005302   0.0002216  -0.0004227  -0.0156033   0.0013605   0.0824791
   56   0.0000158   0.0000451   0.0001430   0.0006447   0.0075004  -0.0001701
   57  -0.0002028   0.0003500  -0.0002242   0.0337557   0.0001063   0.0209932
   58   0.0000734  -0.0001148   0.0000218  -0.0050880   0.0000496  -0.0001536
   59   0.0000188  -0.0001226  -0.0000025   0.0000616   0.0068928  -0.0000738
   60   0.0000096   0.0000348  -0.0000049  -0.0001485  -0.0000869   0.0019728
   61   0.0002863  -0.0011967   0.0009195  -0.1515453   0.0008657   0.0363147
   62  -0.0016142  -0.0006843   0.0005878   0.0019089  -0.0612223  -0.0034621
   63  -0.0000658  -0.0001960   0.0000540   0.1028314  -0.0037066  -0.2766735
   64  -0.0000610   0.0001228   0.0000778   0.0096274   0.0001675   0.0124925
   65   0.0001968  -0.0001881  -0.0000311  -0.0003048   0.0035233  -0.0004405
   66   0.0000070   0.0000728  -0.0000354  -0.0172917  -0.0003017  -0.0190041
           37          38          39          40          41          42
    1  -0.0253029  -0.0001773  -0.0064309  -0.0014920   0.0000484   0.0029210
    2  -0.0003023   0.0030793   0.0000324  -0.0000795  -0.0023249   0.0000207
    3  -0.0238071   0.0001279   0.0079315  -0.0021949  -0.0000066  -0.0008982
    4  -0.0007772   0.0004236   0.0031965   0.0002600   0.0005252  -0.0012991
    5  -0.0031501  -0.0010511   0.0008917  -0.0000498  -0.0002103  -0.0006165
    6  -0.0003302  -0.0014074  -0.0012803  -0.0012530   0.0004457  -0.0006546
    7   0.0004062   0.0014704  -0.0000293  -0.0001479   0.0000733   0.0001630
    8   0.0010943  -0.0008354  -0.0008243  -0.0001616   0.0003333   0.0000727
    9  -0.0008204   0.0006420  -0.0002199  -0.0000559   0.0001173   0.0002890
   10  -0.0003650  -0.0001570   0.0000526   0.0004190  -0.0002039   0.0001803
   11  -0.0000009  -0.0000967  -0.0002149  -0.0002011  -0.0001172   0.0000891
   12   0.0008529   0.0000623  -0.0002006   0.0000550  -0.0000240  -0.0000474
   13  -0.0001967   0.0000768   0.0006610   0.0000609   0.0000307  -0.0002335
   14   0.0001527  -0.0000203  -0.0005506   0.0000106   0.0000055   0.0002066
   15   0.0000894   0.0000133  -0.0000242  -0.0000123  -0.0000028  -0.0000171
   16   0.0002489   0.0000104  -0.0002477   0.0000124   0.0000001   0.0000321
   17   0.0000289   0.0002152  -0.0000052  -0.0000166   0.0001099  -0.0000133
   18  -0.0003282   0.0000352   0.0001749   0.0001643  -0.0000065   0.0000225
   19  -0.0003643   0.0000068   0.0006245  -0.0000702  -0.0000040  -0.0002607
   20  -0.0000002   0.0000316  -0.0000001  -0.0000006  -0.0000007   0.0000002
   21   0.0000698  -0.0000043  -0.0000874  -0.0000033   0.0000012   0.0000152
   22  -0.0003162   0.0001274   0.0000496   0.0003768   0.0002122   0.0001438
   23  -0.0000313  -0.0000911   0.0002209   0.0002192  -0.0001203  -0.0000717
   24   0.0008464  -0.0001089  -0.0001991   0.0000666   0.0000309  -0.0000411
   25  -0.0001954  -0.0000667   0.0006580   0.0000625  -0.0000354  -0.0002261
   26  -0.0001503  -0.0000112   0.0005441  -0.0000119   0.0000006  -0.0001999
   27   0.0000901  -0.0000089  -0.0000284  -0.0000124   0.0000000  -0.0000174
   28  -0.0008633  -0.0003039   0.0032003   0.0002989  -0.0005583  -0.0012133
   29   0.0031416  -0.0010438  -0.0007745   0.0000965  -0.0001751   0.0005856
   30  -0.0003096   0.0013300  -0.0012665  -0.0012174  -0.0004436  -0.0006146
   31   0.0004427  -0.0014823   0.0000657  -0.0001093  -0.0000398   0.0001606
   32  -0.0010190  -0.0008372   0.0008261   0.0001683   0.0003821  -0.0000443
   33  -0.0008479  -0.0006433  -0.0002077  -0.0000204  -0.0000444   0.0003077
   34  -0.1873102  -0.0013043  -0.1257348   0.0059922   0.0002462   0.0178041
   35  -0.0006225  -0.0646148  -0.0020019  -0.0001300   0.0039682  -0.0006476
   36  -0.0629437  -0.0021320  -0.2190231  -0.0064658  -0.0005513  -0.0388309
   37   0.6194579  -0.0016772   0.0490360  -0.0569035   0.0008692   0.0386121
   38  -0.0016772   0.1251974   0.0057938   0.0009433  -0.0225419  -0.0017912
   39   0.0490360   0.0057938   0.5070910   0.0394322  -0.0017973  -0.1301657
   40  -0.0569035   0.0009433   0.0394322   0.0699880  -0.0014563  -0.0658983
   41   0.0008692  -0.0225419  -0.0017973  -0.0014563   0.0112063   0.0029205
   42   0.0386121  -0.0017912  -0.1301657  -0.0658983   0.0029205   0.1923670
   43  -0.3203668   0.0018311   0.0368310  -0.0147443   0.0003127   0.0126617
   44   0.0009764  -0.0634492  -0.0009220   0.0006290   0.0041885  -0.0004254
   45  -0.0292345  -0.0005393  -0.1098099   0.0390129  -0.0005686  -0.0225387
   46  -0.0142141  -0.0002966  -0.0265137   0.0007633  -0.0000241  -0.0005403
   47   0.0001640   0.0029040   0.0001843  -0.0000022  -0.0025467   0.0000483
   48   0.0046505  -0.0000100   0.0037716   0.0007284   0.0000540   0.0011422
   49  -0.0168379   0.0006155   0.0325000  -0.0040144   0.0000682   0.0017651
   50   0.0014987   0.0075408  -0.0000000  -0.0000357   0.0048082  -0.0000058
   51   0.0894879  -0.0002901   0.0213230  -0.0049099   0.0000356   0.0044759
   52   0.0014016   0.0000767   0.0017828  -0.0004407   0.0000056   0.0002342
   53   0.0000433   0.0073464  -0.0001828   0.0000308   0.0000586  -0.0000219
   54   0.0014716  -0.0001828  -0.0036425   0.0013444  -0.0000179  -0.0009662
   55  -0.0615997  -0.0001349  -0.0278884   0.0014337  -0.0000231   0.0007337
   56  -0.0001535  -0.0070464   0.0000555   0.0000195  -0.0006297  -0.0000244
   57  -0.0281780   0.0000736  -0.0115147   0.0019143  -0.0000322  -0.0019668
   58  -0.0012509  -0.0000098  -0.0009272   0.0001991  -0.0000064   0.0000615
   59  -0.0000004  -0.0005480   0.0000228  -0.0000041  -0.0008075   0.0000124
   60  -0.0009203   0.0000203   0.0003857   0.0001451   0.0000123  -0.0000171
   61   0.0651916  -0.0000294   0.0175069  -0.0020976  -0.0000596  -0.0069848
   62  -0.0009432   0.0095662  -0.0011829   0.0000352   0.0041948  -0.0000647
   63  -0.0404760  -0.0008269  -0.0607649  -0.0006044  -0.0000975  -0.0003424
   64  -0.0002793   0.0000549   0.0021891   0.0001541   0.0000190   0.0011825
   65   0.0000914   0.0063071  -0.0001141  -0.0000028   0.0002185  -0.0000294
   66   0.0029777  -0.0001509  -0.0022467  -0.0002152  -0.0000246  -0.0015007
           43          44          45          46          47          48
    1   0.0006241  -0.0000705  -0.0025951  -0.0003006   0.0000106   0.0002834
    2  -0.0000137   0.0057942  -0.0001221  -0.0000117   0.0003186   0.0000012
    3  -0.0029066  -0.0001444  -0.0039429  -0.0012209   0.0000135   0.0003179
    4  -0.0005873  -0.0009698  -0.0002228  -0.0002013  -0.0000722   0.0000137
    5  -0.0004185  -0.0002671  -0.0008952  -0.0002918   0.0001504   0.0000011
    6   0.0002004  -0.0000193   0.0000173   0.0000378   0.0001360   0.0000087
    7   0.0003724  -0.0000863   0.0001816   0.0000581  -0.0000260  -0.0000173
    8  -0.0000297   0.0000120   0.0003905   0.0001147  -0.0001299  -0.0000031
    9   0.0002701  -0.0000184  -0.0002286  -0.0000364  -0.0000385   0.0000101
   10   0.0000338   0.0000492   0.0000095   0.0000006  -0.0000004  -0.0000121
   11  -0.0000363   0.0001867  -0.0000757  -0.0000110   0.0000180   0.0000058
   12   0.0000934   0.0001440   0.0001703   0.0000511  -0.0000067  -0.0000261
   13  -0.0000055  -0.0001003  -0.0000741  -0.0000403   0.0000023  -0.0000041
   14   0.0000418   0.0000603   0.0000937   0.0000443  -0.0000123   0.0000019
   15  -0.0000255  -0.0000010   0.0000266   0.0000083  -0.0000014   0.0000013
   16   0.0000478  -0.0000012   0.0000147   0.0000320  -0.0000006   0.0000169
   17  -0.0000022  -0.0000129   0.0000015   0.0000002  -0.0000193   0.0000010
   18  -0.0000017  -0.0000177  -0.0000594  -0.0000186   0.0000012   0.0000013
   19  -0.0000750  -0.0000033  -0.0002144  -0.0000740   0.0000013   0.0000037
   20  -0.0000002   0.0000127  -0.0000008  -0.0000001  -0.0000073   0.0000001
   21   0.0000074   0.0000005   0.0000325   0.0000081  -0.0000000  -0.0000018
   22   0.0000274  -0.0000466   0.0000107   0.0000007   0.0000008  -0.0000103
   23   0.0000409   0.0001986   0.0000688   0.0000114   0.0000165  -0.0000070
   24   0.0000975  -0.0001079   0.0001782   0.0000500   0.0000024  -0.0000266
   25  -0.0000080   0.0001038  -0.0000731  -0.0000399  -0.0000016  -0.0000041
   26  -0.0000417   0.0000593  -0.0000928  -0.0000444  -0.0000113  -0.0000017
   27  -0.0000255   0.0000005   0.0000270   0.0000090   0.0000015   0.0000011
   28  -0.0005727   0.0009823  -0.0002572  -0.0002059   0.0000740   0.0000108
   29   0.0004177  -0.0002405   0.0008913   0.0002908   0.0001440  -0.0000057
   30   0.0001796   0.0000297   0.0000048   0.0000313  -0.0001349   0.0000128
   31   0.0003405   0.0000968   0.0001891   0.0000579   0.0000268  -0.0000178
   32  -0.0000111   0.0000040  -0.0003633  -0.0001157  -0.0001305   0.0000080
   33   0.0002929  -0.0000040  -0.0002333  -0.0000356   0.0000403   0.0000087
   34  -0.0337105  -0.0000966  -0.0197336  -0.0048244   0.0000671   0.0013423
   35  -0.0007702   0.0088732   0.0004790   0.0000698   0.0054908  -0.0000692
   36  -0.0676853   0.0007977   0.0412428   0.0018705  -0.0000799   0.0012173
   37  -0.3203668   0.0009764  -0.0292345  -0.0142141   0.0001640   0.0046505
   38   0.0018311  -0.0634492  -0.0005393  -0.0002966   0.0029040  -0.0000100
   39   0.0368310  -0.0009220  -0.1098099  -0.0265137   0.0001843   0.0037716
   40  -0.0147443   0.0006290   0.0390129   0.0007633  -0.0000022   0.0007284
   41   0.0003127   0.0041885  -0.0005686  -0.0000241  -0.0025467   0.0000540
   42   0.0126617  -0.0004254  -0.0225387  -0.0005403   0.0000483   0.0011422
   43   0.6759193  -0.0024623   0.0418880  -0.1508330  -0.0014023  -0.1358661
   44  -0.0024623   0.1300572   0.0090759  -0.0013588  -0.0353755  -0.0024343
   45   0.0418880   0.0090759   0.7255289  -0.1329961  -0.0024458  -0.2474751
   46  -0.1508330  -0.0013588  -0.1329961   0.1576264   0.0014146   0.1427591
   47  -0.0014023  -0.0353755  -0.0024458   0.0014146   0.0243461   0.0027764
   48  -0.1358661  -0.0024343  -0.2474751   0.1427591   0.0027764   0.2615596
   49  -0.1627867   0.0024292   0.1105447   0.0118795  -0.0003184  -0.0175764
   50   0.0014046  -0.0623715  -0.0045047   0.0001351   0.0035865  -0.0002177
   51   0.0436688  -0.0041557  -0.3024641   0.0123404  -0.0004012  -0.0172973
   52  -0.0086615   0.0000548  -0.0011489   0.0007270  -0.0000355   0.0001830
   53   0.0005622   0.0035735  -0.0000283  -0.0000375  -0.0042063   0.0000750
   54   0.0297901  -0.0002286   0.0009499  -0.0004620   0.0000895   0.0009768
   55   0.0634457  -0.0008053  -0.0335467  -0.0003279   0.0000953   0.0035554
   56  -0.0000993   0.0087638  -0.0008698   0.0000955   0.0070215  -0.0001852
   57   0.0117448  -0.0010718  -0.0567213   0.0030536  -0.0001827  -0.0033077
   58  -0.0015067   0.0000048  -0.0034243   0.0004074  -0.0000145  -0.0008640
   59  -0.0000153   0.0067689  -0.0001121   0.0000088   0.0001615  -0.0000105
   60  -0.0039805  -0.0001251  -0.0022403   0.0006651  -0.0000198  -0.0008686
   61  -0.0464749   0.0006676   0.0307182  -0.0005328   0.0000214   0.0009115
   62   0.0007137  -0.0059399  -0.0004041   0.0000134  -0.0010130   0.0000083
   63   0.0319355  -0.0003855  -0.0224698   0.0010128   0.0000054  -0.0000113
   64  -0.0004762   0.0000104   0.0009494   0.0000411  -0.0000047  -0.0000864
   65  -0.0000219  -0.0008953   0.0000220  -0.0000069  -0.0007059   0.0000116
   66   0.0008250   0.0000130   0.0000064  -0.0000735   0.0000123  -0.0000150
           49          50          51          52          53          54
    1   0.0006981  -0.0000030  -0.0007714  -0.0000188   0.0000025   0.0000018
    2  -0.0000113  -0.0010065  -0.0000015  -0.0000055  -0.0008471   0.0000154
    3  -0.0001047  -0.0000052  -0.0015401   0.0000419   0.0000162   0.0001352
    4  -0.0001717   0.0001774   0.0000725  -0.0000017   0.0001383  -0.0000002
    5  -0.0003251   0.0000362   0.0000979  -0.0000596   0.0000689  -0.0000117
    6   0.0000936  -0.0000482   0.0002522  -0.0000030  -0.0000198   0.0000004
    7  -0.0002019  -0.0002129  -0.0000569  -0.0000002   0.0000132   0.0000021
    8   0.0002706   0.0002371  -0.0000091   0.0000143  -0.0000474   0.0000053
    9   0.0000118   0.0000706   0.0002750   0.0000017   0.0000006   0.0000116
   10   0.0000842  -0.0000103   0.0000103   0.0000232  -0.0000099   0.0000011
   11   0.0000938   0.0000009  -0.0000124  -0.0000405  -0.0000270  -0.0000045
   12   0.0000020  -0.0000378  -0.0000151  -0.0000010   0.0000167  -0.0000108
   13  -0.0001052   0.0000205   0.0000242  -0.0000192   0.0000180  -0.0000037
   14   0.0000714  -0.0000141  -0.0000232   0.0000264  -0.0000208   0.0000036
   15   0.0000061   0.0000112  -0.0000253   0.0000006  -0.0000038  -0.0000002
   16   0.0000937  -0.0000016  -0.0000147   0.0000363  -0.0000000   0.0000003
   17   0.0000013   0.0000248  -0.0000024   0.0000001   0.0000011   0.0000004
   18  -0.0000231  -0.0000008   0.0000620  -0.0000069   0.0000014   0.0000009
   19  -0.0000580   0.0000010   0.0000287  -0.0000424  -0.0000002  -0.0000065
   20  -0.0000008  -0.0000410   0.0000009  -0.0000001   0.0000022  -0.0000000
   21   0.0000018   0.0000021  -0.0000063   0.0000042  -0.0000005  -0.0000011
   22   0.0000864   0.0000075   0.0000079   0.0000237   0.0000101   0.0000020
   23  -0.0000956  -0.0000009   0.0000130   0.0000403  -0.0000274   0.0000050
   24  -0.0000034   0.0000312  -0.0000086  -0.0000005  -0.0000195  -0.0000074
   25  -0.0001058  -0.0000204   0.0000209  -0.0000194  -0.0000178  -0.0000032
   26  -0.0000741  -0.0000113   0.0000245  -0.0000268  -0.0000212  -0.0000027
   27   0.0000070  -0.0000144  -0.0000259   0.0000009   0.0000048  -0.0000006
   28  -0.0001812  -0.0001877   0.0000978  -0.0000034  -0.0001393   0.0000054
   29   0.0003335   0.0000388  -0.0001058   0.0000605   0.0000695   0.0000070
   30   0.0001046   0.0000574   0.0002453  -0.0000046   0.0000177  -0.0000035
   31  -0.0002012   0.0002312  -0.0001094  -0.0000016  -0.0000140   0.0000013
   32  -0.0002786   0.0002538  -0.0000495  -0.0000154  -0.0000495  -0.0000025
   33   0.0000148  -0.0000636   0.0002994   0.0000020   0.0000001   0.0000120
   34  -0.0004528  -0.0001380  -0.0073690   0.0006350  -0.0000221  -0.0000752
   35  -0.0000986  -0.0056104  -0.0008828  -0.0000135  -0.0008778  -0.0000050
   36  -0.0079898  -0.0009189  -0.0685123  -0.0001253  -0.0000143  -0.0012932
   37  -0.0168379   0.0014987   0.0894879   0.0014016   0.0000433   0.0014716
   38   0.0006155   0.0075408  -0.0002901   0.0000767   0.0073464  -0.0001828
   39   0.0325000  -0.0000000   0.0213230   0.0017828  -0.0001828  -0.0036425
   40  -0.0040144  -0.0000357  -0.0049099  -0.0004407   0.0000308   0.0013444
   41   0.0000682   0.0048082   0.0000356   0.0000056   0.0000586  -0.0000179
   42   0.0017651  -0.0000058   0.0044759   0.0002342  -0.0000219  -0.0009662
   43  -0.1627867   0.0014046   0.0436688  -0.0086615   0.0005622   0.0297901
   44   0.0024292  -0.0623715  -0.0041557   0.0000548   0.0035735  -0.0002286
   45   0.1105447  -0.0045047  -0.3024641  -0.0011489  -0.0000283   0.0009499
   46   0.0118795   0.0001351   0.0123404   0.0007270  -0.0000375  -0.0004620
   47  -0.0003184   0.0035865  -0.0004012  -0.0000355  -0.0042063   0.0000895
   48  -0.0175764  -0.0002177  -0.0172973   0.0001830   0.0000750   0.0009768
   49   0.7383190  -0.0040376  -0.0072378  -0.3356762   0.0023867   0.0257061
   50  -0.0040376   0.1353214   0.0083573   0.0024012  -0.0368933  -0.0005627
   51  -0.0072378   0.0083573   0.6597294   0.0258302  -0.0005660  -0.0613743
   52  -0.3356762   0.0024012   0.0258302   0.3551274  -0.0026273  -0.0277816
   53   0.0023867  -0.0368933  -0.0005660  -0.0026273   0.0252738   0.0007359
   54   0.0257061  -0.0005627  -0.0613743  -0.0277816   0.0007359   0.0608724
   55  -0.1980167  -0.0001438  -0.0648351  -0.0131317  -0.0002848  -0.0262857
   56  -0.0011327  -0.0640993  -0.0026621   0.0001784   0.0035475   0.0002372
   57  -0.1281752  -0.0023222  -0.2627165   0.0045168   0.0000365   0.0071650
   58   0.0115154  -0.0003550  -0.0182146   0.0007841  -0.0000162   0.0005688
   59   0.0001400   0.0029356  -0.0002261  -0.0000386  -0.0038699   0.0000655
   60   0.0127698  -0.0004175  -0.0179651  -0.0002122   0.0000808   0.0008617
   61  -0.0384491  -0.0008238  -0.0699102  -0.0000257  -0.0000255  -0.0029838
   62  -0.0001156   0.0084048   0.0009931  -0.0000043   0.0068874  -0.0001522
   63  -0.0235801   0.0006914   0.0438726  -0.0036031  -0.0001267  -0.0038609
   64  -0.0054161   0.0000923   0.0018413  -0.0007155  -0.0000106  -0.0012930
   65   0.0000781   0.0068595  -0.0001337   0.0000087   0.0000589   0.0000058
   66   0.0011631  -0.0001015   0.0014121   0.0002889  -0.0000021   0.0001749
           55          56          57          58          59          60
    1   0.0026474   0.0000022   0.0019932  -0.0001317  -0.0000045  -0.0000973
    2   0.0000667   0.0068987  -0.0002062   0.0000233   0.0001301  -0.0000043
    3   0.0023250  -0.0001885  -0.0043766   0.0012098  -0.0000175  -0.0000115
    4  -0.0005832  -0.0010125   0.0003925  -0.0002178  -0.0000474   0.0000346
    5  -0.0004476  -0.0003182   0.0006217  -0.0002806   0.0001481   0.0000893
    6  -0.0002023   0.0004010   0.0000806  -0.0000034  -0.0000271  -0.0000186
    7   0.0004522  -0.0000500  -0.0002178   0.0000698  -0.0000156   0.0000100
    8  -0.0001560   0.0000284  -0.0003167   0.0001129  -0.0001242  -0.0000293
    9  -0.0003974  -0.0001312  -0.0002084   0.0000225   0.0000009  -0.0000050
   10  -0.0001014   0.0000032  -0.0000202   0.0000243   0.0000001  -0.0000066
   11   0.0000014   0.0001926   0.0000287  -0.0000410   0.0000158   0.0000211
   12  -0.0000638  -0.0002278   0.0001901  -0.0000539  -0.0000280   0.0000055
   13  -0.0000072  -0.0001407  -0.0000144  -0.0000478   0.0000074   0.0000238
   14   0.0000421   0.0000806   0.0000016   0.0000544  -0.0000170  -0.0000233
   15   0.0000308   0.0000112   0.0000171  -0.0000018   0.0000071  -0.0000001
   16   0.0000638   0.0000004   0.0000540   0.0000426  -0.0000014  -0.0000406
   17   0.0000014   0.0000049   0.0000013   0.0000008  -0.0000113  -0.0000002
   18   0.0000290  -0.0000022  -0.0000944   0.0000012  -0.0000025  -0.0000055
   19  -0.0000501   0.0000035   0.0000882  -0.0000949   0.0000024   0.0000395
   20  -0.0000008   0.0000468  -0.0000001  -0.0000004  -0.0000094   0.0000003
   21   0.0000045  -0.0000008   0.0000159   0.0000053   0.0000003  -0.0000033
   22  -0.0001025  -0.0000010  -0.0000154   0.0000253  -0.0000016  -0.0000074
   23  -0.0000022   0.0001918  -0.0000388   0.0000417   0.0000122  -0.0000210
   24  -0.0000672   0.0002490   0.0001734  -0.0000529   0.0000328   0.0000040
   25  -0.0000008   0.0001398  -0.0000199  -0.0000472  -0.0000064   0.0000243
   26  -0.0000442   0.0000792  -0.0000043  -0.0000554  -0.0000148   0.0000244
   27   0.0000320  -0.0000118   0.0000187  -0.0000015  -0.0000074  -0.0000001
   28  -0.0006066   0.0010437   0.0003266  -0.0002159   0.0000504   0.0000328
   29   0.0004705  -0.0003726  -0.0006121   0.0002824   0.0001453  -0.0000962
   30  -0.0002405  -0.0003952   0.0000935  -0.0000056   0.0000262  -0.0000165
   31   0.0005302   0.0000158  -0.0002028   0.0000734   0.0000188   0.0000096
   32   0.0002216   0.0000451   0.0003500  -0.0001148  -0.0001226   0.0000348
   33  -0.0004227   0.0001430  -0.0002242   0.0000218  -0.0000025  -0.0000049
   34  -0.0156033   0.0006447   0.0337557  -0.0050880   0.0000616  -0.0001485
   35   0.0013605   0.0075004   0.0001063   0.0000496   0.0068928  -0.0000869
   36   0.0824791  -0.0001701   0.0209932  -0.0001536  -0.0000738   0.0019728
   37  -0.0615997  -0.0001535  -0.0281780  -0.0012509  -0.0000004  -0.0009203
   38  -0.0001349  -0.0070464   0.0000736  -0.0000098  -0.0005480   0.0000203
   39  -0.0278884   0.0000555  -0.0115147  -0.0009272   0.0000228   0.0003857
   40   0.0014337   0.0000195   0.0019143   0.0001991  -0.0000041   0.0001451
   41  -0.0000231  -0.0006297  -0.0000322  -0.0000064  -0.0008075   0.0000123
   42   0.0007337  -0.0000244  -0.0019668   0.0000615   0.0000124  -0.0000171
   43   0.0634457  -0.0000993   0.0117448  -0.0015067  -0.0000153  -0.0039805
   44  -0.0008053   0.0087638  -0.0010718   0.0000048   0.0067689  -0.0001251
   45  -0.0335467  -0.0008698  -0.0567213  -0.0034243  -0.0001121  -0.0022403
   46  -0.0003279   0.0000955   0.0030536   0.0004074   0.0000088   0.0006651
   47   0.0000953   0.0070215  -0.0001827  -0.0000145   0.0001615  -0.0000198
   48   0.0035554  -0.0001852  -0.0033077  -0.0008640  -0.0000105  -0.0008686
   49  -0.1980167  -0.0011327  -0.1281752   0.0115154   0.0001400   0.0127698
   50  -0.0001438  -0.0640993  -0.0023222  -0.0003550   0.0029356  -0.0004175
   51  -0.0648351  -0.0026621  -0.2627165  -0.0182146  -0.0002261  -0.0179651
   52  -0.0131317   0.0001784   0.0045168   0.0007841  -0.0000386  -0.0002122
   53  -0.0002848   0.0035475   0.0000365  -0.0000162  -0.0038699   0.0000808
   54  -0.0262857   0.0002372   0.0071650   0.0005688   0.0000655   0.0008617
   55   0.6734756  -0.0037357  -0.0312421  -0.1049996   0.0021288   0.1041616
   56  -0.0037357   0.1328586   0.0098017   0.0021375  -0.0359746  -0.0049177
   57  -0.0312421   0.0098017   0.7270821   0.1040582  -0.0049241  -0.2919487
   58  -0.1049996   0.0021375   0.1040582   0.1078222  -0.0023122  -0.1116189
   59   0.0021288  -0.0359746  -0.0049241  -0.0023122   0.0253608   0.0054027
   60   0.1041616  -0.0049177  -0.2919487  -0.1116189   0.0054027   0.3082386
   61  -0.3343377   0.0024214   0.0529689  -0.0082712   0.0000427  -0.0011793
   62   0.0011680  -0.0627627  -0.0014887   0.0005402   0.0030380  -0.0000268
   63  -0.0121826  -0.0011430  -0.1293186   0.0297085  -0.0002256   0.0009347
   64  -0.0125801  -0.0003802  -0.0267797   0.0009079  -0.0000135   0.0002959
   65   0.0002212   0.0039435   0.0001787  -0.0000412  -0.0041099   0.0000820
   66   0.0040226   0.0000310   0.0065660  -0.0003357   0.0000865   0.0007021
           61          62          63          64          65          66
    1  -0.0224904   0.0003012   0.0099375   0.0008998  -0.0000200  -0.0015027
    2   0.0005408   0.0040265  -0.0000600  -0.0000049  -0.0037148   0.0000685
    3   0.0301744  -0.0000456   0.0015835   0.0005610   0.0000427   0.0007598
    4  -0.0007208  -0.0003023  -0.0022779   0.0002501   0.0006704   0.0003819
    5  -0.0030905  -0.0013448   0.0009619   0.0003329   0.0005407  -0.0002041
    6   0.0006908   0.0004869  -0.0003226   0.0000563  -0.0002372   0.0000439
    7   0.0003679   0.0015000  -0.0001390  -0.0000700  -0.0001549   0.0000331
    8   0.0011193  -0.0005601   0.0002291  -0.0001185  -0.0002068  -0.0000607
    9   0.0008739  -0.0005218   0.0000781   0.0000858  -0.0000040  -0.0000528
   10  -0.0001704  -0.0000513   0.0001530  -0.0001027   0.0000770   0.0000760
   11  -0.0002579   0.0000601  -0.0000551   0.0000579  -0.0001038  -0.0001979
   12  -0.0010154   0.0004281  -0.0000993  -0.0000143   0.0001095  -0.0000913
   13  -0.0002130   0.0000667  -0.0002242   0.0000386   0.0000765  -0.0000277
   14   0.0002283   0.0000473   0.0001836  -0.0000455  -0.0000896   0.0000598
   15  -0.0000526  -0.0000865   0.0000220  -0.0000099  -0.0000186   0.0000022
   16   0.0002516  -0.0000104  -0.0000577  -0.0000515   0.0000007   0.0000797
   17   0.0000054   0.0001066  -0.0000014  -0.0000027  -0.0000553   0.0000049
   18   0.0002450   0.0000142   0.0000686   0.0000267  -0.0000005  -0.0000232
   19  -0.0005619  -0.0000077  -0.0003069   0.0000782  -0.0000019  -0.0001137
   20  -0.0000018  -0.0000030  -0.0000016   0.0000003  -0.0000147   0.0000000
   21  -0.0000046  -0.0000022  -0.0000083  -0.0000104   0.0000006   0.0000177
   22  -0.0001597   0.0000770   0.0001486  -0.0001084  -0.0000738   0.0000854
   23   0.0002663   0.0000587   0.0000514  -0.0000575  -0.0000981   0.0001995
   24  -0.0009873  -0.0004400  -0.0000939  -0.0000219  -0.0001160  -0.0000849
   25  -0.0002086  -0.0000740  -0.0002211   0.0000377  -0.0000754  -0.0000251
   26  -0.0002240   0.0000444  -0.0001887   0.0000456  -0.0000899  -0.0000562
   27  -0.0000522   0.0000916   0.0000216  -0.0000094   0.0000190   0.0000017
   28  -0.0006457   0.0002062  -0.0023042   0.0002524  -0.0006887   0.0004065
   29   0.0030309  -0.0014452  -0.0009028  -0.0003313   0.0005785   0.0001664
   30   0.0006818  -0.0005113  -0.0002939   0.0000735   0.0002518   0.0000366
   31   0.0002863  -0.0016142  -0.0000658  -0.0000610   0.0001968   0.0000070
   32  -0.0011967  -0.0006843  -0.0001960   0.0001228  -0.0001881   0.0000728
   33   0.0009195   0.0005878   0.0000540   0.0000778  -0.0000311  -0.0000354
   34  -0.1515453   0.0019089   0.1028314   0.0096274  -0.0003048  -0.0172917
   35   0.0008657  -0.0612223  -0.0037066   0.0001675   0.0035233  -0.0003017
   36   0.0363147  -0.0034621  -0.2766735   0.0124925  -0.0004405  -0.0190041
   37   0.0651916  -0.0009432  -0.0404760  -0.0002793   0.0000914   0.0029777
   38  -0.0000294   0.0095662  -0.0008269   0.0000549   0.0063071  -0.0001509
   39   0.0175069  -0.0011829  -0.0607649   0.0021891  -0.0001141  -0.0022467
   40  -0.0020976   0.0000352  -0.0006044   0.0001541  -0.0000028  -0.0002152
   41  -0.0000596   0.0041948  -0.0000975   0.0000190   0.0002185  -0.0000246
   42  -0.0069848  -0.0000647  -0.0003424   0.0011825  -0.0000294  -0.0015007
   43  -0.0464749   0.0007137   0.0319355  -0.0004762  -0.0000219   0.0008250
   44   0.0006676  -0.0059399  -0.0003855   0.0000104  -0.0008953   0.0000130
   45   0.0307182  -0.0004041  -0.0224698   0.0009494   0.0000220   0.0000064
   46  -0.0005328   0.0000134   0.0010128   0.0000411  -0.0000069  -0.0000735
   47   0.0000214  -0.0010130   0.0000054  -0.0000047  -0.0007059   0.0000123
   48   0.0009115   0.0000083  -0.0000113  -0.0000864   0.0000116  -0.0000150
   49  -0.0384491  -0.0001156  -0.0235801  -0.0054161   0.0000781   0.0011631
   50  -0.0008238   0.0084048   0.0006914   0.0000923   0.0068595  -0.0001015
   51  -0.0699102   0.0009931   0.0438726   0.0018413  -0.0001337   0.0014121
   52  -0.0000257  -0.0000043  -0.0036031  -0.0007155   0.0000087   0.0002889
   53  -0.0000255   0.0068874  -0.0001267  -0.0000106   0.0000589  -0.0000021
   54  -0.0029838  -0.0001522  -0.0038609  -0.0012930   0.0000058   0.0001749
   55  -0.3343377   0.0011680  -0.0121826  -0.0125801   0.0002212   0.0040226
   56   0.0024214  -0.0627627  -0.0011430  -0.0003802   0.0039435   0.0000310
   57   0.0529689  -0.0014887  -0.1293186  -0.0267797   0.0001787   0.0065660
   58  -0.0082712   0.0005402   0.0297085   0.0009079  -0.0000412  -0.0003357
   59   0.0000427   0.0030380  -0.0002256  -0.0000135  -0.0041099   0.0000865
   60  -0.0011793  -0.0000268   0.0009347   0.0002959   0.0000820   0.0007021
   61   0.6946204  -0.0017005   0.0435148  -0.1538101  -0.0018013  -0.1323530
   62  -0.0017005   0.1352648   0.0085204  -0.0017072  -0.0367258  -0.0027421
   63   0.0435148   0.0085204   0.6888387  -0.1331980  -0.0027256  -0.2412162
   64  -0.1538101  -0.0017072  -0.1331980   0.1613833   0.0017729   0.1415913
   65  -0.0018013  -0.0367258  -0.0027256   0.0017729   0.0249679   0.0031270
   66  -0.1323530  -0.0027421  -0.2412162   0.1415913   0.0031270   0.2545472
 **********************************************************************
 **                                                                  **
 **                       VIBRATIONAL ANALYSIS                       **
 **                       --------------------                       **
 **                                                                  **
 **        VIBRATIONAL FREQUENCIES (CM**-1) AND NORMAL MODES         **
 **     FORCE CONSTANTS (mDYN/ANGSTROM) AND REDUCED MASSES (AMU)     **
 **                  INFRARED INTENSITIES (KM/MOL)                   **
 **                                                                  **
 **********************************************************************


 Mode:                 1                      2                      3
 Frequency:        24.14                  37.68                  59.57
 Force Cnst:      0.0044                 0.0120                 0.0144
 Red. Mass:      12.7204                14.3942                 6.8850
 IR Active:          YES                    YES                    YES
 IR Intens:        0.198                  0.147                  0.489
 Raman Active:       YES                    YES                    YES
               X      Y      Z        X      Y      Z        X      Y      Z
 C         -0.000 -0.037  0.003    0.016 -0.001 -0.148   -0.000 -0.111  0.002
 C          0.010 -0.033  0.058    0.018 -0.001 -0.132    0.039 -0.086 -0.002
 Cl         0.022 -0.040  0.103    0.010 -0.001 -0.240    0.090 -0.117 -0.019
 C          0.011 -0.027  0.069    0.027 -0.000 -0.012    0.042 -0.035  0.004
 Cl         0.026 -0.022  0.166    0.033  0.001  0.049    0.103 -0.001  0.018
 C         -0.001 -0.024 -0.001    0.034  0.000  0.079   -0.000 -0.011  0.000
 Cl        -0.001 -0.016 -0.003    0.054  0.002  0.323   -0.000  0.057  0.001
 C         -0.012 -0.027 -0.069    0.027 -0.000 -0.015   -0.043 -0.036 -0.003
 Cl        -0.028 -0.023 -0.168    0.032 -0.000  0.044   -0.104 -0.002 -0.019
 C         -0.011 -0.034 -0.054    0.017 -0.001 -0.134   -0.039 -0.086  0.004
 Cl        -0.024 -0.042 -0.099    0.009 -0.002 -0.244   -0.089 -0.117  0.020
 C         -0.000 -0.052  0.003    0.022 -0.001 -0.052   -0.000 -0.087  0.002
 C          0.002  0.127 -0.001   -0.096  0.002  0.038   -0.000  0.061 -0.000
 Cl         0.007  0.428 -0.004   -0.273  0.004 -0.037   -0.001 -0.002  0.000
 C          0.001  0.081 -0.002   -0.084  0.002  0.190    0.001  0.301 -0.003
 H          0.003  0.220 -0.005   -0.179  0.004  0.256    0.001  0.436 -0.005
 C         -0.001 -0.145  0.001    0.051 -0.001  0.250    0.003  0.379 -0.004
 H         -0.001 -0.183  0.001    0.062 -0.002  0.364    0.004  0.583 -0.006
 C         -0.003 -0.317  0.005    0.172 -0.004  0.163    0.002  0.190 -0.002
 H         -0.005 -0.488  0.007    0.280 -0.008  0.211    0.003  0.239 -0.002
 C         -0.002 -0.271  0.005    0.155 -0.004  0.012    0.001 -0.042  0.001
 H         -0.004 -0.414  0.008    0.251 -0.007 -0.058    0.001 -0.156  0.003
 TransDip  -0.000 -0.014  0.000    0.008 -0.000  0.009    0.000  0.022 -0.000

 Mode:                 4                      5                      6
 Frequency:        68.24                  79.37                 104.52
 Force Cnst:      0.0908                 0.1059                 0.1556
 Red. Mass:      33.1059                28.5241                24.1798
 IR Active:          YES                    YES                    YES
 IR Intens:        0.002                  0.031                  0.098
 Raman Active:       YES                    YES                    YES
               X      Y      Z        X      Y      Z        X      Y      Z
 C          0.000  0.029 -0.003   -0.006  0.002  0.160    0.007 -0.001 -0.216
 C         -0.016  0.022 -0.104   -0.018  0.000  0.055    0.029  0.002 -0.079
 Cl        -0.061  0.032 -0.500   -0.027  0.004  0.024    0.087 -0.010  0.398
 C         -0.003  0.012  0.078   -0.026 -0.001 -0.038    0.033  0.003 -0.076
 Cl         0.014  0.007  0.456   -0.064 -0.007 -0.458    0.042  0.008 -0.088
 C          0.001  0.006 -0.001   -0.016  0.000  0.094    0.037  0.000 -0.057
 Cl         0.000 -0.009 -0.003    0.017  0.002  0.512    0.057  0.001  0.172
 C          0.004  0.011 -0.077   -0.025  0.001 -0.038    0.033 -0.003 -0.077
 Cl        -0.012  0.003 -0.449   -0.063  0.002 -0.463    0.042 -0.008 -0.087
 C          0.017  0.023  0.102   -0.017  0.001  0.057    0.029 -0.003 -0.081
 Cl         0.063  0.038  0.503   -0.024 -0.002  0.033    0.087  0.015  0.391
 C          0.000  0.024 -0.003   -0.004  0.002  0.148   -0.005 -0.001 -0.244
 C         -0.001 -0.028 -0.002    0.075 -0.002  0.090   -0.101  0.002 -0.184
 Cl        -0.005 -0.083 -0.002    0.225 -0.000  0.156   -0.358 -0.001 -0.303
 C         -0.001 -0.064  0.000    0.068 -0.004 -0.014   -0.096  0.003 -0.058
 H         -0.002 -0.110  0.002    0.130 -0.006 -0.057   -0.163  0.006 -0.012
 C         -0.000 -0.044  0.000   -0.017 -0.002 -0.052   -0.005 -0.002 -0.022
 H         -0.000 -0.073  0.002   -0.024 -0.003 -0.125    0.002 -0.002  0.057
 C          0.001  0.009 -0.001   -0.097  0.002  0.006    0.084 -0.007 -0.088
 H          0.002  0.023 -0.001   -0.169  0.004 -0.027    0.169 -0.012 -0.050
 C          0.001  0.042 -0.003   -0.084  0.004  0.108    0.068 -0.006 -0.206
 H          0.002  0.078 -0.004   -0.146  0.006  0.153    0.133 -0.010 -0.253
 TransDip   0.000 -0.002 -0.000   -0.005 -0.000 -0.002    0.009 -0.000  0.003

 Mode:                 7                      8                      9
 Frequency:       148.20                 175.41                 203.43
 Force Cnst:      0.0653                 0.2155                 0.3498
 Red. Mass:       5.0431                11.8859                14.3465
 IR Active:          YES                    YES                    YES
 IR Intens:        0.081                  0.041                  0.143
 Raman Active:       YES                    YES                    YES
               X      Y      Z        X      Y      Z        X      Y      Z
 C         -0.000 -0.039 -0.001    0.049 -0.001 -0.189    0.094 -0.000  0.136
 C          0.005 -0.040 -0.008   -0.018 -0.010 -0.173    0.065  0.002  0.258
 Cl         0.035 -0.060 -0.006   -0.168  0.087  0.075   -0.133  0.110 -0.034
 C          0.009 -0.026 -0.005   -0.031 -0.022 -0.175    0.071 -0.015  0.368
 Cl         0.038 -0.013 -0.001   -0.110 -0.074  0.062   -0.062 -0.080 -0.096
 C         -0.000 -0.020 -0.000   -0.041 -0.001 -0.178    0.077  0.001  0.402
 Cl        -0.000 -0.001  0.000   -0.026  0.001  0.058    0.047  0.002 -0.111
 C         -0.009 -0.026  0.005   -0.031  0.020 -0.175    0.070  0.016  0.368
 Cl        -0.038 -0.014  0.002   -0.111  0.074  0.062   -0.068  0.078 -0.096
 C         -0.005 -0.040  0.007   -0.018  0.008 -0.173    0.065 -0.001  0.259
 Cl        -0.033 -0.059  0.008   -0.166 -0.086  0.077   -0.124 -0.109 -0.034
 C         -0.001  0.011 -0.000    0.117 -0.002 -0.073    0.104 -0.002 -0.070
 C         -0.002 -0.111  0.002    0.105 -0.003 -0.040    0.102 -0.002 -0.074
 Cl        -0.000  0.163 -0.002    0.196 -0.001 -0.012   -0.093 -0.001 -0.182
 C         -0.002 -0.262  0.004    0.120 -0.001  0.050    0.109 -0.003  0.003
 H         -0.003 -0.443  0.007    0.037 -0.000  0.108    0.069 -0.004  0.030
 C         -0.001 -0.079  0.001    0.232  0.002  0.110    0.146 -0.001  0.018
 H         -0.002 -0.162  0.003    0.239  0.004  0.185    0.148 -0.001  0.039
 C          0.001  0.278 -0.004    0.288  0.002  0.072    0.164  0.002  0.002
 H          0.002  0.514 -0.008    0.337  0.005  0.094    0.192  0.005  0.014
 C          0.001  0.272 -0.004    0.267 -0.000 -0.020    0.145  0.000 -0.056
 H          0.002  0.477 -0.008    0.358  0.000 -0.086    0.190  0.002 -0.088
 TransDip  -0.000  0.009 -0.000    0.006  0.000  0.003    0.011  0.000  0.004

 Mode:                10                     11                     12
 Frequency:       219.84                 220.75                 235.00
 Force Cnst:      0.8839                 0.9851                 1.1043
 Red. Mass:      31.0408                34.3121                33.9388
 IR Active:          YES                    YES                    YES
 IR Intens:        0.240                  0.061                  0.003
 Raman Active:       YES                    YES                    YES
               X      Y      Z        X      Y      Z        X      Y      Z
 C         -0.001 -0.119  0.000    0.009  0.005  0.006    0.000  0.018  0.001
 C         -0.012 -0.150 -0.002   -0.037 -0.026 -0.002    0.025  0.056  0.000
 Cl        -0.439  0.049  0.036   -0.354  0.154  0.028    0.248 -0.061 -0.021
 C          0.037 -0.196 -0.010   -0.026 -0.013 -0.019    0.017  0.022  0.006
 Cl         0.202 -0.145 -0.013    0.476  0.285 -0.035   -0.462 -0.242  0.037
 C         -0.004 -0.134 -0.007   -0.098  0.005 -0.018   -0.000  0.024  0.004
 Cl        -0.006  0.584 -0.001   -0.104 -0.021  0.016   -0.002  0.543 -0.004
 C         -0.039 -0.196 -0.001   -0.024  0.030 -0.021   -0.017  0.022  0.001
 Cl        -0.162 -0.170  0.015    0.498 -0.272 -0.034    0.457 -0.236 -0.036
 C          0.009 -0.148 -0.003   -0.040  0.039 -0.003   -0.025  0.057  0.004
 Cl         0.416  0.043 -0.033   -0.391 -0.160  0.034   -0.244 -0.059  0.021
 C         -0.002 -0.062  0.003   -0.008 -0.000  0.011    0.001 -0.044 -0.000
 C         -0.002 -0.037  0.002   -0.008 -0.002  0.011    0.001 -0.053 -0.000
 Cl        -0.000  0.013  0.003   -0.011  0.001  0.012   -0.000  0.014 -0.002
 C         -0.003 -0.033 -0.000   -0.009 -0.001 -0.005    0.001 -0.030  0.001
 H         -0.001 -0.032 -0.001    0.003 -0.002 -0.014    0.000 -0.031  0.001
 C         -0.004 -0.009 -0.002   -0.025  0.002 -0.014    0.003  0.039  0.000
 H         -0.004  0.004 -0.003   -0.026  0.004 -0.023    0.003  0.094 -0.000
 C         -0.005  0.016 -0.001   -0.030  0.002 -0.009    0.003  0.032 -0.000
 H         -0.006  0.054 -0.002   -0.037  0.004 -0.012    0.004  0.080 -0.001
 C         -0.005 -0.020  0.001   -0.027 -0.000  0.004    0.002 -0.032 -0.000
 H         -0.007 -0.026  0.003   -0.041  0.001  0.014    0.003 -0.031 -0.001
 TransDip   0.000  0.016 -0.000    0.008 -0.001 -0.000    0.000 -0.002  0.000

 Mode:                13                     14                     15
 Frequency:       248.30                 284.22                 320.31
 Force Cnst:      0.5347                 0.2564                 0.6187
 Red. Mass:      14.7211                 5.3873                10.2352
 IR Active:          YES                    YES                    YES
 IR Intens:        0.106                  0.187                  0.554
 Raman Active:       YES                    YES                    YES
               X      Y      Z        X      Y      Z        X      Y      Z
 C          0.058  0.000  0.070    0.000  0.005 -0.002    0.100  0.000  0.332
 C          0.122  0.060 -0.039   -0.032 -0.030  0.003    0.015 -0.049  0.132
 Cl        -0.080  0.220  0.001    0.019 -0.080 -0.002   -0.023 -0.067 -0.025
 C          0.145  0.013 -0.146   -0.018 -0.024  0.001   -0.022 -0.045 -0.169
 Cl        -0.025 -0.125  0.035    0.022 -0.011 -0.001    0.017 -0.057  0.030
 C          0.226 -0.000 -0.187    0.000 -0.027  0.002   -0.094  0.000 -0.289
 Cl         0.325  0.002  0.010    0.000  0.036 -0.001   -0.123  0.001  0.058
 C          0.145 -0.014 -0.146    0.019 -0.023  0.002   -0.017  0.048 -0.162
 Cl        -0.025  0.124  0.034   -0.021 -0.011  0.001    0.023  0.068  0.027
 C          0.122 -0.059 -0.039    0.032 -0.030 -0.004    0.021  0.045  0.139
 Cl        -0.081 -0.222  0.004   -0.021 -0.081  0.003   -0.017  0.055 -0.027
 C         -0.024  0.001  0.108   -0.000  0.253 -0.005    0.135  0.003  0.198
 C         -0.031  0.001  0.093   -0.000  0.300 -0.005    0.271  0.003  0.078
 Cl        -0.123  0.002  0.089    0.002 -0.051  0.002   -0.151 -0.001 -0.145
 C         -0.047 -0.001 -0.041   -0.001  0.201 -0.002    0.286  0.000 -0.022
 H          0.070 -0.002 -0.121   -0.001  0.210 -0.002    0.388 -0.001 -0.091
 C         -0.185 -0.001 -0.118   -0.002 -0.208  0.005    0.127 -0.005 -0.116
 H         -0.193 -0.001 -0.203   -0.005 -0.563  0.011    0.113 -0.012 -0.273
 C         -0.239 -0.000 -0.080   -0.001 -0.106  0.003   -0.030 -0.000 -0.009
 H         -0.298  0.000 -0.105   -0.001 -0.345  0.007   -0.160 -0.002 -0.068
 C         -0.206  0.001  0.045    0.001  0.291 -0.005   -0.016  0.005  0.145
 H         -0.330  0.003  0.136    0.002  0.401 -0.007   -0.106  0.008  0.211
 TransDip  -0.010 -0.000 -0.003   -0.000 -0.014  0.000    0.023  0.000  0.008

 Mode:                16                     17                     18
 Frequency:       322.80                 340.06                 349.93
 Force Cnst:      1.6273                 0.8520                 1.9064
 Red. Mass:      26.5065                12.5051                26.4245
 IR Active:          YES                    YES                    YES
 IR Intens:        0.063                  0.002                  0.125
 Raman Active:       YES                    YES                    YES
               X      Y      Z        X      Y      Z        X      Y      Z
 C          0.004  0.119  0.013   -0.001  0.004 -0.002    0.070 -0.001 -0.200
 C          0.171  0.161  0.017   -0.031  0.004 -0.481    0.025 -0.142 -0.115
 Cl         0.224  0.336 -0.022    0.011  0.010  0.076   -0.120 -0.225  0.025
 C          0.168 -0.168  0.007   -0.035 -0.006 -0.502    0.086 -0.198  0.071
 Cl         0.225 -0.338 -0.018    0.009 -0.006  0.076    0.211 -0.441 -0.026
 C         -0.004 -0.126 -0.011    0.001 -0.001  0.001   -0.046  0.000  0.175
 Cl        -0.006 -0.053  0.003    0.002 -0.001 -0.000   -0.097 -0.000 -0.018
 C         -0.168 -0.166 -0.018    0.035 -0.002  0.505    0.085  0.198  0.073
 Cl        -0.221 -0.335  0.024   -0.010 -0.010 -0.076    0.208  0.441 -0.030
 C         -0.170  0.163 -0.007    0.030  0.007  0.479    0.024  0.142 -0.113
 Cl        -0.228  0.340  0.017   -0.011  0.008 -0.075   -0.122  0.226  0.023
 C          0.006  0.037  0.008   -0.001 -0.003 -0.002   -0.001 -0.001 -0.070
 C          0.012  0.070  0.002   -0.003 -0.014 -0.001   -0.114 -0.002  0.022
 Cl        -0.006 -0.009 -0.006    0.002 -0.000  0.001   -0.006  0.003  0.161
 C          0.012  0.065 -0.002   -0.003  0.016  0.000   -0.129 -0.002 -0.027
 H          0.016  0.089 -0.005   -0.004  0.046  0.001   -0.095 -0.004 -0.051
 C          0.005 -0.060 -0.004   -0.001  0.001  0.002   -0.122  0.003 -0.031
 H          0.004 -0.157 -0.009   -0.001  0.008  0.003   -0.117  0.008  0.021
 C         -0.001 -0.020  0.000    0.000 -0.017  0.001   -0.044 -0.001 -0.084
 H         -0.007 -0.068 -0.001    0.002 -0.034  0.002    0.001  0.000 -0.063
 C         -0.000  0.092  0.005    0.000  0.005 -0.001   -0.028 -0.005 -0.083
 H         -0.004  0.154  0.006    0.001  0.010 -0.002   -0.066 -0.007 -0.056
 TransDip   0.001 -0.008  0.000   -0.000 -0.001 -0.000   -0.008 -0.000 -0.008

 Mode:                19                     20                     21
 Frequency:       377.73                 410.33                 455.17
 Force Cnst:      2.5929                 0.9632                 0.4212
 Red. Mass:      30.8453                 9.7099                 3.4502
 IR Active:          YES                    YES                    YES
 IR Intens:        0.073                  3.956                  2.558
 Raman Active:       YES                    YES                    YES
               X      Y      Z        X      Y      Z        X      Y      Z
 C         -0.067  0.000  0.105    0.067 -0.000 -0.184    0.001  0.053  0.001
 C         -0.108 -0.099  0.082   -0.001 -0.022 -0.192   -0.035  0.018 -0.001
 Cl        -0.235 -0.407  0.009   -0.024 -0.042  0.019    0.010 -0.018  0.000
 C         -0.028  0.048 -0.027   -0.001  0.017  0.053   -0.025 -0.013 -0.005
 Cl        -0.055  0.124  0.008   -0.052  0.079 -0.002    0.017 -0.011 -0.001
 C          0.182  0.000 -0.101    0.020  0.001  0.225   -0.000 -0.025 -0.003
 Cl         0.580  0.001 -0.034    0.007 -0.000 -0.028   -0.000  0.008  0.000
 C         -0.028 -0.048 -0.030   -0.000 -0.017  0.054    0.025 -0.013  0.005
 Cl        -0.054 -0.124  0.009   -0.052 -0.080 -0.002   -0.018 -0.012  0.001
 C         -0.109  0.099  0.079   -0.000  0.021 -0.191    0.036  0.019  0.006
 Cl        -0.238  0.406  0.006   -0.024  0.042  0.019   -0.011 -0.018 -0.001
 C         -0.051 -0.000  0.013    0.158  0.001  0.079    0.001  0.202 -0.005
 C          0.008 -0.001 -0.041    0.173  0.001  0.127    0.001  0.275 -0.005
 Cl         0.049 -0.002 -0.112   -0.181  0.004  0.227   -0.000 -0.021  0.002
 C          0.011  0.001  0.040    0.209 -0.002 -0.151   -0.002 -0.188  0.002
 H         -0.049  0.003  0.081    0.396 -0.004 -0.277   -0.004 -0.630  0.009
 C          0.038  0.000  0.069    0.121 -0.004 -0.259    0.001  0.059 -0.002
 H          0.037 -0.001  0.059    0.119 -0.005 -0.304    0.001 -0.009  0.001
 C          0.011  0.001  0.086    0.069 -0.005 -0.212    0.002  0.116 -0.003
 H          0.013  0.002  0.087   -0.063 -0.006 -0.272    0.003  0.124 -0.003
 C         -0.003  0.001  0.037    0.097  0.001  0.034    0.000 -0.195  0.002
 H          0.049  0.001 -0.001   -0.033  0.004  0.128   -0.001 -0.609  0.008
 TransDip  -0.006  0.000  0.006    0.048 -0.000 -0.042    0.001 -0.051  0.000

 Mode:                22                     23                     24
 Frequency:       457.98                 521.42                 596.28
 Force Cnst:      1.2025                 0.7365                 2.5278
 Red. Mass:       9.7304                 4.5979                12.0668
 IR Active:          YES                    YES                    YES
 IR Intens:        3.818                  1.906                  0.026
 Raman Active:       YES                    YES                    YES
               X      Y      Z        X      Y      Z        X      Y      Z
 C          0.043 -0.002  0.116    0.001  0.129 -0.001    0.000  0.002 -0.003
 C          0.036 -0.009  0.304   -0.083  0.053  0.006    0.032  0.002  0.508
 Cl        -0.008 -0.009 -0.021    0.013 -0.032 -0.002   -0.000  0.001 -0.034
 C          0.005  0.002 -0.018   -0.066 -0.026  0.014   -0.042 -0.008 -0.482
 Cl        -0.013  0.016  0.002    0.029 -0.015 -0.003    0.002  0.002  0.031
 C         -0.026 -0.000 -0.334    0.000 -0.060 -0.003   -0.000 -0.011 -0.004
 Cl        -0.004 -0.000  0.035   -0.000  0.015  0.000   -0.000  0.001  0.000
 C          0.002 -0.000 -0.019    0.067 -0.026 -0.012    0.043 -0.003  0.488
 Cl        -0.011 -0.015  0.002   -0.029 -0.016  0.003   -0.002  0.002 -0.031
 C          0.032  0.010  0.303    0.084  0.054 -0.002   -0.031 -0.003 -0.508
 Cl        -0.007  0.011 -0.021   -0.013 -0.032  0.002    0.000  0.002  0.034
 C          0.034 -0.009 -0.227    0.001  0.260 -0.004   -0.000 -0.006  0.001
 C         -0.133 -0.005 -0.082   -0.001 -0.217  0.003    0.000  0.000  0.000
 Cl        -0.060  0.004  0.225   -0.000  0.022 -0.000    0.000  0.001 -0.000
 C         -0.141  0.004 -0.121   -0.001 -0.118  0.002    0.000 -0.009  0.000
 H         -0.151  0.013 -0.114   -0.000 -0.095  0.001    0.000 -0.020  0.000
 C          0.023 -0.004 -0.069    0.002  0.246 -0.004   -0.000  0.011 -0.000
 H          0.044 -0.002  0.142    0.004  0.608 -0.009    0.000  0.031 -0.001
 C          0.211 -0.005 -0.205   -0.001 -0.243  0.004   -0.001 -0.010  0.001
 H          0.323 -0.004 -0.157   -0.002 -0.539  0.009   -0.001 -0.002  0.000
 C          0.178 -0.000 -0.258    0.001  0.108 -0.002   -0.000  0.004  0.001
 H          0.226  0.009 -0.297    0.000  0.122 -0.002   -0.000  0.037  0.000
 TransDip   0.034 -0.001 -0.052    0.001  0.044 -0.000   -0.000  0.005  0.000

 Mode:                25                     26                     27
 Frequency:       600.24                 635.19                 641.72
 Force Cnst:      2.1500                 2.6187                 1.8097
 Red. Mass:      10.1285                11.0163                 7.4587
 IR Active:          YES                    YES                    YES
 IR Intens:       32.214                  0.142                  0.895
 Raman Active:       YES                    YES                    YES
               X      Y      Z        X      Y      Z        X      Y      Z
 C          0.334 -0.001 -0.013    0.020 -0.002  0.415   -0.001 -0.186 -0.005
 C          0.232 -0.069 -0.026   -0.006 -0.000  0.001    0.224 -0.072 -0.013
 Cl        -0.052 -0.055  0.005    0.002  0.002  0.006   -0.049 -0.017  0.004
 C          0.184 -0.004 -0.024   -0.035  0.001 -0.413    0.237  0.190 -0.017
 Cl        -0.073  0.078  0.006    0.004 -0.004  0.021   -0.017 -0.055  0.002
 C          0.108  0.002  0.009    0.040  0.009  0.586   -0.002  0.339 -0.010
 Cl        -0.126 -0.001  0.009    0.003 -0.001 -0.032    0.001 -0.046  0.001
 C          0.180  0.007 -0.024   -0.044  0.002 -0.406   -0.239  0.189  0.028
 Cl        -0.072 -0.078  0.006    0.004  0.002  0.021    0.017 -0.054 -0.002
 C          0.228  0.068 -0.026   -0.014 -0.003 -0.004   -0.226 -0.074  0.013
 Cl        -0.051  0.055  0.004    0.004 -0.002  0.006    0.050 -0.017 -0.003
 C          0.252 -0.003 -0.090   -0.010  0.003 -0.056   -0.001  0.073 -0.000
 C          0.065  0.001  0.079   -0.063  0.002 -0.065    0.002  0.105 -0.001
 Cl         0.034 -0.000 -0.022   -0.003  0.000  0.023   -0.000  0.002 -0.000
 C          0.003  0.004  0.249   -0.087 -0.004 -0.037    0.002 -0.125  0.002
 H          0.119  0.001  0.167   -0.134 -0.013 -0.007    0.000 -0.432  0.007
 C         -0.329  0.004  0.124    0.007  0.006  0.016    0.002  0.168 -0.003
 H         -0.340  0.002  0.024    0.018  0.009  0.136    0.002  0.174 -0.006
 C         -0.139  0.001 -0.044    0.089 -0.006 -0.057   -0.003 -0.134  0.004
 H          0.172  0.000  0.096    0.163 -0.017 -0.026   -0.007 -0.474  0.009
 C         -0.107 -0.004 -0.249    0.052  0.003 -0.109   -0.001  0.130  0.000
 H         -0.243 -0.001 -0.149    0.097 -0.001 -0.145   -0.001 -0.007  0.003
 TransDip   0.181  0.001  0.018    0.006 -0.000 -0.010   -0.002  0.030  0.000

 Mode:                28                     29                     30
 Frequency:       681.96                 683.14                 739.42
 Force Cnst:      2.4136                 2.0129                 3.1866
 Red. Mass:       8.8085                 7.3205                 9.8923
 IR Active:          YES                    YES                    YES
 IR Intens:       83.472                 10.210                  7.246
 Raman Active:       YES                    YES                    YES
               X      Y      Z        X      Y      Z        X      Y      Z
 C          0.012  0.301 -0.003    0.084 -0.038 -0.008    0.056  0.005  0.498
 C         -0.024  0.258  0.010    0.133 -0.034 -0.005   -0.115 -0.034 -0.305
 Cl        -0.054 -0.123  0.003   -0.021 -0.013  0.001    0.022  0.022  0.010
 C          0.023  0.231 -0.010    0.126 -0.012 -0.006   -0.096 -0.035  0.207
 Cl         0.054 -0.113 -0.003   -0.032  0.039  0.002    0.011 -0.010 -0.005
 C          0.016  0.253 -0.002    0.112 -0.030 -0.012   -0.149 -0.001 -0.147
 Cl        -0.011 -0.020  0.001   -0.072  0.002  0.006    0.064  0.000 -0.002
 C          0.013  0.227  0.003    0.126 -0.042 -0.008   -0.094  0.038  0.206
 Cl        -0.061 -0.121  0.005   -0.017 -0.010  0.001    0.010  0.008 -0.005
 C          0.061  0.259 -0.011    0.121 -0.030 -0.001   -0.112  0.036 -0.306
 Cl         0.047 -0.114 -0.002   -0.033  0.042  0.001    0.023 -0.024  0.010
 C         -0.004  0.039  0.027   -0.024 -0.001  0.192    0.129 -0.003  0.043
 C         -0.033 -0.144  0.021   -0.216  0.020  0.136   -0.028  0.005  0.112
 Cl         0.005 -0.000 -0.013    0.032 -0.002 -0.088    0.019 -0.001 -0.036
 C         -0.045  0.113 -0.035   -0.308 -0.015 -0.220   -0.106  0.000  0.053
 H         -0.040  0.464 -0.042   -0.285 -0.059 -0.239    0.024 -0.008 -0.039
 C         -0.001 -0.156 -0.010   -0.008  0.018 -0.084   -0.184  0.003  0.026
 H          0.004 -0.087  0.043    0.023  0.015  0.283   -0.163  0.008  0.254
 C          0.019  0.122 -0.018    0.121 -0.018 -0.112    0.129 -0.006 -0.216
 H         -0.016  0.441 -0.040   -0.128 -0.056 -0.219    0.312 -0.005 -0.137
 C          0.026 -0.134  0.050    0.177  0.021  0.328    0.117 -0.001 -0.093
 H          0.009 -0.062  0.061    0.060  0.015  0.418   -0.009  0.010 -0.005
 TransDip   0.007  0.292  0.008    0.052 -0.038  0.080   -0.069  0.002  0.051

 Mode:                31                     32                     33
 Frequency:       743.79                 755.93                 779.78
 Force Cnst:      2.9847                 0.5335                 0.8908
 Red. Mass:       9.1568                 1.5845                 2.4864
 IR Active:          YES                    YES                    YES
 IR Intens:       28.039                 50.932                  1.371
 Raman Active:       YES                    YES                    YES
               X      Y      Z        X      Y      Z        X      Y      Z
 C         -0.018  0.002  0.328   -0.000  0.024 -0.002    0.001 -0.083  0.002
 C          0.116  0.059 -0.205   -0.010  0.021 -0.002    0.037 -0.087 -0.000
 Cl        -0.032 -0.034  0.010   -0.001 -0.006  0.000    0.005  0.019 -0.001
 C          0.171  0.059  0.101   -0.010  0.004  0.002    0.039 -0.012 -0.005
 Cl        -0.016  0.013 -0.001    0.003 -0.003 -0.000   -0.010  0.009  0.001
 C          0.201 -0.000 -0.105   -0.000 -0.002  0.001   -0.002  0.018 -0.000
 Cl        -0.094 -0.000  0.009    0.000  0.001 -0.000    0.001 -0.003 -0.000
 C          0.172 -0.057  0.101    0.010  0.004 -0.003   -0.041 -0.011  0.006
 Cl        -0.016 -0.013 -0.001   -0.003 -0.003  0.000    0.010  0.009 -0.001
 C          0.116 -0.059 -0.204    0.010  0.021  0.004   -0.038 -0.086 -0.000
 Cl        -0.032  0.034  0.010    0.002 -0.006 -0.001   -0.005  0.019  0.001
 C         -0.203 -0.001 -0.099    0.000 -0.086  0.002    0.001  0.262 -0.004
 C         -0.031 -0.003 -0.280    0.001  0.149 -0.002   -0.000 -0.096  0.002
 Cl        -0.033  0.001  0.079    0.000 -0.007 -0.000    0.000  0.001 -0.000
 C          0.030 -0.004 -0.134   -0.000 -0.089  0.002   -0.000 -0.005  0.001
 H         -0.257  0.009  0.064    0.001  0.172 -0.002    0.004  0.639 -0.010
 C          0.289 -0.002  0.002   -0.000 -0.009  0.000   -0.001 -0.132  0.002
 H          0.276  0.006 -0.135    0.004  0.578 -0.009    0.003  0.467 -0.007
 C         -0.064  0.003  0.239   -0.001 -0.112  0.001    0.001  0.028 -0.001
 H         -0.196  0.014  0.179    0.002  0.517 -0.009    0.003  0.472 -0.009
 C         -0.128 -0.000 -0.041    0.000 -0.009  0.000   -0.000 -0.077  0.001
 H          0.129  0.003 -0.228    0.001  0.563 -0.008   -0.001 -0.138  0.002
 TransDip   0.141  0.001 -0.094    0.001  0.229 -0.004    0.002  0.037 -0.001

 Mode:                34                     35                     36
 Frequency:       868.24                 875.84                 878.95
 Force Cnst:      4.2744                 4.3139                 0.6907
 Red. Mass:       9.6238                 9.5448                 1.5174
 IR Active:          YES                    YES                    YES
 IR Intens:        0.081                  6.991                  1.252
 Raman Active:       YES                    YES                    YES
               X      Y      Z        X      Y      Z        X      Y      Z
 C          0.004  0.193 -0.001   -0.346  0.001  0.017    0.001 -0.004 -0.000
 C          0.272  0.275 -0.020   -0.061  0.248  0.007   -0.030 -0.002  0.003
 Cl        -0.040 -0.076  0.003   -0.025 -0.036  0.002    0.003  0.003 -0.000
 C          0.269 -0.273 -0.020    0.038  0.260 -0.005   -0.033  0.024  0.002
 Cl        -0.042  0.080  0.003    0.029 -0.040 -0.002    0.005 -0.008 -0.000
 C         -0.004 -0.219  0.001    0.404 -0.001 -0.031   -0.001  0.010  0.000
 Cl         0.001 -0.005 -0.000   -0.093 -0.000  0.007    0.000  0.001 -0.000
 C         -0.269 -0.269  0.022    0.035 -0.265 -0.002    0.033  0.026 -0.003
 Cl         0.041  0.079 -0.004    0.030  0.042 -0.002   -0.005 -0.008  0.000
 C         -0.273  0.279  0.017   -0.064 -0.242  0.010    0.031 -0.000 -0.003
 Cl         0.041 -0.077 -0.002   -0.025  0.034  0.001   -0.003  0.003  0.000
 C          0.001  0.001 -0.000   -0.065  0.002  0.038    0.000 -0.083  0.001
 C         -0.001  0.018 -0.001    0.073  0.002  0.107    0.000  0.062 -0.001
 Cl        -0.000 -0.002  0.000    0.007 -0.000 -0.022   -0.000 -0.003  0.000
 C         -0.002 -0.052 -0.001    0.125 -0.001  0.179   -0.001 -0.119  0.001
 H         -0.002  0.342 -0.006    0.338  0.018  0.037    0.002  0.629 -0.010
 C          0.001 -0.031  0.000   -0.155 -0.001  0.011    0.000 -0.033  0.000
 H          0.003  0.180 -0.003   -0.146  0.012  0.060    0.002  0.278 -0.005
 C         -0.001  0.029  0.002    0.119 -0.002 -0.227   -0.000  0.052 -0.000
 H         -0.004 -0.159  0.004    0.314 -0.014 -0.146   -0.003 -0.415  0.008
 C         -0.001  0.050  0.000    0.078  0.001 -0.052    0.000  0.108 -0.001
 H         -0.001 -0.326  0.006    0.008 -0.015 -0.012   -0.002 -0.555  0.009
 TransDip  -0.001 -0.009 -0.000    0.085  0.001  0.003   -0.001  0.036  0.000

 Mode:                37                     38                     39
 Frequency:       961.65                 998.07                1049.04
 Force Cnst:      0.7485                 0.7751                 5.1354
 Red. Mass:       1.3737                 1.3207                 7.9202
 IR Active:          YES                    YES                    YES
 IR Intens:        0.131                  0.076                 20.582
 Raman Active:       YES                    YES                    YES
               X      Y      Z        X      Y      Z        X      Y      Z
 C          0.000  0.001  0.000    0.000  0.000 -0.000    0.118  0.000 -0.018
 C          0.005 -0.008 -0.000    0.001 -0.002 -0.000   -0.105 -0.063  0.009
 Cl        -0.000  0.000  0.000   -0.000  0.000  0.000    0.005  0.007 -0.001
 C          0.006 -0.003 -0.001    0.001 -0.001  0.000   -0.116  0.198  0.009
 Cl        -0.001  0.001  0.000   -0.000  0.000  0.000    0.016 -0.025 -0.001
 C         -0.000  0.003  0.000   -0.000  0.001  0.000    0.196  0.001 -0.016
 Cl         0.000 -0.000 -0.000    0.000 -0.000 -0.000   -0.020 -0.000  0.002
 C         -0.006 -0.003  0.001   -0.001 -0.000 -0.000   -0.115 -0.199  0.010
 Cl         0.001  0.001 -0.000    0.000  0.000 -0.000    0.016  0.025 -0.001
 C         -0.005 -0.008  0.001   -0.001 -0.002  0.000   -0.106  0.062  0.009
 Cl         0.000  0.001 -0.000    0.000  0.000 -0.000    0.005 -0.007 -0.001
 C         -0.000  0.033 -0.000   -0.000 -0.001  0.000    0.249  0.000  0.022
 C          0.000  0.018 -0.001    0.000  0.002 -0.000   -0.080  0.006  0.347
 Cl        -0.000 -0.001  0.000   -0.000  0.001  0.000    0.010 -0.001 -0.032
 C         -0.000 -0.095  0.002    0.000  0.052 -0.001   -0.145 -0.003 -0.230
 H          0.003  0.528 -0.007   -0.002 -0.317  0.004    0.063 -0.004 -0.375
 C          0.001  0.076 -0.001   -0.001 -0.106  0.002    0.185 -0.001 -0.009
 H         -0.003 -0.433  0.006    0.004  0.615 -0.010    0.189 -0.002  0.063
 C          0.000  0.066 -0.001    0.000  0.106 -0.001   -0.065  0.004  0.229
 H         -0.001 -0.364  0.006   -0.003 -0.612  0.011    0.116  0.004  0.311
 C         -0.000 -0.111  0.002   -0.000 -0.056  0.001   -0.134 -0.004 -0.239
 H          0.002  0.606 -0.009    0.001  0.342 -0.005   -0.085 -0.002 -0.277
 TransDip   0.000  0.012 -0.001   -0.001 -0.009 -0.000   -0.022  0.002  0.144

 Mode:                40                     41                     42
 Frequency:      1053.65                1090.18                1145.92
 Force Cnst:      2.1382                 2.4535                 1.4589
 Red. Mass:       3.2689                 3.5038                 1.8857
 IR Active:          YES                    YES                    YES
 IR Intens:       11.304                 15.258                  4.866
 Raman Active:       YES                    YES                    YES
               X      Y      Z        X      Y      Z        X      Y      Z
 C         -0.029 -0.000 -0.015   -0.138 -0.000  0.010   -0.002  0.000 -0.023
 C          0.023  0.009  0.001    0.073  0.131 -0.006    0.019  0.072  0.002
 Cl        -0.001 -0.001 -0.000   -0.007 -0.013  0.000   -0.004 -0.007 -0.000
 C          0.029 -0.045 -0.002    0.082 -0.134 -0.006   -0.011  0.009  0.001
 Cl        -0.004  0.006  0.000   -0.008  0.014  0.001    0.002 -0.003 -0.000
 C         -0.038 -0.000  0.003   -0.146 -0.000  0.011   -0.048  0.000  0.003
 Cl         0.004  0.000 -0.000    0.014  0.000 -0.001    0.006  0.000 -0.000
 C          0.028  0.045 -0.002    0.081  0.134 -0.007   -0.011 -0.009  0.001
 Cl        -0.004 -0.006  0.000   -0.008 -0.014  0.001    0.002  0.003 -0.000
 C          0.023 -0.009  0.001    0.073 -0.131 -0.005    0.020 -0.072  0.002
 Cl        -0.001  0.001 -0.000   -0.007  0.013  0.000   -0.004  0.007 -0.000
 C         -0.039  0.001  0.052   -0.078  0.001  0.029    0.056  0.001  0.050
 C         -0.078  0.002  0.119   -0.046  0.004  0.216    0.119 -0.002 -0.110
 Cl         0.010 -0.000 -0.018    0.006 -0.000 -0.023   -0.009  0.000  0.013
 C         -0.003  0.002  0.134    0.031 -0.002 -0.080   -0.041 -0.002 -0.118
 H         -0.325  0.007  0.378    0.501 -0.008 -0.404   -0.016 -0.002 -0.152
 C          0.261 -0.001  0.029   -0.011 -0.000 -0.019   -0.031  0.001  0.072
 H          0.303  0.003  0.253   -0.019 -0.001 -0.069    0.012  0.009  0.593
 C          0.040 -0.003 -0.201    0.031  0.001  0.088    0.047 -0.000  0.006
 H         -0.116 -0.006 -0.294    0.344  0.003  0.228    0.428  0.001  0.175
 C         -0.174 -0.001 -0.105   -0.018 -0.002 -0.120   -0.092  0.001  0.002
 H         -0.524  0.004  0.130    0.270 -0.006 -0.338   -0.497  0.006  0.292
 TransDip  -0.034  0.001  0.102    0.082  0.002  0.094    0.044 -0.001 -0.055

 Mode:                43                     44                     45
 Frequency:      1164.16                1186.24                1252.82
 Force Cnst:      3.0744                 0.9278                11.0679
 Red. Mass:       3.8502                 1.1190                11.9683
 IR Active:          YES                    YES                    YES
 IR Intens:        0.157                  0.201                  0.016
 Raman Active:       YES                    YES                    YES
               X      Y      Z        X      Y      Z        X      Y      Z
 C          0.051  0.001  0.009    0.007  0.000 -0.001    0.006  0.419 -0.002
 C          0.071  0.252 -0.007    0.004  0.012 -0.000    0.353 -0.192 -0.023
 Cl        -0.013 -0.025  0.001   -0.001 -0.001  0.000    0.000 -0.003 -0.000
 C         -0.062  0.069  0.004   -0.005  0.006  0.000   -0.353 -0.201  0.028
 Cl         0.010 -0.013 -0.001    0.001 -0.001 -0.000   -0.001 -0.001  0.000
 C         -0.173 -0.001  0.014   -0.009 -0.000  0.001   -0.006  0.409 -0.002
 Cl         0.021  0.000 -0.002    0.001  0.000 -0.000    0.001  0.001 -0.000
 C         -0.061 -0.069  0.004   -0.005 -0.007  0.000    0.349 -0.212 -0.026
 Cl         0.009  0.013 -0.001    0.001  0.001 -0.000    0.001  0.000 -0.000
 C          0.073 -0.252 -0.005    0.004 -0.012 -0.000   -0.346 -0.194  0.025
 Cl        -0.013  0.025  0.001   -0.001  0.001  0.000   -0.001 -0.003  0.000
 C          0.191 -0.001 -0.054    0.007 -0.000 -0.006   -0.007 -0.028  0.002
 C         -0.005 -0.000 -0.000    0.003 -0.000 -0.009   -0.005  0.006 -0.001
 Cl         0.002  0.000  0.002   -0.001  0.000  0.001    0.000 -0.000 -0.000
 C         -0.077  0.001  0.035    0.023 -0.001 -0.016    0.003  0.002  0.001
 H         -0.494  0.007  0.327    0.276 -0.004 -0.193    0.017 -0.005 -0.007
 C          0.033 -0.001 -0.045    0.006  0.001  0.064    0.000 -0.001  0.001
 H         -0.000 -0.006 -0.400    0.059  0.009  0.630    0.000 -0.001 -0.005
 C         -0.083  0.001  0.040   -0.057  0.000 -0.023    0.001  0.002 -0.002
 H         -0.463  0.000 -0.124   -0.575 -0.002 -0.254    0.011 -0.002  0.002
 C          0.071 -0.000  0.017    0.022 -0.000 -0.015   -0.001  0.010  0.000
 H          0.064  0.000  0.034    0.231 -0.003 -0.165    0.001 -0.049 -0.001
 TransDip  -0.004  0.001 -0.012    0.013  0.000  0.005   -0.004  0.002  0.000

 Mode:                46                     47                     48
 Frequency:      1258.47                1287.68                1309.46
 Force Cnst:      3.4462                 1.8405                 6.4753
 Red. Mass:       3.6932                 1.8840                 6.4096
 IR Active:          YES                    YES                    YES
 IR Intens:       45.586                 10.324                  3.569
 Raman Active:       YES                    YES                    YES
               X      Y      Z        X      Y      Z        X      Y      Z
 C          0.154 -0.004  0.002    0.029 -0.000 -0.029    0.002 -0.001  0.016
 C          0.103 -0.015 -0.010    0.039 -0.028  0.001    0.040 -0.039 -0.007
 Cl        -0.005 -0.005  0.001   -0.001 -0.000 -0.000   -0.001  0.001  0.000
 C         -0.059  0.200  0.003   -0.007  0.073  0.001    0.005  0.072 -0.002
 Cl         0.007 -0.017 -0.000    0.002 -0.005 -0.000    0.001 -0.005 -0.000
 C         -0.177 -0.005  0.014   -0.069 -0.001  0.005   -0.075 -0.001  0.007
 Cl         0.018  0.000 -0.001    0.006 -0.000 -0.000    0.006  0.000 -0.001
 C         -0.064 -0.196  0.005   -0.009 -0.072  0.002    0.008 -0.071 -0.002
 Cl         0.007  0.017 -0.001    0.002  0.005 -0.000    0.001  0.005 -0.000
 C          0.110  0.019 -0.010    0.041  0.027  0.000    0.038  0.040 -0.007
 Cl        -0.005  0.005  0.001   -0.002  0.000 -0.000   -0.001 -0.001  0.000
 C         -0.170 -0.001 -0.042   -0.078  0.003  0.190   -0.112 -0.004 -0.273
 C         -0.166  0.001 -0.013    0.060 -0.001 -0.012    0.318  0.001  0.164
 Cl         0.004 -0.000 -0.004   -0.004  0.000 -0.001    0.000 -0.000 -0.002
 C          0.092  0.000  0.058    0.027 -0.001 -0.050   -0.205  0.003  0.126
 H          0.688 -0.009 -0.345   -0.471  0.007  0.293   -0.101  0.001  0.052
 C          0.024  0.000  0.019   -0.023  0.000  0.013   -0.037 -0.004 -0.250
 H          0.017 -0.002 -0.129   -0.015  0.002  0.110    0.028  0.007  0.456
 C          0.042 -0.001 -0.031   -0.031 -0.001 -0.057    0.220 -0.000  0.072
 H          0.238 -0.000  0.052    0.248 -0.000  0.062   -0.157 -0.002 -0.098
 C         -0.022  0.001  0.039   -0.013 -0.001 -0.058   -0.233  0.003  0.155
 H         -0.234  0.004  0.187    0.553 -0.010 -0.478    0.398 -0.003 -0.308
 TransDip  -0.212 -0.000  0.043   -0.094 -0.003 -0.041   -0.060  0.002  0.000

 Mode:                49                     50                     51
 Frequency:      1350.72                1391.71                1464.22
 Force Cnst:     12.9053                 7.4267                 2.6996
 Red. Mass:      12.0058                 6.5080                 2.1372
 IR Active:          YES                    YES                    YES
 IR Intens:      181.685                 91.381                 26.140
 Raman Active:       YES                    YES                    YES
               X      Y      Z        X      Y      Z        X      Y      Z
 C          0.005  0.411 -0.002    0.374 -0.002 -0.032   -0.018  0.000  0.021
 C         -0.348 -0.219  0.026   -0.028  0.189  0.001   -0.007 -0.003 -0.001
 Cl         0.016  0.015 -0.001    0.001 -0.010 -0.000    0.000  0.000  0.000
 C          0.354 -0.215 -0.026   -0.213 -0.180  0.018    0.014  0.004 -0.002
 Cl        -0.017  0.017  0.001    0.004  0.006 -0.000   -0.000 -0.000  0.000
 C          0.003  0.362 -0.002    0.270 -0.004 -0.021   -0.011  0.001  0.001
 Cl        -0.000 -0.012  0.000   -0.013  0.000  0.001    0.000 -0.000 -0.000
 C         -0.359 -0.212  0.028   -0.210  0.184  0.016    0.014 -0.006 -0.002
 Cl         0.017  0.017 -0.001    0.004 -0.007 -0.000   -0.000  0.000  0.000
 C          0.347 -0.222 -0.024   -0.031 -0.186  0.003   -0.006  0.003 -0.002
 Cl        -0.016  0.016  0.001    0.001  0.010 -0.000   -0.000 -0.000  0.000
 C         -0.003 -0.079 -0.001   -0.144  0.001  0.026    0.028 -0.002 -0.136
 C          0.000  0.009 -0.000   -0.050 -0.000 -0.028   -0.095  0.002  0.069
 Cl         0.000 -0.001  0.000    0.001 -0.000 -0.000    0.003 -0.000 -0.002
 C         -0.001  0.003  0.002    0.016  0.001  0.066    0.142 -0.001 -0.011
 H          0.008 -0.008 -0.004    0.186 -0.002 -0.043   -0.265  0.006  0.296
 C          0.000 -0.001 -0.002    0.023 -0.001 -0.057    0.001 -0.002 -0.120
 H          0.000 -0.003 -0.001    0.051  0.002  0.142    0.077  0.010  0.655
 C          0.003  0.003  0.000    0.021 -0.001 -0.059   -0.155  0.001 -0.005
 H         -0.001 -0.007 -0.001    0.384 -0.001  0.094    0.458  0.002  0.283
 C         -0.002  0.014  0.001   -0.114  0.002  0.079    0.057  0.001  0.079
 H          0.003 -0.065 -0.002    0.429 -0.006 -0.319    0.044  0.001  0.111
 TransDip   0.004 -0.432  0.002    0.305  0.005 -0.029   -0.043  0.002  0.158

 Mode:                52                     53                     54
 Frequency:      1504.09                1534.89                1566.97
 Force Cnst:      3.6438                16.6365                16.3314
 Red. Mass:       2.7337                11.9856                11.2888
 IR Active:          YES                    YES                    YES
 IR Intens:       12.757                  0.018                  8.092
 Raman Active:       YES                    YES                    YES
               X      Y      Z        X      Y      Z        X      Y      Z
 C         -0.055 -0.001 -0.004    0.000 -0.513  0.002   -0.399  0.004  0.029
 C         -0.045 -0.002  0.004   -0.127  0.303  0.008    0.432 -0.147 -0.031
 Cl         0.000  0.001 -0.000    0.003 -0.001 -0.000   -0.005  0.003  0.000
 C          0.064  0.018 -0.005   -0.108 -0.326  0.010   -0.370 -0.079  0.029
 Cl        -0.001 -0.000  0.000    0.001  0.003 -0.000    0.003  0.001 -0.000
 C         -0.040  0.001  0.003    0.000  0.531 -0.003    0.180 -0.003 -0.014
 Cl         0.001 -0.000 -0.000    0.000 -0.006  0.000    0.001  0.000 -0.000
 C          0.064 -0.019 -0.004    0.101 -0.324 -0.006   -0.372  0.081  0.028
 Cl        -0.001  0.000  0.000   -0.001  0.003  0.000    0.003 -0.001 -0.000
 C         -0.045  0.002  0.004    0.134  0.305 -0.012    0.429  0.144 -0.033
 Cl         0.000 -0.001 -0.000   -0.003 -0.001  0.000   -0.005 -0.003  0.000
 C          0.186  0.000  0.048   -0.001  0.041  0.000    0.132 -0.000 -0.001
 C         -0.057 -0.002 -0.134    0.001 -0.005  0.000    0.016 -0.000 -0.031
 Cl         0.002  0.000  0.005   -0.000  0.000 -0.000    0.001  0.000  0.001
 C         -0.127  0.003  0.132   -0.000 -0.003 -0.001   -0.073  0.001  0.048
 H          0.466 -0.007 -0.278   -0.000  0.003 -0.001    0.132 -0.002 -0.095
 C          0.107 -0.001 -0.035   -0.000  0.001  0.002    0.050 -0.001 -0.017
 H          0.127 -0.002 -0.049   -0.001  0.004 -0.005    0.061 -0.000  0.013
 C         -0.085 -0.001 -0.085    0.001 -0.003 -0.000   -0.083  0.000 -0.023
 H          0.443  0.000  0.138   -0.002  0.003 -0.002    0.150  0.001  0.081
 C         -0.098  0.002  0.104   -0.001 -0.007 -0.000    0.025  0.000  0.014
 H          0.475 -0.006 -0.298    0.001  0.037 -0.002    0.073 -0.001 -0.012
 TransDip   0.058 -0.002 -0.099    0.002  0.004 -0.001    0.087 -0.000 -0.026

 Mode:                55                     56                     57
 Frequency:      1605.17                1633.17                3175.05
 Force Cnst:      8.6130                 9.8853                 6.4524
 Red. Mass:       5.6737                 6.2904                 1.0864
 IR Active:          YES                    YES                    YES
 IR Intens:        5.332                  2.039                  0.222
 Raman Active:       YES                    YES                    YES
               X      Y      Z        X      Y      Z        X      Y      Z
 C          0.002  0.001  0.019   -0.068  0.000  0.003   -0.000  0.000  0.000
 C          0.000  0.001 -0.002    0.016 -0.006 -0.001   -0.000  0.000 -0.000
 Cl        -0.000 -0.000  0.000   -0.000  0.000 -0.000    0.000  0.000  0.000
 C         -0.000  0.000 -0.001   -0.008 -0.002  0.001    0.000  0.000  0.000
 Cl         0.000 -0.000  0.000    0.000 -0.000 -0.000    0.000 -0.000 -0.000
 C         -0.000 -0.000  0.001    0.002 -0.000 -0.000   -0.000 -0.000  0.000
 Cl         0.000  0.000 -0.000    0.000  0.000 -0.000    0.000 -0.000 -0.000
 C         -0.001  0.000 -0.001   -0.008  0.002  0.001    0.000 -0.000  0.000
 Cl         0.000  0.000  0.000    0.000  0.000  0.000    0.000  0.000 -0.000
 C          0.000 -0.001 -0.002    0.016  0.006 -0.001   -0.000 -0.000 -0.000
 Cl        -0.000  0.000  0.000   -0.000 -0.000  0.000    0.000 -0.000  0.000
 C         -0.022 -0.004 -0.264    0.236 -0.001 -0.015    0.001 -0.000 -0.001
 C          0.121  0.002  0.149   -0.279  0.001 -0.048   -0.000  0.000 -0.000
 Cl        -0.003  0.000  0.001    0.002  0.000  0.003   -0.000  0.000  0.000
 C          0.012 -0.003 -0.200    0.275 -0.003 -0.126    0.007  0.000  0.009
 H         -0.166 -0.001 -0.102   -0.254  0.005  0.254   -0.080 -0.001 -0.112
 C          0.058  0.006  0.403   -0.153  0.002  0.037   -0.042  0.000  0.005
 H         -0.029 -0.009 -0.579   -0.180  0.001 -0.037    0.494 -0.004 -0.048
 C         -0.122 -0.003 -0.229    0.320 -0.001  0.043    0.021 -0.001 -0.048
 H          0.288 -0.003 -0.072   -0.305 -0.003 -0.250   -0.253  0.011  0.568
 C         -0.073  0.003  0.194   -0.320  0.003  0.128    0.028  0.001  0.041
 H          0.326 -0.003 -0.083    0.301 -0.006 -0.334   -0.341 -0.006 -0.475
 TransDip  -0.012  0.001  0.073   -0.013  0.001  0.044    0.011 -0.000 -0.011

 Mode:                58                     59                     60
 Frequency:      3184.19                3196.60                3207.39
 Force Cnst:      6.5141                 6.5933                 6.6396
 Red. Mass:       1.0905                 1.0952                 1.0954
 IR Active:          YES                    YES                    YES
 IR Intens:        7.022                  9.016                  3.580
 Raman Active:       YES                    YES                    YES
               X      Y      Z        X      Y      Z        X      Y      Z
 C          0.000 -0.000 -0.000    0.000 -0.000 -0.000    0.000  0.000  0.000
 C          0.000  0.000  0.000    0.000  0.000  0.000   -0.000 -0.000  0.000
 Cl        -0.000 -0.000 -0.000   -0.000 -0.000 -0.000   -0.000  0.000 -0.000
 C         -0.000 -0.000 -0.000   -0.000 -0.000  0.000    0.000 -0.000  0.000
 Cl         0.000  0.000 -0.000    0.000 -0.000  0.000   -0.000  0.000  0.000
 C          0.000  0.000 -0.000   -0.000  0.000 -0.000    0.000  0.000  0.000
 Cl        -0.000  0.000 -0.000    0.000 -0.000  0.000   -0.000 -0.000  0.000
 C         -0.000  0.000 -0.000   -0.000  0.000  0.000    0.000  0.000  0.000
 Cl         0.000 -0.000 -0.000    0.000  0.000  0.000   -0.000 -0.000  0.000
 C          0.000 -0.000  0.000    0.000 -0.000  0.000   -0.000  0.000  0.000
 Cl        -0.000  0.000 -0.000   -0.000  0.000 -0.000   -0.000 -0.000 -0.000
 C         -0.001  0.000  0.002   -0.001  0.000  0.002    0.000  0.000  0.000
 C          0.000  0.000  0.001    0.001 -0.000 -0.000    0.003 -0.000 -0.001
 Cl         0.000 -0.000 -0.000   -0.000  0.000  0.000   -0.000  0.000  0.000
 C          0.013  0.000  0.015   -0.019 -0.000 -0.025   -0.044 -0.001 -0.065
 H         -0.135 -0.002 -0.189    0.212  0.003  0.299    0.508  0.008  0.728
 C         -0.060  0.000  0.005    0.030 -0.000  0.001   -0.036  0.000  0.005
 H          0.693 -0.006 -0.065   -0.327  0.003  0.026    0.390 -0.003 -0.039
 C          0.004 -0.000 -0.001    0.028 -0.001 -0.061   -0.007  0.000  0.018
 H         -0.016  0.001  0.024   -0.306  0.013  0.685    0.082 -0.004 -0.188
 C         -0.034 -0.001 -0.048   -0.025 -0.000 -0.030    0.006  0.000  0.007
 H          0.394  0.007  0.546    0.256  0.005  0.348   -0.055 -0.001 -0.074
 TransDip  -0.083  0.000 -0.018    0.046 -0.001 -0.085   -0.060  0.000  0.006

 STANDARD THERMODYNAMIC QUANTITIES AT   298.15 K  AND     1.00 ATM

   This Molecule has  0 Imaginary Frequencies
   Zero point vibrational energy:       76.791 kcal/mol

   Atom    1 Element C  Has Mass   12.00000
   Atom    2 Element C  Has Mass   12.00000
   Atom    3 Element Cl Has Mass   34.96885
   Atom    4 Element C  Has Mass   12.00000
   Atom    5 Element Cl Has Mass   34.96885
   Atom    6 Element C  Has Mass   12.00000
   Atom    7 Element Cl Has Mass   34.96885
   Atom    8 Element C  Has Mass   12.00000
   Atom    9 Element Cl Has Mass   34.96885
   Atom   10 Element C  Has Mass   12.00000
   Atom   11 Element Cl Has Mass   34.96885
   Atom   12 Element C  Has Mass   12.00000
   Atom   13 Element C  Has Mass   12.00000
   Atom   14 Element Cl Has Mass   34.96885
   Atom   15 Element C  Has Mass   12.00000
   Atom   16 Element H  Has Mass    1.00783
   Atom   17 Element C  Has Mass   12.00000
   Atom   18 Element H  Has Mass    1.00783
   Atom   19 Element C  Has Mass   12.00000
   Atom   20 Element H  Has Mass    1.00783
   Atom   21 Element C  Has Mass   12.00000
   Atom   22 Element H  Has Mass    1.00783
   Molecular Mass:   357.844420 amu
   Principal axes and moments of inertia in amu*Bohr^2:
                             1           2           3
    Eigenvalues --     5021.50716  9306.82396 12139.07647
          X               0.99996    -0.00033    -0.00946
          Y               0.00034     1.00000     0.00039
          Z               0.00946    -0.00039     0.99996
   Rotational Symmetry Number is   1
   The Molecule is an Asymmetric Top
   Translational Enthalpy:        0.889 kcal/mol
   Rotational Enthalpy:           0.889 kcal/mol
   Vibrational Enthalpy:         85.417 kcal/mol
   gas constant (RT):             0.592 kcal/mol
   Translational Entropy:        43.518  cal/mol.K
   Rotational Entropy:           34.694  cal/mol.K
   Vibrational Entropy:          57.456  cal/mol.K

   Total Enthalpy:               87.787 kcal/mol
   Total Entropy:               135.667  cal/mol.K

 ======================================================================

 STANDARD THERMODYNAMIC QUANTITIES FOR ANHARMONIC VIBRATION -- TOSH

   Zero point vibrational energy: ************ kcal/mol

   Vibrational Enthalpy:       Infinity kcal/mol
   Vibrational Entropy:             NaN  cal/mol.K

   Total Enthalpy:             Infinity kcal/mol
   Total Entropy:                   NaN  cal/mol.K

 ======================================================================

 STANDARD THERMODYNAMIC QUANTITIES FOR ANHARMONIC VIBRATION -- VPT2

   Zero point vibrational energy: ************ kcal/mol

   Vibrational Enthalpy:       Infinity kcal/mol
   Vibrational Entropy:             NaN  cal/mol.K

   Total Enthalpy:             Infinity kcal/mol
   Total Entropy:                   NaN  cal/mol.K

 ======================================================================

Archival summary:
1\1\november\FREQ\ProcedureUnspecified\BasisUnspecified\l6124\taweetha\ThuJan906:15:212020ThuJan906:15:212020\0\\#,FREQ,ProcedureUnspecified,BasisUnspecified,\\0,1\Cl\C,1,1.74338\C,2,1.40003,1,119.824\C,2,1.40032,1,118.78,3,179.709,0\C,4,1.40007,2,118.282,1,-179.905,0\C,5,1.40003,4,121.323,2,0.185568,0\C,3,1.40135,2,119.418,1,179.761,0\C,4,1.49277,2,120.727,1,0.805841,0\C,8,1.39819,4,121.914,2,-90.7208,0\C,9,1.39172,8,121.453,4,179.549,0\H,10,1.0824,9,119.543,8,-179.948,0\C,10,1.39148,9,119.453,8,-0.0289956,0\H,12,1.08379,10,119.525,9,-179.884,0\C,12,1.39345,10,120.112,9,0.0958205,0\H,14,1.08351,12,120.318,10,-179.957,0\C,14,1.39066,12,119.837,10,-0.0719456,0\H,16,1.08394,14,120.099,12,-179.866,0\Cl,7,1.7364,3,119.964,2,-179.84,0\Cl,3,1.73644,2,120.441,1,-0.202566,0\Cl,6,1.73649,5,120.406,4,179.883,0\Cl,5,1.74311,4,118.864,2,179.893,0\Cl,9,1.75762,8,120.015,4,-0.305225,0\\\@

 Total job time:  15746.64s(wall), 15743.44s(cpu) 
 Thu Jan  9 06:15:21 2020

        *************************************************************
        *                                                           *
        *  Thank you very much for using Q-Chem.  Have a nice day.  *
        *                                                           *
        *************************************************************
