# Supplementary material for: Quantum Chemical Investigation of Polychlorinated Dibenzodioxins, Dibenzofurans and Biphenyls: Relative Stability and Planarity Analysis
Source: Molecules. 2020 Dec 3;25(23):5697. doi: 10.3390/molecules25235697 (PMC7730433; doi:10.3390/molecules25235697)
Supplement: Supplementary file 1 [file molecules-25-05697-s001.zip › PCB/B3LYP/ClClClClClHClClClH.out]

                  Welcome to Q-Chem
     A Quantum Leap Into The Future Of Chemistry


 Q-Chem 5.2 (devel), Q-Chem, Inc., Pleasanton, CA (2019)

 Yihan Shao,  Zhengting Gan,  E. Epifanovsky,  A. T. B. Gilbert,  M. Wormit,  
 J. Kussmann,  A. W. Lange,  A. Behn,  Jia Deng,  Xintian Feng,  D. Ghosh,  
 M. Goldey,  P. R. Horn,  L. D. Jacobson,  I. Kaliman,  T. Kus,  A. Landau,  
 Jie Liu,  E. I. Proynov,  R. M. Richard,  R. P. Steele,  E. J. Sundstrom,  
 H. L. Woodcock III,  P. M. Zimmerman,  D. Zuev,  B. Albrecht,  E. Alguire,  
 S. A. Baeppler,  D. Barton,  Z. Benda,  Y. A. Bernard,  E. J. Berquist,  
 K. B. Bravaya,  H. Burton,  D. Casanova,  Chun-Min Chang,  Yunqing Chen,  
 A. Chien,  K. D. Closser,  M. P. Coons,  S. Coriani,  S. Dasgupta,  
 A. L. Dempwolff,  M. Diedenhofen,  Hainam Do,  R. G. Edgar,  Po-Tung Fang,  
 S. Faraji,  S. Fatehi,  Qingguo Feng,  K. D. Fenk,  J. Fosso-Tande,  
 J. Gayvert,  Qinghui Ge,  A. Ghysels,  G. Gidofalvi,  J. Gomes,  
 J. Gonthier,  A. Gunina,  D. Hait,  M. W. D. Hanson-Heine,  
 P. H. P. Harbach,  A. W. Hauser,  M. F. Herbst,  J. E. Herr,  
 E. G. Hohenstein,  Z. C. Holden,  Kerwin Hui,  B. C. Huynh,  T.-C. Jagau,  
 Hyunjun Ji,  B. Kaduk,  K. Khistyaev,  Jaehoon Kim,  P. Klunzinger,  K. Koh,  
 D. Kosenkov,  L. Koulias,  T. Kowalczyk,  C. M. Krauter,  A. Kunitsa,  
 Ka Un Lao,  A. Laurent,  K. V. Lawler,  Joonho Lee,  D. Lefrancois,  
 S. Lehtola,  D. S. Levine,  Yi-Pei Li,  You-Sheng Lin,  Fenglai Liu,  
 E. Livshits,  A. Luenser,  P. Manohar,  E. Mansoor,  S. F. Manzer,  
 Shan-Ping Mao,  Yuezhi Mao,  N. Mardirossian,  A. V. Marenich,  
 T. Markovich,  L. A. Martinez-Martinez,  S. A. Maurer,  N. J. Mayhall,  
 S. C. McKenzie,  J.-M. Mewes,  P. Morgante,  A. F. Morrison,  
 J. W. Mullinax,  K. Nanda,  T. S. Nguyen-Beck,  R. Olivares-Amaya,  
 J. A. Parkhill,  Zheng Pei,  T. M. Perrine,  F. Plasser,  P. Pokhilko,  
 S. Prager,  A. Prociuk,  E. Ramos,  D. R. Rehn,  F. Rob,  M. Scheurer,  
 M. Schneider,  N. Sergueev,  S. M. Sharada,  S. Sharma,  D. W. Small,  
 T. Stauch,  T. Stein,  Yu-Chuan Su,  A. J. W. Thom,  A. Tkatchenko,  
 T. Tsuchimochi,  N. M. Tubman,  L. Vogt,  M. L. Vidal,  O. Vydrov,  
 M. A. Watson,  J. Wenzel,  M. de Wergifosse,  T. A. Wesolowski,  A. White,  
 J. Witte,  A. Yamada,  Jun Yang,  K. Yao,  S. Yeganeh,  S. R. Yost,  
 Zhi-Qiang You,  A. Zech,  Igor Ying Zhang,  Xing Zhang,  Yan Zhao,  
 Ying Zhu,  B. R. Brooks,  G. K. L. Chan,  C. J. Cramer,  M. S. Gordon,  
 W. J. Hehre,  A. Klamt,  M. W. Schmidt,  C. D. Sherrill,  D. G. Truhlar,  
 A. Aspuru-Guzik,  R. Baer,  A. T. Bell,  N. A. Besley,  Jeng-Da Chai,  
 A. E. DePrince, III,  R. A. DiStasio Jr.,  A. Dreuw,  B. D. Dunietz,  
 T. R. Furlani,  Chao-Ping Hsu,  Yousung Jung,  Jing Kong,  D. S. Lambrecht,  
 WanZhen Liang,  C. Ochsenfeld,  V. A. Rassolov,  L. V. Slipchenko,  
 J. E. Subotnik,  T. Van Voorhis,  J. M. Herbert,  A. I. Krylov,  
 P. M. W. Gill,  M. Head-Gordon

 Contributors to earlier versions of Q-Chem not listed above: 
 R. D. Adamson,  B. Austin,  J. Baker,  G. J. O. Beran,  K. Brandhorst,  
 S. T. Brown,  E. F. C. Byrd,  A. K. Chakraborty,  C.-L. Cheng,  
 Siu Hung Chien,  D. M. Chipman,  D. L. Crittenden,  H. Dachsel,  
 R. J. Doerksen,  A. D. Dutoi,  L. Fusti-Molnar,  W. A. Goddard III,  
 A. Golubeva-Zadorozhnaya,  S. R. Gwaltney,  G. Hawkins,  A. Heyden,  
 S. Hirata,  G. Kedziora,  F. J. Keil,  C. Kelley,  Jihan Kim,  R. A. King,  
 R. Z. Khaliullin,  P. P. Korambath,  W. Kurlancheek,  A. M. Lee,  M. S. Lee,  
 S. V. Levchenko,  Ching Yeh Lin,  D. Liotard,  R. C. Lochan,  I. Lotan,  
 P. E. Maslen,  N. Nair,  D. P. O'Neill,  D. Neuhauser,  E. Neuscamman,  
 C. M. Oana,  R. Olson,  B. Peters,  R. Peverati,  P. A. Pieniazek,  
 Y. M. Rhee,  J. Ritchie,  M. A. Rohrdanz,  E. Rosta,  N. J. Russ,  
 H. F. Schaefer III,  N. E. Schultz,  N. Shenvi,  A. C. Simmonett,  A. Sodt,  
 D. Stuck,  K. S. Thanthiriwatte,  V. Vanovschi,  Tao Wang,  A. Warshel,  
 C. F. Williams,  Q. Wu,  X. Xu,  W. Zhang

 Please cite Q-Chem as follows:
 Y. Shao et al., Mol. Phys. 113, 184-215 (2015)
 DOI: 10.1080/00268976.2014.952696

 Q-Chem 5.2.1 for Intel X86 EM64T Linux

 Parts of Q-Chem use Armadillo 8.300.2 (Tropical Shenanigans).
 http://arma.sourceforge.net/

 Q-Chem begins on Wed Jan  8 21:16:17 2020  

Host: 
0

     Scratch files written to /scratch/taweetham/qchem7530//
NAlpha2: 210
NElect   210
Mult     1

 Q-Chem warning in module libgen/rem_setup.C, line 2168:

 Setting Thresh to 1e-14


Checking the input file for inconsistencies... 	...done.

--------------------------------------------------------------
User input:
--------------------------------------------------------------
$MOLECULE
0 1
C 
C  1 1.394960
Cl  2 CCl 1 119.528007
C  2 1.386606 1 120.846377 3 178.766605 0
Cl  4 CCl 2 119.698148 1 -179.612229 0
C  4 1.387279 2 120.235871 1 -0.083363 0
Cl  6 CCl 4 120.254637 2 -179.958574 0
C  6 1.387279 4 119.490737 2 0.041992 0
Cl  8 CCl 6 120.064298 4 179.568218 0
C  8 1.386606 6 120.235863 4 0.041336 0
Cl  10 CCl 8 119.614146 6 178.681836 0
C  1 1.488550 2 120.827489 3 1.275929 0
C  12 1.394960 1 120.827496 2 44.635695 0
H  13 CH 12 119.528011 1 1.275194 0
C  13 1.386606 12 120.846392 1 -179.957497 0
Cl  15 CCl 13 119.698155 12 -179.612829 0
C  15 1.387278 13 120.235860 12 -0.083872 0
Cl  17 CCl 15 120.254633 13 -179.958492 0
C  17 1.387279 15 119.490737 13 0.041666 0
Cl  19 CCl 17 120.064293 15 179.568399 0
C  19 1.386606 17 120.235874 15 0.041790 0
H  21 CH 19 119.614152 17 178.681599 0

CH=1.08273
CCl=1.75400
$END

$REM
   JOB_TYPE	OPTIMIZATION
   BASIS	6-311++G**
   METHOD	B3LYP
   SYM_IGNORE	TRUE
   SCF_GUESS_ALWAYS     TRUE
   SYM_IGNORE   TRUE
   S2THRESH     15
   THRESH       15
$END

--------------------------------------------------------------
 ----------------------------------------------------------------
             Standard Nuclear Orientation (Angstroms)
    I     Atom           X                Y                Z
 ----------------------------------------------------------------
    1      C       0.0000000000     0.0000000000     0.0000000000
    2      C       0.0000000000     0.0000000000     1.3949600000
    3      Cl      1.5261815140     0.0000000000     2.2594170471
    4      C      -1.1901880373     0.0256249026     2.1059255403
    5      Cl     -1.1548436435     0.0351778398     3.8595433764
    6      C      -2.4041742747     0.0535064326     1.4351028665
    7      Cl     -3.9099833729     0.0870232313     2.3339530118
    8      C      -2.4180259722     0.0546630380     0.0478935036
    9      Cl     -3.9445745286     0.0782926128    -0.8155919614
   10      C      -1.2274122092     0.0272853135    -0.6622934626
   11      Cl     -1.2645630159    -0.0058824468    -2.4155862839
   12      C       1.2779219872    -0.0284629571    -0.7628147595
   13      C       2.3095886281    -0.8932703637    -0.3971844912
   14      H       2.1704206894    -1.5663256744     0.4394355459
   15      C       3.5004827568    -0.9194878930    -1.1069450245
   16      Cl      4.7739092873    -2.0261183446    -0.6270805489
   17      C       3.6821124948    -0.0819958503    -2.1978886372
   18      Cl      5.1879324501    -0.1155248115    -3.0967201401
   19      C       2.6636000698     0.7822218600    -2.5724593424
   20      Cl      2.8813918386     1.8556545918    -3.9424319391
   21      C       1.4736782845     0.8090230106    -1.8610916159
   22      H       0.6936781770     1.5025559907    -2.1490431582
 ----------------------------------------------------------------
 Nuclear Repulsion Energy =        2655.19982766 hartrees
 There are      105 alpha and      105 beta electrons
 Requested basis set is 6-311++G(d,p)
 There are 186 shells and 518 basis functions

 Total QAlloc Memory Limit   2000 MB
 Mega-Array Size       188 MB
 MEM_STATIC part       192 MB
 A cutoff of  1.0D-15 yielded  12207 shell pairs
 There are    106539 function pairs (    114478 Cartesian)
 Smallest overlap matrix eigenvalue = 1.12E-07
 Linear dependence detected in AO basis
 Number of orthogonalized atomic orbitals = 511
 Maximum deviation from orthogonality = 3.061E-10

 Scale SEOQF with 1.000000e-02/1.000000e-01/1.000000e-01

 Standard Electronic Orientation quadrupole field applied
 Nucleus-field energy     =    -0.0000001040 hartrees
 Guess from superposition of atomic densities
 Warning:  Energy on first SCF cycle will be non-variational
 SAD guess density has 210.000000 electrons

 -----------------------------------------------------------------------
  General SCF calculation program by
  Eric Jon Sundstrom, Paul Horn, Yuezhi Mao, Dmitri Zuev, Alec White,
  David Stuck, Shaama M.S., Shane Yost, Joonho Lee, David Small,
  Daniel Levine, Susi Lehtola, Hugh Burton, Evgeny Epifanovsky,
  Bang C. Huynh
 -----------------------------------------------------------------------
 Exchange:     0.2000 Hartree-Fock + 0.0800 Slater + 0.7200 B88
 Correlation:  0.1900 VWN1RPA + 0.8100 LYP
 Using SG-1 standard quadrature grid
 A restricted SCF calculation will be
 performed using DIIS
 SCF converges when DIIS error is below 1.0e-08
 ---------------------------------------
  Cycle       Energy         DIIS error
 ---------------------------------------
    1   -4145.1311380369      2.68e-02  
    2   -4140.2432455039      1.75e-03  
    3   -4140.1550548870      2.27e-03  
    4   -4140.3239994257      7.19e-04  
    5   -4140.3409963268      2.65e-04  
    6   -4140.3430787379      9.19e-05  
    7   -4140.3433363682      2.05e-05  
    8   -4140.3433472945      7.08e-06  
    9   -4140.3433488181      2.44e-06  
   10   -4140.3433489894      7.81e-07  
   11   -4140.3433490071      2.20e-07  
   12   -4140.3433490092      9.68e-08  
   13   -4140.3433490094      3.14e-08  
   14   -4140.3433490093      1.00e-08  
   15   -4140.3433490091      3.11e-09  Convergence criterion met
 ---------------------------------------
 SCF time:   CPU 960.22s  wall 960.00s 
 SCF   energy in the final basis set =    -4140.3433490091
 Total energy in the final basis set =    -4140.3433490091

 --------------------------------------------------------------

                    Orbital Energies (a.u.)
 --------------------------------------------------------------

 Alpha MOs
 -- Occupied --
********-101.5887-101.5886-101.5876-101.5876-101.5765-101.5765-101.5760
-10.2939 -10.2918 -10.2917 -10.2906 -10.2906 -10.2761 -10.2732 -10.2732
-10.2544 -10.2353 -10.2199 -10.2199  -9.5039  -9.5038  -9.5037  -9.5020
 -9.5020  -9.4909  -9.4909  -9.4905  -7.2691  -7.2687  -7.2685  -7.2672
 -7.2670  -7.2587  -7.2586  -7.2586  -7.2577  -7.2577  -7.2576  -7.2569
 -7.2568  -7.2560  -7.2559  -7.2559  -7.2559  -7.2555  -7.2456  -7.2456
 -7.2454  -7.2452  -7.2450  -7.2444  -0.9831  -0.9538  -0.9338  -0.9239
 -0.8994  -0.8866  -0.8806  -0.8706  -0.8582  -0.8511  -0.7980  -0.7683
 -0.7600  -0.7540  -0.6733  -0.6528  -0.6399  -0.6237  -0.5753  -0.5559
 -0.5346  -0.5318  -0.5017  -0.4906  -0.4834  -0.4817  -0.4760  -0.4679
 -0.4570  -0.4501  -0.4393  -0.4262  -0.4168  -0.4154  -0.4071  -0.3880
 -0.3724  -0.3707  -0.3683  -0.3655  -0.3610  -0.3554  -0.3516  -0.3465
 -0.3427  -0.3406  -0.3359  -0.3188  -0.3168  -0.2964  -0.2811  -0.2741
 -0.2663
 -- Virtual --
 -0.0887  -0.0756  -0.0702  -0.0537  -0.0432  -0.0375  -0.0225  -0.0129
 -0.0067   0.0099   0.0105   0.0118   0.0155   0.0198   0.0236   0.0245
  0.0337   0.0392   0.0483   0.0488   0.0577   0.0597   0.0661   0.0685
  0.0694   0.0720   0.0729   0.0776   0.0805   0.0839   0.0866   0.0932
  0.0934   0.0947   0.0985   0.1023   0.1101   0.1102   0.1140   0.1184
  0.1212   0.1217   0.1254   0.1267   0.1276   0.1318   0.1351   0.1420
  0.1422   0.1462   0.1488   0.1552   0.1552   0.1619   0.1637   0.1709
  0.1738   0.1774   0.1831   0.1842   0.1859   0.1862   0.1923   0.1946
  0.1993   0.2001   0.2035   0.2162   0.2172   0.2185   0.2216   0.2279
  0.2346   0.2379   0.2396   0.2450   0.2511   0.2530   0.2582   0.2589
  0.2605   0.2640   0.2703   0.2737   0.2761   0.2764   0.2783   0.2814
  0.2821   0.2880   0.2882   0.2946   0.3008   0.3082   0.3105   0.3208
  0.3246   0.3265   0.3379   0.3456   0.3823   0.4060   0.4153   0.4200
  0.4248   0.4256   0.4311   0.4314   0.4377   0.4390   0.4457   0.4461
  0.4556   0.4561   0.4637   0.4680   0.4695   0.4791   0.4795   0.4830
  0.4868   0.4914   0.4962   0.5007   0.5026   0.5134   0.5163   0.5344
  0.5375   0.5529   0.5639   0.5648   0.5707   0.5822   0.5858   0.5928
  0.5939   0.6016   0.6052   0.6080   0.6114   0.6211   0.6286   0.6322
  0.6384   0.6445   0.6464   0.6536   0.6660   0.6677   0.6893   0.6932
  0.6946   0.7287   0.7345   0.7645   0.7720   0.7745   0.7911   0.8066
  0.8070   0.8180   0.8226   0.8252   0.8281   0.8336   0.8347   0.8364
  0.8380   0.8434   0.8468   0.8472   0.8495   0.8504   0.8525   0.8528
  0.8687   0.8716   0.8765   0.8785   0.8879   0.8887   0.8966   0.8992
  0.9022   0.9043   0.9072   0.9147   0.9188   0.9214   0.9321   0.9328
  0.9395   0.9434   0.9483   0.9557   0.9572   0.9640   0.9658   0.9738
  0.9888   0.9989   0.9997   1.0117   1.0308   1.0485   1.0626   1.0639
  1.0713   1.0878   1.0910   1.1144   1.1180   1.1365   1.1817   1.1865
  1.1934   1.2234   1.2287   1.2297   1.2358   1.2556   1.2578   1.2619
  1.2655   1.2667   1.2760   1.2823   1.2824   1.2914   1.2915   1.3327
  1.3383   1.3531   1.3623   1.3969   1.4228   1.4468   1.4576   1.4887
  1.5074   1.5315   1.5440   1.5964   1.6075   1.6211   1.6269   1.6361
  1.6535   1.6678   1.7244   1.7383   1.7615   1.7702   1.7891   1.7957
  1.8179   1.8245   1.8492   1.8595   1.8615   1.8814   1.8872   1.8928
  1.9026   1.9524   1.9565   1.9644   1.9714   2.0712   2.0715   2.1024
  2.1184   2.1456   2.1670   2.2180   2.2248   2.2273   2.2353   2.2416
  2.2554   2.2575   2.2613   2.2843   2.2852   2.2885   2.2901   2.2929
  2.3035   2.3206   2.3407   2.3445   2.3861   2.3878   2.4066   2.4096
  2.4323   2.4393   2.4396   2.4537   2.4650   2.4892   2.5126   2.5179
  2.5358   2.5378   2.5529   2.6111   2.6122   2.6231   2.6247   2.6431
  2.6479   2.7255   2.7332   2.7369   2.7434   2.7696   2.7821   2.8211
  2.8283   2.8428   2.8791   2.9251   2.9335   2.9616   3.0270   3.0676
  3.0867   3.1047   3.1109   3.1240   3.1328   3.1525   3.1577   3.2159
  3.2205   3.2306   3.2561   3.3716   3.3988   3.4867   3.4950   3.6190
  3.6934   3.7140   3.7278   3.8831   3.8937   4.0034   4.0925   4.3656
  4.8034   4.8291   9.7131   9.7365   9.7725   9.7871   9.7945   9.8058
  9.8138   9.8151  23.2368  23.4546  23.7809  23.8282  23.8584  23.8838
 23.9565  23.9581  23.9976  24.0401  24.0433  24.1250  25.7586  25.7729
 25.7948  25.8195  25.8554  25.8940  25.9130  25.9547  26.0756  26.0757
 26.1026  26.1125  26.1740  26.1884  26.2586  26.4010  26.4453  26.4807
 26.5498  26.6434  26.7458  26.7619  26.8699  27.0581 215.7033 215.7243
215.7679 215.7831 215.7931 215.8066 215.8171 215.8200
 --------------------------------------------------------------

          Ground-State Mulliken Net Atomic Charges

     Atom                 Charge (a.u.)
  ----------------------------------------
      1 C                    -1.227191
      2 C                    -0.958000
      3 Cl                    0.730199
      4 C                     0.239768
      5 Cl                    0.619120
      6 C                    -0.343476
      7 Cl                    0.669145
      8 C                     0.243850
      9 Cl                    0.619779
     10 C                    -0.958698
     11 Cl                    0.730053
     12 C                    -0.205071
     13 C                    -0.745907
     14 H                     0.231905
     15 C                    -0.524815
     16 Cl                    0.647486
     17 C                     0.000217
     18 Cl                    0.621237
     19 C                    -0.523944
     20 Cl                    0.648180
     21 C                    -0.745856
     22 H                     0.232019
  ----------------------------------------
  Sum of atomic charges =     0.000000

 -----------------------------------------------------------------
                    Cartesian Multipole Moments
 -----------------------------------------------------------------
    Charge (ESU x 10^10)
                 0.0000
    Dipole Moment (Debye)
         X      -1.1616      Y       0.0264      Z       0.6937
       Tot       1.3532
    Quadrupole Moments (Debye-Ang)
        XX    -177.2855     XY      -0.4182     YY    -169.0996
        XZ       4.6176     YZ      -1.1088     ZZ    -172.2395
    Octopole Moments (Debye-Ang^2)
       XXX    -323.4384    XXY       1.8198    XYY     -97.9553
       YYY       6.5563    XXZ      76.6223    XYZ      -0.9545
       YYZ      58.5199    XZZ    -108.4720    YZZ       3.4439
       ZZZ     181.1379
    Hexadecapole Moments (Debye-Ang^3)
      XXXX   -9198.8252   XXXY     249.5686   XXYY   -1697.7548
      XYYY     255.9598   YYYY    -883.9491   XXXZ    1816.3113
      XXYZ      76.8718   XYYZ     604.9436   YYYZ     231.1806
      XXZZ   -2428.2077   XYZZ      88.0982   YYZZ   -1050.5186
      XZZZ    1799.3373   YZZZ     230.4414   ZZZZ   -5327.4011
 -----------------------------------------------------------------
 Calculating analytic gradient of the SCF energy
 Gradient of SCF Energy
            1           2           3           4           5           6
    1  -0.0142909  -0.0089421   0.0069867  -0.0019997   0.0013706   0.0147536
    2   0.0003622   0.0001348  -0.0054291  -0.0002102   0.0000485  -0.0003566
    3   0.0083766  -0.0026021  -0.0079040  -0.0209308   0.0061961  -0.0086052
            7           8           9          10          11          12
    1  -0.0069605   0.0178025  -0.0048834  -0.0018990   0.0103653  -0.0038433
    2   0.0001785  -0.0001495   0.0000381   0.0000906   0.0050308  -0.0001951
    3   0.0040950   0.0117055  -0.0041323   0.0088429  -0.0024069   0.0024274
           13          14          15          16          17          18
    1   0.0020440  -0.0035973  -0.0005778   0.0047171  -0.0188040   0.0047192
    2   0.0092715   0.0008082   0.0064270  -0.0008218   0.0005035  -0.0000992
    3  -0.0007179   0.0051494  -0.0054006  -0.0019152   0.0112237  -0.0028244
           19          20          21          22
    1   0.0040945   0.0040641   0.0011195  -0.0062389
    2  -0.0065753   0.0005993  -0.0091690  -0.0004873
    3   0.0033794  -0.0034064  -0.0011060   0.0005558
 Max gradient component =       2.093E-02
 RMS gradient           =       6.789E-03
 Gradient time:  CPU 333.54 s  wall 333.55 s
 Geometry Optimization Parameters
   NAtoms,    NIC,     NZ,  NCons,   NDum,   NFix, NCnnct, MaxDiis
       22     155      22       0       0       0       0       0


** GEOMETRY OPTIMIZATION IN DELOCALIZED INTERNAL COORDINATES **
   Searching for a Minimum

   Optimization Cycle:   1

                       Coordinates (Angstroms)
     ATOM                X               Y               Z
      1  C         0.0000000000    0.0000000000    0.0000000000
      2  C         0.0000000000    0.0000000000    1.3949600000
      3  Cl        1.5261815140    0.0000000000    2.2594170471
      4  C        -1.1901880373    0.0256249026    2.1059255403
      5  Cl       -1.1548436435    0.0351778398    3.8595433764
      6  C        -2.4041742747    0.0535064326    1.4351028665
      7  Cl       -3.9099833729    0.0870232313    2.3339530118
      8  C        -2.4180259722    0.0546630380    0.0478935036
      9  Cl       -3.9445745286    0.0782926128   -0.8155919614
     10  C        -1.2274122092    0.0272853135   -0.6622934626
     11  Cl       -1.2645630159   -0.0058824468   -2.4155862839
     12  C         1.2779219872   -0.0284629571   -0.7628147595
     13  C         2.3095886281   -0.8932703637   -0.3971844912
     14  H         2.1704206894   -1.5663256744    0.4394355459
     15  C         3.5004827568   -0.9194878930   -1.1069450245
     16  Cl        4.7739092873   -2.0261183446   -0.6270805489
     17  C         3.6821124948   -0.0819958503   -2.1978886372
     18  Cl        5.1879324501   -0.1155248115   -3.0967201401
     19  C         2.6636000698    0.7822218600   -2.5724593424
     20  Cl        2.8813918386    1.8556545918   -3.9424319391
     21  C         1.4736782845    0.8090230106   -1.8610916159
     22  H         0.6936781770    1.5025559907   -2.1490431582
   Point Group: c1    Number of degrees of freedom:    60


   Energy is  -4140.343349009


 Attempting to generate delocalized internal coordinates
 Initial Hessian constructed with Jon Baker's OPTIMIZE code

 60 Hessian modes will be used to form the next step
  Hessian Eigenvalues:
     0.010693    0.019215    0.019215    0.023207    0.023207    0.023578
     0.023582    0.023677    0.023682    0.023938    0.023939    0.024090
     0.024090    0.024114    0.024114    0.024136    0.024136    0.024143
     0.024143    0.159963    0.159969    0.234791    0.234835    0.249937
     0.249947    0.249991    0.249991    0.249992    0.249993    0.250000
     0.250000    0.250000    0.250000    0.250000    0.250000    0.250000
     0.250000    0.301033    0.301033    0.301033    0.301033    0.301033
     0.301033    0.301033    0.301033    0.336089    0.356665    0.356665
     0.430747    0.431523    0.432123    0.434586    0.467799    0.467850
     0.472167    0.472184    0.478204    0.478204    0.479142    0.479142

 Minimum search - taking simple RFO step
 Searching for Lamda that Minimizes Along All modes
 Value Taken    Lamda =  -0.03198266
 Calculated Step too Large.  Step scaled by  0.426063
 Step Taken.  Stepsize is  0.300000

                             Maximum     Tolerance    Cnvgd?
         Gradient           0.040122      0.000300      NO
         Displacement       0.262809      0.001200      NO
         Energy change     *********      0.000001      NO


 New Cartesian Coordinates Obtained by Inverse Iteration

 Displacement from previous Coordinates is:  1.174193
 ----------------------------------------------------------------
             Standard Nuclear Orientation (Angstroms)
    I     Atom           X                Y                Z
 ----------------------------------------------------------------
    1      C       0.0061878671     0.0000733186    -0.0029271419
    2      C      -0.0062439965     0.0707310646     1.4013732809
    3      Cl      1.4886964142     0.2104858948     2.3052317288
    4      C      -1.2019928956     0.0992136481     2.1129019828
    5      Cl     -1.1728975495     0.2118156447     3.8588216473
    6      C      -2.4189340824     0.0538855317     1.4435140738
    7      Cl     -3.9201229495     0.0869558958     2.3394492586
    8      C      -2.4318716029    -0.0181091698     0.0558906101
    9      Cl     -3.9572796881    -0.0976986467    -0.7975707751
   10      C      -1.2373947469    -0.0426375763    -0.6579382355
   11      Cl     -1.3271010113    -0.2135813606    -2.3998556258
   12      C       1.2915907681    -0.0286486651    -0.7703424659
   13      C       2.2911609552    -0.9571392005    -0.4668859165
   14      H       2.1306488623    -1.6875859523     0.3128847349
   15      C       3.4811615602    -0.9862850025    -1.1789677966
   16      Cl      4.6903559983    -2.1839125391    -0.7643196211
   17      C       3.7075276631    -0.0828428891    -2.2137775380
   18      Cl      5.2098513976    -0.1165121228    -3.1111934854
   19      C       2.7194328057     0.8479290626    -2.5229339151
   20      Cl      2.9659449586     2.0135142682    -3.8069823310
   21      C       1.5284388792     0.8719429132    -1.8124165376
   22      H       0.7899735163     1.6223663648    -2.0548564050
 ----------------------------------------------------------------
 Nuclear Repulsion Energy =        2643.55115736 hartrees
 There are      105 alpha and      105 beta electrons
 Applying Cartesian multipole field
    Component          Value
    ---------          -----
     (2,0,0)        1.00000E-12
     (0,2,0)        2.00000E-11
     (0,0,2)       -3.00000E-11
 Nucleus-field energy     =    -0.0000001008 hartrees
 Requested basis set is 6-311++G(d,p)
 There are 186 shells and 518 basis functions
 A cutoff of  1.0D-15 yielded  12169 shell pairs
 There are    106211 function pairs (    114126 Cartesian)
 Smallest overlap matrix eigenvalue = 1.15E-07
 Linear dependence detected in AO basis
 Number of orthogonalized atomic orbitals = 512
 Maximum deviation from orthogonality = 3.983E-10
 Guess from superposition of atomic densities
 Warning:  Energy on first SCF cycle will be non-variational
 SAD guess density has 210.000000 electrons

 -----------------------------------------------------------------------
  General SCF calculation program by
  Eric Jon Sundstrom, Paul Horn, Yuezhi Mao, Dmitri Zuev, Alec White,
  David Stuck, Shaama M.S., Shane Yost, Joonho Lee, David Small,
  Daniel Levine, Susi Lehtola, Hugh Burton, Evgeny Epifanovsky,
  Bang C. Huynh
 -----------------------------------------------------------------------
 Exchange:     0.2000 Hartree-Fock + 0.0800 Slater + 0.7200 B88
 Correlation:  0.1900 VWN1RPA + 0.8100 LYP
 Using SG-1 standard quadrature grid
 A restricted SCF calculation will be
 performed using DIIS
 SCF converges when DIIS error is below 1.0e-08
 ---------------------------------------
  Cycle       Energy         DIIS error
 ---------------------------------------
    1   -4145.0510922130      2.65e-02  
    2   -4140.2543832130      1.71e-03  
    3   -4140.1716949935      2.21e-03  
    4   -4140.3321722409      7.11e-04  
    5   -4140.3488955761      2.65e-04  
    6   -4140.3510166011      8.92e-05  
    7   -4140.3512592814      2.05e-05  
    8   -4140.3512702370      7.58e-06  
    9   -4140.3512719649      2.69e-06  
   10   -4140.3512721799      8.33e-07  
   11   -4140.3512722018      1.93e-07  
   12   -4140.3512722027      8.75e-08  
   13   -4140.3512722028      2.79e-08  
   14   -4140.3512722029      9.71e-09  Convergence criterion met
 ---------------------------------------
 SCF time:   CPU 907.50s  wall 908.00s 
 SCF   energy in the final basis set =    -4140.3512722029
 Total energy in the final basis set =    -4140.3512722029

 --------------------------------------------------------------

                    Orbital Energies (a.u.)
 --------------------------------------------------------------

 Alpha MOs
 -- Occupied --
********-101.5877-101.5876-101.5869-101.5868-101.5776-101.5774-101.5774
-10.2931 -10.2914 -10.2914 -10.2905 -10.2904 -10.2778 -10.2748 -10.2748
-10.2570 -10.2379 -10.2212 -10.2212  -9.5035  -9.5025  -9.5024  -9.5014
 -9.5013  -9.4920  -9.4918  -9.4918  -7.2687  -7.2675  -7.2673  -7.2665
 -7.2663  -7.2584  -7.2574  -7.2573  -7.2573  -7.2571  -7.2568  -7.2568
 -7.2565  -7.2564  -7.2563  -7.2562  -7.2553  -7.2552  -7.2469  -7.2465
 -7.2465  -7.2461  -7.2460  -7.2459  -0.9805  -0.9537  -0.9331  -0.9218
 -0.9007  -0.8846  -0.8812  -0.8715  -0.8586  -0.8485  -0.7965  -0.7680
 -0.7567  -0.7528  -0.6727  -0.6500  -0.6382  -0.6235  -0.5723  -0.5558
 -0.5332  -0.5328  -0.5023  -0.4896  -0.4814  -0.4790  -0.4760  -0.4673
 -0.4564  -0.4509  -0.4391  -0.4243  -0.4173  -0.4143  -0.4042  -0.3886
 -0.3719  -0.3697  -0.3680  -0.3671  -0.3606  -0.3552  -0.3533  -0.3464
 -0.3434  -0.3382  -0.3356  -0.3195  -0.3174  -0.2939  -0.2791  -0.2754
 -0.2682
 -- Virtual --
 -0.0871  -0.0741  -0.0686  -0.0550  -0.0430  -0.0428  -0.0198  -0.0127
 -0.0058   0.0089   0.0107   0.0114   0.0168   0.0204   0.0224   0.0244
  0.0326   0.0403   0.0475   0.0485   0.0569   0.0604   0.0654   0.0683
  0.0683   0.0720   0.0727   0.0789   0.0799   0.0842   0.0852   0.0925
  0.0928   0.0955   0.0985   0.0993   0.1072   0.1095   0.1137   0.1168
  0.1204   0.1209   0.1223   0.1261   0.1275   0.1310   0.1342   0.1397
  0.1422   0.1478   0.1482   0.1530   0.1558   0.1621   0.1633   0.1684
  0.1722   0.1746   0.1783   0.1807   0.1815   0.1850   0.1936   0.1943
  0.1979   0.1990   0.2023   0.2042   0.2166   0.2202   0.2215   0.2280
  0.2316   0.2339   0.2413   0.2446   0.2488   0.2510   0.2586   0.2587
  0.2590   0.2617   0.2677   0.2737   0.2745   0.2766   0.2780   0.2795
  0.2798   0.2829   0.2835   0.2918   0.2949   0.3029   0.3036   0.3150
  0.3252   0.3286   0.3327   0.3337   0.3441   0.3834   0.4036   0.4168
  0.4232   0.4258   0.4289   0.4308   0.4347   0.4373   0.4422   0.4471
  0.4519   0.4529   0.4555   0.4673   0.4692   0.4698   0.4811   0.4817
  0.4883   0.4891   0.4941   0.4953   0.4964   0.5005   0.5044   0.5215
  0.5399   0.5458   0.5547   0.5591   0.5698   0.5702   0.5788   0.5918
  0.5957   0.6013   0.6046   0.6047   0.6096   0.6105   0.6177   0.6352
  0.6366   0.6416   0.6462   0.6521   0.6532   0.6703   0.6822   0.6877
  0.6907   0.6933   0.7219   0.7306   0.7703   0.7740   0.7794   0.7894
  0.8067   0.8079   0.8252   0.8260   0.8267   0.8318   0.8324   0.8343
  0.8360   0.8400   0.8412   0.8451   0.8452   0.8488   0.8541   0.8554
  0.8568   0.8672   0.8702   0.8716   0.8812   0.8857   0.8915   0.8934
  0.9009   0.9047   0.9057   0.9088   0.9163   0.9229   0.9230   0.9317
  0.9325   0.9404   0.9467   0.9486   0.9555   0.9580   0.9641   0.9693
  0.9739   0.9759   0.9791   0.9965   1.0056   1.0109   1.0419   1.0449
  1.0547   1.0767   1.0878   1.0906   1.1149   1.1174   1.1323   1.1818
  1.1820   1.1891   1.2218   1.2280   1.2298   1.2409   1.2491   1.2576
  1.2590   1.2638   1.2676   1.2737   1.2740   1.2866   1.2886   1.2950
  1.3291   1.3398   1.3560   1.3563   1.3901   1.4322   1.4444   1.4497
  1.4926   1.5096   1.5266   1.5372   1.5979   1.6090   1.6228   1.6340
  1.6352   1.6525   1.6712   1.7187   1.7326   1.7539   1.7711   1.7813
  1.8043   1.8149   1.8204   1.8504   1.8520   1.8627   1.8748   1.8761
  1.8966   1.8977   1.9483   1.9526   1.9556   1.9728   2.0549   2.0721
  2.0989   2.1087   2.1360   2.1622   2.2202   2.2230   2.2266   2.2344
  2.2411   2.2521   2.2562   2.2595   2.2777   2.2835   2.2855   2.2881
  2.2943   2.3024   2.3214   2.3367   2.3370   2.3803   2.3929   2.3997
  2.4152   2.4247   2.4364   2.4368   2.4524   2.4638   2.4862   2.5058
  2.5198   2.5284   2.5340   2.5529   2.6066   2.6155   2.6203   2.6312
  2.6405   2.6435   2.7245   2.7251   2.7370   2.7373   2.7742   2.7784
  2.8066   2.8131   2.8355   2.8754   2.9094   2.9323   2.9651   3.0129
  3.0619   3.0772   3.0960   3.1082   3.1138   3.1304   3.1485   3.1560
  3.2099   3.2161   3.2171   3.2446   3.3583   3.3951   3.4826   3.4927
  3.6175   3.6858   3.7089   3.7253   3.8799   3.8853   3.9957   4.0863
  4.3428   4.7919   4.8255   9.7097   9.7383   9.7736   9.7908   9.7955
  9.8045   9.8119   9.8174  23.2408  23.4517  23.7693  23.8189  23.8490
 23.8731  23.9343  23.9405  23.9841  24.0174  24.0403  24.1165  25.7632
 25.7708  25.7950  25.8174  25.8502  25.8940  25.9051  25.9394  26.0650
 26.0922  26.0929  26.1160  26.1739  26.1861  26.2364  26.3708  26.4371
 26.4712  26.5582  26.6396  26.7425  26.7441  26.8533  27.0301 215.6995
215.7266 215.7690 215.7875 215.7948 215.8042 215.8143 215.8205
 --------------------------------------------------------------

          Ground-State Mulliken Net Atomic Charges

     Atom                 Charge (a.u.)
  ----------------------------------------
      1 C                    -1.277187
      2 C                    -0.922924
      3 Cl                    0.706788
      4 C                     0.237786
      5 Cl                    0.619295
      6 C                    -0.463939
      7 Cl                    0.679819
      8 C                     0.245457
      9 Cl                    0.619701
     10 C                    -0.925935
     11 Cl                    0.707535
     12 C                     0.116912
     13 C                    -0.885433
     14 H                     0.237262
     15 C                    -0.346524
     16 Cl                    0.631831
     17 C                    -0.240091
     18 Cl                    0.623566
     19 C                    -0.348645
     20 Cl                    0.632375
     21 C                    -0.885637
     22 H                     0.237990
  ----------------------------------------
  Sum of atomic charges =     0.000000

 -----------------------------------------------------------------
                    Cartesian Multipole Moments
 -----------------------------------------------------------------
    Charge (ESU x 10^10)
                 0.0000
    Dipole Moment (Debye)
         X      -1.0491      Y       0.0246      Z       0.6269
       Tot       1.2224
    Quadrupole Moments (Debye-Ang)
        XX    -176.7955     XY      -0.4316     YY    -168.8185
        XZ       4.2539     YZ      -1.1174     ZZ    -172.1501
    Octopole Moments (Debye-Ang^2)
       XXX    -318.2578    XXY       1.4809    XYY     -96.1261
       YYY       6.4445    XXZ      74.0240    XYZ      -1.0873
       YYZ      57.4661    XZZ    -106.6454    YZZ       3.7097
       ZZZ     179.6349
    Hexadecapole Moments (Debye-Ang^3)
      XXXX   -9226.2068   XXXY     208.3793   XXYY   -1721.9028
      XYYY     207.1135   YYYY   -1003.0735   XXXZ    1847.2207
      XXYZ      55.3234   XYYZ     616.7085   YYYZ     149.8112
      XXZZ   -2420.3689   XYZZ      76.9388   YYZZ   -1060.6645
      XZZZ    1838.3755   YZZZ     164.9914   ZZZZ   -5275.2481
 -----------------------------------------------------------------
 Calculating analytic gradient of the SCF energy
 Gradient of SCF Energy
            1           2           3           4           5           6
    1  -0.0063929  -0.0060639   0.0008837  -0.0013325   0.0017700   0.0106990
    2   0.0002032  -0.0026366  -0.0004371  -0.0008489   0.0004804  -0.0002686
    3   0.0037415   0.0013358   0.0030882  -0.0146880   0.0044177  -0.0062722
            7           8           9          10          11          12
    1  -0.0050902   0.0125147  -0.0030698  -0.0040117  -0.0022988  -0.0027088
    2   0.0001296   0.0006909  -0.0005205   0.0026936   0.0006942  -0.0000762
    3   0.0030294   0.0081256  -0.0036313   0.0045962  -0.0023445   0.0018999
           13          14          15          16          17          18
    1   0.0052321  -0.0014221  -0.0005514   0.0031114  -0.0133057   0.0043763
    2   0.0048913   0.0004040   0.0040689  -0.0009573   0.0003529  -0.0001266
    3  -0.0017420  -0.0002626  -0.0029448  -0.0008280   0.0078418  -0.0026377
           19          20          21          22
    1   0.0021252   0.0022951   0.0036772  -0.0004368
    2  -0.0042816   0.0010335  -0.0050144  -0.0004747
    3   0.0020357  -0.0023609  -0.0037602   0.0013603
 Max gradient component =       1.469E-02
 RMS gradient           =       4.448E-03
 Gradient time:  CPU 326.74 s  wall 326.75 s
 Geometry Optimization Parameters
   NAtoms,    NIC,     NZ,  NCons,   NDum,   NFix, NCnnct, MaxDiis
       22     155      22       0       0       0       0       0

 Cartesian Hessian Update
 Hessian updated using BFGS update


** GEOMETRY OPTIMIZATION IN DELOCALIZED INTERNAL COORDINATES **
   Searching for a Minimum

   Optimization Cycle:   2

                       Coordinates (Angstroms)
     ATOM                X               Y               Z
      1  C         0.0061878671    0.0000733186   -0.0029271419
      2  C        -0.0062439965    0.0707310646    1.4013732809
      3  Cl        1.4886964142    0.2104858948    2.3052317288
      4  C        -1.2019928956    0.0992136481    2.1129019828
      5  Cl       -1.1728975495    0.2118156447    3.8588216473
      6  C        -2.4189340824    0.0538855317    1.4435140738
      7  Cl       -3.9201229495    0.0869558958    2.3394492586
      8  C        -2.4318716029   -0.0181091698    0.0558906101
      9  Cl       -3.9572796881   -0.0976986467   -0.7975707751
     10  C        -1.2373947469   -0.0426375763   -0.6579382355
     11  Cl       -1.3271010113   -0.2135813606   -2.3998556258
     12  C         1.2915907681   -0.0286486651   -0.7703424659
     13  C         2.2911609552   -0.9571392005   -0.4668859165
     14  H         2.1306488623   -1.6875859523    0.3128847349
     15  C         3.4811615602   -0.9862850025   -1.1789677966
     16  Cl        4.6903559983   -2.1839125391   -0.7643196211
     17  C         3.7075276631   -0.0828428891   -2.2137775380
     18  Cl        5.2098513976   -0.1165121228   -3.1111934854
     19  C         2.7194328057    0.8479290626   -2.5229339151
     20  Cl        2.9659449586    2.0135142682   -3.8069823310
     21  C         1.5284388792    0.8719429132   -1.8124165376
     22  H         0.7899735163    1.6223663648   -2.0548564050
   Point Group: c1    Number of degrees of freedom:    60


   Energy is  -4140.351272203

 Hessian updated using BFGS update

 49 Hessian modes will be used to form the next step
  Hessian Eigenvalues:
     0.018097    0.019215    0.019216    0.023206    0.023207    0.023563
     0.023677    0.023681    0.023929    0.023938    0.024090    0.024090
     0.024114    0.024114    0.024131    0.024136    0.024143    0.024143
     0.033850    0.159121    0.159970    0.230710    0.234791    0.238950
     0.249947    0.249985    0.249992    0.249993    0.249994    0.249998
     0.250000    0.290016    0.300805    0.312905    0.353735    0.356665
     0.369484    0.421665    0.432123    0.434586    0.444792    0.467799
     0.467850    0.471020    0.474069    0.478204    0.478204    0.479136
     0.573421

 Minimum search - taking simple RFO step
 Searching for Lamda that Minimizes Along All modes
 Value Taken    Lamda =  -0.00536472
 Calculated Step too Large.  Step scaled by  0.885311
 Step Taken.  Stepsize is  0.300000

                             Maximum     Tolerance    Cnvgd?
         Gradient           0.017358      0.000300      NO
         Displacement       0.241899      0.001200      NO
         Energy change     -0.007923      0.000001      NO


 New Cartesian Coordinates Obtained by Inverse Iteration

 Displacement from previous Coordinates is:  1.057384
 ----------------------------------------------------------------
             Standard Nuclear Orientation (Angstroms)
    I     Atom           X                Y                Z
 ----------------------------------------------------------------
    1      C       0.0113127220     0.0010134461    -0.0068861700
    2      C       0.0031288310     0.1496887612     1.3894688396
    3      Cl      1.5170954628     0.3752226362     2.2348973509
    4      C      -1.1958276498     0.1755750302     2.1134058166
    5      Cl     -1.1856499962     0.3723544399     3.8449661129
    6      C      -2.4167124067     0.0545105578     1.4422895528
    7      Cl     -3.9093531285     0.0866270174     2.3342319808
    8      C      -2.4328973854    -0.0944152213     0.0520943192
    9      Cl     -3.9579087448    -0.2589763248    -0.7750787565
   10      C      -1.2263005876    -0.1217793742    -0.6591786847
   11      Cl     -1.2590211559    -0.3904787070    -2.3866241202
   12      C       1.2899019625    -0.0271585188    -0.7705232594
   13      C       2.2442324382    -1.0145917405    -0.5182988099
   14      H       2.0603121860    -1.7807681527     0.2226922948
   15      C       3.4340063054    -1.0451158735    -1.2329649716
   16      Cl      4.5762393113    -2.3199729856    -0.8810755147
   17      C       3.7071563227    -0.0818920876    -2.2119134838
   18      Cl      5.2025845033    -0.1159093515    -3.1043599583
   19      C       2.7485535276     0.9091453575    -2.4566469803
   20      Cl      3.0208238737     2.1481378232    -3.6581210940
   21      C       1.5544473623     0.9329919893    -1.7489383812
   22      H       0.8410093693     1.7197517613    -1.9543365562
 ----------------------------------------------------------------
 Nuclear Repulsion Energy =        2644.59515322 hartrees
 There are      105 alpha and      105 beta electrons
 Applying Cartesian multipole field
    Component          Value
    ---------          -----
     (2,0,0)        1.00000E-12
     (0,2,0)        2.00000E-11
     (0,0,2)       -3.00000E-11
 Nucleus-field energy     =    -0.0000000956 hartrees
 Requested basis set is 6-311++G(d,p)
 There are 186 shells and 518 basis functions
 A cutoff of  1.0D-15 yielded  12181 shell pairs
 There are    106304 function pairs (    114217 Cartesian)
 Smallest overlap matrix eigenvalue = 1.11E-07
 Linear dependence detected in AO basis
 Number of orthogonalized atomic orbitals = 512
 Maximum deviation from orthogonality = 3.976E-10
 Guess from superposition of atomic densities
 Warning:  Energy on first SCF cycle will be non-variational
 SAD guess density has 210.000000 electrons

 -----------------------------------------------------------------------
  General SCF calculation program by
  Eric Jon Sundstrom, Paul Horn, Yuezhi Mao, Dmitri Zuev, Alec White,
  David Stuck, Shaama M.S., Shane Yost, Joonho Lee, David Small,
  Daniel Levine, Susi Lehtola, Hugh Burton, Evgeny Epifanovsky,
  Bang C. Huynh
 -----------------------------------------------------------------------
 Exchange:     0.2000 Hartree-Fock + 0.0800 Slater + 0.7200 B88
 Correlation:  0.1900 VWN1RPA + 0.8100 LYP
 Using SG-1 standard quadrature grid
 A restricted SCF calculation will be
 performed using DIIS
 SCF converges when DIIS error is below 1.0e-08
 ---------------------------------------
  Cycle       Energy         DIIS error
 ---------------------------------------
    1   -4145.0381271816      2.65e-02  
    2   -4140.2558057051      1.72e-03  
    3   -4140.1592628171      2.29e-03  
    4   -4140.3334521086      7.45e-04  
    5   -4140.3519023349      2.65e-04  
    6   -4140.3540165942      8.88e-05  
    7   -4140.3542555465      2.12e-05  
    8   -4140.3542674615      7.88e-06  
    9   -4140.3542693178      2.80e-06  
   10   -4140.3542695547      8.26e-07  
   11   -4140.3542695757      1.83e-07  
   12   -4140.3542695770      8.40e-08  
   13   -4140.3542695772      2.60e-08  
   14   -4140.3542695771      9.44e-09  Convergence criterion met
 ---------------------------------------
 SCF time:   CPU 906.69s  wall 906.00s 
 SCF   energy in the final basis set =    -4140.3542695771
 Total energy in the final basis set =    -4140.3542695771

 --------------------------------------------------------------

                    Orbital Energies (a.u.)
 --------------------------------------------------------------

 Alpha MOs
 -- Occupied --
********-101.5875-101.5874-101.5871-101.5870-101.5787-101.5775-101.5775
-10.2931 -10.2912 -10.2911 -10.2905 -10.2905 -10.2788 -10.2753 -10.2752
-10.2533 -10.2359 -10.2208 -10.2208  -9.5035  -9.5020  -9.5019  -9.5018
 -9.5017  -9.4931  -9.4920  -9.4920  -7.2686  -7.2671  -7.2669  -7.2668
 -7.2666  -7.2584  -7.2581  -7.2573  -7.2569  -7.2569  -7.2569  -7.2568
 -7.2567  -7.2566  -7.2559  -7.2559  -7.2558  -7.2557  -7.2480  -7.2471
 -7.2468  -7.2467  -7.2462  -7.2461  -0.9785  -0.9531  -0.9317  -0.9232
 -0.9016  -0.8865  -0.8823  -0.8735  -0.8590  -0.8460  -0.7948  -0.7673
 -0.7540  -0.7502  -0.6711  -0.6477  -0.6376  -0.6216  -0.5703  -0.5551
 -0.5346  -0.5321  -0.5032  -0.4902  -0.4801  -0.4774  -0.4755  -0.4673
 -0.4560  -0.4519  -0.4397  -0.4226  -0.4167  -0.4159  -0.4031  -0.3890
 -0.3716  -0.3700  -0.3671  -0.3658  -0.3615  -0.3544  -0.3532  -0.3442
 -0.3432  -0.3410  -0.3345  -0.3213  -0.3188  -0.2902  -0.2774  -0.2746
 -0.2685
 -- Virtual --
 -0.0832  -0.0723  -0.0669  -0.0550  -0.0472  -0.0406  -0.0172  -0.0125
 -0.0042   0.0085   0.0116   0.0125   0.0174   0.0200   0.0220   0.0241
  0.0319   0.0422   0.0471   0.0489   0.0572   0.0615   0.0653   0.0667
  0.0681   0.0711   0.0741   0.0780   0.0801   0.0843   0.0848   0.0921
  0.0922   0.0956   0.0974   0.1003   0.1058   0.1092   0.1147   0.1171
  0.1192   0.1196   0.1230   0.1249   0.1282   0.1307   0.1335   0.1385
  0.1422   0.1481   0.1502   0.1527   0.1556   0.1621   0.1627   0.1681
  0.1720   0.1731   0.1766   0.1783   0.1788   0.1848   0.1939   0.1944
  0.1976   0.1999   0.2021   0.2061   0.2180   0.2205   0.2225   0.2281
  0.2318   0.2337   0.2452   0.2459   0.2487   0.2502   0.2551   0.2565
  0.2595   0.2607   0.2689   0.2708   0.2721   0.2739   0.2775   0.2778
  0.2804   0.2821   0.2824   0.2896   0.2908   0.2988   0.3011   0.3138
  0.3252   0.3284   0.3317   0.3330   0.3390   0.3812   0.4051   0.4188
  0.4228   0.4254   0.4291   0.4305   0.4328   0.4385   0.4452   0.4466
  0.4501   0.4544   0.4600   0.4670   0.4675   0.4695   0.4813   0.4839
  0.4870   0.4897   0.4903   0.4941   0.4962   0.5015   0.5018   0.5130
  0.5445   0.5528   0.5552   0.5598   0.5731   0.5736   0.5796   0.5959
  0.5965   0.6028   0.6069   0.6079   0.6136   0.6141   0.6162   0.6309
  0.6340   0.6456   0.6507   0.6532   0.6546   0.6695   0.6821   0.6838
  0.6851   0.6939   0.7175   0.7301   0.7651   0.7747   0.7815   0.7873
  0.8098   0.8204   0.8222   0.8275   0.8288   0.8300   0.8320   0.8334
  0.8347   0.8401   0.8414   0.8438   0.8439   0.8491   0.8555   0.8567
  0.8617   0.8660   0.8667   0.8728   0.8820   0.8826   0.8878   0.8959
  0.8976   0.9025   0.9082   0.9116   0.9136   0.9139   0.9228   0.9310
  0.9329   0.9415   0.9483   0.9506   0.9548   0.9552   0.9638   0.9695
  0.9733   0.9760   0.9837   0.9969   1.0066   1.0169   1.0419   1.0478
  1.0510   1.0778   1.0875   1.0952   1.1173   1.1222   1.1292   1.1784
  1.1844   1.1881   1.2221   1.2282   1.2306   1.2458   1.2480   1.2583
  1.2624   1.2685   1.2686   1.2758   1.2764   1.2843   1.2903   1.2924
  1.3290   1.3459   1.3527   1.3611   1.3888   1.4369   1.4431   1.4504
  1.4889   1.5225   1.5230   1.5414   1.5939   1.6102   1.6288   1.6355
  1.6411   1.6624   1.6715   1.7134   1.7318   1.7538   1.7697   1.7827
  1.8032   1.8092   1.8143   1.8446   1.8563   1.8568   1.8673   1.8691
  1.8982   1.9084   1.9486   1.9527   1.9586   1.9698   2.0539   2.0777
  2.0979   2.1006   2.1369   2.1631   2.2189   2.2205   2.2259   2.2314
  2.2419   2.2440   2.2556   2.2564   2.2744   2.2772   2.2851   2.2879
  2.3016   2.3032   2.3171   2.3314   2.3402   2.3802   2.3983   2.3989
  2.4154   2.4218   2.4359   2.4400   2.4564   2.4641   2.4872   2.5090
  2.5241   2.5256   2.5270   2.5559   2.6057   2.6163   2.6254   2.6389
  2.6406   2.6490   2.7030   2.7196   2.7323   2.7373   2.7750   2.7761
  2.7956   2.8082   2.8357   2.8683   2.9056   2.9450   2.9726   3.0150
  3.0574   3.0754   3.0934   3.1081   3.1111   3.1342   3.1445   3.1572
  3.2100   3.2138   3.2176   3.2387   3.3536   3.3970   3.4857   3.4954
  3.6202   3.6810   3.7050   3.7339   3.8738   3.8906   3.9929   4.0860
  4.3206   4.7880   4.8237   9.7153   9.7437   9.7811   9.7908   9.8008
  9.8031   9.8091   9.8207  23.2491  23.4601  23.7634  23.8030  23.8381
 23.8724  23.9137  23.9212  23.9600  24.0092  24.0372  24.1219  25.7637
 25.7689  25.7924  25.8155  25.8461  25.8931  25.9072  25.9347  26.0764
 26.0867  26.0872  26.1133  26.1770  26.1890  26.2225  26.3766  26.4357
 26.4760  26.5539  26.6364  26.7341  26.7492  26.8469  27.0408 215.7052
215.7329 215.7775 215.7870 215.8002 215.8035 215.8097 215.8237
 --------------------------------------------------------------

          Ground-State Mulliken Net Atomic Charges

     Atom                 Charge (a.u.)
  ----------------------------------------
      1 C                    -1.169235
      2 C                    -0.951463
      3 Cl                    0.679426
      4 C                     0.248945
      5 Cl                    0.616031
      6 C                    -0.523762
      7 Cl                    0.680753
      8 C                     0.255305
      9 Cl                    0.616357
     10 C                    -0.960774
     11 Cl                    0.679800
     12 C                     0.159879
     13 C                    -0.915566
     14 H                     0.240820
     15 C                    -0.293174
     16 Cl                    0.624942
     17 C                    -0.235379
     18 Cl                    0.615888
     19 C                    -0.304709
     20 Cl                    0.624876
     21 C                    -0.930453
     22 H                     0.241496
  ----------------------------------------
  Sum of atomic charges =     0.000000

 -----------------------------------------------------------------
                    Cartesian Multipole Moments
 -----------------------------------------------------------------
    Charge (ESU x 10^10)
                 0.0000
    Dipole Moment (Debye)
         X      -1.0378      Y       0.0278      Z       0.6200
       Tot       1.2093
    Quadrupole Moments (Debye-Ang)
        XX    -176.2509     XY      -0.4758     YY    -168.6102
        XZ       3.7656     YZ      -1.1763     ZZ    -172.1376
    Octopole Moments (Debye-Ang^2)
       XXX    -318.5190    XXY       1.6190    XYY     -96.2154
       YYY       6.7869    XXZ      73.5975    XYZ      -1.0721
       YYZ      57.4755    XZZ    -106.6921    YZZ       3.7831
       ZZZ     180.1576
    Hexadecapole Moments (Debye-Ang^3)
      XXXX   -9128.2702   XXXY     169.4821   XXYY   -1729.1382
      XYYY     160.0717   YYYY   -1131.9485   XXXZ    1856.9016
      XXYZ      34.8493   XYYZ     622.1782   YYYZ      75.7962
      XXZZ   -2383.5191   XYZZ      62.9289   YYZZ   -1060.0692
      XZZZ    1847.2796   YZZZ     103.3850   ZZZZ   -5150.1544
 -----------------------------------------------------------------
 Calculating analytic gradient of the SCF energy
 Gradient of SCF Energy
            1           2           3           4           5           6
    1   0.0006314  -0.0003992   0.0019335  -0.0012964  -0.0014893   0.0019703
    2   0.0000421  -0.0021002  -0.0002755  -0.0006056   0.0002965  -0.0000461
    3  -0.0002482  -0.0008692  -0.0008207  -0.0043162   0.0027883  -0.0012189
            7           8           9          10          11          12
    1  -0.0016691   0.0031668  -0.0031051   0.0004279   0.0015925  -0.0032485
    2   0.0000403   0.0005655  -0.0002574   0.0021868   0.0000416   0.0000537
    3   0.0010273   0.0032667  -0.0000520   0.0007196  -0.0013569   0.0019957
           13          14          15          16          17          18
    1   0.0030420  -0.0003020  -0.0003551   0.0004605  -0.0042692   0.0022894
    2   0.0017347  -0.0004207   0.0005856  -0.0005766   0.0001524  -0.0000729
    3   0.0008708  -0.0000672   0.0000956   0.0001323   0.0024684  -0.0014163
           19          20          21          22
    1  -0.0001166   0.0000408   0.0007697  -0.0000743
    2  -0.0004961   0.0005563  -0.0018271   0.0004226
    3   0.0002881  -0.0004256  -0.0031329   0.0002712
 Max gradient component =       4.316E-03
 RMS gradient           =       1.587E-03
 Gradient time:  CPU 331.70 s  wall 331.73 s
 Geometry Optimization Parameters
   NAtoms,    NIC,     NZ,  NCons,   NDum,   NFix, NCnnct, MaxDiis
       22     155      22       0       0       0       0       0

 Cartesian Hessian Update
 Hessian updated using BFGS update


** GEOMETRY OPTIMIZATION IN DELOCALIZED INTERNAL COORDINATES **
   Searching for a Minimum

   Optimization Cycle:   3

                       Coordinates (Angstroms)
     ATOM                X               Y               Z
      1  C         0.0113127220    0.0010134461   -0.0068861700
      2  C         0.0031288310    0.1496887612    1.3894688396
      3  Cl        1.5170954628    0.3752226362    2.2348973509
      4  C        -1.1958276498    0.1755750302    2.1134058166
      5  Cl       -1.1856499962    0.3723544399    3.8449661129
      6  C        -2.4167124067    0.0545105578    1.4422895528
      7  Cl       -3.9093531285    0.0866270174    2.3342319808
      8  C        -2.4328973854   -0.0944152213    0.0520943192
      9  Cl       -3.9579087448   -0.2589763248   -0.7750787565
     10  C        -1.2263005876   -0.1217793742   -0.6591786847
     11  Cl       -1.2590211559   -0.3904787070   -2.3866241202
     12  C         1.2899019625   -0.0271585188   -0.7705232594
     13  C         2.2442324382   -1.0145917405   -0.5182988099
     14  H         2.0603121860   -1.7807681527    0.2226922948
     15  C         3.4340063054   -1.0451158735   -1.2329649716
     16  Cl        4.5762393113   -2.3199729856   -0.8810755147
     17  C         3.7071563227   -0.0818920876   -2.2119134838
     18  Cl        5.2025845033   -0.1159093515   -3.1043599583
     19  C         2.7485535276    0.9091453575   -2.4566469803
     20  Cl        3.0208238737    2.1481378232   -3.6581210940
     21  C         1.5544473623    0.9329919893   -1.7489383812
     22  H         0.8410093693    1.7197517613   -1.9543365562
   Point Group: c1    Number of degrees of freedom:    60


   Energy is  -4140.354269577

 Hessian updated using BFGS update

 51 Hessian modes will be used to form the next step
  Hessian Eigenvalues:
     0.014640    0.019216    0.019218    0.023207    0.023216    0.023448
     0.023677    0.023698    0.023925    0.023942    0.024089    0.024090
     0.024113    0.024114    0.024126    0.024139    0.024143    0.024152
     0.032838    0.159719    0.159970    0.219573    0.234793    0.241529
     0.249947    0.249990    0.249992    0.249993    0.249995    0.250000
     0.250000    0.262515    0.279034    0.300856    0.301789    0.317633
     0.355068    0.356664    0.374693    0.423696    0.432123    0.434586
     0.452150    0.467801    0.467856    0.473030    0.476592    0.478204
     0.478205    0.486247    0.631916

 Minimum search - taking simple RFO step
 Searching for Lamda that Minimizes Along All modes
 Value Taken    Lamda =  -0.00162330
 Step Taken.  Stepsize is  0.271532

                             Maximum     Tolerance    Cnvgd?
         Gradient           0.007495      0.000300      NO
         Displacement       0.198179      0.001200      NO
         Energy change     -0.002997      0.000001      NO


 New Cartesian Coordinates Obtained by Inverse Iteration

 Displacement from previous Coordinates is:  0.859948
 ----------------------------------------------------------------
             Standard Nuclear Orientation (Angstroms)
    I     Atom           X                Y                Z
 ----------------------------------------------------------------
    1      C       0.0106482049    -0.0012911445    -0.0066574532
    2      C       0.0024794959     0.2201269059     1.3775125153
    3      Cl      1.5158716390     0.5058710315     2.1976368982
    4      C      -1.1922959449     0.2428900593     2.1067024961
    5      Cl     -1.1648765935     0.5135814623     3.8205113398
    6      C      -2.4133297375     0.0537073428     1.4407463598
    7      Cl     -3.9010709318     0.0871863356     2.3295113421
    8      C      -2.4276865197    -0.1630682338     0.0541571424
    9      Cl     -3.9328825815    -0.3953002594    -0.7775366040
   10      C      -1.2186794993    -0.1950916273    -0.6512427807
   11      Cl     -1.2317448972    -0.5174421724    -2.3656842620
   12      C       1.2871160467    -0.0286778695    -0.7700150763
   13      C       2.2007851165    -1.0612211981    -0.5688599289
   14      H       1.9953036771    -1.8487915475     0.1446014705
   15      C       3.3925877594    -1.0892051518    -1.2838674866
   16      Cl      4.4940595432    -2.4118744754    -0.9959398901
   17      C       3.7027847507    -0.0812196865    -2.2080925745
   18      Cl      5.1932567786    -0.1118476959    -3.0934772192
   19      C       2.7738244957     0.9525798390    -2.3968620439
   20      Cl      3.0848919963     2.2397884235    -3.5332037542
   21      C       1.5776647996     0.9776108423    -1.6886561608
   22      H       0.8784255251     1.7856493024    -1.8621848031
 ----------------------------------------------------------------
 Nuclear Repulsion Energy =        2647.37186499 hartrees
 There are      105 alpha and      105 beta electrons
 Applying Cartesian multipole field
    Component          Value
    ---------          -----
     (2,0,0)        1.00000E-12
     (0,2,0)        2.00000E-11
     (0,0,2)       -3.00000E-11
 Nucleus-field energy     =    -0.0000000914 hartrees
 Requested basis set is 6-311++G(d,p)
 There are 186 shells and 518 basis functions
 A cutoff of  1.0D-15 yielded  12179 shell pairs
 There are    106351 function pairs (    114250 Cartesian)
 Smallest overlap matrix eigenvalue = 1.10E-07
 Linear dependence detected in AO basis
 Number of orthogonalized atomic orbitals = 512
 Maximum deviation from orthogonality = 4.059E-10
 Guess from superposition of atomic densities
 Warning:  Energy on first SCF cycle will be non-variational
 SAD guess density has 210.000000 electrons

 -----------------------------------------------------------------------
  General SCF calculation program by
  Eric Jon Sundstrom, Paul Horn, Yuezhi Mao, Dmitri Zuev, Alec White,
  David Stuck, Shaama M.S., Shane Yost, Joonho Lee, David Small,
  Daniel Levine, Susi Lehtola, Hugh Burton, Evgeny Epifanovsky,
  Bang C. Huynh
 -----------------------------------------------------------------------
 Exchange:     0.2000 Hartree-Fock + 0.0800 Slater + 0.7200 B88
 Correlation:  0.1900 VWN1RPA + 0.8100 LYP
 Using SG-1 standard quadrature grid
 A restricted SCF calculation will be
 performed using DIIS
 SCF converges when DIIS error is below 1.0e-08
 ---------------------------------------
  Cycle       Energy         DIIS error
 ---------------------------------------
    1   -4145.0710400108      2.66e-02  
    2   -4140.2549934098      1.74e-03  
    3   -4140.1483134205      2.36e-03  
    4   -4140.3333212899      7.67e-04  
    5   -4140.3529885466      2.63e-04  
    6   -4140.3550552293      8.92e-05  
    7   -4140.3552958275      2.19e-05  
    8   -4140.3553085734      8.17e-06  
    9   -4140.3553105959      2.82e-06  
   10   -4140.3553108339      8.15e-07  
   11   -4140.3553108553      1.83e-07  
   12   -4140.3553108558      8.68e-08  
   13   -4140.3553108558      2.58e-08  
   14   -4140.3553108563      9.26e-09  Convergence criterion met
 ---------------------------------------
 SCF time:   CPU 912.53s  wall 912.00s 
 SCF   energy in the final basis set =    -4140.3553108563
 Total energy in the final basis set =    -4140.3553108563

 --------------------------------------------------------------

                    Orbital Energies (a.u.)
 --------------------------------------------------------------

 Alpha MOs
 -- Occupied --
********-101.5877-101.5876-101.5864-101.5864-101.5789-101.5773-101.5772
-10.2933 -10.2904 -10.2903 -10.2890 -10.2890 -10.2783 -10.2752 -10.2752
-10.2507 -10.2343 -10.2202 -10.2201  -9.5036  -9.5023  -9.5022  -9.5012
 -9.5012  -9.4935  -9.4918  -9.4918  -7.2687  -7.2674  -7.2671  -7.2662
 -7.2660  -7.2585  -7.2584  -7.2574  -7.2572  -7.2571  -7.2568  -7.2567
 -7.2562  -7.2562  -7.2561  -7.2561  -7.2553  -7.2552  -7.2483  -7.2475
 -7.2466  -7.2466  -7.2460  -7.2460  -0.9785  -0.9533  -0.9329  -0.9237
 -0.9018  -0.8871  -0.8838  -0.8751  -0.8593  -0.8453  -0.7937  -0.7668
 -0.7533  -0.7488  -0.6703  -0.6462  -0.6376  -0.6207  -0.5697  -0.5550
 -0.5361  -0.5320  -0.5035  -0.4903  -0.4805  -0.4770  -0.4753  -0.4672
 -0.4560  -0.4528  -0.4402  -0.4217  -0.4173  -0.4169  -0.4021  -0.3888
 -0.3712  -0.3702  -0.3660  -0.3659  -0.3624  -0.3543  -0.3532  -0.3438
 -0.3429  -0.3404  -0.3344  -0.3215  -0.3194  -0.2870  -0.2767  -0.2741
 -0.2697
 -- Virtual --
 -0.0792  -0.0708  -0.0651  -0.0549  -0.0507  -0.0387  -0.0152  -0.0125
 -0.0030   0.0083   0.0124   0.0132   0.0180   0.0208   0.0224   0.0241
  0.0317   0.0438   0.0470   0.0494   0.0576   0.0625   0.0653   0.0659
  0.0686   0.0705   0.0751   0.0778   0.0805   0.0838   0.0854   0.0908
  0.0922   0.0955   0.0964   0.1020   0.1053   0.1096   0.1143   0.1173
  0.1188   0.1194   0.1243   0.1246   0.1290   0.1303   0.1335   0.1379
  0.1424   0.1478   0.1519   0.1526   0.1545   0.1620   0.1630   0.1697
  0.1717   0.1737   0.1760   0.1776   0.1783   0.1848   0.1942   0.1946
  0.1978   0.1991   0.2025   0.2087   0.2185   0.2191   0.2240   0.2298
  0.2325   0.2342   0.2460   0.2470   0.2497   0.2499   0.2523   0.2534
  0.2597   0.2615   0.2674   0.2678   0.2705   0.2707   0.2782   0.2784
  0.2801   0.2839   0.2849   0.2884   0.2913   0.2985   0.2992   0.3128
  0.3216   0.3262   0.3318   0.3334   0.3377   0.3803   0.4088   0.4194
  0.4237   0.4256   0.4284   0.4314   0.4327   0.4394   0.4473   0.4479
  0.4491   0.4552   0.4603   0.4655   0.4677   0.4698   0.4810   0.4843
  0.4847   0.4853   0.4884   0.4921   0.4984   0.5036   0.5045   0.5100
  0.5465   0.5523   0.5601   0.5618   0.5711   0.5756   0.5828   0.5973
  0.5977   0.6020   0.6088   0.6097   0.6139   0.6179   0.6189   0.6303
  0.6331   0.6500   0.6508   0.6546   0.6555   0.6702   0.6818   0.6848
  0.6863   0.6944   0.7254   0.7293   0.7653   0.7781   0.7787   0.7858
  0.8085   0.8204   0.8215   0.8283   0.8295   0.8306   0.8316   0.8339
  0.8399   0.8411   0.8434   0.8444   0.8486   0.8496   0.8557   0.8571
  0.8627   0.8645   0.8655   0.8739   0.8821   0.8831   0.8845   0.8957
  0.8964   0.8994   0.9077   0.9080   0.9148   0.9156   0.9250   0.9294
  0.9355   0.9402   0.9454   0.9535   0.9559   0.9579   0.9603   0.9683
  0.9744   0.9841   0.9937   0.9960   1.0138   1.0260   1.0454   1.0459
  1.0537   1.0735   1.0862   1.0990   1.1180   1.1293   1.1320   1.1807
  1.1849   1.1897   1.2199   1.2302   1.2309   1.2469   1.2525   1.2627
  1.2658   1.2726   1.2738   1.2777   1.2858   1.2861   1.2914   1.2925
  1.3296   1.3460   1.3524   1.3632   1.3876   1.4300   1.4427   1.4577
  1.4798   1.5217   1.5359   1.5468   1.5899   1.6079   1.6331   1.6373
  1.6461   1.6701   1.6732   1.7122   1.7304   1.7542   1.7691   1.7854
  1.8030   1.8089   1.8135   1.8403   1.8545   1.8593   1.8596   1.8677
  1.9012   1.9206   1.9496   1.9528   1.9642   1.9701   2.0604   2.0846
  2.0965   2.0998   2.1341   2.1668   2.2185   2.2196   2.2268   2.2302
  2.2381   2.2460   2.2553   2.2575   2.2685   2.2726   2.2863   2.2879
  2.3024   2.3121   2.3153   2.3336   2.3389   2.3825   2.3988   2.4052
  2.4148   2.4257   2.4385   2.4436   2.4587   2.4697   2.4891   2.5110
  2.5267   2.5277   2.5363   2.5600   2.6084   2.6165   2.6307   2.6442
  2.6452   2.6588   2.6855   2.7158   2.7311   2.7357   2.7720   2.7773
  2.7981   2.8073   2.8376   2.8623   2.9029   2.9540   2.9779   3.0230
  3.0559   3.0786   3.0941   3.1141   3.1155   3.1395   3.1444   3.1596
  3.2113   3.2149   3.2267   3.2378   3.3526   3.4021   3.4908   3.4991
  3.6279   3.6811   3.7023   3.7442   3.8774   3.8946   3.9959   4.0861
  4.3053   4.7902   4.8219   9.7215   9.7472   9.7828   9.7909   9.8011
  9.8067   9.8108   9.8224  23.2553  23.4642  23.7598  23.8035  23.8357
 23.8718  23.9148  23.9164  23.9532  24.0151  24.0351  24.1329  25.7627
 25.7700  25.7917  25.8143  25.8473  25.8917  25.9042  25.9365  26.0755
 26.0844  26.0915  26.1135  26.1743  26.1914  26.2301  26.3813  26.4379
 26.4844  26.5533  26.6389  26.7410  26.7636  26.8465  27.0595 215.7123
215.7367 215.7790 215.7867 215.8004 215.8068 215.8122 215.8258
 --------------------------------------------------------------

          Ground-State Mulliken Net Atomic Charges

     Atom                 Charge (a.u.)
  ----------------------------------------
      1 C                    -1.096805
      2 C                    -1.042077
      3 Cl                    0.677507
      4 C                     0.211135
      5 Cl                    0.615835
      6 C                    -0.424500
      7 Cl                    0.673526
      8 C                     0.212694
      9 Cl                    0.615921
     10 C                    -1.040413
     11 Cl                    0.677477
     12 C                     0.258804
     13 C                    -0.909441
     14 H                     0.240289
     15 C                    -0.279363
     16 Cl                    0.621111
     17 C                    -0.272892
     18 Cl                    0.611162
     19 C                    -0.284954
     20 Cl                    0.621279
     21 C                    -0.927133
     22 H                     0.240837
  ----------------------------------------
  Sum of atomic charges =     0.000000

 -----------------------------------------------------------------
                    Cartesian Multipole Moments
 -----------------------------------------------------------------
    Charge (ESU x 10^10)
                 0.0000
    Dipole Moment (Debye)
         X      -1.0418      Y       0.0263      Z       0.6211
       Tot       1.2132
    Quadrupole Moments (Debye-Ang)
        XX    -175.9958     XY      -0.4764     YY    -168.4665
        XZ       3.6639     YZ      -1.1636     ZZ    -171.9975
    Octopole Moments (Debye-Ang^2)
       XXX    -318.7795    XXY       1.5458    XYY     -96.7525
       YYY       6.4640    XXZ      72.5981    XYZ      -1.0264
       YYZ      57.7755    XZZ    -106.7145    YZZ       3.7047
       ZZZ     181.1536
    Hexadecapole Moments (Debye-Ang^3)
      XXXX   -9046.6300   XXXY     133.9163   XXYY   -1734.1532
      XYYY     119.4278   YYYY   -1241.6389   XXXZ    1861.4634
      XXYZ      15.8920   XYYZ     624.4826   YYYZ      11.0402
      XXZZ   -2351.1378   XYZZ      50.8516   YYZZ   -1060.2762
      XZZZ    1855.5093   YZZZ      46.8040   ZZZZ   -5044.8583
 -----------------------------------------------------------------
 Calculating analytic gradient of the SCF energy
 Gradient of SCF Energy
            1           2           3           4           5           6
    1   0.0016799  -0.0002460   0.0002829   0.0012392   0.0006886  -0.0018776
    2  -0.0001262  -0.0002310  -0.0006714   0.0000564  -0.0000371   0.0000066
    3  -0.0009617  -0.0002986  -0.0009704   0.0007446  -0.0000404   0.0010455
            7           8           9          10          11          12
    1   0.0003594  -0.0000940   0.0003278   0.0001670   0.0011588  -0.0016604
    2   0.0000235  -0.0001764   0.0000877   0.0003180   0.0005566   0.0001956
    3  -0.0002744  -0.0012912  -0.0005518   0.0003132   0.0002655   0.0007530
           13          14          15          16          17          18
    1  -0.0003348  -0.0000754   0.0002012  -0.0003175   0.0007044  -0.0004555
    2   0.0005595  -0.0002393  -0.0002011   0.0001966   0.0000019   0.0000275
    3   0.0010015   0.0006962   0.0000068  -0.0000240  -0.0003494   0.0002499
           19          20          21          22
    1   0.0001567  -0.0001259  -0.0010357  -0.0007430
    2   0.0002982  -0.0002889  -0.0006867   0.0003297
    3  -0.0003107   0.0002971  -0.0000120  -0.0002887
 Max gradient component =       1.878E-03
 RMS gradient           =       6.282E-04
 Gradient time:  CPU 327.76 s  wall 327.77 s
 Geometry Optimization Parameters
   NAtoms,    NIC,     NZ,  NCons,   NDum,   NFix, NCnnct, MaxDiis
       22     155      22       0       0       0       0       0

 Cartesian Hessian Update
 Hessian updated using BFGS update


** GEOMETRY OPTIMIZATION IN DELOCALIZED INTERNAL COORDINATES **
   Searching for a Minimum

   Optimization Cycle:   4

                       Coordinates (Angstroms)
     ATOM                X               Y               Z
      1  C         0.0106482049   -0.0012911445   -0.0066574532
      2  C         0.0024794959    0.2201269059    1.3775125153
      3  Cl        1.5158716390    0.5058710315    2.1976368982
      4  C        -1.1922959449    0.2428900593    2.1067024961
      5  Cl       -1.1648765935    0.5135814623    3.8205113398
      6  C        -2.4133297375    0.0537073428    1.4407463598
      7  Cl       -3.9010709318    0.0871863356    2.3295113421
      8  C        -2.4276865197   -0.1630682338    0.0541571424
      9  Cl       -3.9328825815   -0.3953002594   -0.7775366040
     10  C        -1.2186794993   -0.1950916273   -0.6512427807
     11  Cl       -1.2317448972   -0.5174421724   -2.3656842620
     12  C         1.2871160467   -0.0286778695   -0.7700150763
     13  C         2.2007851165   -1.0612211981   -0.5688599289
     14  H         1.9953036771   -1.8487915475    0.1446014705
     15  C         3.3925877594   -1.0892051518   -1.2838674866
     16  Cl        4.4940595432   -2.4118744754   -0.9959398901
     17  C         3.7027847507   -0.0812196865   -2.2080925745
     18  Cl        5.1932567786   -0.1118476959   -3.0934772192
     19  C         2.7738244957    0.9525798390   -2.3968620439
     20  Cl        3.0848919963    2.2397884235   -3.5332037542
     21  C         1.5776647996    0.9776108423   -1.6886561608
     22  H         0.8784255251    1.7856493024   -1.8621848031
   Point Group: c1    Number of degrees of freedom:    60


   Energy is  -4140.355310856

 Hessian updated using BFGS update

 53 Hessian modes will be used to form the next step
  Hessian Eigenvalues:
     0.009361    0.019216    0.019226    0.023207    0.023213    0.023546
     0.023677    0.023698    0.023941    0.024003    0.024088    0.024091
     0.024114    0.024115    0.024136    0.024140    0.024150    0.024261
     0.031009    0.159734    0.159975    0.223924    0.234794    0.241474
     0.249948    0.249992    0.249993    0.249993    0.250000    0.250000
     0.250000    0.250799    0.264859    0.294296    0.301007    0.301127
     0.302375    0.335393    0.354745    0.356673    0.369847    0.423472
     0.432124    0.434596    0.454253    0.467801    0.467856    0.473105
     0.478184    0.478205    0.478431    0.526521    0.618849

 Minimum search - taking simple RFO step
 Searching for Lamda that Minimizes Along All modes
 Value Taken    Lamda =  -0.00070590
 Step Taken.  Stepsize is  0.229959

                             Maximum     Tolerance    Cnvgd?
         Gradient           0.006824      0.000300      NO
         Displacement       0.189893      0.001200      NO
         Energy change     -0.001041      0.000001      NO


 New Cartesian Coordinates Obtained by Inverse Iteration

 Displacement from previous Coordinates is:  0.821155
 ----------------------------------------------------------------
             Standard Nuclear Orientation (Angstroms)
    I     Atom           X                Y                Z
 ----------------------------------------------------------------
    1      C       0.0065379284     0.0012101043    -0.0073505711
    2      C      -0.0026347437     0.2836371826     1.3644113343
    3      Cl      1.5102093987     0.6322092024     2.1586294880
    4      C      -1.1963497120     0.3057213956     2.0957938427
    5      Cl     -1.1793783287     0.6475763761     3.7939003898
    6      C      -2.4102527652     0.0514983772     1.4405129268
    7      Cl     -3.8950388526     0.0781277536     2.3319541023
    8      C      -2.4239770273    -0.2258950715     0.0654373829
    9      Cl     -3.9239454298    -0.5348172012    -0.7442608652
   10      C      -1.2155795104    -0.2540431924    -0.6416379953
   11      Cl     -1.2143969647    -0.6326293875    -2.3435017627
   12      C       1.2868165887    -0.0276617888    -0.7723757360
   13      C       2.1642644111    -1.0978401396    -0.6220284562
   14      H       1.9329110324    -1.9084084433     0.0568100887
   15      C       3.3582345625    -1.1258894768    -1.3349583498
   16      Cl      4.4221133705    -2.4908729998    -1.1110195289
   17      C       3.7028748719    -0.0827121682    -2.2064822541
   18      Cl      5.1934845777    -0.1139278880    -3.0868397530
   19      C       2.8066165760     0.9876648025    -2.3437638062
   20      Cl      3.1630872749     2.3172151275    -3.4163788252
   21      C       1.6095567834     1.0154277471    -1.6357729894
   22      H       0.9319790813     1.8483701708    -1.7719791356
 ----------------------------------------------------------------
 Nuclear Repulsion Energy =        2647.34225180 hartrees
 There are      105 alpha and      105 beta electrons
 Applying Cartesian multipole field
    Component          Value
    ---------          -----
     (2,0,0)        1.00000E-12
     (0,2,0)        2.00000E-11
     (0,0,2)       -3.00000E-11
 Nucleus-field energy     =    -0.0000000873 hartrees
 Requested basis set is 6-311++G(d,p)
 There are 186 shells and 518 basis functions
 A cutoff of  1.0D-15 yielded  12169 shell pairs
 There are    106371 function pairs (    114282 Cartesian)
 Smallest overlap matrix eigenvalue = 1.08E-07
 Linear dependence detected in AO basis
 Number of orthogonalized atomic orbitals = 512
 Maximum deviation from orthogonality = 3.720E-10
 Guess from superposition of atomic densities
 Warning:  Energy on first SCF cycle will be non-variational
 SAD guess density has 210.000000 electrons

 -----------------------------------------------------------------------
  General SCF calculation program by
  Eric Jon Sundstrom, Paul Horn, Yuezhi Mao, Dmitri Zuev, Alec White,
  David Stuck, Shaama M.S., Shane Yost, Joonho Lee, David Small,
  Daniel Levine, Susi Lehtola, Hugh Burton, Evgeny Epifanovsky,
  Bang C. Huynh
 -----------------------------------------------------------------------
 Exchange:     0.2000 Hartree-Fock + 0.0800 Slater + 0.7200 B88
 Correlation:  0.1900 VWN1RPA + 0.8100 LYP
 Using SG-1 standard quadrature grid
 A restricted SCF calculation will be
 performed using DIIS
 SCF converges when DIIS error is below 1.0e-08
 ---------------------------------------
  Cycle       Energy         DIIS error
 ---------------------------------------
    1   -4145.0810417688      2.66e-02  
    2   -4140.2550315843      1.74e-03  
    3   -4140.1468188364      2.37e-03  
    4   -4140.3335793711      7.72e-04  
    5   -4140.3535306796      2.62e-04  
    6   -4140.3555742998      8.95e-05  
    7   -4140.3558159732      2.25e-05  
    8   -4140.3558295367      8.32e-06  
    9   -4140.3558316430      2.83e-06  
   10   -4140.3558318847      8.08e-07  
   11   -4140.3558319048      1.80e-07  
   12   -4140.3558319059      8.75e-08  
   13   -4140.3558319061      2.53e-08  
   14   -4140.3558319055      9.05e-09  Convergence criterion met
 ---------------------------------------
 SCF time:   CPU 907.60s  wall 908.00s 
 SCF   energy in the final basis set =    -4140.3558319055
 Total energy in the final basis set =    -4140.3558319055

 --------------------------------------------------------------

                    Orbital Energies (a.u.)
 --------------------------------------------------------------

 Alpha MOs
 -- Occupied --
********-101.5877-101.5876-101.5863-101.5863-101.5788-101.5772-101.5772
-10.2927 -10.2900 -10.2899 -10.2886 -10.2886 -10.2780 -10.2754 -10.2753
-10.2500 -10.2341 -10.2200 -10.2199  -9.5033  -9.5024  -9.5023  -9.5011
 -9.5011  -9.4935  -9.4918  -9.4918  -7.2684  -7.2675  -7.2672  -7.2661
 -7.2659  -7.2584  -7.2582  -7.2573  -7.2572  -7.2571  -7.2567  -7.2567
 -7.2564  -7.2563  -7.2560  -7.2560  -7.2552  -7.2551  -7.2483  -7.2475
 -7.2466  -7.2465  -7.2460  -7.2460  -0.9787  -0.9534  -0.9331  -0.9239
 -0.9017  -0.8877  -0.8840  -0.8755  -0.8592  -0.8452  -0.7932  -0.7666
 -0.7533  -0.7485  -0.6698  -0.6452  -0.6385  -0.6202  -0.5695  -0.5549
 -0.5371  -0.5320  -0.5032  -0.4903  -0.4807  -0.4769  -0.4750  -0.4672
 -0.4560  -0.4529  -0.4406  -0.4206  -0.4174  -0.4173  -0.4015  -0.3886
 -0.3707  -0.3705  -0.3660  -0.3655  -0.3625  -0.3541  -0.3533  -0.3430
 -0.3429  -0.3408  -0.3346  -0.3214  -0.3196  -0.2851  -0.2766  -0.2741
 -0.2714
 -- Virtual --
 -0.0757  -0.0706  -0.0646  -0.0548  -0.0538  -0.0384  -0.0145  -0.0127
 -0.0027   0.0080   0.0125   0.0133   0.0186   0.0209   0.0225   0.0239
  0.0313   0.0447   0.0467   0.0502   0.0575   0.0626   0.0641   0.0662
  0.0686   0.0703   0.0757   0.0778   0.0813   0.0834   0.0854   0.0894
  0.0923   0.0954   0.0955   0.1032   0.1050   0.1098   0.1131   0.1167
  0.1188   0.1192   0.1243   0.1251   0.1292   0.1309   0.1334   0.1372
  0.1416   0.1478   0.1523   0.1534   0.1535   0.1613   0.1633   0.1708
  0.1724   0.1740   0.1761   0.1769   0.1788   0.1836   0.1941   0.1949
  0.1971   0.1983   0.2019   0.2108   0.2178   0.2184   0.2257   0.2295
  0.2335   0.2347   0.2447   0.2468   0.2482   0.2503   0.2509   0.2523
  0.2589   0.2631   0.2651   0.2659   0.2702   0.2710   0.2762   0.2788
  0.2825   0.2854   0.2866   0.2879   0.2934   0.2974   0.3017   0.3088
  0.3148   0.3296   0.3320   0.3330   0.3411   0.3800   0.4119   0.4200
  0.4255   0.4257   0.4275   0.4310   0.4323   0.4403   0.4491   0.4496
  0.4506   0.4542   0.4607   0.4626   0.4670   0.4707   0.4789   0.4796
  0.4844   0.4865   0.4870   0.4920   0.4996   0.5060   0.5079   0.5079
  0.5460   0.5537   0.5611   0.5634   0.5681   0.5762   0.5845   0.5944
  0.5988   0.6030   0.6089   0.6124   0.6131   0.6173   0.6209   0.6332
  0.6338   0.6489   0.6526   0.6541   0.6619   0.6654   0.6818   0.6842
  0.6908   0.6972   0.7285   0.7327   0.7668   0.7754   0.7807   0.7855
  0.8081   0.8196   0.8208   0.8277   0.8292   0.8314   0.8324   0.8338
  0.8391   0.8412   0.8437   0.8460   0.8483   0.8526   0.8543   0.8579
  0.8612   0.8636   0.8640   0.8718   0.8771   0.8825   0.8857   0.8976
  0.8981   0.8986   0.9062   0.9088   0.9158   0.9165   0.9271   0.9290
  0.9359   0.9394   0.9443   0.9536   0.9573   0.9578   0.9611   0.9661
  0.9732   0.9923   0.9975   0.9985   1.0230   1.0337   1.0416   1.0537
  1.0550   1.0722   1.0850   1.1004   1.1188   1.1293   1.1435   1.1802
  1.1837   1.1907   1.2162   1.2303   1.2332   1.2494   1.2532   1.2652
  1.2664   1.2772   1.2777   1.2798   1.2887   1.2906   1.2916   1.2947
  1.3278   1.3424   1.3540   1.3669   1.3861   1.4118   1.4456   1.4637
  1.4745   1.5206   1.5481   1.5505   1.5879   1.6035   1.6341   1.6357
  1.6492   1.6737   1.6740   1.7084   1.7307   1.7517   1.7677   1.7898
  1.8031   1.8072   1.8126   1.8372   1.8516   1.8523   1.8584   1.8722
  1.9028   1.9294   1.9491   1.9554   1.9652   1.9717   2.0660   2.0895
  2.0953   2.1024   2.1269   2.1702   2.2194   2.2199   2.2277   2.2283
  2.2340   2.2474   2.2545   2.2605   2.2621   2.2703   2.2859   2.2863
  2.3014   2.3162   2.3199   2.3340   2.3400   2.3812   2.4011   2.4081
  2.4141   2.4260   2.4389   2.4445   2.4583   2.4714   2.4893   2.5117
  2.5248   2.5359   2.5435   2.5629   2.6114   2.6140   2.6337   2.6426
  2.6485   2.6670   2.6721   2.7147   2.7298   2.7332   2.7693   2.7725
  2.8090   2.8098   2.8383   2.8580   2.8990   2.9561   2.9804   3.0301
  3.0565   3.0824   3.0990   3.1155   3.1167   3.1413   3.1431   3.1609
  3.2083   3.2168   3.2343   3.2387   3.3474   3.4071   3.4951   3.5014
  3.6333   3.6808   3.7008   3.7526   3.8778   3.8985   3.9991   4.0862
  4.2941   4.7924   4.8178   9.7254   9.7487   9.7831   9.7900   9.8034
  9.8100   9.8131   9.8171  23.2593  23.4641  23.7616  23.8038  23.8346
 23.8708  23.9143  23.9173  23.9547  24.0190  24.0341  24.1396  25.7627
 25.7712  25.7894  25.8130  25.8486  25.8904  25.8972  25.9417  26.0824
 26.0841  26.0894  26.1113  26.1715  26.1929  26.2398  26.3806  26.4375
 26.4932  26.5492  26.6382  26.7430  26.7719  26.8461  27.0720 215.7161
215.7387 215.7791 215.7855 215.8026 215.8093 215.8170 215.8197
 --------------------------------------------------------------

          Ground-State Mulliken Net Atomic Charges

     Atom                 Charge (a.u.)
  ----------------------------------------
      1 C                    -1.100407
      2 C                    -1.096055
      3 Cl                    0.676853
      4 C                     0.180260
      5 Cl                    0.617258
      6 C                    -0.279688
      7 Cl                    0.675271
      8 C                     0.175372
      9 Cl                    0.617626
     10 C                    -1.090232
     11 Cl                    0.675791
     12 C                     0.320685
     13 C                    -0.898321
     14 H                     0.239243
     15 C                    -0.289036
     16 Cl                    0.617867
     17 C                    -0.317963
     18 Cl                    0.611234
     19 C                    -0.289758
     20 Cl                    0.617537
     21 C                    -0.903307
     22 H                     0.239770
  ----------------------------------------
  Sum of atomic charges =     0.000000

 -----------------------------------------------------------------
                    Cartesian Multipole Moments
 -----------------------------------------------------------------
    Charge (ESU x 10^10)
                 0.0000
    Dipole Moment (Debye)
         X      -1.0489      Y       0.0264      Z       0.6240
       Tot       1.2208
    Quadrupole Moments (Debye-Ang)
        XX    -175.9380     XY      -0.4453     YY    -168.3333
        XZ       3.5667     YZ      -1.1240     ZZ    -172.0412
    Octopole Moments (Debye-Ang^2)
       XXX    -318.9963    XXY       1.5620    XYY     -96.8969
       YYY       6.6798    XXZ      72.2107    XYZ      -0.9937
       YYZ      57.7569    XZZ    -106.8481    YZZ       3.7353
       ZZZ     181.4147
    Hexadecapole Moments (Debye-Ang^3)
      XXXX   -9017.6087   XXXY      97.4436   XXYY   -1747.0231
      XYYY      78.2475   YYYY   -1351.6509   XXXZ    1884.7543
      XXYZ      -2.6603   XYYZ     632.2393   YYYZ     -50.8669
      XXZZ   -2330.7658   XYZZ      38.1166   YYZZ   -1062.2740
      XZZZ    1879.4054   YZZZ      -8.7561   ZZZZ   -4951.7912
 -----------------------------------------------------------------
 Calculating analytic gradient of the SCF energy
 Gradient of SCF Energy
            1           2           3           4           5           6
    1   0.0001445  -0.0001478   0.0003623   0.0004730  -0.0001330  -0.0013766
    2  -0.0000409   0.0001420  -0.0006577   0.0003894  -0.0004171   0.0000433
    3  -0.0000488  -0.0002060  -0.0013273   0.0016433  -0.0012313   0.0008628
            7           8           9          10          11          12
    1   0.0012579  -0.0012137   0.0010344   0.0001850   0.0011646   0.0004954
    2  -0.0000232  -0.0004378   0.0004835  -0.0001199   0.0005441   0.0000519
    3  -0.0007336  -0.0012172   0.0006264   0.0001557   0.0003621  -0.0003872
           13          14          15          16          17          18
    1  -0.0013082  -0.0001089   0.0002616  -0.0001090   0.0019343  -0.0014016
    2   0.0002260   0.0001317  -0.0001317   0.0003921  -0.0001005   0.0000372
    3   0.0005247   0.0007935  -0.0002455  -0.0001984  -0.0010770   0.0008744
           19          20          21          22
    1   0.0002362   0.0001376  -0.0011451  -0.0007428
    2   0.0001915  -0.0004538  -0.0002094  -0.0000407
    3  -0.0002250   0.0002090   0.0011648  -0.0003193
 Max gradient component =       1.934E-03
 RMS gradient           =       7.129E-04
 Gradient time:  CPU 326.98 s  wall 326.99 s
 Geometry Optimization Parameters
   NAtoms,    NIC,     NZ,  NCons,   NDum,   NFix, NCnnct, MaxDiis
       22     155      22       0       0       0       0       0

 Cartesian Hessian Update
 Hessian updated using BFGS update


** GEOMETRY OPTIMIZATION IN DELOCALIZED INTERNAL COORDINATES **
   Searching for a Minimum

   Optimization Cycle:   5

                       Coordinates (Angstroms)
     ATOM                X               Y               Z
      1  C         0.0065379284    0.0012101043   -0.0073505711
      2  C        -0.0026347437    0.2836371826    1.3644113343
      3  Cl        1.5102093987    0.6322092024    2.1586294880
      4  C        -1.1963497120    0.3057213956    2.0957938427
      5  Cl       -1.1793783287    0.6475763761    3.7939003898
      6  C        -2.4102527652    0.0514983772    1.4405129268
      7  Cl       -3.8950388526    0.0781277536    2.3319541023
      8  C        -2.4239770273   -0.2258950715    0.0654373829
      9  Cl       -3.9239454298   -0.5348172012   -0.7442608652
     10  C        -1.2155795104   -0.2540431924   -0.6416379953
     11  Cl       -1.2143969647   -0.6326293875   -2.3435017627
     12  C         1.2868165887   -0.0276617888   -0.7723757360
     13  C         2.1642644111   -1.0978401396   -0.6220284562
     14  H         1.9329110324   -1.9084084433    0.0568100887
     15  C         3.3582345625   -1.1258894768   -1.3349583498
     16  Cl        4.4221133705   -2.4908729998   -1.1110195289
     17  C         3.7028748719   -0.0827121682   -2.2064822541
     18  Cl        5.1934845777   -0.1139278880   -3.0868397530
     19  C         2.8066165760    0.9876648025   -2.3437638062
     20  Cl        3.1630872749    2.3172151275   -3.4163788252
     21  C         1.6095567834    1.0154277471   -1.6357729894
     22  H         0.9319790813    1.8483701708   -1.7719791356
   Point Group: c1    Number of degrees of freedom:    60


   Energy is  -4140.355831905

 Hessian updated using BFGS update

 55 Hessian modes will be used to form the next step
  Hessian Eigenvalues:
     0.005636    0.019225    0.019252    0.023206    0.023214    0.023675
     0.023697    0.023760    0.023942    0.024008    0.024091    0.024096
     0.024114    0.024115    0.024138    0.024146    0.024166    0.024554
     0.029190    0.159718    0.160002    0.225198    0.234797    0.241064
     0.249899    0.249957    0.249992    0.249993    0.249999    0.250000
     0.250000    0.250000    0.253578    0.270494    0.297383    0.300932
     0.301029    0.301927    0.305546    0.341424    0.355989    0.356688
     0.369669    0.423356    0.432124    0.434640    0.459909    0.467810
     0.467853    0.473278    0.478173    0.478205    0.485019    0.502602
     0.565962

 Minimum search - taking simple RFO step
 Searching for Lamda that Minimizes Along All modes
 Value Taken    Lamda =  -0.00052262
 Step Taken.  Stepsize is  0.246969

                             Maximum     Tolerance    Cnvgd?
         Gradient           0.004801      0.000300      NO
         Displacement       0.216745      0.001200      NO
         Energy change     -0.000521      0.000001      NO


 New Cartesian Coordinates Obtained by Inverse Iteration

 Displacement from previous Coordinates is:  0.936951
 ----------------------------------------------------------------
             Standard Nuclear Orientation (Angstroms)
    I     Atom           X                Y                Z
 ----------------------------------------------------------------
    1      C       0.0057313503     0.0072666375    -0.0041191120
    2      C      -0.0114748140     0.3533506619     1.3524598047
    3      Cl      1.4909611068     0.7743712533     2.1302859772
    4      C      -1.2066344493     0.3752330011     2.0819490568
    5      Cl     -1.2008191661     0.8036359766     3.7610358771
    6      C      -2.4100937585     0.0481702470     1.4401983791
    7      Cl     -3.8973428890     0.0660961363     2.3323692710
    8      C      -2.4148719296    -0.2958647552     0.0803527809
    9      Cl     -3.9019206684    -0.7036583301    -0.7105377818
   10      C      -1.2058691280    -0.3144227045    -0.6266180628
   11      Cl     -1.1889942033    -0.7560042497    -2.3127686983
   12      C       1.2897830592    -0.0230411236    -0.7697687000
   13      C       2.1271622559    -1.1312033646    -0.6800288807
   14      H       1.8645418235    -1.9708370268    -0.0497992367
   15      C       3.3198913285    -1.1624137510    -1.3944825405
   16      Cl      4.3321925112    -2.5770476454    -1.2492311538
   17      C       3.7014216982    -0.0860144476    -2.2090171701
   18      Cl      5.1902661422    -0.1231917438    -3.0951692852
   19      C       2.8440185866     1.0219650648    -2.2858642450
   20      Cl      3.2467846148     2.3956467209    -3.2852790465
   21      C       1.6491957619     1.0541025993    -1.5749758969
   22      H       1.0032038902     1.9178213261    -1.6618918101
 ----------------------------------------------------------------
 Nuclear Repulsion Energy =        2645.71576451 hartrees
 There are      105 alpha and      105 beta electrons
 Applying Cartesian multipole field
    Component          Value
    ---------          -----
     (2,0,0)        1.00000E-12
     (0,2,0)        2.00000E-11
     (0,0,2)       -3.00000E-11
 Nucleus-field energy     =    -0.0000000830 hartrees
 Requested basis set is 6-311++G(d,p)
 There are 186 shells and 518 basis functions
 A cutoff of  1.0D-15 yielded  12173 shell pairs
 There are    106435 function pairs (    114356 Cartesian)
 Smallest overlap matrix eigenvalue = 1.09E-07
 Linear dependence detected in AO basis
 Number of orthogonalized atomic orbitals = 512
 Maximum deviation from orthogonality = 4.271E-10
 Guess from superposition of atomic densities
 Warning:  Energy on first SCF cycle will be non-variational
 SAD guess density has 210.000000 electrons

 -----------------------------------------------------------------------
  General SCF calculation program by
  Eric Jon Sundstrom, Paul Horn, Yuezhi Mao, Dmitri Zuev, Alec White,
  David Stuck, Shaama M.S., Shane Yost, Joonho Lee, David Small,
  Daniel Levine, Susi Lehtola, Hugh Burton, Evgeny Epifanovsky,
  Bang C. Huynh
 -----------------------------------------------------------------------
 Exchange:     0.2000 Hartree-Fock + 0.0800 Slater + 0.7200 B88
 Correlation:  0.1900 VWN1RPA + 0.8100 LYP
 Using SG-1 standard quadrature grid
 A restricted SCF calculation will be
 performed using DIIS
 SCF converges when DIIS error is below 1.0e-08
 ---------------------------------------
  Cycle       Energy         DIIS error
 ---------------------------------------
    1   -4145.0689277514      2.66e-02  
    2   -4140.2554188573      1.74e-03  
    3   -4140.1471100140      2.37e-03  
    4   -4140.3337531891      7.75e-04  
    5   -4140.3538978720      2.61e-04  
    6   -4140.3559204549      8.95e-05  
    7   -4140.3561617336      2.28e-05  
    8   -4140.3561757817      8.39e-06  
    9   -4140.3561779275      2.84e-06  
   10   -4140.3561781698      8.04e-07  
   11   -4140.3561781891      1.79e-07  
   12   -4140.3561781901      8.78e-08  
   13   -4140.3561781904      2.49e-08  
   14   -4140.3561781906      8.90e-09  Convergence criterion met
 ---------------------------------------
 SCF time:   CPU 912.67s  wall 913.00s 
 SCF   energy in the final basis set =    -4140.3561781906
 Total energy in the final basis set =    -4140.3561781906

 --------------------------------------------------------------

                    Orbital Energies (a.u.)
 --------------------------------------------------------------

 Alpha MOs
 -- Occupied --
********-101.5878-101.5877-101.5864-101.5864-101.5788-101.5774-101.5773
-10.2929 -10.2900 -10.2899 -10.2887 -10.2887 -10.2782 -10.2756 -10.2756
-10.2498 -10.2345 -10.2199 -10.2199  -9.5031  -9.5025  -9.5024  -9.5012
 -9.5011  -9.4934  -9.4919  -9.4918  -7.2682  -7.2676  -7.2673  -7.2661
 -7.2660  -7.2584  -7.2580  -7.2573  -7.2572  -7.2569  -7.2568  -7.2567
 -7.2564  -7.2563  -7.2560  -7.2560  -7.2552  -7.2551  -7.2482  -7.2475
 -7.2467  -7.2466  -7.2461  -7.2460  -0.9785  -0.9532  -0.9329  -0.9235
 -0.9017  -0.8876  -0.8836  -0.8753  -0.8592  -0.8451  -0.7929  -0.7667
 -0.7534  -0.7485  -0.6696  -0.6442  -0.6395  -0.6202  -0.5692  -0.5548
 -0.5377  -0.5319  -0.5029  -0.4902  -0.4808  -0.4767  -0.4747  -0.4673
 -0.4558  -0.4527  -0.4407  -0.4197  -0.4176  -0.4175  -0.4008  -0.3885
 -0.3705  -0.3701  -0.3660  -0.3655  -0.3624  -0.3540  -0.3533  -0.3429
 -0.3426  -0.3405  -0.3349  -0.3215  -0.3197  -0.2836  -0.2769  -0.2743
 -0.2731
 -- Virtual --
 -0.0728  -0.0707  -0.0651  -0.0570  -0.0547  -0.0389  -0.0145  -0.0129
 -0.0027   0.0077   0.0123   0.0131   0.0184   0.0208   0.0222   0.0238
  0.0308   0.0450   0.0465   0.0514   0.0573   0.0614   0.0636   0.0663
  0.0680   0.0704   0.0761   0.0778   0.0820   0.0833   0.0852   0.0878
  0.0921   0.0945   0.0950   0.1040   0.1050   0.1101   0.1114   0.1159
  0.1187   0.1190   0.1239   0.1256   0.1284   0.1329   0.1335   0.1364
  0.1399   0.1488   0.1519   0.1522   0.1546   0.1605   0.1628   0.1703
  0.1737   0.1752   0.1757   0.1767   0.1799   0.1817   0.1922   0.1953
  0.1956   0.1988   0.2013   0.2123   0.2168   0.2176   0.2268   0.2286
  0.2343   0.2360   0.2412   0.2444   0.2472   0.2500   0.2510   0.2527
  0.2583   0.2630   0.2641   0.2645   0.2700   0.2701   0.2758   0.2804
  0.2848   0.2861   0.2874   0.2878   0.2953   0.2960   0.3018   0.3077
  0.3130   0.3315   0.3320   0.3382   0.3463   0.3795   0.4146   0.4206
  0.4245   0.4269   0.4276   0.4315   0.4321   0.4416   0.4500   0.4510
  0.4525   0.4547   0.4588   0.4606   0.4650   0.4712   0.4757   0.4781
  0.4836   0.4865   0.4869   0.4920   0.5009   0.5067   0.5085   0.5144
  0.5445   0.5553   0.5587   0.5665   0.5677   0.5767   0.5844   0.5931
  0.5997   0.6013   0.6079   0.6107   0.6162   0.6175   0.6245   0.6334
  0.6375   0.6487   0.6525   0.6545   0.6594   0.6671   0.6824   0.6854
  0.6920   0.7048   0.7280   0.7415   0.7702   0.7736   0.7832   0.7848
  0.8097   0.8191   0.8205   0.8276   0.8287   0.8331   0.8334   0.8337
  0.8380   0.8423   0.8442   0.8452   0.8463   0.8470   0.8553   0.8569
  0.8587   0.8622   0.8626   0.8640   0.8760   0.8805   0.8876   0.8956
  0.8975   0.9019   0.9091   0.9099   0.9159   0.9186   0.9274   0.9310
  0.9368   0.9393   0.9435   0.9523   0.9551   0.9573   0.9639   0.9660
  0.9732   0.9869   1.0010   1.0107   1.0277   1.0345   1.0384   1.0548
  1.0652   1.0753   1.0839   1.0983   1.1187   1.1278   1.1588   1.1805
  1.1806   1.1923   1.2119   1.2292   1.2392   1.2522   1.2545   1.2656
  1.2666   1.2776   1.2800   1.2838   1.2877   1.2908   1.2942   1.3006
  1.3269   1.3425   1.3530   1.3729   1.3849   1.3978   1.4481   1.4637
  1.4790   1.5198   1.5529   1.5631   1.5841   1.5964   1.6287   1.6373
  1.6503   1.6741   1.6777   1.7045   1.7320   1.7482   1.7659   1.7937
  1.8010   1.8039   1.8113   1.8353   1.8451   1.8498   1.8577   1.8780
  1.9029   1.9359   1.9468   1.9593   1.9641   1.9733   2.0709   2.0941
  2.0956   2.1049   2.1186   2.1717   2.2190   2.2222   2.2268   2.2284
  2.2309   2.2479   2.2532   2.2566   2.2667   2.2690   2.2808   2.2864
  2.2999   2.3179   2.3253   2.3334   2.3391   2.3802   2.4008   2.4083
  2.4130   2.4234   2.4370   2.4433   2.4538   2.4713   2.4889   2.5135
  2.5215   2.5439   2.5461   2.5664   2.6075   2.6173   2.6325   2.6361
  2.6531   2.6628   2.6761   2.7163   2.7259   2.7296   2.7580   2.7670
  2.8126   2.8197   2.8363   2.8639   2.8938   2.9557   2.9818   3.0387
  3.0570   3.0848   3.1062   3.1148   3.1166   3.1337   3.1449   3.1613
  3.2055   3.2174   3.2301   3.2571   3.3396   3.4121   3.5010   3.5018
  3.6387   3.6798   3.6999   3.7587   3.8771   3.9016   4.0026   4.0865
  4.2858   4.7936   4.8112   9.7291   9.7504   9.7802   9.7889   9.8030
  9.8098   9.8114   9.8253  23.2636  23.4641  23.7618  23.8033  23.8325
 23.8701  23.9130  23.9163  23.9548  24.0222  24.0339  24.1432  25.7620
 25.7715  25.7861  25.8113  25.8508  25.8823  25.8894  25.9484  26.0805
 26.0864  26.0892  26.1074  26.1713  26.1908  26.2541  26.3667  26.4360
 26.5023  26.5428  26.6331  26.7475  26.7653  26.8486  27.0834 215.7197
215.7412 215.7756 215.7844 215.8020 215.8088 215.8127 215.8320
 --------------------------------------------------------------

          Ground-State Mulliken Net Atomic Charges

     Atom                 Charge (a.u.)
  ----------------------------------------
      1 C                    -1.140455
      2 C                    -1.124003
      3 Cl                    0.663246
      4 C                     0.151913
      5 Cl                    0.623344
      6 C                    -0.102940
      7 Cl                    0.680127
      8 C                     0.139758
      9 Cl                    0.623781
     10 C                    -1.122409
     11 Cl                    0.666453
     12 C                     0.337914
     13 C                    -0.885672
     14 H                     0.238922
     15 C                    -0.317503
     16 Cl                    0.617035
     17 C                    -0.355109
     18 Cl                    0.611788
     19 C                    -0.317674
     20 Cl                    0.616842
     21 C                    -0.844677
     22 H                     0.239320
  ----------------------------------------
  Sum of atomic charges =     0.000000

 -----------------------------------------------------------------
                    Cartesian Multipole Moments
 -----------------------------------------------------------------
    Charge (ESU x 10^10)
                -0.0000
    Dipole Moment (Debye)
         X      -1.0439      Y       0.0286      Z       0.6244
       Tot       1.2167
    Quadrupole Moments (Debye-Ang)
        XX    -176.0597     XY      -0.3784     YY    -168.1716
        XZ       3.5805     YZ      -1.0450     ZZ    -172.1634
    Octopole Moments (Debye-Ang^2)
       XXX    -318.9226    XXY       1.6578    XYY     -96.7038
       YYY       7.2724    XXZ      72.1438    XYZ      -0.9577
       YYZ      57.7582    XZZ    -106.7497    YZZ       3.9295
       ZZZ     181.9217
    Hexadecapole Moments (Debye-Ang^3)
      XXXX   -8981.4861   XXXY      56.9200   XXYY   -1761.1661
      XYYY      32.7108   YYYY   -1485.6279   XXXZ    1916.9740
      XXYZ     -24.6630   XYYZ     642.4856   YYYZ    -123.2115
      XXZZ   -2309.7187   XYZZ      23.6611   YYZZ   -1068.9853
      XZZZ    1912.7213   YZZZ     -75.3843   ZZZZ   -4865.5348
 -----------------------------------------------------------------
 Calculating analytic gradient of the SCF energy
 Gradient of SCF Energy
            1           2           3           4           5           6
    1  -0.0014952   0.0001198   0.0002013   0.0001449   0.0001505  -0.0002811
    2  -0.0000426   0.0000114  -0.0002611   0.0003391  -0.0002455   0.0000505
    3   0.0005188  -0.0000617  -0.0006737   0.0014565  -0.0009351   0.0002595
            7           8           9          10          11          12
    1   0.0004097  -0.0011848   0.0007488   0.0004482   0.0008420   0.0017341
    2  -0.0000542  -0.0002330   0.0002494  -0.0000386   0.0003434  -0.0001662
    3  -0.0002747  -0.0009634   0.0005160  -0.0000905   0.0002981  -0.0010128
           13          14          15          16          17          18
    1  -0.0009038  -0.0001020  -0.0002343  -0.0000117   0.0015709  -0.0008128
    2  -0.0001396   0.0001031  -0.0002549   0.0001317  -0.0000246   0.0000169
    3   0.0001395   0.0004937   0.0001466  -0.0000641  -0.0009265   0.0005012
           19          20          21          22
    1  -0.0001624  -0.0000093  -0.0007364  -0.0004362
    2   0.0002506  -0.0001708   0.0002468  -0.0001119
    3   0.0001327   0.0000241   0.0006968  -0.0001809
 Max gradient component =       1.734E-03
 RMS gradient           =       5.792E-04
 Gradient time:  CPU 330.49 s  wall 330.51 s
 Geometry Optimization Parameters
   NAtoms,    NIC,     NZ,  NCons,   NDum,   NFix, NCnnct, MaxDiis
       22     155      22       0       0       0       0       0

 Cartesian Hessian Update
 Hessian updated using BFGS update


** GEOMETRY OPTIMIZATION IN DELOCALIZED INTERNAL COORDINATES **
   Searching for a Minimum

   Optimization Cycle:   6

                       Coordinates (Angstroms)
     ATOM                X               Y               Z
      1  C         0.0057313503    0.0072666375   -0.0041191120
      2  C        -0.0114748140    0.3533506619    1.3524598047
      3  Cl        1.4909611068    0.7743712533    2.1302859772
      4  C        -1.2066344493    0.3752330011    2.0819490568
      5  Cl       -1.2008191661    0.8036359766    3.7610358771
      6  C        -2.4100937585    0.0481702470    1.4401983791
      7  Cl       -3.8973428890    0.0660961363    2.3323692710
      8  C        -2.4148719296   -0.2958647552    0.0803527809
      9  Cl       -3.9019206684   -0.7036583301   -0.7105377818
     10  C        -1.2058691280   -0.3144227045   -0.6266180628
     11  Cl       -1.1889942033   -0.7560042497   -2.3127686983
     12  C         1.2897830592   -0.0230411236   -0.7697687000
     13  C         2.1271622559   -1.1312033646   -0.6800288807
     14  H         1.8645418235   -1.9708370268   -0.0497992367
     15  C         3.3198913285   -1.1624137510   -1.3944825405
     16  Cl        4.3321925112   -2.5770476454   -1.2492311538
     17  C         3.7014216982   -0.0860144476   -2.2090171701
     18  Cl        5.1902661422   -0.1231917438   -3.0951692852
     19  C         2.8440185866    1.0219650648   -2.2858642450
     20  Cl        3.2467846148    2.3956467209   -3.2852790465
     21  C         1.6491957619    1.0541025993   -1.5749758969
     22  H         1.0032038902    1.9178213261   -1.6618918101
   Point Group: c1    Number of degrees of freedom:    60


   Energy is  -4140.356178191

 Hessian updated using BFGS update

 56 Hessian modes will be used to form the next step
  Hessian Eigenvalues:
     0.004730    0.019224    0.019250    0.023201    0.023243    0.023672
     0.023693    0.023747    0.023939    0.023963    0.024091    0.024101
     0.024115    0.024116    0.024140    0.024148    0.024183    0.024460
     0.028909    0.159198    0.159978    0.225765    0.234797    0.240274
     0.249687    0.249960    0.249992    0.249998    0.249999    0.250000
     0.250000    0.251662    0.252987    0.269236    0.290853    0.300917
     0.301031    0.301224    0.302110    0.302397    0.345987    0.352203
     0.356705    0.357766    0.423641    0.432125    0.434629    0.449182
     0.467786    0.468285    0.473592    0.476386    0.478205    0.478353
     0.486671    0.547128

 Minimum search - taking simple RFO step
 Searching for Lamda that Minimizes Along All modes
 Value Taken    Lamda =  -0.00014837
 Step Taken.  Stepsize is  0.127849

                             Maximum     Tolerance    Cnvgd?
         Gradient           0.002863      0.000300      NO
         Displacement       0.110058      0.001200      NO
         Energy change     -0.000346      0.000001      NO


 New Cartesian Coordinates Obtained by Inverse Iteration

 Displacement from previous Coordinates is:  0.478831
 ----------------------------------------------------------------
             Standard Nuclear Orientation (Angstroms)
    I     Atom           X                Y                Z
 ----------------------------------------------------------------
    1      C       0.0068214307     0.0096725660    -0.0024404543
    2      C      -0.0175808236     0.3884646392     1.3455624866
    3      Cl      1.4772572830     0.8429203740     2.1190199242
    4      C      -1.2145511796     0.4104385506     2.0728232888
    5      Cl     -1.2196561857     0.8824341228     3.7420483043
    6      C      -2.4114504474     0.0463707872     1.4405114112
    7      Cl     -3.9002990801     0.0645459129     2.3325352809
    8      C      -2.4089685806    -0.3334773098     0.0911401105
    9      Cl     -3.8892978757    -0.7874706981    -0.6908656099
   10      C      -1.2002285993    -0.3473355769    -0.6164170096
   11      Cl     -1.1825039163    -0.8210982036    -2.2941510892
   12      C       1.2917335859    -0.0201552986    -0.7670345330
   13      C       2.1112596206    -1.1443188045    -0.7087943904
   14      H       1.8331215113    -1.9993475213    -0.1069060184
   15      C       3.3023535535    -1.1776645239    -1.4256817400
   16      Cl      4.2869589235    -2.6156937696    -1.3230363823
   17      C       3.7007469046    -0.0877279830    -2.2124638473
   18      Cl      5.1880380759    -0.1285522627    -3.1047768477
   19      C       2.8641639039     1.0369105252    -2.2579241931
   20      Cl      3.2923439366     2.4316849479    -3.2175158302
   21      C       1.6715509096     1.0715371782    -1.5437812501
   22      H       1.0453201724     1.9518228304    -1.6027520843
 ----------------------------------------------------------------
 Nuclear Repulsion Energy =        2644.40839020 hartrees
 There are      105 alpha and      105 beta electrons
 Applying Cartesian multipole field
    Component          Value
    ---------          -----
     (2,0,0)        1.00000E-12
     (0,2,0)        2.00000E-11
     (0,0,2)       -3.00000E-11
 Nucleus-field energy     =    -0.0000000808 hartrees
 Requested basis set is 6-311++G(d,p)
 There are 186 shells and 518 basis functions
 A cutoff of  1.0D-15 yielded  12175 shell pairs
 There are    106403 function pairs (    114314 Cartesian)
 Smallest overlap matrix eigenvalue = 1.10E-07
 Linear dependence detected in AO basis
 Number of orthogonalized atomic orbitals = 512
 Maximum deviation from orthogonality = 7.414E-10
 Guess from superposition of atomic densities
 Warning:  Energy on first SCF cycle will be non-variational
 SAD guess density has 210.000000 electrons

 -----------------------------------------------------------------------
  General SCF calculation program by
  Eric Jon Sundstrom, Paul Horn, Yuezhi Mao, Dmitri Zuev, Alec White,
  David Stuck, Shaama M.S., Shane Yost, Joonho Lee, David Small,
  Daniel Levine, Susi Lehtola, Hugh Burton, Evgeny Epifanovsky,
  Bang C. Huynh
 -----------------------------------------------------------------------
 Exchange:     0.2000 Hartree-Fock + 0.0800 Slater + 0.7200 B88
 Correlation:  0.1900 VWN1RPA + 0.8100 LYP
 Using SG-1 standard quadrature grid
 A restricted SCF calculation will be
 performed using DIIS
 SCF converges when DIIS error is below 1.0e-08
 ---------------------------------------
  Cycle       Energy         DIIS error
 ---------------------------------------
    1   -4145.0601979622      2.66e-02  
    2   -4140.2558924358      1.74e-03  
    3   -4140.1491192752      2.36e-03  
    4   -4140.3339214788      7.74e-04  
    5   -4140.3540002927      2.61e-04  
    6   -4140.3560253577      8.94e-05  
    7   -4140.3562656962      2.28e-05  
    8   -4140.3562797748      8.42e-06  
    9   -4140.3562819352      2.84e-06  
   10   -4140.3562821779      8.02e-07  
   11   -4140.3562821974      1.78e-07  
   12   -4140.3562821984      8.76e-08  
   13   -4140.3562821983      2.48e-08  
   14   -4140.3562821985      8.88e-09  Convergence criterion met
 ---------------------------------------
 SCF time:   CPU 905.73s  wall 906.00s 
 SCF   energy in the final basis set =    -4140.3562821985
 Total energy in the final basis set =    -4140.3562821985

 --------------------------------------------------------------

                    Orbital Energies (a.u.)
 --------------------------------------------------------------

 Alpha MOs
 -- Occupied --
********-101.5877-101.5876-101.5865-101.5864-101.5787-101.5775-101.5773
-10.2930 -10.2901 -10.2900 -10.2889 -10.2889 -10.2783 -10.2757 -10.2757
-10.2502 -10.2348 -10.2201 -10.2200  -9.5031  -9.5023  -9.5022  -9.5013
 -9.5012  -9.4933  -9.4920  -9.4919  -7.2682  -7.2674  -7.2672  -7.2662
 -7.2660  -7.2583  -7.2580  -7.2572  -7.2571  -7.2569  -7.2569  -7.2568
 -7.2563  -7.2562  -7.2561  -7.2560  -7.2553  -7.2552  -7.2481  -7.2474
 -7.2468  -7.2467  -7.2462  -7.2461  -0.9784  -0.9532  -0.9327  -0.9233
 -0.9017  -0.8873  -0.8833  -0.8749  -0.8592  -0.8452  -0.7932  -0.7668
 -0.7534  -0.7488  -0.6698  -0.6439  -0.6399  -0.6203  -0.5691  -0.5549
 -0.5379  -0.5319  -0.5028  -0.4902  -0.4806  -0.4767  -0.4748  -0.4673
 -0.4558  -0.4526  -0.4406  -0.4194  -0.4178  -0.4176  -0.4006  -0.3886
 -0.3703  -0.3698  -0.3661  -0.3656  -0.3622  -0.3539  -0.3534  -0.3430
 -0.3426  -0.3403  -0.3351  -0.3215  -0.3196  -0.2833  -0.2770  -0.2745
 -0.2740
 -- Virtual --
 -0.0719  -0.0708  -0.0656  -0.0584  -0.0547  -0.0394  -0.0147  -0.0130
 -0.0028   0.0076   0.0122   0.0129   0.0182   0.0206   0.0221   0.0239
  0.0306   0.0450   0.0465   0.0519   0.0571   0.0608   0.0634   0.0664
  0.0679   0.0703   0.0762   0.0779   0.0822   0.0834   0.0851   0.0872
  0.0919   0.0941   0.0949   0.1042   0.1050   0.1102   0.1107   0.1157
  0.1184   0.1191   0.1237   0.1256   0.1280   0.1334   0.1338   0.1360
  0.1392   0.1493   0.1513   0.1521   0.1550   0.1601   0.1626   0.1702
  0.1735   0.1755   0.1764   0.1768   0.1801   0.1810   0.1916   0.1948
  0.1959   0.1989   0.2012   0.2125   0.2166   0.2170   0.2270   0.2282
  0.2348   0.2366   0.2396   0.2436   0.2468   0.2500   0.2506   0.2528
  0.2584   0.2625   0.2640   0.2643   0.2692   0.2701   0.2766   0.2813
  0.2855   0.2861   0.2875   0.2882   0.2940   0.2971   0.3003   0.3101
  0.3124   0.3316   0.3320   0.3431   0.3486   0.3794   0.4149   0.4211
  0.4236   0.4270   0.4273   0.4319   0.4326   0.4431   0.4500   0.4515
  0.4517   0.4566   0.4575   0.4606   0.4642   0.4712   0.4750   0.4777
  0.4830   0.4865   0.4869   0.4923   0.5011   0.5064   0.5097   0.5183
  0.5438   0.5557   0.5580   0.5675   0.5683   0.5773   0.5831   0.5936
  0.5993   0.6003   0.6079   0.6096   0.6172   0.6179   0.6259   0.6337
  0.6395   0.6474   0.6520   0.6550   0.6578   0.6681   0.6827   0.6860
  0.6917   0.7093   0.7279   0.7476   0.7717   0.7736   0.7841   0.7848
  0.8128   0.8191   0.8199   0.8276   0.8282   0.8323   0.8333   0.8340
  0.8372   0.8421   0.8447   0.8448   0.8455   0.8466   0.8537   0.8555
  0.8578   0.8605   0.8624   0.8625   0.8755   0.8802   0.8890   0.8941
  0.8975   0.9035   0.9094   0.9110   0.9160   0.9195   0.9282   0.9319
  0.9362   0.9395   0.9434   0.9518   0.9535   0.9571   0.9628   0.9683
  0.9732   0.9849   1.0018   1.0163   1.0283   1.0315   1.0372   1.0538
  1.0690   1.0783   1.0836   1.0961   1.1188   1.1275   1.1643   1.1791
  1.1813   1.1931   1.2105   1.2287   1.2427   1.2510   1.2576   1.2650
  1.2667   1.2777   1.2811   1.2853   1.2860   1.2901   1.2951   1.3025
  1.3297   1.3446   1.3528   1.3748   1.3849   1.3937   1.4490   1.4626
  1.4824   1.5195   1.5537   1.5690   1.5824   1.5927   1.6268   1.6378
  1.6507   1.6744   1.6789   1.7030   1.7323   1.7476   1.7654   1.7952
  1.8003   1.8013   1.8114   1.8349   1.8432   1.8489   1.8576   1.8806
  1.9030   1.9380   1.9452   1.9619   1.9632   1.9741   2.0725   2.0935
  2.0992   2.1060   2.1149   2.1720   2.2189   2.2234   2.2265   2.2286
  2.2304   2.2475   2.2526   2.2556   2.2688   2.2693   2.2775   2.2868
  2.2994   2.3185   2.3271   2.3329   2.3387   2.3802   2.3999   2.4076
  2.4133   2.4213   2.4360   2.4423   2.4515   2.4716   2.4884   2.5147
  2.5203   2.5460   2.5463   2.5674   2.6055   2.6186   2.6314   2.6330
  2.6551   2.6608   2.6792   2.7188   2.7238   2.7277   2.7498   2.7659
  2.8134   2.8193   2.8352   2.8703   2.8909   2.9552   2.9822   3.0427
  3.0575   3.0857   3.1088   3.1142   3.1172   3.1291   3.1452   3.1616
  3.2047   3.2172   3.2286   3.2680   3.3361   3.4137   3.5008   3.5039
  3.6411   3.6796   3.6998   3.7603   3.8762   3.9033   4.0050   4.0862
  4.2842   4.7942   4.8087   9.7297   9.7508   9.7784   9.7886   9.8027
  9.8093   9.8094   9.8323  23.2654  23.4640  23.7619  23.8035  23.8328
 23.8711  23.9123  23.9172  23.9562  24.0222  24.0335  24.1425  25.7618
 25.7713  25.7845  25.8104  25.8514  25.8741  25.8889  25.9506  26.0797
 26.0848  26.0924  26.1057  26.1716  26.1897  26.2584  26.3589  26.4346
 26.5055  26.5403  26.6310  26.7497  26.7597  26.8506  27.0866 215.7200
215.7419 215.7735 215.7841 215.8016 215.8084 215.8101 215.8399
 --------------------------------------------------------------

          Ground-State Mulliken Net Atomic Charges

     Atom                 Charge (a.u.)
  ----------------------------------------
      1 C                    -1.169546
      2 C                    -1.112942
      3 Cl                    0.652350
      4 C                     0.146317
      5 Cl                    0.627170
      6 C                    -0.047227
      7 Cl                    0.683268
      8 C                     0.117315
      9 Cl                    0.627449
     10 C                    -1.129140
     11 Cl                    0.657901
     12 C                     0.333783
     13 C                    -0.864285
     14 H                     0.239127
     15 C                    -0.338284
     16 Cl                    0.617498
     17 C                    -0.362923
     18 Cl                    0.612537
     19 C                    -0.337427
     20 Cl                    0.616850
     21 C                    -0.809397
     22 H                     0.239607
  ----------------------------------------
  Sum of atomic charges =     0.000000

 -----------------------------------------------------------------
                    Cartesian Multipole Moments
 -----------------------------------------------------------------
    Charge (ESU x 10^10)
                 0.0000
    Dipole Moment (Debye)
         X      -1.0354      Y       0.0309      Z       0.6243
       Tot       1.2094
    Quadrupole Moments (Debye-Ang)
        XX    -176.1388     XY      -0.3441     YY    -168.0927
        XZ       3.5886     YZ      -0.9988     ZZ    -172.2484
    Octopole Moments (Debye-Ang^2)
       XXX    -318.4836    XXY       1.7994    XYY     -96.3805
       YYY       7.5966    XXZ      72.2594    XYZ      -0.9717
       YYZ      57.7339    XZZ    -106.6698    YZZ       3.9919
       ZZZ     182.1638
    Hexadecapole Moments (Debye-Ang^3)
      XXXX   -8970.7322   XXXY      36.2440   XXYY   -1769.4791
      XYYY      10.4164   YYYY   -1555.3102   XXXZ    1936.3605
      XXYZ     -36.2498   XYYZ     648.5071   YYYZ    -160.4612
      XXZZ   -2300.3496   XYZZ      16.2595   YYZZ   -1073.3120
      XZZZ    1932.6499   YZZZ    -110.5901   ZZZZ   -4826.1473
 -----------------------------------------------------------------
 Calculating analytic gradient of the SCF energy
 Gradient of SCF Energy
            1           2           3           4           5           6
    1  -0.0008947   0.0003069   0.0001399  -0.0002797  -0.0000820   0.0004225
    2   0.0000395   0.0000903  -0.0001911   0.0000805  -0.0000583   0.0000187
    3   0.0004396  -0.0001623  -0.0003121   0.0005233  -0.0002475  -0.0001661
            7           8           9          10          11          12
    1  -0.0000219  -0.0004876   0.0002656   0.0002256   0.0001066   0.0009940
    2   0.0000392  -0.0000597   0.0000169  -0.0001088   0.0001890  -0.0001249
    3   0.0001479  -0.0001139   0.0000625  -0.0001164   0.0000646  -0.0004571
           13          14          15          16          17          18
    1  -0.0002840  -0.0000301  -0.0001400   0.0000342   0.0003576  -0.0001609
    2  -0.0000413   0.0000590   0.0000396  -0.0000185  -0.0000087   0.0000171
    3   0.0001828   0.0001375   0.0001324  -0.0001006  -0.0002673   0.0000926
           19          20          21          22
    1  -0.0001440   0.0000541  -0.0002395  -0.0001428
    2  -0.0000710  -0.0000085   0.0001856  -0.0000847
    3   0.0000858  -0.0000623   0.0001685  -0.0000318
 Max gradient component =       9.940E-04
 RMS gradient           =       2.528E-04
 Gradient time:  CPU 331.60 s  wall 331.62 s
 Geometry Optimization Parameters
   NAtoms,    NIC,     NZ,  NCons,   NDum,   NFix, NCnnct, MaxDiis
       22     155      22       0       0       0       0       0

 Cartesian Hessian Update
 Hessian updated using BFGS update


** GEOMETRY OPTIMIZATION IN DELOCALIZED INTERNAL COORDINATES **
   Searching for a Minimum

   Optimization Cycle:   7

                       Coordinates (Angstroms)
     ATOM                X               Y               Z
      1  C         0.0068214307    0.0096725660   -0.0024404543
      2  C        -0.0175808236    0.3884646392    1.3455624866
      3  Cl        1.4772572830    0.8429203740    2.1190199242
      4  C        -1.2145511796    0.4104385506    2.0728232888
      5  Cl       -1.2196561857    0.8824341228    3.7420483043
      6  C        -2.4114504474    0.0463707872    1.4405114112
      7  Cl       -3.9002990801    0.0645459129    2.3325352809
      8  C        -2.4089685806   -0.3334773098    0.0911401105
      9  Cl       -3.8892978757   -0.7874706981   -0.6908656099
     10  C        -1.2002285993   -0.3473355769   -0.6164170096
     11  Cl       -1.1825039163   -0.8210982036   -2.2941510892
     12  C         1.2917335859   -0.0201552986   -0.7670345330
     13  C         2.1112596206   -1.1443188045   -0.7087943904
     14  H         1.8331215113   -1.9993475213   -0.1069060184
     15  C         3.3023535535   -1.1776645239   -1.4256817400
     16  Cl        4.2869589235   -2.6156937696   -1.3230363823
     17  C         3.7007469046   -0.0877279830   -2.2124638473
     18  Cl        5.1880380759   -0.1285522627   -3.1047768477
     19  C         2.8641639039    1.0369105252   -2.2579241931
     20  Cl        3.2923439366    2.4316849479   -3.2175158302
     21  C         1.6715509096    1.0715371782   -1.5437812501
     22  H         1.0453201724    1.9518228304   -1.6027520843
   Point Group: c1    Number of degrees of freedom:    60


   Energy is  -4140.356282199

 Hessian updated using BFGS update

 58 Hessian modes will be used to form the next step
  Hessian Eigenvalues:
     0.003354    0.019227    0.019247    0.023208    0.023241    0.023522
     0.023697    0.023721    0.023941    0.023968    0.024090    0.024098
     0.024112    0.024115    0.024143    0.024147    0.024295    0.024903
     0.028459    0.158175    0.160006    0.224883    0.233394    0.234863
     0.246018    0.249961    0.249993    0.249999    0.250000    0.250000
     0.250000    0.250091    0.250895    0.254615    0.271424    0.289481
     0.299918    0.301033    0.301043    0.301127    0.301263    0.302505
     0.340988    0.352372    0.356674    0.358657    0.423641    0.432125
     0.434653    0.441453    0.467839    0.468753    0.473355    0.474919
     0.478207    0.480531    0.489727    0.541114

 Minimum search - taking simple RFO step
 Searching for Lamda that Minimizes Along All modes
 Value Taken    Lamda =  -0.00004542
 Step Taken.  Stepsize is  0.095955

                             Maximum     Tolerance    Cnvgd?
         Gradient           0.000848      0.000300      NO
         Displacement       0.083420      0.001200      NO
         Energy change     -0.000104      0.000001      NO


 New Cartesian Coordinates Obtained by Inverse Iteration

 Displacement from previous Coordinates is:  0.362244
 ----------------------------------------------------------------
             Standard Nuclear Orientation (Angstroms)
    I     Atom           X                Y                Z
 ----------------------------------------------------------------
    1      C       0.0081010974     0.0111704094    -0.0009086358
    2      C      -0.0223682148     0.4145500990     1.3400276085
    3      Cl      1.4651607037     0.8987089250     2.1093544618
    4      C      -1.2200985990     0.4360482309     2.0656530612
    5      Cl     -1.2306098752     0.9389841881     3.7267371656
    6      C      -2.4123844121     0.0454573973     1.4406705709
    7      Cl     -3.9027451294     0.0623361181     2.3304130869
    8      C      -2.4036872803    -0.3599983242     0.0992343495
    9      Cl     -3.8793740421    -0.8456195225    -0.6743900759
   10      C      -1.1946634037    -0.3718388966    -0.6079808137
   11      Cl     -1.1706773300    -0.8745181366    -2.2773203443
   12      C       1.2921860241    -0.0185936989    -0.7655759889
   13      C       2.0971402001    -1.1546403368    -0.7328311877
   14      H       1.8073435781    -2.0200417674    -0.1516554937
   15      C       3.2874464926    -1.1892446722    -1.4509604061
   16      Cl      4.2522607233    -2.6423488182    -1.3773470922
   17      C       3.6997384441    -0.0888820098    -2.2150568797
   18      Cl      5.1859114563    -0.1318162587    -3.1106847229
   19      C       2.8789652568     1.0477111003    -2.2359975833
   20      Cl      3.3259230203     2.4577000621    -3.1643495257
   21      C       1.6875079144     1.0835209376    -1.5199853189
   22      H       1.0760564987     1.9753154567    -1.5579467088
 ----------------------------------------------------------------
 Nuclear Repulsion Energy =        2643.96391044 hartrees
 There are      105 alpha and      105 beta electrons
 Applying Cartesian multipole field
    Component          Value
    ---------          -----
     (2,0,0)        1.00000E-12
     (0,2,0)        2.00000E-11
     (0,0,2)       -3.00000E-11
 Nucleus-field energy     =    -0.0000000791 hartrees
 Requested basis set is 6-311++G(d,p)
 There are 186 shells and 518 basis functions
 A cutoff of  1.0D-15 yielded  12177 shell pairs
 There are    106389 function pairs (    114296 Cartesian)
 Smallest overlap matrix eigenvalue = 1.10E-07
 Linear dependence detected in AO basis
 Number of orthogonalized atomic orbitals = 512
 Maximum deviation from orthogonality = 3.867E-10
 Guess from superposition of atomic densities
 Warning:  Energy on first SCF cycle will be non-variational
 SAD guess density has 210.000000 electrons

 -----------------------------------------------------------------------
  General SCF calculation program by
  Eric Jon Sundstrom, Paul Horn, Yuezhi Mao, Dmitri Zuev, Alec White,
  David Stuck, Shaama M.S., Shane Yost, Joonho Lee, David Small,
  Daniel Levine, Susi Lehtola, Hugh Burton, Evgeny Epifanovsky,
  Bang C. Huynh
 -----------------------------------------------------------------------
 Exchange:     0.2000 Hartree-Fock + 0.0800 Slater + 0.7200 B88
 Correlation:  0.1900 VWN1RPA + 0.8100 LYP
 Using SG-1 standard quadrature grid
 A restricted SCF calculation will be
 performed using DIIS
 SCF converges when DIIS error is below 1.0e-08
 ---------------------------------------
  Cycle       Energy         DIIS error
 ---------------------------------------
    1   -4145.0580119574      2.66e-02  
    2   -4140.2560122797      1.74e-03  
    3   -4140.1495388191      2.36e-03  
    4   -4140.3339515745      7.74e-04  
    5   -4140.3540250824      2.61e-04  
    6   -4140.3560538220      8.93e-05  
    7   -4140.3562937823      2.28e-05  
    8   -4140.3563078435      8.43e-06  
    9   -4140.3563100127      2.84e-06  
   10   -4140.3563102547      8.02e-07  
   11   -4140.3563102746      1.78e-07  
   12   -4140.3563102751      8.75e-08  
   13   -4140.3563102756      2.48e-08  
   14   -4140.3563102754      8.87e-09  Convergence criterion met
 ---------------------------------------
 SCF time:   CPU 905.03s  wall 906.00s 
 SCF   energy in the final basis set =    -4140.3563102754
 Total energy in the final basis set =    -4140.3563102754

 --------------------------------------------------------------

                    Orbital Energies (a.u.)
 --------------------------------------------------------------

 Alpha MOs
 -- Occupied --
********-101.5876-101.5875-101.5865-101.5864-101.5787-101.5775-101.5774
-10.2930 -10.2901 -10.2900 -10.2890 -10.2890 -10.2783 -10.2758 -10.2757
-10.2503 -10.2349 -10.2201 -10.2200  -9.5031  -9.5023  -9.5022  -9.5013
 -9.5012  -9.4933  -9.4921  -9.4920  -7.2682  -7.2674  -7.2671  -7.2662
 -7.2660  -7.2583  -7.2580  -7.2571  -7.2570  -7.2570  -7.2570  -7.2569
 -7.2562  -7.2561  -7.2561  -7.2560  -7.2553  -7.2552  -7.2481  -7.2474
 -7.2469  -7.2467  -7.2462  -7.2461  -0.9784  -0.9532  -0.9326  -0.9232
 -0.9018  -0.8871  -0.8832  -0.8748  -0.8592  -0.8452  -0.7933  -0.7667
 -0.7534  -0.7489  -0.6700  -0.6438  -0.6400  -0.6204  -0.5691  -0.5549
 -0.5380  -0.5319  -0.5028  -0.4901  -0.4804  -0.4767  -0.4749  -0.4673
 -0.4558  -0.4526  -0.4405  -0.4192  -0.4180  -0.4176  -0.4005  -0.3886
 -0.3703  -0.3696  -0.3661  -0.3657  -0.3621  -0.3539  -0.3534  -0.3431
 -0.3426  -0.3402  -0.3351  -0.3215  -0.3195  -0.2831  -0.2770  -0.2745
 -0.2744
 -- Virtual --
 -0.0715  -0.0709  -0.0657  -0.0590  -0.0547  -0.0396  -0.0148  -0.0130
 -0.0028   0.0076   0.0122   0.0128   0.0181   0.0206   0.0220   0.0239
  0.0305   0.0450   0.0465   0.0522   0.0571   0.0606   0.0633   0.0664
  0.0678   0.0703   0.0763   0.0779   0.0823   0.0836   0.0851   0.0868
  0.0919   0.0940   0.0948   0.1043   0.1051   0.1101   0.1105   0.1156
  0.1183   0.1192   0.1236   0.1256   0.1278   0.1334   0.1343   0.1359
  0.1388   0.1497   0.1509   0.1521   0.1551   0.1599   0.1625   0.1702
  0.1734   0.1755   0.1766   0.1773   0.1796   0.1811   0.1913   0.1946
  0.1960   0.1989   0.2012   0.2127   0.2162   0.2168   0.2272   0.2280
  0.2352   0.2367   0.2389   0.2433   0.2466   0.2500   0.2504   0.2528
  0.2585   0.2623   0.2638   0.2644   0.2687   0.2700   0.2770   0.2818
  0.2859   0.2860   0.2875   0.2885   0.2934   0.2975   0.2998   0.3112
  0.3121   0.3317   0.3320   0.3461   0.3496   0.3792   0.4151   0.4215
  0.4229   0.4269   0.4271   0.4318   0.4331   0.4442   0.4502   0.4510
  0.4518   0.4563   0.4580   0.4607   0.4638   0.4712   0.4749   0.4776
  0.4827   0.4865   0.4869   0.4924   0.5012   0.5062   0.5103   0.5203
  0.5436   0.5558   0.5578   0.5674   0.5692   0.5786   0.5817   0.5944
  0.5978   0.6006   0.6081   0.6091   0.6178   0.6181   0.6268   0.6338
  0.6411   0.6458   0.6519   0.6553   0.6575   0.6685   0.6828   0.6863
  0.6915   0.7114   0.7279   0.7514   0.7723   0.7737   0.7847   0.7847
  0.8164   0.8190   0.8192   0.8272   0.8280   0.8300   0.8333   0.8338
  0.8366   0.8418   0.8451   0.8456   0.8463   0.8466   0.8515   0.8548
  0.8579   0.8595   0.8620   0.8625   0.8752   0.8801   0.8900   0.8930
  0.8976   0.9042   0.9096   0.9115   0.9160   0.9198   0.9294   0.9325
  0.9350   0.9399   0.9434   0.9515   0.9527   0.9571   0.9624   0.9701
  0.9727   0.9844   1.0022   1.0203   1.0281   1.0291   1.0369   1.0534
  1.0710   1.0793   1.0836   1.0950   1.1188   1.1273   1.1669   1.1784
  1.1819   1.1939   1.2100   1.2285   1.2444   1.2505   1.2595   1.2647
  1.2668   1.2778   1.2815   1.2846   1.2872   1.2899   1.2949   1.3034
  1.3323   1.3462   1.3529   1.3758   1.3851   1.3918   1.4496   1.4622
  1.4840   1.5196   1.5543   1.5724   1.5814   1.5906   1.6261   1.6382
  1.6513   1.6747   1.6797   1.7025   1.7326   1.7478   1.7653   1.7963
  1.7992   1.8001   1.8117   1.8347   1.8426   1.8486   1.8575   1.8821
  1.9029   1.9390   1.9443   1.9628   1.9635   1.9747   2.0733   2.0933
  2.1016   2.1071   2.1127   2.1723   2.2188   2.2234   2.2264   2.2286
  2.2309   2.2474   2.2523   2.2553   2.2695   2.2704   2.2754   2.2872
  2.2991   2.3190   2.3281   2.3327   2.3386   2.3803   2.3996   2.4070
  2.4135   2.4202   2.4357   2.4418   2.4505   2.4719   2.4883   2.5155
  2.5198   2.5464   2.5470   2.5685   2.6046   2.6194   2.6309   2.6316
  2.6562   2.6601   2.6810   2.7206   2.7224   2.7265   2.7456   2.7653
  2.8138   2.8184   2.8347   2.8742   2.8893   2.9554   2.9825   3.0450
  3.0578   3.0861   3.1092   3.1159   3.1180   3.1257   3.1455   3.1621
  3.2044   3.2174   3.2281   3.2747   3.3345   3.4145   3.5002   3.5059
  3.6428   3.6797   3.6998   3.7612   3.8758   3.9045   4.0065   4.0860
  4.2839   4.7946   4.8074   9.7301   9.7512   9.7775   9.7885   9.8025
  9.8084   9.8091   9.8365  23.2665  23.4641  23.7618  23.8040  23.8329
 23.8718  23.9124  23.9178  23.9569  24.0224  24.0332  24.1423  25.7617
 25.7712  25.7836  25.8098  25.8517  25.8696  25.8887  25.9517  26.0795
 26.0842  26.0941  26.1049  26.1721  26.1891  26.2608  26.3549  26.4339
 26.5072  26.5393  26.6301  26.7510  26.7571  26.8523  27.0884 215.7203
215.7424 215.7724 215.7840 215.8014 215.8081 215.8090 215.8445
 --------------------------------------------------------------

          Ground-State Mulliken Net Atomic Charges

     Atom                 Charge (a.u.)
  ----------------------------------------
      1 C                    -1.183764
      2 C                    -1.101763
      3 Cl                    0.646474
      4 C                     0.139812
      5 Cl                    0.628858
      6 C                    -0.026302
      7 Cl                    0.685279
      8 C                     0.110318
      9 Cl                    0.629132
     10 C                    -1.123126
     11 Cl                    0.651668
     12 C                     0.325901
     13 C                    -0.854595
     14 H                     0.239322
     15 C                    -0.353536
     16 Cl                    0.618442
     17 C                    -0.361121
     18 Cl                    0.612442
     19 C                    -0.347600
     20 Cl                    0.617229
     21 C                    -0.792864
     22 H                     0.239794
  ----------------------------------------
  Sum of atomic charges =     0.000000

 -----------------------------------------------------------------
                    Cartesian Multipole Moments
 -----------------------------------------------------------------
    Charge (ESU x 10^10)
                 0.0000
    Dipole Moment (Debye)
         X      -1.0324      Y       0.0323      Z       0.6245
       Tot       1.2070
    Quadrupole Moments (Debye-Ang)
        XX    -176.1595     XY      -0.3176     YY    -168.0365
        XZ       3.5761     YZ      -0.9645     ZZ    -172.3041
    Octopole Moments (Debye-Ang^2)
       XXX    -318.4516    XXY       1.8826    XYY     -96.1984
       YYY       7.7723    XXZ      72.3217    XYZ      -0.9290
       YYZ      57.6925    XZZ    -106.5554    YZZ       3.9932
       ZZZ     182.2168
    Hexadecapole Moments (Debye-Ang^3)
      XXXX   -8956.5216   XXXY      20.5184   XXYY   -1775.2398
      XYYY      -6.2225   YYYY   -1609.1099   XXXZ    1949.5464
      XXYZ     -45.2589   XYYZ     652.8272   YYYZ    -188.3454
      XXZZ   -2292.2776   XYZZ      10.6186   YYZZ   -1076.1536
      XZZZ    1946.7462   YZZZ    -137.2891   ZZZZ   -4793.2383
 -----------------------------------------------------------------
 Calculating analytic gradient of the SCF energy
 Gradient of SCF Energy
            1           2           3           4           5           6
    1  -0.0003392   0.0001682  -0.0000736  -0.0001284   0.0001426   0.0003511
    2  -0.0000006  -0.0000104  -0.0000474  -0.0000289   0.0000755  -0.0000156
    3   0.0001088  -0.0000263   0.0000118  -0.0000464   0.0000632  -0.0002731
            7           8           9          10          11          12
    1  -0.0002322  -0.0000980  -0.0001009   0.0001988   0.0001323   0.0001785
    2  -0.0000249   0.0000641  -0.0000492   0.0000307   0.0000928  -0.0000501
    3   0.0000309   0.0003081   0.0000965  -0.0001047   0.0000337  -0.0000764
           13          14          15          16          17          18
    1  -0.0000577   0.0000065   0.0000027   0.0000117  -0.0001904   0.0001002
    2   0.0000351  -0.0000010   0.0000908  -0.0000466  -0.0000060  -0.0000089
    3   0.0000577  -0.0000091  -0.0000426  -0.0000336   0.0001025  -0.0000797
           19          20          21          22
    1  -0.0000202   0.0000267  -0.0000763  -0.0000026
    2  -0.0001117   0.0000459  -0.0000295  -0.0000042
    3   0.0000227  -0.0000528  -0.0001231   0.0000320
 Max gradient component =       3.511E-04
 RMS gradient           =       1.130E-04
 Gradient time:  CPU 333.73 s  wall 333.74 s
 Geometry Optimization Parameters
   NAtoms,    NIC,     NZ,  NCons,   NDum,   NFix, NCnnct, MaxDiis
       22     155      22       0       0       0       0       0

 Cartesian Hessian Update
 Hessian updated using BFGS update


** GEOMETRY OPTIMIZATION IN DELOCALIZED INTERNAL COORDINATES **
   Searching for a Minimum

   Optimization Cycle:   8

                       Coordinates (Angstroms)
     ATOM                X               Y               Z
      1  C         0.0081010974    0.0111704094   -0.0009086358
      2  C        -0.0223682148    0.4145500990    1.3400276085
      3  Cl        1.4651607037    0.8987089250    2.1093544618
      4  C        -1.2200985990    0.4360482309    2.0656530612
      5  Cl       -1.2306098752    0.9389841881    3.7267371656
      6  C        -2.4123844121    0.0454573973    1.4406705709
      7  Cl       -3.9027451294    0.0623361181    2.3304130869
      8  C        -2.4036872803   -0.3599983242    0.0992343495
      9  Cl       -3.8793740421   -0.8456195225   -0.6743900759
     10  C        -1.1946634037   -0.3718388966   -0.6079808137
     11  Cl       -1.1706773300   -0.8745181366   -2.2773203443
     12  C         1.2921860241   -0.0185936989   -0.7655759889
     13  C         2.0971402001   -1.1546403368   -0.7328311877
     14  H         1.8073435781   -2.0200417674   -0.1516554937
     15  C         3.2874464926   -1.1892446722   -1.4509604061
     16  Cl        4.2522607233   -2.6423488182   -1.3773470922
     17  C         3.6997384441   -0.0888820098   -2.2150568797
     18  Cl        5.1859114563   -0.1318162587   -3.1106847229
     19  C         2.8789652568    1.0477111003   -2.2359975833
     20  Cl        3.3259230203    2.4577000621   -3.1643495257
     21  C         1.6875079144    1.0835209376   -1.5199853189
     22  H         1.0760564987    1.9753154567   -1.5579467088
   Point Group: c1    Number of degrees of freedom:    60


   Energy is  -4140.356310275

 Hessian updated using BFGS update

 60 Hessian modes will be used to form the next step
  Hessian Eigenvalues:
     0.002752    0.019223    0.019290    0.023092    0.023234    0.023403
     0.023697    0.023722    0.023931    0.024026    0.024081    0.024099
     0.024111    0.024119    0.024144    0.024194    0.024290    0.024935
     0.028028    0.157680    0.160017    0.225916    0.227394    0.234825
     0.245415    0.249963    0.249987    0.249993    0.249999    0.250000
     0.250000    0.250000    0.250157    0.250878    0.261954    0.285663
     0.294396    0.298784    0.301033    0.301033    0.301073    0.301185
     0.301254    0.305432    0.341535    0.352708    0.356679    0.358764
     0.424015    0.432137    0.434631    0.438608    0.467813    0.469791
     0.473440    0.477142    0.478207    0.483647    0.489705    0.538216

 Minimum search - taking simple RFO step
 Searching for Lamda that Minimizes Along All modes
 Value Taken    Lamda =  -0.00000573
 Step Taken.  Stepsize is  0.029832

                             Maximum     Tolerance    Cnvgd?
         Gradient           0.000613      0.000300      NO
         Displacement       0.023607      0.001200      NO
         Energy change     -0.000028      0.000001      NO


 New Cartesian Coordinates Obtained by Inverse Iteration

 Displacement from previous Coordinates is:  0.103446
 ----------------------------------------------------------------
             Standard Nuclear Orientation (Angstroms)
    I     Atom           X                Y                Z
 ----------------------------------------------------------------
    1      C       0.0081818489     0.0105349909    -0.0012027648
    2      C      -0.0236377613     0.4218313306     1.3373833706
    3      Cl      1.4627910575     0.9150711934     2.1032797044
    4      C      -1.2212640709     0.4430197370     2.0633114171
    5      Cl     -1.2341192101     0.9536860067     3.7220139435
    6      C      -2.4126838586     0.0456283153     1.4409449147
    7      Cl     -3.9019266998     0.0636228161     2.3317751407
    8      C      -2.4027822757    -0.3670535540     0.1014609972
    9      Cl     -3.8768971532    -0.8591835592    -0.6710338091
   10      C      -1.1938330749    -0.3801362395    -0.6055090597
   11      Cl     -1.1701666852    -0.8930991352    -2.2717960208
   12      C       1.2920894751    -0.0188895778    -0.7657160838
   13      C       2.0931837281    -1.1579758593    -0.7401283673
   14      H       1.8001299111    -2.0262083580    -0.1648087001
   15      C       3.2837147475    -1.1922755878    -1.4579196765
   16      Cl      4.2435071497    -2.6489448389    -1.3919751662
   17      C       3.7000524387    -0.0886784869    -2.2152481995
   18      Cl      5.1857123022    -0.1316040476    -3.1115014162
   19      C       2.8834748119     1.0511243008    -2.2287816625
   20      Cl      3.3350595735     2.4654130783    -3.1480570647
   21      C       1.6921926733     1.0867901031    -1.5124257506
   22      H       1.0843541956     1.9812878547    -1.5449662197
 ----------------------------------------------------------------
 Nuclear Repulsion Energy =        2643.87885995 hartrees
 There are      105 alpha and      105 beta electrons
 Applying Cartesian multipole field
    Component          Value
    ---------          -----
     (2,0,0)        1.00000E-12
     (0,2,0)        2.00000E-11
     (0,0,2)       -3.00000E-11
 Nucleus-field energy     =    -0.0000000786 hartrees
 Requested basis set is 6-311++G(d,p)
 There are 186 shells and 518 basis functions
 A cutoff of  1.0D-15 yielded  12175 shell pairs
 There are    106382 function pairs (    114289 Cartesian)
 Smallest overlap matrix eigenvalue = 1.10E-07
 Linear dependence detected in AO basis
 Number of orthogonalized atomic orbitals = 512
 Maximum deviation from orthogonality = 5.064E-10
 Guess from superposition of atomic densities
 Warning:  Energy on first SCF cycle will be non-variational
 SAD guess density has 210.000000 electrons

 -----------------------------------------------------------------------
  General SCF calculation program by
  Eric Jon Sundstrom, Paul Horn, Yuezhi Mao, Dmitri Zuev, Alec White,
  David Stuck, Shaama M.S., Shane Yost, Joonho Lee, David Small,
  Daniel Levine, Susi Lehtola, Hugh Burton, Evgeny Epifanovsky,
  Bang C. Huynh
 -----------------------------------------------------------------------
 Exchange:     0.2000 Hartree-Fock + 0.0800 Slater + 0.7200 B88
 Correlation:  0.1900 VWN1RPA + 0.8100 LYP
 Using SG-1 standard quadrature grid
 A restricted SCF calculation will be
 performed using DIIS
 SCF converges when DIIS error is below 1.0e-08
 ---------------------------------------
  Cycle       Energy         DIIS error
 ---------------------------------------
    1   -4145.0577595358      2.66e-02  
    2   -4140.2560271080      1.74e-03  
    3   -4140.1494915239      2.36e-03  
    4   -4140.3339484076      7.74e-04  
    5   -4140.3540262549      2.62e-04  
    6   -4140.3560570899      8.93e-05  
    7   -4140.3562968750      2.28e-05  
    8   -4140.3563109374      8.44e-06  
    9   -4140.3563131086      2.84e-06  
   10   -4140.3563133511      8.02e-07  
   11   -4140.3563133711      1.78e-07  
   12   -4140.3563133715      8.74e-08  
   13   -4140.3563133721      2.48e-08  
   14   -4140.3563133718      8.88e-09  Convergence criterion met
 ---------------------------------------
 SCF time:   CPU 904.04s  wall 904.00s 
 SCF   energy in the final basis set =    -4140.3563133718
 Total energy in the final basis set =    -4140.3563133718

 --------------------------------------------------------------

                    Orbital Energies (a.u.)
 --------------------------------------------------------------

 Alpha MOs
 -- Occupied --
********-101.5876-101.5875-101.5865-101.5864-101.5787-101.5775-101.5774
-10.2930 -10.2901 -10.2900 -10.2890 -10.2890 -10.2783 -10.2758 -10.2757
-10.2503 -10.2349 -10.2201 -10.2200  -9.5032  -9.5023  -9.5021  -9.5012
 -9.5011  -9.4933  -9.4921  -9.4920  -7.2683  -7.2674  -7.2671  -7.2662
 -7.2660  -7.2583  -7.2581  -7.2571  -7.2570  -7.2570  -7.2570  -7.2569
 -7.2562  -7.2561  -7.2561  -7.2560  -7.2552  -7.2552  -7.2481  -7.2474
 -7.2469  -7.2467  -7.2462  -7.2461  -0.9784  -0.9532  -0.9326  -0.9233
 -0.9018  -0.8871  -0.8833  -0.8748  -0.8592  -0.8451  -0.7933  -0.7667
 -0.7533  -0.7489  -0.6700  -0.6437  -0.6400  -0.6204  -0.5690  -0.5549
 -0.5380  -0.5319  -0.5028  -0.4901  -0.4804  -0.4766  -0.4749  -0.4673
 -0.4558  -0.4527  -0.4405  -0.4191  -0.4180  -0.4176  -0.4005  -0.3886
 -0.3702  -0.3696  -0.3661  -0.3657  -0.3621  -0.3539  -0.3534  -0.3431
 -0.3426  -0.3401  -0.3351  -0.3216  -0.3195  -0.2830  -0.2770  -0.2745
 -0.2745
 -- Virtual --
 -0.0714  -0.0709  -0.0657  -0.0592  -0.0546  -0.0395  -0.0148  -0.0130
 -0.0028   0.0076   0.0122   0.0128   0.0181   0.0206   0.0220   0.0239
  0.0305   0.0450   0.0465   0.0522   0.0571   0.0605   0.0633   0.0664
  0.0678   0.0703   0.0763   0.0779   0.0823   0.0837   0.0851   0.0868
  0.0919   0.0939   0.0948   0.1043   0.1051   0.1101   0.1104   0.1156
  0.1183   0.1192   0.1236   0.1256   0.1278   0.1335   0.1343   0.1359
  0.1388   0.1498   0.1508   0.1521   0.1552   0.1599   0.1625   0.1703
  0.1734   0.1755   0.1767   0.1774   0.1795   0.1811   0.1913   0.1945
  0.1960   0.1989   0.2012   0.2127   0.2162   0.2167   0.2272   0.2280
  0.2353   0.2367   0.2388   0.2432   0.2466   0.2500   0.2503   0.2527
  0.2586   0.2623   0.2638   0.2644   0.2686   0.2700   0.2771   0.2819
  0.2860   0.2860   0.2875   0.2885   0.2933   0.2976   0.2997   0.3114
  0.3120   0.3317   0.3320   0.3467   0.3497   0.3792   0.4151   0.4217
  0.4227   0.4268   0.4271   0.4318   0.4332   0.4445   0.4503   0.4508
  0.4519   0.4562   0.4581   0.4607   0.4637   0.4712   0.4749   0.4776
  0.4826   0.4864   0.4869   0.4923   0.5013   0.5063   0.5105   0.5207
  0.5436   0.5559   0.5578   0.5674   0.5694   0.5791   0.5811   0.5946
  0.5974   0.6006   0.6081   0.6090   0.6178   0.6181   0.6269   0.6338
  0.6416   0.6454   0.6520   0.6553   0.6574   0.6686   0.6829   0.6864
  0.6914   0.7117   0.7279   0.7521   0.7724   0.7736   0.7846   0.7849
  0.8176   0.8190   0.8192   0.8268   0.8279   0.8294   0.8333   0.8338
  0.8365   0.8418   0.8450   0.8457   0.8466   0.8468   0.8509   0.8547
  0.8580   0.8593   0.8620   0.8625   0.8751   0.8801   0.8903   0.8927
  0.8977   0.9044   0.9096   0.9115   0.9160   0.9199   0.9298   0.9326
  0.9347   0.9401   0.9434   0.9515   0.9525   0.9571   0.9623   0.9706
  0.9723   0.9845   1.0023   1.0213   1.0276   1.0289   1.0369   1.0533
  1.0714   1.0794   1.0836   1.0949   1.1188   1.1272   1.1673   1.1783
  1.1820   1.1940   1.2099   1.2285   1.2447   1.2505   1.2598   1.2648
  1.2669   1.2778   1.2815   1.2846   1.2874   1.2899   1.2949   1.3035
  1.3328   1.3465   1.3529   1.3760   1.3851   1.3915   1.4497   1.4621
  1.4842   1.5196   1.5544   1.5730   1.5813   1.5902   1.6260   1.6384
  1.6515   1.6748   1.6799   1.7024   1.7326   1.7480   1.7653   1.7965
  1.7987   1.8000   1.8118   1.8347   1.8425   1.8485   1.8574   1.8824
  1.9028   1.9392   1.9441   1.9627   1.9638   1.9748   2.0734   2.0933
  2.1021   2.1074   2.1123   2.1723   2.2188   2.2233   2.2264   2.2286
  2.2311   2.2472   2.2522   2.2553   2.2697   2.2706   2.2750   2.2873
  2.2991   2.3190   2.3283   2.3327   2.3386   2.3804   2.3995   2.4068
  2.4135   2.4201   2.4357   2.4418   2.4503   2.4720   2.4884   2.5158
  2.5198   2.5464   2.5471   2.5686   2.6044   2.6195   2.6309   2.6313
  2.6565   2.6600   2.6813   2.7209   2.7222   2.7261   2.7448   2.7652
  2.8138   2.8182   2.8346   2.8749   2.8889   2.9554   2.9826   3.0453
  3.0577   3.0861   3.1092   3.1165   3.1182   3.1247   3.1456   3.1622
  3.2044   3.2174   3.2279   3.2761   3.3342   3.4146   3.5000   3.5063
  3.6432   3.6797   3.6998   3.7613   3.8758   3.9046   4.0067   4.0859
  4.2840   4.7945   4.8071   9.7302   9.7513   9.7774   9.7885   9.8026
  9.8083   9.8091   9.8373  23.2667  23.4642  23.7614  23.8041  23.8327
 23.8719  23.9124  23.9174  23.9566  24.0221  24.0331  24.1420  25.7617
 25.7711  25.7835  25.8098  25.8518  25.8688  25.8887  25.9519  26.0794
 26.0842  26.0945  26.1047  26.1723  26.1890  26.2612  26.3541  26.4338
 26.5075  26.5392  26.6299  26.7514  26.7566  26.8528  27.0887 215.7204
215.7426 215.7722 215.7840 215.8015 215.8082 215.8089 215.8453
 --------------------------------------------------------------

          Ground-State Mulliken Net Atomic Charges

     Atom                 Charge (a.u.)
  ----------------------------------------
      1 C                    -1.185640
      2 C                    -1.098482
      3 Cl                    0.645284
      4 C                     0.138391
      5 Cl                    0.629191
      6 C                    -0.024881
      7 Cl                    0.685626
      8 C                     0.108494
      9 Cl                    0.629182
     10 C                    -1.121665
     11 Cl                    0.650579
     12 C                     0.324835
     13 C                    -0.849841
     14 H                     0.239371
     15 C                    -0.357749
     16 Cl                    0.618692
     17 C                    -0.359139
     18 Cl                    0.612243
     19 C                    -0.350087
     20 Cl                    0.617373
     21 C                    -0.791632
     22 H                     0.239856
  ----------------------------------------
  Sum of atomic charges =     0.000000

 -----------------------------------------------------------------
                    Cartesian Multipole Moments
 -----------------------------------------------------------------
    Charge (ESU x 10^10)
                 0.0000
    Dipole Moment (Debye)
         X      -1.0325      Y       0.0320      Z       0.6244
       Tot       1.2070
    Quadrupole Moments (Debye-Ang)
        XX    -176.1530     XY      -0.3148     YY    -168.0227
        XZ       3.5580     YZ      -0.9543     ZZ    -172.3057
    Octopole Moments (Debye-Ang^2)
       XXX    -318.3509    XXY       1.9077    XYY     -96.1542
       YYY       7.7353    XXZ      72.3103    XYZ      -0.9390
       YYZ      57.6696    XZZ    -106.6054    YZZ       3.9542
       ZZZ     182.2317
    Hexadecapole Moments (Debye-Ang^3)
      XXXX   -8953.9882   XXXY      15.9036   XXYY   -1777.1800
      XYYY     -10.8948   YYYY   -1624.5484   XXXZ    1952.5168
      XXYZ     -47.7392   XYYZ     653.8555   YYYZ    -196.1984
      XXZZ   -2289.4870   XYZZ       8.9770   YYZZ   -1076.6351
      XZZZ    1949.6912   YZZZ    -144.8834   ZZZZ   -4781.6431
 -----------------------------------------------------------------
 Calculating analytic gradient of the SCF energy
 Gradient of SCF Energy
            1           2           3           4           5           6
    1   0.0000052   0.0001244   0.0000021  -0.0000980  -0.0000435   0.0001409
    2   0.0000087   0.0000108  -0.0000209  -0.0000378   0.0000302   0.0000175
    3   0.0000478   0.0000050  -0.0000557  -0.0000329   0.0000555  -0.0000203
            7           8           9          10          11          12
    1  -0.0000116   0.0000096   0.0000074   0.0000002  -0.0000793  -0.0000160
    2   0.0000456   0.0000271  -0.0000521  -0.0000136   0.0000157  -0.0000001
    3   0.0001345   0.0000853  -0.0000730  -0.0000771   0.0000346   0.0000155
           13          14          15          16          17          18
    1  -0.0000081   0.0000118   0.0000456  -0.0000247  -0.0001229   0.0000601
    2   0.0000175  -0.0000169   0.0000088  -0.0000218  -0.0000174  -0.0000115
    3   0.0000402  -0.0000167  -0.0000481   0.0000006   0.0000498  -0.0000660
           19          20          21          22
    1  -0.0000002  -0.0000261   0.0000099   0.0000131
    2  -0.0000125   0.0000139  -0.0000035   0.0000123
    3  -0.0000135  -0.0000204  -0.0000510   0.0000062
 Max gradient component =       1.409E-04
 RMS gradient           =       4.766E-05
 Gradient time:  CPU 334.02 s  wall 334.03 s
 Geometry Optimization Parameters
   NAtoms,    NIC,     NZ,  NCons,   NDum,   NFix, NCnnct, MaxDiis
       22     155      22       0       0       0       0       0

 Cartesian Hessian Update
 Hessian updated using BFGS update


** GEOMETRY OPTIMIZATION IN DELOCALIZED INTERNAL COORDINATES **
   Searching for a Minimum

   Optimization Cycle:   9

                       Coordinates (Angstroms)
     ATOM                X               Y               Z
      1  C         0.0081818489    0.0105349909   -0.0012027648
      2  C        -0.0236377613    0.4218313306    1.3373833706
      3  Cl        1.4627910575    0.9150711934    2.1032797044
      4  C        -1.2212640709    0.4430197370    2.0633114171
      5  Cl       -1.2341192101    0.9536860067    3.7220139435
      6  C        -2.4126838586    0.0456283153    1.4409449147
      7  Cl       -3.9019266998    0.0636228161    2.3317751407
      8  C        -2.4027822757   -0.3670535540    0.1014609972
      9  Cl       -3.8768971532   -0.8591835592   -0.6710338091
     10  C        -1.1938330749   -0.3801362395   -0.6055090597
     11  Cl       -1.1701666852   -0.8930991352   -2.2717960208
     12  C         1.2920894751   -0.0188895778   -0.7657160838
     13  C         2.0931837281   -1.1579758593   -0.7401283673
     14  H         1.8001299111   -2.0262083580   -0.1648087001
     15  C         3.2837147475   -1.1922755878   -1.4579196765
     16  Cl        4.2435071497   -2.6489448389   -1.3919751662
     17  C         3.7000524387   -0.0886784869   -2.2152481995
     18  Cl        5.1857123022   -0.1316040476   -3.1115014162
     19  C         2.8834748119    1.0511243008   -2.2287816625
     20  Cl        3.3350595735    2.4654130783   -3.1480570647
     21  C         1.6921926733    1.0867901031   -1.5124257506
     22  H         1.0843541956    1.9812878547   -1.5449662197
   Point Group: c1    Number of degrees of freedom:    60


   Energy is  -4140.356313372

 Hessian updated using BFGS update

 59 Hessian modes will be used to form the next step
  Hessian Eigenvalues:
     0.002683    0.019125    0.019327    0.021257    0.023253    0.023288
     0.023637    0.023710    0.023815    0.023966    0.024030    0.024099
     0.024106    0.024117    0.024125    0.024161    0.024225    0.024387
     0.028097    0.158182    0.159905    0.222508    0.228465    0.234815
     0.244835    0.249452    0.249970    0.249995    0.249999    0.250000
     0.250011    0.250258    0.251104    0.262146    0.288937    0.295294
     0.300654    0.301032    0.301033    0.301067    0.301229    0.301798
     0.341393    0.350725    0.356677    0.357848    0.362835    0.424700
     0.432144    0.434654    0.441679    0.467694    0.470213    0.473439
     0.476966    0.478207    0.487749    0.519160    0.535965

 Minimum search - taking simple RFO step
 Searching for Lamda that Minimizes Along All modes
 Value Taken    Lamda =   0.00000000
 Step Taken.  Stepsize is  0.003634

                             Maximum     Tolerance    Cnvgd?
         Gradient           0.000401      0.000300      NO
         Displacement       0.002697      0.001200      NO
         Energy change     -0.000003      0.000001      NO


 New Cartesian Coordinates Obtained by Inverse Iteration

 Displacement from previous Coordinates is:  0.006341
 ----------------------------------------------------------------
             Standard Nuclear Orientation (Angstroms)
    I     Atom           X                Y                Z
 ----------------------------------------------------------------
    1      C       0.0082982861     0.0103265396    -0.0010628482
    2      C      -0.0237794142     0.4221891542     1.3373718500
    3      Cl      1.4624204610     0.9160675853     2.1034829910
    4      C      -1.2213153568     0.4432365361     2.0633099194
    5      Cl     -1.2337166076     0.9535133837     3.7220450119
    6      C      -2.4128048000     0.0458443383     1.4408591348
    7      Cl     -3.9023040832     0.0636897499     2.3309394767
    8      C      -2.4027408589    -0.3669610325     0.1014216059
    9      Cl     -3.8772853689    -0.8579705086    -0.6707723509
   10      C      -1.1936309846    -0.3807403852    -0.6052578185
   11      Cl     -1.1693140918    -0.8949397878    -2.2712144435
   12      C       1.2921730217    -0.0190625006    -0.7655928972
   13      C       2.0931485682    -1.1582498911    -0.7404527914
   14      H       1.8000336547    -2.0265209168    -0.1652293026
   15      C       3.2836769075    -1.1923633083    -1.4582360959
   16      Cl      4.2436427028    -2.6489173285    -1.3927524607
   17      C       3.7000635759    -0.0885764956    -2.2153128458
   18      Cl      5.1854551594    -0.1313660796    -3.1117213485
   19      C       2.8834927464     1.0512379490    -2.2285081502
   20      Cl      3.3350758865     2.4655595722    -3.1476619478
   21      C       1.6922816314     1.0867970918    -1.5119962897
   22      H       1.0842620878     1.9811668173    -1.5445588722
 ----------------------------------------------------------------
 Nuclear Repulsion Energy =        2643.90517830 hartrees
 There are      105 alpha and      105 beta electrons
 Applying Cartesian multipole field
    Component          Value
    ---------          -----
     (2,0,0)        1.00000E-12
     (0,2,0)        2.00000E-11
     (0,0,2)       -3.00000E-11
 Nucleus-field energy     =    -0.0000000785 hartrees
 Requested basis set is 6-311++G(d,p)
 There are 186 shells and 518 basis functions
 A cutoff of  1.0D-15 yielded  12175 shell pairs
 There are    106382 function pairs (    114289 Cartesian)
 Smallest overlap matrix eigenvalue = 1.10E-07
 Linear dependence detected in AO basis
 Number of orthogonalized atomic orbitals = 512
 Maximum deviation from orthogonality = 5.961E-10
 Guess from superposition of atomic densities
 Warning:  Energy on first SCF cycle will be non-variational
 SAD guess density has 210.000000 electrons

 -----------------------------------------------------------------------
  General SCF calculation program by
  Eric Jon Sundstrom, Paul Horn, Yuezhi Mao, Dmitri Zuev, Alec White,
  David Stuck, Shaama M.S., Shane Yost, Joonho Lee, David Small,
  Daniel Levine, Susi Lehtola, Hugh Burton, Evgeny Epifanovsky,
  Bang C. Huynh
 -----------------------------------------------------------------------
 Exchange:     0.2000 Hartree-Fock + 0.0800 Slater + 0.7200 B88
 Correlation:  0.1900 VWN1RPA + 0.8100 LYP
 Using SG-1 standard quadrature grid
 A restricted SCF calculation will be
 performed using DIIS
 SCF converges when DIIS error is below 1.0e-08
 ---------------------------------------
  Cycle       Energy         DIIS error
 ---------------------------------------
    1   -4145.0581783928      2.66e-02  
    2   -4140.2560208860      1.74e-03  
    3   -4140.1494610959      2.36e-03  
    4   -4140.3339466242      7.74e-04  
    5   -4140.3540263971      2.62e-04  
    6   -4140.3560575517      8.93e-05  
    7   -4140.3562973283      2.28e-05  
    8   -4140.3563113914      8.44e-06  
    9   -4140.3563135624      2.84e-06  
   10   -4140.3563138049      8.02e-07  
   11   -4140.3563138242      1.78e-07  
   12   -4140.3563138254      8.74e-08  
   13   -4140.3563138255      2.48e-08  
   14   -4140.3563138256      8.88e-09  Convergence criterion met
 ---------------------------------------
 SCF time:   CPU 903.95s  wall 904.00s 
 SCF   energy in the final basis set =    -4140.3563138256
 Total energy in the final basis set =    -4140.3563138256

 --------------------------------------------------------------

                    Orbital Energies (a.u.)
 --------------------------------------------------------------

 Alpha MOs
 -- Occupied --
********-101.5876-101.5875-101.5865-101.5864-101.5787-101.5775-101.5774
-10.2930 -10.2901 -10.2900 -10.2890 -10.2890 -10.2783 -10.2758 -10.2757
-10.2503 -10.2349 -10.2201 -10.2200  -9.5032  -9.5023  -9.5021  -9.5012
 -9.5011  -9.4933  -9.4921  -9.4920  -7.2683  -7.2674  -7.2671  -7.2662
 -7.2660  -7.2583  -7.2581  -7.2571  -7.2570  -7.2570  -7.2569  -7.2569
 -7.2562  -7.2561  -7.2561  -7.2560  -7.2552  -7.2552  -7.2481  -7.2474
 -7.2469  -7.2467  -7.2462  -7.2461  -0.9784  -0.9532  -0.9326  -0.9233
 -0.9018  -0.8871  -0.8833  -0.8749  -0.8592  -0.8451  -0.7933  -0.7667
 -0.7533  -0.7489  -0.6700  -0.6437  -0.6400  -0.6204  -0.5690  -0.5549
 -0.5380  -0.5319  -0.5028  -0.4901  -0.4804  -0.4766  -0.4749  -0.4673
 -0.4558  -0.4527  -0.4405  -0.4191  -0.4180  -0.4176  -0.4005  -0.3886
 -0.3702  -0.3696  -0.3661  -0.3657  -0.3621  -0.3539  -0.3534  -0.3431
 -0.3426  -0.3401  -0.3351  -0.3216  -0.3195  -0.2830  -0.2770  -0.2745
 -0.2745
 -- Virtual --
 -0.0714  -0.0708  -0.0657  -0.0592  -0.0546  -0.0395  -0.0148  -0.0130
 -0.0028   0.0076   0.0122   0.0128   0.0182   0.0206   0.0220   0.0239
  0.0306   0.0450   0.0465   0.0522   0.0571   0.0605   0.0633   0.0664
  0.0678   0.0703   0.0763   0.0779   0.0823   0.0837   0.0851   0.0868
  0.0919   0.0939   0.0948   0.1043   0.1051   0.1101   0.1104   0.1156
  0.1183   0.1192   0.1236   0.1256   0.1278   0.1335   0.1343   0.1359
  0.1388   0.1498   0.1508   0.1521   0.1552   0.1599   0.1625   0.1703
  0.1734   0.1755   0.1767   0.1774   0.1795   0.1811   0.1913   0.1945
  0.1960   0.1989   0.2012   0.2127   0.2162   0.2167   0.2272   0.2280
  0.2353   0.2367   0.2388   0.2432   0.2466   0.2500   0.2503   0.2527
  0.2586   0.2623   0.2638   0.2644   0.2686   0.2700   0.2771   0.2819
  0.2860   0.2860   0.2875   0.2886   0.2933   0.2976   0.2997   0.3114
  0.3120   0.3317   0.3320   0.3467   0.3497   0.3792   0.4151   0.4217
  0.4227   0.4268   0.4271   0.4318   0.4332   0.4445   0.4503   0.4508
  0.4519   0.4562   0.4581   0.4607   0.4637   0.4711   0.4749   0.4776
  0.4826   0.4864   0.4869   0.4924   0.5013   0.5062   0.5105   0.5207
  0.5436   0.5559   0.5578   0.5674   0.5694   0.5791   0.5811   0.5946
  0.5974   0.6006   0.6081   0.6090   0.6179   0.6181   0.6270   0.6338
  0.6416   0.6453   0.6520   0.6553   0.6574   0.6687   0.6829   0.6864
  0.6915   0.7117   0.7279   0.7522   0.7724   0.7735   0.7845   0.7850
  0.8176   0.8190   0.8192   0.8267   0.8279   0.8294   0.8333   0.8337
  0.8365   0.8418   0.8450   0.8457   0.8466   0.8469   0.8508   0.8547
  0.8580   0.8593   0.8619   0.8625   0.8751   0.8801   0.8904   0.8927
  0.8977   0.9044   0.9096   0.9116   0.9160   0.9199   0.9298   0.9326
  0.9347   0.9401   0.9434   0.9515   0.9525   0.9571   0.9623   0.9706
  0.9723   0.9845   1.0023   1.0213   1.0276   1.0289   1.0369   1.0532
  1.0715   1.0794   1.0836   1.0949   1.1188   1.1272   1.1674   1.1783
  1.1820   1.1940   1.2099   1.2285   1.2447   1.2506   1.2598   1.2648
  1.2669   1.2778   1.2815   1.2846   1.2874   1.2899   1.2949   1.3036
  1.3329   1.3466   1.3529   1.3760   1.3851   1.3915   1.4497   1.4621
  1.4842   1.5196   1.5544   1.5730   1.5813   1.5901   1.6260   1.6385
  1.6515   1.6748   1.6799   1.7024   1.7325   1.7480   1.7653   1.7965
  1.7987   1.8000   1.8118   1.8347   1.8425   1.8485   1.8574   1.8824
  1.9028   1.9392   1.9441   1.9627   1.9638   1.9748   2.0735   2.0933
  2.1021   2.1074   2.1123   2.1724   2.2188   2.2233   2.2264   2.2286
  2.2311   2.2472   2.2522   2.2552   2.2697   2.2706   2.2750   2.2873
  2.2991   2.3190   2.3284   2.3327   2.3386   2.3804   2.3995   2.4068
  2.4136   2.4201   2.4357   2.4418   2.4504   2.4720   2.4884   2.5158
  2.5198   2.5465   2.5472   2.5686   2.6044   2.6195   2.6309   2.6313
  2.6565   2.6600   2.6813   2.7209   2.7222   2.7261   2.7448   2.7652
  2.8138   2.8182   2.8346   2.8750   2.8889   2.9554   2.9826   3.0454
  3.0577   3.0861   3.1092   3.1165   3.1182   3.1247   3.1457   3.1622
  3.2044   3.2175   3.2278   3.2763   3.3342   3.4146   3.5000   3.5064
  3.6433   3.6797   3.6998   3.7613   3.8758   3.9046   4.0068   4.0859
  4.2840   4.7945   4.8071   9.7302   9.7513   9.7774   9.7885   9.8027
  9.8083   9.8092   9.8373  23.2668  23.4643  23.7613  23.8042  23.8327
 23.8718  23.9125  23.9174  23.9566  24.0221  24.0331  24.1421  25.7617
 25.7712  25.7835  25.8098  25.8518  25.8688  25.8887  25.9519  26.0795
 26.0842  26.0946  26.1048  26.1723  26.1891  26.2612  26.3541  26.4338
 26.5076  26.5392  26.6300  26.7514  26.7567  26.8529  27.0887 215.7204
215.7426 215.7723 215.7841 215.8016 215.8082 215.8089 215.8454
 --------------------------------------------------------------

          Ground-State Mulliken Net Atomic Charges

     Atom                 Charge (a.u.)
  ----------------------------------------
      1 C                    -1.185511
      2 C                    -1.098619
      3 Cl                    0.645390
      4 C                     0.138073
      5 Cl                    0.629067
      6 C                    -0.025936
      7 Cl                    0.685671
      8 C                     0.108884
      9 Cl                    0.629200
     10 C                    -1.120923
     11 Cl                    0.650415
     12 C                     0.325001
     13 C                    -0.848351
     14 H                     0.239366
     15 C                    -0.357993
     16 Cl                    0.618669
     17 C                    -0.359434
     18 Cl                    0.612274
     19 C                    -0.350472
     20 Cl                    0.617345
     21 C                    -0.791970
     22 H                     0.239854
  ----------------------------------------
  Sum of atomic charges =     0.000000

 -----------------------------------------------------------------
                    Cartesian Multipole Moments
 -----------------------------------------------------------------
    Charge (ESU x 10^10)
                 0.0000
    Dipole Moment (Debye)
         X      -1.0332      Y       0.0318      Z       0.6246
       Tot       1.2077
    Quadrupole Moments (Debye-Ang)
        XX    -176.1424     XY      -0.3153     YY    -168.0240
        XZ       3.5531     YZ      -0.9553     ZZ    -172.3056
    Octopole Moments (Debye-Ang^2)
       XXX    -318.3840    XXY       1.9023    XYY     -96.1540
       YYY       7.7135    XXZ      72.3028    XYZ      -0.9268
       YYZ      57.6737    XZZ    -106.5756    YZZ       3.9442
       ZZZ     182.2371
    Hexadecapole Moments (Debye-Ang^3)
      XXXX   -8953.5300   XXXY      15.9140   XXYY   -1777.2586
      XYYY     -10.8839   YYYY   -1624.8846   XXXZ    1952.4872
      XXYZ     -47.8737   XYYZ     653.8833   YYYZ    -196.4763
      XXZZ   -2289.4266   XYZZ       8.9935   YYZZ   -1076.6114
      XZZZ    1949.7990   YZZZ    -145.1705   ZZZZ   -4781.2234
 -----------------------------------------------------------------
 Calculating analytic gradient of the SCF energy
 Gradient of SCF Energy
            1           2           3           4           5           6
    1   0.0000273   0.0000478  -0.0000003  -0.0000031   0.0000279   0.0000251
    2  -0.0000032   0.0000220  -0.0000034  -0.0000089   0.0000204   0.0000019
    3   0.0000046   0.0000210  -0.0000062  -0.0000031   0.0000209  -0.0000057
            7           8           9          10          11          12
    1  -0.0000030  -0.0000072  -0.0000106  -0.0000029  -0.0000256  -0.0000244
    2   0.0000067   0.0000153  -0.0000049  -0.0000149   0.0000069   0.0000047
    3   0.0000196   0.0000531   0.0000295  -0.0000315   0.0000173   0.0000063
           13          14          15          16          17          18
    1  -0.0000159   0.0000042   0.0000290  -0.0000146  -0.0000484   0.0000026
    2   0.0000023  -0.0000059  -0.0000023  -0.0000039  -0.0000119  -0.0000095
    3   0.0000078  -0.0000086  -0.0000310  -0.0000106   0.0000108  -0.0000366
           19          20          21          22
    1   0.0000018  -0.0000189   0.0000075   0.0000018
    2  -0.0000019  -0.0000087  -0.0000020   0.0000011
    3  -0.0000217  -0.0000168  -0.0000135  -0.0000057
 Max gradient component =       5.313E-05
 RMS gradient           =       1.825E-05
 Gradient time:  CPU 333.00 s  wall 333.01 s
 Geometry Optimization Parameters
   NAtoms,    NIC,     NZ,  NCons,   NDum,   NFix, NCnnct, MaxDiis
       22     155      22       0       0       0       0       0

 Cartesian Hessian Update
 Hessian updated using BFGS update


** GEOMETRY OPTIMIZATION IN DELOCALIZED INTERNAL COORDINATES **
   Searching for a Minimum

   Optimization Cycle:  10

                       Coordinates (Angstroms)
     ATOM                X               Y               Z
      1  C         0.0082982861    0.0103265396   -0.0010628482
      2  C        -0.0237794142    0.4221891542    1.3373718500
      3  Cl        1.4624204610    0.9160675853    2.1034829910
      4  C        -1.2213153568    0.4432365361    2.0633099194
      5  Cl       -1.2337166076    0.9535133837    3.7220450119
      6  C        -2.4128048000    0.0458443383    1.4408591348
      7  Cl       -3.9023040832    0.0636897499    2.3309394767
      8  C        -2.4027408589   -0.3669610325    0.1014216059
      9  Cl       -3.8772853689   -0.8579705086   -0.6707723509
     10  C        -1.1936309846   -0.3807403852   -0.6052578185
     11  Cl       -1.1693140918   -0.8949397878   -2.2712144435
     12  C         1.2921730217   -0.0190625006   -0.7655928972
     13  C         2.0931485682   -1.1582498911   -0.7404527914
     14  H         1.8000336547   -2.0265209168   -0.1652293026
     15  C         3.2836769075   -1.1923633083   -1.4582360959
     16  Cl        4.2436427028   -2.6489173285   -1.3927524607
     17  C         3.7000635759   -0.0885764956   -2.2153128458
     18  Cl        5.1854551594   -0.1313660796   -3.1117213485
     19  C         2.8834927464    1.0512379490   -2.2285081502
     20  Cl        3.3350758865    2.4655595722   -3.1476619478
     21  C         1.6922816314    1.0867970918   -1.5119962897
     22  H         1.0842620878    1.9811668173   -1.5445588722
   Point Group: c1    Number of degrees of freedom:    60


   Energy is  -4140.356313826

 Hessian updated using BFGS update

 60 Hessian modes will be used to form the next step
  Hessian Eigenvalues:
     0.002722    0.018106    0.019318    0.019399    0.023239    0.023276
     0.023588    0.023713    0.023748    0.023944    0.024031    0.024084
     0.024106    0.024116    0.024123    0.024155    0.024235    0.024391
     0.028235    0.157322    0.159777    0.223496    0.227883    0.234771
     0.241163    0.246162    0.249977    0.249994    0.249999    0.250000
     0.250000    0.250063    0.250643    0.252151    0.265215    0.283502
     0.294330    0.299587    0.301033    0.301037    0.301072    0.301230
     0.301409    0.339029    0.351233    0.356675    0.358330    0.383585
     0.424108    0.432183    0.434630    0.438018    0.467445    0.469757
     0.473425    0.476458    0.477985    0.486887    0.535774    0.548138

 Minimum search - taking simple RFO step
 Searching for Lamda that Minimizes Along All modes
 Value Taken    Lamda =   0.00000000
 Step Taken.  Stepsize is  0.001800

                             Maximum     Tolerance    Cnvgd?
         Gradient           0.000043      0.000300     YES
         Displacement       0.001093      0.001200     YES
         Energy change     -0.000000      0.000001     YES

 Final energy is   -4140.3563138256486     


 ******************************
 **  OPTIMIZATION CONVERGED  **
 ******************************

                       Coordinates (Angstroms)
     ATOM                X               Y               Z
      1  C         0.0082982861    0.0103265396   -0.0010628482
      2  C        -0.0237794142    0.4221891542    1.3373718500
      3  Cl        1.4624204610    0.9160675853    2.1034829910
      4  C        -1.2213153568    0.4432365361    2.0633099194
      5  Cl       -1.2337166076    0.9535133837    3.7220450119
      6  C        -2.4128048000    0.0458443383    1.4408591348
      7  Cl       -3.9023040832    0.0636897499    2.3309394767
      8  C        -2.4027408589   -0.3669610325    0.1014216059
      9  Cl       -3.8772853689   -0.8579705086   -0.6707723509
     10  C        -1.1936309846   -0.3807403852   -0.6052578185
     11  Cl       -1.1693140918   -0.8949397878   -2.2712144435
     12  C         1.2921730217   -0.0190625006   -0.7655928972
     13  C         2.0931485682   -1.1582498911   -0.7404527914
     14  H         1.8000336547   -2.0265209168   -0.1652293026
     15  C         3.2836769075   -1.1923633083   -1.4582360959
     16  Cl        4.2436427028   -2.6489173285   -1.3927524607
     17  C         3.7000635759   -0.0885764956   -2.2153128458
     18  Cl        5.1854551594   -0.1313660796   -3.1117213485
     19  C         2.8834927464    1.0512379490   -2.2285081502
     20  Cl        3.3350758865    2.4655595722   -3.1476619478
     21  C         1.6922816314    1.0867970918   -1.5119962897
     22  H         1.0842620878    1.9811668173   -1.5445588722

Z-matrix Print:
$molecule
0 1
Cl
C  1 1.743675
C  2 1.400547 1 119.803366
C  2 1.400935 1 118.842983 3 179.921055 0
C  4 1.400738 2 118.328607 1 179.961786 0
C  5 1.400543 4 121.283386 2 0.149385 0
C  3 1.401643 2 119.424549 1 179.901338 0
C  4 1.494558 2 120.723691 1 -0.355990 0
C  8 1.392818 4 120.056836 2 -91.306648 0
H  9 1.081986 8 120.674089 4 -0.428360 0
C  9 1.390588 8 120.204573 4 179.546357 0
C  8 1.392886 4 120.349018 2 88.364136 0
H  12 1.081964 8 120.729354 4 0.324772 0
C  12 1.390553 8 120.124982 4 -179.584693 0
C  11 1.401745 9 120.915876 8 0.067677 0
Cl 7 1.735272 3 119.957795 2 -179.814150 0
Cl 3 1.735412 2 120.413624 1 -0.021311 0
Cl 15 1.735444 11 120.917858 9 -179.970908 0
Cl 6 1.735494 5 120.393086 4 179.825539 0
Cl 5 1.743454 4 118.923883 2 -179.844612 0
Cl 11 1.745672 9 118.157946 8 -179.817465 0
Cl 14 1.746161 12 118.168123 8 179.954652 0
$end


 --------------------------------------------------------------

                    Orbital Energies (a.u.)
 --------------------------------------------------------------

 Alpha MOs
 -- Occupied --
********-101.5876-101.5875-101.5865-101.5864-101.5787-101.5775-101.5774
-10.2930 -10.2901 -10.2900 -10.2890 -10.2890 -10.2783 -10.2758 -10.2757
-10.2503 -10.2349 -10.2201 -10.2200  -9.5032  -9.5023  -9.5021  -9.5012
 -9.5011  -9.4933  -9.4921  -9.4920  -7.2683  -7.2674  -7.2671  -7.2662
 -7.2660  -7.2583  -7.2581  -7.2571  -7.2570  -7.2570  -7.2569  -7.2569
 -7.2562  -7.2561  -7.2561  -7.2560  -7.2552  -7.2552  -7.2481  -7.2474
 -7.2469  -7.2467  -7.2462  -7.2461  -0.9784  -0.9532  -0.9326  -0.9233
 -0.9018  -0.8871  -0.8833  -0.8749  -0.8592  -0.8451  -0.7933  -0.7667
 -0.7533  -0.7489  -0.6700  -0.6437  -0.6400  -0.6204  -0.5690  -0.5549
 -0.5380  -0.5319  -0.5028  -0.4901  -0.4804  -0.4766  -0.4749  -0.4673
 -0.4558  -0.4527  -0.4405  -0.4191  -0.4180  -0.4176  -0.4005  -0.3886
 -0.3702  -0.3696  -0.3661  -0.3657  -0.3621  -0.3539  -0.3534  -0.3431
 -0.3426  -0.3401  -0.3351  -0.3216  -0.3195  -0.2830  -0.2770  -0.2745
 -0.2745
 -- Virtual --
 -0.0714  -0.0708  -0.0657  -0.0592  -0.0546  -0.0395  -0.0148  -0.0130
 -0.0028   0.0076   0.0122   0.0128   0.0182   0.0206   0.0220   0.0239
  0.0306   0.0450   0.0465   0.0522   0.0571   0.0605   0.0633   0.0664
  0.0678   0.0703   0.0763   0.0779   0.0823   0.0837   0.0851   0.0868
  0.0919   0.0939   0.0948   0.1043   0.1051   0.1101   0.1104   0.1156
  0.1183   0.1192   0.1236   0.1256   0.1278   0.1335   0.1343   0.1359
  0.1388   0.1498   0.1508   0.1521   0.1552   0.1599   0.1625   0.1703
  0.1734   0.1755   0.1767   0.1774   0.1795   0.1811   0.1913   0.1945
  0.1960   0.1989   0.2012   0.2127   0.2162   0.2167   0.2272   0.2280
  0.2353   0.2367   0.2388   0.2432   0.2466   0.2500   0.2503   0.2527
  0.2586   0.2623   0.2638   0.2644   0.2686   0.2700   0.2771   0.2819
  0.2860   0.2860   0.2875   0.2886   0.2933   0.2976   0.2997   0.3114
  0.3120   0.3317   0.3320   0.3467   0.3497   0.3792   0.4151   0.4217
  0.4227   0.4268   0.4271   0.4318   0.4332   0.4445   0.4503   0.4508
  0.4519   0.4562   0.4581   0.4607   0.4637   0.4711   0.4749   0.4776
  0.4826   0.4864   0.4869   0.4924   0.5013   0.5062   0.5105   0.5207
  0.5436   0.5559   0.5578   0.5674   0.5694   0.5791   0.5811   0.5946
  0.5974   0.6006   0.6081   0.6090   0.6179   0.6181   0.6270   0.6338
  0.6416   0.6453   0.6520   0.6553   0.6574   0.6687   0.6829   0.6864
  0.6915   0.7117   0.7279   0.7522   0.7724   0.7735   0.7845   0.7850
  0.8176   0.8190   0.8192   0.8267   0.8279   0.8294   0.8333   0.8337
  0.8365   0.8418   0.8450   0.8457   0.8466   0.8469   0.8508   0.8547
  0.8580   0.8593   0.8619   0.8625   0.8751   0.8801   0.8904   0.8927
  0.8977   0.9044   0.9096   0.9116   0.9160   0.9199   0.9298   0.9326
  0.9347   0.9401   0.9434   0.9515   0.9525   0.9571   0.9623   0.9706
  0.9723   0.9845   1.0023   1.0213   1.0276   1.0289   1.0369   1.0532
  1.0715   1.0794   1.0836   1.0949   1.1188   1.1272   1.1674   1.1783
  1.1820   1.1940   1.2099   1.2285   1.2447   1.2506   1.2598   1.2648
  1.2669   1.2778   1.2815   1.2846   1.2874   1.2899   1.2949   1.3036
  1.3329   1.3466   1.3529   1.3760   1.3851   1.3915   1.4497   1.4621
  1.4842   1.5196   1.5544   1.5730   1.5813   1.5901   1.6260   1.6385
  1.6515   1.6748   1.6799   1.7024   1.7325   1.7480   1.7653   1.7965
  1.7987   1.8000   1.8118   1.8347   1.8425   1.8485   1.8574   1.8824
  1.9028   1.9392   1.9441   1.9627   1.9638   1.9748   2.0735   2.0933
  2.1021   2.1074   2.1123   2.1724   2.2188   2.2233   2.2264   2.2286
  2.2311   2.2472   2.2522   2.2552   2.2697   2.2706   2.2750   2.2873
  2.2991   2.3190   2.3284   2.3327   2.3386   2.3804   2.3995   2.4068
  2.4136   2.4201   2.4357   2.4418   2.4504   2.4720   2.4884   2.5158
  2.5198   2.5465   2.5472   2.5686   2.6044   2.6195   2.6309   2.6313
  2.6565   2.6600   2.6813   2.7209   2.7222   2.7261   2.7448   2.7652
  2.8138   2.8182   2.8346   2.8750   2.8889   2.9554   2.9826   3.0454
  3.0577   3.0861   3.1092   3.1165   3.1182   3.1247   3.1457   3.1622
  3.2044   3.2175   3.2278   3.2763   3.3342   3.4146   3.5000   3.5064
  3.6433   3.6797   3.6998   3.7613   3.8758   3.9046   4.0068   4.0859
  4.2840   4.7945   4.8071   9.7302   9.7513   9.7774   9.7885   9.8027
  9.8083   9.8092   9.8373  23.2668  23.4643  23.7613  23.8042  23.8327
 23.8718  23.9125  23.9174  23.9566  24.0221  24.0331  24.1421  25.7617
 25.7712  25.7835  25.8098  25.8518  25.8688  25.8887  25.9519  26.0795
 26.0842  26.0946  26.1048  26.1723  26.1891  26.2612  26.3541  26.4338
 26.5076  26.5392  26.6300  26.7514  26.7567  26.8529  27.0887 215.7204
215.7426 215.7723 215.7841 215.8016 215.8082 215.8089 215.8454
 --------------------------------------------------------------

          Ground-State Mulliken Net Atomic Charges

     Atom                 Charge (a.u.)
  ----------------------------------------
      1 C                    -1.185511
      2 C                    -1.098619
      3 Cl                    0.645390
      4 C                     0.138073
      5 Cl                    0.629067
      6 C                    -0.025936
      7 Cl                    0.685671
      8 C                     0.108884
      9 Cl                    0.629200
     10 C                    -1.120923
     11 Cl                    0.650415
     12 C                     0.325001
     13 C                    -0.848351
     14 H                     0.239366
     15 C                    -0.357993
     16 Cl                    0.618669
     17 C                    -0.359434
     18 Cl                    0.612274
     19 C                    -0.350472
     20 Cl                    0.617345
     21 C                    -0.791970
     22 H                     0.239854
  ----------------------------------------
  Sum of atomic charges =     0.000000

 -----------------------------------------------------------------
                    Cartesian Multipole Moments
 -----------------------------------------------------------------
    Charge (ESU x 10^10)
                 0.0000
    Dipole Moment (Debye)
         X      -1.0332      Y       0.0318      Z       0.6246
       Tot       1.2077
    Quadrupole Moments (Debye-Ang)
        XX    -176.1424     XY      -0.3153     YY    -168.0240
        XZ       3.5531     YZ      -0.9553     ZZ    -172.3056
    Octopole Moments (Debye-Ang^2)
       XXX    -318.3840    XXY       1.9023    XYY     -96.1540
       YYY       7.7135    XXZ      72.3028    XYZ      -0.9268
       YYZ      57.6737    XZZ    -106.5756    YZZ       3.9442
       ZZZ     182.2371
    Hexadecapole Moments (Debye-Ang^3)
      XXXX   -8953.5300   XXXY      15.9140   XXYY   -1777.2586
      XYYY     -10.8839   YYYY   -1624.8846   XXXZ    1952.4872
      XXYZ     -47.8737   XYYZ     653.8833   YYYZ    -196.4763
      XXZZ   -2289.4266   XYZZ       8.9935   YYZZ   -1076.6114
      XZZZ    1949.7990   YZZZ    -145.1705   ZZZZ   -4781.2234
 -----------------------------------------------------------------
Archival summary:
1\1\november\OPT\ProcedureUnspecified\BasisUnspecified\l8122\taweetha\ThuJan900:43:472020ThuJan900:43:472020\0\\#,OPT,ProcedureUnspecified,BasisUnspecified,\\0,1\Cl\C,1,1.74368\C,2,1.40055,1,119.803\C,2,1.40093,1,118.843,3,179.921,0\C,4,1.40074,2,118.329,1,179.962,0\C,5,1.40054,4,121.283,2,0.149385,0\C,3,1.40164,2,119.425,1,179.901,0\C,4,1.49456,2,120.724,1,-0.35599,0\C,8,1.39282,4,120.057,2,-91.3066,0\H,9,1.08199,8,120.674,4,-0.42836,0\C,9,1.39059,8,120.205,4,179.546,0\C,8,1.39289,4,120.349,2,88.3641,0\H,12,1.08196,8,120.729,4,0.324772,0\C,12,1.39055,8,120.125,4,-179.585,0\C,11,1.40174,9,120.916,8,0.0676772,0\Cl,7,1.73527,3,119.958,2,-179.814,0\Cl,3,1.73541,2,120.414,1,-0.0213106,0\Cl,15,1.73544,11,120.918,9,-179.971,0\Cl,6,1.73549,5,120.393,4,179.826,0\Cl,5,1.74345,4,118.924,2,-179.845,0\Cl,11,1.74567,9,118.158,8,-179.817,0\Cl,14,1.74616,12,118.168,8,179.955,0\\\@

 Total job time:  12449.93s(wall), 12449.32s(cpu) 
 Thu Jan  9 00:43:47 2020

        *************************************************************
        *                                                           *
        *  Thank you very much for using Q-Chem.  Have a nice day.  *
        *                                                           *
        *************************************************************


 
User input: 2 of 2 
 
                  Welcome to Q-Chem
     A Quantum Leap Into The Future Of Chemistry


 Q-Chem 5.2 (devel), Q-Chem, Inc., Pleasanton, CA (2019)

 Yihan Shao,  Zhengting Gan,  E. Epifanovsky,  A. T. B. Gilbert,  M. Wormit,  
 J. Kussmann,  A. W. Lange,  A. Behn,  Jia Deng,  Xintian Feng,  D. Ghosh,  
 M. Goldey,  P. R. Horn,  L. D. Jacobson,  I. Kaliman,  T. Kus,  A. Landau,  
 Jie Liu,  E. I. Proynov,  R. M. Richard,  R. P. Steele,  E. J. Sundstrom,  
 H. L. Woodcock III,  P. M. Zimmerman,  D. Zuev,  B. Albrecht,  E. Alguire,  
 S. A. Baeppler,  D. Barton,  Z. Benda,  Y. A. Bernard,  E. J. Berquist,  
 K. B. Bravaya,  H. Burton,  D. Casanova,  Chun-Min Chang,  Yunqing Chen,  
 A. Chien,  K. D. Closser,  M. P. Coons,  S. Coriani,  S. Dasgupta,  
 A. L. Dempwolff,  M. Diedenhofen,  Hainam Do,  R. G. Edgar,  Po-Tung Fang,  
 S. Faraji,  S. Fatehi,  Qingguo Feng,  K. D. Fenk,  J. Fosso-Tande,  
 J. Gayvert,  Qinghui Ge,  A. Ghysels,  G. Gidofalvi,  J. Gomes,  
 J. Gonthier,  A. Gunina,  D. Hait,  M. W. D. Hanson-Heine,  
 P. H. P. Harbach,  A. W. Hauser,  M. F. Herbst,  J. E. Herr,  
 E. G. Hohenstein,  Z. C. Holden,  Kerwin Hui,  B. C. Huynh,  T.-C. Jagau,  
 Hyunjun Ji,  B. Kaduk,  K. Khistyaev,  Jaehoon Kim,  P. Klunzinger,  K. Koh,  
 D. Kosenkov,  L. Koulias,  T. Kowalczyk,  C. M. Krauter,  A. Kunitsa,  
 Ka Un Lao,  A. Laurent,  K. V. Lawler,  Joonho Lee,  D. Lefrancois,  
 S. Lehtola,  D. S. Levine,  Yi-Pei Li,  You-Sheng Lin,  Fenglai Liu,  
 E. Livshits,  A. Luenser,  P. Manohar,  E. Mansoor,  S. F. Manzer,  
 Shan-Ping Mao,  Yuezhi Mao,  N. Mardirossian,  A. V. Marenich,  
 T. Markovich,  L. A. Martinez-Martinez,  S. A. Maurer,  N. J. Mayhall,  
 S. C. McKenzie,  J.-M. Mewes,  P. Morgante,  A. F. Morrison,  
 J. W. Mullinax,  K. Nanda,  T. S. Nguyen-Beck,  R. Olivares-Amaya,  
 J. A. Parkhill,  Zheng Pei,  T. M. Perrine,  F. Plasser,  P. Pokhilko,  
 S. Prager,  A. Prociuk,  E. Ramos,  D. R. Rehn,  F. Rob,  M. Scheurer,  
 M. Schneider,  N. Sergueev,  S. M. Sharada,  S. Sharma,  D. W. Small,  
 T. Stauch,  T. Stein,  Yu-Chuan Su,  A. J. W. Thom,  A. Tkatchenko,  
 T. Tsuchimochi,  N. M. Tubman,  L. Vogt,  M. L. Vidal,  O. Vydrov,  
 M. A. Watson,  J. Wenzel,  M. de Wergifosse,  T. A. Wesolowski,  A. White,  
 J. Witte,  A. Yamada,  Jun Yang,  K. Yao,  S. Yeganeh,  S. R. Yost,  
 Zhi-Qiang You,  A. Zech,  Igor Ying Zhang,  Xing Zhang,  Yan Zhao,  
 Ying Zhu,  B. R. Brooks,  G. K. L. Chan,  C. J. Cramer,  M. S. Gordon,  
 W. J. Hehre,  A. Klamt,  M. W. Schmidt,  C. D. Sherrill,  D. G. Truhlar,  
 A. Aspuru-Guzik,  R. Baer,  A. T. Bell,  N. A. Besley,  Jeng-Da Chai,  
 A. E. DePrince, III,  R. A. DiStasio Jr.,  A. Dreuw,  B. D. Dunietz,  
 T. R. Furlani,  Chao-Ping Hsu,  Yousung Jung,  Jing Kong,  D. S. Lambrecht,  
 WanZhen Liang,  C. Ochsenfeld,  V. A. Rassolov,  L. V. Slipchenko,  
 J. E. Subotnik,  T. Van Voorhis,  J. M. Herbert,  A. I. Krylov,  
 P. M. W. Gill,  M. Head-Gordon

 Contributors to earlier versions of Q-Chem not listed above: 
 R. D. Adamson,  B. Austin,  J. Baker,  G. J. O. Beran,  K. Brandhorst,  
 S. T. Brown,  E. F. C. Byrd,  A. K. Chakraborty,  C.-L. Cheng,  
 Siu Hung Chien,  D. M. Chipman,  D. L. Crittenden,  H. Dachsel,  
 R. J. Doerksen,  A. D. Dutoi,  L. Fusti-Molnar,  W. A. Goddard III,  
 A. Golubeva-Zadorozhnaya,  S. R. Gwaltney,  G. Hawkins,  A. Heyden,  
 S. Hirata,  G. Kedziora,  F. J. Keil,  C. Kelley,  Jihan Kim,  R. A. King,  
 R. Z. Khaliullin,  P. P. Korambath,  W. Kurlancheek,  A. M. Lee,  M. S. Lee,  
 S. V. Levchenko,  Ching Yeh Lin,  D. Liotard,  R. C. Lochan,  I. Lotan,  
 P. E. Maslen,  N. Nair,  D. P. O'Neill,  D. Neuhauser,  E. Neuscamman,  
 C. M. Oana,  R. Olson,  B. Peters,  R. Peverati,  P. A. Pieniazek,  
 Y. M. Rhee,  J. Ritchie,  M. A. Rohrdanz,  E. Rosta,  N. J. Russ,  
 H. F. Schaefer III,  N. E. Schultz,  N. Shenvi,  A. C. Simmonett,  A. Sodt,  
 D. Stuck,  K. S. Thanthiriwatte,  V. Vanovschi,  Tao Wang,  A. Warshel,  
 C. F. Williams,  Q. Wu,  X. Xu,  W. Zhang

 Please cite Q-Chem as follows:
 Y. Shao et al., Mol. Phys. 113, 184-215 (2015)
 DOI: 10.1080/00268976.2014.952696

 Q-Chem 5.2.1 for Intel X86 EM64T Linux

 Parts of Q-Chem use Armadillo 8.300.2 (Tropical Shenanigans).
 http://arma.sourceforge.net/

 Q-Chem begins on Thu Jan  9 00:43:47 2020  

Host: 
0

     Scratch files written to /scratch/taweetham/qchem7530//
NAlpha2: 210
NElect   210
Mult     1
The previous job contains 0 fragments, simply inherited here

 Q-Chem warning in module libgen/rem_setup.C, line 2168:

 Setting Thresh to 1e-14


Checking the input file for inconsistencies... 	...done.

--------------------------------------------------------------
User input:
--------------------------------------------------------------

$MOLECULE
READ
$END

$REM
   JOB_TYPE 	FREQUENCY
   BASIS 	6-311++G**
   METHOD	B3LYP
   SCF_GUESS_ALWAYS     TRUE
   S2THRESH     15
   THRESH       15
   MEM_TOTAL    10000
$END

--------------------------------------------------------------
 ----------------------------------------------------------------
             Standard Nuclear Orientation (Angstroms)
    I     Atom           X                Y                Z
 ----------------------------------------------------------------
    1      C       0.6469102581     0.0069444707     0.0120371136
    2      C       1.3708696424     1.2054119149     0.0523586768
    3      Cl      0.5003367714     2.7148036337     0.1118684548
    4      C       2.7713911137     1.2096240543     0.0457804486
    5      Cl      3.6451510053     2.7084117356     0.0917967234
    6      C       3.4650223334    -0.0076227640    -0.0011082059
    7      Cl      5.2002308054    -0.0153528246    -0.0138122734
    8      C       2.7593997379    -1.2181036483    -0.0389926635
    9      Cl      3.6168644834    -2.7258124963    -0.0957691043
   10      C       1.3590032833    -1.1987016650    -0.0322324323
   11      Cl      0.4712397847    -2.6986450960    -0.0817247286
   12      C      -0.8476375042     0.0115805452     0.0089160100
   13      C      -1.5424976671     0.0870053494    -1.1958338456
   14      H      -1.0113624664     0.1496669426    -2.1363985228
   15      C      -2.9330585416     0.0820402909    -1.2029138601
   16      Cl     -3.7493490962     0.1738422153    -2.7432431060
   17      C      -3.6590692115     0.0030331055    -0.0064378836
   18      Cl     -5.3944772563    -0.0039215174    -0.0152617234
   19      C      -2.9446817873    -0.0702009168     1.1978986101
   20      Cl     -3.7784957871    -0.1705699672     2.7288319715
   21      C      -1.5541630582    -0.0661762195     1.2067915833
   22      H      -1.0330812080    -0.1255206582     2.1531515763
 ----------------------------------------------------------------
 Molecular Point Group                 C1    NOp =  1
 Largest Abelian Subgroup              C1    NOp =  1
 Nuclear Repulsion Energy =        2643.90517830 hartrees
 There are      105 alpha and      105 beta electrons
 Requested basis set is 6-311++G(d,p)
 There are 186 shells and 518 basis functions

 Total QAlloc Memory Limit  10000 MB
 Mega-Array Size       188 MB
 MEM_STATIC part       192 MB
 A cutoff of  1.0D-15 yielded  12175 shell pairs
 There are    106382 function pairs (    114289 Cartesian)
 Smallest overlap matrix eigenvalue = 1.10E-07
 Linear dependence detected in AO basis
 Number of orthogonalized atomic orbitals = 512
 Maximum deviation from orthogonality = 2.763E-10
 Guess from superposition of atomic densities
 Warning:  Energy on first SCF cycle will be non-variational
 SAD guess density has 210.000000 electrons

 -----------------------------------------------------------------------
  General SCF calculation program by
  Eric Jon Sundstrom, Paul Horn, Yuezhi Mao, Dmitri Zuev, Alec White,
  David Stuck, Shaama M.S., Shane Yost, Joonho Lee, David Small,
  Daniel Levine, Susi Lehtola, Hugh Burton, Evgeny Epifanovsky,
  Bang C. Huynh
 -----------------------------------------------------------------------
 Exchange:     0.2000 Hartree-Fock + 0.0800 Slater + 0.7200 B88
 Correlation:  0.1900 VWN1RPA + 0.8100 LYP
 Using SG-1 standard quadrature grid
 A restricted SCF calculation will be
 performed using DIIS
 SCF converges when DIIS error is below 1.0e-08
 ---------------------------------------
  Cycle       Energy         DIIS error
 ---------------------------------------
    1   -4145.0585574746      2.66e-02  
    2   -4140.2559961028      1.74e-03  
    3   -4140.1494936485      2.36e-03  
    4   -4140.3339390296      7.74e-04  
    5   -4140.3540029795      2.62e-04  
    6   -4140.3560343845      8.93e-05  
    7   -4140.3562740977      2.28e-05  
    8   -4140.3562881458      8.44e-06  
    9   -4140.3562903180      2.83e-06  
   10   -4140.3562905598      8.02e-07  
   11   -4140.3562905793      1.78e-07  
   12   -4140.3562905804      8.74e-08  
   13   -4140.3562905807      2.48e-08  
   14   -4140.3562905804      8.88e-09  Convergence criterion met
 ---------------------------------------
 SCF time:   CPU 943.70s  wall 944.00s 
 SCF   energy in the final basis set =    -4140.3562905804
 Total energy in the final basis set =    -4140.3562905804

 --------------------------------------------------------------

                    Orbital Energies (a.u.)
 --------------------------------------------------------------

 Alpha MOs
 -- Occupied --
********-101.5876-101.5875-101.5866-101.5865-101.5786-101.5775-101.5774
-10.2930 -10.2901 -10.2900 -10.2890 -10.2890 -10.2783 -10.2757 -10.2757
-10.2504 -10.2349 -10.2201 -10.2200  -9.5031  -9.5023  -9.5022  -9.5013
 -9.5012  -9.4932  -9.4921  -9.4920  -7.2680  -7.2673  -7.2673  -7.2663
 -7.2662  -7.2581  -7.2580  -7.2571  -7.2571  -7.2571  -7.2569  -7.2568
 -7.2562  -7.2561  -7.2561  -7.2560  -7.2552  -7.2551  -7.2482  -7.2473
 -7.2469  -7.2468  -7.2462  -7.2461  -0.9784  -0.9532  -0.9326  -0.9233
 -0.9018  -0.8871  -0.8833  -0.8749  -0.8592  -0.8452  -0.7933  -0.7667
 -0.7533  -0.7489  -0.6700  -0.6437  -0.6400  -0.6204  -0.5691  -0.5549
 -0.5380  -0.5319  -0.5028  -0.4901  -0.4804  -0.4766  -0.4749  -0.4672
 -0.4558  -0.4527  -0.4405  -0.4191  -0.4180  -0.4176  -0.4005  -0.3886
 -0.3703  -0.3696  -0.3661  -0.3657  -0.3621  -0.3539  -0.3534  -0.3431
 -0.3426  -0.3401  -0.3352  -0.3215  -0.3195  -0.2830  -0.2770  -0.2745
 -0.2745
 -- Virtual --
 -0.0714  -0.0709  -0.0657  -0.0591  -0.0546  -0.0395  -0.0147  -0.0128
 -0.0027   0.0077   0.0123   0.0129   0.0181   0.0208   0.0220   0.0239
  0.0307   0.0451   0.0465   0.0523   0.0572   0.0607   0.0634   0.0663
  0.0678   0.0703   0.0763   0.0779   0.0823   0.0837   0.0849   0.0869
  0.0919   0.0941   0.0947   0.1043   0.1052   0.1103   0.1106   0.1157
  0.1185   0.1191   0.1234   0.1256   0.1279   0.1335   0.1346   0.1359
  0.1391   0.1504   0.1511   0.1523   0.1553   0.1599   0.1627   0.1708
  0.1739   0.1759   0.1767   0.1774   0.1793   0.1811   0.1911   0.1944
  0.1964   0.1993   0.2011   0.2131   0.2157   0.2164   0.2276   0.2283
  0.2350   0.2365   0.2386   0.2433   0.2464   0.2500   0.2501   0.2534
  0.2587   0.2626   0.2639   0.2647   0.2685   0.2701   0.2764   0.2821
  0.2857   0.2860   0.2875   0.2884   0.2934   0.2975   0.3001   0.3119
  0.3121   0.3318   0.3319   0.3471   0.3500   0.3793   0.4150   0.4214
  0.4226   0.4268   0.4269   0.4320   0.4334   0.4451   0.4504   0.4509
  0.4518   0.4562   0.4582   0.4607   0.4635   0.4709   0.4749   0.4781
  0.4823   0.4860   0.4869   0.4922   0.5010   0.5066   0.5111   0.5208
  0.5436   0.5559   0.5576   0.5677   0.5695   0.5792   0.5812   0.5946
  0.5974   0.6007   0.6083   0.6089   0.6178   0.6182   0.6271   0.6338
  0.6416   0.6455   0.6521   0.6554   0.6575   0.6687   0.6828   0.6866
  0.6920   0.7117   0.7280   0.7521   0.7724   0.7736   0.7845   0.7850
  0.8177   0.8190   0.8192   0.8267   0.8281   0.8294   0.8332   0.8338
  0.8364   0.8418   0.8450   0.8456   0.8467   0.8470   0.8512   0.8546
  0.8580   0.8593   0.8620   0.8626   0.8751   0.8801   0.8903   0.8928
  0.8977   0.9044   0.9096   0.9115   0.9161   0.9199   0.9298   0.9328
  0.9347   0.9401   0.9434   0.9515   0.9525   0.9573   0.9623   0.9706
  0.9724   0.9844   1.0021   1.0213   1.0276   1.0291   1.0369   1.0533
  1.0714   1.0794   1.0835   1.0950   1.1188   1.1272   1.1676   1.1782
  1.1820   1.1941   1.2098   1.2286   1.2447   1.2506   1.2597   1.2648
  1.2669   1.2780   1.2815   1.2844   1.2875   1.2899   1.2949   1.3036
  1.3331   1.3466   1.3529   1.3760   1.3850   1.3915   1.4498   1.4621
  1.4843   1.5196   1.5543   1.5730   1.5813   1.5902   1.6260   1.6386
  1.6516   1.6748   1.6799   1.7024   1.7325   1.7480   1.7653   1.7966
  1.7987   1.8000   1.8119   1.8347   1.8425   1.8485   1.8574   1.8823
  1.9028   1.9393   1.9441   1.9627   1.9637   1.9748   2.0735   2.0933
  2.1020   2.1074   2.1123   2.1724   2.2188   2.2233   2.2263   2.2285
  2.2311   2.2470   2.2521   2.2552   2.2698   2.2705   2.2749   2.2874
  2.2990   2.3191   2.3283   2.3327   2.3387   2.3805   2.3996   2.4069
  2.4132   2.4195   2.4359   2.4420   2.4504   2.4720   2.4884   2.5159
  2.5198   2.5465   2.5472   2.5686   2.6044   2.6195   2.6309   2.6313
  2.6564   2.6599   2.6814   2.7209   2.7222   2.7261   2.7449   2.7653
  2.8138   2.8182   2.8346   2.8749   2.8889   2.9554   2.9825   3.0453
  3.0577   3.0861   3.1092   3.1165   3.1182   3.1247   3.1456   3.1621
  3.2044   3.2174   3.2278   3.2762   3.3342   3.4146   3.4999   3.5063
  3.6432   3.6797   3.6998   3.7612   3.8758   3.9045   4.0067   4.0859
  4.2839   4.7945   4.8071   9.7303   9.7514   9.7773   9.7886   9.8028
  9.8081   9.8093   9.8371  23.2668  23.4643  23.7613  23.8042  23.8327
 23.8719  23.9124  23.9174  23.9566  24.0221  24.0331  24.1421  25.7619
 25.7713  25.7833  25.8097  25.8518  25.8685  25.8888  25.9517  26.0799
 26.0842  26.0947  26.1050  26.1729  26.1890  26.2610  26.3538  26.4339
 26.5078  26.5388  26.6301  26.7513  26.7565  26.8531  27.0886 215.7204
215.7427 215.7722 215.7841 215.8016 215.8082 215.8088 215.8453
 --------------------------------------------------------------

          Ground-State Mulliken Net Atomic Charges

     Atom                 Charge (a.u.)
  ----------------------------------------
      1 C                    -1.183303
      2 C                    -1.082562
      3 Cl                    0.639977
      4 C                     0.137075
      5 Cl                    0.629101
      6 C                    -0.038780
      7 Cl                    0.685865
      8 C                     0.108782
      9 Cl                    0.628922
     10 C                    -1.105149
     11 Cl                    0.644542
     12 C                     0.338784
     13 C                    -0.856394
     14 H                     0.239883
     15 C                    -0.367662
     16 Cl                    0.618302
     17 C                    -0.349658
     18 Cl                    0.612900
     19 C                    -0.357661
     20 Cl                    0.617749
     21 C                    -0.800341
     22 H                     0.239629
  ----------------------------------------
  Sum of atomic charges =     0.000000

 -----------------------------------------------------------------
                    Cartesian Multipole Moments
 -----------------------------------------------------------------
    Charge (ESU x 10^10)
                 0.0000
    Dipole Moment (Debye)
         X       1.2104      Y       0.0058      Z       0.0076
       Tot       1.2104
    Quadrupole Moments (Debye-Ang)
        XX    -176.6853     XY      -0.0008     YY    -170.5553
        XZ      -0.0235     YZ      -0.1811     ZZ    -167.6560
    Octopole Moments (Debye-Ang^2)
       XXX      32.0167    XXY      -0.1824    XYY       4.0484
       YYY      -0.1669    XXZ      -0.1865    XYZ       0.1071
       YYZ      -0.0672    XZZ       1.9617    YZZ      -0.0226
       ZZZ      -0.0799
    Hexadecapole Moments (Debye-Ang^3)
      XXXX  -10758.2089   XXXY       0.9854   XXYY   -2222.8710
      XYYY       0.1876   YYYY   -2507.7937   XXXZ      -0.7886
      XXYZ       0.9646   XYYZ      -0.3434   YYYZ       6.4833
      XXZZ   -2081.8451   XYZZ       0.1991   YYZZ    -710.3775
      XZZZ      -0.0773   YZZZ      -5.0819   ZZZZ   -1506.0985
 -----------------------------------------------------------------
 Calculating MO derivatives via CPSCF
    1     0    69    0.0172325  
    2     0    69    0.0051508  
    3     0    69    0.0006545  
    4     0    69    0.0000771  
    5    56    13    0.0000065  
    6    69     0    0.0000004  Converged
 Time for AOints: 1630.1 s (CPU) 1630.1 s (wall)
 ------------------------------------------------------------------------------
                     AOints        : Timing summary (seconds)
 ------------------------------------------------------------------------------
     job step          cpu (% of tot)      sys (% of tot)     wall (% of tot)
 ------------------------------------------------------------------------------
  AOints            0.1630E+04 (10.2)   0.1000E-04 ( 2.2)   0.1630E+04 (10.2)
 ------------------------------------------------------------------------------
   Grand Totals     0.1600E+05          0.4600E-03          0.1600E+05
 ------------------------------------------------------------------------------
 Polarizability Matrix (a.u.)
            1           2           3
    1-331.9035583  -0.2468524   0.3587237
    2  -0.2468524-221.9264876   0.7021126
    3   0.3587237   0.7021126-189.0684069
 Calculating analytic Hessian of the SCF energy

 Direct stationary perturbation theory relativistic correction:

 rels  =       6.314541125906
 relv  =     -24.510824757714
 rel2e =       6.861209010287
 E_rel =     -11.335074621521

 Hessian of the SCF Energy
            1           2           3           4           5           6
    1   0.6346050   0.0005930  -0.0002688  -0.1658878  -0.1163776  -0.0040029
    2   0.0005930   0.6156637   0.0149723  -0.0572295  -0.2348987  -0.0061431
    3  -0.0002688   0.0149723   0.1666411  -0.0020230  -0.0059938  -0.0577313
    4  -0.1658878  -0.0572295  -0.0020230   0.5882550   0.0464326  -0.0002699
    5  -0.1163776  -0.2348987  -0.0059938   0.0464326   0.5272801   0.0145559
    6  -0.0040029  -0.0061431  -0.0577313  -0.0002699   0.0145559   0.1109974
    7   0.0047690  -0.0001292  -0.0000145  -0.0700750   0.0516171   0.0020802
    8   0.0191399  -0.0407284  -0.0017296   0.0552006  -0.1313924  -0.0038934
    9   0.0007054  -0.0015644   0.0042480   0.0022429  -0.0039139  -0.0229056
   10  -0.0242561  -0.0747983  -0.0024772  -0.2953154   0.0298273   0.0020718
   11  -0.0242506   0.0307352   0.0009745  -0.0319836  -0.0955458  -0.0012160
   12  -0.0007081   0.0012398   0.0033827   0.0001237  -0.0014945  -0.0537716
   13  -0.0031712   0.0041250   0.0001776  -0.0204610  -0.0330138  -0.0010184
   14   0.0002295   0.0026931  -0.0000321  -0.0123231  -0.0176552  -0.0006323
   15   0.0000438  -0.0000332   0.0036936  -0.0003437  -0.0005405   0.0029507
   16   0.0007523  -0.0003250   0.0000006  -0.0265060   0.0234536   0.0010287
   17  -0.0003202  -0.0656221  -0.0023898   0.0806266   0.0316631   0.0006393
   18  -0.0000301  -0.0024328   0.0025196   0.0029921   0.0009349   0.0027840
   19  -0.0017716   0.0000125   0.0000369   0.0039859   0.0024925   0.0000924
   20   0.0000096   0.0003857   0.0000516  -0.0008592  -0.0032757  -0.0002491
   21   0.0000024   0.0000608  -0.0011510  -0.0000526  -0.0002656   0.0036911
   22  -0.0232261   0.0752736   0.0027758  -0.0541933  -0.0297587  -0.0008281
   23   0.0247215   0.0297319   0.0009283  -0.0291179  -0.0164571  -0.0005440
   24   0.0009856   0.0006882   0.0033355  -0.0008029  -0.0005553   0.0019155
   25  -0.0031926  -0.0040675  -0.0001309   0.0003249   0.0000522  -0.0000107
   26  -0.0001862   0.0027384  -0.0000293  -0.0000126  -0.0000592   0.0000503
   27   0.0000142  -0.0000215   0.0037018   0.0000128   0.0000443  -0.0010529
   28  -0.1640448   0.0563396   0.0023642   0.0642091   0.0279718   0.0007525
   29   0.1154310  -0.2361775  -0.0065795  -0.0292656  -0.0628381  -0.0023502
   30   0.0046277  -0.0063300  -0.0578548  -0.0013596  -0.0026394   0.0061625
   31   0.0045313  -0.0003530  -0.0000452  -0.0011205   0.0018090   0.0001119
   32  -0.0195396  -0.0406327  -0.0015186   0.0048792   0.0012581  -0.0001091
   33  -0.0007100  -0.0016003   0.0042764   0.0002174  -0.0000685   0.0036113
   34  -0.2146712   0.0005984  -0.0000768  -0.0209247  -0.0121354  -0.0001757
   35   0.0004794  -0.0752579   0.0009155  -0.0270505   0.0036550  -0.0000878
   36  -0.0003523   0.0005578  -0.0778455  -0.0008085  -0.0000281   0.0037761
   37  -0.0246574   0.0017831  -0.0274185  -0.0004062   0.0032840  -0.0007469
   38   0.0006580   0.0037507  -0.0000899  -0.0000015  -0.0014973   0.0010107
   39  -0.0063119  -0.0001098   0.0045805   0.0020453   0.0005965  -0.0003840
   40   0.0010481   0.0001007  -0.0003461   0.0001729  -0.0003374  -0.0000624
   41  -0.0001337  -0.0038184  -0.0002791  -0.0007067   0.0006322  -0.0001683
   42   0.0012565  -0.0002519   0.0008126  -0.0004298  -0.0000851   0.0000558
   43   0.0009093   0.0001715  -0.0027227  -0.0005127   0.0002046   0.0003552
   44   0.0002521   0.0063853   0.0005603   0.0009514  -0.0002847   0.0003255
   45  -0.0031150   0.0005894  -0.0028578   0.0001509   0.0000694  -0.0000336
   46   0.0001510   0.0000723  -0.0011518  -0.0002171   0.0004396   0.0000605
   47  -0.0000421   0.0001026   0.0000313   0.0000853  -0.0000136  -0.0001209
   48   0.0005633   0.0000341  -0.0005217  -0.0001797   0.0004564   0.0000314
   49  -0.0008268  -0.0000032   0.0000067   0.0002792   0.0000335  -0.0000222
   50  -0.0000168  -0.0010824   0.0000478  -0.0002630   0.0002689   0.0000519
   51   0.0000167   0.0000479  -0.0018221  -0.0000643   0.0000238   0.0003924
   52   0.0014258   0.0000094   0.0000029  -0.0004711   0.0004105   0.0000159
   53   0.0000045  -0.0003206  -0.0000360  -0.0000171  -0.0000166  -0.0000042
   54   0.0000082  -0.0000310   0.0001527  -0.0000043   0.0000019   0.0000232
   55   0.0008642  -0.0002007   0.0027275  -0.0004283   0.0001724  -0.0002815
   56  -0.0001922   0.0063867   0.0005976   0.0009714  -0.0001813  -0.0004425
   57   0.0031331   0.0006289  -0.0027996   0.0000579  -0.0001231  -0.0000781
   58   0.0001529  -0.0000848   0.0011615  -0.0002369   0.0004443  -0.0000263
   59   0.0000427   0.0001074   0.0000438   0.0000631   0.0000308   0.0001245
   60  -0.0005628   0.0000447  -0.0005220   0.0001881  -0.0004329  -0.0000030
   61  -0.0245680  -0.0018162   0.0271049  -0.0006244   0.0033128   0.0008755
   62  -0.0006013   0.0036893  -0.0001456   0.0003129  -0.0012188  -0.0009360
   63   0.0059526  -0.0001081   0.0049165  -0.0020351  -0.0007419  -0.0005026
   64   0.0010652  -0.0000690   0.0003071   0.0001463  -0.0003359  -0.0000004
   65   0.0001018  -0.0038322  -0.0003021  -0.0006951   0.0005456   0.0001387
   66  -0.0012465  -0.0002370   0.0008449   0.0003414   0.0002003   0.0000708
            7           8           9          10          11          12
    1   0.0047690   0.0191399   0.0007054  -0.0242561  -0.0242506  -0.0007081
    2  -0.0001292  -0.0407284  -0.0015644  -0.0747983   0.0307352   0.0012398
    3  -0.0000145  -0.0017296   0.0042480  -0.0024772   0.0009745   0.0033827
    4  -0.0700750   0.0552006   0.0022429  -0.2953154  -0.0319836   0.0001237
    5   0.0516171  -0.1313924  -0.0039139   0.0298273  -0.0955458  -0.0014945
    6   0.0020802  -0.0038934  -0.0229056   0.0020718  -0.0012160  -0.0537716
    7   0.0992726  -0.0784143  -0.0032211  -0.0205668   0.0330315   0.0013265
    8  -0.0784143   0.1909389   0.0066208   0.0110228  -0.0175535  -0.0007814
    9  -0.0032211   0.0066208   0.0120339   0.0005246  -0.0008667   0.0030281
   10  -0.0205668   0.0110228   0.0005246   0.5859565  -0.0370335  -0.0039877
   11   0.0330315  -0.0175535  -0.0008667  -0.0370335   0.5382952   0.0152767
   12   0.0013265  -0.0007814   0.0030281  -0.0039877   0.0152767   0.1064436
   13  -0.0081561  -0.0037741  -0.0000892  -0.0722589  -0.0570715  -0.0016710
   14   0.0039736   0.0031846   0.0001046  -0.0568424  -0.1360803  -0.0033775
   15   0.0001996   0.0001536  -0.0006847  -0.0016267  -0.0033522  -0.0224554
   16  -0.0022763  -0.0008000   0.0000080  -0.1437860   0.1160000   0.0046406
   17  -0.0043996   0.0019156  -0.0000276   0.0538325  -0.2456183  -0.0073430
   18  -0.0001199  -0.0000645   0.0036464   0.0025185  -0.0076465  -0.0523549
   19  -0.0012933   0.0006434   0.0000227  -0.0382185   0.0030254   0.0003985
   20   0.0012550  -0.0001758  -0.0000164   0.0231862  -0.0003449  -0.0002623
   21   0.0000528  -0.0000165   0.0001470   0.0011095  -0.0001619   0.0033068
   22   0.0006399   0.0005832  -0.0000082   0.0621233  -0.0279602  -0.0012674
   23   0.0003366   0.0001276   0.0000349   0.0267752  -0.0547312  -0.0021148
   24   0.0000120   0.0000409  -0.0009011   0.0007069  -0.0018883   0.0024284
   25  -0.0004393   0.0009237   0.0000347  -0.0011629  -0.0016735  -0.0000325
   26   0.0009706  -0.0014681  -0.0000578  -0.0045138   0.0012541  -0.0000494
   27   0.0000341  -0.0000493  -0.0000728  -0.0001380  -0.0000753   0.0036516
   28  -0.0011921  -0.0048498  -0.0001442  -0.0536496   0.0294597   0.0012648
   29  -0.0017827   0.0013352  -0.0000965   0.0300997  -0.0170791  -0.0008067
   30  -0.0000540  -0.0001223   0.0036185   0.0013700  -0.0008393   0.0018859
   31   0.0003392   0.0001201   0.0000072   0.0006271  -0.0003399  -0.0000298
   32  -0.0001462  -0.0019282  -0.0000719  -0.0005772   0.0001377   0.0000340
   33  -0.0000056  -0.0000641   0.0001840  -0.0000674   0.0000617  -0.0009010
   34  -0.0022814   0.0024263   0.0000616   0.0009978  -0.0014590  -0.0000687
   35  -0.0038139  -0.0027326  -0.0000092  -0.0012250  -0.0035678  -0.0002868
   36  -0.0001238   0.0000772  -0.0021820   0.0000223  -0.0002851   0.0055637
   37   0.0002187  -0.0011633  -0.0009825  -0.0000858   0.0002625   0.0009461
   38  -0.0016330  -0.0006318  -0.0006544   0.0002367  -0.0000132   0.0002271
   39   0.0000377   0.0002418   0.0000301  -0.0001333   0.0000033  -0.0001612
   40  -0.0001321   0.0000547  -0.0001244  -0.0001245  -0.0000683   0.0000140
   41   0.0001703  -0.0001875  -0.0000265  -0.0000636  -0.0000947   0.0001047
   42  -0.0000155  -0.0000935  -0.0000343  -0.0000744  -0.0001809  -0.0000584
   43   0.0005384   0.0002715   0.0004911  -0.0001563  -0.0001928   0.0000741
   44  -0.0000184   0.0000118  -0.0000987  -0.0000005   0.0001734  -0.0003247
   45   0.0002041  -0.0001409  -0.0002774  -0.0001650  -0.0002661   0.0000780
   46   0.0000422  -0.0001686  -0.0000592   0.0000798   0.0001543   0.0000567
   47  -0.0000019  -0.0000245   0.0000272  -0.0000296   0.0000005   0.0000395
   48  -0.0000313  -0.0001794  -0.0000292   0.0001212   0.0002303   0.0000237
   49  -0.0000414  -0.0000900   0.0000008  -0.0000589  -0.0002800  -0.0000093
   50   0.0002702   0.0000308  -0.0000263   0.0000415  -0.0000153  -0.0000663
   51   0.0001006   0.0000693   0.0003996   0.0000117  -0.0000043   0.0000257
   52  -0.0000850  -0.0001794  -0.0000059   0.0001448   0.0002160   0.0000141
   53  -0.0000157   0.0000002   0.0000010  -0.0000088  -0.0000038   0.0000052
   54  -0.0000007  -0.0000036  -0.0000087  -0.0000021   0.0000015  -0.0000169
   55   0.0003418   0.0001241  -0.0004698  -0.0001763  -0.0001779  -0.0000730
   56   0.0000665  -0.0000193   0.0001248  -0.0000192   0.0001487   0.0003999
   57  -0.0002680   0.0000855  -0.0002589   0.0001438   0.0002905   0.0001525
   58   0.0000437  -0.0001626   0.0000446   0.0000797   0.0001557  -0.0000458
   59  -0.0000099  -0.0000482  -0.0000283  -0.0000128   0.0000309  -0.0000467
   60   0.0000318   0.0001544  -0.0000092  -0.0001184  -0.0002271   0.0000136
   61   0.0004245  -0.0009975   0.0008827  -0.0000939   0.0002648  -0.0009610
   62  -0.0014578  -0.0004450   0.0005007   0.0001661  -0.0000058  -0.0002792
   63  -0.0002725  -0.0003516   0.0000415   0.0001509   0.0000011  -0.0001953
   64  -0.0000908   0.0000893   0.0000793  -0.0000957  -0.0000794  -0.0000005
   65   0.0001316  -0.0002092   0.0000449  -0.0000653  -0.0001179  -0.0000906
   66   0.0000472   0.0000466  -0.0000130   0.0000409   0.0001682  -0.0000702
           13          14          15          16          17          18
    1  -0.0031712   0.0002295   0.0000438   0.0007523  -0.0003202  -0.0000301
    2   0.0041250   0.0026931  -0.0000332  -0.0003250  -0.0656221  -0.0024328
    3   0.0001776  -0.0000321   0.0036936   0.0000006  -0.0023898   0.0025196
    4  -0.0204610  -0.0123231  -0.0003437  -0.0265060   0.0806266   0.0029921
    5  -0.0330138  -0.0176552  -0.0005405   0.0234536   0.0316631   0.0009349
    6  -0.0010184  -0.0006323   0.0029507   0.0010287   0.0006393   0.0027840
    7  -0.0081561   0.0039736   0.0001996  -0.0022763  -0.0043996  -0.0001199
    8  -0.0037741   0.0031846   0.0001536  -0.0008000   0.0019156  -0.0000645
    9  -0.0000892   0.0001046  -0.0006847   0.0000080  -0.0000276   0.0036464
   10  -0.0722589  -0.0568424  -0.0016267  -0.1437860   0.0538325   0.0025185
   11  -0.0570715  -0.1360803  -0.0033522   0.1160000  -0.2456183  -0.0076465
   12  -0.0016710  -0.0033775  -0.0224554   0.0046406  -0.0073430  -0.0523549
   13   0.1035222   0.0808395   0.0022442   0.0012155   0.0001428   0.0000293
   14   0.0808395   0.1956384   0.0056846  -0.0201450  -0.0393229  -0.0013559
   15   0.0022442   0.0056846   0.0111960  -0.0007017  -0.0014209   0.0031761
   16   0.0012155  -0.0201450  -0.0007017   0.5106706   0.0007006  -0.0024550
   17   0.0001428  -0.0393229  -0.0014209   0.0007006   0.6052165   0.0176297
   18   0.0000293  -0.0013559   0.0031761  -0.0024550   0.0176297   0.1058689
   19   0.0004565   0.0009768   0.0000469  -0.1661835   0.0006068   0.0009840
   20   0.0092120  -0.0059116  -0.0002757   0.0006140  -0.0382224  -0.0005538
   21   0.0003117  -0.0001851  -0.0008643   0.0010218  -0.0005882  -0.0217299
   22  -0.0010997   0.0045424   0.0001653  -0.1455063  -0.0549688  -0.0013961
   23   0.0016975   0.0011901  -0.0001113  -0.1171791  -0.2443284  -0.0061074
   24   0.0000889  -0.0001144   0.0036461  -0.0035965  -0.0063849  -0.0521825
   25   0.0003949  -0.0003151  -0.0000139   0.0014701  -0.0005670  -0.0000098
   26   0.0002897  -0.0017408  -0.0000718   0.0197597  -0.0394117  -0.0015927
   27   0.0000086  -0.0000671   0.0002345   0.0007046  -0.0014676   0.0031511
   28   0.0003232   0.0000092   0.0000227  -0.0275805  -0.0800707  -0.0026939
   29  -0.0000530  -0.0000560   0.0000252  -0.0228897   0.0327044   0.0012406
   30  -0.0000095   0.0000418  -0.0010574  -0.0007004   0.0014597   0.0028239
   31  -0.0004617  -0.0009834  -0.0000324  -0.0022291   0.0044404   0.0001865
   32  -0.0009344  -0.0014489  -0.0000390   0.0008312   0.0018675  -0.0000673
   33  -0.0000299  -0.0000455  -0.0000688   0.0000524  -0.0001216   0.0036424
   34   0.0002191   0.0006168   0.0000139  -0.0008250  -0.0000034   0.0000093
   35  -0.0012829  -0.0004713  -0.0000128  -0.0000109  -0.0011212   0.0000132
   36  -0.0000285  -0.0000161   0.0001919  -0.0000040   0.0000270  -0.0013298
   37  -0.0002399  -0.0002640   0.0000820   0.0003897  -0.0000070  -0.0002338
   38  -0.0001589   0.0000333  -0.0000737  -0.0000291   0.0001506  -0.0000086
   39   0.0001782   0.0001506   0.0000128   0.0000572   0.0000044   0.0000492
   40   0.0000253   0.0000389   0.0000083  -0.0000691  -0.0000085  -0.0000220
   41  -0.0000672  -0.0000927  -0.0000065   0.0000027  -0.0000480   0.0000017
   42   0.0000236   0.0000483  -0.0000016  -0.0000908  -0.0000098  -0.0000143
   43   0.0001288   0.0001121  -0.0000491  -0.0001586   0.0000133   0.0000078
   44   0.0001375   0.0000453   0.0000148   0.0000204   0.0000616  -0.0000054
   45   0.0002721   0.0002728   0.0000352  -0.0003796  -0.0000019  -0.0000317
   46  -0.0001211  -0.0001429   0.0000041   0.0001845  -0.0000016  -0.0000184
   47   0.0000163   0.0000180  -0.0000001  -0.0000150  -0.0000263   0.0000026
   48  -0.0001863  -0.0002046  -0.0000009   0.0002693  -0.0000020  -0.0000189
   49   0.0001822   0.0002168   0.0000073  -0.0002633   0.0000061   0.0000024
   50  -0.0000652  -0.0000474   0.0000128   0.0000024  -0.0000100   0.0000169
   51   0.0000013  -0.0000044  -0.0000412   0.0000049   0.0000157   0.0000256
   52  -0.0002800  -0.0002878  -0.0000085   0.0003655  -0.0000032  -0.0000039
   53  -0.0000026  -0.0000015  -0.0000014   0.0000008   0.0000023  -0.0000023
   54  -0.0000015  -0.0000021  -0.0000000   0.0000012  -0.0000010   0.0000028
   55   0.0001189   0.0001166   0.0000525  -0.0001621  -0.0000190  -0.0000048
   56   0.0001731   0.0000768  -0.0000290  -0.0000235   0.0000549   0.0000087
   57  -0.0002484  -0.0002570   0.0000189   0.0003698  -0.0000086  -0.0000402
   58  -0.0001220  -0.0001432  -0.0000128   0.0001864  -0.0000020   0.0000146
   59  -0.0000055  -0.0000061   0.0000002   0.0000170  -0.0000271  -0.0000028
   60   0.0001825   0.0001983   0.0000089  -0.0002670   0.0000017  -0.0000121
   61  -0.0002400  -0.0002650  -0.0000938   0.0003993  -0.0000017   0.0002289
   62  -0.0001354   0.0000426   0.0000765   0.0000264   0.0001619  -0.0000095
   63  -0.0002044  -0.0001471   0.0000130  -0.0000611   0.0000001   0.0000403
   64   0.0000248   0.0000405  -0.0000082  -0.0000688   0.0000086   0.0000229
   65  -0.0000691  -0.0000876   0.0000006  -0.0000025  -0.0000451   0.0000013
   66  -0.0000304  -0.0000601  -0.0000035   0.0000884  -0.0000099  -0.0000159
           19          20          21          22          23          24
    1  -0.0017716   0.0000096   0.0000024  -0.0232261   0.0247215   0.0009856
    2   0.0000125   0.0003857   0.0000608   0.0752736   0.0297319   0.0006882
    3   0.0000369   0.0000516  -0.0011510   0.0027758   0.0009283   0.0033355
    4   0.0039859  -0.0008592  -0.0000526  -0.0541933  -0.0291179  -0.0008029
    5   0.0024925  -0.0032757  -0.0002656  -0.0297587  -0.0164571  -0.0005553
    6   0.0000924  -0.0002491   0.0036911  -0.0008281  -0.0005440   0.0019155
    7  -0.0012933   0.0012550   0.0000528   0.0006399   0.0003366   0.0000120
    8   0.0006434  -0.0001758  -0.0000165   0.0005832   0.0001276   0.0000409
    9   0.0000227  -0.0000164   0.0001470  -0.0000082   0.0000349  -0.0009011
   10  -0.0382185   0.0231862   0.0011095   0.0621233   0.0267752   0.0007069
   11   0.0030254  -0.0003449  -0.0001619  -0.0279602  -0.0547312  -0.0018883
   12   0.0003985  -0.0002623   0.0033068  -0.0012674  -0.0021148   0.0024284
   13   0.0004565   0.0092120   0.0003117  -0.0010997   0.0016975   0.0000889
   14   0.0009768  -0.0059116  -0.0001851   0.0045424   0.0011901  -0.0001144
   15   0.0000469  -0.0002757  -0.0008643   0.0001653  -0.0001113   0.0036461
   16  -0.1661835   0.0006140   0.0010218  -0.1455063  -0.1171791  -0.0035965
   17   0.0006068  -0.0382224  -0.0005882  -0.0549688  -0.2443284  -0.0063849
   18   0.0009840  -0.0005538  -0.0217299  -0.0013961  -0.0061074  -0.0521825
   19   0.2390043  -0.0008455  -0.0016009  -0.0384551  -0.0026486   0.0001884
   20  -0.0008455   0.0567201   0.0016506  -0.0228517  -0.0000765   0.0000433
   21  -0.0016009   0.0016506   0.0102260  -0.0005092  -0.0001003   0.0032970
   22  -0.0384551  -0.0228517  -0.0005092   0.5864096   0.0368030  -0.0011402
   23  -0.0026486  -0.0000765  -0.0001003   0.0368030   0.5378925   0.0145353
   24   0.0001884   0.0000433   0.0032970  -0.0011402   0.0145353   0.1063391
   25   0.0003502  -0.0092627  -0.0003233  -0.0710066   0.0563216   0.0023003
   26  -0.0010563  -0.0057710  -0.0001588   0.0560737  -0.1371826  -0.0040316
   27  -0.0000554  -0.0001419  -0.0008638   0.0023463  -0.0040203  -0.0224550
   28   0.0039571   0.0007852   0.0000153  -0.2952392   0.0340865   0.0023397
   29  -0.0025802  -0.0032610  -0.0002270  -0.0276976  -0.0955879  -0.0013541
   30  -0.0000842  -0.0002401   0.0037052   0.0000588  -0.0016372  -0.0538172
   31  -0.0013105  -0.0012448  -0.0000315  -0.0210073  -0.0329854  -0.0010958
   32  -0.0006290  -0.0001589  -0.0000067  -0.0109784  -0.0170893  -0.0006543
   33  -0.0000133  -0.0000063   0.0001474  -0.0002221  -0.0005376   0.0030463
   34   0.0007003  -0.0000041  -0.0000055   0.0010303   0.0014291   0.0000147
   35   0.0000002   0.0001329  -0.0000098   0.0011865  -0.0035940  -0.0003045
   36  -0.0000125   0.0000011   0.0000948   0.0000216  -0.0003400   0.0055570
   37  -0.0006055   0.0000015   0.0000440  -0.0000689  -0.0002818   0.0009429
   38  -0.0000176  -0.0000085   0.0000085  -0.0001568  -0.0000009  -0.0002414
   39   0.0002456   0.0000009  -0.0000270  -0.0001556  -0.0000025  -0.0001858
   40   0.0000722  -0.0000002   0.0000038  -0.0000973   0.0000792   0.0000072
   41  -0.0000067  -0.0000177  -0.0000015   0.0000695  -0.0001156  -0.0000932
   42   0.0001057  -0.0000022   0.0000049  -0.0000455   0.0001707  -0.0000681
   43   0.0001963  -0.0000028  -0.0000125  -0.0001872   0.0001789   0.0000775
   44  -0.0000084   0.0000128  -0.0000018   0.0000104   0.0001544   0.0003374
   45   0.0003449  -0.0000002   0.0000127  -0.0001335   0.0002936   0.0001604
   46  -0.0002406   0.0000009   0.0000074   0.0000785  -0.0001553   0.0000437
   47   0.0000183   0.0000010  -0.0000000   0.0000137   0.0000279  -0.0000454
   48  -0.0003310   0.0000006   0.0000053   0.0001186  -0.0002315   0.0000080
   49   0.0003174  -0.0000012  -0.0000020  -0.0000579   0.0002766   0.0000194
   50  -0.0000001  -0.0000102  -0.0000036  -0.0000396  -0.0000208   0.0000237
   51   0.0000009  -0.0000022   0.0000020  -0.0000320  -0.0000142   0.0000330
   52  -0.0003982   0.0000023   0.0000029   0.0001430  -0.0002145  -0.0000125
   53  -0.0000015  -0.0000052   0.0000008   0.0000101  -0.0000059   0.0000035
   54  -0.0000021  -0.0000002  -0.0000057   0.0000016  -0.0000004  -0.0000112
   55   0.0001995   0.0000011   0.0000091  -0.0001456   0.0002042  -0.0000762
   56   0.0000118   0.0000119  -0.0000006   0.0000030   0.0001873  -0.0004262
   57  -0.0003408   0.0000029   0.0000186   0.0001700  -0.0002573   0.0000668
   58  -0.0002438   0.0000015  -0.0000039   0.0000802  -0.0001566  -0.0000531
   59  -0.0000219   0.0000015   0.0000000   0.0000306  -0.0000019   0.0000504
   60   0.0003267  -0.0000021   0.0000004  -0.0001218   0.0002265   0.0000204
   61  -0.0005940   0.0000031  -0.0000341  -0.0000956  -0.0002509  -0.0009310
   62   0.0000222  -0.0000084   0.0000083  -0.0002479  -0.0000198   0.0002699
   63  -0.0002496   0.0000028  -0.0000238   0.0001381   0.0000097  -0.0001745
   64   0.0000738  -0.0000004  -0.0000051  -0.0001219   0.0000720  -0.0000124
   65   0.0000058  -0.0000179  -0.0000018   0.0000627  -0.0000986   0.0001002
   66  -0.0001036  -0.0000013   0.0000064   0.0000653  -0.0001787  -0.0000581
           25          26          27          28          29          30
    1  -0.0031926  -0.0001862   0.0000142  -0.1640448   0.1154310   0.0046277
    2  -0.0040675   0.0027384  -0.0000215   0.0563396  -0.2361775  -0.0063300
    3  -0.0001309  -0.0000293   0.0037018   0.0023642  -0.0065795  -0.0578548
    4   0.0003249  -0.0000126   0.0000128   0.0642091  -0.0292656  -0.0013596
    5   0.0000522  -0.0000592   0.0000443   0.0279718  -0.0628381  -0.0026394
    6  -0.0000107   0.0000503  -0.0010529   0.0007525  -0.0023502   0.0061625
    7  -0.0004393   0.0009706   0.0000341  -0.0011921  -0.0017827  -0.0000540
    8   0.0009237  -0.0014681  -0.0000493  -0.0048498   0.0013352  -0.0001223
    9   0.0000347  -0.0000578  -0.0000728  -0.0001442  -0.0000965   0.0036185
   10  -0.0011629  -0.0045138  -0.0001380  -0.0536496   0.0300997   0.0013700
   11  -0.0016735   0.0012541  -0.0000753   0.0294597  -0.0170791  -0.0008393
   12  -0.0000325  -0.0000494   0.0036516   0.0012648  -0.0008067   0.0018859
   13   0.0003949   0.0002897   0.0000086   0.0003232  -0.0000530  -0.0000095
   14  -0.0003151  -0.0017408  -0.0000671   0.0000092  -0.0000560   0.0000418
   15  -0.0000139  -0.0000718   0.0002345   0.0000227   0.0000252  -0.0010574
   16   0.0014701   0.0197597   0.0007046  -0.0275805  -0.0228897  -0.0007004
   17  -0.0005670  -0.0394117  -0.0014676  -0.0800707   0.0327044   0.0014597
   18  -0.0000098  -0.0015927   0.0031511  -0.0026939   0.0012406   0.0028239
   19   0.0003502  -0.0010563  -0.0000554   0.0039571  -0.0025802  -0.0000842
   20  -0.0092627  -0.0057710  -0.0001419   0.0007852  -0.0032610  -0.0002401
   21  -0.0003233  -0.0001588  -0.0008638   0.0000153  -0.0002270   0.0037052
   22  -0.0710066   0.0560737   0.0023463  -0.2952392  -0.0276976   0.0000588
   23   0.0563216  -0.1371826  -0.0040203   0.0340865  -0.0955879  -0.0016372
   24   0.0023003  -0.0040316  -0.0224550   0.0023397  -0.0013541  -0.0538172
   25   0.1016626  -0.0797752  -0.0033381  -0.0199630   0.0330335   0.0012910
   26  -0.0797752   0.1970695   0.0066015   0.0123421  -0.0181041  -0.0007875
   27  -0.0033381   0.0066015   0.0112248   0.0004981  -0.0008793   0.0029407
   28  -0.0199630   0.0123421   0.0004981   0.5875881  -0.0468492  -0.0034162
   29   0.0330335  -0.0181041  -0.0008793  -0.0468492   0.5276373   0.0144257
   30   0.0012910  -0.0007875   0.0029407  -0.0034162   0.0144257   0.1111108
   31  -0.0081379  -0.0038532  -0.0000983  -0.0712652  -0.0522998  -0.0015644
   32   0.0038759   0.0031726   0.0001193  -0.0558107  -0.1301648  -0.0032399
   33   0.0001819   0.0001539  -0.0006881  -0.0018415  -0.0032996  -0.0229311
   34   0.0002109  -0.0006190  -0.0000127  -0.0207931   0.0124646   0.0000686
   35   0.0012780  -0.0004791  -0.0000364   0.0272927   0.0033658  -0.0000905
   36   0.0000413  -0.0000258   0.0001879   0.0009225   0.0000099   0.0038207
   37  -0.0002349   0.0002678   0.0000960  -0.0006598  -0.0032977  -0.0008828
   38   0.0001379   0.0000450   0.0000729  -0.0003290  -0.0012152  -0.0009677
   39   0.0002012  -0.0001439   0.0000089   0.0020363  -0.0008047  -0.0004927
   40   0.0000243  -0.0000415   0.0000079   0.0001534   0.0003364  -0.0000139
   41   0.0000685  -0.0000887  -0.0000016   0.0006938   0.0005348   0.0001344
   42   0.0000310  -0.0000627  -0.0000040  -0.0003390   0.0002166   0.0000756
   43   0.0001179  -0.0001176  -0.0000554  -0.0004228  -0.0001657   0.0002808
   44  -0.0001712   0.0000742  -0.0000185  -0.0009598  -0.0001868  -0.0003444
   45   0.0002501  -0.0002625   0.0000133  -0.0000467  -0.0001290  -0.0000738
   46  -0.0001187   0.0001423   0.0000148  -0.0002339  -0.0004364   0.0000298
   47   0.0000040  -0.0000048   0.0000005  -0.0000654   0.0000276   0.0001153
   48  -0.0001826   0.0002021   0.0000124  -0.0001924  -0.0004307   0.0000029
   49   0.0001794  -0.0002171  -0.0000100   0.0002817  -0.0000480   0.0000129
   50   0.0000642  -0.0000461   0.0000022   0.0002710   0.0002718  -0.0000568
   51  -0.0000006  -0.0000093  -0.0000416   0.0000763   0.0000399   0.0003864
   52  -0.0002777   0.0002918   0.0000127  -0.0004803  -0.0004108  -0.0000223
   53   0.0000007   0.0000005  -0.0000013   0.0000129  -0.0000197  -0.0000031
   54  -0.0000006   0.0000012  -0.0000008   0.0000006   0.0000005   0.0000161
   55   0.0001313  -0.0001130   0.0000474  -0.0005402  -0.0002276  -0.0003563
   56  -0.0001355   0.0000416   0.0000273  -0.0009700  -0.0002766   0.0004345
   57  -0.0002681   0.0002741   0.0000415  -0.0001711   0.0000610  -0.0000500
   58  -0.0001209   0.0001471  -0.0000027  -0.0002222  -0.0004424  -0.0000648
   59  -0.0000175   0.0000201  -0.0000012  -0.0000920  -0.0000200  -0.0001317
   60   0.0001832  -0.0002043  -0.0000037   0.0001822   0.0004497   0.0000385
   61  -0.0002360   0.0002599  -0.0000788  -0.0003960  -0.0032510   0.0007321
   62   0.0001593   0.0000332  -0.0000804   0.0000126  -0.0015211   0.0009806
   63  -0.0001806   0.0001571   0.0000159  -0.0020598   0.0005677  -0.0003652
   64   0.0000239  -0.0000389  -0.0000083   0.0001655   0.0003332   0.0000545
   65   0.0000651  -0.0000930  -0.0000061   0.0007157   0.0006301  -0.0001614
   66  -0.0000225   0.0000470  -0.0000019   0.0004290  -0.0000794   0.0000536
           31          32          33          34          35          36
    1   0.0045313  -0.0195396  -0.0007100  -0.2146712   0.0004794  -0.0003523
    2  -0.0003530  -0.0406327  -0.0016003   0.0005984  -0.0752579   0.0005578
    3  -0.0000452  -0.0015186   0.0042764  -0.0000768   0.0009155  -0.0778455
    4  -0.0011205   0.0048792   0.0002174  -0.0209247  -0.0270505  -0.0008085
    5   0.0018090   0.0012581  -0.0000685  -0.0121354   0.0036550  -0.0000281
    6   0.0001119  -0.0001091   0.0036113  -0.0001757  -0.0000878   0.0037761
    7   0.0003392  -0.0001462  -0.0000056  -0.0022814  -0.0038139  -0.0001238
    8   0.0001201  -0.0019282  -0.0000641   0.0024263  -0.0027326   0.0000772
    9   0.0000072  -0.0000719   0.0001840   0.0000616  -0.0000092  -0.0021820
   10   0.0006271  -0.0005772  -0.0000674   0.0009978  -0.0012250   0.0000223
   11  -0.0003399   0.0001377   0.0000617  -0.0014590  -0.0035678  -0.0002851
   12  -0.0000298   0.0000340  -0.0009010  -0.0000687  -0.0002868   0.0055637
   13  -0.0004617  -0.0009344  -0.0000299   0.0002191  -0.0012829  -0.0000285
   14  -0.0009834  -0.0014489  -0.0000455   0.0006168  -0.0004713  -0.0000161
   15  -0.0000324  -0.0000390  -0.0000688   0.0000139  -0.0000128   0.0001919
   16  -0.0022291   0.0008312   0.0000524  -0.0008250  -0.0000109  -0.0000040
   17   0.0044404   0.0018675  -0.0001216  -0.0000034  -0.0011212   0.0000270
   18   0.0001865  -0.0000673   0.0036424   0.0000093   0.0000132  -0.0013298
   19  -0.0013105  -0.0006290  -0.0000133   0.0007003   0.0000002  -0.0000125
   20  -0.0012448  -0.0001589  -0.0000063  -0.0000041   0.0001329   0.0000011
   21  -0.0000315  -0.0000067   0.0001474  -0.0000055  -0.0000098   0.0000948
   22  -0.0210073  -0.0109784  -0.0002221   0.0010303   0.0011865   0.0000216
   23  -0.0329854  -0.0170893  -0.0005376   0.0014291  -0.0035940  -0.0003400
   24  -0.0010958  -0.0006543   0.0030463   0.0000147  -0.0003045   0.0055570
   25  -0.0081379   0.0038759   0.0001819   0.0002109   0.0012780   0.0000413
   26  -0.0038532   0.0031726   0.0001539  -0.0006190  -0.0004791  -0.0000258
   27  -0.0000983   0.0001193  -0.0006881  -0.0000127  -0.0000364   0.0001879
   28  -0.0712652  -0.0558107  -0.0018415  -0.0207931   0.0272927   0.0009225
   29  -0.0522998  -0.1301648  -0.0032996   0.0124646   0.0033658   0.0000099
   30  -0.0015644  -0.0032399  -0.0229311   0.0000686  -0.0000905   0.0038207
   31   0.1011011   0.0791675   0.0023177  -0.0023647   0.0039472   0.0000873
   32   0.0791675   0.1895610   0.0056702  -0.0023609  -0.0029502   0.0000489
   33   0.0023177   0.0056702   0.0120036  -0.0000240  -0.0000060  -0.0021612
   34  -0.0023647  -0.0023609  -0.0000240   0.6349021  -0.0002415  -0.0007421
   35   0.0039472  -0.0029502  -0.0000060  -0.0002415   0.1804225  -0.0316756
   36   0.0000873   0.0000489  -0.0021612  -0.0007421  -0.0316756   0.6464499
   37   0.0004370   0.0009918  -0.0009067  -0.1661424   0.0035861  -0.0511331
   38   0.0015001  -0.0004941   0.0005240   0.0072234  -0.0611972   0.0138826
   39   0.0002852  -0.0003501   0.0000401  -0.1166225   0.0138378  -0.2753277
   40  -0.0000891  -0.0000961  -0.0000736   0.0109366   0.0010130  -0.0145550
   41  -0.0001353  -0.0002108   0.0000462  -0.0006854   0.0033420   0.0012080
   42  -0.0000473   0.0000465  -0.0000162   0.0139532   0.0013635  -0.0172026
   43   0.0003474  -0.0001319   0.0004888  -0.0286352   0.0050241  -0.0835928
   44  -0.0000708  -0.0000119   0.0001154   0.0015959   0.0067333  -0.0016888
   45   0.0002707   0.0000865  -0.0002574  -0.0265569  -0.0015490   0.0311083
   46   0.0000449   0.0001599  -0.0000465  -0.0029423  -0.0003162   0.0047099
   47   0.0000108  -0.0000475  -0.0000265  -0.0000229   0.0045368   0.0000414
   48  -0.0000306   0.0001541  -0.0000114  -0.0000276   0.0000275   0.0040695
   49  -0.0000407   0.0001008  -0.0000020   0.0018761  -0.0000117   0.0003605
   50  -0.0002755   0.0000427  -0.0000109   0.0000033  -0.0034379   0.0043464
   51  -0.0001122   0.0000756   0.0004083   0.0003307   0.0041834  -0.0705920
   52  -0.0000824   0.0001798   0.0000046  -0.0017508  -0.0000372  -0.0000202
   53   0.0000158  -0.0000003   0.0000013  -0.0000016  -0.0007966  -0.0000971
   54   0.0000004  -0.0000022  -0.0000075  -0.0000095  -0.0000785   0.0004654
   55   0.0005666  -0.0002891  -0.0004976  -0.0297589  -0.0052505   0.0830404
   56   0.0000166   0.0000019  -0.0001260  -0.0017948   0.0067049  -0.0013469
   57  -0.0001920  -0.0001527  -0.0002853   0.0259705  -0.0016367   0.0322386
   58   0.0000433   0.0001723   0.0000589  -0.0029093   0.0002883  -0.0047925
   59   0.0000026  -0.0000215   0.0000310  -0.0000220   0.0045288   0.0000088
   60   0.0000318  -0.0001795  -0.0000285  -0.0000320   0.0000311   0.0040241
   61   0.0001995   0.0011863   0.0009962  -0.1678073  -0.0038600   0.0521142
   62   0.0016884  -0.0007017  -0.0006649  -0.0077050  -0.0611257   0.0138374
   63  -0.0000286   0.0002507   0.0000255   0.1175816   0.0141317  -0.2737283
   64  -0.0001284  -0.0000516   0.0001232   0.0109347  -0.0009952   0.0148515
   65  -0.0001771  -0.0001809  -0.0000257   0.0006904   0.0033115   0.0014599
   66   0.0000095  -0.0000942  -0.0000290  -0.0136467   0.0012783  -0.0171711
           37          38          39          40          41          42
    1  -0.0246574   0.0006580  -0.0063119   0.0010481  -0.0001337   0.0012565
    2   0.0017831   0.0037507  -0.0001098   0.0001007  -0.0038184  -0.0002519
    3  -0.0274185  -0.0000899   0.0045805  -0.0003461  -0.0002791   0.0008126
    4  -0.0004062  -0.0000015   0.0020453   0.0001729  -0.0007067  -0.0004298
    5   0.0032840  -0.0014973   0.0005965  -0.0003374   0.0006322  -0.0000851
    6  -0.0007469   0.0010107  -0.0003840  -0.0000624  -0.0001683   0.0000558
    7   0.0002187  -0.0016330   0.0000377  -0.0001321   0.0001703  -0.0000155
    8  -0.0011633  -0.0006318   0.0002418   0.0000547  -0.0001875  -0.0000935
    9  -0.0009825  -0.0006544   0.0000301  -0.0001244  -0.0000265  -0.0000343
   10  -0.0000858   0.0002367  -0.0001333  -0.0001245  -0.0000636  -0.0000744
   11   0.0002625  -0.0000132   0.0000033  -0.0000683  -0.0000947  -0.0001809
   12   0.0009461   0.0002271  -0.0001612   0.0000140   0.0001047  -0.0000584
   13  -0.0002399  -0.0001589   0.0001782   0.0000253  -0.0000672   0.0000236
   14  -0.0002640   0.0000333   0.0001506   0.0000389  -0.0000927   0.0000483
   15   0.0000820  -0.0000737   0.0000128   0.0000083  -0.0000065  -0.0000016
   16   0.0003897  -0.0000291   0.0000572  -0.0000691   0.0000027  -0.0000908
   17  -0.0000070   0.0001506   0.0000044  -0.0000085  -0.0000480  -0.0000098
   18  -0.0002338  -0.0000086   0.0000492  -0.0000220   0.0000017  -0.0000143
   19  -0.0006055  -0.0000176   0.0002456   0.0000722  -0.0000067   0.0001057
   20   0.0000015  -0.0000085   0.0000009  -0.0000002  -0.0000177  -0.0000022
   21   0.0000440   0.0000085  -0.0000270   0.0000038  -0.0000015   0.0000049
   22  -0.0000689  -0.0001568  -0.0001556  -0.0000973   0.0000695  -0.0000455
   23  -0.0002818  -0.0000009  -0.0000025   0.0000792  -0.0001156   0.0001707
   24   0.0009429  -0.0002414  -0.0001858   0.0000072  -0.0000932  -0.0000681
   25  -0.0002349   0.0001379   0.0002012   0.0000243   0.0000685   0.0000310
   26   0.0002678   0.0000450  -0.0001439  -0.0000415  -0.0000887  -0.0000627
   27   0.0000960   0.0000729   0.0000089   0.0000079  -0.0000016  -0.0000040
   28  -0.0006598  -0.0003290   0.0020363   0.0001534   0.0006938  -0.0003390
   29  -0.0032977  -0.0012152  -0.0008047   0.0003364   0.0005348   0.0002166
   30  -0.0008828  -0.0009677  -0.0004927  -0.0000139   0.0001344   0.0000756
   31   0.0004370   0.0015001   0.0002852  -0.0000891  -0.0001353  -0.0000473
   32   0.0009918  -0.0004941  -0.0003501  -0.0000961  -0.0002108   0.0000465
   33  -0.0009067   0.0005240   0.0000401  -0.0000736   0.0000462  -0.0000162
   34  -0.1661424   0.0072234  -0.1166225   0.0109366  -0.0006854   0.0139532
   35   0.0035861  -0.0611972   0.0138378   0.0010130   0.0033420   0.0013635
   36  -0.0511331   0.0138826  -0.2753277  -0.0145550   0.0012080  -0.0172026
   37   0.6738984   0.0038858  -0.0358296  -0.1251232  -0.0081267   0.1247283
   38   0.0038858   0.1293605  -0.0384299  -0.0080122  -0.0355785   0.0155357
   39  -0.0358296  -0.0384299   0.7250415   0.1223026   0.0156349  -0.2724671
   40  -0.1251232  -0.0080122   0.1223026   0.1318156   0.0084819  -0.1299321
   41  -0.0081267  -0.0355785   0.0156349   0.0084819   0.0248492  -0.0172785
   42   0.1247283   0.0155357  -0.2724671  -0.1299321  -0.0172785   0.2874583
   43  -0.3222525  -0.0039927   0.0457516  -0.0128173   0.0001274  -0.0032923
   44   0.0000816  -0.0594272   0.0032359  -0.0017926   0.0028142   0.0000103
   45  -0.0207395   0.0030557  -0.1109473   0.0276043   0.0001224   0.0023883
   46  -0.0205778   0.0023152  -0.0386365   0.0006973   0.0000856  -0.0012800
   47   0.0008554   0.0044295   0.0012553  -0.0000376  -0.0025759  -0.0002398
   48  -0.0153505   0.0013702  -0.0181427   0.0005733  -0.0002164   0.0011122
   49  -0.0262503  -0.0015859   0.0225947  -0.0039176  -0.0000043  -0.0005923
   50  -0.0049212   0.0069708  -0.0017036   0.0000686   0.0053558   0.0002901
   51   0.0750362  -0.0015531   0.0339834  -0.0015015   0.0002688   0.0007908
   52   0.0031099  -0.0002841   0.0043783  -0.0012075   0.0000178  -0.0004059
   53   0.0000350   0.0039584   0.0005315  -0.0000636   0.0001903  -0.0000118
   54  -0.0001253   0.0004983  -0.0037877   0.0009191  -0.0000089   0.0003653
   55  -0.0522530   0.0018951  -0.0315087  -0.0008940   0.0000760  -0.0008327
   56   0.0017152  -0.0034255   0.0008033   0.0000450  -0.0008165  -0.0000749
   57  -0.0296816   0.0008048  -0.0169760  -0.0007419  -0.0000679   0.0002606
   58   0.0006155  -0.0001180   0.0020082   0.0001666  -0.0000056   0.0001145
   59  -0.0000648  -0.0009198   0.0000835   0.0000034  -0.0003135  -0.0000214
   60   0.0010646   0.0000807  -0.0021483  -0.0000139  -0.0000210   0.0000231
   61   0.0621918  -0.0012998   0.0237423  -0.0012386   0.0001936  -0.0035857
   62   0.0016482   0.0097245   0.0046335   0.0001909   0.0059742   0.0005657
   63  -0.0225075   0.0043767  -0.0600405  -0.0033180   0.0005831  -0.0027315
   64  -0.0013105  -0.0002340   0.0033358   0.0005977  -0.0000521   0.0007505
   65  -0.0002707   0.0059873   0.0005277   0.0000452   0.0002659   0.0000653
   66   0.0035933   0.0005702  -0.0026632  -0.0007355   0.0000650  -0.0007496
           43          44          45          46          47          48
    1   0.0009093   0.0002521  -0.0031150   0.0001510  -0.0000421   0.0005633
    2   0.0001715   0.0063853   0.0005894   0.0000723   0.0001026   0.0000341
    3  -0.0027227   0.0005603  -0.0028578  -0.0011518   0.0000313  -0.0005217
    4  -0.0005127   0.0009514   0.0001509  -0.0002171   0.0000853  -0.0001797
    5   0.0002046  -0.0002847   0.0000694   0.0004396  -0.0000136   0.0004564
    6   0.0003552   0.0003255  -0.0000336   0.0000605  -0.0001209   0.0000314
    7   0.0005384  -0.0000184   0.0002041   0.0000422  -0.0000019  -0.0000313
    8   0.0002715   0.0000118  -0.0001409  -0.0001686  -0.0000245  -0.0001794
    9   0.0004911  -0.0000987  -0.0002774  -0.0000592   0.0000272  -0.0000292
   10  -0.0001563  -0.0000005  -0.0001650   0.0000798  -0.0000296   0.0001212
   11  -0.0001928   0.0001734  -0.0002661   0.0001543   0.0000005   0.0002303
   12   0.0000741  -0.0003247   0.0000780   0.0000567   0.0000395   0.0000237
   13   0.0001288   0.0001375   0.0002721  -0.0001211   0.0000163  -0.0001863
   14   0.0001121   0.0000453   0.0002728  -0.0001429   0.0000180  -0.0002046
   15  -0.0000491   0.0000148   0.0000352   0.0000041  -0.0000001  -0.0000009
   16  -0.0001586   0.0000204  -0.0003796   0.0001845  -0.0000150   0.0002693
   17   0.0000133   0.0000616  -0.0000019  -0.0000016  -0.0000263  -0.0000020
   18   0.0000078  -0.0000054  -0.0000317  -0.0000184   0.0000026  -0.0000189
   19   0.0001963  -0.0000084   0.0003449  -0.0002406   0.0000183  -0.0003310
   20  -0.0000028   0.0000128  -0.0000002   0.0000009   0.0000010   0.0000006
   21  -0.0000125  -0.0000018   0.0000127   0.0000074  -0.0000000   0.0000053
   22  -0.0001872   0.0000104  -0.0001335   0.0000785   0.0000137   0.0001186
   23   0.0001789   0.0001544   0.0002936  -0.0001553   0.0000279  -0.0002315
   24   0.0000775   0.0003374   0.0001604   0.0000437  -0.0000454   0.0000080
   25   0.0001179  -0.0001712   0.0002501  -0.0001187   0.0000040  -0.0001826
   26  -0.0001176   0.0000742  -0.0002625   0.0001423  -0.0000048   0.0002021
   27  -0.0000554  -0.0000185   0.0000133   0.0000148   0.0000005   0.0000124
   28  -0.0004228  -0.0009598  -0.0000467  -0.0002339  -0.0000654  -0.0001924
   29  -0.0001657  -0.0001868  -0.0001290  -0.0004364   0.0000276  -0.0004307
   30   0.0002808  -0.0003444  -0.0000738   0.0000298   0.0001153   0.0000029
   31   0.0003474  -0.0000708   0.0002707   0.0000449   0.0000108  -0.0000306
   32  -0.0001319  -0.0000119   0.0000865   0.0001599  -0.0000475   0.0001541
   33   0.0004888   0.0001154  -0.0002574  -0.0000465  -0.0000265  -0.0000114
   34  -0.0286352   0.0015959  -0.0265569  -0.0029423  -0.0000229  -0.0000276
   35   0.0050241   0.0067333  -0.0015490  -0.0003162   0.0045368   0.0000275
   36  -0.0835928  -0.0016888   0.0311083   0.0047099   0.0000414   0.0040695
   37  -0.3222525   0.0000816  -0.0207395  -0.0205778   0.0008554  -0.0153505
   38  -0.0039927  -0.0594272   0.0030557   0.0023152   0.0044295   0.0013702
   39   0.0457516   0.0032359  -0.1109473  -0.0386365   0.0012553  -0.0181427
   40  -0.0128173  -0.0017926   0.0276043   0.0006973  -0.0000376   0.0005733
   41   0.0001274   0.0028142   0.0001224   0.0000856  -0.0025759  -0.0002164
   42  -0.0032923   0.0000103   0.0023883  -0.0012800  -0.0002398   0.0011122
   43   0.6090763   0.0049000  -0.0447003  -0.0669937   0.0030782  -0.0487920
   44   0.0049000   0.1174546  -0.0258202   0.0033133  -0.0232926   0.0063098
   45  -0.0447003  -0.0258202   0.5247520  -0.0528948   0.0062555  -0.1330893
   46  -0.0669937   0.0033133  -0.0528948   0.0884197  -0.0048094   0.0790851
   47   0.0030782  -0.0232926   0.0062555  -0.0048094   0.0120979  -0.0105097
   48  -0.0487920   0.0063098  -0.1330893   0.0790851  -0.0105097   0.1908256
   49  -0.1504633  -0.0081253   0.1196105   0.0013167   0.0012702  -0.0202451
   50  -0.0041025  -0.0584937   0.0122875  -0.0002279   0.0030058   0.0024432
   51   0.0556574   0.0120454  -0.2391364   0.0030585   0.0025313  -0.0373555
   52  -0.0383635  -0.0002078   0.0002819   0.0010795  -0.0000699   0.0010461
   53  -0.0016380   0.0031115   0.0001497  -0.0004584  -0.0010230   0.0001876
   54   0.0226051   0.0002096   0.0009334   0.0077999   0.0002735  -0.0040935
   55   0.0651429   0.0021250  -0.0293278  -0.0018619  -0.0003369   0.0050973
   56  -0.0017730   0.0049802   0.0039336  -0.0000841   0.0039337   0.0001810
   57   0.0305789   0.0041142  -0.0578597   0.0009742   0.0001946   0.0011751
   58  -0.0017953   0.0000325  -0.0010119   0.0003934   0.0000225  -0.0003080
   59   0.0003025   0.0039186   0.0001800  -0.0000205   0.0000688   0.0001216
   60  -0.0051382   0.0001467   0.0011006   0.0003351   0.0001219  -0.0018358
   61  -0.0527876  -0.0020201   0.0293493   0.0006517   0.0000557  -0.0010336
   62  -0.0022621  -0.0034173   0.0009645   0.0001284  -0.0009228   0.0000738
   63   0.0311633   0.0009501  -0.0162944  -0.0019805   0.0000756  -0.0021905
   64  -0.0009125  -0.0000459   0.0007288   0.0001684   0.0000004   0.0000160
   65  -0.0000060  -0.0008176  -0.0000878   0.0000096  -0.0003189  -0.0000182
   66   0.0008209  -0.0000718   0.0002764  -0.0001122  -0.0000231   0.0000236
           49          50          51          52          53          54
    1  -0.0008268  -0.0000168   0.0000167   0.0014258   0.0000045   0.0000082
    2  -0.0000032  -0.0010824   0.0000479   0.0000094  -0.0003206  -0.0000310
    3   0.0000067   0.0000478  -0.0018221   0.0000029  -0.0000360   0.0001527
    4   0.0002792  -0.0002630  -0.0000643  -0.0004711  -0.0000171  -0.0000043
    5   0.0000335   0.0002689   0.0000238   0.0004105  -0.0000166   0.0000019
    6  -0.0000222   0.0000519   0.0003924   0.0000159  -0.0000042   0.0000232
    7  -0.0000414   0.0002702   0.0001006  -0.0000850  -0.0000157  -0.0000007
    8  -0.0000900   0.0000308   0.0000693  -0.0001794   0.0000002  -0.0000036
    9   0.0000008  -0.0000263   0.0003996  -0.0000059   0.0000010  -0.0000087
   10  -0.0000589   0.0000415   0.0000117   0.0001448  -0.0000088  -0.0000021
   11  -0.0002800  -0.0000153  -0.0000043   0.0002160  -0.0000038   0.0000015
   12  -0.0000093  -0.0000663   0.0000257   0.0000141   0.0000052  -0.0000169
   13   0.0001822  -0.0000652   0.0000013  -0.0002800  -0.0000026  -0.0000015
   14   0.0002168  -0.0000474  -0.0000044  -0.0002878  -0.0000015  -0.0000021
   15   0.0000073   0.0000128  -0.0000412  -0.0000085  -0.0000014  -0.0000000
   16  -0.0002633   0.0000024   0.0000049   0.0003655   0.0000008   0.0000012
   17   0.0000061  -0.0000100   0.0000157  -0.0000032   0.0000023  -0.0000010
   18   0.0000024   0.0000169   0.0000256  -0.0000039  -0.0000023   0.0000028
   19   0.0003174  -0.0000001   0.0000009  -0.0003982  -0.0000015  -0.0000021
   20  -0.0000012  -0.0000102  -0.0000022   0.0000023  -0.0000052  -0.0000002
   21  -0.0000020  -0.0000036   0.0000020   0.0000029   0.0000008  -0.0000057
   22  -0.0000579  -0.0000396  -0.0000320   0.0001430   0.0000101   0.0000016
   23   0.0002766  -0.0000208  -0.0000142  -0.0002145  -0.0000059  -0.0000004
   24   0.0000194   0.0000237   0.0000330  -0.0000125   0.0000035  -0.0000112
   25   0.0001794   0.0000642  -0.0000006  -0.0002777   0.0000007  -0.0000006
   26  -0.0002171  -0.0000461  -0.0000093   0.0002918   0.0000005   0.0000012
   27  -0.0000100   0.0000022  -0.0000416   0.0000127  -0.0000013  -0.0000008
   28   0.0002817   0.0002710   0.0000763  -0.0004803   0.0000129   0.0000006
   29  -0.0000480   0.0002718   0.0000399  -0.0004108  -0.0000197   0.0000005
   30   0.0000129  -0.0000568   0.0003864  -0.0000223  -0.0000031   0.0000161
   31  -0.0000407  -0.0002755  -0.0001122  -0.0000824   0.0000158   0.0000004
   32   0.0001008   0.0000427   0.0000756   0.0001798  -0.0000003  -0.0000022
   33  -0.0000020  -0.0000109   0.0004083   0.0000046   0.0000013  -0.0000075
   34   0.0018761   0.0000033   0.0003307  -0.0017508  -0.0000016  -0.0000095
   35  -0.0000117  -0.0034379   0.0041834  -0.0000372  -0.0007966  -0.0000785
   36   0.0003605   0.0043464  -0.0705920  -0.0000202  -0.0000971   0.0004654
   37  -0.0262503  -0.0049212   0.0750362   0.0031099   0.0000350  -0.0001253
   38  -0.0015859   0.0069708  -0.0015531  -0.0002841   0.0039584   0.0004983
   39   0.0225947  -0.0017036   0.0339834   0.0043783   0.0005315  -0.0037877
   40  -0.0039176   0.0000686  -0.0015015  -0.0012075  -0.0000636   0.0009191
   41  -0.0000043   0.0053558   0.0002688   0.0000178   0.0001903  -0.0000089
   42  -0.0005923   0.0002901   0.0007908  -0.0004059  -0.0000118   0.0003653
   43  -0.1504633  -0.0041025   0.0556574  -0.0383635  -0.0016380   0.0226051
   44  -0.0081253  -0.0584937   0.0120454  -0.0002078   0.0031115   0.0002096
   45   0.1196105   0.0122875  -0.2391364   0.0002819   0.0001497   0.0009334
   46   0.0013167  -0.0002279   0.0030585   0.0010795  -0.0004584   0.0077999
   47   0.0012702   0.0030058   0.0025313  -0.0000699  -0.0010230   0.0002735
   48  -0.0202451   0.0024432  -0.0373555   0.0010461   0.0001876  -0.0040935
   49   0.5213792   0.0017999  -0.0007320  -0.1672451  -0.0005773  -0.0006997
   50   0.0017999   0.1121548  -0.0310478  -0.0005558  -0.0218015   0.0010087
   51  -0.0007320  -0.0310478   0.5945377  -0.0006735   0.0010679  -0.0383544
   52  -0.1672451  -0.0005558  -0.0006735   0.2393388   0.0009124   0.0009763
   53  -0.0005773  -0.0218015   0.0010679   0.0009124   0.0104869  -0.0026039
   54  -0.0006997   0.0010087  -0.0383544   0.0009763  -0.0026039   0.0513541
   55  -0.1485865   0.0031892  -0.0544265  -0.0380823   0.0012738  -0.0229695
   56   0.0072388  -0.0585004   0.0114471  -0.0001367   0.0031175   0.0000331
   57  -0.1183051   0.0112771  -0.2401679  -0.0007045   0.0001561   0.0006850
   58   0.0010760   0.0001825  -0.0026256   0.0011687   0.0004861  -0.0077636
   59  -0.0013219   0.0030151   0.0025362   0.0000828  -0.0010172   0.0002186
   60   0.0206273   0.0026476  -0.0372143  -0.0009809   0.0001887  -0.0042419
   61  -0.0252027   0.0047009  -0.0755878   0.0031493  -0.0000166   0.0001996
   62   0.0013854   0.0069822  -0.0020600   0.0002885   0.0039553   0.0004992
   63  -0.0231616  -0.0018341   0.0329202  -0.0042881   0.0004750  -0.0038301
   64  -0.0039312  -0.0001247   0.0014486  -0.0012008   0.0000486  -0.0009330
   65  -0.0000617   0.0053680   0.0003367  -0.0000241   0.0001891  -0.0000140
   66   0.0005435   0.0002937   0.0008186   0.0003904  -0.0000072   0.0003608
           55          56          57          58          59          60
    1   0.0008642  -0.0001922   0.0031331   0.0001529   0.0000427  -0.0005628
    2  -0.0002007   0.0063867   0.0006289  -0.0000848   0.0001074   0.0000447
    3   0.0027275   0.0005976  -0.0027996   0.0011615   0.0000438  -0.0005220
    4  -0.0004283   0.0009714   0.0000579  -0.0002369   0.0000631   0.0001881
    5   0.0001724  -0.0001813  -0.0001231   0.0004443   0.0000308  -0.0004329
    6  -0.0002815  -0.0004425  -0.0000781  -0.0000263   0.0001245  -0.0000030
    7   0.0003418   0.0000665  -0.0002680   0.0000437  -0.0000099   0.0000318
    8   0.0001241  -0.0000193   0.0000855  -0.0001626  -0.0000482   0.0001544
    9  -0.0004698   0.0001248  -0.0002589   0.0000446  -0.0000283  -0.0000092
   10  -0.0001763  -0.0000192   0.0001438   0.0000797  -0.0000128  -0.0001184
   11  -0.0001779   0.0001487   0.0002905   0.0001557   0.0000309  -0.0002271
   12  -0.0000730   0.0003999   0.0001525  -0.0000458  -0.0000467   0.0000136
   13   0.0001189   0.0001731  -0.0002484  -0.0001220  -0.0000055   0.0001825
   14   0.0001166   0.0000768  -0.0002570  -0.0001432  -0.0000061   0.0001983
   15   0.0000525  -0.0000290   0.0000189  -0.0000128   0.0000002   0.0000089
   16  -0.0001621  -0.0000235   0.0003698   0.0001864   0.0000170  -0.0002670
   17  -0.0000190   0.0000549  -0.0000086  -0.0000020  -0.0000271   0.0000017
   18  -0.0000048   0.0000087  -0.0000402   0.0000146  -0.0000028  -0.0000121
   19   0.0001995   0.0000118  -0.0003408  -0.0002438  -0.0000219   0.0003267
   20   0.0000011   0.0000119   0.0000029   0.0000015   0.0000015  -0.0000021
   21   0.0000091  -0.0000006   0.0000186  -0.0000039   0.0000000   0.0000004
   22  -0.0001456   0.0000030   0.0001700   0.0000802   0.0000306  -0.0001218
   23   0.0002042   0.0001873  -0.0002573  -0.0001566  -0.0000019   0.0002265
   24  -0.0000762  -0.0004262   0.0000668  -0.0000531   0.0000504   0.0000204
   25   0.0001313  -0.0001355  -0.0002681  -0.0001209  -0.0000175   0.0001832
   26  -0.0001130   0.0000416   0.0002741   0.0001471   0.0000201  -0.0002043
   27   0.0000474   0.0000273   0.0000415  -0.0000027  -0.0000012  -0.0000037
   28  -0.0005402  -0.0009700  -0.0001711  -0.0002222  -0.0000920   0.0001822
   29  -0.0002276  -0.0002766   0.0000610  -0.0004424  -0.0000200   0.0004497
   30  -0.0003563   0.0004345  -0.0000500  -0.0000648  -0.0001317   0.0000385
   31   0.0005666   0.0000166  -0.0001920   0.0000433   0.0000026   0.0000318
   32  -0.0002891   0.0000019  -0.0001527   0.0001723  -0.0000215  -0.0001795
   33  -0.0004976  -0.0001260  -0.0002853   0.0000589   0.0000310  -0.0000285
   34  -0.0297589  -0.0017948   0.0259705  -0.0029093  -0.0000220  -0.0000320
   35  -0.0052505   0.0067049  -0.0016367   0.0002883   0.0045288   0.0000311
   36   0.0830404  -0.0013469   0.0322386  -0.0047925   0.0000088   0.0040241
   37  -0.0522530   0.0017152  -0.0296816   0.0006155  -0.0000648   0.0010646
   38   0.0018951  -0.0034255   0.0008048  -0.0001180  -0.0009198   0.0000807
   39  -0.0315087   0.0008033  -0.0169760   0.0020082   0.0000835  -0.0021483
   40  -0.0008940   0.0000450  -0.0007419   0.0001666   0.0000034  -0.0000139
   41   0.0000760  -0.0008165  -0.0000679  -0.0000056  -0.0003135  -0.0000210
   42  -0.0008327  -0.0000749   0.0002606   0.0001145  -0.0000214   0.0000231
   43   0.0651429  -0.0017730   0.0305789  -0.0017953   0.0003025  -0.0051382
   44   0.0021250   0.0049802   0.0041142   0.0000325   0.0039186   0.0001467
   45  -0.0293278   0.0039336  -0.0578597  -0.0010119   0.0001800   0.0011006
   46  -0.0018619  -0.0000841   0.0009742   0.0003934  -0.0000205   0.0003351
   47  -0.0003369   0.0039337   0.0001946   0.0000225   0.0000688   0.0001219
   48   0.0050973   0.0001810   0.0011751  -0.0003080   0.0001216  -0.0018358
   49  -0.1485865   0.0072388  -0.1183051   0.0010760  -0.0013219   0.0206273
   50   0.0031892  -0.0585004   0.0112771   0.0001825   0.0030151   0.0026476
   51  -0.0544265   0.0114471  -0.2401679  -0.0026256   0.0025362  -0.0372143
   52  -0.0380823  -0.0001367  -0.0007045   0.0011687   0.0000828  -0.0009809
   53   0.0012738   0.0031175   0.0001561   0.0004861  -0.0010172   0.0001887
   54  -0.0229695   0.0000331   0.0006850  -0.0077636   0.0002186  -0.0042419
   55   0.6080706  -0.0011104   0.0456232  -0.0678989  -0.0035483   0.0492616
   56  -0.0011104   0.1176262  -0.0252982  -0.0037422  -0.0234755   0.0066447
   57   0.0456232  -0.0252982   0.5244652   0.0533638   0.0066411  -0.1315096
   58  -0.0678989  -0.0037422   0.0533638   0.0899235   0.0055429  -0.0799005
   59  -0.0035483  -0.0234755   0.0066411   0.0055429   0.0123050  -0.0111214
   60   0.0492616   0.0066447  -0.1315096  -0.0799005  -0.0111214   0.1886570
   61  -0.3220810  -0.0019771   0.0183187  -0.0211139  -0.0010106   0.0152820
   62   0.0023610  -0.0593819   0.0033019  -0.0025536   0.0044013   0.0014812
   63  -0.0481589   0.0030651  -0.1112612   0.0385318   0.0015431  -0.0174996
   64  -0.0125656   0.0017166  -0.0277756   0.0007331   0.0000600  -0.0005607
   65  -0.0002651   0.0028039  -0.0000298  -0.0000644  -0.0025774  -0.0002297
   66   0.0031254   0.0000437   0.0021629   0.0013133  -0.0002292   0.0011407
           61          62          63          64          65          66
    1  -0.0245680  -0.0006013   0.0059526   0.0010652   0.0001018  -0.0012465
    2  -0.0018162   0.0036893  -0.0001081  -0.0000690  -0.0038322  -0.0002370
    3   0.0271049  -0.0001456   0.0049165   0.0003071  -0.0003021   0.0008449
    4  -0.0006244   0.0003129  -0.0020351   0.0001463  -0.0006951   0.0003414
    5   0.0033128  -0.0012188  -0.0007419  -0.0003359   0.0005456   0.0002003
    6   0.0008755  -0.0009360  -0.0005026  -0.0000004   0.0001387   0.0000708
    7   0.0004245  -0.0014578  -0.0002725  -0.0000908   0.0001316   0.0000472
    8  -0.0009975  -0.0004450  -0.0003516   0.0000893  -0.0002092   0.0000466
    9   0.0008827   0.0005007   0.0000415   0.0000793   0.0000449  -0.0000130
   10  -0.0000939   0.0001661   0.0001509  -0.0000957  -0.0000653   0.0000409
   11   0.0002648  -0.0000058   0.0000011  -0.0000794  -0.0001179   0.0001682
   12  -0.0009610  -0.0002792  -0.0001953  -0.0000005  -0.0000906  -0.0000702
   13  -0.0002400  -0.0001354  -0.0002044   0.0000248  -0.0000691  -0.0000304
   14  -0.0002650   0.0000426  -0.0001471   0.0000405  -0.0000876  -0.0000601
   15  -0.0000938   0.0000765   0.0000130  -0.0000082   0.0000006  -0.0000035
   16   0.0003993   0.0000264  -0.0000611  -0.0000688  -0.0000025   0.0000884
   17  -0.0000017   0.0001619   0.0000001   0.0000086  -0.0000451  -0.0000099
   18   0.0002289  -0.0000095   0.0000403   0.0000229   0.0000013  -0.0000159
   19  -0.0005940   0.0000222  -0.0002496   0.0000738   0.0000058  -0.0001036
   20   0.0000031  -0.0000084   0.0000028  -0.0000004  -0.0000179  -0.0000013
   21  -0.0000341   0.0000083  -0.0000238  -0.0000051  -0.0000018   0.0000064
   22  -0.0000956  -0.0002479   0.0001381  -0.0001219   0.0000627   0.0000653
   23  -0.0002509  -0.0000198   0.0000097   0.0000720  -0.0000986  -0.0001787
   24  -0.0009310   0.0002699  -0.0001745  -0.0000124   0.0001002  -0.0000581
   25  -0.0002360   0.0001593  -0.0001806   0.0000239   0.0000651  -0.0000225
   26   0.0002599   0.0000332   0.0001571  -0.0000389  -0.0000930   0.0000470
   27  -0.0000788  -0.0000804   0.0000159  -0.0000083  -0.0000061  -0.0000019
   28  -0.0003960   0.0000126  -0.0020598   0.0001655   0.0007157   0.0004290
   29  -0.0032510  -0.0015211   0.0005677   0.0003332   0.0006301  -0.0000794
   30   0.0007321   0.0009806  -0.0003652   0.0000545  -0.0001614   0.0000536
   31   0.0001995   0.0016884  -0.0000286  -0.0001284  -0.0001771   0.0000095
   32   0.0011863  -0.0007017   0.0002507  -0.0000516  -0.0001809  -0.0000942
   33   0.0009962  -0.0006649   0.0000255   0.0001232  -0.0000257  -0.0000290
   34  -0.1678073  -0.0077050   0.1175816   0.0109347   0.0006904  -0.0136467
   35  -0.0038600  -0.0611257   0.0141317  -0.0009952   0.0033115   0.0012783
   36   0.0521142   0.0138374  -0.2737283   0.0148515   0.0014599  -0.0171711
   37   0.0621918   0.0016482  -0.0225075  -0.0013105  -0.0002707   0.0035933
   38  -0.0012998   0.0097245   0.0043767  -0.0002340   0.0059873   0.0005702
   39   0.0237423   0.0046335  -0.0600405   0.0033358   0.0005277  -0.0026632
   40  -0.0012386   0.0001909  -0.0033180   0.0005977   0.0000452  -0.0007355
   41   0.0001936   0.0059742   0.0005831  -0.0000521   0.0002659   0.0000650
   42  -0.0035857   0.0005657  -0.0027315   0.0007505   0.0000653  -0.0007496
   43  -0.0527876  -0.0022621   0.0311633  -0.0009125  -0.0000060   0.0008209
   44  -0.0020201  -0.0034173   0.0009501  -0.0000459  -0.0008176  -0.0000718
   45   0.0293493   0.0009645  -0.0162944   0.0007288  -0.0000878   0.0002764
   46   0.0006517   0.0001284  -0.0019805   0.0001684   0.0000096  -0.0001122
   47   0.0000557  -0.0009228   0.0000756   0.0000004  -0.0003189  -0.0000231
   48  -0.0010336   0.0000738  -0.0021905   0.0000160  -0.0000182   0.0000236
   49  -0.0252027   0.0013854  -0.0231616  -0.0039312  -0.0000617   0.0005435
   50   0.0047009   0.0069822  -0.0018341  -0.0001247   0.0053680   0.0002937
   51  -0.0755878  -0.0020600   0.0329202   0.0014486   0.0003367   0.0008186
   52   0.0031493   0.0002885  -0.0042881  -0.0012008  -0.0000241   0.0003904
   53  -0.0000166   0.0039553   0.0004750   0.0000486   0.0001891  -0.0000072
   54   0.0001996   0.0004992  -0.0038301  -0.0009330  -0.0000140   0.0003608
   55  -0.3220810   0.0023610  -0.0481589  -0.0125656  -0.0002651   0.0031254
   56  -0.0019771  -0.0593819   0.0030651   0.0017166   0.0028039   0.0000437
   57   0.0183187   0.0033019  -0.1112612  -0.0277756  -0.0000298   0.0021629
   58  -0.0211139  -0.0025536   0.0385318   0.0007331  -0.0000644   0.0013133
   59  -0.0010106   0.0044013   0.0015431   0.0000600  -0.0025774  -0.0002292
   60   0.0152820   0.0014812  -0.0174996  -0.0005607  -0.0002297   0.0011407
   61   0.6725470  -0.0007762   0.0357189  -0.1224890   0.0075658  -0.1232356
   62  -0.0007762   0.1292517  -0.0379289   0.0073506  -0.0354483   0.0149104
   63   0.0357189  -0.0379289   0.7261230  -0.1207390   0.0149232  -0.2752578
   64  -0.1224890   0.0073506  -0.1207390   0.1289819  -0.0076926   0.1283249
   65   0.0075658  -0.0354483   0.0149232  -0.0076926   0.0247429  -0.0166315
   66  -0.1232356   0.0149104  -0.2752578   0.1283249  -0.0166315   0.2902744
 **********************************************************************
 **                                                                  **
 **                       VIBRATIONAL ANALYSIS                       **
 **                       --------------------                       **
 **                                                                  **
 **        VIBRATIONAL FREQUENCIES (CM**-1) AND NORMAL MODES         **
 **     FORCE CONSTANTS (mDYN/ANGSTROM) AND REDUCED MASSES (AMU)     **
 **                  INFRARED INTENSITIES (KM/MOL)                   **
 **                                                                  **
 **********************************************************************


 Mode:                 1                      2                      3
 Frequency:        17.84                  29.95                  35.93
 Force Cnst:      0.0044                 0.0131                 0.0178
 Red. Mass:      23.2254                24.7313                23.3840
 IR Active:          YES                    YES                    YES
 IR Intens:        0.000                  0.045                  0.056
 Raman Active:       YES                    YES                    YES
               X      Y      Z        X      Y      Z        X      Y      Z
 C         -0.001 -0.001  0.001   -0.000  0.006 -0.235    0.000 -0.214 -0.006
 C         -0.001  0.003 -0.105   -0.001  0.005 -0.185   -0.093 -0.156 -0.004
 Cl        -0.001  0.007 -0.202   -0.003  0.009 -0.331   -0.210 -0.223 -0.004
 C         -0.001  0.004 -0.116    0.000 -0.001  0.002   -0.096 -0.043 -0.002
 Cl        -0.002  0.008 -0.263   -0.000 -0.004  0.106   -0.221  0.029  0.002
 C         -0.000 -0.001 -0.000    0.002 -0.005  0.127    0.001  0.012 -0.003
 Cl        -0.000 -0.001 -0.001    0.004 -0.016  0.465    0.002  0.160 -0.005
 C          0.000 -0.005  0.117    0.002 -0.001  0.002    0.098 -0.044 -0.002
 Cl         0.002 -0.009  0.262    0.003 -0.004  0.106    0.224  0.027  0.002
 C          0.000 -0.005  0.107    0.001  0.005 -0.185    0.094 -0.157 -0.004
 Cl         0.002 -0.009  0.204    0.001  0.009 -0.331    0.210 -0.225 -0.004
 C         -0.001 -0.001  0.001   -0.000  0.004 -0.193    0.000 -0.265 -0.010
 C         -0.000  0.183  0.013   -0.097  0.003 -0.136    0.004 -0.209 -0.009
 H          0.000  0.329  0.023   -0.178  0.002 -0.182    0.007 -0.263 -0.010
 C         -0.000  0.187  0.012   -0.100  0.002 -0.016    0.003 -0.022 -0.002
 Cl         0.002  0.433  0.025   -0.238 -0.003  0.056    0.009  0.089  0.002
 C         -0.001  0.000 -0.001   -0.001  0.003  0.045   -0.001  0.111  0.004
 Cl        -0.001  0.001 -0.002   -0.002  0.009  0.199   -0.003  0.478  0.022
 C         -0.001 -0.186 -0.012    0.098 -0.000 -0.015   -0.005 -0.019 -0.002
 Cl         0.000 -0.429 -0.027    0.235 -0.009  0.058   -0.011  0.095  0.002
 C         -0.001 -0.185 -0.011    0.097  0.001 -0.135   -0.004 -0.205 -0.008
 H         -0.001 -0.331 -0.020    0.178 -0.002 -0.180   -0.007 -0.257 -0.010
 TransDip  -0.000 -0.000  0.000    0.000  0.000 -0.007    0.000 -0.008 -0.000

 Mode:                 4                      5                      6
 Frequency:        67.51                  77.10                  77.73
 Force Cnst:      0.0917                 0.1080                 0.1057
 Red. Mass:      34.1398                30.8388                29.6944
 IR Active:          YES                    YES                    YES
 IR Intens:        0.000                  0.014                  0.021
 Raman Active:       YES                    YES                    YES
               X      Y      Z        X      Y      Z        X      Y      Z
 C         -0.000 -0.000 -0.000   -0.000  0.103 -0.094    0.000  0.065  0.138
 C          0.000 -0.004  0.105    0.030  0.083 -0.021    0.020  0.057  0.042
 Cl         0.003 -0.018  0.511    0.074  0.108  0.009    0.050  0.075  0.025
 C         -0.001  0.003 -0.083    0.033  0.042  0.032    0.021  0.033 -0.041
 Cl        -0.003  0.015 -0.469    0.084  0.006  0.275    0.053  0.026 -0.384
 C         -0.001 -0.000 -0.001   -0.001  0.025 -0.051   -0.000  0.016  0.069
 Cl        -0.000 -0.000  0.001   -0.003 -0.019 -0.323    0.002 -0.035  0.431
 C         -0.000 -0.003  0.081   -0.033  0.042  0.033   -0.023  0.033 -0.040
 Cl         0.004 -0.015  0.468   -0.080  0.007  0.279   -0.060  0.026 -0.382
 C         -0.001  0.003 -0.106   -0.030  0.083 -0.021   -0.020  0.057  0.042
 Cl        -0.002  0.017 -0.510   -0.073  0.108  0.007   -0.050  0.075  0.025
 C         -0.000  0.001  0.000   -0.000  0.087 -0.114    0.000  0.051  0.159
 C          0.000  0.003  0.000   -0.034 -0.006 -0.102    0.046 -0.014  0.130
 H          0.001  0.006  0.001   -0.063 -0.063 -0.122    0.085 -0.055  0.150
 C          0.000 -0.009 -0.001   -0.037 -0.058 -0.060    0.050 -0.047  0.068
 Cl         0.000 -0.041 -0.002   -0.100 -0.392 -0.049    0.133 -0.280  0.013
 C          0.000 -0.000  0.000   -0.001  0.060 -0.030    0.001  0.039  0.043
 Cl         0.000 -0.003 -0.000   -0.003  0.445  0.059   -0.000  0.320 -0.024
 C          0.000  0.010  0.001    0.037 -0.060 -0.060   -0.049 -0.049  0.067
 Cl        -0.000  0.044  0.003    0.102 -0.395 -0.048   -0.129 -0.281  0.011
 C          0.000 -0.001  0.000    0.033 -0.007 -0.102   -0.045 -0.016  0.129
 H          0.001 -0.003 -0.000    0.063 -0.065 -0.122   -0.084 -0.058  0.149
 TransDip  -0.000  0.000  0.000    0.000  0.001 -0.004   -0.000  0.000  0.005

 Mode:                 7                      8                      9
 Frequency:       105.30                 144.48                 191.51
 Force Cnst:      0.1320                 0.3245                 0.2741
 Red. Mass:      20.2111                26.3833                12.6830
 IR Active:          YES                    YES                    YES
 IR Intens:        0.101                  0.018                  0.070
 Raman Active:       YES                    YES                    YES
               X      Y      Z        X      Y      Z        X      Y      Z
 C         -0.000  0.004 -0.223   -0.002 -0.002 -0.001   -0.000 -0.055  0.000
 C         -0.001 -0.001 -0.079   -0.097  0.016  0.002    0.006 -0.072 -0.001
 Cl         0.000 -0.018  0.375   -0.282 -0.085 -0.001   -0.061 -0.119 -0.006
 C         -0.001  0.000 -0.073   -0.117  0.025  0.003   -0.006 -0.046 -0.000
 Cl        -0.003  0.001 -0.079   -0.224  0.078  0.002   -0.083 -0.013 -0.001
 C          0.001  0.000 -0.059   -0.137 -0.001  0.002    0.001 -0.039  0.000
 Cl         0.002 -0.005  0.155   -0.149  0.000  0.000    0.001 -0.013 -0.001
 C          0.002  0.000 -0.073   -0.117 -0.027  0.001    0.007 -0.046 -0.000
 Cl         0.004  0.002 -0.080   -0.222 -0.077 -0.003    0.089 -0.011 -0.002
 C          0.001 -0.001 -0.079   -0.097 -0.020  0.000   -0.006 -0.071 -0.001
 Cl         0.006 -0.018  0.376   -0.276  0.080  0.004    0.059 -0.118 -0.005
 C         -0.000  0.008 -0.279    0.092  0.003 -0.004   -0.000  0.199  0.012
 C         -0.070  0.009 -0.248    0.167 -0.001 -0.012    0.000  0.361  0.021
 H         -0.128  0.009 -0.282    0.203 -0.006  0.010    0.001  0.278  0.016
 C         -0.082  0.009 -0.157    0.192  0.002 -0.019    0.000  0.403  0.023
 Cl        -0.242  0.014 -0.082    0.376  0.008 -0.107   -0.009 -0.133 -0.004
 C         -0.002  0.006 -0.106    0.204  0.004 -0.002   -0.001  0.404  0.023
 Cl        -0.003 -0.010  0.042    0.225  0.000  0.001    0.001 -0.086 -0.015
 C          0.078  0.011 -0.156    0.194  0.006  0.014   -0.003  0.389  0.022
 Cl         0.237  0.014 -0.080    0.385 -0.008  0.106    0.003 -0.125 -0.008
 C          0.068  0.012 -0.247    0.169  0.008  0.004   -0.002  0.332  0.019
 H          0.127  0.014 -0.280    0.207  0.011 -0.018   -0.003  0.228  0.013
 TransDip  -0.000 -0.000 -0.010    0.004  0.000 -0.000    0.000  0.008 -0.000

 Mode:                10                     11                     12
 Frequency:       196.51                 202.30                 213.12
 Force Cnst:      0.3289                 0.1111                 0.6737
 Red. Mass:      14.4546                 4.6089                25.1747
 IR Active:          YES                    YES                    YES
 IR Intens:        0.042                  0.001                  0.008
 Raman Active:       YES                    YES                    YES
               X      Y      Z        X      Y      Z        X      Y      Z
 C          0.001 -0.006  0.201   -0.000 -0.001 -0.003    0.119  0.002 -0.002
 C          0.002 -0.010  0.324    0.000 -0.001  0.009    0.077 -0.006 -0.002
 Cl        -0.004  0.002 -0.063   -0.001 -0.003  0.003   -0.189 -0.172 -0.005
 C          0.002 -0.013  0.427    0.001 -0.001  0.002    0.079  0.023 -0.003
 Cl         0.002  0.004 -0.125    0.003 -0.002 -0.002   -0.041  0.105  0.004
 C          0.003 -0.015  0.463    0.000 -0.000 -0.009    0.090  0.002 -0.004
 Cl        -0.001  0.001 -0.119    0.001 -0.000  0.002    0.113 -0.007 -0.000
 C          0.002 -0.013  0.426    0.001 -0.000 -0.019    0.077 -0.017 -0.005
 Cl        -0.005  0.004 -0.124    0.006  0.002  0.007   -0.052 -0.102 -0.001
 C          0.002 -0.009  0.322    0.000 -0.000 -0.021    0.077  0.011 -0.003
 Cl         0.007  0.000 -0.064   -0.000 -0.001 -0.001   -0.175  0.173  0.008
 C          0.001  0.001 -0.067   -0.001  0.003  0.002    0.137 -0.000  0.000
 C          0.010 -0.021 -0.092   -0.002 -0.333 -0.018    0.183 -0.019 -0.044
 H          0.006 -0.034 -0.095   -0.003 -0.588 -0.036    0.211 -0.034 -0.029
 C         -0.005 -0.011 -0.072   -0.003 -0.151 -0.008    0.188 -0.010 -0.009
 Cl        -0.171  0.008  0.001    0.006  0.085  0.001   -0.292 -0.011  0.283
 C          0.001 -0.002 -0.062   -0.006  0.006  0.002    0.281 -0.004  0.001
 Cl         0.002  0.006 -0.082   -0.007 -0.002  0.003    0.342  0.002  0.009
 C          0.007  0.009 -0.071   -0.004  0.163  0.011    0.189  0.002  0.009
 Cl         0.163 -0.002 -0.003   -0.001 -0.089 -0.002   -0.295  0.012 -0.291
 C         -0.007  0.022 -0.089   -0.004  0.344  0.023    0.183  0.015  0.045
 H         -0.004  0.042 -0.090   -0.008  0.596  0.041    0.212  0.031  0.031
 TransDip  -0.000  0.000 -0.007    0.001  0.000  0.000   -0.003 -0.000  0.000

 Mode:                13                     14                     15
 Frequency:       215.93                 219.59                 221.11
 Force Cnst:      0.8415                 0.8825                 0.9874
 Red. Mass:      30.6302                31.0642                34.2795
 IR Active:          YES                    YES                    YES
 IR Intens:        0.033                  0.169                  0.109
 Raman Active:       YES                    YES                    YES
               X      Y      Z        X      Y      Z        X      Y      Z
 C         -0.001  0.002  0.005    0.001 -0.120 -0.001    0.004 -0.004  0.002
 C         -0.000 -0.001  0.089    0.013 -0.153  0.004   -0.041  0.028  0.006
 Cl        -0.011 -0.002 -0.009    0.434  0.040 -0.003   -0.348 -0.144 -0.005
 C          0.001 -0.002  0.162   -0.038 -0.199  0.007   -0.028  0.013  0.008
 Cl         0.002  0.005 -0.044   -0.200 -0.148 -0.008    0.479 -0.291 -0.014
 C          0.000 -0.004  0.186    0.003 -0.137  0.010   -0.102 -0.005  0.006
 Cl        -0.002 -0.015 -0.045    0.007  0.593  0.018   -0.112  0.024  0.001
 C         -0.001 -0.001  0.162    0.039 -0.199  0.005   -0.026 -0.029  0.001
 Cl        -0.005  0.005 -0.044    0.159 -0.175 -0.010    0.499  0.274  0.005
 C         -0.000 -0.001  0.089   -0.011 -0.151  0.003   -0.043 -0.039  0.001
 Cl         0.018 -0.007 -0.009   -0.412  0.036  0.002   -0.386  0.154  0.008
 C         -0.001  0.011 -0.086    0.003 -0.039 -0.006   -0.013 -0.002 -0.001
 C         -0.026  0.019 -0.073    0.005 -0.000 -0.005   -0.024  0.015  0.007
 H         -0.022  0.022 -0.072    0.007 -0.029 -0.006   -0.031  0.030  0.004
 C         -0.049  0.021 -0.132    0.004  0.032 -0.004   -0.026  0.005  0.002
 Cl         0.215  0.015 -0.307   -0.003 -0.012 -0.003    0.026 -0.002 -0.032
 C         -0.002  0.017 -0.090    0.007  0.038 -0.002   -0.040 -0.004 -0.001
 Cl        -0.007 -0.048  0.729    0.009 -0.013  0.019   -0.050  0.000  0.003
 C          0.046  0.016 -0.132    0.006  0.032 -0.003   -0.025 -0.011 -0.005
 Cl        -0.207  0.016 -0.304   -0.008 -0.012 -0.016    0.026  0.003  0.029
 C          0.023  0.009 -0.074    0.004  0.001 -0.002   -0.024 -0.020 -0.010
 H          0.019  0.003 -0.073    0.005 -0.028 -0.005   -0.031 -0.035 -0.006
 TransDip  -0.000 -0.001  0.006   -0.000  0.013  0.000    0.011  0.001  0.000

 Mode:                16                     17                     18
 Frequency:       235.33                 244.93                 321.95
 Force Cnst:      1.1267                 0.8506                 1.5982
 Red. Mass:      34.5302                24.0645                26.1692
 IR Active:          YES                    YES                    YES
 IR Intens:        0.009                  0.003                  0.206
 Raman Active:       YES                    YES                    YES
               X      Y      Z        X      Y      Z        X      Y      Z
 C          0.001  0.017 -0.002    0.088 -0.001 -0.000    0.001  0.099 -0.003
 C         -0.019  0.050 -0.003    0.167 -0.074 -0.000   -0.184  0.167  0.008
 Cl        -0.266 -0.081 -0.001   -0.116 -0.289 -0.010   -0.207  0.366  0.014
 C         -0.013  0.018 -0.005    0.204 -0.013  0.003   -0.174 -0.146  0.003
 Cl         0.458 -0.244 -0.010   -0.047  0.175  0.005   -0.202 -0.314 -0.011
 C          0.003  0.019 -0.005    0.306 -0.002  0.004   -0.001 -0.105  0.001
 Cl         0.007  0.542  0.020    0.409 -0.005 -0.004   -0.001 -0.066 -0.003
 C          0.018  0.018 -0.004    0.203  0.011  0.004    0.173 -0.149 -0.008
 Cl        -0.457 -0.241 -0.004   -0.041 -0.170 -0.006    0.199 -0.318 -0.011
 C          0.023  0.051 -0.002    0.167  0.071  0.003    0.186  0.164 -0.004
 Cl         0.262 -0.077 -0.003   -0.121  0.292  0.010    0.210  0.363  0.013
 C         -0.001  0.006  0.001   -0.011  0.000 -0.000    0.000 -0.112 -0.009
 C         -0.003  0.026  0.003   -0.115  0.009  0.045   -0.000 -0.079 -0.005
 H         -0.004  0.013  0.002   -0.178  0.021  0.009   -0.002 -0.150 -0.010
 C         -0.003  0.050  0.004   -0.142  0.003  0.029   -0.001  0.080  0.006
 Cl         0.003 -0.011 -0.003    0.057  0.004 -0.108    0.002 -0.011  0.001
 C         -0.005  0.062  0.005   -0.235  0.000 -0.001   -0.001  0.172  0.012
 Cl        -0.006 -0.013 -0.002   -0.314 -0.001 -0.002    0.000 -0.031 -0.003
 C         -0.003  0.051  0.004   -0.142 -0.002 -0.029    0.000  0.079  0.006
 Cl         0.000 -0.011  0.002    0.054 -0.004  0.110   -0.002 -0.011  0.001
 C         -0.002  0.027  0.002   -0.115 -0.008 -0.046    0.001 -0.080 -0.005
 H         -0.003  0.016  0.001   -0.178 -0.020 -0.011    0.002 -0.152 -0.010
 TransDip   0.000 -0.003 -0.000    0.002  0.000 -0.000   -0.000 -0.015 -0.001

 Mode:                19                     20                     21
 Frequency:       337.48                 340.03                 344.18
 Force Cnst:      0.8342                 0.4847                 2.0142
 Red. Mass:      12.4312                 7.1152                28.8595
 IR Active:          YES                    YES                    YES
 IR Intens:        0.015                  1.621                  0.001
 Raman Active:       YES                    YES                    YES
               X      Y      Z        X      Y      Z        X      Y      Z
 C          0.003 -0.007 -0.001    0.002 -0.053 -0.042   -0.147 -0.001 -0.007
 C         -0.005  0.021 -0.486   -0.020 -0.010  0.013   -0.047 -0.141 -0.035
 Cl         0.001  0.007  0.078    0.043  0.023 -0.001    0.099 -0.197 -0.003
 C         -0.003  0.027 -0.490   -0.004  0.046  0.054   -0.063 -0.186 -0.029
 Cl         0.012  0.013  0.076    0.059  0.060 -0.006   -0.172 -0.381 -0.008
 C         -0.002  0.005  0.001   -0.001  0.048  0.037    0.107  0.001  0.006
 Cl        -0.003 -0.002 -0.000   -0.003 -0.016 -0.006    0.199 -0.001 -0.002
 C          0.006 -0.017  0.492    0.006  0.045 -0.016   -0.060  0.188  0.037
 Cl        -0.000 -0.002 -0.076   -0.056  0.053  0.005   -0.170  0.384  0.009
 C          0.006 -0.022  0.485    0.021 -0.011 -0.056   -0.043  0.142  0.027
 Cl        -0.010  0.001 -0.077   -0.046  0.019  0.009    0.099  0.199  0.003
 C          0.003 -0.035 -0.003    0.001 -0.272 -0.031   -0.130 -0.009 -0.004
 C          0.001 -0.055 -0.002   -0.005 -0.271 -0.022   -0.039 -0.006 -0.076
 H         -0.002 -0.106 -0.007   -0.015 -0.493 -0.042    0.069 -0.016 -0.017
 C          0.000  0.004  0.003   -0.005  0.157  0.019   -0.021  0.012 -0.135
 Cl         0.002  0.000  0.004    0.013 -0.017  0.008   -0.110  0.016 -0.263
 C         -0.003  0.054  0.004   -0.002  0.429  0.037    0.143  0.015  0.003
 Cl        -0.005 -0.009 -0.001   -0.000 -0.073 -0.009    0.292 -0.001  0.000
 C         -0.000  0.036  0.000    0.003  0.155  0.019   -0.021 -0.001  0.139
 Cl         0.001 -0.005 -0.004   -0.012 -0.017  0.007   -0.117 -0.018  0.264
 C          0.001 -0.012 -0.002    0.007 -0.274 -0.022   -0.037 -0.013  0.072
 H         -0.001 -0.016 -0.002    0.018 -0.499 -0.042    0.075 -0.018  0.011
 TransDip   0.000 -0.004 -0.000    0.000 -0.041 -0.005   -0.001 -0.001 -0.000

 Mode:                22                     23                     24
 Frequency:       350.66                 354.53                 377.89
 Force Cnst:      0.8611                 2.2656                 2.7436
 Red. Mass:      11.8864                30.5934                32.6090
 IR Active:          YES                    YES                    YES
 IR Intens:        0.378                  0.039                  0.112
 Raman Active:       YES                    YES                    YES
               X      Y      Z        X      Y      Z        X      Y      Z
 C         -0.001 -0.024  0.480   -0.014  0.001 -0.030   -0.071  0.000 -0.006
 C         -0.004 -0.013  0.285   -0.011 -0.088 -0.029   -0.118  0.103  0.003
 Cl         0.006  0.003 -0.040    0.092 -0.161 -0.003   -0.242  0.421  0.016
 C         -0.004  0.007 -0.193   -0.058 -0.125  0.000   -0.029 -0.054  0.005
 Cl         0.002 -0.005  0.030   -0.150 -0.296 -0.010   -0.065 -0.141 -0.005
 C         -0.000  0.021 -0.434    0.008 -0.001  0.026    0.195 -0.001  0.006
 Cl         0.005 -0.005  0.063   -0.009  0.000 -0.004    0.601 -0.003 -0.005
 C         -0.001  0.016 -0.199   -0.056  0.125  0.023   -0.029  0.054  0.001
 Cl        -0.011  0.014  0.031   -0.147  0.297  0.008   -0.064  0.142  0.005
 C          0.004 -0.008  0.279   -0.010  0.089 -0.008   -0.119 -0.102 -0.009
 Cl        -0.003  0.009 -0.038    0.093  0.161  0.007   -0.246 -0.419 -0.013
 C          0.001 -0.047  0.185    0.077 -0.002 -0.011   -0.036 -0.000 -0.003
 C          0.096 -0.045  0.077    0.036 -0.009  0.077   -0.007 -0.001  0.001
 H          0.222 -0.077  0.143   -0.083 -0.010  0.014   -0.010 -0.003  0.001
 C          0.062  0.027 -0.104    0.049 -0.011  0.195    0.006 -0.002  0.025
 Cl        -0.136  0.003 -0.083    0.208 -0.026  0.434    0.043 -0.004  0.075
 C         -0.003  0.068 -0.122   -0.130  0.002  0.007   -0.001  0.000  0.002
 Cl        -0.007 -0.013  0.054   -0.277 -0.001 -0.005    0.004  0.000 -0.001
 C         -0.059  0.026 -0.112    0.059  0.011 -0.181    0.008  0.002 -0.022
 Cl         0.145  0.005 -0.098    0.196  0.027 -0.422    0.040  0.005 -0.072
 C         -0.095 -0.048  0.072    0.049  0.004 -0.086   -0.005  0.001 -0.004
 H         -0.226 -0.082  0.140   -0.055  0.001 -0.032   -0.003  0.002 -0.006
 TransDip   0.000 -0.005  0.019   -0.006 -0.000 -0.001   -0.011 -0.000 -0.000

 Mode:                25                     26                     27
 Frequency:       453.07                 515.81                 523.18
 Force Cnst:      1.1015                 1.2406                 2.1658
 Red. Mass:       9.1073                 7.9140                13.4295
 IR Active:          YES                    YES                    YES
 IR Intens:        4.096                  0.607                 46.855
 Raman Active:       YES                    YES                    YES
               X      Y      Z        X      Y      Z        X      Y      Z
 C         -0.001 -0.000 -0.078    0.006  0.009 -0.053   -0.299  0.000 -0.001
 C         -0.003  0.006 -0.213    0.008 -0.002  0.183   -0.145 -0.067  0.008
 Cl         0.001  0.000  0.015   -0.001 -0.000 -0.011    0.042 -0.051 -0.003
 C         -0.001  0.000  0.017    0.005 -0.003  0.038   -0.091 -0.003  0.002
 Cl         0.001  0.001 -0.001   -0.003 -0.003 -0.004    0.076  0.088  0.002
 C          0.002 -0.007  0.242   -0.001  0.005 -0.214   -0.031  0.001 -0.009
 Cl         0.000  0.000 -0.025   -0.002  0.000  0.018    0.088 -0.001  0.000
 C          0.001  0.000  0.017   -0.001 -0.003  0.039   -0.090  0.005  0.004
 Cl        -0.001  0.000 -0.001   -0.000  0.001 -0.004    0.075 -0.089 -0.004
 C          0.001  0.006 -0.212   -0.000 -0.005  0.183   -0.143  0.067  0.010
 Cl        -0.000  0.000  0.015   -0.001 -0.002 -0.011    0.043  0.051  0.001
 C         -0.002 -0.021  0.345    0.008  0.014 -0.102   -0.339 -0.002 -0.006
 C         -0.052 -0.021  0.342   -0.272 -0.008  0.051   -0.325  0.004  0.026
 H          0.116 -0.027  0.436   -0.449 -0.015 -0.046   -0.355  0.026  0.018
 C         -0.055 -0.001  0.010   -0.253 -0.009  0.168   -0.234 -0.025  0.051
 Cl        -0.112  0.009 -0.147    0.013  0.005 -0.094    0.102 -0.005  0.106
 C         -0.000 -0.001  0.017    0.001 -0.010  0.274   -0.114 -0.002  0.009
 Cl         0.001  0.002 -0.025   -0.006  0.004 -0.074    0.292  0.001 -0.001
 C          0.054 -0.000  0.011    0.260 -0.016  0.173   -0.216  0.023 -0.041
 Cl         0.113  0.009 -0.145   -0.017  0.006 -0.090    0.102  0.006 -0.111
 C          0.047 -0.021  0.342    0.285 -0.004  0.055   -0.306 -0.005 -0.027
 H         -0.122 -0.028  0.435    0.464 -0.003 -0.040   -0.323 -0.024 -0.026
 TransDip  -0.001 -0.004  0.065    0.006 -0.001  0.024   -0.219 -0.000  0.000

 Mode:                28                     29                     30
 Frequency:       526.52                 560.15                 596.38
 Force Cnst:      0.8738                 1.3973                 2.5351
 Red. Mass:       5.3499                 7.5583                12.0979
 IR Active:          YES                    YES                    YES
 IR Intens:        0.034                  0.291                  0.001
 Raman Active:       YES                    YES                    YES
               X      Y      Z        X      Y      Z        X      Y      Z
 C         -0.006 -0.000  0.001   -0.001  0.251  0.017   -0.000 -0.001  0.001
 C         -0.003 -0.001 -0.013    0.173  0.114 -0.007   -0.002  0.017 -0.500
 Cl         0.001 -0.001  0.001   -0.025 -0.049 -0.001    0.000 -0.001  0.033
 C         -0.002 -0.000  0.008    0.146 -0.056 -0.006    0.002 -0.017  0.496
 Cl         0.002  0.002 -0.001   -0.048 -0.018 -0.000   -0.000  0.001 -0.032
 C         -0.001  0.000  0.002   -0.001 -0.134  0.009    0.000  0.001  0.001
 Cl         0.002 -0.000 -0.000    0.001  0.029 -0.000   -0.000 -0.000 -0.000
 C         -0.002  0.000 -0.009   -0.149 -0.055 -0.007   -0.002  0.017 -0.497
 Cl         0.001 -0.002  0.001    0.049 -0.020 -0.001   -0.000 -0.001  0.032
 C         -0.003  0.001  0.011   -0.175  0.117 -0.001    0.003 -0.018  0.501
 Cl         0.001  0.001 -0.001    0.025 -0.049 -0.001   -0.000  0.002 -0.033
 C         -0.006 -0.001  0.000   -0.001  0.427  0.028    0.000 -0.004 -0.001
 C         -0.004 -0.135 -0.008    0.003 -0.143 -0.011   -0.001  0.007  0.000
 H         -0.004 -0.550 -0.035    0.004 -0.465 -0.032   -0.002  0.010  0.000
 C         -0.005  0.419  0.026    0.004 -0.143 -0.012   -0.000 -0.021 -0.001
 Cl         0.002 -0.030  0.000   -0.000  0.016  0.003    0.000  0.002 -0.000
 C         -0.002 -0.001 -0.002   -0.001  0.267  0.014   -0.000 -0.001  0.001
 Cl         0.006  0.000  0.000    0.000 -0.021 -0.000    0.000  0.000 -0.000
 C         -0.005 -0.418 -0.028   -0.003 -0.145 -0.012    0.000  0.022  0.002
 Cl         0.002  0.030  0.001    0.000  0.016  0.002   -0.000 -0.002 -0.000
 C         -0.009  0.135  0.008   -0.003 -0.142 -0.011    0.000 -0.004 -0.001
 H         -0.013  0.551  0.036   -0.002 -0.462 -0.031   -0.000 -0.000 -0.000
 TransDip  -0.006  0.000  0.000   -0.002  0.017 -0.001    0.001 -0.001 -0.000

 Mode:                31                     32                     33
 Frequency:       636.03                 644.94                 657.50
 Force Cnst:      2.5089                 2.6278                 3.2332
 Red. Mass:      10.5265                10.7229                12.6936
 IR Active:          YES                    YES                    YES
 IR Intens:        0.135                 13.698                 24.649
 Raman Active:       YES                    YES                    YES
               X      Y      Z        X      Y      Z        X      Y      Z
 C         -0.005 -0.017  0.357    0.289  0.001  0.005    0.005 -0.026  0.001
 C         -0.010 -0.004  0.026    0.279  0.045  0.002   -0.209  0.056  0.000
 Cl         0.002 -0.001  0.005   -0.059  0.060  0.003    0.077 -0.086 -0.003
 C         -0.011  0.016 -0.408    0.248 -0.014 -0.011   -0.255  0.326  0.015
 Cl         0.002  0.001  0.021   -0.068 -0.068 -0.002   -0.019 -0.126 -0.004
 C          0.000 -0.017  0.566    0.179 -0.009  0.009    0.006  0.504  0.015
 Cl         0.003  0.000 -0.029   -0.149  0.002  0.001   -0.003 -0.058 -0.002
 C         -0.003  0.015 -0.406    0.238  0.003 -0.009    0.268  0.324  0.011
 Cl         0.000 -0.002  0.020   -0.067  0.071  0.003    0.015 -0.124 -0.004
 C         -0.001 -0.003  0.025    0.269 -0.046 -0.001    0.219  0.052 -0.001
 Cl         0.001  0.002  0.005   -0.057 -0.058 -0.002   -0.080 -0.087 -0.003
 C         -0.001 -0.002 -0.102    0.117 -0.002 -0.001    0.002  0.255  0.015
 C         -0.064  0.007 -0.099   -0.177 -0.009  0.140   -0.003  0.025  0.002
 H         -0.194  0.019 -0.172   -0.378  0.000  0.029   -0.009 -0.185 -0.015
 C         -0.071 -0.001  0.070   -0.179 -0.006  0.106   -0.002 -0.171 -0.009
 Cl         0.009  0.001 -0.021    0.009 -0.000 -0.002    0.000  0.010  0.001
 C          0.003 -0.012  0.121   -0.211 -0.003  0.001   -0.005  0.206  0.014
 Cl        -0.002  0.001 -0.015    0.161  0.001  0.001    0.003 -0.010 -0.001
 C          0.076 -0.000  0.074   -0.176  0.008 -0.106   -0.003 -0.171 -0.013
 Cl        -0.009  0.001 -0.021    0.009 -0.000  0.001   -0.000  0.010  0.001
 C          0.070  0.007 -0.094   -0.174  0.008 -0.144   -0.003  0.025 -0.004
 H          0.209  0.016 -0.170   -0.373  0.007 -0.036   -0.004 -0.184 -0.016
 TransDip  -0.002 -0.001  0.012    0.119 -0.003 -0.001    0.002  0.159  0.005

 Mode:                34                     35                     36
 Frequency:       696.03                 729.32                 731.69
 Force Cnst:      3.0687                 1.0243                 3.3449
 Red. Mass:      10.7511                 3.2683                10.6043
 IR Active:          YES                    YES                    YES
 IR Intens:       23.293                 46.905                  3.644
 Raman Active:       YES                    YES                    YES
               X      Y      Z        X      Y      Z        X      Y      Z
 C         -0.001 -0.282 -0.010   -0.001 -0.146  0.021    0.001 -0.002  0.600
 C         -0.088 -0.236 -0.007   -0.060 -0.124 -0.021    0.007  0.029 -0.370
 Cl        -0.030  0.090  0.003   -0.010  0.037  0.002    0.001 -0.005  0.014
 C         -0.054 -0.142 -0.005   -0.054 -0.036  0.010    0.010 -0.003  0.223
 Cl         0.049  0.080  0.002    0.021  0.025  0.000   -0.003 -0.003 -0.005
 C         -0.000 -0.122 -0.005    0.000 -0.005 -0.009   -0.001  0.006 -0.171
 Cl        -0.000  0.006  0.000   -0.000 -0.002  0.000   -0.000  0.000  0.003
 C          0.054 -0.142 -0.004    0.055 -0.037  0.008   -0.006 -0.003  0.223
 Cl        -0.048  0.080  0.003   -0.020  0.025  0.001    0.003 -0.003 -0.005
 C          0.087 -0.237 -0.008    0.060 -0.124 -0.020   -0.009  0.029 -0.371
 Cl         0.031  0.089  0.003    0.010  0.036  0.002   -0.001 -0.005  0.014
 C         -0.000  0.062  0.002    0.000  0.274  0.014    0.002 -0.041 -0.069
 C         -0.000  0.154  0.006   -0.000 -0.053 -0.009    0.012  0.015 -0.119
 H         -0.002  0.307  0.015   -0.008 -0.632 -0.052   -0.132  0.110 -0.195
 C          0.002 -0.363 -0.021   -0.001  0.094  0.012   -0.011 -0.018  0.122
 Cl        -0.000  0.013  0.000   -0.000  0.001 -0.002   -0.007  0.002 -0.041
 C         -0.002  0.435  0.031   -0.000 -0.147 -0.002   -0.002  0.008  0.169
 Cl         0.000 -0.017 -0.001    0.000  0.004 -0.000    0.001  0.000 -0.009
 C          0.001 -0.364 -0.021    0.000  0.095  0.011    0.009 -0.018  0.120
 Cl         0.000  0.013  0.000    0.000  0.001 -0.002    0.008  0.002 -0.040
 C         -0.001  0.154  0.007    0.000 -0.053 -0.011   -0.011  0.014 -0.122
 H          0.000  0.307  0.016    0.011 -0.632 -0.052    0.132  0.108 -0.196
 TransDip  -0.001 -0.155 -0.004   -0.002 -0.219 -0.006    0.002  0.013  0.060

 Mode:                37                     38                     39
 Frequency:       790.68                 809.23                 869.05
 Force Cnst:      4.2252                 4.3707                 4.7554
 Red. Mass:      11.4710                11.3283                10.6870
 IR Active:          YES                    YES                    YES
 IR Intens:       20.958                 83.155                  0.948
 Raman Active:       YES                    YES                    YES
               X      Y      Z        X      Y      Z        X      Y      Z
 C         -0.242  0.001  0.000    0.003  0.010 -0.233    0.001  0.206  0.007
 C          0.121 -0.173 -0.006    0.001  0.002  0.081   -0.285  0.301  0.011
 Cl        -0.044  0.050  0.002    0.000 -0.001 -0.003    0.043 -0.082 -0.003
 C          0.211 -0.157 -0.007   -0.000  0.004 -0.026   -0.284 -0.284 -0.008
 Cl        -0.002  0.006  0.000   -0.001 -0.001 -0.000    0.044  0.084  0.003
 C          0.393 -0.002 -0.002   -0.005 -0.000  0.012   -0.001 -0.236 -0.009
 Cl        -0.140  0.001  0.001    0.001  0.000  0.001   -0.000 -0.006 -0.000
 C          0.212  0.155  0.004   -0.004  0.000 -0.026    0.281 -0.287 -0.011
 Cl        -0.002 -0.006 -0.000    0.000 -0.000 -0.000   -0.043  0.084  0.003
 C          0.123  0.172  0.006   -0.003 -0.003  0.081    0.288  0.298  0.009
 Cl        -0.045 -0.050 -0.002    0.001  0.000 -0.003   -0.044 -0.082 -0.003
 C         -0.372 -0.000 -0.002    0.003  0.001 -0.007    0.000 -0.021 -0.001
 C         -0.021  0.013 -0.250    0.296  0.008 -0.109    0.001  0.051  0.003
 H          0.233  0.016 -0.108    0.212 -0.002 -0.157   -0.000 -0.307 -0.021
 C          0.022  0.013 -0.189    0.261 -0.021  0.380    0.001 -0.015 -0.000
 Cl         0.031 -0.002  0.041   -0.060  0.007 -0.125   -0.000  0.001 -0.000
 C          0.226  0.000  0.005   -0.003 -0.024  0.356   -0.000 -0.003 -0.000
 Cl        -0.071 -0.000 -0.000    0.000  0.000  0.000    0.000  0.000  0.000
 C          0.015 -0.013  0.197   -0.265 -0.024  0.375   -0.001 -0.015 -0.001
 Cl         0.033  0.003 -0.044    0.061  0.008 -0.123    0.000  0.001  0.000
 C         -0.030 -0.013  0.247   -0.295  0.007 -0.116   -0.001  0.052  0.003
 H          0.229 -0.023  0.106   -0.213 -0.001 -0.161    0.002 -0.313 -0.021
 TransDip   0.147 -0.001  0.002   -0.004 -0.017  0.292    0.000 -0.031 -0.000

 Mode:                40                     41                     42
 Frequency:       892.36                 897.67                 923.15
 Force Cnst:      0.7985                 0.6475                 5.7593
 Red. Mass:       1.7020                 1.3638                11.4703
 IR Active:          YES                    YES                    YES
 IR Intens:        4.993                  0.006                  5.261
 Raman Active:       YES                    YES                    YES
               X      Y      Z        X      Y      Z        X      Y      Z
 C         -0.001 -0.001 -0.002    0.002 -0.000 -0.000   -0.256  0.001 -0.002
 C         -0.034 -0.015 -0.000   -0.000  0.001 -0.002   -0.132 -0.217 -0.006
 Cl         0.002 -0.001 -0.000    0.000 -0.000  0.000   -0.014  0.025  0.001
 C         -0.038 -0.025 -0.000   -0.001  0.001  0.001   -0.059 -0.294 -0.010
 Cl         0.006  0.008  0.000   -0.000 -0.000  0.000    0.036  0.048  0.001
 C          0.001 -0.003 -0.000   -0.003  0.000  0.000    0.372 -0.002 -0.002
 Cl        -0.000 -0.001 -0.000    0.001 -0.000 -0.000   -0.068  0.000  0.000
 C          0.038 -0.024 -0.001    0.001 -0.002 -0.001   -0.057  0.295  0.010
 Cl        -0.006  0.008  0.000   -0.000  0.000 -0.000    0.036 -0.048 -0.002
 C          0.034 -0.015 -0.000    0.001 -0.002  0.002   -0.130  0.218  0.008
 Cl        -0.002 -0.001 -0.000    0.000  0.000 -0.000   -0.015 -0.024 -0.001
 C          0.000  0.127  0.008   -0.001  0.004  0.001    0.181 -0.004  0.001
 C          0.001 -0.128 -0.009   -0.000 -0.125 -0.008    0.118 -0.018  0.247
 H          0.000  0.657  0.042    0.001  0.714  0.047    0.031  0.005  0.211
 C          0.000  0.042  0.004   -0.001  0.038  0.002    0.116 -0.014  0.248
 Cl        -0.000 -0.002 -0.000    0.000 -0.003 -0.000   -0.036  0.003 -0.046
 C         -0.000  0.000  0.001   -0.000 -0.000  0.000   -0.196 -0.001 -0.000
 Cl         0.000 -0.001 -0.000    0.000 -0.000  0.000    0.029  0.000  0.000
 C         -0.000  0.045  0.003   -0.001 -0.035 -0.002    0.117  0.014 -0.246
 Cl        -0.000 -0.003 -0.000    0.000  0.003  0.000   -0.037 -0.003  0.046
 C          0.000 -0.137 -0.010   -0.001  0.117  0.007    0.120  0.022 -0.246
 H         -0.005  0.708  0.046    0.005 -0.673 -0.045    0.033 -0.018 -0.213
 TransDip  -0.001  0.071  0.009   -0.001  0.002  0.000    0.073 -0.001 -0.000

 Mode:                43                     44                     45
 Frequency:      1048.38                1088.47                1160.93
 Force Cnst:      4.2258                 5.2917                 1.7350
 Red. Mass:       6.5256                 7.5808                 2.1850
 IR Active:          YES                    YES                    YES
 IR Intens:       21.312                 19.525                  8.726
 Raman Active:       YES                    YES                    YES
               X      Y      Z        X      Y      Z        X      Y      Z
 C          0.019 -0.000 -0.000    0.253 -0.001 -0.000   -0.025  0.000  0.000
 C         -0.020  0.016  0.001   -0.138  0.242  0.009   -0.040  0.142  0.005
 Cl         0.001 -0.002 -0.000    0.013 -0.024 -0.001    0.007 -0.014 -0.001
 C         -0.018 -0.033 -0.001   -0.153 -0.251 -0.008    0.034  0.036  0.001
 Cl         0.003  0.004  0.000    0.015  0.026  0.001   -0.005 -0.007 -0.000
 C          0.040 -0.000 -0.000    0.279 -0.001 -0.002    0.098 -0.000 -0.001
 Cl        -0.004  0.000  0.000   -0.028  0.000  0.000   -0.012  0.000  0.000
 C         -0.018  0.033  0.001   -0.150  0.252  0.009    0.033 -0.037 -0.001
 Cl         0.003 -0.004 -0.000    0.015 -0.026 -0.001   -0.005  0.007  0.000
 C         -0.020 -0.016 -0.000   -0.141 -0.240 -0.008   -0.042 -0.142 -0.005
 Cl         0.001  0.002  0.000    0.014  0.023  0.001    0.007  0.014  0.000
 C          0.059 -0.000  0.000    0.166  0.000  0.001   -0.113  0.000 -0.001
 C         -0.131 -0.021  0.328   -0.027  0.009 -0.144    0.049 -0.002  0.035
 H          0.122 -0.034  0.485   -0.315  0.025 -0.325    0.574 -0.024  0.333
 C         -0.037  0.012 -0.201   -0.099  0.007 -0.109   -0.007  0.002 -0.029
 Cl         0.004 -0.001  0.015    0.013 -0.001  0.016    0.000 -0.000  0.004
 C          0.386  0.002  0.002    0.015  0.000 -0.000   -0.153 -0.001 -0.002
 Cl        -0.050 -0.000 -0.000    0.004  0.000  0.000    0.016  0.000  0.000
 C         -0.039 -0.013  0.201   -0.099 -0.007  0.108   -0.008 -0.002  0.030
 Cl         0.004  0.001 -0.015    0.013  0.001 -0.016    0.000  0.000 -0.004
 C         -0.127  0.020 -0.329   -0.028 -0.009  0.143    0.049  0.002 -0.033
 H          0.130  0.034 -0.485   -0.320 -0.028  0.322    0.587  0.028 -0.330
 TransDip   0.148  0.000  0.000   -0.142  0.001  0.001   -0.095  0.000  0.001

 Mode:                46                     47                     48
 Frequency:      1172.42                1221.02                1252.52
 Force Cnst:      4.9142                 1.3951                11.0458
 Red. Mass:       6.0678                 1.5882                11.9503
 IR Active:          YES                    YES                    YES
 IR Intens:       56.120                 17.660                  0.018
 Raman Active:       YES                    YES                    YES
               X      Y      Z        X      Y      Z        X      Y      Z
 C         -0.091  0.001  0.000    0.000 -0.000 -0.002    0.000  0.415  0.015
 C         -0.070  0.219  0.008    0.000  0.000  0.000   -0.353 -0.188 -0.005
 Cl         0.012 -0.023 -0.001   -0.000 -0.000 -0.000   -0.001 -0.003 -0.000
 C          0.077  0.099  0.003   -0.000  0.000 -0.000    0.355 -0.207 -0.010
 Cl        -0.010 -0.015 -0.000   -0.000  0.000  0.000    0.001 -0.001 -0.000
 C          0.165 -0.001 -0.001   -0.000 -0.000 -0.000    0.002  0.406  0.014
 Cl        -0.020  0.000  0.000    0.000  0.000  0.000   -0.000  0.001  0.000
 C          0.076 -0.099 -0.004    0.000  0.000 -0.000   -0.355 -0.204 -0.005
 Cl        -0.010  0.015  0.001    0.000 -0.000  0.000   -0.001 -0.000 -0.000
 C         -0.072 -0.219 -0.007   -0.000  0.001  0.000    0.351 -0.192 -0.008
 Cl         0.012  0.022  0.001   -0.000 -0.000 -0.000    0.000 -0.003 -0.000
 C         -0.170 -0.000 -0.000   -0.000  0.001 -0.011    0.002 -0.027 -0.006
 C         -0.084 -0.003  0.025    0.042  0.003 -0.045    0.002  0.009  0.002
 H         -0.484  0.013 -0.180    0.634 -0.019  0.280    0.005 -0.047 -0.000
 C          0.155 -0.014  0.238   -0.112  0.002 -0.044   -0.002  0.002  0.001
 Cl        -0.014  0.002 -0.027    0.006 -0.000  0.005   -0.000 -0.000  0.000
 C          0.252  0.001  0.004   -0.002 -0.008  0.127   -0.000 -0.001 -0.003
 Cl        -0.033 -0.000 -0.000    0.000  0.000 -0.004    0.000  0.000  0.000
 C          0.159  0.015 -0.239    0.111  0.003 -0.040    0.001  0.002  0.003
 Cl        -0.014 -0.002  0.027   -0.006 -0.000  0.004    0.000  0.000 -0.000
 C         -0.084  0.002 -0.027   -0.041  0.003 -0.046   -0.002  0.009  0.002
 H         -0.501 -0.016  0.182   -0.627 -0.023  0.268   -0.009 -0.047  0.003
 TransDip   0.240  0.001 -0.000   -0.001  0.008 -0.134   -0.001  0.004  0.001

 Mode:                49                     50                     51
 Frequency:      1268.06                1281.86                1349.35
 Force Cnst:      6.7911                11.4192                12.8246
 Red. Mass:       7.1681                11.7951                11.9548
 IR Active:          YES                    YES                    YES
 IR Intens:       14.038                  2.642                184.907
 Raman Active:       YES                    YES                    YES
               X      Y      Z        X      Y      Z        X      Y      Z
 C         -0.205  0.000 -0.001    0.001  0.001 -0.036   -0.003  0.412  0.015
 C         -0.167 -0.057 -0.001   -0.003  0.001  0.007    0.344 -0.221 -0.009
 Cl         0.008 -0.005 -0.000    0.000 -0.000 -0.000   -0.016  0.016  0.001
 C          0.078  0.308  0.010    0.005 -0.002  0.002   -0.353 -0.215 -0.006
 Cl        -0.010 -0.026 -0.001   -0.000  0.000 -0.000    0.018  0.017  0.000
 C          0.280 -0.003 -0.002   -0.002  0.001 -0.001   -0.002  0.363  0.013
 Cl        -0.028  0.000  0.000    0.000  0.000  0.000    0.000 -0.012 -0.000
 C          0.076 -0.308 -0.011   -0.005  0.002  0.002    0.356 -0.215 -0.009
 Cl        -0.010  0.026  0.001    0.000 -0.000 -0.000   -0.017  0.017  0.001
 C         -0.167  0.059  0.003    0.005  0.000  0.007   -0.345 -0.222 -0.006
 Cl         0.008  0.005  0.000   -0.000 -0.000 -0.000    0.016  0.016  0.000
 C          0.308 -0.001  0.003   -0.003 -0.029  0.425    0.002 -0.079 -0.010
 C          0.058  0.000 -0.005   -0.287  0.012 -0.193   -0.005  0.012  0.003
 H         -0.385  0.020 -0.273   -0.057  0.001 -0.068    0.011 -0.064  0.008
 C         -0.079  0.009 -0.155    0.291  0.018 -0.266    0.007  0.003 -0.002
 Cl         0.006 -0.001  0.013    0.006 -0.000  0.006   -0.000 -0.000 -0.000
 C         -0.068 -0.000  0.001   -0.002 -0.032  0.495   -0.001 -0.002  0.002
 Cl         0.010  0.000  0.000    0.000  0.000 -0.002    0.000  0.000  0.000
 C         -0.082 -0.010  0.153   -0.291  0.016 -0.269   -0.007  0.003  0.001
 Cl         0.006  0.001 -0.013   -0.006 -0.000  0.005    0.000 -0.000 -0.000
 C          0.060  0.000  0.004    0.290  0.013 -0.188    0.007  0.012  0.002
 H         -0.388 -0.023  0.267    0.074  0.008 -0.074   -0.020 -0.065  0.013
 TransDip   0.120 -0.002 -0.002   -0.001  0.007 -0.052   -0.005 -0.435 -0.013

 Mode:                52                     53                     54
 Frequency:      1385.28                1400.34                1457.80
 Force Cnst:      7.2718                 3.5248                 5.9149
 Red. Mass:       6.4316                 3.0508                 4.7239
 IR Active:          YES                    YES                    YES
 IR Intens:      180.061                 53.190                 17.286
 Raman Active:       YES                    YES                    YES
               X      Y      Z        X      Y      Z        X      Y      Z
 C          0.355  0.001 -0.000   -0.001  0.004 -0.036   -0.129  0.001  0.000
 C         -0.038 -0.190 -0.007    0.003 -0.001  0.003   -0.039  0.028  0.001
 Cl         0.001  0.010  0.000   -0.000  0.000 -0.000    0.000 -0.002 -0.000
 C         -0.201  0.181  0.007   -0.001 -0.003  0.002    0.094 -0.038 -0.002
 Cl         0.004 -0.007 -0.000    0.000  0.000 -0.000   -0.002  0.001  0.000
 C          0.267  0.002 -0.002   -0.001  0.004 -0.001   -0.074 -0.001  0.000
 Cl        -0.013 -0.000  0.000    0.000 -0.000  0.000    0.002  0.000 -0.000
 C         -0.199 -0.183 -0.005    0.002 -0.002  0.002    0.095  0.038  0.001
 Cl         0.004  0.007  0.000   -0.000  0.000 -0.000   -0.002 -0.001 -0.000
 C         -0.039  0.187  0.007   -0.003 -0.001  0.003   -0.039 -0.027 -0.001
 Cl         0.001 -0.010 -0.000    0.000  0.000 -0.000    0.000  0.002  0.000
 C         -0.103  0.000 -0.001    0.000 -0.015  0.215    0.220  0.000 -0.002
 C         -0.061  0.004 -0.061    0.178  0.003 -0.039    0.008  0.007 -0.105
 H          0.448 -0.016  0.228   -0.469  0.027 -0.429    0.551 -0.011  0.180
 C         -0.037 -0.008  0.127   -0.166  0.004 -0.070   -0.229 -0.012  0.173
 Cl        -0.000  0.000 -0.006    0.006 -0.000  0.006    0.004  0.000 -0.006
 C          0.111  0.000  0.002    0.001 -0.005  0.085    0.231  0.001 -0.000
 Cl        -0.007 -0.000 -0.000   -0.000  0.000 -0.005   -0.009 -0.000 -0.000
 C         -0.036  0.008 -0.129    0.164  0.005 -0.070   -0.229  0.010 -0.174
 Cl        -0.000 -0.000  0.006   -0.006 -0.000  0.006    0.004 -0.000  0.006
 C         -0.063 -0.004  0.061   -0.178  0.002 -0.039    0.009 -0.007  0.107
 H          0.453  0.018 -0.224    0.478  0.030 -0.425    0.546  0.013 -0.167
 TransDip   0.430 -0.005 -0.001    0.001  0.008 -0.233    0.133  0.001  0.003

 Mode:                55                     56                     57
 Frequency:      1533.31                1564.25                1569.94
 Force Cnst:     16.5784                17.1481                12.4012
 Red. Mass:      11.9683                11.8948                 8.5398
 IR Active:          YES                    YES                    YES
 IR Intens:        0.029                  4.371                 69.077
 Raman Active:       YES                    YES                    YES
               X      Y      Z        X      Y      Z        X      Y      Z
 C         -0.001 -0.513 -0.018   -0.394 -0.001 -0.000    0.005  0.009 -0.032
 C          0.130  0.303  0.010    0.449  0.148  0.004   -0.005 -0.006  0.004
 Cl        -0.003 -0.001 -0.000   -0.005 -0.003 -0.000    0.000  0.000 -0.000
 C          0.105 -0.325 -0.012   -0.388  0.084  0.005    0.003  0.002  0.002
 Cl        -0.001  0.003  0.000    0.004 -0.001 -0.000    0.000  0.000 -0.000
 C          0.001  0.530  0.019    0.190  0.002 -0.001   -0.002 -0.005 -0.001
 Cl        -0.000 -0.006 -0.000    0.001 -0.000 -0.000   -0.000  0.000  0.000
 C         -0.102 -0.323 -0.011   -0.390 -0.083 -0.001    0.006  0.004  0.002
 Cl         0.001  0.003  0.000    0.004  0.001 -0.000   -0.000 -0.000 -0.000
 C         -0.133  0.305  0.011    0.446 -0.149 -0.007   -0.005 -0.002  0.004
 Cl         0.003 -0.001 -0.000   -0.005  0.003  0.000    0.000  0.000 -0.000
 C          0.000  0.040  0.007    0.072 -0.001  0.007   -0.003 -0.031  0.453
 C         -0.004 -0.006 -0.004    0.074 -0.000  0.008   -0.142  0.018 -0.274
 H          0.009  0.038  0.005   -0.032  0.004 -0.058    0.400 -0.002  0.010
 C         -0.001 -0.003  0.005   -0.092 -0.002  0.024   -0.089 -0.016  0.248
 Cl         0.000  0.000 -0.000    0.001  0.000 -0.001    0.003  0.000 -0.001
 C          0.000  0.002 -0.007    0.050  0.001 -0.006    0.002  0.025 -0.386
 Cl        -0.000  0.000  0.000   -0.001 -0.000  0.000   -0.000 -0.000  0.004
 C          0.000 -0.003  0.004   -0.089  0.001 -0.017    0.088 -0.015  0.247
 Cl         0.000  0.000 -0.000    0.001 -0.000  0.000   -0.003  0.000 -0.001
 C          0.004 -0.006 -0.004    0.079  0.001 -0.016    0.141  0.018 -0.271
 H         -0.008  0.038  0.005   -0.046 -0.004  0.058   -0.394 -0.002  0.001
 TransDip  -0.001  0.001  0.005    0.067 -0.001  0.002   -0.002 -0.017  0.266

 Mode:                58                     59                     60
 Frequency:      1619.41                3207.24                3207.65
 Force Cnst:      9.6352                 6.6169                 6.6247
 Red. Mass:       6.2359                 1.0918                 1.0928
 IR Active:          YES                    YES                    YES
 IR Intens:       14.231                  0.639                  0.010
 Raman Active:       YES                    YES                    YES
               X      Y      Z        X      Y      Z        X      Y      Z
 C          0.101 -0.000 -0.000   -0.000  0.000 -0.000    0.000  0.000 -0.000
 C         -0.031 -0.013 -0.000   -0.000  0.000  0.000    0.000 -0.000 -0.000
 Cl         0.001  0.000  0.000    0.000 -0.000 -0.000   -0.000  0.000  0.000
 C          0.017 -0.004 -0.000    0.000 -0.000  0.000   -0.000  0.000  0.000
 Cl        -0.000 -0.000  0.000    0.000 -0.000 -0.000    0.000 -0.000  0.000
 C         -0.006 -0.000  0.000   -0.000 -0.000 -0.000    0.000 -0.000 -0.000
 Cl        -0.000  0.000  0.000    0.000 -0.000  0.000   -0.000  0.000  0.000
 C          0.018  0.004  0.000    0.000  0.000  0.000   -0.000 -0.000 -0.000
 Cl        -0.000  0.000 -0.000   -0.000 -0.000 -0.000    0.000  0.000 -0.000
 C         -0.031  0.013  0.001   -0.000  0.000  0.000    0.000  0.000  0.000
 Cl         0.001 -0.000 -0.000   -0.000  0.000 -0.000   -0.000 -0.000 -0.000
 C         -0.296 -0.000 -0.000    0.000 -0.000  0.004   -0.003 -0.000  0.000
 C          0.328 -0.007  0.131    0.033  0.004 -0.056   -0.029 -0.003  0.051
 H         -0.420  0.018 -0.293   -0.366 -0.042  0.646    0.326  0.038 -0.576
 C         -0.238 -0.003  0.026   -0.003  0.000 -0.001    0.002 -0.000  0.001
 Cl         0.001  0.000 -0.001    0.000 -0.000  0.000   -0.000  0.000 -0.000
 C          0.103  0.000 -0.000   -0.000 -0.000  0.001    0.000 -0.000  0.000
 Cl         0.002  0.000  0.000    0.000  0.000  0.000   -0.000 -0.000  0.000
 C         -0.237  0.001 -0.027    0.002  0.000 -0.001    0.003  0.000 -0.001
 Cl         0.001 -0.000  0.001   -0.000 -0.000  0.000   -0.000 -0.000  0.000
 C          0.329  0.009 -0.128   -0.029  0.003 -0.050   -0.031  0.004 -0.057
 H         -0.423 -0.020  0.287    0.320 -0.036  0.580    0.358 -0.040  0.650
 TransDip  -0.121  0.000  0.000    0.000 -0.002  0.026   -0.003 -0.000  0.002

 STANDARD THERMODYNAMIC QUANTITIES AT   298.15 K  AND     1.00 ATM

   This Molecule has  0 Imaginary Frequencies
   Zero point vibrational energy:       64.565 kcal/mol

   Atom    1 Element C  Has Mass   12.00000
   Atom    2 Element C  Has Mass   12.00000
   Atom    3 Element Cl Has Mass   34.96885
   Atom    4 Element C  Has Mass   12.00000
   Atom    5 Element Cl Has Mass   34.96885
   Atom    6 Element C  Has Mass   12.00000
   Atom    7 Element Cl Has Mass   34.96885
   Atom    8 Element C  Has Mass   12.00000
   Atom    9 Element Cl Has Mass   34.96885
   Atom   10 Element C  Has Mass   12.00000
   Atom   11 Element Cl Has Mass   34.96885
   Atom   12 Element C  Has Mass   12.00000
   Atom   13 Element C  Has Mass   12.00000
   Atom   14 Element H  Has Mass    1.00783
   Atom   15 Element C  Has Mass   12.00000
   Atom   16 Element Cl Has Mass   34.96885
   Atom   17 Element C  Has Mass   12.00000
   Atom   18 Element Cl Has Mass   34.96885
   Atom   19 Element C  Has Mass   12.00000
   Atom   20 Element Cl Has Mass   34.96885
   Atom   21 Element C  Has Mass   12.00000
   Atom   22 Element H  Has Mass    1.00783
   Molecular Mass:   425.766460 amu
   Principal axes and moments of inertia in amu*Bohr^2:
                             1           2           3
    Eigenvalues --     6087.28503 18961.19573 20738.66963
          X               1.00000    -0.00002    -0.00001
          Y               0.00002     1.00000    -0.00135
          Z               0.00001     0.00135     1.00000
   Rotational Symmetry Number is   1
   The Molecule is an Asymmetric Top
   Translational Enthalpy:        0.889 kcal/mol
   Rotational Enthalpy:           0.889 kcal/mol
   Vibrational Enthalpy:         74.793 kcal/mol
   gas constant (RT):             0.592 kcal/mol
   Translational Entropy:        44.036  cal/mol.K
   Rotational Entropy:           36.124  cal/mol.K
   Vibrational Entropy:          69.732  cal/mol.K

   Total Enthalpy:               77.163 kcal/mol
   Total Entropy:               149.892  cal/mol.K

 ======================================================================

 STANDARD THERMODYNAMIC QUANTITIES FOR ANHARMONIC VIBRATION -- TOSH

   Zero point vibrational energy: ************ kcal/mol

   Vibrational Enthalpy:       Infinity kcal/mol
   Vibrational Entropy:             NaN  cal/mol.K

   Total Enthalpy:             Infinity kcal/mol
   Total Entropy:                   NaN  cal/mol.K

 ======================================================================

 STANDARD THERMODYNAMIC QUANTITIES FOR ANHARMONIC VIBRATION -- VPT2

   Zero point vibrational energy: ************ kcal/mol

   Vibrational Enthalpy:       Infinity kcal/mol
   Vibrational Entropy:             NaN  cal/mol.K

   Total Enthalpy:             Infinity kcal/mol
   Total Entropy:                   NaN  cal/mol.K

 ======================================================================

Archival summary:
1\1\november\FREQ\ProcedureUnspecified\BasisUnspecified\l8122\taweetha\ThuJan906:03:362020ThuJan906:03:362020\0\\#,FREQ,ProcedureUnspecified,BasisUnspecified,\\0,1\Cl\C,1,1.74368\C,2,1.40055,1,119.803\C,2,1.40093,1,118.843,3,179.921,0\C,4,1.40074,2,118.329,1,179.962,0\C,5,1.40054,4,121.283,2,0.149385,0\C,3,1.40164,2,119.425,1,179.901,0\C,4,1.49456,2,120.724,1,-0.35599,0\C,8,1.39282,4,120.057,2,-91.3066,0\H,9,1.08199,8,120.674,4,-0.42836,0\C,9,1.39059,8,120.205,4,179.546,0\C,8,1.39289,4,120.349,2,88.3641,0\H,12,1.08196,8,120.729,4,0.324772,0\C,12,1.39055,8,120.125,4,-179.585,0\C,11,1.40174,9,120.916,8,0.0676772,0\Cl,7,1.73527,3,119.958,2,-179.814,0\Cl,3,1.73541,2,120.414,1,-0.0213106,0\Cl,15,1.73544,11,120.918,9,-179.971,0\Cl,6,1.73549,5,120.393,4,179.826,0\Cl,5,1.74345,4,118.924,2,-179.845,0\Cl,11,1.74567,9,118.158,8,-179.817,0\Cl,14,1.74616,12,118.168,8,179.955,0\\\@

 Total job time:  19189.29s(wall), 19188.28s(cpu) 
 Thu Jan  9 06:03:36 2020

        *************************************************************
        *                                                           *
        *  Thank you very much for using Q-Chem.  Have a nice day.  *
        *                                                           *
        *************************************************************
