# Supplementary material for: Quantum Chemical Investigation of Polychlorinated Dibenzodioxins, Dibenzofurans and Biphenyls: Relative Stability and Planarity Analysis
Source: Molecules. 2020 Dec 3;25(23):5697. doi: 10.3390/molecules25235697 (PMC7730433; doi:10.3390/molecules25235697)
Supplement: Supplementary file 1 [file molecules-25-05697-s001.zip › PCB/B3LYP/ClClClClClHClClHH.out]

                  Welcome to Q-Chem
     A Quantum Leap Into The Future Of Chemistry


 Q-Chem 5.2 (devel), Q-Chem, Inc., Pleasanton, CA (2019)

 Yihan Shao,  Zhengting Gan,  E. Epifanovsky,  A. T. B. Gilbert,  M. Wormit,  
 J. Kussmann,  A. W. Lange,  A. Behn,  Jia Deng,  Xintian Feng,  D. Ghosh,  
 M. Goldey,  P. R. Horn,  L. D. Jacobson,  I. Kaliman,  T. Kus,  A. Landau,  
 Jie Liu,  E. I. Proynov,  R. M. Richard,  R. P. Steele,  E. J. Sundstrom,  
 H. L. Woodcock III,  P. M. Zimmerman,  D. Zuev,  B. Albrecht,  E. Alguire,  
 S. A. Baeppler,  D. Barton,  Z. Benda,  Y. A. Bernard,  E. J. Berquist,  
 K. B. Bravaya,  H. Burton,  D. Casanova,  Chun-Min Chang,  Yunqing Chen,  
 A. Chien,  K. D. Closser,  M. P. Coons,  S. Coriani,  S. Dasgupta,  
 A. L. Dempwolff,  M. Diedenhofen,  Hainam Do,  R. G. Edgar,  Po-Tung Fang,  
 S. Faraji,  S. Fatehi,  Qingguo Feng,  K. D. Fenk,  J. Fosso-Tande,  
 J. Gayvert,  Qinghui Ge,  A. Ghysels,  G. Gidofalvi,  J. Gomes,  
 J. Gonthier,  A. Gunina,  D. Hait,  M. W. D. Hanson-Heine,  
 P. H. P. Harbach,  A. W. Hauser,  M. F. Herbst,  J. E. Herr,  
 E. G. Hohenstein,  Z. C. Holden,  Kerwin Hui,  B. C. Huynh,  T.-C. Jagau,  
 Hyunjun Ji,  B. Kaduk,  K. Khistyaev,  Jaehoon Kim,  P. Klunzinger,  K. Koh,  
 D. Kosenkov,  L. Koulias,  T. Kowalczyk,  C. M. Krauter,  A. Kunitsa,  
 Ka Un Lao,  A. Laurent,  K. V. Lawler,  Joonho Lee,  D. Lefrancois,  
 S. Lehtola,  D. S. Levine,  Yi-Pei Li,  You-Sheng Lin,  Fenglai Liu,  
 E. Livshits,  A. Luenser,  P. Manohar,  E. Mansoor,  S. F. Manzer,  
 Shan-Ping Mao,  Yuezhi Mao,  N. Mardirossian,  A. V. Marenich,  
 T. Markovich,  L. A. Martinez-Martinez,  S. A. Maurer,  N. J. Mayhall,  
 S. C. McKenzie,  J.-M. Mewes,  P. Morgante,  A. F. Morrison,  
 J. W. Mullinax,  K. Nanda,  T. S. Nguyen-Beck,  R. Olivares-Amaya,  
 J. A. Parkhill,  Zheng Pei,  T. M. Perrine,  F. Plasser,  P. Pokhilko,  
 S. Prager,  A. Prociuk,  E. Ramos,  D. R. Rehn,  F. Rob,  M. Scheurer,  
 M. Schneider,  N. Sergueev,  S. M. Sharada,  S. Sharma,  D. W. Small,  
 T. Stauch,  T. Stein,  Yu-Chuan Su,  A. J. W. Thom,  A. Tkatchenko,  
 T. Tsuchimochi,  N. M. Tubman,  L. Vogt,  M. L. Vidal,  O. Vydrov,  
 M. A. Watson,  J. Wenzel,  M. de Wergifosse,  T. A. Wesolowski,  A. White,  
 J. Witte,  A. Yamada,  Jun Yang,  K. Yao,  S. Yeganeh,  S. R. Yost,  
 Zhi-Qiang You,  A. Zech,  Igor Ying Zhang,  Xing Zhang,  Yan Zhao,  
 Ying Zhu,  B. R. Brooks,  G. K. L. Chan,  C. J. Cramer,  M. S. Gordon,  
 W. J. Hehre,  A. Klamt,  M. W. Schmidt,  C. D. Sherrill,  D. G. Truhlar,  
 A. Aspuru-Guzik,  R. Baer,  A. T. Bell,  N. A. Besley,  Jeng-Da Chai,  
 A. E. DePrince, III,  R. A. DiStasio Jr.,  A. Dreuw,  B. D. Dunietz,  
 T. R. Furlani,  Chao-Ping Hsu,  Yousung Jung,  Jing Kong,  D. S. Lambrecht,  
 WanZhen Liang,  C. Ochsenfeld,  V. A. Rassolov,  L. V. Slipchenko,  
 J. E. Subotnik,  T. Van Voorhis,  J. M. Herbert,  A. I. Krylov,  
 P. M. W. Gill,  M. Head-Gordon

 Contributors to earlier versions of Q-Chem not listed above: 
 R. D. Adamson,  B. Austin,  J. Baker,  G. J. O. Beran,  K. Brandhorst,  
 S. T. Brown,  E. F. C. Byrd,  A. K. Chakraborty,  C.-L. Cheng,  
 Siu Hung Chien,  D. M. Chipman,  D. L. Crittenden,  H. Dachsel,  
 R. J. Doerksen,  A. D. Dutoi,  L. Fusti-Molnar,  W. A. Goddard III,  
 A. Golubeva-Zadorozhnaya,  S. R. Gwaltney,  G. Hawkins,  A. Heyden,  
 S. Hirata,  G. Kedziora,  F. J. Keil,  C. Kelley,  Jihan Kim,  R. A. King,  
 R. Z. Khaliullin,  P. P. Korambath,  W. Kurlancheek,  A. M. Lee,  M. S. Lee,  
 S. V. Levchenko,  Ching Yeh Lin,  D. Liotard,  R. C. Lochan,  I. Lotan,  
 P. E. Maslen,  N. Nair,  D. P. O'Neill,  D. Neuhauser,  E. Neuscamman,  
 C. M. Oana,  R. Olson,  B. Peters,  R. Peverati,  P. A. Pieniazek,  
 Y. M. Rhee,  J. Ritchie,  M. A. Rohrdanz,  E. Rosta,  N. J. Russ,  
 H. F. Schaefer III,  N. E. Schultz,  N. Shenvi,  A. C. Simmonett,  A. Sodt,  
 D. Stuck,  K. S. Thanthiriwatte,  V. Vanovschi,  Tao Wang,  A. Warshel,  
 C. F. Williams,  Q. Wu,  X. Xu,  W. Zhang

 Please cite Q-Chem as follows:
 Y. Shao et al., Mol. Phys. 113, 184-215 (2015)
 DOI: 10.1080/00268976.2014.952696

 Q-Chem 5.2.1 for Intel X86 EM64T Linux

 Parts of Q-Chem use Armadillo 8.300.2 (Tropical Shenanigans).
 http://arma.sourceforge.net/

 Q-Chem begins on Wed Jan  8 21:23:41 2020  

Host: 
0

     Scratch files written to /scratch/taweetham/qchem7718//
NAlpha2: 194
NElect   194
Mult     1

 Q-Chem warning in module libgen/rem_setup.C, line 2168:

 Setting Thresh to 1e-14


Checking the input file for inconsistencies... 	...done.

--------------------------------------------------------------
User input:
--------------------------------------------------------------
$MOLECULE
0 1
C 
C  1 1.394960
Cl  2 CCl 1 119.528007
C  2 1.386606 1 120.846377 3 178.766605 0
Cl  4 CCl 2 119.698148 1 -179.612229 0
C  4 1.387279 2 120.235871 1 -0.083363 0
Cl  6 CCl 4 120.254637 2 -179.958574 0
C  6 1.387279 4 119.490737 2 0.041992 0
Cl  8 CCl 6 120.064298 4 179.568218 0
C  8 1.386606 6 120.235863 4 0.041336 0
Cl  10 CCl 8 119.614146 6 178.681836 0
C  1 1.488550 2 120.827489 3 1.275929 0
C  12 1.394960 1 120.827496 2 44.635695 0
H  13 CH 12 119.528011 1 1.275194 0
C  13 1.386606 12 120.846392 1 -179.957497 0
Cl  15 CCl 13 119.698155 12 -179.612829 0
C  15 1.387278 13 120.235860 12 -0.083872 0
Cl  17 CCl 15 120.254633 13 -179.958492 0
C  17 1.387279 15 119.490737 13 0.041666 0
H  19 CH 17 120.064293 15 179.568399 0
C  19 1.386606 17 120.235874 15 0.041790 0
H  21 CH 19 119.614152 17 178.681599 0

CH=1.08273
CCl=1.75400
$END

$REM
   JOB_TYPE	OPTIMIZATION
   BASIS	6-311++G**
   METHOD	B3LYP
   SYM_IGNORE	TRUE
   SCF_GUESS_ALWAYS     TRUE
   SYM_IGNORE   TRUE
   S2THRESH     15
   THRESH       15
$END

--------------------------------------------------------------
 ----------------------------------------------------------------
             Standard Nuclear Orientation (Angstroms)
    I     Atom           X                Y                Z
 ----------------------------------------------------------------
    1      C       0.0000000000     0.0000000000     0.0000000000
    2      C       0.0000000000     0.0000000000     1.3949600000
    3      Cl      1.5261815140     0.0000000000     2.2594170471
    4      C      -1.1901880373     0.0256249026     2.1059255403
    5      Cl     -1.1548436435     0.0351778398     3.8595433764
    6      C      -2.4041742747     0.0535064326     1.4351028665
    7      Cl     -3.9099833729     0.0870232313     2.3339530118
    8      C      -2.4180259722     0.0546630380     0.0478935036
    9      Cl     -3.9445745286     0.0782926128    -0.8155919614
   10      C      -1.2274122092     0.0272853135    -0.6622934626
   11      Cl     -1.2645630159    -0.0058824468    -2.4155862839
   12      C       1.2779219872    -0.0284629571    -0.7628147595
   13      C       2.3095886281    -0.8932703637    -0.3971844912
   14      H       2.1704206894    -1.5663256744     0.4394355459
   15      C       3.5004827568    -0.9194878930    -1.1069450245
   16      Cl      4.7739092873    -2.0261183446    -0.6270805489
   17      C       3.6821124948    -0.0819958503    -2.1978886372
   18      Cl      5.1879324501    -0.1155248115    -3.0967201401
   19      C       2.6636000698     0.7822218600    -2.5724593424
   20      H       2.7980411655     1.4448431951    -3.4181323354
   21      C       1.4736782845     0.8090230106    -1.8610916159
   22      H       0.6936781770     1.5025559907    -2.1490431582
 ----------------------------------------------------------------
 Nuclear Repulsion Energy =        2329.93687530 hartrees
 There are       97 alpha and       97 beta electrons
 Requested basis set is 6-311++G(d,p)
 There are 178 shells and 495 basis functions

 Total QAlloc Memory Limit   2000 MB
 Mega-Array Size       188 MB
 MEM_STATIC part       192 MB
 A cutoff of  1.0D-15 yielded  11511 shell pairs
 There are     98922 function pairs (    106305 Cartesian)
 Smallest overlap matrix eigenvalue = 1.16E-07
 Linear dependence detected in AO basis
 Number of orthogonalized atomic orbitals = 489
 Maximum deviation from orthogonality = 2.599E-10

 Scale SEOQF with 1.000000e-02/1.000000e-01/1.000000e-01

 Standard Electronic Orientation quadrupole field applied
 Nucleus-field energy     =    -0.0000000815 hartrees
 Guess from superposition of atomic densities
 Warning:  Energy on first SCF cycle will be non-variational
 SAD guess density has 194.000000 electrons

 -----------------------------------------------------------------------
  General SCF calculation program by
  Eric Jon Sundstrom, Paul Horn, Yuezhi Mao, Dmitri Zuev, Alec White,
  David Stuck, Shaama M.S., Shane Yost, Joonho Lee, David Small,
  Daniel Levine, Susi Lehtola, Hugh Burton, Evgeny Epifanovsky,
  Bang C. Huynh
 -----------------------------------------------------------------------
 Exchange:     0.2000 Hartree-Fock + 0.0800 Slater + 0.7200 B88
 Correlation:  0.1900 VWN1RPA + 0.8100 LYP
 Using SG-1 standard quadrature grid
 A restricted SCF calculation will be
 performed using DIIS
 SCF converges when DIIS error is below 1.0e-08
 ---------------------------------------
  Cycle       Energy         DIIS error
 ---------------------------------------
    1   -3685.2927298846      2.76e-02  
    2   -3680.6132129764      1.93e-03  
    3   -3680.5271016302      2.44e-03  
    4   -3680.7116752398      6.89e-04  
    5   -3680.7251846020      3.01e-04  
    6   -3680.7277956175      8.94e-05  
    7   -3680.7280166839      2.30e-05  
    8   -3680.7280295337      9.41e-06  
    9   -3680.7280321208      2.82e-06  
   10   -3680.7280323456      9.09e-07  
   11   -3680.7280323694      2.18e-07  
   12   -3680.7280323709      1.25e-07  
   13   -3680.7280323710      3.84e-08  
   14   -3680.7280323714      1.41e-08  
   15   -3680.7280323712      4.91e-09  Convergence criterion met
 ---------------------------------------
 SCF time:   CPU 858.78s  wall 859.00s 
 SCF   energy in the final basis set =    -3680.7280323712
 Total energy in the final basis set =    -3680.7280323712

 --------------------------------------------------------------

                    Orbital Energies (a.u.)
 --------------------------------------------------------------

 Alpha MOs
 -- Occupied --
********-101.5856-101.5852-101.5851-101.5849-101.5714-101.5699 -10.2906
-10.2888 -10.2886 -10.2870 -10.2868 -10.2660 -10.2642 -10.2498 -10.2261
-10.2146 -10.2117 -10.2096  -9.5013  -9.5007  -9.5002  -9.4996  -9.4993
 -9.4858  -9.4844  -7.2665  -7.2655  -7.2652  -7.2648  -7.2643  -7.2561
 -7.2556  -7.2551  -7.2551  -7.2547  -7.2545  -7.2541  -7.2541  -7.2535
 -7.2533  -7.2506  -7.2493  -7.2407  -7.2400  -7.2392  -7.2386  -0.9797
 -0.9381  -0.9307  -0.9195  -0.8839  -0.8757  -0.8717  -0.8626  -0.8496
 -0.7979  -0.7722  -0.7568  -0.7475  -0.6672  -0.6538  -0.6383  -0.6166
 -0.5699  -0.5544  -0.5302  -0.5158  -0.4984  -0.4884  -0.4798  -0.4784
 -0.4710  -0.4614  -0.4453  -0.4445  -0.4329  -0.4190  -0.4091  -0.4036
 -0.4015  -0.3683  -0.3672  -0.3656  -0.3647  -0.3588  -0.3578  -0.3471
 -0.3443  -0.3379  -0.3339  -0.3201  -0.3162  -0.2951  -0.2785  -0.2755
 -0.2604
 -- Virtual --
 -0.0836  -0.0725  -0.0670  -0.0463  -0.0322  -0.0243  -0.0200  -0.0109
 -0.0045   0.0040   0.0123   0.0174   0.0220   0.0241   0.0269   0.0327
  0.0379   0.0453   0.0474   0.0557   0.0609   0.0627   0.0691   0.0702
  0.0738   0.0764   0.0794   0.0820   0.0854   0.0890   0.0923   0.0952
  0.0962   0.1030   0.1050   0.1107   0.1139   0.1166   0.1173   0.1224
  0.1260   0.1286   0.1290   0.1311   0.1354   0.1397   0.1406   0.1450
  0.1470   0.1505   0.1536   0.1581   0.1694   0.1701   0.1774   0.1782
  0.1801   0.1829   0.1890   0.1901   0.1945   0.2006   0.2023   0.2047
  0.2099   0.2136   0.2160   0.2215   0.2248   0.2270   0.2287   0.2342
  0.2413   0.2442   0.2467   0.2539   0.2564   0.2603   0.2635   0.2644
  0.2654   0.2751   0.2771   0.2792   0.2808   0.2833   0.2893   0.2908
  0.2954   0.3004   0.3024   0.3144   0.3164   0.3288   0.3311   0.3382
  0.3430   0.3574   0.3867   0.4109   0.4218   0.4268   0.4285   0.4343
  0.4352   0.4385   0.4442   0.4462   0.4502   0.4579   0.4605   0.4688
  0.4724   0.4796   0.4800   0.4838   0.4878   0.4912   0.4979   0.4992
  0.5151   0.5193   0.5341   0.5433   0.5475   0.5581   0.5639   0.5683
  0.5752   0.5874   0.5910   0.5965   0.6013   0.6044   0.6106   0.6137
  0.6151   0.6191   0.6353   0.6418   0.6505   0.6560   0.6660   0.6680
  0.6718   0.6773   0.6949   0.7049   0.7240   0.7415   0.7457   0.7738
  0.7860   0.7886   0.7975   0.8094   0.8132   0.8221   0.8297   0.8319
  0.8358   0.8371   0.8384   0.8405   0.8434   0.8459   0.8501   0.8532
  0.8551   0.8586   0.8684   0.8755   0.8812   0.8861   0.8901   0.8942
  0.8977   0.9002   0.9051   0.9060   0.9121   0.9207   0.9249   0.9291
  0.9344   0.9405   0.9411   0.9449   0.9514   0.9528   0.9684   0.9734
  0.9854   0.9892   0.9980   1.0109   1.0253   1.0362   1.0636   1.0668
  1.0788   1.0885   1.0923   1.1039   1.1205   1.1325   1.1637   1.1859
  1.1962   1.2052   1.2309   1.2527   1.2556   1.2609   1.2623   1.2688
  1.2710   1.2785   1.2852   1.2859   1.2909   1.3094   1.3239   1.3362
  1.3564   1.3941   1.4160   1.4507   1.4595   1.4835   1.5053   1.5328
  1.5399   1.5594   1.5765   1.6093   1.6281   1.6338   1.6391   1.6692
  1.6894   1.7050   1.7374   1.7476   1.7687   1.7808   1.7945   1.8095
  1.8272   1.8473   1.8556   1.8662   1.8838   1.8898   1.9028   1.9134
  1.9407   1.9588   1.9608   1.9731   2.0100   2.0679   2.0769   2.1154
  2.1191   2.1460   2.1596   2.2163   2.2227   2.2357   2.2440   2.2462
  2.2555   2.2684   2.2814   2.2858   2.2929   2.2977   2.2995   2.3154
  2.3432   2.3502   2.3852   2.3915   2.4083   2.4132   2.4338   2.4382
  2.4404   2.4625   2.4748   2.4925   2.5068   2.5219   2.5254   2.5628
  2.6030   2.6158   2.6241   2.6296   2.6324   2.6504   2.6586   2.7260
  2.7334   2.7385   2.7439   2.7795   2.7988   2.8205   2.8245   2.8462
  2.8578   2.8752   2.9291   2.9443   2.9671   3.0332   3.0716   3.0866
  3.1093   3.1173   3.1265   3.1423   3.1632   3.1936   3.2267   3.2365
  3.2592   3.3615   3.4067   3.4875   3.4989   3.5337   3.6260   3.7031
  3.7376   3.8664   3.8872   3.8997   4.0768   4.1271   4.3763   4.8085
  4.8338   9.7153   9.7543   9.7749   9.7967   9.8023   9.8122   9.8171
 23.2481  23.5138  23.7843  23.8315  23.8922  23.9155  23.9601  23.9646
 24.0130  24.0467  24.0746  24.1531  25.7615  25.7868  25.8014  25.8571
 25.8697  25.9152  25.9566  26.0795  26.0868  26.1256  26.1518  26.1777
 26.2662  26.3966  26.4527  26.5194  26.5499  26.7466  26.7541  26.7919
 27.0561 215.7050 215.7440 215.7703 215.7954 215.7999 215.8166 215.8213
 --------------------------------------------------------------

          Ground-State Mulliken Net Atomic Charges

     Atom                 Charge (a.u.)
  ----------------------------------------
      1 C                    -1.206404
      2 C                    -0.981665
      3 Cl                    0.727467
      4 C                     0.160154
      5 Cl                    0.618727
      6 C                    -0.258621
      7 Cl                    0.668333
      8 C                     0.287652
      9 Cl                    0.615909
     10 C                    -1.019950
     11 Cl                    0.705295
     12 C                     0.216716
     13 C                    -1.088213
     14 H                     0.226492
     15 C                    -0.173948
     16 Cl                    0.631284
     17 C                     0.322922
     18 Cl                    0.512958
     19 C                    -0.815539
     20 H                     0.203633
     21 C                    -0.538730
     22 H                     0.185530
  ----------------------------------------
  Sum of atomic charges =     0.000000

 -----------------------------------------------------------------
                    Cartesian Multipole Moments
 -----------------------------------------------------------------
    Charge (ESU x 10^10)
                -0.0000
    Dipole Moment (Debye)
         X      -0.9857      Y       0.9323      Z      -0.4287
       Tot       1.4229
    Quadrupole Moments (Debye-Ang)
        XX    -167.8001     XY       2.4029     YY    -156.1092
        XZ       2.3255     YZ      -4.5118     ZZ    -155.7798
    Octopole Moments (Debye-Ang^2)
       XXX    -233.6684    XXY      32.8048    XYY     -61.2281
       YYY      76.9299    XXZ      27.5862    XYZ      -9.7522
       YYZ       6.6739    XZZ     -62.8160    YZZ      36.9497
       ZZZ      19.3761
    Hexadecapole Moments (Debye-Ang^3)
      XXXX   -8708.3894   XXXY     474.1107   XXYY   -1551.4077
      XYYY     459.3394   YYYY    -618.2975   XXXZ    1432.5489
      XXYZ     -35.0750   XYYZ     459.4769   YYYZ     -39.5663
      XXZZ   -2131.1276   XYZZ     178.7042   YYZZ    -809.1802
      XZZZ    1356.7972   YZZZ     -62.9338   ZZZZ   -4139.0807
 -----------------------------------------------------------------
 Calculating analytic gradient of the SCF energy
 Gradient of SCF Energy
            1           2           3           4           5           6
    1  -0.0150209  -0.0083634   0.0069292  -0.0020039   0.0014243   0.0145818
    2   0.0009934   0.0001530  -0.0054086  -0.0002239   0.0000375  -0.0003375
    3   0.0079917  -0.0025925  -0.0079520  -0.0207282   0.0059803  -0.0085169
            7           8           9          10          11          12
    1  -0.0066942   0.0175198  -0.0046141  -0.0018807   0.0106293  -0.0005260
    2   0.0001710  -0.0002143   0.0000331   0.0000102   0.0052588  -0.0003092
    3   0.0039421   0.0116176  -0.0040477   0.0082605  -0.0022257   0.0005979
           13          14          15          16          17          18
    1   0.0028321  -0.0036258  -0.0038285   0.0037439  -0.0075545   0.0043222
    2   0.0078241   0.0009273   0.0070217   0.0004168  -0.0010799  -0.0032016
    3   0.0003940   0.0050352  -0.0039406  -0.0028029   0.0062546   0.0009370
           19          20          21          22
    1   0.0017898  -0.0014145  -0.0027715  -0.0054745
    2  -0.0050252   0.0005440  -0.0070360  -0.0005546
    3   0.0028300  -0.0001084  -0.0010773   0.0001514
 Max gradient component =       2.073E-02
 RMS gradient           =       6.139E-03
 Gradient time:  CPU 297.99 s  wall 298.03 s
 Geometry Optimization Parameters
   NAtoms,    NIC,     NZ,  NCons,   NDum,   NFix, NCnnct, MaxDiis
       22     155      22       0       0       0       0       0


** GEOMETRY OPTIMIZATION IN DELOCALIZED INTERNAL COORDINATES **
   Searching for a Minimum

   Optimization Cycle:   1

                       Coordinates (Angstroms)
     ATOM                X               Y               Z
      1  C         0.0000000000    0.0000000000    0.0000000000
      2  C         0.0000000000    0.0000000000    1.3949600000
      3  Cl        1.5261815140    0.0000000000    2.2594170471
      4  C        -1.1901880373    0.0256249026    2.1059255403
      5  Cl       -1.1548436435    0.0351778398    3.8595433764
      6  C        -2.4041742747    0.0535064326    1.4351028665
      7  Cl       -3.9099833729    0.0870232313    2.3339530118
      8  C        -2.4180259722    0.0546630380    0.0478935036
      9  Cl       -3.9445745286    0.0782926128   -0.8155919614
     10  C        -1.2274122092    0.0272853135   -0.6622934626
     11  Cl       -1.2645630159   -0.0058824468   -2.4155862839
     12  C         1.2779219872   -0.0284629571   -0.7628147595
     13  C         2.3095886281   -0.8932703637   -0.3971844912
     14  H         2.1704206894   -1.5663256744    0.4394355459
     15  C         3.5004827568   -0.9194878930   -1.1069450245
     16  Cl        4.7739092873   -2.0261183446   -0.6270805489
     17  C         3.6821124948   -0.0819958503   -2.1978886372
     18  Cl        5.1879324501   -0.1155248115   -3.0967201401
     19  C         2.6636000698    0.7822218600   -2.5724593424
     20  H         2.7980411655    1.4448431951   -3.4181323354
     21  C         1.4736782845    0.8090230106   -1.8610916159
     22  H         0.6936781770    1.5025559907   -2.1490431582
   Point Group: c1    Number of degrees of freedom:    60


   Energy is  -3680.728032371


 Attempting to generate delocalized internal coordinates
 Initial Hessian constructed with Jon Baker's OPTIMIZE code

 60 Hessian modes will be used to form the next step
  Hessian Eigenvalues:
     0.010693    0.019215    0.019215    0.023207    0.023207    0.023578
     0.023582    0.023676    0.023682    0.023938    0.023939    0.024090
     0.024090    0.024114    0.024114    0.024135    0.024136    0.024143
     0.024143    0.159962    0.159969    0.159995    0.223726    0.234830
     0.246104    0.249937    0.249947    0.249991    0.249992    0.249993
     0.250000    0.250000    0.250000    0.250000    0.250000    0.250000
     0.250000    0.301033    0.301033    0.301033    0.301033    0.301033
     0.301033    0.301033    0.336089    0.356665    0.356665    0.356665
     0.429778    0.431281    0.431523    0.434586    0.467773    0.467850
     0.472159    0.472184    0.478204    0.478204    0.479142    0.479142

 Minimum search - taking simple RFO step
 Searching for Lamda that Minimizes Along All modes
 Value Taken    Lamda =  -0.03225072
 Calculated Step too Large.  Step scaled by  0.424405
 Step Taken.  Stepsize is  0.300000

                             Maximum     Tolerance    Cnvgd?
         Gradient           0.043434      0.000300      NO
         Displacement       0.267882      0.001200      NO
         Energy change     *********      0.000001      NO


 New Cartesian Coordinates Obtained by Inverse Iteration

 Displacement from previous Coordinates is:  1.145001
 ----------------------------------------------------------------
             Standard Nuclear Orientation (Angstroms)
    I     Atom           X                Y                Z
 ----------------------------------------------------------------
    1      C       0.0048146018     0.0009438043    -0.0027162935
    2      C      -0.0081326362     0.0658854729     1.4019396523
    3      Cl      1.4869847225     0.1998683154     2.3064892260
    4      C      -1.2037608131     0.0929313772     2.1137347300
    5      Cl     -1.1745295679     0.1984307313     3.8602607759
    6      C      -2.4207425422     0.0517686553     1.4443861612
    7      Cl     -3.9221047207     0.0830126806     2.3405505480
    8      C      -2.4335705664    -0.0148849482     0.0565838832
    9      Cl     -3.9593296490    -0.0897496514    -0.7970994629
   10      C      -1.2391551938    -0.0381023166    -0.6574293736
   11      Cl     -1.3303394572    -0.2036244938    -2.3999293815
   12      C       1.2908465340    -0.0256065984    -0.7698214039
   13      C       2.2892459378    -0.9565965049    -0.4679220025
   14      H       2.1257606090    -1.6893203126     0.3092311983
   15      C       3.4818700773    -0.9864658010    -1.1768420816
   16      Cl      4.6893929649    -2.1878473825    -0.7632105832
   17      C       3.7070345079    -0.0777377163    -2.2065575254
   18      Cl      5.2066683484    -0.0948318475    -3.1118452433
   19      C       2.7265541962     0.8546363829    -2.5167620193
   20      H       2.8968503796     1.5714219591    -3.3099974460
   21      C       1.5333837136     0.8782768924    -1.8094074064
   22      H       0.7960410037     1.6307403876    -2.0502368214
 ----------------------------------------------------------------
 Nuclear Repulsion Energy =        2319.62100074 hartrees
 There are       97 alpha and       97 beta electrons
 Applying Cartesian multipole field
    Component          Value
    ---------          -----
     (2,0,0)        1.00000E-12
     (0,2,0)        2.00000E-11
     (0,0,2)       -3.00000E-11
 Nucleus-field energy     =    -0.0000000808 hartrees
 Requested basis set is 6-311++G(d,p)
 There are 178 shells and 495 basis functions
 A cutoff of  1.0D-15 yielded  11471 shell pairs
 There are     98592 function pairs (    105951 Cartesian)
 Smallest overlap matrix eigenvalue = 1.18E-07
 Linear dependence detected in AO basis
 Number of orthogonalized atomic orbitals = 490
 Maximum deviation from orthogonality = 4.617E-10
 Guess from superposition of atomic densities
 Warning:  Energy on first SCF cycle will be non-variational
 SAD guess density has 194.000000 electrons

 -----------------------------------------------------------------------
  General SCF calculation program by
  Eric Jon Sundstrom, Paul Horn, Yuezhi Mao, Dmitri Zuev, Alec White,
  David Stuck, Shaama M.S., Shane Yost, Joonho Lee, David Small,
  Daniel Levine, Susi Lehtola, Hugh Burton, Evgeny Epifanovsky,
  Bang C. Huynh
 -----------------------------------------------------------------------
 Exchange:     0.2000 Hartree-Fock + 0.0800 Slater + 0.7200 B88
 Correlation:  0.1900 VWN1RPA + 0.8100 LYP
 Using SG-1 standard quadrature grid
 A restricted SCF calculation will be
 performed using DIIS
 SCF converges when DIIS error is below 1.0e-08
 ---------------------------------------
  Cycle       Energy         DIIS error
 ---------------------------------------
    1   -3685.2084255764      2.73e-02  
    2   -3680.6251568630      1.89e-03  
    3   -3680.5464634686      2.37e-03  
    4   -3680.7201051418      6.74e-04  
    5   -3680.7330467170      2.99e-04  
    6   -3680.7356381810      8.77e-05  
    7   -3680.7358502363      2.37e-05  
    8   -3680.7358642414      1.01e-05  
    9   -3680.7358672609      2.75e-06  
   10   -3680.7358674698      9.02e-07  
   11   -3680.7358674935      2.10e-07  
   12   -3680.7358674943      1.30e-07  
   13   -3680.7358674948      3.72e-08  
   14   -3680.7358674950      1.41e-08  
   15   -3680.7358674950      4.82e-09  Convergence criterion met
 ---------------------------------------
 SCF time:   CPU 852.34s  wall 853.00s 
 SCF   energy in the final basis set =    -3680.7358674950
 Total energy in the final basis set =    -3680.7358674950

 --------------------------------------------------------------

                    Orbital Energies (a.u.)
 --------------------------------------------------------------

 Alpha MOs
 -- Occupied --
********-101.5847-101.5845-101.5843-101.5842-101.5724-101.5711 -10.2900
-10.2881 -10.2879 -10.2875 -10.2873 -10.2673 -10.2661 -10.2527 -10.2291
-10.2162 -10.2130 -10.2115  -9.5010  -9.4995  -9.4992  -9.4991  -9.4987
 -9.4869  -9.4856  -7.2662  -7.2644  -7.2642  -7.2642  -7.2637  -7.2559
 -7.2548  -7.2544  -7.2540  -7.2539  -7.2536  -7.2536  -7.2530  -7.2529
 -7.2528  -7.2517  -7.2505  -7.2418  -7.2411  -7.2403  -7.2398  -0.9772
 -0.9377  -0.9302  -0.9177  -0.8819  -0.8759  -0.8735  -0.8629  -0.8467
 -0.7968  -0.7720  -0.7536  -0.7464  -0.6666  -0.6518  -0.6364  -0.6164
 -0.5675  -0.5542  -0.5286  -0.5169  -0.4989  -0.4873  -0.4782  -0.4756
 -0.4709  -0.4607  -0.4460  -0.4437  -0.4328  -0.4178  -0.4087  -0.4034
 -0.3979  -0.3672  -0.3667  -0.3658  -0.3652  -0.3606  -0.3577  -0.3474
 -0.3446  -0.3357  -0.3337  -0.3223  -0.3154  -0.2928  -0.2785  -0.2752
 -0.2624
 -- Virtual --
 -0.0822  -0.0711  -0.0657  -0.0477  -0.0372  -0.0248  -0.0175  -0.0106
 -0.0037   0.0033   0.0115   0.0187   0.0222   0.0235   0.0266   0.0327
  0.0372   0.0453   0.0468   0.0560   0.0608   0.0619   0.0679   0.0703
  0.0735   0.0758   0.0805   0.0817   0.0841   0.0889   0.0918   0.0948
  0.0964   0.1023   0.1041   0.1092   0.1120   0.1157   0.1173   0.1203
  0.1243   0.1261   0.1280   0.1285   0.1343   0.1398   0.1408   0.1429
  0.1469   0.1492   0.1526   0.1568   0.1665   0.1686   0.1756   0.1765
  0.1793   0.1822   0.1849   0.1893   0.1954   0.1961   0.1999   0.2039
  0.2073   0.2105   0.2136   0.2218   0.2226   0.2231   0.2295   0.2339
  0.2387   0.2447   0.2464   0.2515   0.2562   0.2596   0.2617   0.2643
  0.2647   0.2731   0.2757   0.2782   0.2806   0.2816   0.2843   0.2879
  0.2919   0.2951   0.2975   0.3076   0.3104   0.3268   0.3325   0.3332
  0.3372   0.3408   0.3568   0.3869   0.4075   0.4238   0.4277   0.4289
  0.4319   0.4386   0.4418   0.4459   0.4476   0.4533   0.4569   0.4611
  0.4709   0.4739   0.4790   0.4828   0.4894   0.4904   0.4931   0.4971
  0.5002   0.5054   0.5226   0.5405   0.5433   0.5545   0.5585   0.5673
  0.5725   0.5741   0.5865   0.5918   0.6009   0.6037   0.6055   0.6106
  0.6130   0.6145   0.6178   0.6403   0.6460   0.6530   0.6555   0.6667
  0.6726   0.6759   0.6889   0.6917   0.6981   0.7169   0.7441   0.7473
  0.7834   0.7849   0.7918   0.7938   0.8095   0.8163   0.8298   0.8311
  0.8336   0.8345   0.8390   0.8401   0.8415   0.8455   0.8482   0.8488
  0.8540   0.8542   0.8604   0.8652   0.8750   0.8818   0.8836   0.8874
  0.8948   0.8973   0.9031   0.9061   0.9097   0.9186   0.9241   0.9264
  0.9284   0.9371   0.9389   0.9428   0.9463   0.9530   0.9557   0.9607
  0.9651   0.9762   0.9787   0.9964   1.0065   1.0115   1.0311   1.0475
  1.0540   1.0732   1.0858   1.0934   1.1028   1.1177   1.1352   1.1576
  1.1858   1.1874   1.2044   1.2367   1.2487   1.2530   1.2578   1.2659
  1.2670   1.2719   1.2731   1.2774   1.2902   1.2951   1.3084   1.3150
  1.3435   1.3527   1.3878   1.4227   1.4449   1.4529   1.4849   1.5060
  1.5275   1.5375   1.5585   1.5750   1.6055   1.6316   1.6329   1.6425
  1.6707   1.6887   1.6997   1.7363   1.7481   1.7580   1.7802   1.7947
  1.8122   1.8214   1.8460   1.8523   1.8634   1.8776   1.8797   1.9047
  1.9104   1.9374   1.9535   1.9587   1.9684   1.9986   2.0654   2.0739
  2.1111   2.1167   2.1354   2.1529   2.2118   2.2232   2.2350   2.2421
  2.2447   2.2560   2.2632   2.2772   2.2832   2.2893   2.2951   2.3017
  2.3134   2.3391   2.3417   2.3821   2.3931   2.4026   2.4175   2.4258
  2.4367   2.4398   2.4618   2.4692   2.4902   2.5049   2.5183   2.5248
  2.5604   2.5986   2.6147   2.6190   2.6264   2.6370   2.6468   2.6575
  2.7243   2.7305   2.7386   2.7446   2.7805   2.7931   2.7987   2.8173
  2.8383   2.8542   2.8718   2.9152   2.9403   2.9697   3.0191   3.0663
  3.0782   3.1011   3.1133   3.1157   3.1382   3.1587   3.1909   3.2165
  3.2235   3.2473   3.3502   3.4021   3.4823   3.4955   3.5272   3.6241
  3.6952   3.7349   3.8615   3.8830   3.8916   4.0703   4.1219   4.3541
  4.7960   4.8298   9.7111   9.7568   9.7748   9.7976   9.8015   9.8116
  9.8182  23.2511  23.5101  23.7723  23.8219  23.8822  23.9051  23.9433
 23.9441  24.0004  24.0300  24.0663  24.1446  25.7661  25.7848  25.7999
 25.8529  25.8677  25.9076  25.9423  26.0700  26.0939  26.1132  26.1650
 26.1832  26.2421  26.3686  26.4428  26.5116  26.5567  26.7422  26.7452
 26.7776  27.0286 215.7003 215.7472 215.7700 215.7968 215.7988 215.8144
215.8209
 --------------------------------------------------------------

          Ground-State Mulliken Net Atomic Charges

     Atom                 Charge (a.u.)
  ----------------------------------------
      1 C                    -1.245055
      2 C                    -0.926191
      3 Cl                    0.708596
      4 C                     0.123164
      5 Cl                    0.619101
      6 C                    -0.332892
      7 Cl                    0.675794
      8 C                     0.287048
      9 Cl                    0.619116
     10 C                    -1.014090
     11 Cl                    0.681861
     12 C                     0.424880
     13 C                    -1.264174
     14 H                     0.231113
     15 C                     0.064697
     16 Cl                    0.615228
     17 C                     0.330716
     18 Cl                    0.499291
     19 C                    -0.985138
     20 H                     0.203921
     21 C                    -0.510552
     22 H                     0.193564
  ----------------------------------------
  Sum of atomic charges =     0.000000

 -----------------------------------------------------------------
                    Cartesian Multipole Moments
 -----------------------------------------------------------------
    Charge (ESU x 10^10)
                -0.0000
    Dipole Moment (Debye)
         X      -0.8616      Y       0.9977      Z      -0.4020
       Tot       1.3782
    Quadrupole Moments (Debye-Ang)
        XX    -167.1527     XY       2.6987     YY    -155.5870
        XZ       2.0884     YZ      -4.6738     ZZ    -156.2765
    Octopole Moments (Debye-Ang^2)
       XXX    -224.9654    XXY      35.5178    XYY     -57.4699
       YYY      82.4717    XXZ      26.6026    XYZ     -10.7560
       YYZ       6.6084    XZZ     -60.8002    YZZ      38.9476
       ZZZ      25.0161
    Hexadecapole Moments (Debye-Ang^3)
      XXXX   -8705.3727   XXXY     456.8043   XXYY   -1560.4833
      XYYY     430.7818   YYYY    -694.1077   XXXZ    1467.6254
      XXYZ     -62.7424   XYYZ     470.8273   YYYZ    -125.5007
      XXZZ   -2131.3278   XYZZ     175.6859   YYZZ    -824.4775
      XZZZ    1402.3884   YZZZ    -134.0704   ZZZZ   -4171.0365
 -----------------------------------------------------------------
 Calculating analytic gradient of the SCF energy
 Gradient of SCF Energy
            1           2           3           4           5           6
    1  -0.0069957  -0.0057048   0.0008591  -0.0013628   0.0018018   0.0106202
    2   0.0006407  -0.0026008  -0.0004866  -0.0007979   0.0004421  -0.0002363
    3   0.0036245   0.0013671   0.0029588  -0.0145882   0.0042797  -0.0062155
            7           8           9          10          11          12
    1  -0.0049367   0.0123573  -0.0028818  -0.0040108  -0.0023777  -0.0005268
    2   0.0001127   0.0005861  -0.0005024   0.0026390   0.0007247  -0.0002656
    3   0.0029369   0.0080897  -0.0035862   0.0041837  -0.0022070   0.0008535
           13          14          15          16          17          18
    1   0.0057400  -0.0014399  -0.0032431   0.0026046  -0.0056258   0.0030897
    2   0.0036942   0.0005333   0.0046409  -0.0003599  -0.0000685  -0.0017418
    3  -0.0008310  -0.0003496  -0.0017855  -0.0011002   0.0034833  -0.0002584
           19          20          21          22
    1   0.0017959  -0.0008876   0.0007529   0.0003720
    2  -0.0034141   0.0005283  -0.0035208  -0.0005473
    3   0.0014125  -0.0000081  -0.0033513   0.0010914
 Max gradient component =       1.459E-02
 RMS gradient           =       3.933E-03
 Gradient time:  CPU 291.98 s  wall 292.04 s
 Geometry Optimization Parameters
   NAtoms,    NIC,     NZ,  NCons,   NDum,   NFix, NCnnct, MaxDiis
       22     155      22       0       0       0       0       0

 Cartesian Hessian Update
 Hessian updated using BFGS update


** GEOMETRY OPTIMIZATION IN DELOCALIZED INTERNAL COORDINATES **
   Searching for a Minimum

   Optimization Cycle:   2

                       Coordinates (Angstroms)
     ATOM                X               Y               Z
      1  C         0.0048146018    0.0009438043   -0.0027162935
      2  C        -0.0081326362    0.0658854729    1.4019396523
      3  Cl        1.4869847225    0.1998683154    2.3064892260
      4  C        -1.2037608131    0.0929313772    2.1137347300
      5  Cl       -1.1745295679    0.1984307313    3.8602607759
      6  C        -2.4207425422    0.0517686553    1.4443861612
      7  Cl       -3.9221047207    0.0830126806    2.3405505480
      8  C        -2.4335705664   -0.0148849482    0.0565838832
      9  Cl       -3.9593296490   -0.0897496514   -0.7970994629
     10  C        -1.2391551938   -0.0381023166   -0.6574293736
     11  Cl       -1.3303394572   -0.2036244938   -2.3999293815
     12  C         1.2908465340   -0.0256065984   -0.7698214039
     13  C         2.2892459378   -0.9565965049   -0.4679220025
     14  H         2.1257606090   -1.6893203126    0.3092311983
     15  C         3.4818700773   -0.9864658010   -1.1768420816
     16  Cl        4.6893929649   -2.1878473825   -0.7632105832
     17  C         3.7070345079   -0.0777377163   -2.2065575254
     18  Cl        5.2066683484   -0.0948318475   -3.1118452433
     19  C         2.7265541962    0.8546363829   -2.5167620193
     20  H         2.8968503796    1.5714219591   -3.3099974460
     21  C         1.5333837136    0.8782768924   -1.8094074064
     22  H         0.7960410037    1.6307403876   -2.0502368214
   Point Group: c1    Number of degrees of freedom:    60


   Energy is  -3680.735867495

 Hessian updated using BFGS update

 50 Hessian modes will be used to form the next step
  Hessian Eigenvalues:
     0.018083    0.019215    0.019216    0.023206    0.023207    0.023561
     0.023676    0.023681    0.023927    0.023938    0.024090    0.024090
     0.024114    0.024114    0.024131    0.024135    0.024142    0.024143
     0.033903    0.159218    0.159972    0.160144    0.223556    0.234938
     0.237354    0.246210    0.249947    0.249986    0.249993    0.249994
     0.249997    0.250000    0.292910    0.300858    0.312331    0.353643
     0.356651    0.369875    0.428918    0.430177    0.434584    0.442764
     0.467809    0.467842    0.471322    0.473166    0.478067    0.478204
     0.479141    0.571170

 Minimum search - taking simple RFO step
 Searching for Lamda that Minimizes Along All modes
 Value Taken    Lamda =  -0.00497887
 Calculated Step too Large.  Step scaled by  0.876970
 Step Taken.  Stepsize is  0.300000

                             Maximum     Tolerance    Cnvgd?
         Gradient           0.014997      0.000300      NO
         Displacement       0.242809      0.001200      NO
         Energy change     -0.007835      0.000001      NO


 New Cartesian Coordinates Obtained by Inverse Iteration

 Displacement from previous Coordinates is:  1.032869
 ----------------------------------------------------------------
             Standard Nuclear Orientation (Angstroms)
    I     Atom           X                Y                Z
 ----------------------------------------------------------------
    1      C       0.0106152540     0.0010771515    -0.0024420903
    2      C      -0.0005399598     0.1405553633     1.3947215516
    3      Cl      1.5122691684     0.3584079332     2.2449574905
    4      C      -1.2005124422     0.1643046804     2.1163737562
    5      Cl     -1.1928106881     0.3503154777     3.8498522391
    6      C      -2.4202225707     0.0507301804     1.4427464693
    7      Cl     -3.9153128737     0.0811774354     2.3324685232
    8      C      -2.4337011343    -0.0885618393     0.0519834484
    9      Cl     -3.9581589930    -0.2431132069    -0.7798707296
   10      C      -1.2260495215    -0.1143893335    -0.6567953879
   11      Cl     -1.2551865896    -0.3702552781    -2.3867406705
   12      C       1.2893127809    -0.0221723425    -0.7663017221
   13      C       2.2418464139    -1.0145884952    -0.5208344121
   14      H       2.0528257120    -1.7854402568     0.2145362002
   15      C       3.4356158112    -1.0473001967    -1.2314883819
   16      Cl      4.5777070575    -2.3281690047    -0.8888664681
   17      C       3.7011654190    -0.0730396045    -2.1979900224
   18      Cl      5.1922665753    -0.0715607581    -3.1090871365
   19      C       2.7583648463     0.9209864074    -2.4442069314
   20      H       2.9646332701     1.6784727092    -3.1892322326
   21      C       1.5622597324     0.9436274806    -1.7403419081
   22      H       0.8473951820     1.7320845828    -1.9400424545
 ----------------------------------------------------------------
 Nuclear Repulsion Energy =        2320.15599364 hartrees
 There are       97 alpha and       97 beta electrons
 Applying Cartesian multipole field
    Component          Value
    ---------          -----
     (2,0,0)        1.00000E-12
     (0,2,0)        2.00000E-11
     (0,0,2)       -3.00000E-11
 Nucleus-field energy     =    -0.0000000784 hartrees
 Requested basis set is 6-311++G(d,p)
 There are 178 shells and 495 basis functions
 A cutoff of  1.0D-15 yielded  11491 shell pairs
 There are     98782 function pairs (    106149 Cartesian)
 Smallest overlap matrix eigenvalue = 1.12E-07
 Linear dependence detected in AO basis
 Number of orthogonalized atomic orbitals = 490
 Maximum deviation from orthogonality = 4.441E-10
 Guess from superposition of atomic densities
 Warning:  Energy on first SCF cycle will be non-variational
 SAD guess density has 194.000000 electrons

 -----------------------------------------------------------------------
  General SCF calculation program by
  Eric Jon Sundstrom, Paul Horn, Yuezhi Mao, Dmitri Zuev, Alec White,
  David Stuck, Shaama M.S., Shane Yost, Joonho Lee, David Small,
  Daniel Levine, Susi Lehtola, Hugh Burton, Evgeny Epifanovsky,
  Bang C. Huynh
 -----------------------------------------------------------------------
 Exchange:     0.2000 Hartree-Fock + 0.0800 Slater + 0.7200 B88
 Correlation:  0.1900 VWN1RPA + 0.8100 LYP
 Using SG-1 standard quadrature grid
 A restricted SCF calculation will be
 performed using DIIS
 SCF converges when DIIS error is below 1.0e-08
 ---------------------------------------
  Cycle       Energy         DIIS error
 ---------------------------------------
    1   -3685.1904988331      2.73e-02  
    2   -3680.6271123299      1.89e-03  
    3   -3680.5389749203      2.43e-03  
    4   -3680.7209939128      7.15e-04  
    5   -3680.7358269467      2.99e-04  
    6   -3680.7384153422      8.63e-05  
    7   -3680.7386183126      2.48e-05  
    8   -3680.7386340345      1.03e-05  
    9   -3680.7386372216      2.72e-06  
   10   -3680.7386374244      9.01e-07  
   11   -3680.7386374476      1.99e-07  
   12   -3680.7386374486      1.26e-07  
   13   -3680.7386374489      3.78e-08  
   14   -3680.7386374490      1.43e-08  
   15   -3680.7386374490      4.60e-09  Convergence criterion met
 ---------------------------------------
 SCF time:   CPU 853.75s  wall 854.00s 
 SCF   energy in the final basis set =    -3680.7386374490
 Total energy in the final basis set =    -3680.7386374490

 --------------------------------------------------------------

                    Orbital Energies (a.u.)
 --------------------------------------------------------------

 Alpha MOs
 -- Occupied --
********-101.5852-101.5849-101.5841-101.5839-101.5725-101.5717 -10.2903
-10.2883 -10.2882 -10.2872 -10.2872 -10.2677 -10.2668 -10.2493 -10.2276
-10.2162 -10.2133 -10.2117  -9.5011  -9.4998  -9.4995  -9.4989  -9.4986
 -9.4871  -9.4862  -7.2663  -7.2649  -7.2644  -7.2637  -7.2637  -7.2560
 -7.2549  -7.2546  -7.2543  -7.2538  -7.2536  -7.2535  -7.2535  -7.2530
 -7.2526  -7.2519  -7.2511  -7.2419  -7.2413  -7.2410  -7.2404  -0.9754
 -0.9372  -0.9288  -0.9191  -0.8837  -0.8770  -0.8749  -0.8633  -0.8443
 -0.7956  -0.7715  -0.7513  -0.7442  -0.6651  -0.6503  -0.6361  -0.6149
 -0.5662  -0.5536  -0.5278  -0.5180  -0.4995  -0.4878  -0.4773  -0.4740
 -0.4702  -0.4610  -0.4464  -0.4443  -0.4324  -0.4165  -0.4074  -0.4048
 -0.3968  -0.3676  -0.3658  -0.3652  -0.3648  -0.3607  -0.3587  -0.3450
 -0.3435  -0.3383  -0.3325  -0.3238  -0.3171  -0.2893  -0.2785  -0.2733
 -0.2630
 -- Virtual --
 -0.0785  -0.0694  -0.0643  -0.0481  -0.0414  -0.0238  -0.0152  -0.0101
 -0.0027   0.0036   0.0117   0.0192   0.0221   0.0230   0.0263   0.0327
  0.0373   0.0455   0.0472   0.0567   0.0610   0.0618   0.0671   0.0706
  0.0734   0.0749   0.0803   0.0815   0.0840   0.0882   0.0924   0.0941
  0.0962   0.1015   0.1053   0.1081   0.1125   0.1149   0.1183   0.1192
  0.1221   0.1248   0.1276   0.1294   0.1340   0.1388   0.1410   0.1431
  0.1471   0.1495   0.1526   0.1558   0.1633   0.1686   0.1747   0.1756
  0.1789   0.1818   0.1855   0.1892   0.1949   0.1967   0.1985   0.2030
  0.2066   0.2117   0.2142   0.2213   0.2237   0.2243   0.2296   0.2357
  0.2368   0.2443   0.2499   0.2525   0.2559   0.2597   0.2622   0.2633
  0.2653   0.2715   0.2747   0.2760   0.2772   0.2815   0.2829   0.2882
  0.2900   0.2920   0.2928   0.3048   0.3073   0.3267   0.3298   0.3341
  0.3369   0.3412   0.3537   0.3844   0.4081   0.4247   0.4274   0.4286
  0.4304   0.4397   0.4411   0.4454   0.4489   0.4527   0.4594   0.4626
  0.4705   0.4738   0.4773   0.4844   0.4878   0.4912   0.4923   0.4956
  0.5006   0.5041   0.5214   0.5394   0.5458   0.5557   0.5606   0.5678
  0.5767   0.5808   0.5835   0.5948   0.5978   0.6057   0.6078   0.6114
  0.6149   0.6179   0.6209   0.6347   0.6489   0.6546   0.6597   0.6632
  0.6755   0.6771   0.6861   0.6890   0.6928   0.7142   0.7442   0.7522
  0.7783   0.7820   0.7887   0.7946   0.8152   0.8242   0.8309   0.8315
  0.8334   0.8357   0.8381   0.8397   0.8423   0.8462   0.8470   0.8496
  0.8530   0.8570   0.8607   0.8663   0.8698   0.8825   0.8831   0.8858
  0.8921   0.8991   0.9024   0.9080   0.9114   0.9162   0.9218   0.9249
  0.9282   0.9292   0.9375   0.9411   0.9486   0.9554   0.9561   0.9617
  0.9660   0.9764   0.9850   0.9966   1.0055   1.0133   1.0289   1.0489
  1.0525   1.0743   1.0858   1.0920   1.1038   1.1251   1.1390   1.1533
  1.1842   1.1890   1.2069   1.2404   1.2486   1.2506   1.2567   1.2692
  1.2708   1.2728   1.2746   1.2783   1.2923   1.2940   1.3060   1.3176
  1.3475   1.3544   1.3876   1.4247   1.4426   1.4567   1.4807   1.5133
  1.5284   1.5400   1.5602   1.5760   1.6069   1.6317   1.6392   1.6495
  1.6683   1.6864   1.6959   1.7365   1.7491   1.7580   1.7798   1.7944
  1.8096   1.8166   1.8430   1.8474   1.8561   1.8726   1.8762   1.9088
  1.9186   1.9332   1.9529   1.9612   1.9717   1.9978   2.0677   2.0789
  2.1063   2.1171   2.1329   2.1531   2.2080   2.2229   2.2332   2.2406
  2.2451   2.2515   2.2585   2.2712   2.2765   2.2880   2.2941   2.3079
  2.3119   2.3369   2.3417   2.3820   2.4001   2.4011   2.4171   2.4222
  2.4373   2.4434   2.4642   2.4678   2.4907   2.5027   2.5216   2.5259
  2.5572   2.5970   2.6129   2.6175   2.6313   2.6431   2.6442   2.6644
  2.7172   2.7246   2.7375   2.7398   2.7802   2.7865   2.7899   2.8122
  2.8359   2.8510   2.8656   2.9118   2.9506   2.9783   3.0207   3.0621
  3.0773   3.1007   3.1116   3.1155   3.1412   3.1546   3.1906   3.2156
  3.2232   3.2412   3.3475   3.4039   3.4849   3.4976   3.5238   3.6246
  3.6932   3.7411   3.8595   3.8769   3.8963   4.0686   4.1221   4.3317
  4.7922   4.8286   9.7161   9.7611   9.7825   9.7993   9.8026   9.8075
  9.8195  23.2591  23.5159  23.7670  23.8067  23.8849  23.8952  23.9182
 23.9356  23.9770  24.0265  24.0668  24.1432  25.7664  25.7832  25.7959
 25.8486  25.8672  25.9086  25.9369  26.0806  26.0858  26.0979  26.1774
 26.1870  26.2288  26.3760  26.4417  26.5106  26.5517  26.7331  26.7510
 26.7747  27.0400 215.7055 215.7520 215.7786 215.7958 215.8024 215.8092
215.8218
 --------------------------------------------------------------

          Ground-State Mulliken Net Atomic Charges

     Atom                 Charge (a.u.)
  ----------------------------------------
      1 C                    -1.123316
      2 C                    -0.984445
      3 Cl                    0.683509
      4 C                     0.184357
      5 Cl                    0.615754
      6 C                    -0.394104
      7 Cl                    0.676094
      8 C                     0.266445
      9 Cl                    0.616236
     10 C                    -1.046998
     11 Cl                    0.663066
     12 C                     0.449530
     13 C                    -1.302284
     14 H                     0.235852
     15 C                     0.079120
     16 Cl                    0.606076
     17 C                     0.305156
     18 Cl                    0.500108
     19 C                    -0.947748
     20 H                     0.206354
     21 C                    -0.486340
     22 H                     0.197579
  ----------------------------------------
  Sum of atomic charges =     0.000000

 -----------------------------------------------------------------
                    Cartesian Multipole Moments
 -----------------------------------------------------------------
    Charge (ESU x 10^10)
                -0.0000
    Dipole Moment (Debye)
         X      -0.8494      Y       1.0494      Z      -0.3143
       Tot       1.3862
    Quadrupole Moments (Debye-Ang)
        XX    -166.5279     XY       2.8795     YY    -155.1461
        XZ       1.8084     YZ      -4.8223     ZZ    -156.8430
    Octopole Moments (Debye-Ang^2)
       XXX    -223.1429    XXY      37.9884    XYY     -55.9837
       YYY      87.2581    XXZ      28.4995    XYZ     -11.3679
       YYZ       7.9517    XZZ     -61.3681    YZZ      40.2978
       ZZZ      33.2964
    Hexadecapole Moments (Debye-Ang^3)
      XXXX   -8582.8554   XXXY     437.2571   XXYY   -1553.4720
      XYYY     400.8889   YYYY    -781.9835   XXXZ    1490.9656
      XXYZ     -87.4662   XYYZ     478.4482   YYYZ    -201.3934
      XXZZ   -2107.1183   XYZZ     168.5618   YYZZ    -831.1172
      XZZZ    1426.7615   YZZZ    -198.3511   ZZZZ   -4139.6458
 -----------------------------------------------------------------
 Calculating analytic gradient of the SCF energy
 Gradient of SCF Energy
            1           2           3           4           5           6
    1  -0.0001157  -0.0005660   0.0019439  -0.0013110  -0.0014202   0.0023078
    2   0.0001647  -0.0021077  -0.0001802  -0.0006404   0.0002991  -0.0000508
    3  -0.0001205  -0.0008950  -0.0007650  -0.0047463   0.0028430  -0.0014010
            7           8           9          10          11          12
    1  -0.0018090   0.0035552  -0.0031589   0.0005418   0.0018607  -0.0027576
    2   0.0000472   0.0005705  -0.0002521   0.0021397   0.0001514   0.0001856
    3   0.0011027   0.0035358  -0.0001105   0.0008966  -0.0013683   0.0016371
           13          14          15          16          17          18
    1   0.0034124  -0.0003234  -0.0020555   0.0007721  -0.0016422   0.0009032
    2   0.0011185  -0.0003660   0.0011937  -0.0008033   0.0005358  -0.0000833
    3   0.0009698  -0.0001546   0.0006717   0.0001227   0.0004796  -0.0004723
           19          20          21          22
    1   0.0008819  -0.0006483  -0.0005059   0.0001347
    2  -0.0008114   0.0002535  -0.0017816   0.0004169
    3   0.0000274   0.0000760  -0.0024403   0.0001115
 Max gradient component =       4.746E-03
 RMS gradient           =       1.511E-03
 Gradient time:  CPU 292.93 s  wall 292.96 s
 Geometry Optimization Parameters
   NAtoms,    NIC,     NZ,  NCons,   NDum,   NFix, NCnnct, MaxDiis
       22     155      22       0       0       0       0       0

 Cartesian Hessian Update
 Hessian updated using BFGS update


** GEOMETRY OPTIMIZATION IN DELOCALIZED INTERNAL COORDINATES **
   Searching for a Minimum

   Optimization Cycle:   3

                       Coordinates (Angstroms)
     ATOM                X               Y               Z
      1  C         0.0106152540    0.0010771515   -0.0024420903
      2  C        -0.0005399598    0.1405553633    1.3947215516
      3  Cl        1.5122691684    0.3584079332    2.2449574905
      4  C        -1.2005124422    0.1643046804    2.1163737562
      5  Cl       -1.1928106881    0.3503154777    3.8498522391
      6  C        -2.4202225707    0.0507301804    1.4427464693
      7  Cl       -3.9153128737    0.0811774354    2.3324685232
      8  C        -2.4337011343   -0.0885618393    0.0519834484
      9  Cl       -3.9581589930   -0.2431132069   -0.7798707296
     10  C        -1.2260495215   -0.1143893335   -0.6567953879
     11  Cl       -1.2551865896   -0.3702552781   -2.3867406705
     12  C         1.2893127809   -0.0221723425   -0.7663017221
     13  C         2.2418464139   -1.0145884952   -0.5208344121
     14  H         2.0528257120   -1.7854402568    0.2145362002
     15  C         3.4356158112   -1.0473001967   -1.2314883819
     16  Cl        4.5777070575   -2.3281690047   -0.8888664681
     17  C         3.7011654190   -0.0730396045   -2.1979900224
     18  Cl        5.1922665753   -0.0715607581   -3.1090871365
     19  C         2.7583648463    0.9209864074   -2.4442069314
     20  H         2.9646332701    1.6784727092   -3.1892322326
     21  C         1.5622597324    0.9436274806   -1.7403419081
     22  H         0.8473951820    1.7320845828   -1.9400424545
   Point Group: c1    Number of degrees of freedom:    60


   Energy is  -3680.738637449

 Hessian updated using BFGS update

 51 Hessian modes will be used to form the next step
  Hessian Eigenvalues:
     0.014287    0.019215    0.019223    0.023205    0.023209    0.023439
     0.023678    0.023683    0.023917    0.023939    0.024089    0.024090
     0.024114    0.024114    0.024125    0.024136    0.024143    0.024153
     0.032933    0.158344    0.159973    0.161083    0.221826    0.229010
     0.238719    0.246631    0.249948    0.249990    0.249994    0.250000
     0.263034    0.283054    0.300886    0.301562    0.318054    0.354902
     0.356662    0.356666    0.377195    0.427559    0.430539    0.434588
     0.447076    0.467808    0.467859    0.472834    0.475438    0.478204
     0.478605    0.485264    0.639329

 Minimum search - taking simple RFO step
 Searching for Lamda that Minimizes Along All modes
 Value Taken    Lamda =  -0.00161376
 Step Taken.  Stepsize is  0.275515

                             Maximum     Tolerance    Cnvgd?
         Gradient           0.007865      0.000300      NO
         Displacement       0.202514      0.001200      NO
         Energy change     -0.002770      0.000001      NO


 New Cartesian Coordinates Obtained by Inverse Iteration

 Displacement from previous Coordinates is:  0.852563
 ----------------------------------------------------------------
             Standard Nuclear Orientation (Angstroms)
    I     Atom           X                Y                Z
 ----------------------------------------------------------------
    1      C       0.0089421921     0.0004163342    -0.0054035003
    2      C      -0.0008481852     0.2090982232     1.3808548056
    3      Cl      1.5136694594     0.4795648811     2.2045341707
    4      C      -1.1960565209     0.2288339985     2.1098701835
    5      Cl     -1.1694948384     0.4832451793     3.8266756449
    6      C      -2.4173453926     0.0490458716     1.4417850580
    7      Cl     -3.9058993737     0.0783687555     2.3302416291
    8      C      -2.4310729581    -0.1559602690     0.0534499851
    9      Cl     -3.9368086999    -0.3781014345    -0.7812302245
   10      C      -1.2214112962    -0.1854196145    -0.6511341745
   11      Cl     -1.2352947449    -0.4957417756    -2.3682382803
   12      C       1.2855938766    -0.0206434375    -0.7682561932
   13      C       2.1957706891    -1.0590404779    -0.5737002889
   14      H       1.9819812695    -1.8515428841     0.1327885075
   15      C       3.3941187110    -1.0920704071    -1.2815121513
   16      Cl      4.4915773420    -2.4223579233    -1.0046890856
   17      C       3.6971967771    -0.0702092873    -2.1868317853
   18      Cl      5.1895932136    -0.0639765284    -3.0896036638
   19      C       2.7893092809     0.9709829831    -2.3773915518
   20      H       3.0310235594     1.7586551058    -3.0791329490
   21      C       1.5898795929     0.9945579175    -1.6775303599
   22      H       0.8893584964     1.8054438749    -1.8421466454
 ----------------------------------------------------------------
 Nuclear Repulsion Energy =        2322.44548046 hartrees
 There are       97 alpha and       97 beta electrons
 Applying Cartesian multipole field
    Component          Value
    ---------          -----
     (2,0,0)        1.00000E-12
     (0,2,0)        2.00000E-11
     (0,0,2)       -3.00000E-11
 Nucleus-field energy     =    -0.0000000761 hartrees
 Requested basis set is 6-311++G(d,p)
 There are 178 shells and 495 basis functions
 A cutoff of  1.0D-15 yielded  11491 shell pairs
 There are     98799 function pairs (    106155 Cartesian)
 Smallest overlap matrix eigenvalue = 1.11E-07
 Linear dependence detected in AO basis
 Number of orthogonalized atomic orbitals = 490
 Maximum deviation from orthogonality = 3.393E-10
 Guess from superposition of atomic densities
 Warning:  Energy on first SCF cycle will be non-variational
 SAD guess density has 194.000000 electrons

 -----------------------------------------------------------------------
  General SCF calculation program by
  Eric Jon Sundstrom, Paul Horn, Yuezhi Mao, Dmitri Zuev, Alec White,
  David Stuck, Shaama M.S., Shane Yost, Joonho Lee, David Small,
  Daniel Levine, Susi Lehtola, Hugh Burton, Evgeny Epifanovsky,
  Bang C. Huynh
 -----------------------------------------------------------------------
 Exchange:     0.2000 Hartree-Fock + 0.0800 Slater + 0.7200 B88
 Correlation:  0.1900 VWN1RPA + 0.8100 LYP
 Using SG-1 standard quadrature grid
 A restricted SCF calculation will be
 performed using DIIS
 SCF converges when DIIS error is below 1.0e-08
 ---------------------------------------
  Cycle       Energy         DIIS error
 ---------------------------------------
    1   -3685.2152580364      2.73e-02  
    2   -3680.6269810935      1.90e-03  
    3   -3680.5316592292      2.47e-03  
    4   -3680.7206148699      7.45e-04  
    5   -3680.7369324915      2.96e-04  
    6   -3680.7394618905      8.59e-05  
    7   -3680.7396619178      2.54e-05  
    8   -3680.7396785452      1.05e-05  
    9   -3680.7396818533      2.65e-06  
   10   -3680.7396820437      8.96e-07  
   11   -3680.7396820674      1.87e-07  
   12   -3680.7396820681      1.13e-07  
   13   -3680.7396820684      3.77e-08  
   14   -3680.7396820684      1.46e-08  
   15   -3680.7396820686      4.50e-09  Convergence criterion met
 ---------------------------------------
 SCF time:   CPU 856.19s  wall 856.00s 
 SCF   energy in the final basis set =    -3680.7396820686
 Total energy in the final basis set =    -3680.7396820686

 --------------------------------------------------------------

                    Orbital Energies (a.u.)
 --------------------------------------------------------------

 Alpha MOs
 -- Occupied --
********-101.5855-101.5852-101.5835-101.5833-101.5723-101.5718 -10.2905
-10.2877 -10.2876 -10.2858 -10.2858 -10.2673 -10.2667 -10.2469 -10.2261
-10.2157 -10.2134 -10.2114  -9.5013  -9.5001  -9.4999  -9.4983  -9.4981
 -9.4869  -9.4864  -7.2664  -7.2652  -7.2648  -7.2631  -7.2631  -7.2562
 -7.2552  -7.2550  -7.2547  -7.2540  -7.2539  -7.2532  -7.2530  -7.2524
 -7.2520  -7.2516  -7.2512  -7.2417  -7.2412  -7.2411  -7.2406  -0.9754
 -0.9373  -0.9301  -0.9196  -0.8844  -0.8783  -0.8758  -0.8638  -0.8435
 -0.7947  -0.7709  -0.7505  -0.7428  -0.6642  -0.6495  -0.6357  -0.6139
 -0.5659  -0.5535  -0.5275  -0.5190  -0.4997  -0.4880  -0.4777  -0.4735
 -0.4697  -0.4611  -0.4469  -0.4447  -0.4324  -0.4169  -0.4067  -0.4056
 -0.3959  -0.3680  -0.3651  -0.3642  -0.3637  -0.3612  -0.3596  -0.3450
 -0.3436  -0.3378  -0.3321  -0.3238  -0.3179  -0.2862  -0.2784  -0.2724
 -0.2641
 -- Virtual --
 -0.0748  -0.0678  -0.0624  -0.0484  -0.0445  -0.0230  -0.0132  -0.0097
 -0.0019   0.0040   0.0119   0.0197   0.0225   0.0238   0.0263   0.0328
  0.0376   0.0456   0.0483   0.0573   0.0609   0.0622   0.0667   0.0710
  0.0732   0.0753   0.0800   0.0815   0.0842   0.0873   0.0921   0.0938
  0.0958   0.1016   0.1057   0.1084   0.1129   0.1142   0.1186   0.1199
  0.1208   0.1243   0.1274   0.1313   0.1338   0.1376   0.1416   0.1435
  0.1474   0.1501   0.1526   0.1557   0.1612   0.1685   0.1747   0.1758
  0.1787   0.1815   0.1859   0.1906   0.1952   0.1969   0.1981   0.2019
  0.2066   0.2123   0.2144   0.2225   0.2237   0.2259   0.2290   0.2362
  0.2371   0.2443   0.2518   0.2536   0.2548   0.2591   0.2623   0.2630
  0.2663   0.2696   0.2712   0.2743   0.2756   0.2821   0.2844   0.2890
  0.2906   0.2922   0.2931   0.3036   0.3061   0.3221   0.3285   0.3349
  0.3361   0.3420   0.3534   0.3833   0.4110   0.4246   0.4277   0.4284
  0.4308   0.4401   0.4419   0.4458   0.4494   0.4530   0.4607   0.4616
  0.4709   0.4739   0.4758   0.4851   0.4857   0.4874   0.4913   0.4934
  0.5040   0.5069   0.5199   0.5391   0.5477   0.5553   0.5634   0.5692
  0.5754   0.5812   0.5869   0.5959   0.5981   0.6039   0.6075   0.6119
  0.6167   0.6214   0.6236   0.6342   0.6500   0.6576   0.6589   0.6642
  0.6754   0.6826   0.6869   0.6887   0.6954   0.7161   0.7444   0.7573
  0.7787   0.7819   0.7868   0.7926   0.8143   0.8269   0.8292   0.8325
  0.8342   0.8361   0.8396   0.8405   0.8426   0.8452   0.8476   0.8522
  0.8554   0.8598   0.8617   0.8657   0.8679   0.8798   0.8854   0.8868
  0.8889   0.8989   0.9004   0.9073   0.9119   0.9158   0.9203   0.9220
  0.9288   0.9325   0.9370   0.9417   0.9496   0.9546   0.9563   0.9624
  0.9713   0.9837   0.9927   0.9982   1.0076   1.0188   1.0297   1.0510
  1.0538   1.0740   1.0827   1.0909   1.1066   1.1336   1.1438   1.1516
  1.1865   1.1909   1.2117   1.2415   1.2473   1.2538   1.2569   1.2707
  1.2741   1.2762   1.2797   1.2849   1.2934   1.2946   1.3056   1.3217
  1.3418   1.3627   1.3880   1.4261   1.4330   1.4640   1.4756   1.5192
  1.5319   1.5448   1.5595   1.5730   1.6101   1.6345   1.6433   1.6556
  1.6674   1.6836   1.6975   1.7354   1.7484   1.7570   1.7792   1.7948
  1.8095   1.8147   1.8403   1.8422   1.8524   1.8700   1.8760   1.9129
  1.9291   1.9316   1.9515   1.9649   1.9765   2.0011   2.0724   2.0872
  2.1046   2.1182   2.1310   2.1527   2.2086   2.2218   2.2327   2.2400
  2.2461   2.2491   2.2601   2.2666   2.2705   2.2869   2.2943   2.3112
  2.3185   2.3389   2.3400   2.3835   2.4018   2.4067   2.4157   2.4237
  2.4391   2.4475   2.4686   2.4700   2.4924   2.5077   2.5248   2.5294
  2.5583   2.5957   2.6133   2.6175   2.6358   2.6482   2.6490   2.6727
  2.7033   2.7240   2.7353   2.7379   2.7814   2.7829   2.7926   2.8116
  2.8364   2.8516   2.8594   2.9093   2.9577   2.9849   3.0273   3.0601
  3.0815   3.1022   3.1163   3.1216   3.1454   3.1537   3.1910   3.2179
  3.2309   3.2397   3.3461   3.4085   3.4889   3.5010   3.5230   3.6300
  3.6951   3.7487   3.8604   3.8800   3.8998   4.0695   4.1228   4.3156
  4.7938   4.8274   9.7220   9.7635   9.7842   9.7999   9.8031   9.8102
  9.8214  23.2653  23.5189  23.7623  23.8063  23.8852  23.8951  23.9174
 23.9280  23.9721  24.0277  24.0708  24.1477  25.7653  25.7840  25.7943
 25.8493  25.8667  25.9053  25.9373  26.0786  26.0880  26.0982  26.1775
 26.1879  26.2357  26.3810  26.4445  26.5156  26.5502  26.7394  26.7637
 26.7766  27.0594 215.7121 215.7546 215.7802 215.7963 215.8025 215.8126
215.8241
 --------------------------------------------------------------

          Ground-State Mulliken Net Atomic Charges

     Atom                 Charge (a.u.)
  ----------------------------------------
      1 C                    -1.038298
      2 C                    -1.068224
      3 Cl                    0.684318
      4 C                     0.178741
      5 Cl                    0.614566
      6 C                    -0.310675
      7 Cl                    0.668814
      8 C                     0.200701
      9 Cl                    0.615430
     10 C                    -1.127767
     11 Cl                    0.664305
     12 C                     0.552703
     13 C                    -1.288017
     14 H                     0.236257
     15 C                     0.011808
     16 Cl                    0.603242
     17 C                     0.319402
     18 Cl                    0.499523
     19 C                    -0.915052
     20 H                     0.207116
     21 C                    -0.506475
     22 H                     0.197583
  ----------------------------------------
  Sum of atomic charges =     0.000000

 -----------------------------------------------------------------
                    Cartesian Multipole Moments
 -----------------------------------------------------------------
    Charge (ESU x 10^10)
                -0.0000
    Dipole Moment (Debye)
         X      -0.8466      Y       1.0837      Z      -0.2342
       Tot       1.3949
    Quadrupole Moments (Debye-Ang)
        XX    -166.1238     XY       3.0343     YY    -154.7953
        XZ       1.8744     YZ      -4.8402     ZZ    -157.1938
    Octopole Moments (Debye-Ang^2)
       XXX    -220.9055    XXY      39.6585    XYY     -55.0069
       YYY      90.9949    XXZ      29.3520    XYZ     -11.6359
       YYZ       9.2620    XZZ     -61.9478    YZZ      41.0960
       ZZZ      40.8018
    Hexadecapole Moments (Debye-Ang^3)
      XXXX   -8479.6905   XXXY     416.2149   XXYY   -1547.5045
      XYYY     374.1637   YYYY    -860.8039   XXXZ    1501.0051
      XXYZ    -107.6360   XYYZ     480.8331   YYYZ    -265.6066
      XXZZ   -2084.5829   XYZZ     160.8636   YYZZ    -835.8755
      XZZZ    1443.8843   YZZZ    -253.6442   ZZZZ   -4101.9975
 -----------------------------------------------------------------
 Calculating analytic gradient of the SCF energy
 Gradient of SCF Energy
            1           2           3           4           5           6
    1   0.0019055  -0.0001284   0.0003678   0.0012112   0.0006198  -0.0019851
    2  -0.0000471  -0.0001631  -0.0007520   0.0000654  -0.0000530   0.0000259
    3  -0.0008741  -0.0003605  -0.0012365   0.0008680  -0.0000035   0.0010774
            7           8           9          10          11          12
    1   0.0003815  -0.0002163   0.0003139   0.0001395   0.0010352  -0.0018038
    2  -0.0000017  -0.0001541   0.0000547   0.0002666   0.0004749   0.0004549
    3  -0.0002693  -0.0013515  -0.0005788   0.0002253   0.0002480   0.0006663
           13          14          15          16          17          18
    1  -0.0000017  -0.0000595  -0.0002393  -0.0000554   0.0008425  -0.0004126
    2   0.0004817  -0.0002609  -0.0001318   0.0000319  -0.0001704   0.0000193
    3   0.0009420   0.0007644   0.0001857  -0.0000247  -0.0003700   0.0003169
           19          20          21          22
    1   0.0000170  -0.0001557  -0.0009324  -0.0008436
    2   0.0002732  -0.0000662  -0.0007330   0.0003847
    3  -0.0002163   0.0000618   0.0002956  -0.0003664
 Max gradient component =       1.985E-03
 RMS gradient           =       6.531E-04
 Gradient time:  CPU 289.20 s  wall 289.23 s
 Geometry Optimization Parameters
   NAtoms,    NIC,     NZ,  NCons,   NDum,   NFix, NCnnct, MaxDiis
       22     155      22       0       0       0       0       0

 Cartesian Hessian Update
 Hessian updated using BFGS update


** GEOMETRY OPTIMIZATION IN DELOCALIZED INTERNAL COORDINATES **
   Searching for a Minimum

   Optimization Cycle:   4

                       Coordinates (Angstroms)
     ATOM                X               Y               Z
      1  C         0.0089421921    0.0004163342   -0.0054035003
      2  C        -0.0008481852    0.2090982232    1.3808548056
      3  Cl        1.5136694594    0.4795648811    2.2045341707
      4  C        -1.1960565209    0.2288339985    2.1098701835
      5  Cl       -1.1694948384    0.4832451793    3.8266756449
      6  C        -2.4173453926    0.0490458716    1.4417850580
      7  Cl       -3.9058993737    0.0783687555    2.3302416291
      8  C        -2.4310729581   -0.1559602690    0.0534499851
      9  Cl       -3.9368086999   -0.3781014345   -0.7812302245
     10  C        -1.2214112962   -0.1854196145   -0.6511341745
     11  Cl       -1.2352947449   -0.4957417756   -2.3682382803
     12  C         1.2855938766   -0.0206434375   -0.7682561932
     13  C         2.1957706891   -1.0590404779   -0.5737002889
     14  H         1.9819812695   -1.8515428841    0.1327885075
     15  C         3.3941187110   -1.0920704071   -1.2815121513
     16  Cl        4.4915773420   -2.4223579233   -1.0046890856
     17  C         3.6971967771   -0.0702092873   -2.1868317853
     18  Cl        5.1895932136   -0.0639765284   -3.0896036638
     19  C         2.7893092809    0.9709829831   -2.3773915518
     20  H         3.0310235594    1.7586551058   -3.0791329490
     21  C         1.5898795929    0.9945579175   -1.6775303599
     22  H         0.8893584964    1.8054438749   -1.8421466454
   Point Group: c1    Number of degrees of freedom:    60


   Energy is  -3680.739682069

 Hessian updated using BFGS update

 54 Hessian modes will be used to form the next step
  Hessian Eigenvalues:
     0.009011    0.019215    0.019270    0.023208    0.023233    0.023564
     0.023679    0.023713    0.023931    0.024023    0.024089    0.024093
     0.024114    0.024115    0.024135    0.024142    0.024151    0.024308
     0.031135    0.158225    0.159974    0.161079    0.222592    0.230650
     0.238298    0.246740    0.249950    0.249993    0.249998    0.250000
     0.250000    0.250660    0.266418    0.296052    0.300992    0.301174
     0.302225    0.338314    0.354900    0.356662    0.356676    0.372454
     0.427412    0.430547    0.434627    0.448896    0.467858    0.468084
     0.472761    0.478086    0.478225    0.478774    0.525314    0.619808

 Minimum search - taking simple RFO step
 Searching for Lamda that Minimizes Along All modes
 Value Taken    Lamda =  -0.00075730
 Step Taken.  Stepsize is  0.241725

                             Maximum     Tolerance    Cnvgd?
         Gradient           0.006769      0.000300      NO
         Displacement       0.202427      0.001200      NO
         Energy change     -0.001045      0.000001      NO


 New Cartesian Coordinates Obtained by Inverse Iteration

 Displacement from previous Coordinates is:  0.847453
 ----------------------------------------------------------------
             Standard Nuclear Orientation (Angstroms)
    I     Atom           X                Y                Z
 ----------------------------------------------------------------
    1      C       0.0088454402     0.0029943165    -0.0002054905
    2      C      -0.0067932401     0.2731106838     1.3745757783
    3      Cl      1.5021647290     0.6113500634     2.1809074380
    4      C      -1.2036251433     0.2912270059     2.1014134491
    5      Cl     -1.1929499794     0.6197663850     3.8021537613
    6      C      -2.4155586658     0.0444838452     1.4391940000
    7      Cl     -3.9041370735     0.0675848337     2.3243840991
    8      C      -2.4239255353    -0.2209057301     0.0615537361
    9      Cl     -3.9212557415    -0.5185035253    -0.7573338592
   10      C      -1.2120858230    -0.2444806057    -0.6401249195
   11      Cl     -1.2036921781    -0.6047522212    -2.3461103992
   12      C       1.2895692356    -0.0174625036    -0.7642010667
   13      C       2.1598332904    -1.0962510967    -0.6289065671
   14      H       1.9187980237    -1.9140489583     0.0388700252
   15      C       3.3586793856    -1.1308340171    -1.3387416938
   16      Cl      4.4118611668    -2.5076601475    -1.1380687002
   17      C       3.6957772759    -0.0709210382    -2.1853185000
   18      Cl      5.1864442071    -0.0679824649    -3.0903425293
   19      C       2.8244269644     1.0105824119    -2.3162571532
   20      H       3.0970703380     1.8251819049    -2.9749652774
   21      C       1.6262272442     1.0368190753    -1.6143833693
   22      H       0.9481085291     1.8738508687    -1.7346936314
 ----------------------------------------------------------------
 Nuclear Repulsion Energy =        2322.61187594 hartrees
 There are       97 alpha and       97 beta electrons
 Applying Cartesian multipole field
    Component          Value
    ---------          -----
     (2,0,0)        1.00000E-12
     (0,2,0)        2.00000E-11
     (0,0,2)       -3.00000E-11
 Nucleus-field energy     =    -0.0000000741 hartrees
 Requested basis set is 6-311++G(d,p)
 There are 178 shells and 495 basis functions
 A cutoff of  1.0D-15 yielded  11493 shell pairs
 There are     98855 function pairs (    106222 Cartesian)
 Smallest overlap matrix eigenvalue = 1.10E-07
 Linear dependence detected in AO basis
 Number of orthogonalized atomic orbitals = 490
 Maximum deviation from orthogonality = 4.235E-10
 Guess from superposition of atomic densities
 Warning:  Energy on first SCF cycle will be non-variational
 SAD guess density has 194.000000 electrons

 -----------------------------------------------------------------------
  General SCF calculation program by
  Eric Jon Sundstrom, Paul Horn, Yuezhi Mao, Dmitri Zuev, Alec White,
  David Stuck, Shaama M.S., Shane Yost, Joonho Lee, David Small,
  Daniel Levine, Susi Lehtola, Hugh Burton, Evgeny Epifanovsky,
  Bang C. Huynh
 -----------------------------------------------------------------------
 Exchange:     0.2000 Hartree-Fock + 0.0800 Slater + 0.7200 B88
 Correlation:  0.1900 VWN1RPA + 0.8100 LYP
 Using SG-1 standard quadrature grid
 A restricted SCF calculation will be
 performed using DIIS
 SCF converges when DIIS error is below 1.0e-08
 ---------------------------------------
  Cycle       Energy         DIIS error
 ---------------------------------------
    1   -3685.2263624523      2.74e-02  
    2   -3680.6272356016      1.91e-03  
    3   -3680.5310784675      2.48e-03  
    4   -3680.7208797116      7.51e-04  
    5   -3680.7375246955      2.95e-04  
    6   -3680.7400188058      8.61e-05  
    7   -3680.7402188778      2.59e-05  
    8   -3680.7402363398      1.06e-05  
    9   -3680.7402396827      2.61e-06  
   10   -3680.7402398667      8.92e-07  
   11   -3680.7402398897      1.77e-07  
   12   -3680.7402398903      1.01e-07  
   13   -3680.7402398908      3.61e-08  
   14   -3680.7402398909      1.44e-08  
   15   -3680.7402398907      4.59e-09  Convergence criterion met
 ---------------------------------------
 SCF time:   CPU 853.02s  wall 853.00s 
 SCF   energy in the final basis set =    -3680.7402398907
 Total energy in the final basis set =    -3680.7402398907

 --------------------------------------------------------------

                    Orbital Energies (a.u.)
 --------------------------------------------------------------

 Alpha MOs
 -- Occupied --
********-101.5856-101.5853-101.5834-101.5833-101.5720-101.5719 -10.2900
-10.2873 -10.2871 -10.2854 -10.2854 -10.2671 -10.2666 -10.2461 -10.2259
-10.2154 -10.2136 -10.2111  -9.5011  -9.5003  -9.5001  -9.4982  -9.4981
 -9.4866  -9.4865  -7.2661  -7.2654  -7.2649  -7.2630  -7.2630  -7.2560
 -7.2551  -7.2549  -7.2549  -7.2542  -7.2541  -7.2531  -7.2529  -7.2523
 -7.2520  -7.2514  -7.2513  -7.2414  -7.2413  -7.2409  -7.2407  -0.9756
 -0.9373  -0.9303  -0.9199  -0.8850  -0.8784  -0.8760  -0.8640  -0.8432
 -0.7942  -0.7707  -0.7503  -0.7425  -0.6637  -0.6488  -0.6363  -0.6134
 -0.5660  -0.5533  -0.5276  -0.5197  -0.4995  -0.4881  -0.4780  -0.4734
 -0.4694  -0.4613  -0.4468  -0.4450  -0.4325  -0.4168  -0.4062  -0.4058
 -0.3951  -0.3684  -0.3645  -0.3639  -0.3632  -0.3613  -0.3600  -0.3443
 -0.3437  -0.3381  -0.3320  -0.3237  -0.3181  -0.2843  -0.2787  -0.2721
 -0.2656
 -- Virtual --
 -0.0715  -0.0675  -0.0618  -0.0491  -0.0466  -0.0229  -0.0124  -0.0097
 -0.0017   0.0040   0.0119   0.0203   0.0227   0.0240   0.0261   0.0326
  0.0376   0.0453   0.0498   0.0576   0.0606   0.0621   0.0660   0.0710
  0.0728   0.0760   0.0800   0.0814   0.0842   0.0867   0.0911   0.0939
  0.0958   0.1014   0.1054   0.1091   0.1129   0.1138   0.1179   0.1195
  0.1216   0.1236   0.1272   0.1329   0.1341   0.1364   0.1419   0.1433
  0.1469   0.1505   0.1530   0.1557   0.1602   0.1678   0.1747   0.1758
  0.1786   0.1814   0.1858   0.1910   0.1947   0.1972   0.1979   0.2010
  0.2059   0.2120   0.2152   0.2233   0.2243   0.2275   0.2281   0.2364
  0.2368   0.2447   0.2512   0.2532   0.2537   0.2575   0.2611   0.2633
  0.2676   0.2699   0.2710   0.2727   0.2761   0.2827   0.2860   0.2898
  0.2913   0.2932   0.2948   0.3049   0.3057   0.3127   0.3307   0.3357
  0.3360   0.3429   0.3563   0.3827   0.4138   0.4247   0.4279   0.4294
  0.4312   0.4396   0.4421   0.4465   0.4511   0.4541   0.4599   0.4614
  0.4705   0.4736   0.4746   0.4810   0.4848   0.4886   0.4904   0.4928
  0.5059   0.5093   0.5194   0.5390   0.5483   0.5566   0.5648   0.5691
  0.5735   0.5793   0.5887   0.5969   0.5974   0.6031   0.6071   0.6137
  0.6156   0.6208   0.6262   0.6380   0.6506   0.6573   0.6612   0.6655
  0.6703   0.6856   0.6876   0.6946   0.7024   0.7172   0.7442   0.7606
  0.7804   0.7812   0.7861   0.7906   0.8140   0.8265   0.8282   0.8326
  0.8332   0.8352   0.8395   0.8423   0.8439   0.8457   0.8477   0.8518
  0.8546   0.8602   0.8624   0.8637   0.8666   0.8747   0.8847   0.8854
  0.8902   0.8996   0.8998   0.9079   0.9120   0.9164   0.9210   0.9233
  0.9306   0.9351   0.9373   0.9425   0.9493   0.9538   0.9558   0.9665
  0.9709   0.9915   0.9947   0.9983   1.0161   1.0240   1.0314   1.0530
  1.0572   1.0731   1.0821   1.0901   1.1079   1.1428   1.1504   1.1507
  1.1865   1.1920   1.2154   1.2427   1.2460   1.2540   1.2571   1.2706
  1.2766   1.2795   1.2809   1.2906   1.2942   1.2948   1.3050   1.3257
  1.3390   1.3701   1.3872   1.4133   1.4318   1.4678   1.4760   1.5209
  1.5358   1.5505   1.5580   1.5701   1.6123   1.6341   1.6462   1.6600
  1.6673   1.6807   1.6978   1.7350   1.7452   1.7548   1.7780   1.7954
  1.8081   1.8137   1.8327   1.8412   1.8493   1.8715   1.8763   1.9150
  1.9275   1.9400   1.9503   1.9683   1.9796   2.0039   2.0781   2.0937
  2.1053   2.1181   2.1285   2.1500   2.2124   2.2215   2.2309   2.2382
  2.2430   2.2504   2.2609   2.2638   2.2686   2.2846   2.2941   2.3129
  2.3258   2.3404   2.3416   2.3816   2.4044   2.4104   2.4138   2.4241
  2.4377   2.4505   2.4678   2.4729   2.4931   2.5123   2.5248   2.5331
  2.5619   2.5902   2.6124   2.6176   2.6370   2.6511   2.6513   2.6808
  2.6934   2.7223   2.7342   2.7362   2.7775   2.7804   2.8050   2.8158
  2.8387   2.8507   2.8534   2.9053   2.9590   2.9881   3.0342   3.0607
  3.0876   3.1063   3.1183   3.1245   3.1482   3.1507   3.1900   3.2186
  3.2356   3.2422   3.3415   3.4140   3.4923   3.5033   3.5242   3.6342
  3.6962   3.7567   3.8615   3.8804   3.9036   4.0707   4.1235   4.3041
  4.7961   4.8244   9.7259   9.7646   9.7845   9.8001   9.8056   9.8148
  9.8171  23.2694  23.5187  23.7637  23.8064  23.8836  23.8959  23.9167
 23.9299  23.9725  24.0280  24.0749  24.1524  25.7653  25.7846  25.7916
 25.8503  25.8657  25.8981  25.9417  26.0858  26.0882  26.0946  26.1742
 26.1900  26.2473  26.3792  26.4451  26.5206  26.5455  26.7415  26.7685
 26.7785  27.0727 215.7163 215.7560 215.7804 215.7964 215.8051 215.8187
215.8191
 --------------------------------------------------------------

          Ground-State Mulliken Net Atomic Charges

     Atom                 Charge (a.u.)
  ----------------------------------------
      1 C                    -1.040169
      2 C                    -1.126888
      3 Cl                    0.678898
      4 C                     0.163046
      5 Cl                    0.616579
      6 C                    -0.161861
      7 Cl                    0.670143
      8 C                     0.161962
      9 Cl                    0.617303
     10 C                    -1.163764
     11 Cl                    0.667294
     12 C                     0.617473
     13 C                    -1.289413
     14 H                     0.235383
     15 C                    -0.043550
     16 Cl                    0.598690
     17 C                     0.321465
     18 Cl                    0.503239
     19 C                    -0.924120
     20 H                     0.208339
     21 C                    -0.508355
     22 H                     0.198306
  ----------------------------------------
  Sum of atomic charges =     0.000000

 -----------------------------------------------------------------
                    Cartesian Multipole Moments
 -----------------------------------------------------------------
    Charge (ESU x 10^10)
                 0.0000
    Dipole Moment (Debye)
         X      -0.8320      Y       1.1157      Z      -0.1601
       Tot       1.4010
    Quadrupole Moments (Debye-Ang)
        XX    -165.8515     XY       3.2316     YY    -154.4709
        XZ       1.9123     YZ      -4.7996     ZZ    -157.6760
    Octopole Moments (Debye-Ang^2)
       XXX    -217.6617    XXY      41.2406    XYY     -53.5056
       YYY      94.2015    XXZ      30.7009    XYZ     -11.7959
       YYZ      10.5917    XZZ     -62.1460    YZZ      41.6643
       ZZZ      47.7630
    Hexadecapole Moments (Debye-Ang^3)
      XXXX   -8401.4952   XXXY     397.3054   XXYY   -1546.5156
      XYYY     349.3185   YYYY    -946.6315   XXXZ    1532.1283
      XXYZ    -128.3053   XYYZ     490.1885   YYYZ    -331.5217
      XXZZ   -2070.2912   XYZZ     152.9173   YYZZ    -845.0993
      XZZZ    1479.8158   YZZZ    -311.8391   ZZZZ   -4083.4717
 -----------------------------------------------------------------
 Calculating analytic gradient of the SCF energy
 Gradient of SCF Energy
            1           2           3           4           5           6
    1   0.0004167  -0.0000207   0.0001797   0.0005740  -0.0000224  -0.0017296
    2  -0.0002108   0.0002337  -0.0005712   0.0004975  -0.0004120  -0.0000074
    3  -0.0004478  -0.0000143  -0.0010696   0.0021362  -0.0014486   0.0010545
            7           8           9          10          11          12
    1   0.0014362  -0.0015776   0.0011531   0.0002595   0.0013889   0.0003729
    2  -0.0000039  -0.0005373   0.0005182  -0.0002333   0.0006515   0.0002755
    3  -0.0008640  -0.0014747   0.0007150   0.0000670   0.0004893  -0.0005276
           13          14          15          16          17          18
    1  -0.0013519  -0.0001052   0.0007606  -0.0002101   0.0011372  -0.0006601
    2   0.0002745   0.0001019  -0.0004301   0.0005930  -0.0003576  -0.0001977
    3   0.0003108   0.0008434  -0.0004003  -0.0002241  -0.0002712   0.0005278
           19          20          21          22
    1  -0.0004860   0.0002625  -0.0008154  -0.0009625
    2   0.0003031  -0.0001408  -0.0003041  -0.0000427
    3   0.0000542  -0.0000098   0.0008521  -0.0002983
 Max gradient component =       2.136E-03
 RMS gradient           =       7.369E-04
 Gradient time:  CPU 289.11 s  wall 289.14 s
 Geometry Optimization Parameters
   NAtoms,    NIC,     NZ,  NCons,   NDum,   NFix, NCnnct, MaxDiis
       22     155      22       0       0       0       0       0

 Cartesian Hessian Update
 Hessian updated using BFGS update


** GEOMETRY OPTIMIZATION IN DELOCALIZED INTERNAL COORDINATES **
   Searching for a Minimum

   Optimization Cycle:   5

                       Coordinates (Angstroms)
     ATOM                X               Y               Z
      1  C         0.0088454402    0.0029943165   -0.0002054905
      2  C        -0.0067932401    0.2731106838    1.3745757783
      3  Cl        1.5021647290    0.6113500634    2.1809074380
      4  C        -1.2036251433    0.2912270059    2.1014134491
      5  Cl       -1.1929499794    0.6197663850    3.8021537613
      6  C        -2.4155586658    0.0444838452    1.4391940000
      7  Cl       -3.9041370735    0.0675848337    2.3243840991
      8  C        -2.4239255353   -0.2209057301    0.0615537361
      9  Cl       -3.9212557415   -0.5185035253   -0.7573338592
     10  C        -1.2120858230   -0.2444806057   -0.6401249195
     11  Cl       -1.2036921781   -0.6047522212   -2.3461103992
     12  C         1.2895692356   -0.0174625036   -0.7642010667
     13  C         2.1598332904   -1.0962510967   -0.6289065671
     14  H         1.9187980237   -1.9140489583    0.0388700252
     15  C         3.3586793856   -1.1308340171   -1.3387416938
     16  Cl        4.4118611668   -2.5076601475   -1.1380687002
     17  C         3.6957772759   -0.0709210382   -2.1853185000
     18  Cl        5.1864442071   -0.0679824649   -3.0903425293
     19  C         2.8244269644    1.0105824119   -2.3162571532
     20  H         3.0970703380    1.8251819049   -2.9749652774
     21  C         1.6262272442    1.0368190753   -1.6143833693
     22  H         0.9481085291    1.8738508687   -1.7346936314
   Point Group: c1    Number of degrees of freedom:    60


   Energy is  -3680.740239891

 Hessian updated using BFGS update

 57 Hessian modes will be used to form the next step
  Hessian Eigenvalues:
     0.005438    0.019236    0.019329    0.023210    0.023262    0.023672
     0.023683    0.023854    0.023933    0.024018    0.024089    0.024104
     0.024115    0.024115    0.024135    0.024145    0.024165    0.024649
     0.029256    0.158317    0.159976    0.162241    0.222996    0.231101
     0.237690    0.246776    0.249925    0.249965    0.249994    0.249995
     0.250000    0.250000    0.250000    0.253329    0.271929    0.300214
     0.301001    0.301020    0.301874    0.307208    0.340519    0.356052
     0.356662    0.356739    0.371217    0.427760    0.430550    0.434797
     0.450799    0.467784    0.468701    0.473408    0.478200    0.478578
     0.485275    0.501469    0.568470

 Minimum search - taking simple RFO step
 Searching for Lamda that Minimizes Along All modes
 Value Taken    Lamda =  -0.00055970
 Step Taken.  Stepsize is  0.259436

                             Maximum     Tolerance    Cnvgd?
         Gradient           0.004864      0.000300      NO
         Displacement       0.229737      0.001200      NO
         Energy change     -0.000558      0.000001      NO


 New Cartesian Coordinates Obtained by Inverse Iteration

 Displacement from previous Coordinates is:  0.960270
 ----------------------------------------------------------------
             Standard Nuclear Orientation (Angstroms)
    I     Atom           X                Y                Z
 ----------------------------------------------------------------
    1      C       0.0057703326     0.0124256984    -0.0002818293
    2      C      -0.0162431098     0.3439628015     1.3595519932
    3      Cl      1.4862366079     0.7504386144     2.1452119296
    4      C      -1.2134398136     0.3602903476     2.0863360175
    5      Cl     -1.2131584786     0.7709748917     3.7699290960
    6      C      -2.4153804587     0.0402518672     1.4382469546
    7      Cl     -3.9048690257     0.0486869966     2.3271010587
    8      C      -2.4164459293    -0.2906413896     0.0751338104
    9      Cl     -3.9010576821    -0.6924056818    -0.7233598671
   10      C      -1.2053589631    -0.3021407378    -0.6283238661
   11      Cl     -1.1859503110    -0.7292561071    -2.3185276516
   12      C       1.2923613876    -0.0100192481    -0.7616504033
   13      C       2.1189110446    -1.1276833281    -0.6893652808
   14      H       1.8421683176    -1.9753930328    -0.0750698261
   15      C       3.3182323949    -1.1667700617    -1.3989925139
   16      Cl      4.3130016887    -2.5957396514    -1.2823161104
   17      C       3.6970879386    -0.0727081548    -2.1823524520
   18      Cl      5.1875134072    -0.0738769858    -3.0905236576
   19      C       2.8708375294     1.0491927263    -2.2469961351
   20      H       3.1778572940     1.8903591410    -2.8555892045
   21      C       1.6737275851     1.0813154163    -1.5443729026
   22      H       1.0319806939     1.9518849639    -1.6103900292
 ----------------------------------------------------------------
 Nuclear Repulsion Energy =        2321.51644330 hartrees
 There are       97 alpha and       97 beta electrons
 Applying Cartesian multipole field
    Component          Value
    ---------          -----
     (2,0,0)        1.00000E-12
     (0,2,0)        2.00000E-11
     (0,0,2)       -3.00000E-11
 Nucleus-field energy     =    -0.0000000717 hartrees
 Requested basis set is 6-311++G(d,p)
 There are 178 shells and 495 basis functions
 A cutoff of  1.0D-15 yielded  11494 shell pairs
 There are     98856 function pairs (    106224 Cartesian)
 Smallest overlap matrix eigenvalue = 1.12E-07
 Linear dependence detected in AO basis
 Number of orthogonalized atomic orbitals = 490
 Maximum deviation from orthogonality = 4.165E-10
 Guess from superposition of atomic densities
 Warning:  Energy on first SCF cycle will be non-variational
 SAD guess density has 194.000000 electrons

 -----------------------------------------------------------------------
  General SCF calculation program by
  Eric Jon Sundstrom, Paul Horn, Yuezhi Mao, Dmitri Zuev, Alec White,
  David Stuck, Shaama M.S., Shane Yost, Joonho Lee, David Small,
  Daniel Levine, Susi Lehtola, Hugh Burton, Evgeny Epifanovsky,
  Bang C. Huynh
 -----------------------------------------------------------------------
 Exchange:     0.2000 Hartree-Fock + 0.0800 Slater + 0.7200 B88
 Correlation:  0.1900 VWN1RPA + 0.8100 LYP
 Using SG-1 standard quadrature grid
 A restricted SCF calculation will be
 performed using DIIS
 SCF converges when DIIS error is below 1.0e-08
 ---------------------------------------
  Cycle       Energy         DIIS error
 ---------------------------------------
    1   -3685.2171811910      2.74e-02  
    2   -3680.6276615315      1.91e-03  
    3   -3680.5316752765      2.48e-03  
    4   -3680.7210954994      7.54e-04  
    5   -3680.7379162625      2.93e-04  
    6   -3680.7403845877      8.61e-05  
    7   -3680.7405843830      2.62e-05  
    8   -3680.7406023537      1.06e-05  
    9   -3680.7406057082      2.59e-06  
   10   -3680.7406058885      8.90e-07  
   11   -3680.7406059116      1.71e-07  
   12   -3680.7406059123      9.14e-08  
   13   -3680.7406059127      3.25e-08  
   14   -3680.7406059125      1.26e-08  
   15   -3680.7406059127      4.87e-09  Convergence criterion met
 ---------------------------------------
 SCF time:   CPU 856.22s  wall 856.00s 
 SCF   energy in the final basis set =    -3680.7406059127
 Total energy in the final basis set =    -3680.7406059127

 --------------------------------------------------------------

                    Orbital Energies (a.u.)
 --------------------------------------------------------------

 Alpha MOs
 -- Occupied --
********-101.5856-101.5854-101.5834-101.5834-101.5720-101.5719 -10.2902
-10.2873 -10.2872 -10.2855 -10.2854 -10.2673 -10.2666 -10.2459 -10.2261
-10.2153 -10.2137 -10.2110  -9.5009  -9.5003  -9.5001  -9.4982  -9.4981
 -9.4866  -9.4865  -7.2660  -7.2654  -7.2650  -7.2631  -7.2630  -7.2558
 -7.2551  -7.2550  -7.2548  -7.2541  -7.2541  -7.2531  -7.2530  -7.2523
 -7.2521  -7.2514  -7.2513  -7.2414  -7.2413  -7.2408  -7.2408  -0.9755
 -0.9371  -0.9302  -0.9195  -0.8849  -0.8780  -0.8759  -0.8640  -0.8432
 -0.7940  -0.7707  -0.7505  -0.7425  -0.6636  -0.6483  -0.6369  -0.6134
 -0.5659  -0.5532  -0.5275  -0.5201  -0.4992  -0.4880  -0.4781  -0.4733
 -0.4691  -0.4614  -0.4465  -0.4450  -0.4324  -0.4167  -0.4065  -0.4053
 -0.3945  -0.3685  -0.3641  -0.3637  -0.3626  -0.3614  -0.3600  -0.3441
 -0.3437  -0.3380  -0.3321  -0.3238  -0.3182  -0.2829  -0.2794  -0.2721
 -0.2669
 -- Virtual --
 -0.0689  -0.0675  -0.0623  -0.0510  -0.0473  -0.0232  -0.0123  -0.0099
 -0.0017   0.0038   0.0117   0.0201   0.0225   0.0240   0.0259   0.0322
  0.0375   0.0449   0.0515   0.0575   0.0603   0.0616   0.0653   0.0708
  0.0727   0.0765   0.0800   0.0807   0.0843   0.0863   0.0900   0.0937
  0.0953   0.1014   0.1049   0.1097   0.1120   0.1143   0.1173   0.1181
  0.1228   0.1233   0.1269   0.1325   0.1349   0.1364   0.1417   0.1431
  0.1454   0.1508   0.1534   0.1563   0.1596   0.1672   0.1747   0.1757
  0.1790   0.1814   0.1846   0.1914   0.1930   0.1972   0.1981   0.2001
  0.2053   0.2113   0.2166   0.2223   0.2255   0.2270   0.2298   0.2353
  0.2376   0.2441   0.2490   0.2523   0.2526   0.2562   0.2598   0.2642
  0.2678   0.2701   0.2714   0.2736   0.2779   0.2836   0.2874   0.2897
  0.2914   0.2935   0.2970   0.3051   0.3056   0.3100   0.3321   0.3357
  0.3406   0.3438   0.3606   0.3821   0.4171   0.4246   0.4281   0.4295
  0.4326   0.4388   0.4417   0.4476   0.4530   0.4556   0.4590   0.4610
  0.4697   0.4704   0.4743   0.4801   0.4843   0.4889   0.4905   0.4929
  0.5065   0.5124   0.5201   0.5403   0.5485   0.5582   0.5644   0.5707
  0.5735   0.5768   0.5901   0.5962   0.5977   0.6034   0.6065   0.6118
  0.6174   0.6209   0.6299   0.6415   0.6512   0.6568   0.6604   0.6649
  0.6676   0.6859   0.6885   0.6968   0.7138   0.7260   0.7440   0.7622
  0.7795   0.7851   0.7873   0.7884   0.8153   0.8238   0.8280   0.8319
  0.8350   0.8353   0.8393   0.8423   0.8444   0.8474   0.8488   0.8514
  0.8516   0.8570   0.8593   0.8635   0.8646   0.8703   0.8816   0.8838
  0.8916   0.8978   0.8999   0.9105   0.9129   0.9169   0.9221   0.9275
  0.9325   0.9352   0.9384   0.9426   0.9486   0.9527   0.9566   0.9680
  0.9747   0.9904   0.9959   0.9992   1.0223   1.0270   1.0341   1.0522
  1.0653   1.0706   1.0855   1.0895   1.1050   1.1471   1.1494   1.1642
  1.1833   1.1953   1.2219   1.2446   1.2450   1.2557   1.2561   1.2706
  1.2782   1.2795   1.2820   1.2896   1.2936   1.2961   1.3058   1.3309
  1.3403   1.3770   1.3864   1.4006   1.4332   1.4650   1.4868   1.5211
  1.5345   1.5534   1.5596   1.5702   1.6145   1.6317   1.6467   1.6649
  1.6698   1.6776   1.6952   1.7355   1.7416   1.7524   1.7770   1.7939
  1.8057   1.8123   1.8269   1.8401   1.8466   1.8760   1.8765   1.9154
  1.9252   1.9452   1.9500   1.9716   1.9819   2.0055   2.0843   2.1014
  2.1059   2.1165   2.1250   2.1471   2.2179   2.2212   2.2290   2.2344
  2.2414   2.2508   2.2573   2.2635   2.2724   2.2802   2.2935   2.3152
  2.3305   2.3410   2.3421   2.3804   2.4047   2.4103   2.4130   2.4239
  2.4308   2.4513   2.4642   2.4719   2.4928   2.5164   2.5224   2.5375
  2.5654   2.5813   2.6069   2.6218   2.6342   2.6525   2.6553   2.6879
  2.6893   2.7184   2.7315   2.7368   2.7635   2.7778   2.8161   2.8245
  2.8396   2.8463   2.8567   2.8997   2.9582   2.9898   3.0432   3.0613
  3.0928   3.1107   3.1179   3.1271   3.1430   3.1502   3.1892   3.2180
  3.2315   3.2586   3.3351   3.4202   3.4965   3.5039   3.5275   3.6382
  3.6967   3.7628   3.8620   3.8798   3.9073   4.0721   4.1250   4.2961
  4.7971   4.8192   9.7298   9.7658   9.7820   9.7991   9.8053   9.8124
  9.8277  23.2737  23.5188  23.7644  23.8061  23.8829  23.8946  23.9158
 23.9310  23.9722  24.0284  24.0786  24.1552  25.7645  25.7842  25.7880
 25.8524  25.8639  25.8834  25.9481  26.0857  26.0886  26.0914  26.1757
 26.1882  26.2646  26.3633  26.4444  26.5232  26.5383  26.7449  26.7607
 26.7800  27.0844 215.7205 215.7575 215.7772 215.7953 215.8045 215.8134
215.8340
 --------------------------------------------------------------

          Ground-State Mulliken Net Atomic Charges

     Atom                 Charge (a.u.)
  ----------------------------------------
      1 C                    -1.092420
      2 C                    -1.147357
      3 Cl                    0.659441
      4 C                     0.159138
      5 Cl                    0.624261
      6 C                     0.026438
      7 Cl                    0.674957
      8 C                     0.123801
      9 Cl                    0.625748
     10 C                    -1.181801
     11 Cl                    0.654141
     12 C                     0.647838
     13 C                    -1.267240
     14 H                     0.235476
     15 C                    -0.067383
     16 Cl                    0.595000
     17 C                     0.319601
     18 Cl                    0.511514
     19 C                    -0.982861
     20 H                     0.210280
     21 C                    -0.528828
     22 H                     0.200255
  ----------------------------------------
  Sum of atomic charges =     0.000000

 -----------------------------------------------------------------
                    Cartesian Multipole Moments
 -----------------------------------------------------------------
    Charge (ESU x 10^10)
                 0.0000
    Dipole Moment (Debye)
         X      -0.7901      Y       1.1575      Z      -0.0932
       Tot       1.4046
    Quadrupole Moments (Debye-Ang)
        XX    -165.6791     XY       3.5362     YY    -154.1329
        XZ       2.0234     YZ      -4.6997     ZZ    -158.2539
    Octopole Moments (Debye-Ang^2)
       XXX    -213.0700    XXY      43.4030    XYY     -51.5709
       YYY      98.4659    XXZ      32.1221    XYZ     -12.0297
       YYZ      11.9510    XZZ     -62.0618    YZZ      42.3348
       ZZZ      54.9104
    Hexadecapole Moments (Debye-Ang^3)
      XXXX   -8324.0063   XXXY     372.6255   XXYY   -1547.9019
      XYYY     316.4677   YYYY   -1052.8783   XXXZ    1566.5547
      XXYZ    -151.2566   XYYZ     500.7587   YYYZ    -402.1533
      XXZZ   -2054.6669   XYZZ     141.9898   YYZZ    -856.8118
      XZZZ    1520.4119   YZZZ    -375.3786   ZZZZ   -4060.8220
 -----------------------------------------------------------------
 Calculating analytic gradient of the SCF energy
 Gradient of SCF Energy
            1           2           3           4           5           6
    1  -0.0011869   0.0002396   0.0002831   0.0001290  -0.0000147  -0.0004775
    2   0.0000893  -0.0000113  -0.0004074   0.0004610  -0.0003258   0.0000734
    3   0.0007953  -0.0002876  -0.0010668   0.0017275  -0.0010600   0.0003435
            7           8           9          10          11          12
    1   0.0005832  -0.0014357   0.0009780   0.0002951   0.0006125   0.0018218
    2  -0.0000895  -0.0003189   0.0002510   0.0000020   0.0002284  -0.0005373
    3  -0.0003233  -0.0011983   0.0005455  -0.0000873   0.0003005  -0.0008051
           13          14          15          16          17          18
    1  -0.0013328  -0.0001155   0.0008639  -0.0002637   0.0003949  -0.0003091
    2   0.0003077   0.0001064  -0.0006356   0.0004353  -0.0001489  -0.0000080
    3   0.0003985   0.0005831  -0.0002416  -0.0000844  -0.0002074   0.0001539
           19          20          21          22
    1  -0.0006620   0.0003261  -0.0001609  -0.0005685
    2   0.0002914  -0.0000603   0.0004418  -0.0001446
    3   0.0002761  -0.0000519   0.0003900  -0.0001004
 Max gradient component =       1.822E-03
 RMS gradient           =       6.062E-04
 Gradient time:  CPU 288.37 s  wall 288.40 s
 Geometry Optimization Parameters
   NAtoms,    NIC,     NZ,  NCons,   NDum,   NFix, NCnnct, MaxDiis
       22     155      22       0       0       0       0       0

 Cartesian Hessian Update
 Hessian updated using BFGS update


** GEOMETRY OPTIMIZATION IN DELOCALIZED INTERNAL COORDINATES **
   Searching for a Minimum

   Optimization Cycle:   6

                       Coordinates (Angstroms)
     ATOM                X               Y               Z
      1  C         0.0057703326    0.0124256984   -0.0002818293
      2  C        -0.0162431098    0.3439628015    1.3595519932
      3  Cl        1.4862366079    0.7504386144    2.1452119296
      4  C        -1.2134398136    0.3602903476    2.0863360175
      5  Cl       -1.2131584786    0.7709748917    3.7699290960
      6  C        -2.4153804587    0.0402518672    1.4382469546
      7  Cl       -3.9048690257    0.0486869966    2.3271010587
      8  C        -2.4164459293   -0.2906413896    0.0751338104
      9  Cl       -3.9010576821   -0.6924056818   -0.7233598671
     10  C        -1.2053589631   -0.3021407378   -0.6283238661
     11  Cl       -1.1859503110   -0.7292561071   -2.3185276516
     12  C         1.2923613876   -0.0100192481   -0.7616504033
     13  C         2.1189110446   -1.1276833281   -0.6893652808
     14  H         1.8421683176   -1.9753930328   -0.0750698261
     15  C         3.3182323949   -1.1667700617   -1.3989925139
     16  Cl        4.3130016887   -2.5957396514   -1.2823161104
     17  C         3.6970879386   -0.0727081548   -2.1823524520
     18  Cl        5.1875134072   -0.0738769858   -3.0905236576
     19  C         2.8708375294    1.0491927263   -2.2469961351
     20  H         3.1778572940    1.8903591410   -2.8555892045
     21  C         1.6737275851    1.0813154163   -1.5443729026
     22  H         1.0319806939    1.9518849639   -1.6103900292
   Point Group: c1    Number of degrees of freedom:    60


   Energy is  -3680.740605913

 Hessian updated using BFGS update

 58 Hessian modes will be used to form the next step
  Hessian Eigenvalues:
     0.004523    0.019228    0.019492    0.023226    0.023261    0.023663
     0.023696    0.023859    0.023943    0.023972    0.024093    0.024104
     0.024115    0.024119    0.024139    0.024144    0.024167    0.024823
     0.029146    0.158297    0.159980    0.161138    0.223036    0.231513
     0.236741    0.246592    0.249606    0.249969    0.249994    0.249996
     0.250000    0.250000    0.251594    0.257489    0.272142    0.295307
     0.300967    0.301019    0.301107    0.302018    0.302367    0.344030
     0.354000    0.356672    0.356762    0.358819    0.427756    0.430482
     0.435024    0.441033    0.467439    0.470323    0.472837    0.477172
     0.478274    0.478784    0.487024    0.549592

 Minimum search - taking simple RFO step
 Searching for Lamda that Minimizes Along All modes
 Value Taken    Lamda =  -0.00018242
 Step Taken.  Stepsize is  0.140504

                             Maximum     Tolerance    Cnvgd?
         Gradient           0.003067      0.000300      NO
         Displacement       0.119136      0.001200      NO
         Energy change     -0.000366      0.000001      NO


 New Cartesian Coordinates Obtained by Inverse Iteration

 Displacement from previous Coordinates is:  0.508416
 ----------------------------------------------------------------
             Standard Nuclear Orientation (Angstroms)
    I     Atom           X                Y                Z
 ----------------------------------------------------------------
    1      C       0.0101056147     0.0139371361     0.0074468559
    2      C      -0.0232626049     0.3794326152     1.3593477417
    3      Cl      1.4656489926     0.8268262107     2.1490429345
    4      C      -1.2243657957     0.3951313843     2.0798148962
    5      Cl     -1.2384635072     0.8554500622     3.7526285641
    6      C      -2.4176721866     0.0368826690     1.4375247792
    7      Cl     -3.9126669664     0.0485397909     2.3205262514
    8      C      -2.4072471381    -0.3300376467     0.0846091833
    9      Cl     -3.8838293034    -0.7764976100    -0.7096487075
   10      C      -1.1940980367    -0.3361604835    -0.6158061115
   11      Cl     -1.1658615799    -0.7889743998    -2.2994282276
   12      C       1.2976097550    -0.0071659234    -0.7534064303
   13      C       2.1027285798    -1.1431637437    -0.7220957606
   14      H       1.8094205733    -2.0085846125    -0.1416052035
   15      C       3.2989295123    -1.1831356240    -1.4361382419
   16      Cl      4.2629915475    -2.6371451236    -1.3698437288
   17      C       3.6971284427    -0.0738449152    -2.1872561494
   18      Cl      5.1841672845    -0.0768270327    -3.1028471883
   19      C       2.8925277244     1.0645344996    -2.2148841134
   20      H       3.2111313117     1.9181429359    -2.7995837746
   21      C       1.6993881908     1.0990177596    -1.5052549208
   22      H       1.0794720398     1.9867911374    -1.5397435178
 ----------------------------------------------------------------
 Nuclear Repulsion Energy =        2320.15224668 hartrees
 There are       97 alpha and       97 beta electrons
 Applying Cartesian multipole field
    Component          Value
    ---------          -----
     (2,0,0)        1.00000E-12
     (0,2,0)        2.00000E-11
     (0,0,2)       -3.00000E-11
 Nucleus-field energy     =    -0.0000000707 hartrees
 Requested basis set is 6-311++G(d,p)
 There are 178 shells and 495 basis functions
 A cutoff of  1.0D-15 yielded  11492 shell pairs
 There are     98807 function pairs (    106161 Cartesian)
 Smallest overlap matrix eigenvalue = 1.13E-07
 Linear dependence detected in AO basis
 Number of orthogonalized atomic orbitals = 490
 Maximum deviation from orthogonality = 4.993E-10
 Guess from superposition of atomic densities
 Warning:  Energy on first SCF cycle will be non-variational
 SAD guess density has 194.000000 electrons

 -----------------------------------------------------------------------
  General SCF calculation program by
  Eric Jon Sundstrom, Paul Horn, Yuezhi Mao, Dmitri Zuev, Alec White,
  David Stuck, Shaama M.S., Shane Yost, Joonho Lee, David Small,
  Daniel Levine, Susi Lehtola, Hugh Burton, Evgeny Epifanovsky,
  Bang C. Huynh
 -----------------------------------------------------------------------
 Exchange:     0.2000 Hartree-Fock + 0.0800 Slater + 0.7200 B88
 Correlation:  0.1900 VWN1RPA + 0.8100 LYP
 Using SG-1 standard quadrature grid
 A restricted SCF calculation will be
 performed using DIIS
 SCF converges when DIIS error is below 1.0e-08
 ---------------------------------------
  Cycle       Energy         DIIS error
 ---------------------------------------
    1   -3685.2066320835      2.73e-02  
    2   -3680.6281872591      1.90e-03  
    3   -3680.5336848678      2.47e-03  
    4   -3680.7213387213      7.51e-04  
    5   -3680.7380319160      2.93e-04  
    6   -3680.7405022657      8.61e-05  
    7   -3680.7407017661      2.62e-05  
    8   -3680.7407198240      1.06e-05  
    9   -3680.7407231827      2.58e-06  
   10   -3680.7407233612      8.88e-07  
   11   -3680.7407233843      1.69e-07  
   12   -3680.7407233852      8.82e-08  
   13   -3680.7407233852      3.10e-08  
   14   -3680.7407233853      1.10e-08  
   15   -3680.7407233853      4.69e-09  Convergence criterion met
 ---------------------------------------
 SCF time:   CPU 853.22s  wall 853.00s 
 SCF   energy in the final basis set =    -3680.7407233853
 Total energy in the final basis set =    -3680.7407233853

 --------------------------------------------------------------

                    Orbital Energies (a.u.)
 --------------------------------------------------------------

 Alpha MOs
 -- Occupied --
********-101.5855-101.5853-101.5835-101.5835-101.5720-101.5719 -10.2903
-10.2875 -10.2873 -10.2858 -10.2857 -10.2674 -10.2667 -10.2464 -10.2266
-10.2154 -10.2138 -10.2111  -9.5009  -9.5002  -9.5000  -9.4983  -9.4982
 -9.4866  -9.4865  -7.2660  -7.2653  -7.2649  -7.2632  -7.2630  -7.2558
 -7.2550  -7.2548  -7.2547  -7.2540  -7.2540  -7.2531  -7.2531  -7.2523
 -7.2522  -7.2514  -7.2513  -7.2415  -7.2413  -7.2408  -7.2408  -0.9754
 -0.9370  -0.9300  -0.9193  -0.8845  -0.8777  -0.8758  -0.8639  -0.8433
 -0.7942  -0.7707  -0.7506  -0.7428  -0.6638  -0.6481  -0.6371  -0.6136
 -0.5659  -0.5533  -0.5275  -0.5202  -0.4991  -0.4879  -0.4779  -0.4732
 -0.4692  -0.4613  -0.4465  -0.4449  -0.4324  -0.4165  -0.4065  -0.4053
 -0.3943  -0.3683  -0.3641  -0.3637  -0.3626  -0.3613  -0.3599  -0.3443
 -0.3437  -0.3377  -0.3323  -0.3239  -0.3181  -0.2825  -0.2799  -0.2723
 -0.2676
 -- Virtual --
 -0.0683  -0.0677  -0.0629  -0.0520  -0.0474  -0.0236  -0.0126  -0.0100
 -0.0017   0.0036   0.0116   0.0198   0.0223   0.0239   0.0259   0.0320
  0.0374   0.0448   0.0521   0.0573   0.0602   0.0614   0.0650   0.0707
  0.0726   0.0767   0.0801   0.0803   0.0844   0.0862   0.0897   0.0936
  0.0950   0.1012   0.1047   0.1098   0.1117   0.1144   0.1172   0.1175
  0.1226   0.1236   0.1267   0.1322   0.1344   0.1373   0.1415   0.1433
  0.1445   0.1508   0.1535   0.1567   0.1593   0.1669   0.1747   0.1754
  0.1792   0.1816   0.1842   0.1915   0.1925   0.1971   0.1984   0.1997
  0.2051   0.2109   0.2169   0.2213   0.2251   0.2276   0.2302   0.2349
  0.2382   0.2433   0.2482   0.2518   0.2524   0.2557   0.2594   0.2643
  0.2678   0.2702   0.2710   0.2745   0.2794   0.2842   0.2880   0.2894
  0.2904   0.2927   0.2984   0.3042   0.3052   0.3126   0.3319   0.3358
  0.3434   0.3449   0.3626   0.3820   0.4176   0.4247   0.4283   0.4291
  0.4333   0.4385   0.4420   0.4482   0.4531   0.4553   0.4601   0.4608
  0.4689   0.4694   0.4744   0.4801   0.4843   0.4883   0.4907   0.4933
  0.5066   0.5137   0.5207   0.5410   0.5485   0.5585   0.5645   0.5717
  0.5734   0.5762   0.5905   0.5953   0.5977   0.6042   0.6065   0.6105
  0.6179   0.6210   0.6317   0.6428   0.6522   0.6548   0.6619   0.6622
  0.6681   0.6860   0.6891   0.6965   0.7149   0.7345   0.7446   0.7630
  0.7795   0.7866   0.7874   0.7889   0.8181   0.8227   0.8281   0.8311
  0.8354   0.8357   0.8382   0.8420   0.8432   0.8477   0.8496   0.8504
  0.8515   0.8550   0.8588   0.8624   0.8636   0.8720   0.8791   0.8836
  0.8921   0.8979   0.8998   0.9113   0.9127   0.9170   0.9223   0.9303
  0.9340   0.9351   0.9382   0.9410   0.9487   0.9521   0.9571   0.9674
  0.9785   0.9875   0.9958   1.0001   1.0210   1.0292   1.0348   1.0506
  1.0669   1.0704   1.0886   1.0894   1.1019   1.1478   1.1488   1.1690
  1.1816   1.1969   1.2266   1.2438   1.2462   1.2549   1.2578   1.2699
  1.2787   1.2793   1.2822   1.2879   1.2930   1.2957   1.3068   1.3343
  1.3427   1.3788   1.3864   1.3965   1.4338   1.4638   1.4919   1.5212
  1.5324   1.5514   1.5601   1.5723   1.6156   1.6304   1.6460   1.6664
  1.6723   1.6768   1.6938   1.7357   1.7401   1.7523   1.7770   1.7926
  1.8042   1.8118   1.8256   1.8401   1.8453   1.8763   1.8786   1.9151
  1.9241   1.9467   1.9502   1.9731   1.9823   2.0056   2.0875   2.1032
  2.1072   2.1153   2.1231   2.1459   2.2200   2.2221   2.2282   2.2323
  2.2409   2.2503   2.2564   2.2634   2.2745   2.2777   2.2931   2.3156
  2.3316   2.3408   2.3423   2.3802   2.4036   2.4095   2.4144   2.4226
  2.4272   2.4511   2.4627   2.4708   2.4923   2.5182   2.5215   2.5395
  2.5667   2.5762   2.6046   2.6230   2.6328   2.6529   2.6570   2.6871
  2.6926   2.7161   2.7296   2.7382   2.7560   2.7763   2.8172   2.8249
  2.8397   2.8438   2.8624   2.8966   2.9576   2.9898   3.0466   3.0617
  3.0942   3.1108   3.1181   3.1280   3.1390   3.1501   3.1888   3.2171
  3.2299   3.2674   3.3326   3.4225   3.4980   3.5028   3.5295   3.6400
  3.6970   3.7642   3.8621   3.8789   3.9092   4.0723   4.1255   4.2948
  4.7972   4.8172   9.7306   9.7660   9.7800   9.7986   9.8047   9.8107
  9.8344  23.2753  23.5187  23.7643  23.8063  23.8831  23.8945  23.9150
 23.9322  23.9724  24.0285  24.0782  24.1544  25.7642  25.7836  25.7864
 25.8529  25.8625  25.8760  25.9500  26.0845  26.0868  26.0931  26.1768
 26.1871  26.2693  26.3552  26.4428  26.5241  26.5355  26.7462  26.7548
 26.7815  27.0868 215.7211 215.7578 215.7750 215.7948 215.8038 215.8113
215.8415
 --------------------------------------------------------------

          Ground-State Mulliken Net Atomic Charges

     Atom                 Charge (a.u.)
  ----------------------------------------
      1 C                    -1.122366
      2 C                    -1.128758
      3 Cl                    0.643430
      4 C                     0.157394
      5 Cl                    0.629645
      6 C                     0.080815
      7 Cl                    0.678377
      8 C                     0.100967
      9 Cl                    0.630110
     10 C                    -1.177734
     11 Cl                    0.646810
     12 C                     0.647818
     13 C                    -1.259723
     14 H                     0.236177
     15 C                    -0.074183
     16 Cl                    0.593231
     17 C                     0.329663
     18 Cl                    0.515442
     19 C                    -1.021043
     20 H                     0.211093
     21 C                    -0.518646
     22 H                     0.201482
  ----------------------------------------
  Sum of atomic charges =     0.000000

 -----------------------------------------------------------------
                    Cartesian Multipole Moments
 -----------------------------------------------------------------
    Charge (ESU x 10^10)
                 0.0000
    Dipole Moment (Debye)
         X      -0.7592      Y       1.1769      Z      -0.0637
       Tot       1.4020
    Quadrupole Moments (Debye-Ang)
        XX    -165.6145     XY       3.6857     YY    -153.9945
        XZ       2.0889     YZ      -4.6303     ZZ    -158.5483
    Octopole Moments (Debye-Ang^2)
       XXX    -210.2743    XXY      44.3448    XYY     -50.4341
       YYY      99.7172    XXZ      32.9867    XYZ     -12.0905
       YYZ      12.7941    XZZ     -61.7799    YZZ      42.4687
       ZZZ      58.4786
    Hexadecapole Moments (Debye-Ang^3)
      XXXX   -8281.1629   XXXY     362.5426   XXYY   -1549.2856
      XYYY     303.4705   YYYY   -1111.8547   XXXZ    1590.9434
      XXYZ    -164.1084   XYYZ     508.6444   YYYZ    -441.7108
      XXZZ   -2048.4914   XYZZ     137.2071   YYZZ    -866.0364
      XZZZ    1548.6094   YZZZ    -412.0838   ZZZZ   -4064.5548
 -----------------------------------------------------------------
 Calculating analytic gradient of the SCF energy
 Gradient of SCF Energy
            1           2           3           4           5           6
    1  -0.0011549   0.0002443  -0.0000059  -0.0001902   0.0001598   0.0004132
    2  -0.0000710   0.0000558  -0.0000554   0.0000556   0.0000184  -0.0000218
    3   0.0001789  -0.0000044   0.0000041   0.0006703  -0.0003188  -0.0001041
            7           8           9          10          11          12
    1  -0.0001222  -0.0006089   0.0002081   0.0004368   0.0004091   0.0010805
    2   0.0000400  -0.0001008   0.0000389  -0.0001384   0.0003074  -0.0003957
    3   0.0000832  -0.0002214   0.0001587  -0.0001085   0.0000872  -0.0004896
           13          14          15          16          17          18
    1  -0.0006890   0.0000110   0.0004952  -0.0001549  -0.0001060   0.0000444
    2   0.0000908   0.0000431  -0.0002220   0.0001321  -0.0000558   0.0000179
    3   0.0001487   0.0001462  -0.0000571  -0.0000896   0.0001815  -0.0001210
           19          20          21          22
    1  -0.0002759   0.0001387  -0.0001464  -0.0001868
    2   0.0001320  -0.0000378   0.0002642  -0.0000975
    3   0.0000539  -0.0000246  -0.0001641  -0.0000091
 Max gradient component =       1.155E-03
 RMS gradient           =       3.023E-04
 Gradient time:  CPU 290.86 s  wall 290.89 s
 Geometry Optimization Parameters
   NAtoms,    NIC,     NZ,  NCons,   NDum,   NFix, NCnnct, MaxDiis
       22     155      22       0       0       0       0       0

 Cartesian Hessian Update
 Hessian updated using BFGS update


** GEOMETRY OPTIMIZATION IN DELOCALIZED INTERNAL COORDINATES **
   Searching for a Minimum

   Optimization Cycle:   7

                       Coordinates (Angstroms)
     ATOM                X               Y               Z
      1  C         0.0101056147    0.0139371361    0.0074468559
      2  C        -0.0232626049    0.3794326152    1.3593477417
      3  Cl        1.4656489926    0.8268262107    2.1490429345
      4  C        -1.2243657957    0.3951313843    2.0798148962
      5  Cl       -1.2384635072    0.8554500622    3.7526285641
      6  C        -2.4176721866    0.0368826690    1.4375247792
      7  Cl       -3.9126669664    0.0485397909    2.3205262514
      8  C        -2.4072471381   -0.3300376467    0.0846091833
      9  Cl       -3.8838293034   -0.7764976100   -0.7096487075
     10  C        -1.1940980367   -0.3361604835   -0.6158061115
     11  Cl       -1.1658615799   -0.7889743998   -2.2994282276
     12  C         1.2976097550   -0.0071659234   -0.7534064303
     13  C         2.1027285798   -1.1431637437   -0.7220957606
     14  H         1.8094205733   -2.0085846125   -0.1416052035
     15  C         3.2989295123   -1.1831356240   -1.4361382419
     16  Cl        4.2629915475   -2.6371451236   -1.3698437288
     17  C         3.6971284427   -0.0738449152   -2.1872561494
     18  Cl        5.1841672845   -0.0768270327   -3.1028471883
     19  C         2.8925277244    1.0645344996   -2.2148841134
     20  H         3.2111313117    1.9181429359   -2.7995837746
     21  C         1.6993881908    1.0990177596   -1.5052549208
     22  H         1.0794720398    1.9867911374   -1.5397435178
   Point Group: c1    Number of degrees of freedom:    60


   Energy is  -3680.740723385

 Hessian updated using BFGS update

 60 Hessian modes will be used to form the next step
  Hessian Eigenvalues:
     0.003475    0.019243    0.019779    0.023201    0.023241    0.023323
     0.023682    0.023878    0.023923    0.023986    0.024094    0.024109
     0.024112    0.024116    0.024122    0.024163    0.024758    0.025632
     0.028888    0.158354    0.158417    0.160054    0.222670    0.230168
     0.232519    0.242210    0.248123    0.249972    0.249996    0.249997
     0.250000    0.250000    0.250115    0.250977    0.256783    0.288194
     0.293467    0.300835    0.301019    0.301033    0.301201    0.302123
     0.302751    0.341495    0.353563    0.356677    0.356686    0.359786
     0.427753    0.429942    0.431655    0.436058    0.462724    0.471131
     0.473174    0.477781    0.478345    0.479172    0.490973    0.544202

 Minimum search - taking simple RFO step
 Searching for Lamda that Minimizes Along All modes
 Value Taken    Lamda =  -0.00004651
 Step Taken.  Stepsize is  0.084583

                             Maximum     Tolerance    Cnvgd?
         Gradient           0.000793      0.000300      NO
         Displacement       0.071033      0.001200      NO
         Energy change     -0.000117      0.000001      NO


 New Cartesian Coordinates Obtained by Inverse Iteration

 Displacement from previous Coordinates is:  0.298132
 ----------------------------------------------------------------
             Standard Nuclear Orientation (Angstroms)
    I     Atom           X                Y                Z
 ----------------------------------------------------------------
    1      C       0.0094530046     0.0164088400     0.0056125834
    2      C      -0.0270798791     0.4016818074     1.3517901165
    3      Cl      1.4591562905     0.8686166562     2.1350267451
    4      C      -1.2280044882     0.4166183412     2.0727007478
    5      Cl     -1.2466414412     0.8972046112     3.7408746494
    6      C      -2.4182790147     0.0370424372     1.4380223247
    7      Cl     -3.9121696561     0.0449491936     2.3231601339
    8      C      -2.4046783529    -0.3505992739     0.0916195766
    9      Cl     -3.8781047493    -0.8248266963    -0.6944338145
   10      C      -1.1928143364    -0.3549944040    -0.6106049760
   11      Cl     -1.1660928742    -0.8351094730    -2.2869012344
   12      C       1.2968301919    -0.0051814550    -0.7540248980
   13      C       2.0894705196    -1.1509498952    -0.7441575147
   14      H       1.7845358536    -2.0253659041    -0.1836023340
   15      C       3.2861476048    -1.1914402546    -1.4566684430
   16      Cl      4.2348284944    -2.6570009883    -1.4124475279
   17      C       3.6990494709    -0.0738973153    -2.1868308306
   18      Cl      5.1890488117    -0.0772714210    -3.0977178556
   19      C       2.9081741438     1.0739876291    -2.1935751832
   20      H       3.2362254447     1.9353612963    -2.7613285939
   21      C       1.7151243109     1.1098830563    -1.4834055331
   22      H       1.1096031008     2.0080322982    -1.4997090078
 ----------------------------------------------------------------
 Nuclear Repulsion Energy =        2319.82860152 hartrees
 There are       97 alpha and       97 beta electrons
 Applying Cartesian multipole field
    Component          Value
    ---------          -----
     (2,0,0)        1.00000E-12
     (0,2,0)        2.00000E-11
     (0,0,2)       -3.00000E-11
 Nucleus-field energy     =    -0.0000000698 hartrees
 Requested basis set is 6-311++G(d,p)
 There are 178 shells and 495 basis functions
 A cutoff of  1.0D-15 yielded  11496 shell pairs
 There are     98816 function pairs (    106170 Cartesian)
 Smallest overlap matrix eigenvalue = 1.14E-07
 Linear dependence detected in AO basis
 Number of orthogonalized atomic orbitals = 490
 Maximum deviation from orthogonality = 5.999E-10
 Guess from superposition of atomic densities
 Warning:  Energy on first SCF cycle will be non-variational
 SAD guess density has 194.000000 electrons

 -----------------------------------------------------------------------
  General SCF calculation program by
  Eric Jon Sundstrom, Paul Horn, Yuezhi Mao, Dmitri Zuev, Alec White,
  David Stuck, Shaama M.S., Shane Yost, Joonho Lee, David Small,
  Daniel Levine, Susi Lehtola, Hugh Burton, Evgeny Epifanovsky,
  Bang C. Huynh
 -----------------------------------------------------------------------
 Exchange:     0.2000 Hartree-Fock + 0.0800 Slater + 0.7200 B88
 Correlation:  0.1900 VWN1RPA + 0.8100 LYP
 Using SG-1 standard quadrature grid
 A restricted SCF calculation will be
 performed using DIIS
 SCF converges when DIIS error is below 1.0e-08
 ---------------------------------------
  Cycle       Energy         DIIS error
 ---------------------------------------
    1   -3685.2050830877      2.73e-02  
    2   -3680.6283275736      1.90e-03  
    3   -3680.5343337154      2.47e-03  
    4   -3680.7214127577      7.50e-04  
    5   -3680.7380538105      2.94e-04  
    6   -3680.7405293420      8.61e-05  
    7   -3680.7407288590      2.62e-05  
    8   -3680.7407469096      1.06e-05  
    9   -3680.7407502724      2.58e-06  
   10   -3680.7407504505      8.87e-07  
   11   -3680.7407504730      1.68e-07  
   12   -3680.7407504736      8.67e-08  
   13   -3680.7407504740      3.02e-08  
   14   -3680.7407504741      9.93e-09  Convergence criterion met
 ---------------------------------------
 SCF time:   CPU 803.90s  wall 804.00s 
 SCF   energy in the final basis set =    -3680.7407504741
 Total energy in the final basis set =    -3680.7407504741

 --------------------------------------------------------------

                    Orbital Energies (a.u.)
 --------------------------------------------------------------

 Alpha MOs
 -- Occupied --
********-101.5854-101.5853-101.5836-101.5835-101.5720-101.5720 -10.2903
-10.2874 -10.2874 -10.2859 -10.2859 -10.2674 -10.2668 -10.2465 -10.2267
-10.2155 -10.2138 -10.2112  -9.5009  -9.5001  -9.4999  -9.4983  -9.4982
 -9.4866  -9.4866  -7.2660  -7.2651  -7.2649  -7.2633  -7.2630  -7.2558
 -7.2549  -7.2548  -7.2547  -7.2539  -7.2539  -7.2532  -7.2531  -7.2523
 -7.2522  -7.2514  -7.2514  -7.2414  -7.2413  -7.2409  -7.2408  -0.9754
 -0.9371  -0.9298  -0.9193  -0.8844  -0.8776  -0.8757  -0.8639  -0.8434
 -0.7943  -0.7707  -0.7506  -0.7430  -0.6640  -0.6480  -0.6371  -0.6137
 -0.5659  -0.5533  -0.5276  -0.5203  -0.4991  -0.4879  -0.4777  -0.4732
 -0.4693  -0.4612  -0.4466  -0.4448  -0.4324  -0.4164  -0.4065  -0.4054
 -0.3942  -0.3682  -0.3641  -0.3637  -0.3626  -0.3612  -0.3598  -0.3443
 -0.3438  -0.3376  -0.3323  -0.3239  -0.3180  -0.2822  -0.2801  -0.2723
 -0.2678
 -- Virtual --
 -0.0681  -0.0677  -0.0632  -0.0524  -0.0473  -0.0237  -0.0127  -0.0101
 -0.0017   0.0035   0.0115   0.0198   0.0223   0.0239   0.0259   0.0319
  0.0374   0.0447   0.0523   0.0571   0.0602   0.0614   0.0649   0.0707
  0.0725   0.0768   0.0801   0.0802   0.0844   0.0863   0.0896   0.0935
  0.0950   0.1012   0.1046   0.1098   0.1115   0.1145   0.1171   0.1172
  0.1226   0.1238   0.1267   0.1321   0.1343   0.1375   0.1414   0.1435
  0.1441   0.1509   0.1535   0.1568   0.1593   0.1668   0.1746   0.1754
  0.1793   0.1816   0.1841   0.1918   0.1922   0.1971   0.1986   0.1996
  0.2051   0.2109   0.2171   0.2209   0.2249   0.2279   0.2303   0.2348
  0.2384   0.2431   0.2479   0.2516   0.2524   0.2555   0.2593   0.2643
  0.2678   0.2703   0.2708   0.2750   0.2801   0.2848   0.2874   0.2895
  0.2903   0.2927   0.2988   0.3039   0.3052   0.3134   0.3318   0.3359
  0.3438   0.3463   0.3632   0.3819   0.4176   0.4248   0.4283   0.4288
  0.4335   0.4388   0.4421   0.4486   0.4530   0.4551   0.4607   0.4608
  0.4686   0.4694   0.4743   0.4802   0.4844   0.4882   0.4907   0.4936
  0.5066   0.5142   0.5208   0.5412   0.5486   0.5586   0.5644   0.5721
  0.5734   0.5758   0.5913   0.5945   0.5979   0.6045   0.6064   0.6099
  0.6182   0.6211   0.6325   0.6432   0.6523   0.6546   0.6616   0.6622
  0.6683   0.6860   0.6892   0.6964   0.7151   0.7374   0.7450   0.7634
  0.7796   0.7871   0.7878   0.7889   0.8191   0.8232   0.8280   0.8308
  0.8348   0.8355   0.8379   0.8414   0.8431   0.8478   0.8495   0.8504
  0.8513   0.8549   0.8584   0.8621   0.8634   0.8737   0.8773   0.8835
  0.8924   0.8984   0.8995   0.9116   0.9126   0.9168   0.9224   0.9312
  0.9350   0.9355   0.9376   0.9399   0.9489   0.9519   0.9574   0.9674
  0.9804   0.9862   0.9960   1.0004   1.0206   1.0296   1.0351   1.0501
  1.0670   1.0705   1.0894   1.0898   1.1006   1.1480   1.1489   1.1707
  1.1810   1.1974   1.2283   1.2441   1.2461   1.2545   1.2591   1.2699
  1.2785   1.2791   1.2824   1.2875   1.2927   1.2957   1.3071   1.3356
  1.3440   1.3794   1.3866   1.3951   1.4341   1.4635   1.4936   1.5214
  1.5314   1.5507   1.5598   1.5736   1.6160   1.6302   1.6459   1.6671
  1.6741   1.6762   1.6932   1.7357   1.7401   1.7524   1.7772   1.7925
  1.8035   1.8113   1.8254   1.8401   1.8451   1.8766   1.8794   1.9151
  1.9238   1.9473   1.9504   1.9737   1.9825   2.0056   2.0886   2.1037
  2.1090   2.1146   2.1223   2.1459   2.2205   2.2233   2.2279   2.2316
  2.2408   2.2500   2.2561   2.2633   2.2752   2.2767   2.2930   2.3160
  2.3320   2.3412   2.3425   2.3803   2.4035   2.4092   2.4151   2.4223
  2.4259   2.4511   2.4622   2.4705   2.4921   2.5191   2.5209   2.5406
  2.5675   2.5743   2.6039   2.6234   2.6325   2.6530   2.6577   2.6872
  2.6942   2.7149   2.7289   2.7390   2.7534   2.7757   2.8176   2.8244
  2.8398   2.8432   2.8646   2.8953   2.9577   2.9901   3.0481   3.0621
  3.0948   3.1106   3.1187   3.1281   3.1378   3.1504   3.1888   3.2171
  3.2296   3.2712   3.3320   3.4232   3.4989   3.5022   3.5305   3.6409
  3.6973   3.7648   3.8623   3.8785   3.9104   4.0723   4.1257   4.2951
  4.7974   4.8165   9.7307   9.7660   9.7794   9.7985   9.8047   9.8101
  9.8370  23.2760  23.5188  23.7645  23.8070  23.8837  23.8948  23.9152
 23.9332  23.9731  24.0290  24.0776  24.1541  25.7641  25.7834  25.7858
 25.8531  25.8616  25.8735  25.9507  26.0838  26.0869  26.0941  26.1772
 26.1868  26.2709  26.3522  26.4423  26.5245  26.5346  26.7469  26.7527
 26.7826  27.0877 215.7212 215.7579 215.7742 215.7947 215.8038 215.8106
215.8443
 --------------------------------------------------------------

          Ground-State Mulliken Net Atomic Charges

     Atom                 Charge (a.u.)
  ----------------------------------------
      1 C                    -1.136516
      2 C                    -1.118660
      3 Cl                    0.637757
      4 C                     0.152294
      5 Cl                    0.631198
      6 C                     0.095801
      7 Cl                    0.680081
      8 C                     0.094053
      9 Cl                    0.631907
     10 C                    -1.164642
     11 Cl                    0.641638
     12 C                     0.644441
     13 C                    -1.248646
     14 H                     0.236495
     15 C                    -0.078568
     16 Cl                    0.593350
     17 C                     0.337469
     18 Cl                    0.516666
     19 C                    -1.040872
     20 H                     0.211238
     21 C                    -0.518563
     22 H                     0.202079
  ----------------------------------------
  Sum of atomic charges =     0.000000

 -----------------------------------------------------------------
                    Cartesian Multipole Moments
 -----------------------------------------------------------------
    Charge (ESU x 10^10)
                 0.0000
    Dipole Moment (Debye)
         X      -0.7426      Y       1.1907      Z      -0.0478
       Tot       1.4041
    Quadrupole Moments (Debye-Ang)
        XX    -165.5282     XY       3.7901     YY    -153.9188
        XZ       2.0890     YZ      -4.5845     ZZ    -158.7163
    Octopole Moments (Debye-Ang^2)
       XXX    -208.6011    XXY      45.0861    XYY     -49.8439
       YYY     100.9548    XXZ      33.3449    XYZ     -12.1265
       YYZ      13.1164    XZZ     -61.7447    YZZ      42.5229
       ZZZ      60.2588
    Hexadecapole Moments (Debye-Ang^3)
      XXXX   -8262.8941   XXXY     354.0704   XXYY   -1551.3815
      XYYY     293.2738   YYYY   -1146.4473   XXXZ    1600.8212
      XXYZ    -171.0323   XYYZ     512.1860   YYYZ    -462.0971
      XXZZ   -2043.7638   XYZZ     133.4056   YYZZ    -869.2904
      XZZZ    1561.1075   YZZZ    -431.0596   ZZZZ   -4053.3709
 -----------------------------------------------------------------
 Calculating analytic gradient of the SCF energy
 Gradient of SCF Energy
            1           2           3           4           5           6
    1  -0.0003043   0.0002372   0.0000531  -0.0003051  -0.0000992   0.0005041
    2   0.0000675   0.0000237  -0.0000924  -0.0000505   0.0000208   0.0000193
    3   0.0002761  -0.0001596  -0.0001150  -0.0000643   0.0000897  -0.0002962
            7           8           9          10          11          12
    1  -0.0001735  -0.0000428  -0.0000295   0.0000979  -0.0000829   0.0002638
    2  -0.0000002   0.0000799  -0.0000999   0.0000342   0.0000414  -0.0001788
    3   0.0001740   0.0002996  -0.0000222  -0.0001060   0.0000100  -0.0000143
           13          14          15          16          17          18
    1  -0.0001544   0.0000392   0.0001969  -0.0000207  -0.0002877   0.0001499
    2   0.0001498   0.0000043   0.0000944   0.0000221  -0.0001632  -0.0000113
    3   0.0001430  -0.0000220  -0.0001670  -0.0000335   0.0001739  -0.0000870
           19          20          21          22
    1  -0.0000257  -0.0000050  -0.0000209   0.0000095
    2   0.0000112  -0.0000097   0.0000549  -0.0000176
    3  -0.0000402  -0.0000066  -0.0000627   0.0000303
 Max gradient component =       5.041E-04
 RMS gradient           =       1.441E-04
 Gradient time:  CPU 290.71 s  wall 290.75 s
 Geometry Optimization Parameters
   NAtoms,    NIC,     NZ,  NCons,   NDum,   NFix, NCnnct, MaxDiis
       22     155      22       0       0       0       0       0

 Cartesian Hessian Update
 Hessian updated using BFGS update


** GEOMETRY OPTIMIZATION IN DELOCALIZED INTERNAL COORDINATES **
   Searching for a Minimum

   Optimization Cycle:   8

                       Coordinates (Angstroms)
     ATOM                X               Y               Z
      1  C         0.0094530046    0.0164088400    0.0056125834
      2  C        -0.0270798791    0.4016818074    1.3517901165
      3  Cl        1.4591562905    0.8686166562    2.1350267451
      4  C        -1.2280044882    0.4166183412    2.0727007478
      5  Cl       -1.2466414412    0.8972046112    3.7408746494
      6  C        -2.4182790147    0.0370424372    1.4380223247
      7  Cl       -3.9121696561    0.0449491936    2.3231601339
      8  C        -2.4046783529   -0.3505992739    0.0916195766
      9  Cl       -3.8781047493   -0.8248266963   -0.6944338145
     10  C        -1.1928143364   -0.3549944040   -0.6106049760
     11  Cl       -1.1660928742   -0.8351094730   -2.2869012344
     12  C         1.2968301919   -0.0051814550   -0.7540248980
     13  C         2.0894705196   -1.1509498952   -0.7441575147
     14  H         1.7845358536   -2.0253659041   -0.1836023340
     15  C         3.2861476048   -1.1914402546   -1.4566684430
     16  Cl        4.2348284944   -2.6570009883   -1.4124475279
     17  C         3.6990494709   -0.0738973153   -2.1868308306
     18  Cl        5.1890488117   -0.0772714210   -3.0977178556
     19  C         2.9081741438    1.0739876291   -2.1935751832
     20  H         3.2362254447    1.9353612963   -2.7613285939
     21  C         1.7151243109    1.1098830563   -1.4834055331
     22  H         1.1096031008    2.0080322982   -1.4997090078
   Point Group: c1    Number of degrees of freedom:    60


   Energy is  -3680.740750474

 Hessian updated using BFGS update

 60 Hessian modes will be used to form the next step
  Hessian Eigenvalues:
     0.002980    0.019227    0.019770    0.022713    0.023254    0.023393
     0.023681    0.023853    0.023942    0.024045    0.024080    0.024107
     0.024112    0.024116    0.024159    0.024180    0.024640    0.026408
     0.028390    0.158004    0.158451    0.160237    0.223041    0.226170
     0.232285    0.240518    0.247672    0.249972    0.249980    0.249996
     0.250000    0.250000    0.250664    0.251611    0.261565    0.292424
     0.298770    0.300322    0.301019    0.301033    0.301247    0.301779
     0.313683    0.339032    0.353569    0.356677    0.356704    0.359771
     0.427396    0.429451    0.432196    0.436172    0.463850    0.472729
     0.474470    0.478138    0.478958    0.488453    0.492807    0.541644

 Minimum search - taking simple RFO step
 Searching for Lamda that Minimizes Along All modes
 Value Taken    Lamda =  -0.00000519
 Step Taken.  Stepsize is  0.024067

                             Maximum     Tolerance    Cnvgd?
         Gradient           0.000385      0.000300      NO
         Displacement       0.018641      0.001200      NO
         Energy change     -0.000027      0.000001      NO


 New Cartesian Coordinates Obtained by Inverse Iteration

 Displacement from previous Coordinates is:  0.079308
 ----------------------------------------------------------------
             Standard Nuclear Orientation (Angstroms)
    I     Atom           X                Y                Z
 ----------------------------------------------------------------
    1      C       0.0098327719     0.0149702756     0.0058812842
    2      C      -0.0279956479     0.4061171434     1.3504828540
    3      Cl      1.4563480226     0.8815304920     2.1322745880
    4      C      -1.2287123231     0.4212331000     2.0713180805
    5      Cl     -1.2471589392     0.9088632714     3.7374358030
    6      C      -2.4186777042     0.0371621623     1.4382313448
    7      Cl     -3.9127823930     0.0473829518     2.3221891547
    8      C      -2.4038450161    -0.3559837084     0.0932282480
    9      Cl     -3.8770026128    -0.8326595664    -0.6918312420
   10      C      -1.1916692038    -0.3621019214    -0.6084721510
   11      Cl     -1.1631272143    -0.8497593216    -2.2825939396
   12      C       1.2966361869    -0.0058872056    -0.7540630321
   13      C       2.0861935915    -1.1540438503    -0.7506615248
   14      H       1.7784568134    -2.0308303035    -0.1952918718
   15      C       3.2831527508    -1.1936092969    -1.4624524044
   16      Cl      4.2283934480    -2.6617110104    -1.4246425506
   17      C       3.6995512603    -0.0730784242    -2.1864776143
   18      Cl      5.1893678096    -0.0753498661    -3.0970951038
   19      C       2.9114939336     1.0767108218    -2.1873049752
   20      H       3.2415016297     1.9403179002    -2.7505339194
   21      C       1.7183265210     1.1118987143    -1.4772133124
   22      H       1.1154987653     2.0119767278    -1.4890085853
 ----------------------------------------------------------------
 Nuclear Repulsion Energy =        2319.80350393 hartrees
 There are       97 alpha and       97 beta electrons
 Applying Cartesian multipole field
    Component          Value
    ---------          -----
     (2,0,0)        1.00000E-12
     (0,2,0)        2.00000E-11
     (0,0,2)       -3.00000E-11
 Nucleus-field energy     =    -0.0000000695 hartrees
 Requested basis set is 6-311++G(d,p)
 There are 178 shells and 495 basis functions
 A cutoff of  1.0D-15 yielded  11490 shell pairs
 There are     98798 function pairs (    106152 Cartesian)
 Smallest overlap matrix eigenvalue = 1.14E-07
 Linear dependence detected in AO basis
 Number of orthogonalized atomic orbitals = 490
 Maximum deviation from orthogonality = 6.120E-10
 Guess from superposition of atomic densities
 Warning:  Energy on first SCF cycle will be non-variational
 SAD guess density has 194.000000 electrons

 -----------------------------------------------------------------------
  General SCF calculation program by
  Eric Jon Sundstrom, Paul Horn, Yuezhi Mao, Dmitri Zuev, Alec White,
  David Stuck, Shaama M.S., Shane Yost, Joonho Lee, David Small,
  Daniel Levine, Susi Lehtola, Hugh Burton, Evgeny Epifanovsky,
  Bang C. Huynh
 -----------------------------------------------------------------------
 Exchange:     0.2000 Hartree-Fock + 0.0800 Slater + 0.7200 B88
 Correlation:  0.1900 VWN1RPA + 0.8100 LYP
 Using SG-1 standard quadrature grid
 A restricted SCF calculation will be
 performed using DIIS
 SCF converges when DIIS error is below 1.0e-08
 ---------------------------------------
  Cycle       Energy         DIIS error
 ---------------------------------------
    1   -3685.2051288732      2.73e-02  
    2   -3680.6283054381      1.90e-03  
    3   -3680.5341070866      2.47e-03  
    4   -3680.7213863286      7.51e-04  
    5   -3680.7380557376      2.94e-04  
    6   -3680.7405325299      8.61e-05  
    7   -3680.7407319992      2.62e-05  
    8   -3680.7407500934      1.06e-05  
    9   -3680.7407534605      2.58e-06  
   10   -3680.7407536383      8.86e-07  
   11   -3680.7407536609      1.68e-07  
   12   -3680.7407536619      8.64e-08  
   13   -3680.7407536623      3.01e-08  
   14   -3680.7407536619      9.66e-09  Convergence criterion met
 ---------------------------------------
 SCF time:   CPU 804.81s  wall 805.00s 
 SCF   energy in the final basis set =    -3680.7407536619
 Total energy in the final basis set =    -3680.7407536619

 --------------------------------------------------------------

                    Orbital Energies (a.u.)
 --------------------------------------------------------------

 Alpha MOs
 -- Occupied --
********-101.5854-101.5853-101.5835-101.5834-101.5720-101.5720 -10.2903
-10.2874 -10.2873 -10.2859 -10.2859 -10.2674 -10.2668 -10.2465 -10.2267
-10.2155 -10.2138 -10.2112  -9.5010  -9.5000  -9.4999  -9.4983  -9.4982
 -9.4866  -9.4866  -7.2661  -7.2651  -7.2649  -7.2632  -7.2630  -7.2559
 -7.2549  -7.2548  -7.2547  -7.2539  -7.2539  -7.2532  -7.2530  -7.2523
 -7.2522  -7.2514  -7.2514  -7.2414  -7.2414  -7.2409  -7.2408  -0.9754
 -0.9371  -0.9298  -0.9193  -0.8843  -0.8776  -0.8757  -0.8639  -0.8433
 -0.7943  -0.7707  -0.7505  -0.7430  -0.6640  -0.6480  -0.6371  -0.6137
 -0.5659  -0.5533  -0.5276  -0.5203  -0.4991  -0.4879  -0.4777  -0.4732
 -0.4694  -0.4612  -0.4466  -0.4448  -0.4324  -0.4164  -0.4065  -0.4055
 -0.3942  -0.3682  -0.3641  -0.3637  -0.3626  -0.3612  -0.3598  -0.3444
 -0.3438  -0.3375  -0.3323  -0.3239  -0.3180  -0.2822  -0.2801  -0.2723
 -0.2678
 -- Virtual --
 -0.0681  -0.0677  -0.0631  -0.0525  -0.0473  -0.0236  -0.0127  -0.0100
 -0.0017   0.0035   0.0115   0.0198   0.0223   0.0239   0.0259   0.0320
  0.0374   0.0447   0.0523   0.0571   0.0602   0.0614   0.0649   0.0707
  0.0725   0.0769   0.0801   0.0802   0.0844   0.0863   0.0896   0.0935
  0.0950   0.1012   0.1046   0.1097   0.1116   0.1145   0.1171   0.1172
  0.1226   0.1238   0.1267   0.1321   0.1343   0.1375   0.1414   0.1435
  0.1440   0.1509   0.1535   0.1568   0.1593   0.1668   0.1746   0.1754
  0.1793   0.1816   0.1841   0.1918   0.1921   0.1971   0.1986   0.1996
  0.2052   0.2109   0.2172   0.2209   0.2249   0.2280   0.2303   0.2347
  0.2385   0.2430   0.2479   0.2516   0.2524   0.2555   0.2592   0.2643
  0.2678   0.2704   0.2707   0.2751   0.2802   0.2850   0.2872   0.2895
  0.2903   0.2926   0.2989   0.3039   0.3052   0.3136   0.3318   0.3359
  0.3439   0.3465   0.3632   0.3819   0.4177   0.4248   0.4283   0.4288
  0.4335   0.4388   0.4421   0.4487   0.4530   0.4550   0.4607   0.4609
  0.4686   0.4694   0.4743   0.4802   0.4844   0.4881   0.4907   0.4936
  0.5067   0.5143   0.5208   0.5413   0.5486   0.5587   0.5644   0.5721
  0.5733   0.5758   0.5915   0.5942   0.5980   0.6045   0.6064   0.6099
  0.6182   0.6211   0.6326   0.6433   0.6523   0.6546   0.6614   0.6624
  0.6683   0.6860   0.6893   0.6964   0.7152   0.7377   0.7452   0.7635
  0.7795   0.7871   0.7879   0.7888   0.8192   0.8235   0.8280   0.8306
  0.8346   0.8355   0.8379   0.8413   0.8430   0.8478   0.8496   0.8504
  0.8513   0.8549   0.8583   0.8621   0.8634   0.8742   0.8768   0.8835
  0.8924   0.8986   0.8994   0.9117   0.9125   0.9167   0.9224   0.9314
  0.9351   0.9359   0.9373   0.9396   0.9490   0.9519   0.9574   0.9674
  0.9807   0.9859   0.9961   1.0006   1.0205   1.0297   1.0352   1.0501
  1.0669   1.0707   1.0894   1.0899   1.1005   1.1479   1.1488   1.1709
  1.1809   1.1975   1.2287   1.2441   1.2461   1.2545   1.2593   1.2699
  1.2786   1.2791   1.2824   1.2875   1.2927   1.2957   1.3072   1.3359
  1.3442   1.3795   1.3866   1.3949   1.4342   1.4635   1.4939   1.5215
  1.5313   1.5506   1.5598   1.5737   1.6161   1.6301   1.6460   1.6672
  1.6744   1.6760   1.6932   1.7357   1.7401   1.7525   1.7773   1.7924
  1.8033   1.8113   1.8254   1.8402   1.8450   1.8766   1.8795   1.9149
  1.9237   1.9475   1.9505   1.9737   1.9825   2.0055   2.0888   2.1038
  2.1093   2.1146   2.1222   2.1459   2.2205   2.2236   2.2278   2.2314
  2.2407   2.2499   2.2561   2.2633   2.2753   2.2766   2.2930   2.3160
  2.3321   2.3412   2.3426   2.3803   2.4034   2.4091   2.4152   2.4222
  2.4257   2.4510   2.4622   2.4704   2.4922   2.5194   2.5208   2.5409
  2.5677   2.5740   2.6038   2.6234   2.6325   2.6531   2.6578   2.6873
  2.6944   2.7147   2.7288   2.7390   2.7530   2.7756   2.8177   2.8243
  2.8399   2.8430   2.8650   2.8951   2.9577   2.9902   3.0483   3.0620
  3.0949   3.1106   3.1188   3.1282   3.1376   3.1505   3.1888   3.2172
  3.2295   3.2719   3.3319   3.4234   3.4991   3.5020   3.5306   3.6411
  3.6974   3.7648   3.8623   3.8785   3.9105   4.0723   4.1257   4.2952
  4.7973   4.8164   9.7308   9.7661   9.7793   9.7985   9.8047   9.8101
  9.8374  23.2762  23.5190  23.7641  23.8071  23.8839  23.8943  23.9153
 23.9328  23.9729  24.0291  24.0774  24.1540  25.7641  25.7833  25.7858
 25.8532  25.8615  25.8732  25.9508  26.0840  26.0866  26.0942  26.1775
 26.1867  26.2714  26.3517  26.4422  26.5246  26.5345  26.7472  26.7525
 26.7829  27.0879 215.7213 215.7580 215.7741 215.7946 215.8038 215.8106
215.8448
 --------------------------------------------------------------

          Ground-State Mulliken Net Atomic Charges

     Atom                 Charge (a.u.)
  ----------------------------------------
      1 C                    -1.136628
      2 C                    -1.121436
      3 Cl                    0.637265
      4 C                     0.148536
      5 Cl                    0.631368
      6 C                     0.095974
      7 Cl                    0.680280
      8 C                     0.097941
      9 Cl                    0.632007
     10 C                    -1.158957
     11 Cl                    0.640938
     12 C                     0.643896
     13 C                    -1.247748
     14 H                     0.236501
     15 C                    -0.078850
     16 Cl                    0.593266
     17 C                     0.337010
     18 Cl                    0.516894
     19 C                    -1.041822
     20 H                     0.211287
     21 C                    -0.519859
     22 H                     0.202137
  ----------------------------------------
  Sum of atomic charges =     0.000000

 -----------------------------------------------------------------
                    Cartesian Multipole Moments
 -----------------------------------------------------------------
    Charge (ESU x 10^10)
                -0.0000
    Dipole Moment (Debye)
         X      -0.7408      Y       1.1930      Z      -0.0426
       Tot       1.4050
    Quadrupole Moments (Debye-Ang)
        XX    -165.4941     XY       3.8113     YY    -153.8998
        XZ       2.0846     YZ      -4.5707     ZZ    -158.7550
    Octopole Moments (Debye-Ang^2)
       XXX    -208.3461    XXY      45.2192    XYY     -49.7087
       YYY     101.0094    XXZ      33.4564    XYZ     -12.1117
       YYZ      13.2502    XZZ     -61.7271    YZZ      42.4745
       ZZZ      60.7910
    Hexadecapole Moments (Debye-Ang^3)
      XXXX   -8256.7452   XXXY     352.3408   XXYY   -1551.9047
      XYYY     291.3038   YYYY   -1155.6653   XXXZ    1603.1669
      XXYZ    -173.0132   XYYZ     513.0694   YYYZ    -467.9155
      XXZZ   -2042.3932   XYZZ     132.6032   YYZZ    -870.0915
      XZZZ    1564.3032   YZZZ    -436.4552   ZZZZ   -4050.3831
 -----------------------------------------------------------------
 Calculating analytic gradient of the SCF energy
 Gradient of SCF Energy
            1           2           3           4           5           6
    1  -0.0000445   0.0000854  -0.0000366  -0.0000534   0.0000630   0.0001699
    2   0.0000219  -0.0000228  -0.0000084  -0.0000475   0.0000531  -0.0000046
    3   0.0000862  -0.0000069  -0.0000123  -0.0000605   0.0000568  -0.0001122
            7           8           9          10          11          12
    1  -0.0001086  -0.0000097  -0.0000573   0.0000546  -0.0000068   0.0000002
    2  -0.0000026   0.0000281  -0.0000352   0.0000022   0.0000243  -0.0000512
    3   0.0000458   0.0001657   0.0000187  -0.0000880   0.0000179   0.0000184
           13          14          15          16          17          18
    1  -0.0000632   0.0000183   0.0000590  -0.0000118  -0.0001202   0.0000459
    2   0.0000487  -0.0000183   0.0000426  -0.0000192  -0.0000469   0.0000155
    3   0.0000375  -0.0000174  -0.0000711   0.0000048   0.0000657  -0.0000579
           19          20          21          22
    1   0.0000233  -0.0000293   0.0000027   0.0000189
    2   0.0000156   0.0000020  -0.0000110   0.0000137
    3  -0.0000321  -0.0000138  -0.0000528   0.0000076
 Max gradient component =       1.699E-04
 RMS gradient           =       5.422E-05
 Gradient time:  CPU 289.80 s  wall 289.83 s
 Geometry Optimization Parameters
   NAtoms,    NIC,     NZ,  NCons,   NDum,   NFix, NCnnct, MaxDiis
       22     155      22       0       0       0       0       0

 Cartesian Hessian Update
 Hessian updated using BFGS update


** GEOMETRY OPTIMIZATION IN DELOCALIZED INTERNAL COORDINATES **
   Searching for a Minimum

   Optimization Cycle:   9

                       Coordinates (Angstroms)
     ATOM                X               Y               Z
      1  C         0.0098327719    0.0149702756    0.0058812842
      2  C        -0.0279956479    0.4061171434    1.3504828540
      3  Cl        1.4563480226    0.8815304920    2.1322745880
      4  C        -1.2287123231    0.4212331000    2.0713180805
      5  Cl       -1.2471589392    0.9088632714    3.7374358030
      6  C        -2.4186777042    0.0371621623    1.4382313448
      7  Cl       -3.9127823930    0.0473829518    2.3221891547
      8  C        -2.4038450161   -0.3559837084    0.0932282480
      9  Cl       -3.8770026128   -0.8326595664   -0.6918312420
     10  C        -1.1916692038   -0.3621019214   -0.6084721510
     11  Cl       -1.1631272143   -0.8497593216   -2.2825939396
     12  C         1.2966361869   -0.0058872056   -0.7540630321
     13  C         2.0861935915   -1.1540438503   -0.7506615248
     14  H         1.7784568134   -2.0308303035   -0.1952918718
     15  C         3.2831527508   -1.1936092969   -1.4624524044
     16  Cl        4.2283934480   -2.6617110104   -1.4246425506
     17  C         3.6995512603   -0.0730784242   -2.1864776143
     18  Cl        5.1893678096   -0.0753498661   -3.0970951038
     19  C         2.9114939336    1.0767108218   -2.1873049752
     20  H         3.2415016297    1.9403179002   -2.7505339194
     21  C         1.7183265210    1.1118987143   -1.4772133124
     22  H         1.1154987653    2.0119767278   -1.4890085853
   Point Group: c1    Number of degrees of freedom:    60


   Energy is  -3680.740753662

 Hessian updated using BFGS update

 60 Hessian modes will be used to form the next step
  Hessian Eigenvalues:
     0.002936    0.019052    0.019801    0.020203    0.023255    0.023343
     0.023498    0.023717    0.023902    0.023953    0.024064    0.024100
     0.024112    0.024116    0.024136    0.024194    0.024412    0.027351
     0.028446    0.158239    0.158942    0.159913    0.221524    0.224403
     0.231914    0.239105    0.246864    0.249327    0.249978    0.249996
     0.250000    0.250036    0.250709    0.256019    0.267072    0.287360
     0.294096    0.300815    0.300907    0.301031    0.301164    0.302055
     0.326704    0.342773    0.354856    0.356689    0.356721    0.359622
     0.426862    0.429720    0.432343    0.436703    0.462619    0.471252
     0.473815    0.476329    0.479021    0.488721    0.496715    0.540473

 Minimum search - taking simple RFO step
 Searching for Lamda that Minimizes Along All modes
 Value Taken    Lamda =   0.00000000
 Step Taken.  Stepsize is  0.005238

                             Maximum     Tolerance    Cnvgd?
         Gradient           0.000168      0.000300     YES
         Displacement       0.003714      0.001200      NO
         Energy change     -0.000003      0.000001      NO


 New Cartesian Coordinates Obtained by Inverse Iteration

 Displacement from previous Coordinates is:  0.010646
 ----------------------------------------------------------------
             Standard Nuclear Orientation (Angstroms)
    I     Atom           X                Y                Z
 ----------------------------------------------------------------
    1      C       0.0099771079     0.0149665699     0.0059550137
    2      C      -0.0282033370     0.4071875382     1.3503367098
    3      Cl      1.4559904082     0.8836218365     2.1320079308
    4      C      -1.2288954009     0.4218814835     2.0712238649
    5      Cl     -1.2477804261     0.9088165867     3.7374256354
    6      C      -2.4188379092     0.0373752701     1.4382410902
    7      Cl     -3.9125127120     0.0474827935     2.3224001958
    8      C      -2.4037391940    -0.3562063513     0.0932195847
    9      Cl     -3.8766677984    -0.8324819901    -0.6922808789
   10      C      -1.1914040581    -0.3630770106    -0.6080469880
   11      Cl     -1.1624444761    -0.8528488413    -2.2815807009
   12      C       1.2967253739    -0.0058468415    -0.7539833284
   13      C       2.0859131779    -1.1543432145    -0.7513311439
   14      H       1.7777399053    -2.0312543521    -0.1964060450
   15      C       3.2828144481    -1.1938536338    -1.4630961460
   16      Cl      4.2276390487    -2.6622452774    -1.4264562397
   17      C       3.6996570306    -0.0729630682    -2.1864683419
   18      Cl      5.1891453668    -0.0754182867    -3.0973024990
   19      C       2.9118960788     1.0770405300    -2.1865576661
   20      H       3.2421741215     1.9408150254    -2.7493806200
   21      C       1.7187150613     1.1122087499    -1.4764478478
   22      H       1.1158806330     2.0122915696    -1.4880724493
 ----------------------------------------------------------------
 Nuclear Repulsion Energy =        2319.82005230 hartrees
 There are       97 alpha and       97 beta electrons
 Applying Cartesian multipole field
    Component          Value
    ---------          -----
     (2,0,0)        1.00000E-12
     (0,2,0)        2.00000E-11
     (0,0,2)       -3.00000E-11
 Nucleus-field energy     =    -0.0000000695 hartrees
 Requested basis set is 6-311++G(d,p)
 There are 178 shells and 495 basis functions
 A cutoff of  1.0D-15 yielded  11491 shell pairs
 There are     98800 function pairs (    106154 Cartesian)
 Smallest overlap matrix eigenvalue = 1.14E-07
 Linear dependence detected in AO basis
 Number of orthogonalized atomic orbitals = 490
 Maximum deviation from orthogonality = 4.200E-10
 Guess from superposition of atomic densities
 Warning:  Energy on first SCF cycle will be non-variational
 SAD guess density has 194.000000 electrons

 -----------------------------------------------------------------------
  General SCF calculation program by
  Eric Jon Sundstrom, Paul Horn, Yuezhi Mao, Dmitri Zuev, Alec White,
  David Stuck, Shaama M.S., Shane Yost, Joonho Lee, David Small,
  Daniel Levine, Susi Lehtola, Hugh Burton, Evgeny Epifanovsky,
  Bang C. Huynh
 -----------------------------------------------------------------------
 Exchange:     0.2000 Hartree-Fock + 0.0800 Slater + 0.7200 B88
 Correlation:  0.1900 VWN1RPA + 0.8100 LYP
 Using SG-1 standard quadrature grid
 A restricted SCF calculation will be
 performed using DIIS
 SCF converges when DIIS error is below 1.0e-08
 ---------------------------------------
  Cycle       Energy         DIIS error
 ---------------------------------------
    1   -3685.2053854680      2.73e-02  
    2   -3680.6282973743      1.90e-03  
    3   -3680.5340360109      2.47e-03  
    4   -3680.7213792982      7.51e-04  
    5   -3680.7380555469      2.94e-04  
    6   -3680.7405329420      8.61e-05  
    7   -3680.7407323934      2.62e-05  
    8   -3680.7407505004      1.06e-05  
    9   -3680.7407538682      2.58e-06  
   10   -3680.7407540460      8.86e-07  
   11   -3680.7407540688      1.68e-07  
   12   -3680.7407540695      8.63e-08  
   13   -3680.7407540698      3.01e-08  
   14   -3680.7407540697      9.67e-09  Convergence criterion met
 ---------------------------------------
 SCF time:   CPU 804.20s  wall 805.00s 
 SCF   energy in the final basis set =    -3680.7407540697
 Total energy in the final basis set =    -3680.7407540697

 --------------------------------------------------------------

                    Orbital Energies (a.u.)
 --------------------------------------------------------------

 Alpha MOs
 -- Occupied --
********-101.5854-101.5853-101.5835-101.5834-101.5720-101.5720 -10.2903
-10.2874 -10.2873 -10.2859 -10.2858 -10.2674 -10.2668 -10.2465 -10.2267
-10.2155 -10.2138 -10.2112  -9.5010  -9.5000  -9.4999  -9.4983  -9.4982
 -9.4866  -9.4865  -7.2661  -7.2651  -7.2649  -7.2632  -7.2630  -7.2559
 -7.2549  -7.2548  -7.2547  -7.2539  -7.2539  -7.2531  -7.2530  -7.2522
 -7.2522  -7.2514  -7.2514  -7.2414  -7.2414  -7.2409  -7.2408  -0.9754
 -0.9371  -0.9298  -0.9193  -0.8843  -0.8777  -0.8757  -0.8639  -0.8433
 -0.7943  -0.7707  -0.7505  -0.7429  -0.6640  -0.6480  -0.6371  -0.6137
 -0.5659  -0.5533  -0.5276  -0.5203  -0.4991  -0.4879  -0.4777  -0.4732
 -0.4694  -0.4611  -0.4467  -0.4448  -0.4323  -0.4164  -0.4065  -0.4055
 -0.3942  -0.3682  -0.3641  -0.3637  -0.3626  -0.3612  -0.3598  -0.3444
 -0.3438  -0.3375  -0.3323  -0.3239  -0.3180  -0.2822  -0.2801  -0.2723
 -0.2678
 -- Virtual --
 -0.0682  -0.0677  -0.0631  -0.0525  -0.0473  -0.0236  -0.0127  -0.0100
 -0.0017   0.0035   0.0115   0.0198   0.0223   0.0239   0.0259   0.0320
  0.0374   0.0447   0.0523   0.0571   0.0602   0.0614   0.0649   0.0707
  0.0725   0.0769   0.0801   0.0802   0.0844   0.0863   0.0896   0.0935
  0.0950   0.1012   0.1046   0.1098   0.1116   0.1145   0.1171   0.1172
  0.1226   0.1238   0.1267   0.1321   0.1343   0.1376   0.1414   0.1435
  0.1441   0.1509   0.1535   0.1568   0.1593   0.1668   0.1746   0.1754
  0.1793   0.1816   0.1841   0.1918   0.1921   0.1971   0.1986   0.1996
  0.2052   0.2109   0.2172   0.2209   0.2249   0.2280   0.2303   0.2347
  0.2385   0.2430   0.2479   0.2516   0.2524   0.2555   0.2592   0.2643
  0.2678   0.2704   0.2707   0.2751   0.2802   0.2850   0.2872   0.2895
  0.2903   0.2926   0.2989   0.3039   0.3052   0.3136   0.3318   0.3359
  0.3439   0.3465   0.3632   0.3818   0.4177   0.4248   0.4283   0.4288
  0.4335   0.4388   0.4421   0.4487   0.4530   0.4550   0.4607   0.4609
  0.4685   0.4694   0.4743   0.4803   0.4843   0.4882   0.4907   0.4936
  0.5067   0.5143   0.5209   0.5413   0.5486   0.5587   0.5644   0.5722
  0.5733   0.5758   0.5915   0.5942   0.5980   0.6044   0.6064   0.6099
  0.6182   0.6211   0.6327   0.6433   0.6522   0.6546   0.6613   0.6624
  0.6683   0.6861   0.6893   0.6964   0.7153   0.7377   0.7452   0.7635
  0.7795   0.7871   0.7879   0.7888   0.8192   0.8235   0.8279   0.8306
  0.8346   0.8355   0.8379   0.8413   0.8430   0.8478   0.8495   0.8504
  0.8514   0.8549   0.8583   0.8621   0.8634   0.8743   0.8767   0.8835
  0.8924   0.8986   0.8994   0.9117   0.9125   0.9167   0.9224   0.9315
  0.9351   0.9360   0.9372   0.9396   0.9490   0.9520   0.9574   0.9674
  0.9807   0.9859   0.9961   1.0006   1.0205   1.0298   1.0352   1.0502
  1.0669   1.0708   1.0894   1.0899   1.1005   1.1479   1.1488   1.1710
  1.1809   1.1975   1.2287   1.2440   1.2461   1.2546   1.2593   1.2699
  1.2786   1.2791   1.2825   1.2876   1.2928   1.2957   1.3072   1.3359
  1.3442   1.3795   1.3866   1.3949   1.4342   1.4635   1.4939   1.5215
  1.5312   1.5506   1.5598   1.5737   1.6162   1.6301   1.6461   1.6672
  1.6744   1.6760   1.6932   1.7357   1.7401   1.7525   1.7773   1.7924
  1.8033   1.8112   1.8254   1.8402   1.8450   1.8767   1.8795   1.9149
  1.9237   1.9476   1.9504   1.9737   1.9825   2.0055   2.0888   2.1038
  2.1094   2.1146   2.1222   2.1459   2.2205   2.2236   2.2278   2.2314
  2.2407   2.2499   2.2561   2.2633   2.2753   2.2765   2.2930   2.3160
  2.3322   2.3412   2.3426   2.3803   2.4034   2.4091   2.4152   2.4222
  2.4257   2.4510   2.4622   2.4704   2.4922   2.5194   2.5208   2.5410
  2.5678   2.5740   2.6038   2.6234   2.6325   2.6531   2.6578   2.6873
  2.6945   2.7146   2.7288   2.7389   2.7530   2.7756   2.8177   2.8243
  2.8399   2.8430   2.8651   2.8951   2.9577   2.9902   3.0483   3.0619
  3.0949   3.1106   3.1188   3.1283   3.1375   3.1506   3.1888   3.2172
  3.2295   3.2720   3.3319   3.4235   3.4992   3.5019   3.5306   3.6412
  3.6974   3.7647   3.8622   3.8785   3.9105   4.0723   4.1257   4.2952
  4.7972   4.8163   9.7308   9.7661   9.7793   9.7985   9.8047   9.8101
  9.8374  23.2762  23.5190  23.7639  23.8072  23.8839  23.8941  23.9154
 23.9326  23.9728  24.0291  24.0773  24.1539  25.7641  25.7834  25.7858
 25.8532  25.8615  25.8732  25.9509  26.0840  26.0867  26.0943  26.1774
 26.1867  26.2714  26.3516  26.4422  26.5246  26.5346  26.7473  26.7525
 26.7829  27.0880 215.7213 215.7580 215.7742 215.7947 215.8039 215.8106
215.8448
 --------------------------------------------------------------

          Ground-State Mulliken Net Atomic Charges

     Atom                 Charge (a.u.)
  ----------------------------------------
      1 C                    -1.135839
      2 C                    -1.120281
      3 Cl                    0.637041
      4 C                     0.148190
      5 Cl                    0.631373
      6 C                     0.094172
      7 Cl                    0.680307
      8 C                     0.098363
      9 Cl                    0.631872
     10 C                    -1.159170
     11 Cl                    0.641093
     12 C                     0.643949
     13 C                    -1.246238
     14 H                     0.236486
     15 C                    -0.078851
     16 Cl                    0.593224
     17 C                     0.336590
     18 Cl                    0.516950
     19 C                    -1.042563
     20 H                     0.211286
     21 C                    -0.520088
     22 H                     0.202134
  ----------------------------------------
  Sum of atomic charges =     0.000000

 -----------------------------------------------------------------
                    Cartesian Multipole Moments
 -----------------------------------------------------------------
    Charge (ESU x 10^10)
                -0.0000
    Dipole Moment (Debye)
         X      -0.7415      Y       1.1932      Z      -0.0417
       Tot       1.4055
    Quadrupole Moments (Debye-Ang)
        XX    -165.4819     XY       3.8117     YY    -153.9000
        XZ       2.0768     YZ      -4.5703     ZZ    -158.7545
    Octopole Moments (Debye-Ang^2)
       XXX    -208.2925    XXY      45.2467    XYY     -49.7003
       YYY     101.0460    XXZ      33.4629    XYZ     -12.1088
       YYZ      13.2595    XZZ     -61.7435    YZZ      42.4677
       ZZZ      60.8706
    Hexadecapole Moments (Debye-Ang^3)
      XXXX   -8255.4655   XXXY     352.1722   XXYY   -1551.8952
      XYYY     291.1551   YYYY   -1156.7009   XXXZ    1603.4683
      XXYZ    -173.2336   XYYZ     513.2162   YYYZ    -468.6294
      XXZZ   -2042.0715   XYZZ     132.5280   YYZZ    -870.2647
      XZZZ    1564.6555   YZZZ    -437.1570   ZZZZ   -4050.3717
 -----------------------------------------------------------------
 Calculating analytic gradient of the SCF energy
 Gradient of SCF Energy
            1           2           3           4           5           6
    1   0.0000179   0.0000299   0.0000013  -0.0000159   0.0000098   0.0000295
    2  -0.0000094   0.0000150   0.0000007  -0.0000103   0.0000091   0.0000069
    3  -0.0000155   0.0000247   0.0000038   0.0000014   0.0000136   0.0000238
            7           8           9          10          11          12
    1   0.0000143   0.0000058   0.0000003   0.0000019  -0.0000136  -0.0000295
    2   0.0000110   0.0000069  -0.0000144  -0.0000132   0.0000056  -0.0000007
    3   0.0000498   0.0000215   0.0000001  -0.0000319   0.0000271   0.0000047
           13          14          15          16          17          18
    1  -0.0000190   0.0000050   0.0000153  -0.0000043  -0.0000199  -0.0000087
    2   0.0000029  -0.0000072   0.0000128  -0.0000074  -0.0000157   0.0000010
    3  -0.0000022  -0.0000099  -0.0000241  -0.0000089   0.0000074  -0.0000300
           19          20          21          22
    1   0.0000017  -0.0000211   0.0000004  -0.0000012
    2   0.0000108  -0.0000017  -0.0000084   0.0000056
    3  -0.0000145  -0.0000158  -0.0000194  -0.0000059
 Max gradient component =       4.981E-05
 RMS gradient           =       1.561E-05
 Gradient time:  CPU 290.13 s  wall 290.16 s
 Geometry Optimization Parameters
   NAtoms,    NIC,     NZ,  NCons,   NDum,   NFix, NCnnct, MaxDiis
       22     155      22       0       0       0       0       0

 Cartesian Hessian Update
 Hessian updated using BFGS update


** GEOMETRY OPTIMIZATION IN DELOCALIZED INTERNAL COORDINATES **
   Searching for a Minimum

   Optimization Cycle:  10

                       Coordinates (Angstroms)
     ATOM                X               Y               Z
      1  C         0.0099771079    0.0149665699    0.0059550137
      2  C        -0.0282033370    0.4071875382    1.3503367098
      3  Cl        1.4559904082    0.8836218365    2.1320079308
      4  C        -1.2288954009    0.4218814835    2.0712238649
      5  Cl       -1.2477804261    0.9088165867    3.7374256354
      6  C        -2.4188379092    0.0373752701    1.4382410902
      7  Cl       -3.9125127120    0.0474827935    2.3224001958
      8  C        -2.4037391940   -0.3562063513    0.0932195847
      9  Cl       -3.8766677984   -0.8324819901   -0.6922808789
     10  C        -1.1914040581   -0.3630770106   -0.6080469880
     11  Cl       -1.1624444761   -0.8528488413   -2.2815807009
     12  C         1.2967253739   -0.0058468415   -0.7539833284
     13  C         2.0859131779   -1.1543432145   -0.7513311439
     14  H         1.7777399053   -2.0312543521   -0.1964060450
     15  C         3.2828144481   -1.1938536338   -1.4630961460
     16  Cl        4.2276390487   -2.6622452774   -1.4264562397
     17  C         3.6996570306   -0.0729630682   -2.1864683419
     18  Cl        5.1891453668   -0.0754182867   -3.0973024990
     19  C         2.9118960788    1.0770405300   -2.1865576661
     20  H         3.2421741215    1.9408150254   -2.7493806200
     21  C         1.7187150613    1.1122087499   -1.4764478478
     22  H         1.1158806330    2.0122915696   -1.4880724493
   Point Group: c1    Number of degrees of freedom:    60


   Energy is  -3680.740754070

 Hessian updated using BFGS update

 60 Hessian modes will be used to form the next step
  Hessian Eigenvalues:
     0.003028    0.017047    0.019382    0.019811    0.023107    0.023337
     0.023465    0.023712    0.023880    0.023950    0.024062    0.024098
     0.024114    0.024125    0.024134    0.024244    0.024596    0.027192
     0.028464    0.156517    0.158257    0.159515    0.220354    0.225656
     0.231522    0.235653    0.244919    0.248394    0.249978    0.249997
     0.250001    0.250337    0.250915    0.259247    0.275666    0.293625
     0.295110    0.300777    0.301000    0.301079    0.301590    0.306944
     0.336471    0.339995    0.352910    0.356661    0.356735    0.359500
     0.428059    0.429490    0.431420    0.438489    0.460568    0.472672
     0.475041    0.478545    0.483980    0.491629    0.507306    0.541559

 Minimum search - taking simple RFO step
 Searching for Lamda that Minimizes Along All modes
 Value Taken    Lamda =   0.00000000
 Step Taken.  Stepsize is  0.001464

                             Maximum     Tolerance    Cnvgd?
         Gradient           0.000070      0.000300     YES
         Displacement       0.000847      0.001200     YES
         Energy change     -0.000000      0.000001     YES

 Final energy is   -3680.7407540697400     


 ******************************
 **  OPTIMIZATION CONVERGED  **
 ******************************

                       Coordinates (Angstroms)
     ATOM                X               Y               Z
      1  C         0.0099771079    0.0149665699    0.0059550137
      2  C        -0.0282033370    0.4071875382    1.3503367098
      3  Cl        1.4559904082    0.8836218365    2.1320079308
      4  C        -1.2288954009    0.4218814835    2.0712238649
      5  Cl       -1.2477804261    0.9088165867    3.7374256354
      6  C        -2.4188379092    0.0373752701    1.4382410902
      7  Cl       -3.9125127120    0.0474827935    2.3224001958
      8  C        -2.4037391940   -0.3562063513    0.0932195847
      9  Cl       -3.8766677984   -0.8324819901   -0.6922808789
     10  C        -1.1914040581   -0.3630770106   -0.6080469880
     11  Cl       -1.1624444761   -0.8528488413   -2.2815807009
     12  C         1.2967253739   -0.0058468415   -0.7539833284
     13  C         2.0859131779   -1.1543432145   -0.7513311439
     14  H         1.7777399053   -2.0312543521   -0.1964060450
     15  C         3.2828144481   -1.1938536338   -1.4630961460
     16  Cl        4.2276390487   -2.6622452774   -1.4264562397
     17  C         3.6996570306   -0.0729630682   -2.1864683419
     18  Cl        5.1891453668   -0.0754182867   -3.0973024990
     19  C         2.9118960788    1.0770405300   -2.1865576661
     20  H         3.2421741215    1.9408150254   -2.7493806200
     21  C         1.7187150613    1.1122087499   -1.4764478478
     22  H         1.1158806330    2.0122915696   -1.4880724493

Z-matrix Print:
$molecule
0 1
Cl
C  1 1.743970
C  2 1.400564 1 119.751030
C  2 1.401154 1 118.819211 3 179.913358 0
C  4 1.400949 2 118.208924 1 179.946399 0
C  5 1.400555 4 121.347925 2 0.136736 0
C  3 1.401505 2 119.421236 1 179.937762 0
C  4 1.494544 2 120.772659 1 -0.289278 0
C  8 1.393509 4 119.874423 2 -90.707897 0
H  9 1.082537 8 120.489425 4 -0.444693 0
C  9 1.393106 8 120.595362 4 179.489399 0
C  8 1.396452 4 120.802843 2 88.944857 0
H  12 1.083371 8 120.171264 4 0.341556 0
C  12 1.388947 8 120.253427 4 -179.533158 0
H  14 1.082571 12 120.509663 8 179.897092 0
C  14 1.393942 12 120.420020 8 0.032924 0
Cl 7 1.735772 3 119.983600 2 -179.845012 0
Cl 3 1.735906 2 120.434785 1 0.025819 0
Cl 6 1.735998 5 120.417001 4 179.859049 0
Cl 5 1.743798 4 118.911250 2 -179.909628 0
Cl 16 1.745910 14 118.898380 12 179.784723 0
Cl 11 1.746485 9 118.549695 8 -179.825631 0
$end


 --------------------------------------------------------------

                    Orbital Energies (a.u.)
 --------------------------------------------------------------

 Alpha MOs
 -- Occupied --
********-101.5854-101.5853-101.5835-101.5834-101.5720-101.5720 -10.2903
-10.2874 -10.2873 -10.2859 -10.2858 -10.2674 -10.2668 -10.2465 -10.2267
-10.2155 -10.2138 -10.2112  -9.5010  -9.5000  -9.4999  -9.4983  -9.4982
 -9.4866  -9.4865  -7.2661  -7.2651  -7.2649  -7.2632  -7.2630  -7.2559
 -7.2549  -7.2548  -7.2547  -7.2539  -7.2539  -7.2531  -7.2530  -7.2522
 -7.2522  -7.2514  -7.2514  -7.2414  -7.2414  -7.2409  -7.2408  -0.9754
 -0.9371  -0.9298  -0.9193  -0.8843  -0.8777  -0.8757  -0.8639  -0.8433
 -0.7943  -0.7707  -0.7505  -0.7429  -0.6640  -0.6480  -0.6371  -0.6137
 -0.5659  -0.5533  -0.5276  -0.5203  -0.4991  -0.4879  -0.4777  -0.4732
 -0.4694  -0.4611  -0.4467  -0.4448  -0.4323  -0.4164  -0.4065  -0.4055
 -0.3942  -0.3682  -0.3641  -0.3637  -0.3626  -0.3612  -0.3598  -0.3444
 -0.3438  -0.3375  -0.3323  -0.3239  -0.3180  -0.2822  -0.2801  -0.2723
 -0.2678
 -- Virtual --
 -0.0682  -0.0677  -0.0631  -0.0525  -0.0473  -0.0236  -0.0127  -0.0100
 -0.0017   0.0035   0.0115   0.0198   0.0223   0.0239   0.0259   0.0320
  0.0374   0.0447   0.0523   0.0571   0.0602   0.0614   0.0649   0.0707
  0.0725   0.0769   0.0801   0.0802   0.0844   0.0863   0.0896   0.0935
  0.0950   0.1012   0.1046   0.1098   0.1116   0.1145   0.1171   0.1172
  0.1226   0.1238   0.1267   0.1321   0.1343   0.1376   0.1414   0.1435
  0.1441   0.1509   0.1535   0.1568   0.1593   0.1668   0.1746   0.1754
  0.1793   0.1816   0.1841   0.1918   0.1921   0.1971   0.1986   0.1996
  0.2052   0.2109   0.2172   0.2209   0.2249   0.2280   0.2303   0.2347
  0.2385   0.2430   0.2479   0.2516   0.2524   0.2555   0.2592   0.2643
  0.2678   0.2704   0.2707   0.2751   0.2802   0.2850   0.2872   0.2895
  0.2903   0.2926   0.2989   0.3039   0.3052   0.3136   0.3318   0.3359
  0.3439   0.3465   0.3632   0.3818   0.4177   0.4248   0.4283   0.4288
  0.4335   0.4388   0.4421   0.4487   0.4530   0.4550   0.4607   0.4609
  0.4685   0.4694   0.4743   0.4803   0.4843   0.4882   0.4907   0.4936
  0.5067   0.5143   0.5209   0.5413   0.5486   0.5587   0.5644   0.5722
  0.5733   0.5758   0.5915   0.5942   0.5980   0.6044   0.6064   0.6099
  0.6182   0.6211   0.6327   0.6433   0.6522   0.6546   0.6613   0.6624
  0.6683   0.6861   0.6893   0.6964   0.7153   0.7377   0.7452   0.7635
  0.7795   0.7871   0.7879   0.7888   0.8192   0.8235   0.8279   0.8306
  0.8346   0.8355   0.8379   0.8413   0.8430   0.8478   0.8495   0.8504
  0.8514   0.8549   0.8583   0.8621   0.8634   0.8743   0.8767   0.8835
  0.8924   0.8986   0.8994   0.9117   0.9125   0.9167   0.9224   0.9315
  0.9351   0.9360   0.9372   0.9396   0.9490   0.9520   0.9574   0.9674
  0.9807   0.9859   0.9961   1.0006   1.0205   1.0298   1.0352   1.0502
  1.0669   1.0708   1.0894   1.0899   1.1005   1.1479   1.1488   1.1710
  1.1809   1.1975   1.2287   1.2440   1.2461   1.2546   1.2593   1.2699
  1.2786   1.2791   1.2825   1.2876   1.2928   1.2957   1.3072   1.3359
  1.3442   1.3795   1.3866   1.3949   1.4342   1.4635   1.4939   1.5215
  1.5312   1.5506   1.5598   1.5737   1.6162   1.6301   1.6461   1.6672
  1.6744   1.6760   1.6932   1.7357   1.7401   1.7525   1.7773   1.7924
  1.8033   1.8112   1.8254   1.8402   1.8450   1.8767   1.8795   1.9149
  1.9237   1.9476   1.9504   1.9737   1.9825   2.0055   2.0888   2.1038
  2.1094   2.1146   2.1222   2.1459   2.2205   2.2236   2.2278   2.2314
  2.2407   2.2499   2.2561   2.2633   2.2753   2.2765   2.2930   2.3160
  2.3322   2.3412   2.3426   2.3803   2.4034   2.4091   2.4152   2.4222
  2.4257   2.4510   2.4622   2.4704   2.4922   2.5194   2.5208   2.5410
  2.5678   2.5740   2.6038   2.6234   2.6325   2.6531   2.6578   2.6873
  2.6945   2.7146   2.7288   2.7389   2.7530   2.7756   2.8177   2.8243
  2.8399   2.8430   2.8651   2.8951   2.9577   2.9902   3.0483   3.0619
  3.0949   3.1106   3.1188   3.1283   3.1375   3.1506   3.1888   3.2172
  3.2295   3.2720   3.3319   3.4235   3.4992   3.5019   3.5306   3.6412
  3.6974   3.7647   3.8622   3.8785   3.9105   4.0723   4.1257   4.2952
  4.7972   4.8163   9.7308   9.7661   9.7793   9.7985   9.8047   9.8101
  9.8374  23.2762  23.5190  23.7639  23.8072  23.8839  23.8941  23.9154
 23.9326  23.9728  24.0291  24.0773  24.1539  25.7641  25.7834  25.7858
 25.8532  25.8615  25.8732  25.9509  26.0840  26.0867  26.0943  26.1774
 26.1867  26.2714  26.3516  26.4422  26.5246  26.5346  26.7473  26.7525
 26.7829  27.0880 215.7213 215.7580 215.7742 215.7947 215.8039 215.8106
215.8448
 --------------------------------------------------------------

          Ground-State Mulliken Net Atomic Charges

     Atom                 Charge (a.u.)
  ----------------------------------------
      1 C                    -1.135839
      2 C                    -1.120281
      3 Cl                    0.637041
      4 C                     0.148190
      5 Cl                    0.631373
      6 C                     0.094172
      7 Cl                    0.680307
      8 C                     0.098363
      9 Cl                    0.631872
     10 C                    -1.159170
     11 Cl                    0.641093
     12 C                     0.643949
     13 C                    -1.246238
     14 H                     0.236486
     15 C                    -0.078851
     16 Cl                    0.593224
     17 C                     0.336590
     18 Cl                    0.516950
     19 C                    -1.042563
     20 H                     0.211286
     21 C                    -0.520088
     22 H                     0.202134
  ----------------------------------------
  Sum of atomic charges =     0.000000

 -----------------------------------------------------------------
                    Cartesian Multipole Moments
 -----------------------------------------------------------------
    Charge (ESU x 10^10)
                -0.0000
    Dipole Moment (Debye)
         X      -0.7415      Y       1.1932      Z      -0.0417
       Tot       1.4055
    Quadrupole Moments (Debye-Ang)
        XX    -165.4819     XY       3.8117     YY    -153.9000
        XZ       2.0768     YZ      -4.5703     ZZ    -158.7545
    Octopole Moments (Debye-Ang^2)
       XXX    -208.2925    XXY      45.2467    XYY     -49.7003
       YYY     101.0460    XXZ      33.4629    XYZ     -12.1088
       YYZ      13.2595    XZZ     -61.7435    YZZ      42.4677
       ZZZ      60.8706
    Hexadecapole Moments (Debye-Ang^3)
      XXXX   -8255.4655   XXXY     352.1722   XXYY   -1551.8952
      XYYY     291.1551   YYYY   -1156.7009   XXXZ    1603.4683
      XXYZ    -173.2336   XYYZ     513.2162   YYYZ    -468.6294
      XXZZ   -2042.0715   XYZZ     132.5280   YYZZ    -870.2647
      XZZZ    1564.6555   YZZZ    -437.1570   ZZZZ   -4050.3717
 -----------------------------------------------------------------
Archival summary:
1\1\november\OPT\ProcedureUnspecified\BasisUnspecified\l7123\taweetha\ThuJan900:32:222020ThuJan900:32:222020\0\\#,OPT,ProcedureUnspecified,BasisUnspecified,\\0,1\Cl\C,1,1.74397\C,2,1.40056,1,119.751\C,2,1.40115,1,118.819,3,179.913,0\C,4,1.40095,2,118.209,1,179.946,0\C,5,1.40056,4,121.348,2,0.136736,0\C,3,1.40151,2,119.421,1,179.938,0\C,4,1.49454,2,120.773,1,-0.289278,0\C,8,1.39351,4,119.874,2,-90.7079,0\H,9,1.08254,8,120.489,4,-0.444693,0\C,9,1.39311,8,120.595,4,179.489,0\C,8,1.39645,4,120.803,2,88.9449,0\H,12,1.08337,8,120.171,4,0.341556,0\C,12,1.38895,8,120.253,4,-179.533,0\H,14,1.08257,12,120.51,8,179.897,0\C,14,1.39394,12,120.42,8,0.0329241,0\Cl,7,1.73577,3,119.984,2,-179.845,0\Cl,3,1.73591,2,120.435,1,0.0258191,0\Cl,6,1.736,5,120.417,4,179.859,0\Cl,5,1.7438,4,118.911,2,-179.91,0\Cl,16,1.74591,14,118.898,12,179.785,0\Cl,11,1.74649,9,118.55,8,-179.826,0\\\@

 Total job time:  11320.96s(wall), 11319.58s(cpu) 
 Thu Jan  9 00:32:22 2020

        *************************************************************
        *                                                           *
        *  Thank you very much for using Q-Chem.  Have a nice day.  *
        *                                                           *
        *************************************************************


 
User input: 2 of 2 
 
                  Welcome to Q-Chem
     A Quantum Leap Into The Future Of Chemistry


 Q-Chem 5.2 (devel), Q-Chem, Inc., Pleasanton, CA (2019)

 Yihan Shao,  Zhengting Gan,  E. Epifanovsky,  A. T. B. Gilbert,  M. Wormit,  
 J. Kussmann,  A. W. Lange,  A. Behn,  Jia Deng,  Xintian Feng,  D. Ghosh,  
 M. Goldey,  P. R. Horn,  L. D. Jacobson,  I. Kaliman,  T. Kus,  A. Landau,  
 Jie Liu,  E. I. Proynov,  R. M. Richard,  R. P. Steele,  E. J. Sundstrom,  
 H. L. Woodcock III,  P. M. Zimmerman,  D. Zuev,  B. Albrecht,  E. Alguire,  
 S. A. Baeppler,  D. Barton,  Z. Benda,  Y. A. Bernard,  E. J. Berquist,  
 K. B. Bravaya,  H. Burton,  D. Casanova,  Chun-Min Chang,  Yunqing Chen,  
 A. Chien,  K. D. Closser,  M. P. Coons,  S. Coriani,  S. Dasgupta,  
 A. L. Dempwolff,  M. Diedenhofen,  Hainam Do,  R. G. Edgar,  Po-Tung Fang,  
 S. Faraji,  S. Fatehi,  Qingguo Feng,  K. D. Fenk,  J. Fosso-Tande,  
 J. Gayvert,  Qinghui Ge,  A. Ghysels,  G. Gidofalvi,  J. Gomes,  
 J. Gonthier,  A. Gunina,  D. Hait,  M. W. D. Hanson-Heine,  
 P. H. P. Harbach,  A. W. Hauser,  M. F. Herbst,  J. E. Herr,  
 E. G. Hohenstein,  Z. C. Holden,  Kerwin Hui,  B. C. Huynh,  T.-C. Jagau,  
 Hyunjun Ji,  B. Kaduk,  K. Khistyaev,  Jaehoon Kim,  P. Klunzinger,  K. Koh,  
 D. Kosenkov,  L. Koulias,  T. Kowalczyk,  C. M. Krauter,  A. Kunitsa,  
 Ka Un Lao,  A. Laurent,  K. V. Lawler,  Joonho Lee,  D. Lefrancois,  
 S. Lehtola,  D. S. Levine,  Yi-Pei Li,  You-Sheng Lin,  Fenglai Liu,  
 E. Livshits,  A. Luenser,  P. Manohar,  E. Mansoor,  S. F. Manzer,  
 Shan-Ping Mao,  Yuezhi Mao,  N. Mardirossian,  A. V. Marenich,  
 T. Markovich,  L. A. Martinez-Martinez,  S. A. Maurer,  N. J. Mayhall,  
 S. C. McKenzie,  J.-M. Mewes,  P. Morgante,  A. F. Morrison,  
 J. W. Mullinax,  K. Nanda,  T. S. Nguyen-Beck,  R. Olivares-Amaya,  
 J. A. Parkhill,  Zheng Pei,  T. M. Perrine,  F. Plasser,  P. Pokhilko,  
 S. Prager,  A. Prociuk,  E. Ramos,  D. R. Rehn,  F. Rob,  M. Scheurer,  
 M. Schneider,  N. Sergueev,  S. M. Sharada,  S. Sharma,  D. W. Small,  
 T. Stauch,  T. Stein,  Yu-Chuan Su,  A. J. W. Thom,  A. Tkatchenko,  
 T. Tsuchimochi,  N. M. Tubman,  L. Vogt,  M. L. Vidal,  O. Vydrov,  
 M. A. Watson,  J. Wenzel,  M. de Wergifosse,  T. A. Wesolowski,  A. White,  
 J. Witte,  A. Yamada,  Jun Yang,  K. Yao,  S. Yeganeh,  S. R. Yost,  
 Zhi-Qiang You,  A. Zech,  Igor Ying Zhang,  Xing Zhang,  Yan Zhao,  
 Ying Zhu,  B. R. Brooks,  G. K. L. Chan,  C. J. Cramer,  M. S. Gordon,  
 W. J. Hehre,  A. Klamt,  M. W. Schmidt,  C. D. Sherrill,  D. G. Truhlar,  
 A. Aspuru-Guzik,  R. Baer,  A. T. Bell,  N. A. Besley,  Jeng-Da Chai,  
 A. E. DePrince, III,  R. A. DiStasio Jr.,  A. Dreuw,  B. D. Dunietz,  
 T. R. Furlani,  Chao-Ping Hsu,  Yousung Jung,  Jing Kong,  D. S. Lambrecht,  
 WanZhen Liang,  C. Ochsenfeld,  V. A. Rassolov,  L. V. Slipchenko,  
 J. E. Subotnik,  T. Van Voorhis,  J. M. Herbert,  A. I. Krylov,  
 P. M. W. Gill,  M. Head-Gordon

 Contributors to earlier versions of Q-Chem not listed above: 
 R. D. Adamson,  B. Austin,  J. Baker,  G. J. O. Beran,  K. Brandhorst,  
 S. T. Brown,  E. F. C. Byrd,  A. K. Chakraborty,  C.-L. Cheng,  
 Siu Hung Chien,  D. M. Chipman,  D. L. Crittenden,  H. Dachsel,  
 R. J. Doerksen,  A. D. Dutoi,  L. Fusti-Molnar,  W. A. Goddard III,  
 A. Golubeva-Zadorozhnaya,  S. R. Gwaltney,  G. Hawkins,  A. Heyden,  
 S. Hirata,  G. Kedziora,  F. J. Keil,  C. Kelley,  Jihan Kim,  R. A. King,  
 R. Z. Khaliullin,  P. P. Korambath,  W. Kurlancheek,  A. M. Lee,  M. S. Lee,  
 S. V. Levchenko,  Ching Yeh Lin,  D. Liotard,  R. C. Lochan,  I. Lotan,  
 P. E. Maslen,  N. Nair,  D. P. O'Neill,  D. Neuhauser,  E. Neuscamman,  
 C. M. Oana,  R. Olson,  B. Peters,  R. Peverati,  P. A. Pieniazek,  
 Y. M. Rhee,  J. Ritchie,  M. A. Rohrdanz,  E. Rosta,  N. J. Russ,  
 H. F. Schaefer III,  N. E. Schultz,  N. Shenvi,  A. C. Simmonett,  A. Sodt,  
 D. Stuck,  K. S. Thanthiriwatte,  V. Vanovschi,  Tao Wang,  A. Warshel,  
 C. F. Williams,  Q. Wu,  X. Xu,  W. Zhang

 Please cite Q-Chem as follows:
 Y. Shao et al., Mol. Phys. 113, 184-215 (2015)
 DOI: 10.1080/00268976.2014.952696

 Q-Chem 5.2.1 for Intel X86 EM64T Linux

 Parts of Q-Chem use Armadillo 8.300.2 (Tropical Shenanigans).
 http://arma.sourceforge.net/

 Q-Chem begins on Thu Jan  9 00:32:22 2020  

Host: 
0

     Scratch files written to /scratch/taweetham/qchem7718//
NAlpha2: 194
NElect   194
Mult     1
The previous job contains 0 fragments, simply inherited here

 Q-Chem warning in module libgen/rem_setup.C, line 2168:

 Setting Thresh to 1e-14


Checking the input file for inconsistencies... 	...done.

--------------------------------------------------------------
User input:
--------------------------------------------------------------

$MOLECULE
READ
$END

$REM
   JOB_TYPE 	FREQUENCY
   BASIS 	6-311++G**
   METHOD	B3LYP
   SCF_GUESS_ALWAYS     TRUE
   S2THRESH     15
   THRESH       15
   MEM_TOTAL    10000
$END

--------------------------------------------------------------
 ----------------------------------------------------------------
             Standard Nuclear Orientation (Angstroms)
    I     Atom           X                Y                Z
 ----------------------------------------------------------------
    1      C       0.3536468383     0.0039697317     0.2077006176
    2      C       1.0739736923     1.2039324755     0.1454445644
    3      Cl      0.2068882472     2.7137385478     0.2428050612
    4      C       2.4675988596     1.2107954412     0.0064574164
    5      Cl      3.3356868615     2.7121233043    -0.0718282631
    6      C       3.1594960554    -0.0055948477    -0.0719538690
    7      Cl      4.8862628264    -0.0099162109    -0.2484807711
    8      C       2.4588169816    -1.2177548161    -0.0092293853
    9      Cl      3.3142690875    -2.7251412623    -0.1059554552
   10      C       1.0652990428    -1.2005002492     0.1300133088
   11      Cl      0.1846205948    -2.7037831351     0.2073193736
   12      C      -1.1343165684     0.0053046398     0.3477852350
   13      C      -1.9385788062     0.0315330647    -0.7899065799
   14      H      -1.4937895964     0.0582341958    -1.7764841911
   15      C      -3.3270751190     0.0224652342    -0.6770398185
   16      Cl     -4.2834826560     0.0518142702    -2.1380782454
   17      C      -3.9223369605    -0.0119416854     0.5870409686
   18      Cl     -5.6575001660    -0.0289939797     0.7797019744
   19      C      -3.1179288444    -0.0349132942     1.7252305350
   20      H      -3.5871168631    -0.0614010899     2.7004846771
   21      C      -1.7339154539    -0.0267442275     1.6085519184
   22      H      -1.1218333702    -0.0474479929     2.5022075783
 ----------------------------------------------------------------
 Molecular Point Group                 C1    NOp =  1
 Largest Abelian Subgroup              C1    NOp =  1
 Nuclear Repulsion Energy =        2319.82005230 hartrees
 There are       97 alpha and       97 beta electrons
 Requested basis set is 6-311++G(d,p)
 There are 178 shells and 495 basis functions

 Total QAlloc Memory Limit  10000 MB
 Mega-Array Size       188 MB
 MEM_STATIC part       192 MB
 A cutoff of  1.0D-15 yielded  11491 shell pairs
 There are     98800 function pairs (    106154 Cartesian)
 Smallest overlap matrix eigenvalue = 1.14E-07
 Linear dependence detected in AO basis
 Number of orthogonalized atomic orbitals = 490
 Maximum deviation from orthogonality = 7.430E-10
 Guess from superposition of atomic densities
 Warning:  Energy on first SCF cycle will be non-variational
 SAD guess density has 194.000000 electrons

 -----------------------------------------------------------------------
  General SCF calculation program by
  Eric Jon Sundstrom, Paul Horn, Yuezhi Mao, Dmitri Zuev, Alec White,
  David Stuck, Shaama M.S., Shane Yost, Joonho Lee, David Small,
  Daniel Levine, Susi Lehtola, Hugh Burton, Evgeny Epifanovsky,
  Bang C. Huynh
 -----------------------------------------------------------------------
 Exchange:     0.2000 Hartree-Fock + 0.0800 Slater + 0.7200 B88
 Correlation:  0.1900 VWN1RPA + 0.8100 LYP
 Using SG-1 standard quadrature grid
 A restricted SCF calculation will be
 performed using DIIS
 SCF converges when DIIS error is below 1.0e-08
 ---------------------------------------
  Cycle       Energy         DIIS error
 ---------------------------------------
    1   -3685.2055871830      2.73e-02  
    2   -3680.6283658851      1.90e-03  
    3   -3680.5341253573      2.47e-03  
    4   -3680.7214723289      7.51e-04  
    5   -3680.7381399290      2.94e-04  
    6   -3680.7406179901      8.60e-05  
    7   -3680.7408173657      2.62e-05  
    8   -3680.7408354598      1.06e-05  
    9   -3680.7408388285      2.58e-06  
   10   -3680.7408390065      8.86e-07  
   11   -3680.7408390292      1.68e-07  
   12   -3680.7408390299      8.63e-08  
   13   -3680.7408390304      3.01e-08  
   14   -3680.7408390302      9.70e-09  Convergence criterion met
 ---------------------------------------
 SCF time:   CPU 807.27s  wall 807.00s 
 SCF   energy in the final basis set =    -3680.7408390302
 Total energy in the final basis set =    -3680.7408390302

 --------------------------------------------------------------

                    Orbital Energies (a.u.)
 --------------------------------------------------------------

 Alpha MOs
 -- Occupied --
********-101.5854-101.5853-101.5836-101.5835-101.5720-101.5719 -10.2903
-10.2874 -10.2874 -10.2859 -10.2859 -10.2674 -10.2668 -10.2465 -10.2266
-10.2154 -10.2137 -10.2111  -9.5010  -9.5001  -9.5000  -9.4983  -9.4982
 -9.4866  -9.4865  -7.2659  -7.2651  -7.2650  -7.2633  -7.2632  -7.2558
 -7.2550  -7.2549  -7.2548  -7.2539  -7.2538  -7.2533  -7.2532  -7.2523
 -7.2522  -7.2513  -7.2513  -7.2415  -7.2414  -7.2409  -7.2407  -0.9754
 -0.9371  -0.9298  -0.9193  -0.8844  -0.8777  -0.8757  -0.8639  -0.8434
 -0.7943  -0.7707  -0.7506  -0.7429  -0.6640  -0.6480  -0.6371  -0.6137
 -0.5659  -0.5533  -0.5276  -0.5203  -0.4991  -0.4879  -0.4777  -0.4732
 -0.4694  -0.4611  -0.4467  -0.4448  -0.4323  -0.4164  -0.4065  -0.4055
 -0.3942  -0.3682  -0.3641  -0.3637  -0.3627  -0.3612  -0.3598  -0.3444
 -0.3437  -0.3376  -0.3323  -0.3239  -0.3180  -0.2821  -0.2801  -0.2723
 -0.2678
 -- Virtual --
 -0.0682  -0.0677  -0.0631  -0.0524  -0.0473  -0.0236  -0.0127  -0.0100
 -0.0017   0.0035   0.0115   0.0198   0.0223   0.0240   0.0259   0.0320
  0.0376   0.0448   0.0523   0.0573   0.0601   0.0615   0.0650   0.0708
  0.0725   0.0769   0.0801   0.0802   0.0843   0.0865   0.0897   0.0935
  0.0950   0.1013   0.1046   0.1099   0.1117   0.1145   0.1171   0.1172
  0.1227   0.1239   0.1267   0.1321   0.1341   0.1378   0.1415   0.1437
  0.1439   0.1510   0.1537   0.1572   0.1593   0.1670   0.1751   0.1754
  0.1794   0.1813   0.1843   0.1919   0.1922   0.1969   0.1989   0.1995
  0.2052   0.2110   0.2173   0.2202   0.2249   0.2277   0.2308   0.2346
  0.2383   0.2428   0.2477   0.2515   0.2530   0.2552   0.2593   0.2646
  0.2679   0.2702   0.2706   0.2753   0.2800   0.2851   0.2873   0.2892
  0.2903   0.2926   0.2987   0.3041   0.3050   0.3138   0.3319   0.3362
  0.3439   0.3469   0.3632   0.3820   0.4177   0.4245   0.4282   0.4288
  0.4337   0.4389   0.4426   0.4488   0.4532   0.4550   0.4608   0.4609
  0.4685   0.4694   0.4742   0.4802   0.4838   0.4883   0.4908   0.4936
  0.5069   0.5150   0.5209   0.5414   0.5486   0.5587   0.5643   0.5724
  0.5734   0.5760   0.5917   0.5941   0.5980   0.6046   0.6065   0.6098
  0.6177   0.6214   0.6327   0.6432   0.6525   0.6547   0.6614   0.6626
  0.6685   0.6862   0.6893   0.6969   0.7152   0.7378   0.7453   0.7635
  0.7795   0.7871   0.7880   0.7888   0.8193   0.8236   0.8279   0.8307
  0.8346   0.8355   0.8380   0.8412   0.8431   0.8479   0.8495   0.8505
  0.8513   0.8551   0.8583   0.8621   0.8635   0.8743   0.8767   0.8835
  0.8923   0.8986   0.8995   0.9117   0.9125   0.9168   0.9223   0.9315
  0.9353   0.9360   0.9373   0.9396   0.9490   0.9520   0.9574   0.9674
  0.9807   0.9858   0.9962   1.0005   1.0205   1.0298   1.0353   1.0501
  1.0669   1.0707   1.0893   1.0899   1.1005   1.1479   1.1488   1.1712
  1.1808   1.1976   1.2287   1.2440   1.2461   1.2546   1.2592   1.2699
  1.2786   1.2793   1.2825   1.2874   1.2927   1.2957   1.3073   1.3359
  1.3442   1.3796   1.3865   1.3949   1.4342   1.4635   1.4939   1.5216
  1.5313   1.5506   1.5597   1.5738   1.6162   1.6301   1.6461   1.6673
  1.6744   1.6761   1.6932   1.7357   1.7401   1.7525   1.7773   1.7924
  1.8033   1.8112   1.8254   1.8402   1.8450   1.8767   1.8794   1.9149
  1.9237   1.9476   1.9504   1.9738   1.9825   2.0055   2.0888   2.1038
  2.1093   2.1146   2.1222   2.1459   2.2205   2.2236   2.2278   2.2314
  2.2407   2.2498   2.2561   2.2634   2.2753   2.2765   2.2930   2.3160
  2.3322   2.3413   2.3426   2.3804   2.4034   2.4092   2.4153   2.4218
  2.4259   2.4510   2.4622   2.4705   2.4922   2.5195   2.5208   2.5410
  2.5679   2.5740   2.6038   2.6235   2.6326   2.6531   2.6578   2.6873
  2.6946   2.7147   2.7288   2.7389   2.7530   2.7757   2.8177   2.8244
  2.8399   2.8430   2.8650   2.8952   2.9577   2.9902   3.0482   3.0619
  3.0948   3.1106   3.1188   3.1283   3.1376   3.1505   3.1888   3.2172
  3.2295   3.2720   3.3319   3.4235   3.4992   3.5018   3.5306   3.6412
  3.6974   3.7647   3.8623   3.8785   3.9105   4.0723   4.1257   4.2952
  4.7972   4.8163   9.7309   9.7662   9.7792   9.7985   9.8048   9.8100
  9.8373  23.2762  23.5191  23.7639  23.8071  23.8840  23.8942  23.9153
 23.9326  23.9728  24.0292  24.0774  24.1540  25.7643  25.7835  25.7858
 25.8532  25.8615  25.8732  25.9508  26.0841  26.0869  26.0943  26.1777
 26.1867  26.2713  26.3514  26.4423  26.5248  26.5343  26.7472  26.7524
 26.7831  27.0879 215.7213 215.7580 215.7741 215.7947 215.8039 215.8105
215.8447
 --------------------------------------------------------------

          Ground-State Mulliken Net Atomic Charges

     Atom                 Charge (a.u.)
  ----------------------------------------
      1 C                    -1.140732
      2 C                    -1.105185
      3 Cl                    0.632326
      4 C                     0.149916
      5 Cl                    0.631597
      6 C                     0.083672
      7 Cl                    0.680396
      8 C                     0.101110
      9 Cl                    0.631517
     10 C                    -1.145422
     11 Cl                    0.636302
     12 C                     0.648429
     13 C                    -1.245669
     14 H                     0.236831
     15 C                    -0.075303
     16 Cl                    0.592689
     17 C                     0.337862
     18 Cl                    0.516958
     19 C                    -1.047029
     20 H                     0.211103
     21 C                    -0.533481
     22 H                     0.202113
  ----------------------------------------
  Sum of atomic charges =     0.000000

 -----------------------------------------------------------------
                    Cartesian Multipole Moments
 -----------------------------------------------------------------
    Charge (ESU x 10^10)
                -0.0000
    Dipole Moment (Debye)
         X       0.7523      Y      -0.0212      Z       1.1900
       Tot       1.4080
    Quadrupole Moments (Debye-Ang)
        XX    -166.1408     XY       0.0848     YY    -159.3958
        XZ      -3.9171     YZ      -0.1739     ZZ    -151.5968
    Octopole Moments (Debye-Ang^2)
       XXX      58.0946    XXY      -0.3763    XYY       8.3094
       YYY       0.0794    XXZ       8.6850    XYZ       0.3963
       YYZ      -4.0761    XZZ      -8.4003    YZZ      -0.2854
       ZZZ       3.8717
    Hexadecapole Moments (Debye-Ang^3)
      XXXX   -9884.9900   XXXY       1.8239   XXYY   -2055.5208
      XYYY      -0.2232   YYYY   -2498.2593   XXXZ     -34.7160
      XXYZ      -0.9671   XYYZ       2.7238   YYYZ       1.5863
      XXZZ   -1758.3450   XYZZ       0.5596   YYZZ    -595.9656
      XZZZ      -4.4251   YZZZ      -1.7344   ZZZZ    -828.4471
 -----------------------------------------------------------------
 Calculating MO derivatives via CPSCF
    1     0    69    0.0179273  
    2     0    69    0.0051828  
    3     0    69    0.0007001  
    4     0    69    0.0000789  
    5    55    14    0.0000062  
    6    69     0    0.0000003  Converged
 Time for AOints: 1414.1 s (CPU) 1414.1 s (wall)
 ------------------------------------------------------------------------------
                     AOints        : Timing summary (seconds)
 ------------------------------------------------------------------------------
     job step          cpu (% of tot)      sys (% of tot)     wall (% of tot)
 ------------------------------------------------------------------------------
  AOints            0.1414E+04 ( 9.9)   0.8000E-05 ( 2.0)   0.1414E+04 ( 9.9)
 ------------------------------------------------------------------------------
   Grand Totals     0.1434E+05          0.3940E-03          0.1435E+05
 ------------------------------------------------------------------------------
 Polarizability Matrix (a.u.)
            1           2           3
    1-320.5670343  -0.2543130   3.8656720
    2  -0.2543130-216.7696355   0.4277625
    3   3.8656720   0.4277625-163.5767635
 Calculating analytic Hessian of the SCF energy

 Direct stationary perturbation theory relativistic correction:

 rels  =       5.538117099834
 relv  =     -21.409753634263
 rel2e =       5.932006047721
 E_rel =      -9.939630486709

 Hessian of the SCF Energy
            1           2           3           4           5           6
    1   0.6291871   0.0010934  -0.0434310  -0.1645286  -0.1154374   0.0093062
    2   0.0010934   0.6145102   0.0022313  -0.0568087  -0.2346876   0.0044751
    3  -0.0434310   0.0022313   0.1726425   0.0098311   0.0104154  -0.0591359
    4  -0.1645286  -0.0568087   0.0098311   0.5830571   0.0466949  -0.0463582
    5  -0.1154374  -0.2346876   0.0104154   0.0466949   0.5266775  -0.0024151
    6   0.0093062   0.0044751  -0.0591359  -0.0463582  -0.0024151   0.1161478
    7   0.0047025  -0.0000377  -0.0000452  -0.0692448   0.0510791   0.0050569
    8   0.0190687  -0.0408939  -0.0022449   0.0546365  -0.1305644  -0.0056411
    9   0.0000882  -0.0003119   0.0044156   0.0051817  -0.0052791  -0.0233926
   10  -0.0237430  -0.0746324   0.0021837  -0.2930876   0.0294663   0.0237793
   11  -0.0243019   0.0307203   0.0024971  -0.0322359  -0.0956205   0.0031481
   12   0.0026732   0.0074996   0.0036297   0.0235138  -0.0031047  -0.0571979
   13  -0.0031324   0.0041645   0.0006944  -0.0200642  -0.0329120   0.0021678
   14   0.0001894   0.0027664  -0.0000363  -0.0122125  -0.0178021   0.0011058
   15   0.0006637  -0.0004179   0.0035590   0.0021681   0.0031287   0.0029029
   16   0.0007796  -0.0002369   0.0001380  -0.0263680   0.0231613   0.0031710
   17  -0.0002351  -0.0657942  -0.0004160   0.0802391   0.0319119  -0.0077806
   18   0.0000236  -0.0004434   0.0020302   0.0034869  -0.0021918   0.0031663
   19  -0.0016672   0.0000091   0.0000663   0.0038952   0.0024754  -0.0000011
   20   0.0000057   0.0003931   0.0000087  -0.0008552  -0.0032806   0.0000374
   21   0.0000609   0.0000085  -0.0011055  -0.0000590  -0.0002888   0.0035824
   22  -0.0229493   0.0749389   0.0031077  -0.0535393  -0.0296389   0.0053348
   23   0.0245862   0.0300774  -0.0021934  -0.0292002  -0.0166586   0.0027893
   24   0.0029103  -0.0071506   0.0034515   0.0052482   0.0028277   0.0007808
   25  -0.0031406  -0.0041299   0.0006319   0.0003357   0.0000551  -0.0001548
   26  -0.0001687   0.0027930   0.0000246  -0.0000617  -0.0000631   0.0000015
   27   0.0006571   0.0004094   0.0035742  -0.0001092   0.0000039  -0.0009362
   28  -0.1629450   0.0558973   0.0106230   0.0635706   0.0279383  -0.0054057
   29   0.1145600  -0.2353089  -0.0126363  -0.0288551  -0.0629550   0.0022857
   30   0.0110393  -0.0067103  -0.0594956  -0.0058220  -0.0031843   0.0072506
   31   0.0045178  -0.0003404  -0.0000622  -0.0010103   0.0018546   0.0004828
   32  -0.0193773  -0.0408654   0.0016288   0.0049358   0.0013175  -0.0004837
   33  -0.0001667  -0.0002856   0.0044730   0.0004991  -0.0001918   0.0034959
   34  -0.2127386   0.0002613   0.0120429  -0.0206362  -0.0124583   0.0024229
   35   0.0000977  -0.0749975   0.0005258  -0.0269387   0.0034996   0.0026314
   36   0.0122237   0.0005265  -0.0806965   0.0021401   0.0009856   0.0038325
   37  -0.0281907   0.0005901  -0.0244885  -0.0003444   0.0033153  -0.0008284
   38   0.0002804   0.0032715  -0.0000902   0.0000868  -0.0013577   0.0007214
   39  -0.0034495  -0.0001201   0.0071483   0.0020960   0.0003582  -0.0005487
   40   0.0010872   0.0000382  -0.0004153   0.0001743  -0.0003499  -0.0000051
   41  -0.0000987  -0.0039960  -0.0001297  -0.0006961   0.0005857  -0.0000688
   42   0.0014015  -0.0001457   0.0007989  -0.0004192  -0.0001086   0.0001008
   43   0.0007881   0.0000489  -0.0029961  -0.0005097   0.0002680   0.0003823
   44   0.0001281   0.0068760   0.0001585   0.0010667  -0.0003107   0.0008352
   45  -0.0035517   0.0002146  -0.0022977   0.0001905  -0.0000094  -0.0001051
   46   0.0000651   0.0000275  -0.0011939  -0.0002284   0.0004713   0.0000666
   47  -0.0000160   0.0001124   0.0000082   0.0000747   0.0000053  -0.0001814
   48   0.0004925   0.0000092  -0.0004687  -0.0001684   0.0004215   0.0000272
   49  -0.0008917   0.0000021  -0.0002473   0.0003392  -0.0000397   0.0000289
   50  -0.0000292  -0.0010188   0.0000618  -0.0003075   0.0002754  -0.0006018
   51   0.0003294   0.0000347  -0.0019607  -0.0000861   0.0001040   0.0004037
   52   0.0014841   0.0000108  -0.0000110  -0.0004987   0.0004209   0.0000291
   53   0.0000134  -0.0005200  -0.0000237  -0.0000483  -0.0000226   0.0000579
   54  -0.0002041  -0.0000207   0.0002366   0.0000547  -0.0000433   0.0000037
   55   0.0019457  -0.0001021   0.0026731  -0.0006317   0.0004532  -0.0003135
   56  -0.0000272   0.0064277   0.0002319   0.0010552  -0.0003405   0.0000421
   57   0.0021490   0.0002892  -0.0042684   0.0003727  -0.0007006  -0.0000024
   58  -0.0001373  -0.0000351   0.0011485  -0.0002180   0.0002846   0.0000137
   59   0.0000059   0.0001143   0.0000156   0.0000551   0.0001632   0.0000677
   60  -0.0000992   0.0000034   0.0000702   0.0000096  -0.0000449  -0.0000171
   61  -0.0215487  -0.0007675   0.0295525  -0.0006685   0.0032305   0.0007992
   62  -0.0003685   0.0034878   0.0000341   0.0000027  -0.0012952  -0.0012653
   63   0.0082780   0.0000050   0.0025557  -0.0021622  -0.0008659  -0.0003596
   64   0.0010556   0.0000024   0.0001978   0.0002063  -0.0003228   0.0000257
   65   0.0000263  -0.0034667  -0.0000705  -0.0006267   0.0005249   0.0002392
   66  -0.0014002  -0.0000993   0.0008285   0.0003813   0.0001858   0.0000024
            7           8           9          10          11          12
    1   0.0047025   0.0190687   0.0000882  -0.0237430  -0.0243019   0.0026732
    2  -0.0000377  -0.0408939  -0.0003119  -0.0746324   0.0307203   0.0074996
    3  -0.0000452  -0.0022449   0.0044156   0.0021837   0.0024971   0.0036297
    4  -0.0692448   0.0546365   0.0051817  -0.2930876  -0.0322359   0.0235138
    5   0.0510791  -0.1305644  -0.0052791   0.0294663  -0.0956205  -0.0031047
    6   0.0050569  -0.0056411  -0.0233926   0.0237793   0.0031481  -0.0571979
    7   0.0981290  -0.0777437  -0.0092472  -0.0203420   0.0328605   0.0026169
    8  -0.0777437   0.1902704   0.0085368   0.0109309  -0.0175785  -0.0012482
    9  -0.0092472   0.0085368   0.0127437   0.0024041  -0.0033991   0.0029008
   10  -0.0203420   0.0109309   0.0024041   0.5809836  -0.0372762  -0.0480271
   11   0.0328605  -0.0175785  -0.0033991  -0.0372762   0.5384187   0.0073452
   12   0.0026169  -0.0012482   0.0029008  -0.0480271   0.0073452   0.1121846
   13  -0.0081490  -0.0037520   0.0007711  -0.0712427  -0.0563598   0.0046849
   14   0.0039363   0.0031676  -0.0003866  -0.0561146  -0.1357307   0.0045677
   15   0.0008332   0.0004194  -0.0008307   0.0048049   0.0046359  -0.0229835
   16  -0.0022130  -0.0007904   0.0005788  -0.1431786   0.1159345   0.0099669
   17  -0.0043318   0.0018540   0.0004378   0.0538657  -0.2458011  -0.0071324
   18   0.0005370   0.0000712   0.0034810   0.0097108  -0.0133947  -0.0541273
   19  -0.0012835   0.0006506   0.0001447  -0.0377488   0.0028354   0.0042342
   20   0.0012461  -0.0001736  -0.0001246   0.0229946  -0.0003037  -0.0023975
   21   0.0001595  -0.0000715   0.0001556   0.0043635  -0.0003287   0.0030233
   22   0.0005584   0.0006511  -0.0001683   0.0614887  -0.0277776  -0.0060357
   23   0.0003208   0.0001620  -0.0000338   0.0269411  -0.0548472  -0.0029789
   24  -0.0001345  -0.0000434  -0.0007829  -0.0056412   0.0022735   0.0039317
   25  -0.0004323   0.0009224   0.0000457  -0.0011163  -0.0016476   0.0004756
   26   0.0009607  -0.0014689  -0.0001075  -0.0044571   0.0011918   0.0004624
   27   0.0000403  -0.0000980  -0.0000906   0.0004342   0.0001633   0.0034562
   28  -0.0010690  -0.0049216   0.0004309  -0.0531411   0.0293993   0.0056145
   29  -0.0018401   0.0013691   0.0001559   0.0298399  -0.0171153  -0.0031080
   30   0.0004403   0.0004096   0.0035096   0.0057279  -0.0030760   0.0006944
   31   0.0003443   0.0001223  -0.0000133   0.0005467  -0.0003179  -0.0001483
   32  -0.0001423  -0.0019560  -0.0000023  -0.0006409   0.0001704   0.0000594
   33  -0.0000163  -0.0000174   0.0001911  -0.0001860   0.0000584  -0.0007865
   34  -0.0023403   0.0024556  -0.0001022   0.0010111  -0.0013388   0.0004291
   35  -0.0039268  -0.0027325   0.0002255  -0.0011907  -0.0036208  -0.0000585
   36  -0.0001043  -0.0002415  -0.0022160   0.0004698   0.0000186   0.0055125
   37   0.0002593  -0.0010636  -0.0009330  -0.0000070   0.0002310   0.0009528
   38  -0.0016067  -0.0006518  -0.0003815   0.0003162  -0.0000465   0.0004754
   39   0.0001219   0.0004160   0.0001055  -0.0001552  -0.0000068  -0.0002463
   40  -0.0001076   0.0000959  -0.0000831  -0.0001177  -0.0000820   0.0000244
   41   0.0001975  -0.0001397   0.0000004  -0.0000505  -0.0001077   0.0001231
   42   0.0000022  -0.0000725   0.0000082  -0.0000621  -0.0001730  -0.0000530
   43   0.0005080   0.0001988   0.0003958  -0.0001213  -0.0001864   0.0000793
   44   0.0000283   0.0000370  -0.0001753  -0.0001567   0.0002520  -0.0008734
   45   0.0001436  -0.0001202  -0.0003112  -0.0001696  -0.0002747   0.0001190
   46   0.0000381  -0.0001846  -0.0000552   0.0000956   0.0001856   0.0000656
   47  -0.0000100  -0.0000397   0.0000279  -0.0000087   0.0000015   0.0000986
   48  -0.0000325  -0.0001597  -0.0000107   0.0001227   0.0002337  -0.0000012
   49  -0.0000415  -0.0000807   0.0000200  -0.0000933  -0.0003358   0.0000083
   50   0.0002669   0.0000429   0.0000589   0.0001238  -0.0000787   0.0005446
   51   0.0000475  -0.0000116   0.0003920   0.0000646   0.0000889   0.0000257
   52  -0.0000809  -0.0001764   0.0000087   0.0001643   0.0002376  -0.0000146
   53  -0.0000143   0.0000139  -0.0000070  -0.0000088  -0.0000025  -0.0000440
   54   0.0000124   0.0000186  -0.0000097  -0.0000209  -0.0000323  -0.0000225
   55   0.0002963   0.0000548  -0.0004576  -0.0000764   0.0000294  -0.0000668
   56   0.0000003   0.0000625   0.0000224  -0.0000557   0.0002140  -0.0000936
   57  -0.0002296   0.0003148  -0.0002221  -0.0000168  -0.0000204   0.0001918
   58   0.0000673  -0.0001100   0.0000147   0.0000201   0.0000288  -0.0000534
   59   0.0000158  -0.0001444  -0.0000143  -0.0000140   0.0000172   0.0000259
   60   0.0000086   0.0000122  -0.0000035   0.0000032   0.0000055  -0.0000038
   61   0.0004717  -0.0010647   0.0008967  -0.0002122   0.0001832  -0.0009959
   62  -0.0014147  -0.0004188   0.0007320   0.0002088  -0.0000365  -0.0000662
   63  -0.0002430  -0.0002911  -0.0000028   0.0001815   0.0000546  -0.0001556
   64  -0.0000703   0.0000999   0.0000787  -0.0000886  -0.0000638   0.0000084
   65   0.0001554  -0.0002179   0.0000253  -0.0000793  -0.0000955  -0.0000953
   66   0.0000325   0.0000617  -0.0000293   0.0000469   0.0001754  -0.0000792
           13          14          15          16          17          18
    1  -0.0031324   0.0001894   0.0006637   0.0007796  -0.0002351   0.0000236
    2   0.0041645   0.0027664  -0.0004179  -0.0002369  -0.0657942  -0.0004434
    3   0.0006944  -0.0000363   0.0035590   0.0001380  -0.0004160   0.0020302
    4  -0.0200642  -0.0122125   0.0021681  -0.0263680   0.0802391   0.0034869
    5  -0.0329120  -0.0178021   0.0031287   0.0231613   0.0319119  -0.0021918
    6   0.0021678   0.0011058   0.0029029   0.0031710  -0.0077806   0.0031663
    7  -0.0081490   0.0039363   0.0008332  -0.0022130  -0.0043318   0.0005370
    8  -0.0037520   0.0031676   0.0004194  -0.0007904   0.0018540   0.0000712
    9   0.0007711  -0.0003866  -0.0008307   0.0005788   0.0004378   0.0034810
   10  -0.0712427  -0.0561146   0.0048049  -0.1431786   0.0538657   0.0097108
   11  -0.0563598  -0.1357307   0.0046359   0.1159345  -0.2458011  -0.0133947
   12   0.0046849   0.0045677  -0.0229835   0.0099669  -0.0071324  -0.0541273
   13   0.1020300   0.0799841  -0.0088870   0.0012372   0.0001929   0.0002109
   14   0.0799841   0.1954403  -0.0064936  -0.0200558  -0.0393204   0.0017590
   15  -0.0088870  -0.0064936   0.0119304   0.0000202  -0.0002836   0.0033729
   16   0.0012372  -0.0200558   0.0000202   0.5078746   0.0007775  -0.0408452
   17   0.0001929  -0.0393204  -0.0002836   0.0007775   0.6068372   0.0033370
   18   0.0002109   0.0017590   0.0033729  -0.0408452   0.0033370   0.1111402
   19   0.0004210   0.0009853  -0.0000473  -0.1657146   0.0003308   0.0146271
   20   0.0091977  -0.0059190  -0.0009799   0.0003145  -0.0389227  -0.0001546
   21  -0.0000529  -0.0001505  -0.0008508   0.0148058  -0.0001591  -0.0240691
   22  -0.0010679   0.0044732   0.0004887  -0.1444321  -0.0547874   0.0091114
   23   0.0016599   0.0011494  -0.0002021  -0.1168661  -0.2450472   0.0108410
   24   0.0004921  -0.0004943   0.0034432   0.0085222   0.0045823  -0.0537605
   25   0.0003938  -0.0003042  -0.0000186   0.0014359  -0.0005253   0.0001886
   26   0.0002839  -0.0017506  -0.0000464   0.0197691  -0.0393359  -0.0022987
   27  -0.0000140   0.0000210   0.0002680   0.0002721  -0.0002396   0.0033203
   28   0.0003342   0.0000650  -0.0001063  -0.0271801  -0.0798814   0.0024680
   29  -0.0000520  -0.0000620   0.0000112  -0.0227880   0.0325949   0.0025706
   30  -0.0001506   0.0000188  -0.0009401   0.0029019   0.0081393   0.0032875
   31  -0.0004494  -0.0009716   0.0000301  -0.0021838   0.0043534   0.0005947
   32  -0.0009313  -0.0014560   0.0000844   0.0008012   0.0018248  -0.0001010
   33   0.0000360   0.0000882  -0.0000843   0.0005825  -0.0004815   0.0034785
   34   0.0002326   0.0006290  -0.0000071  -0.0008414  -0.0000003  -0.0000476
   35  -0.0013010  -0.0004595   0.0001476  -0.0000145  -0.0010664  -0.0000020
   36  -0.0000174  -0.0000526   0.0001842  -0.0000421   0.0000131  -0.0013149
   37  -0.0001666  -0.0002043   0.0001035   0.0003199   0.0000068  -0.0002673
   38  -0.0001916   0.0000476  -0.0000881  -0.0000172   0.0001271   0.0000047
   39   0.0002148   0.0001779  -0.0000180   0.0000467   0.0000181   0.0000753
   40   0.0000309   0.0000448   0.0000049  -0.0000700  -0.0000054  -0.0000182
   41  -0.0000667  -0.0000896  -0.0000001   0.0000002  -0.0000526   0.0000015
   42   0.0000226   0.0000481  -0.0000062  -0.0000793  -0.0000056  -0.0000057
   43   0.0000934   0.0000992  -0.0000567  -0.0001302   0.0000114   0.0000379
   44   0.0002165   0.0000113   0.0000641   0.0000098   0.0001077  -0.0000262
   45   0.0003060   0.0003067   0.0000025  -0.0004218  -0.0000058  -0.0000134
   46  -0.0001392  -0.0001703   0.0000192   0.0002081  -0.0000016  -0.0000665
   47   0.0000001   0.0000166  -0.0000084  -0.0000043  -0.0000361   0.0000039
   48  -0.0001839  -0.0002007   0.0000211   0.0002589  -0.0000017  -0.0000339
   49   0.0002256   0.0002579  -0.0000223  -0.0003428  -0.0000003   0.0000183
   50  -0.0001001  -0.0000039  -0.0000510  -0.0000024  -0.0000308   0.0000318
   51  -0.0000973  -0.0001041  -0.0000352   0.0001333   0.0000044   0.0000291
   52  -0.0002957  -0.0003059   0.0000266   0.0003817  -0.0000024  -0.0000372
   53  -0.0000035  -0.0000060   0.0000042   0.0000035   0.0000058  -0.0000027
   54   0.0000378   0.0000410  -0.0000029  -0.0000528  -0.0000001   0.0000112
   55  -0.0000342  -0.0000656   0.0000508   0.0000917  -0.0000081   0.0000162
   56   0.0001791   0.0000577   0.0000048   0.0000002   0.0000419  -0.0000114
   57   0.0000115   0.0000193   0.0000193   0.0000234  -0.0000012  -0.0000926
   58  -0.0000462  -0.0000517  -0.0000008   0.0000425  -0.0000006  -0.0000004
   59  -0.0000075  -0.0000149  -0.0000072   0.0000004  -0.0000313   0.0000022
   60   0.0000051   0.0000029   0.0000014  -0.0000132  -0.0000004  -0.0000017
   61  -0.0002372  -0.0002465  -0.0000575   0.0003560  -0.0000084   0.0002253
   62  -0.0001342   0.0000450   0.0000682   0.0000155   0.0001829   0.0000013
   63  -0.0002330  -0.0001866   0.0000472  -0.0000400  -0.0000005   0.0000575
   64   0.0000257   0.0000385  -0.0000107  -0.0000512   0.0000051   0.0000240
   65  -0.0000676  -0.0000869   0.0000097  -0.0000008  -0.0000509   0.0000003
   66  -0.0000193  -0.0000508  -0.0000004   0.0000861  -0.0000068  -0.0000252
           19          20          21          22          23          24
    1  -0.0016672   0.0000057   0.0000609  -0.0229493   0.0245862   0.0029103
    2   0.0000091   0.0003931   0.0000085   0.0749389   0.0300774  -0.0071506
    3   0.0000663   0.0000087  -0.0011055   0.0031077  -0.0021934   0.0034515
    4   0.0038952  -0.0008552  -0.0000590  -0.0535393  -0.0292002   0.0052482
    5   0.0024754  -0.0032806  -0.0002888  -0.0296389  -0.0166586   0.0028277
    6  -0.0000011   0.0000374   0.0035824   0.0053348   0.0027893   0.0007808
    7  -0.0012835   0.0012461   0.0001595   0.0005584   0.0003208  -0.0001345
    8   0.0006506  -0.0001736  -0.0000715   0.0006511   0.0001620  -0.0000434
    9   0.0001447  -0.0001246   0.0001556  -0.0001683  -0.0000338  -0.0007829
   10  -0.0377488   0.0229946   0.0043635   0.0614887   0.0269411  -0.0056412
   11   0.0028354  -0.0003037  -0.0003287  -0.0277776  -0.0548472   0.0022735
   12   0.0042342  -0.0023975   0.0030233  -0.0060357  -0.0029789   0.0039317
   13   0.0004210   0.0091977  -0.0000529  -0.0010679   0.0016599   0.0004921
   14   0.0009853  -0.0059190  -0.0001505   0.0044732   0.0011494  -0.0004943
   15  -0.0000473  -0.0009799  -0.0008508   0.0004887  -0.0002021   0.0034432
   16  -0.1657146   0.0003145   0.0148058  -0.1444321  -0.1168661   0.0085222
   17   0.0003308  -0.0389227  -0.0001591  -0.0547874  -0.2450472   0.0045823
   18   0.0146271  -0.0001546  -0.0240691   0.0091114   0.0108410  -0.0537605
   19   0.2375961  -0.0004921  -0.0233358  -0.0378711  -0.0025857   0.0041996
   20  -0.0004921   0.0574461   0.0003906  -0.0227918  -0.0001191   0.0023349
   21  -0.0233358   0.0003906   0.0132441   0.0040606   0.0002472   0.0030194
   22  -0.0378711  -0.0227918   0.0040606   0.5811269   0.0375627  -0.0476481
   23  -0.0025857  -0.0001191   0.0002472   0.0375627   0.5381076  -0.0015433
   24   0.0041996   0.0023349   0.0030194  -0.0476481  -0.0015433   0.1119747
   25   0.0003594  -0.0091814  -0.0001723  -0.0702013   0.0556442   0.0054296
   26  -0.0010295  -0.0057764   0.0000851   0.0554041  -0.1363836  -0.0059779
   27  -0.0000584   0.0008933  -0.0008471   0.0055431  -0.0060261  -0.0230613
   28   0.0038679   0.0008014  -0.0000439  -0.2930204   0.0337083   0.0240062
   29  -0.0025386  -0.0032725   0.0002037  -0.0280077  -0.0956616   0.0023875
   30  -0.0000325  -0.0001279   0.0036018   0.0234535  -0.0038719  -0.0572176
   31  -0.0012941  -0.0012401   0.0001442  -0.0206740  -0.0328525   0.0021781
   32  -0.0006405  -0.0001642   0.0000644  -0.0109140  -0.0172598   0.0009719
   33   0.0001426   0.0001198   0.0001572   0.0023031   0.0031367   0.0029594
   34   0.0006568  -0.0000030  -0.0000573   0.0010049   0.0013352   0.0004328
   35   0.0000018   0.0001339  -0.0000064   0.0011684  -0.0036393  -0.0000338
   36  -0.0000135   0.0000004   0.0001059   0.0004358  -0.0001215   0.0054997
   37  -0.0005102   0.0000009   0.0000940  -0.0000061  -0.0002368   0.0009552
   38  -0.0000087  -0.0000262   0.0000050  -0.0002658  -0.0000460  -0.0004967
   39   0.0002912  -0.0000001  -0.0000606  -0.0001788  -0.0000142  -0.0002687
   40   0.0000830  -0.0000001  -0.0000020  -0.0001015   0.0000900   0.0000192
   41  -0.0000027  -0.0000186  -0.0000003   0.0000525  -0.0001165  -0.0001152
   42   0.0000991  -0.0000011  -0.0000032  -0.0000481   0.0001670  -0.0000619
   43   0.0001656  -0.0000020  -0.0000242  -0.0001418   0.0001760   0.0000768
   44  -0.0000010   0.0000544  -0.0000001   0.0001600   0.0002470   0.0009037
   45   0.0003826   0.0000011  -0.0000248  -0.0001389   0.0002987   0.0001830
   46  -0.0002776   0.0000009   0.0000327   0.0000941  -0.0001852   0.0000603
   47   0.0000053  -0.0000029  -0.0000007   0.0000027   0.0000105  -0.0001022
   48  -0.0003231   0.0000001   0.0000353   0.0001210  -0.0002343  -0.0000085
   49   0.0003926  -0.0000005  -0.0000352  -0.0000937   0.0003412   0.0000164
   50   0.0000046  -0.0000451  -0.0000015  -0.0001335  -0.0000661  -0.0006059
   51  -0.0001421  -0.0000013   0.0000096   0.0000404  -0.0000966   0.0000051
   52  -0.0004257   0.0000017   0.0000454   0.0001629  -0.0002355  -0.0000228
   53  -0.0000042  -0.0000046   0.0000006   0.0000132  -0.0000080   0.0000520
   54   0.0000559  -0.0000005  -0.0000074  -0.0000167   0.0000323  -0.0000124
   55  -0.0000862   0.0000015   0.0000087  -0.0000670  -0.0000256  -0.0000823
   56  -0.0000075   0.0000483  -0.0000016   0.0000609   0.0002026   0.0001083
   57   0.0001075   0.0000009   0.0000162  -0.0000077   0.0000373   0.0001778
   58  -0.0000867   0.0000004   0.0000082   0.0000209  -0.0000300  -0.0000540
   59  -0.0000017  -0.0000060  -0.0000001   0.0000159   0.0000140  -0.0000306
   60   0.0000052  -0.0000002  -0.0000011   0.0000031  -0.0000054  -0.0000063
   61  -0.0005446   0.0000011   0.0000125  -0.0001937  -0.0001972  -0.0009648
   62   0.0000129  -0.0000245   0.0000053  -0.0002627  -0.0000305   0.0000397
   63  -0.0003069   0.0000010   0.0000014   0.0001690  -0.0000600  -0.0001710
   64   0.0000730  -0.0000004  -0.0000134  -0.0001011   0.0000594  -0.0000007
   65   0.0000013  -0.0000159  -0.0000012   0.0000772  -0.0000857   0.0001106
   66  -0.0000958  -0.0000004   0.0000177   0.0000629  -0.0001783  -0.0000696
           25          26          27          28          29          30
    1  -0.0031406  -0.0001687   0.0006571  -0.1629450   0.1145600   0.0110393
    2  -0.0041299   0.0027930   0.0004094   0.0558973  -0.2353089  -0.0067103
    3   0.0006319   0.0000246   0.0035742   0.0106230  -0.0126363  -0.0594956
    4   0.0003357  -0.0000617  -0.0001092   0.0635706  -0.0288551  -0.0058220
    5   0.0000551  -0.0000631   0.0000039   0.0279383  -0.0629550  -0.0031843
    6  -0.0001548   0.0000015  -0.0009362  -0.0054057   0.0022857   0.0072506
    7  -0.0004323   0.0009607   0.0000403  -0.0010690  -0.0018401   0.0004403
    8   0.0009224  -0.0014689  -0.0000980  -0.0049216   0.0013691   0.0004096
    9   0.0000457  -0.0001075  -0.0000906   0.0004309   0.0001559   0.0035096
   10  -0.0011163  -0.0044571   0.0004342  -0.0531411   0.0298399   0.0057279
   11  -0.0016476   0.0011918   0.0001633   0.0293993  -0.0171153  -0.0030760
   12   0.0004756   0.0004624   0.0034562   0.0056145  -0.0031080   0.0006944
   13   0.0003938   0.0002839  -0.0000140   0.0003342  -0.0000520  -0.0001506
   14  -0.0003042  -0.0017506   0.0000210   0.0000650  -0.0000620   0.0000188
   15  -0.0000186  -0.0000464   0.0002680  -0.0001063   0.0000112  -0.0009401
   16   0.0014359   0.0197691   0.0002721  -0.0271801  -0.0227880   0.0029019
   17  -0.0005253  -0.0393359  -0.0002396  -0.0798814   0.0325949   0.0081393
   18   0.0001886  -0.0022987   0.0033203   0.0024680   0.0025706   0.0032875
   19   0.0003594  -0.0010295  -0.0000584   0.0038679  -0.0025386  -0.0000325
   20  -0.0091814  -0.0057764   0.0008933   0.0008014  -0.0032725  -0.0001279
   21  -0.0001723   0.0000851  -0.0008471  -0.0000439   0.0002037   0.0036018
   22  -0.0702013   0.0554041   0.0055431  -0.2930204  -0.0280077   0.0234535
   23   0.0556442  -0.1363836  -0.0060261   0.0337083  -0.0956616  -0.0038719
   24   0.0054296  -0.0059779  -0.0230613   0.0240062   0.0023875  -0.0572176
   25   0.1004952  -0.0790276  -0.0098964  -0.0196903   0.0329031   0.0025830
   26  -0.0790276   0.1962213   0.0088215   0.0122001  -0.0181027  -0.0013800
   27  -0.0098964   0.0088215   0.0120944   0.0022999  -0.0034136   0.0028507
   28  -0.0196903   0.0122001   0.0022999   0.5827252  -0.0464314  -0.0468731
   29   0.0329031  -0.0181027  -0.0034136  -0.0464314   0.5268064   0.0080597
   30   0.0025830  -0.0013800   0.0028507  -0.0468731   0.0080597   0.1163511
   31  -0.0081272  -0.0038503   0.0007696  -0.0702882  -0.0517813   0.0043221
   32   0.0038206   0.0031590  -0.0003738  -0.0552619  -0.1298106   0.0042715
   33   0.0008267   0.0004240  -0.0008343   0.0043218   0.0038662  -0.0232899
   34   0.0002187  -0.0006291  -0.0000051  -0.0207573   0.0127000   0.0022282
   35   0.0013016  -0.0004650  -0.0001600   0.0271461   0.0033567  -0.0027241
   36  -0.0000117   0.0000470   0.0001799   0.0024385  -0.0010311   0.0038550
   37  -0.0001633   0.0002080   0.0001037  -0.0004704  -0.0033493  -0.0007924
   38   0.0001845   0.0000553   0.0000897  -0.0002230  -0.0012615  -0.0006839
   39   0.0002263  -0.0001737  -0.0000193   0.0021281  -0.0004640  -0.0005433
   40   0.0000298  -0.0000462   0.0000061   0.0001523   0.0003534   0.0000006
   41   0.0000686  -0.0000888  -0.0000032   0.0006923   0.0005412   0.0000482
   42   0.0000253  -0.0000542  -0.0000061  -0.0003767   0.0001682   0.0001030
   43   0.0000881  -0.0001026  -0.0000571  -0.0004650  -0.0002416   0.0003480
   44  -0.0002326   0.0000201  -0.0000706  -0.0010778  -0.0002670  -0.0007924
   45   0.0002944  -0.0003049  -0.0000056   0.0000990  -0.0000233  -0.0001367
   46  -0.0001377   0.0001704   0.0000222  -0.0002374  -0.0004665   0.0000607
   47   0.0000061   0.0000101   0.0000087  -0.0000713   0.0000160   0.0001725
   48  -0.0001812   0.0001999   0.0000237  -0.0001736  -0.0004041   0.0000263
   49   0.0002227  -0.0002598  -0.0000264   0.0003467   0.0000284   0.0000552
   50   0.0001088  -0.0000099   0.0000642   0.0003285   0.0002718   0.0005689
   51  -0.0000987   0.0001007  -0.0000301  -0.0000176  -0.0000653   0.0004226
   52  -0.0002941   0.0003095   0.0000312  -0.0005075  -0.0004245   0.0000142
   53  -0.0000028   0.0000003  -0.0000054   0.0000375  -0.0000295  -0.0000589
   54   0.0000379  -0.0000422  -0.0000048   0.0000580   0.0000465  -0.0000036
   55  -0.0000244   0.0000720   0.0000531  -0.0006905  -0.0004965  -0.0003564
   56  -0.0001781   0.0000563  -0.0000105  -0.0010885  -0.0004073  -0.0000329
   57   0.0000018  -0.0000154   0.0000210   0.0002688   0.0006769   0.0000042
   58  -0.0000451   0.0000526  -0.0000003  -0.0002130  -0.0002864   0.0000120
   59   0.0000075  -0.0000134   0.0000073  -0.0000574   0.0001625  -0.0000670
   60   0.0000058  -0.0000039   0.0000016   0.0000074   0.0000545  -0.0000176
   61  -0.0002336   0.0002404  -0.0000559  -0.0005357  -0.0031593   0.0007968
   62   0.0001445   0.0000395  -0.0000710   0.0001493  -0.0014440   0.0012888
   63  -0.0002221   0.0001931   0.0000474  -0.0021880   0.0007831  -0.0002956
   64   0.0000258  -0.0000388  -0.0000099   0.0002129   0.0003240   0.0000464
   65   0.0000623  -0.0000885  -0.0000104   0.0006484   0.0005754  -0.0002664
   66  -0.0000167   0.0000454  -0.0000019   0.0004234  -0.0001267  -0.0000154
           31          32          33          34          35          36
    1   0.0045178  -0.0193773  -0.0001667  -0.2127386   0.0000977   0.0122237
    2  -0.0003404  -0.0408654  -0.0002856   0.0002613  -0.0749975   0.0005265
    3  -0.0000622   0.0016288   0.0044730   0.0120429   0.0005258  -0.0806965
    4  -0.0010103   0.0049358   0.0004991  -0.0206362  -0.0269387   0.0021401
    5   0.0018546   0.0013175  -0.0001918  -0.0124583   0.0034996   0.0009856
    6   0.0004828  -0.0004837   0.0034959   0.0024229   0.0026314   0.0038325
    7   0.0003443  -0.0001423  -0.0000163  -0.0023403  -0.0039268  -0.0001043
    8   0.0001223  -0.0019560  -0.0000174   0.0024556  -0.0027325  -0.0002415
    9  -0.0000133  -0.0000023   0.0001911  -0.0001022   0.0002255  -0.0022160
   10   0.0005467  -0.0006409  -0.0001860   0.0010111  -0.0011907   0.0004698
   11  -0.0003179   0.0001704   0.0000584  -0.0013388  -0.0036208   0.0000186
   12  -0.0001483   0.0000594  -0.0007865   0.0004291  -0.0000585   0.0055125
   13  -0.0004494  -0.0009313   0.0000360   0.0002326  -0.0013010  -0.0000174
   14  -0.0009716  -0.0014560   0.0000882   0.0006290  -0.0004595  -0.0000526
   15   0.0000301   0.0000844  -0.0000843  -0.0000071   0.0001476   0.0001842
   16  -0.0021838   0.0008012   0.0005825  -0.0008414  -0.0000145  -0.0000421
   17   0.0043534   0.0018248  -0.0004815  -0.0000003  -0.0010664   0.0000131
   18   0.0005947  -0.0001010   0.0034785  -0.0000476  -0.0000020  -0.0013149
   19  -0.0012941  -0.0006405   0.0001426   0.0006568   0.0000018  -0.0000135
   20  -0.0012401  -0.0001642   0.0001198  -0.0000030   0.0001339   0.0000004
   21   0.0001442   0.0000644   0.0001572  -0.0000573  -0.0000064   0.0001059
   22  -0.0206740  -0.0109140   0.0023031   0.0010049   0.0011684   0.0004358
   23  -0.0328525  -0.0172598   0.0031367   0.0013352  -0.0036393  -0.0001215
   24   0.0021781   0.0009719   0.0029594   0.0004328  -0.0000338   0.0054997
   25  -0.0081272   0.0038206   0.0008267   0.0002187   0.0013016  -0.0000117
   26  -0.0038503   0.0031590   0.0004240  -0.0006291  -0.0004650   0.0000470
   27   0.0007696  -0.0003738  -0.0008343  -0.0000051  -0.0001600   0.0001799
   28  -0.0702882  -0.0552619   0.0043218  -0.0207573   0.0271461   0.0024385
   29  -0.0517813  -0.1298106   0.0038662   0.0127000   0.0033567  -0.0010311
   30   0.0043221   0.0042715  -0.0232899   0.0022282  -0.0027241   0.0038550
   31   0.0996605   0.0784988  -0.0082107  -0.0024333   0.0040567  -0.0000697
   32   0.0784988   0.1895552  -0.0061082  -0.0023747  -0.0029820   0.0003057
   33  -0.0082107  -0.0061082   0.0125716  -0.0000548  -0.0002832  -0.0022054
   34  -0.0024333  -0.0023747  -0.0000548   0.6355203  -0.0003311   0.0023611
   35   0.0040567  -0.0029820  -0.0002832  -0.0003311   0.1798320  -0.0122596
   36  -0.0000697   0.0003057  -0.0022054   0.0023611  -0.0122596   0.6431899
   37   0.0003876   0.0009392  -0.0009404  -0.1820992   0.0014839  -0.0596227
   38   0.0015581  -0.0005683   0.0003485   0.0026314  -0.0611224   0.0049400
   39   0.0002099  -0.0004334   0.0000808  -0.1246645   0.0048326  -0.2584141
   40  -0.0001016  -0.0001074  -0.0000769   0.0101498   0.0004503  -0.0172580
   41  -0.0001587  -0.0001717   0.0000392  -0.0001986   0.0036104   0.0003560
   42  -0.0000234   0.0000539  -0.0000025   0.0112417   0.0005218  -0.0173402
   43   0.0004096  -0.0001042   0.0004100  -0.0372458   0.0016020  -0.0768454
   44  -0.0000708   0.0000296   0.0001839   0.0003425   0.0069524  -0.0010043
   45   0.0001867   0.0000726  -0.0003119  -0.0200968  -0.0008047   0.0421301
   46   0.0000398   0.0001772  -0.0000516  -0.0022237  -0.0001566   0.0052781
   47   0.0000140  -0.0000480  -0.0000270  -0.0000426   0.0047172   0.0000432
   48  -0.0000331   0.0001451  -0.0000037   0.0007051   0.0000318   0.0032944
   49  -0.0000496   0.0000995   0.0000208   0.0014390   0.0001603  -0.0060782
   50  -0.0002736   0.0000526  -0.0000682   0.0001870  -0.0061474   0.0016105
   51  -0.0000698   0.0001176   0.0004103  -0.0052881   0.0015155  -0.0736854
   52  -0.0000782   0.0001757   0.0000089  -0.0019018  -0.0000652   0.0010787
   53   0.0000128   0.0000158   0.0000085  -0.0000072  -0.0006059  -0.0000503
   54   0.0000136  -0.0000233  -0.0000092   0.0000516  -0.0000341   0.0013376
   55   0.0004344  -0.0001694  -0.0004807  -0.0197987  -0.0020141   0.0816342
   56   0.0000446   0.0000860  -0.0000437  -0.0009126   0.0088234  -0.0000795
   57  -0.0001935  -0.0003676  -0.0002403   0.0335832  -0.0002847   0.0238056
   58   0.0000719   0.0001120   0.0000139  -0.0051260  -0.0000213  -0.0002888
   59  -0.0000188  -0.0001419   0.0000145  -0.0000314   0.0066721   0.0001320
   60   0.0000086  -0.0000211  -0.0000024  -0.0004085   0.0001227   0.0019072
   61   0.0003413   0.0012001   0.0009439  -0.1524142  -0.0012359   0.0399941
   62   0.0015688  -0.0005928  -0.0007955  -0.0026522  -0.0629234   0.0052676
   63  -0.0001146   0.0002242  -0.0000367   0.1025203   0.0056195  -0.2814357
   64  -0.0000644  -0.0000957   0.0000752   0.0103214  -0.0002746   0.0122914
   65  -0.0002078  -0.0001940   0.0000141   0.0004405   0.0031639   0.0005972
   66  -0.0000017  -0.0000852  -0.0000094  -0.0172916   0.0004777  -0.0175332
           37          38          39          40          41          42
    1  -0.0281907   0.0002804  -0.0034495   0.0010872  -0.0000987   0.0014015
    2   0.0005901   0.0032715  -0.0001201   0.0000382  -0.0039960  -0.0001457
    3  -0.0244885  -0.0000902   0.0071483  -0.0004153  -0.0001297   0.0007989
    4  -0.0003444   0.0000868   0.0020960   0.0001743  -0.0006961  -0.0004192
    5   0.0033153  -0.0013577   0.0003582  -0.0003499   0.0005857  -0.0001086
    6  -0.0008284   0.0007214  -0.0005487  -0.0000051  -0.0000688   0.0001008
    7   0.0002593  -0.0016067   0.0001219  -0.0001076   0.0001975   0.0000022
    8  -0.0010636  -0.0006518   0.0004160   0.0000959  -0.0001397  -0.0000725
    9  -0.0009330  -0.0003815   0.0001055  -0.0000831   0.0000004   0.0000082
   10  -0.0000070   0.0003162  -0.0001552  -0.0001177  -0.0000505  -0.0000621
   11   0.0002310  -0.0000465  -0.0000068  -0.0000820  -0.0001077  -0.0001730
   12   0.0009528   0.0004754  -0.0002463   0.0000244   0.0001231  -0.0000530
   13  -0.0001666  -0.0001916   0.0002148   0.0000309  -0.0000667   0.0000226
   14  -0.0002043   0.0000476   0.0001779   0.0000448  -0.0000896   0.0000481
   15   0.0001035  -0.0000881  -0.0000180   0.0000049  -0.0000001  -0.0000062
   16   0.0003199  -0.0000172   0.0000467  -0.0000700   0.0000002  -0.0000793
   17   0.0000068   0.0001271   0.0000181  -0.0000054  -0.0000526  -0.0000056
   18  -0.0002673   0.0000047   0.0000753  -0.0000182   0.0000015  -0.0000057
   19  -0.0005102  -0.0000087   0.0002912   0.0000830  -0.0000027   0.0000991
   20   0.0000009  -0.0000262  -0.0000001  -0.0000001  -0.0000186  -0.0000011
   21   0.0000940   0.0000050  -0.0000606  -0.0000020  -0.0000003  -0.0000032
   22  -0.0000061  -0.0002658  -0.0001788  -0.0001015   0.0000525  -0.0000481
   23  -0.0002368  -0.0000460  -0.0000142   0.0000900  -0.0001165   0.0001670
   24   0.0009552  -0.0004967  -0.0002687   0.0000192  -0.0001152  -0.0000619
   25  -0.0001633   0.0001845   0.0002263   0.0000298   0.0000686   0.0000253
   26   0.0002080   0.0000553  -0.0001737  -0.0000462  -0.0000888  -0.0000542
   27   0.0001037   0.0000897  -0.0000193   0.0000061  -0.0000032  -0.0000061
   28  -0.0004704  -0.0002230   0.0021281   0.0001523   0.0006923  -0.0003767
   29  -0.0033493  -0.0012615  -0.0004640   0.0003534   0.0005412   0.0001682
   30  -0.0007924  -0.0006839  -0.0005433   0.0000006   0.0000482   0.0001030
   31   0.0003876   0.0015581   0.0002099  -0.0001016  -0.0001587  -0.0000234
   32   0.0009392  -0.0005683  -0.0004334  -0.0001074  -0.0001717   0.0000539
   33  -0.0009404   0.0003485   0.0000808  -0.0000769   0.0000392  -0.0000025
   34  -0.1820992   0.0026314  -0.1246645   0.0101498  -0.0001986   0.0112417
   35   0.0014839  -0.0611224   0.0048326   0.0004503   0.0036104   0.0005218
   36  -0.0596227   0.0049400  -0.2584141  -0.0172580   0.0003560  -0.0173402
   37   0.6637731   0.0027317  -0.0295627  -0.1048093  -0.0028725   0.1092852
   38   0.0027317   0.1306559  -0.0154238  -0.0029012  -0.0354562   0.0069767
   39  -0.0295627  -0.0154238   0.7281240   0.1068942   0.0069529  -0.2925690
   40  -0.1048093  -0.0029012   0.1068942   0.1104516   0.0030989  -0.1135825
   41  -0.0028725  -0.0354562   0.0069529   0.0030989   0.0244096  -0.0076519
   42   0.1092852   0.0069767  -0.2925690  -0.1135825  -0.0076519   0.3088980
   43  -0.3135812  -0.0027048   0.0627666  -0.0102881  -0.0000525  -0.0021019
   44  -0.0012714  -0.0619400   0.0015209  -0.0007196   0.0030312   0.0000702
   45  -0.0044477   0.0012704  -0.1146052   0.0287714   0.0002462   0.0000611
   46  -0.0248857   0.0007533  -0.0376047   0.0009062   0.0000387  -0.0013154
   47   0.0002292   0.0044830   0.0002241  -0.0000008  -0.0025995  -0.0000957
   48  -0.0140538   0.0003607  -0.0130204   0.0005778  -0.0000921   0.0012875
   49  -0.0180166  -0.0008319   0.0277577  -0.0041911  -0.0000418  -0.0000286
   50  -0.0021427   0.0097955  -0.0002417  -0.0000189   0.0055317   0.0001160
   51   0.0823220  -0.0000851   0.0261097  -0.0009964   0.0000775   0.0010906
   52   0.0025004  -0.0001116   0.0038449  -0.0011950   0.0000045  -0.0002972
   53   0.0000561   0.0037601   0.0002395  -0.0000360   0.0001473  -0.0000053
   54  -0.0015723   0.0001999  -0.0045663   0.0010684  -0.0000012   0.0002816
   55  -0.0541975   0.0004324  -0.0252086  -0.0008166   0.0000568  -0.0006600
   56   0.0004208  -0.0052509   0.0001245   0.0000132  -0.0010299  -0.0000427
   57  -0.0245083   0.0000914  -0.0136778  -0.0006200  -0.0000349   0.0004576
   58  -0.0008369   0.0000230  -0.0008140   0.0000482  -0.0000001   0.0000762
   59  -0.0000015  -0.0010839  -0.0000425   0.0000016  -0.0003556  -0.0000079
   60  -0.0007442  -0.0000356   0.0003076   0.0000419  -0.0000079  -0.0000351
   61   0.0615483  -0.0000423   0.0119437  -0.0018783   0.0000483  -0.0037812
   62   0.0010543   0.0106223   0.0018543   0.0000618   0.0061214   0.0002172
   63  -0.0346436   0.0015447  -0.0597370  -0.0034364   0.0002353  -0.0021809
   64  -0.0005050  -0.0000893   0.0030937   0.0005639  -0.0000192   0.0006222
   65  -0.0001321   0.0059935   0.0002071   0.0000194   0.0002438   0.0000251
   66   0.0035838   0.0002527  -0.0036619  -0.0009153   0.0000250  -0.0008237
           43          44          45          46          47          48
    1   0.0007881   0.0001281  -0.0035517   0.0000651  -0.0000160   0.0004925
    2   0.0000489   0.0068760   0.0002146   0.0000275   0.0001124   0.0000092
    3  -0.0029961   0.0001585  -0.0022977  -0.0011939   0.0000082  -0.0004687
    4  -0.0005097   0.0010667   0.0001905  -0.0002284   0.0000747  -0.0001684
    5   0.0002680  -0.0003107  -0.0000094   0.0004713   0.0000053   0.0004215
    6   0.0003823   0.0008352  -0.0001051   0.0000666  -0.0001814   0.0000272
    7   0.0005080   0.0000283   0.0001436   0.0000381  -0.0000100  -0.0000325
    8   0.0001988   0.0000370  -0.0001202  -0.0001846  -0.0000397  -0.0001597
    9   0.0003958  -0.0001753  -0.0003112  -0.0000552   0.0000279  -0.0000107
   10  -0.0001213  -0.0001567  -0.0001696   0.0000956  -0.0000087   0.0001227
   11  -0.0001864   0.0002520  -0.0002747   0.0001856   0.0000015   0.0002337
   12   0.0000793  -0.0008734   0.0001190   0.0000656   0.0000986  -0.0000012
   13   0.0000934   0.0002165   0.0003060  -0.0001392   0.0000001  -0.0001839
   14   0.0000992   0.0000113   0.0003067  -0.0001703   0.0000166  -0.0002007
   15  -0.0000567   0.0000641   0.0000025   0.0000192  -0.0000084   0.0000211
   16  -0.0001302   0.0000098  -0.0004218   0.0002081  -0.0000043   0.0002589
   17   0.0000114   0.0001077  -0.0000058  -0.0000016  -0.0000361  -0.0000017
   18   0.0000379  -0.0000262  -0.0000134  -0.0000665   0.0000039  -0.0000339
   19   0.0001656  -0.0000010   0.0003826  -0.0002776   0.0000053  -0.0003231
   20  -0.0000020   0.0000544   0.0000011   0.0000009  -0.0000029   0.0000001
   21  -0.0000242  -0.0000001  -0.0000248   0.0000327  -0.0000007   0.0000353
   22  -0.0001418   0.0001600  -0.0001389   0.0000941   0.0000027   0.0001210
   23   0.0001760   0.0002470   0.0002987  -0.0001852   0.0000105  -0.0002343
   24   0.0000768   0.0009037   0.0001830   0.0000603  -0.0001022  -0.0000085
   25   0.0000881  -0.0002326   0.0002944  -0.0001377   0.0000061  -0.0001812
   26  -0.0001026   0.0000201  -0.0003049   0.0001704   0.0000101   0.0001999
   27  -0.0000571  -0.0000706  -0.0000056   0.0000222   0.0000087   0.0000237
   28  -0.0004650  -0.0010778   0.0000990  -0.0002374  -0.0000713  -0.0001736
   29  -0.0002416  -0.0002670  -0.0000233  -0.0004665   0.0000160  -0.0004041
   30   0.0003480  -0.0007924  -0.0001367   0.0000607   0.0001725   0.0000263
   31   0.0004096  -0.0000708   0.0001867   0.0000398   0.0000140  -0.0000331
   32  -0.0001042   0.0000296   0.0000726   0.0001772  -0.0000480   0.0001451
   33   0.0004100   0.0001839  -0.0003119  -0.0000516  -0.0000270  -0.0000037
   34  -0.0372458   0.0003425  -0.0200968  -0.0022237  -0.0000426   0.0007051
   35   0.0016020   0.0069524  -0.0008047  -0.0001566   0.0047172   0.0000318
   36  -0.0768454  -0.0010043   0.0421301   0.0052781   0.0000432   0.0032944
   37  -0.3135812  -0.0012714  -0.0044477  -0.0248857   0.0002292  -0.0140538
   38  -0.0027048  -0.0619400   0.0012704   0.0007533   0.0044830   0.0003607
   39   0.0627666   0.0015209  -0.1146052  -0.0376047   0.0002241  -0.0130204
   40  -0.0102881  -0.0007196   0.0287714   0.0009062  -0.0000008   0.0005778
   41  -0.0000525   0.0030312   0.0002462   0.0000387  -0.0025995  -0.0000921
   42  -0.0021019   0.0000702   0.0000611  -0.0013154  -0.0000957   0.0012875
   43   0.5928522   0.0039221  -0.0508793  -0.0766815   0.0007528  -0.0540261
   44   0.0039221   0.1219230  -0.0106633   0.0009024  -0.0235012   0.0020070
   45  -0.0508793  -0.0106633   0.5455262  -0.0579880   0.0019802  -0.1243926
   46  -0.0766815   0.0009024  -0.0579880   0.1024527  -0.0014111   0.0883148
   47   0.0007528  -0.0235012   0.0019802  -0.0014111   0.0117236  -0.0033430
   48  -0.0540261   0.0020070  -0.1243926   0.0883148  -0.0033430   0.1756688
   49  -0.1340007  -0.0030944   0.1114376  -0.0011114   0.0005871  -0.0257252
   50  -0.0015577  -0.0654638   0.0055594  -0.0000344   0.0036083   0.0007752
   51   0.0468695   0.0053122  -0.2647452  -0.0005381   0.0009022  -0.0348846
   52  -0.0338795  -0.0002977   0.0015270   0.0021029   0.0000034   0.0005561
   53  -0.0009232   0.0034078   0.0001509  -0.0001348  -0.0010874   0.0000755
   54   0.0266951   0.0002956  -0.0020135   0.0061057   0.0001062  -0.0037335
   55   0.0617887   0.0011266  -0.0387334  -0.0004049  -0.0001650   0.0067452
   56  -0.0002212   0.0102021   0.0014387  -0.0000420   0.0036194   0.0001626
   57   0.0155993   0.0016116  -0.0541148   0.0010959   0.0001461  -0.0014555
   58  -0.0015061   0.0000083  -0.0022140   0.0000126   0.0000349  -0.0014093
   59   0.0000437   0.0053696   0.0001497  -0.0000019   0.0001761   0.0000192
   60  -0.0031536   0.0001542  -0.0015946   0.0000159   0.0000289  -0.0010046
   61  -0.0473468  -0.0009694   0.0344351   0.0001771   0.0000160  -0.0015149
   62  -0.0010431  -0.0064565   0.0005584   0.0000529  -0.0005667   0.0000059
   63   0.0355127   0.0005069  -0.0234872  -0.0021866   0.0000247  -0.0013860
   64  -0.0007931  -0.0000212   0.0008564   0.0001353   0.0000034  -0.0000684
   65   0.0000200  -0.0005818  -0.0000428   0.0000089  -0.0006187  -0.0000118
   66   0.0009709  -0.0000166   0.0001436  -0.0001385  -0.0000167   0.0000198
           49          50          51          52          53          54
    1  -0.0008917  -0.0000292   0.0003294   0.0014841   0.0000134  -0.0002041
    2   0.0000021  -0.0010188   0.0000347   0.0000108  -0.0005200  -0.0000207
    3  -0.0002473   0.0000618  -0.0019607  -0.0000110  -0.0000237   0.0002366
    4   0.0003392  -0.0003075  -0.0000861  -0.0004987  -0.0000483   0.0000547
    5  -0.0000397   0.0002754   0.0001040   0.0004209  -0.0000226  -0.0000433
    6   0.0000289  -0.0006018   0.0004037   0.0000291   0.0000579   0.0000037
    7  -0.0000415   0.0002669   0.0000475  -0.0000809  -0.0000143   0.0000124
    8  -0.0000807   0.0000429  -0.0000116  -0.0001764   0.0000139   0.0000186
    9   0.0000200   0.0000589   0.0003920   0.0000087  -0.0000070  -0.0000097
   10  -0.0000933   0.0001238   0.0000646   0.0001643  -0.0000088  -0.0000209
   11  -0.0003358  -0.0000787   0.0000889   0.0002376  -0.0000025  -0.0000323
   12   0.0000083   0.0005446   0.0000257  -0.0000146  -0.0000440  -0.0000225
   13   0.0002256  -0.0001001  -0.0000973  -0.0002957  -0.0000035   0.0000378
   14   0.0002579  -0.0000039  -0.0001041  -0.0003059  -0.0000060   0.0000410
   15  -0.0000223  -0.0000510  -0.0000352   0.0000266   0.0000042  -0.0000029
   16  -0.0003428  -0.0000024   0.0001333   0.0003817   0.0000035  -0.0000528
   17  -0.0000003  -0.0000308   0.0000044  -0.0000024   0.0000058  -0.0000001
   18   0.0000183   0.0000318   0.0000291  -0.0000372  -0.0000027   0.0000112
   19   0.0003926   0.0000046  -0.0001421  -0.0004257  -0.0000042   0.0000559
   20  -0.0000005  -0.0000451  -0.0000013   0.0000017  -0.0000046  -0.0000005
   21  -0.0000352  -0.0000015   0.0000096   0.0000454   0.0000006  -0.0000074
   22  -0.0000937  -0.0001335   0.0000404   0.0001629   0.0000132  -0.0000167
   23   0.0003412  -0.0000661  -0.0000966  -0.0002355  -0.0000080   0.0000323
   24   0.0000164  -0.0006059   0.0000051  -0.0000228   0.0000520  -0.0000124
   25   0.0002227   0.0001088  -0.0000987  -0.0002941  -0.0000028   0.0000379
   26  -0.0002598  -0.0000099   0.0001007   0.0003095   0.0000003  -0.0000422
   27  -0.0000264   0.0000642  -0.0000301   0.0000312  -0.0000054  -0.0000048
   28   0.0003467   0.0003285  -0.0000176  -0.0005075   0.0000375   0.0000580
   29   0.0000284   0.0002718  -0.0000653  -0.0004245  -0.0000295   0.0000465
   30   0.0000552   0.0005689   0.0004226   0.0000142  -0.0000589  -0.0000036
   31  -0.0000496  -0.0002736  -0.0000698  -0.0000782   0.0000128   0.0000136
   32   0.0000995   0.0000526   0.0001176   0.0001757   0.0000158  -0.0000233
   33   0.0000208  -0.0000682   0.0004103   0.0000089   0.0000085  -0.0000092
   34   0.0014390   0.0001870  -0.0052881  -0.0019018  -0.0000072   0.0000516
   35   0.0001603  -0.0061474   0.0015155  -0.0000652  -0.0006059  -0.0000341
   36  -0.0060782   0.0016105  -0.0736854   0.0010787  -0.0000503   0.0013376
   37  -0.0180166  -0.0021427   0.0823220   0.0025004   0.0000561  -0.0015723
   38  -0.0008319   0.0097955  -0.0000851  -0.0001116   0.0037601   0.0001999
   39   0.0277577  -0.0002417   0.0261097   0.0038449   0.0002395  -0.0045663
   40  -0.0041911  -0.0000189  -0.0009964  -0.0011950  -0.0000360   0.0010684
   41  -0.0000418   0.0055317   0.0000775   0.0000045   0.0001473  -0.0000012
   42  -0.0000286   0.0001160   0.0010906  -0.0002972  -0.0000053   0.0002816
   43  -0.1340007  -0.0015577   0.0468695  -0.0338795  -0.0009232   0.0266951
   44  -0.0030944  -0.0654638   0.0053122  -0.0002977   0.0034078   0.0002956
   45   0.1114376   0.0055594  -0.2647452   0.0015270   0.0001509  -0.0020135
   46  -0.0011114  -0.0000344  -0.0005381   0.0021029  -0.0001348   0.0061057
   47   0.0005871   0.0036083   0.0009022   0.0000034  -0.0010874   0.0001062
   48  -0.0257252   0.0007752  -0.0348846   0.0005561   0.0000755  -0.0037335
   49   0.5149768   0.0019245   0.0126342  -0.1590762  -0.0011163   0.0112720
   50   0.0019245   0.1215231  -0.0122494  -0.0011773  -0.0231247   0.0005560
   51   0.0126342  -0.0122494   0.6223956   0.0150510   0.0005600  -0.0411855
   52  -0.1590762  -0.0011773   0.0150510   0.2314545   0.0018828  -0.0195634
   53  -0.0011163  -0.0231247   0.0005600   0.0018828   0.0115843  -0.0009965
   54   0.0112720   0.0005560  -0.0411855  -0.0195634  -0.0009965   0.0459407
   55  -0.1676447   0.0007771  -0.0579492  -0.0430819   0.0002356  -0.0225023
   56   0.0024919  -0.0635954   0.0043691  -0.0003812   0.0044115  -0.0001721
   57  -0.1250085   0.0040634  -0.2598213   0.0020779  -0.0000141   0.0056303
   58   0.0089026   0.0004742  -0.0181798   0.0007804   0.0000387  -0.0010487
   59  -0.0002781   0.0028945   0.0004840   0.0000063  -0.0026699  -0.0001063
   60   0.0127555   0.0006131  -0.0192898   0.0006844  -0.0000921   0.0009852
   61  -0.0375057   0.0016514  -0.0754547   0.0036241   0.0000017   0.0002202
   62   0.0002540   0.0085869  -0.0012456   0.0001307   0.0046711   0.0001795
   63  -0.0200909  -0.0009511   0.0428930  -0.0053191   0.0001480  -0.0029857
   64  -0.0037855  -0.0000696   0.0014360  -0.0013399   0.0000041  -0.0007029
   65  -0.0000700   0.0070013   0.0001890  -0.0000060   0.0000632  -0.0000028
   66   0.0012341   0.0001476   0.0014421   0.0002819   0.0000027   0.0001301
           55          56          57          58          59          60
    1   0.0019457  -0.0000272   0.0021490  -0.0001373   0.0000059  -0.0000992
    2  -0.0001021   0.0064277   0.0002892  -0.0000351   0.0001143   0.0000034
    3   0.0026731   0.0002319  -0.0042684   0.0011485   0.0000156   0.0000702
    4  -0.0006317   0.0010552   0.0003727  -0.0002180   0.0000551   0.0000096
    5   0.0004532  -0.0003405  -0.0007006   0.0002846   0.0001632  -0.0000449
    6  -0.0003135   0.0000421  -0.0000024   0.0000137   0.0000677  -0.0000171
    7   0.0002963   0.0000003  -0.0002296   0.0000673   0.0000158   0.0000086
    8   0.0000548   0.0000625   0.0003148  -0.0001100  -0.0001444   0.0000122
    9  -0.0004576   0.0000224  -0.0002221   0.0000147  -0.0000143  -0.0000035
   10  -0.0000764  -0.0000557  -0.0000168   0.0000201  -0.0000140   0.0000032
   11   0.0000294   0.0002140  -0.0000204   0.0000288   0.0000172   0.0000055
   12  -0.0000668  -0.0000936   0.0001918  -0.0000534   0.0000259  -0.0000038
   13  -0.0000342   0.0001791   0.0000115  -0.0000462  -0.0000075   0.0000051
   14  -0.0000656   0.0000577   0.0000193  -0.0000517  -0.0000149   0.0000029
   15   0.0000508   0.0000048   0.0000193  -0.0000008  -0.0000072   0.0000014
   16   0.0000917   0.0000002   0.0000234   0.0000425   0.0000004  -0.0000132
   17  -0.0000081   0.0000419  -0.0000012  -0.0000006  -0.0000313  -0.0000004
   18   0.0000162  -0.0000114  -0.0000926  -0.0000004   0.0000022  -0.0000017
   19  -0.0000862  -0.0000075   0.0001075  -0.0000867  -0.0000017   0.0000052
   20   0.0000015   0.0000483   0.0000009   0.0000004  -0.0000060  -0.0000002
   21   0.0000087  -0.0000016   0.0000162   0.0000082  -0.0000001  -0.0000011
   22  -0.0000670   0.0000609  -0.0000077   0.0000209   0.0000159   0.0000031
   23  -0.0000256   0.0002026   0.0000373  -0.0000300   0.0000140  -0.0000054
   24  -0.0000823   0.0001083   0.0001778  -0.0000540  -0.0000306  -0.0000063
   25  -0.0000244  -0.0001781   0.0000018  -0.0000451   0.0000075   0.0000058
   26   0.0000720   0.0000563  -0.0000154   0.0000526  -0.0000134  -0.0000039
   27   0.0000531  -0.0000105   0.0000210  -0.0000003   0.0000073   0.0000016
   28  -0.0006905  -0.0010885   0.0002688  -0.0002130  -0.0000574   0.0000074
   29  -0.0004965  -0.0004073   0.0006769  -0.0002864   0.0001625   0.0000545
   30  -0.0003564  -0.0000329   0.0000042   0.0000120  -0.0000670  -0.0000176
   31   0.0004344   0.0000446  -0.0001935   0.0000719  -0.0000188   0.0000086
   32  -0.0001694   0.0000860  -0.0003676   0.0001120  -0.0001419  -0.0000211
   33  -0.0004807  -0.0000437  -0.0002403   0.0000139   0.0000145  -0.0000024
   34  -0.0197987  -0.0009126   0.0335832  -0.0051260  -0.0000314  -0.0004085
   35  -0.0020141   0.0088234  -0.0002847  -0.0000213   0.0066721   0.0001227
   36   0.0816342  -0.0000795   0.0238056  -0.0002888   0.0001320   0.0019072
   37  -0.0541975   0.0004208  -0.0245083  -0.0008369  -0.0000015  -0.0007442
   38   0.0004324  -0.0052509   0.0000914   0.0000230  -0.0010839  -0.0000356
   39  -0.0252086   0.0001245  -0.0136778  -0.0008140  -0.0000425   0.0003076
   40  -0.0008166   0.0000132  -0.0006200   0.0000482   0.0000016   0.0000419
   41   0.0000568  -0.0010299  -0.0000349  -0.0000001  -0.0003556  -0.0000079
   42  -0.0006600  -0.0000427   0.0004576   0.0000762  -0.0000079  -0.0000351
   43   0.0617887  -0.0002212   0.0155993  -0.0015061   0.0000437  -0.0031536
   44   0.0011266   0.0102021   0.0016116   0.0000083   0.0053696   0.0001542
   45  -0.0387334   0.0014387  -0.0541148  -0.0022140   0.0001497  -0.0015946
   46  -0.0004049  -0.0000420   0.0010959   0.0000126  -0.0000019   0.0000159
   47  -0.0001650   0.0036194   0.0001461   0.0000349   0.0001761   0.0000289
   48   0.0067452   0.0001626  -0.0014555  -0.0014093   0.0000192  -0.0010046
   49  -0.1676447   0.0024919  -0.1250085   0.0089026  -0.0002781   0.0127555
   50   0.0007771  -0.0635954   0.0040634   0.0004742   0.0028945   0.0006131
   51  -0.0579492   0.0043691  -0.2598213  -0.0181798   0.0004840  -0.0192898
   52  -0.0430819  -0.0003812   0.0020779   0.0007804   0.0000063   0.0006844
   53   0.0002356   0.0044115  -0.0000141   0.0000387  -0.0026699  -0.0000921
   54  -0.0225023  -0.0001721   0.0056303  -0.0010487  -0.0001063   0.0009852
   55   0.6838682   0.0035926  -0.0419805  -0.1085135  -0.0030548   0.1096570
   56   0.0035926   0.1302513  -0.0144811  -0.0031267  -0.0353962   0.0068281
   57  -0.0419805  -0.0144811   0.7147062   0.1124282   0.0068246  -0.2890660
   58  -0.1085135  -0.0031267   0.1124282   0.1142097   0.0033131  -0.1178812
   59  -0.0030548  -0.0353962   0.0068246   0.0033131   0.0247314  -0.0075132
   60   0.1096570   0.0068281  -0.2890660  -0.1178812  -0.0075132   0.3045752
   61  -0.3389902  -0.0024533   0.0516687  -0.0083632  -0.0000054  -0.0011230
   62  -0.0004903  -0.0619607   0.0020102  -0.0007393   0.0038083   0.0000255
   63  -0.0159724   0.0016943  -0.1280240   0.0284958   0.0001788   0.0025134
   64  -0.0133676   0.0006358  -0.0268166   0.0009158   0.0000072   0.0002117
   65  -0.0002410   0.0034769  -0.0001643   0.0000306  -0.0042658  -0.0001262
   66   0.0039264  -0.0000572   0.0059534  -0.0002667  -0.0001323   0.0006819
           61          62          63          64          65          66
    1  -0.0215487  -0.0003685   0.0082780   0.0010556   0.0000263  -0.0014002
    2  -0.0007675   0.0034878   0.0000050   0.0000024  -0.0034667  -0.0000993
    3   0.0295525   0.0000341   0.0025557   0.0001978  -0.0000705   0.0008285
    4  -0.0006685   0.0000027  -0.0021622   0.0002063  -0.0006267   0.0003813
    5   0.0032305  -0.0012952  -0.0008659  -0.0003228   0.0005249   0.0001858
    6   0.0007992  -0.0012653  -0.0003596   0.0000257   0.0002392   0.0000024
    7   0.0004717  -0.0014147  -0.0002430  -0.0000703   0.0001554   0.0000325
    8  -0.0010647  -0.0004188  -0.0002911   0.0000999  -0.0002179   0.0000617
    9   0.0008967   0.0007320  -0.0000028   0.0000787   0.0000253  -0.0000293
   10  -0.0002122   0.0002088   0.0001815  -0.0000886  -0.0000793   0.0000469
   11   0.0001832  -0.0000365   0.0000546  -0.0000638  -0.0000955   0.0001754
   12  -0.0009959  -0.0000662  -0.0001556   0.0000084  -0.0000953  -0.0000792
   13  -0.0002372  -0.0001342  -0.0002330   0.0000257  -0.0000676  -0.0000193
   14  -0.0002465   0.0000450  -0.0001866   0.0000385  -0.0000869  -0.0000508
   15  -0.0000575   0.0000682   0.0000472  -0.0000107   0.0000097  -0.0000004
   16   0.0003560   0.0000155  -0.0000400  -0.0000512  -0.0000008   0.0000861
   17  -0.0000084   0.0001829  -0.0000005   0.0000051  -0.0000509  -0.0000068
   18   0.0002253   0.0000013   0.0000575   0.0000240   0.0000003  -0.0000252
   19  -0.0005446   0.0000129  -0.0003069   0.0000730   0.0000013  -0.0000958
   20   0.0000011  -0.0000245   0.0000010  -0.0000004  -0.0000159  -0.0000004
   21   0.0000125   0.0000053   0.0000014  -0.0000134  -0.0000012   0.0000177
   22  -0.0001937  -0.0002627   0.0001690  -0.0001011   0.0000772   0.0000629
   23  -0.0001972  -0.0000305  -0.0000600   0.0000594  -0.0000857  -0.0001783
   24  -0.0009648   0.0000397  -0.0001710  -0.0000007   0.0001106  -0.0000696
   25  -0.0002336   0.0001445  -0.0002221   0.0000258   0.0000623  -0.0000167
   26   0.0002404   0.0000395   0.0001931  -0.0000388  -0.0000885   0.0000454
   27  -0.0000559  -0.0000710   0.0000474  -0.0000099  -0.0000104  -0.0000019
   28  -0.0005357   0.0001493  -0.0021880   0.0002129   0.0006484   0.0004234
   29  -0.0031593  -0.0014440   0.0007831   0.0003240   0.0005754  -0.0001267
   30   0.0007968   0.0012888  -0.0002956   0.0000464  -0.0002664  -0.0000154
   31   0.0003413   0.0015688  -0.0001146  -0.0000644  -0.0002078  -0.0000017
   32   0.0012001  -0.0005928   0.0002242  -0.0000957  -0.0001940  -0.0000852
   33   0.0009439  -0.0007955  -0.0000367   0.0000752   0.0000141  -0.0000094
   34  -0.1524142  -0.0026522   0.1025203   0.0103214   0.0004405  -0.0172916
   35  -0.0012359  -0.0629234   0.0056195  -0.0002746   0.0031639   0.0004777
   36   0.0399941   0.0052676  -0.2814357   0.0122914   0.0005972  -0.0175332
   37   0.0615483   0.0010543  -0.0346436  -0.0005050  -0.0001321   0.0035838
   38  -0.0000423   0.0106223   0.0015447  -0.0000893   0.0059935   0.0002527
   39   0.0119437   0.0018543  -0.0597370   0.0030937   0.0002071  -0.0036619
   40  -0.0018783   0.0000618  -0.0034364   0.0005639   0.0000194  -0.0009153
   41   0.0000483   0.0061214   0.0002353  -0.0000192   0.0002438   0.0000250
   42  -0.0037812   0.0002172  -0.0021809   0.0006222   0.0000251  -0.0008237
   43  -0.0473468  -0.0010431   0.0355127  -0.0007931   0.0000200   0.0009709
   44  -0.0009694  -0.0064565   0.0005069  -0.0000212  -0.0005818  -0.0000166
   45   0.0344351   0.0005584  -0.0234872   0.0008564  -0.0000428   0.0001436
   46   0.0001771   0.0000529  -0.0021866   0.0001353   0.0000089  -0.0001385
   47   0.0000160  -0.0005667   0.0000247   0.0000034  -0.0006187  -0.0000167
   48  -0.0015149   0.0000059  -0.0013860  -0.0000684  -0.0000118   0.0000198
   49  -0.0375057   0.0002540  -0.0200909  -0.0037855  -0.0000700   0.0012341
   50   0.0016514   0.0085869  -0.0009511  -0.0000696   0.0070013   0.0001476
   51  -0.0754547  -0.0012456   0.0428930   0.0014360   0.0001890   0.0014421
   52   0.0036241   0.0001307  -0.0053191  -0.0013399  -0.0000060   0.0002819
   53   0.0000017   0.0046711   0.0001480   0.0000041   0.0000632   0.0000027
   54   0.0002202   0.0001795  -0.0029857  -0.0007029  -0.0000028   0.0001301
   55  -0.3389902  -0.0004903  -0.0159724  -0.0133676  -0.0002410   0.0039264
   56  -0.0024533  -0.0619607   0.0016943   0.0006358   0.0034769  -0.0000572
   57   0.0516687   0.0020102  -0.1280240  -0.0268166  -0.0001643   0.0059534
   58  -0.0083632  -0.0007393   0.0284958   0.0009158   0.0000306  -0.0002667
   59  -0.0000054   0.0038083   0.0001788   0.0000072  -0.0042658  -0.0001323
   60  -0.0011230   0.0000255   0.0025134   0.0002117  -0.0001262   0.0006819
   61   0.6916739   0.0004923   0.0432054  -0.1475281   0.0030801  -0.1307490
   62   0.0004923   0.1343686  -0.0136771   0.0029546  -0.0361857   0.0048339
   63   0.0432054  -0.0136771   0.7018671  -0.1312093   0.0048116  -0.2497223
   64  -0.1475281   0.0029546  -0.1312093   0.1541588  -0.0031390   0.1398642
   65   0.0030801  -0.0361857   0.0048116  -0.0031390   0.0249109  -0.0054375
   66  -0.1307490   0.0048339  -0.2497223   0.1398642  -0.0054375   0.2627519
 **********************************************************************
 **                                                                  **
 **                       VIBRATIONAL ANALYSIS                       **
 **                       --------------------                       **
 **                                                                  **
 **        VIBRATIONAL FREQUENCIES (CM**-1) AND NORMAL MODES         **
 **     FORCE CONSTANTS (mDYN/ANGSTROM) AND REDUCED MASSES (AMU)     **
 **                  INFRARED INTENSITIES (KM/MOL)                   **
 **                                                                  **
 **********************************************************************


 Mode:                 1                      2                      3
 Frequency:        21.14                  34.07                  38.02
 Force Cnst:      0.0033                 0.0158                 0.0199
 Red. Mass:      12.4409                23.1309                23.3622
 IR Active:          YES                    YES                    YES
 IR Intens:        0.137                  0.060                  0.028
 Raman Active:       YES                    YES                    YES
               X      Y      Z        X      Y      Z        X      Y      Z
 C         -0.000 -0.037  0.000    0.000 -0.011 -0.230    0.000 -0.205  0.011
 C         -0.021 -0.028 -0.060   -0.000 -0.007 -0.186   -0.089 -0.149  0.017
 Cl        -0.043 -0.038 -0.105   -0.022 -0.011 -0.338   -0.201 -0.214  0.033
 C         -0.021 -0.011 -0.067    0.017 -0.002 -0.008   -0.093 -0.040  0.009
 Cl        -0.049  0.000 -0.153    0.022  0.000  0.088   -0.214  0.029  0.013
 C          0.000 -0.003  0.000    0.035 -0.000  0.114   -0.001  0.013 -0.007
 Cl         0.000  0.018  0.001    0.068  0.006  0.435   -0.003  0.153 -0.027
 C          0.022 -0.012  0.067    0.028 -0.003 -0.010    0.092 -0.041 -0.008
 Cl         0.049 -0.002  0.153    0.046  0.001  0.084    0.213  0.028 -0.020
 C          0.021 -0.029  0.060    0.010 -0.008 -0.189    0.089 -0.149  0.002
 Cl         0.044 -0.040  0.103    0.001 -0.010 -0.342    0.202 -0.215  0.006
 C         -0.000 -0.056 -0.000    0.005 -0.014 -0.178   -0.000 -0.248  0.006
 C         -0.000  0.146  0.005   -0.095 -0.013 -0.106    0.007 -0.219  0.001
 H         -0.000  0.319  0.009   -0.185 -0.019 -0.147    0.014 -0.303  0.002
 C         -0.000  0.132  0.003   -0.087 -0.002  0.025    0.006 -0.022 -0.004
 Cl        -0.001  0.404  0.009   -0.228  0.003  0.117    0.015  0.047 -0.009
 C         -0.000 -0.094 -0.003    0.026  0.009  0.078   -0.004  0.151 -0.003
 Cl         0.000 -0.133 -0.005    0.044  0.030  0.241   -0.007  0.523 -0.006
 C          0.000 -0.294 -0.007    0.128  0.004  0.006   -0.010  0.056 -0.000
 H          0.000 -0.463 -0.012    0.218  0.012  0.049   -0.017  0.171 -0.001
 C         -0.000 -0.274 -0.006    0.115 -0.007 -0.124   -0.009 -0.144  0.004
 H         -0.000 -0.434 -0.009    0.198 -0.006 -0.181   -0.015 -0.173  0.008
 TransDip  -0.000 -0.012 -0.000    0.004 -0.000 -0.007   -0.000 -0.005  0.000

 Mode:                 4                      5                      6
 Frequency:        67.84                  79.43                 110.94
 Force Cnst:      0.0925                 0.1042                 0.1220
 Red. Mass:      34.1031                28.0184                16.8274
 IR Active:          YES                    YES                    YES
 IR Intens:        0.000                  0.040                  0.168
 Raman Active:       YES                    YES                    YES
               X      Y      Z        X      Y      Z        X      Y      Z
 C         -0.000  0.007 -0.000    0.003 -0.002  0.168   -0.006  0.002 -0.255
 C          0.013  0.004  0.103   -0.010 -0.001  0.062    0.020 -0.001 -0.113
 Cl         0.059  0.006  0.505   -0.015 -0.003  0.059    0.085  0.008  0.313
 C         -0.006  0.002 -0.083   -0.021  0.001 -0.038    0.025 -0.002 -0.089
 Cl        -0.043  0.004 -0.468   -0.070  0.007 -0.460    0.041 -0.008 -0.046
 C         -0.000  0.000 -0.001   -0.007 -0.000  0.096    0.029  0.000 -0.076
 Cl        -0.000 -0.004  0.001    0.037 -0.003  0.522    0.052 -0.002  0.124
 C          0.005  0.001  0.081   -0.020 -0.000 -0.037    0.025  0.004 -0.089
 Cl         0.044 -0.001  0.468   -0.068 -0.000 -0.460    0.040  0.008 -0.046
 C         -0.013  0.006 -0.104   -0.009 -0.001  0.062    0.020  0.004 -0.113
 Cl        -0.058  0.012 -0.503   -0.012  0.000  0.060    0.083 -0.011  0.314
 C         -0.000  0.009  0.000    0.007 -0.002  0.182   -0.022  0.002 -0.295
 C         -0.000 -0.001 -0.000    0.063 -0.001  0.144   -0.104 -0.001 -0.250
 H         -0.000 -0.010 -0.000    0.116 -0.001  0.168   -0.177 -0.003 -0.284
 C         -0.000 -0.013 -0.000    0.062 -0.000  0.067   -0.110 -0.001 -0.144
 Cl         0.000 -0.068 -0.002    0.164 -0.001  0.003   -0.297  0.002 -0.034
 C         -0.000  0.011  0.000   -0.004  0.001  0.035   -0.015 -0.001 -0.099
 Cl        -0.000  0.031  0.001   -0.016  0.003 -0.070    0.003 -0.000  0.063
 C         -0.000  0.018  0.000   -0.062 -0.001  0.078    0.065 -0.000 -0.159
 H         -0.000  0.029  0.001   -0.114 -0.001  0.053    0.138 -0.000 -0.124
 C          0.000  0.011  0.000   -0.052 -0.003  0.153    0.050  0.002 -0.261
 H          0.000  0.010  0.000   -0.099 -0.004  0.185    0.111  0.003 -0.303
 TransDip  -0.000  0.000  0.000   -0.002 -0.000  0.006    0.004 -0.000 -0.013

 Mode:                 7                      8                      9
 Frequency:       123.17                 160.64                 198.62
 Force Cnst:      0.0607                 0.2847                 0.1704
 Red. Mass:       6.7882                18.7264                 7.3325
 IR Active:          YES                    YES                    YES
 IR Intens:        0.408                  0.066                  0.001
 Raman Active:       YES                    YES                    YES
               X      Y      Z        X      Y      Z        X      Y      Z
 C          0.000 -0.060 -0.002    0.028  0.001 -0.157   -0.005 -0.027 -0.012
 C         -0.011 -0.055  0.008   -0.055  0.015 -0.114   -0.000 -0.037 -0.033
 Cl        -0.042 -0.074  0.012   -0.224 -0.091  0.082   -0.032 -0.063  0.004
 C         -0.016 -0.032  0.005   -0.071  0.026 -0.096   -0.007 -0.024 -0.035
 Cl        -0.054 -0.013 -0.001   -0.164  0.080  0.049   -0.042 -0.008  0.016
 C         -0.000 -0.022 -0.001   -0.087  0.000 -0.094   -0.005 -0.021 -0.030
 Cl         0.000  0.013  0.001   -0.081 -0.001  0.045   -0.001 -0.017  0.008
 C          0.016 -0.032 -0.007   -0.071 -0.025 -0.096   -0.002 -0.023 -0.021
 Cl         0.054 -0.014  0.000   -0.165 -0.080  0.049    0.053  0.000 -0.000
 C          0.011 -0.055 -0.011   -0.055 -0.014 -0.114   -0.008 -0.038 -0.009
 Cl         0.040 -0.073 -0.011   -0.220  0.088  0.084    0.044 -0.073  0.001
 C          0.000  0.011 -0.001    0.114  0.003 -0.115   -0.005  0.124  0.009
 C          0.001 -0.093 -0.004    0.141  0.006 -0.103   -0.008  0.476  0.021
 H          0.001 -0.238 -0.008    0.144  0.009 -0.100   -0.009  0.621  0.024
 C          0.000  0.032 -0.000    0.164  0.004 -0.062   -0.007  0.361  0.015
 Cl        -0.001  0.136  0.003    0.241  0.002 -0.102    0.013 -0.147 -0.008
 C          0.001  0.133  0.002    0.247  0.001 -0.022   -0.010  0.229  0.010
 Cl         0.003 -0.185 -0.005    0.299 -0.001  0.174   -0.010 -0.048  0.003
 C         -0.001  0.376  0.008    0.264 -0.003 -0.034   -0.008  0.075  0.006
 H         -0.001  0.537  0.012    0.271 -0.007 -0.032   -0.007 -0.060  0.003
 C         -0.000  0.341  0.007    0.237 -0.003 -0.078   -0.006 -0.074  0.005
 H         -0.001  0.531  0.011    0.309 -0.007 -0.129   -0.007 -0.349 -0.001
 TransDip   0.000  0.020  0.000    0.007 -0.000 -0.005   -0.000  0.001  0.001

 Mode:                10                     11                     12
 Frequency:       201.93                 207.20                 220.17
 Force Cnst:      0.4055                 0.4820                 0.8779
 Red. Mass:      16.8771                19.0548                30.7389
 IR Active:          YES                    YES                    YES
 IR Intens:        0.085                  0.061                  0.179
 Raman Active:       YES                    YES                    YES
               X      Y      Z        X      Y      Z        X      Y      Z
 C         -0.074  0.004 -0.116   -0.020 -0.001  0.089   -0.001 -0.120 -0.001
 C         -0.058  0.008 -0.235    0.009 -0.003  0.221    0.015 -0.155 -0.003
 Cl         0.106  0.090  0.031    0.045  0.035 -0.037    0.467  0.057 -0.049
 C         -0.063 -0.007 -0.331    0.020 -0.009  0.331   -0.036 -0.198  0.008
 Cl         0.064 -0.063  0.089   -0.001 -0.020 -0.092   -0.248 -0.118  0.024
 C         -0.070  0.005 -0.360    0.024 -0.003  0.365    0.011 -0.134  0.005
 Cl        -0.030  0.005  0.101   -0.026 -0.003 -0.091    0.013  0.570  0.001
 C         -0.063  0.016 -0.333    0.021  0.003  0.332    0.040 -0.194  0.001
 Cl         0.055  0.062  0.091    0.003  0.021 -0.093    0.128 -0.187 -0.017
 C         -0.056  0.005 -0.238    0.008 -0.003  0.222   -0.007 -0.148  0.005
 Cl         0.085 -0.069  0.032    0.054 -0.044 -0.039   -0.377  0.020  0.039
 C         -0.075 -0.021  0.101   -0.049  0.008 -0.120    0.001 -0.041 -0.003
 C         -0.099 -0.071  0.137   -0.072  0.027 -0.112    0.003  0.036 -0.002
 H         -0.100 -0.093  0.138   -0.079  0.036 -0.116    0.003  0.036 -0.002
 C         -0.101 -0.053  0.072   -0.103  0.022 -0.150    0.003  0.047 -0.001
 Cl         0.278  0.027 -0.177    0.090  0.002 -0.329   -0.003 -0.019  0.002
 C         -0.164 -0.034  0.055   -0.085  0.015 -0.117    0.005  0.036 -0.000
 Cl        -0.182 -0.000  0.205   -0.044 -0.014  0.426    0.007 -0.012 -0.002
 C         -0.128 -0.010  0.048   -0.035  0.008 -0.152    0.004  0.012 -0.000
 H         -0.132  0.010  0.048   -0.030  0.002 -0.150    0.003  0.007 -0.001
 C         -0.112  0.009  0.094   -0.055 -0.001 -0.133    0.003 -0.042 -0.003
 H         -0.155  0.048  0.125   -0.064 -0.015 -0.128    0.005 -0.101 -0.005
 TransDip   0.001 -0.000  0.009    0.006  0.000 -0.005   -0.001  0.014 -0.000

 Mode:                13                     14                     15
 Frequency:       221.06                 235.58                 243.63
 Force Cnst:      0.9926                 1.1241                 0.8412
 Red. Mass:      34.4774                34.3780                24.0544
 IR Active:          YES                    YES                    YES
 IR Intens:        0.092                  0.006                  0.026
 Raman Active:       YES                    YES                    YES
               X      Y      Z        X      Y      Z        X      Y      Z
 C          0.014 -0.016  0.008    0.002  0.013 -0.001    0.101 -0.000  0.003
 C         -0.030  0.011  0.018   -0.019  0.045 -0.003    0.176 -0.075 -0.029
 Cl        -0.317 -0.156  0.030   -0.252 -0.082  0.028   -0.125 -0.305  0.011
 C         -0.022 -0.005  0.018   -0.013  0.013 -0.006    0.210 -0.011 -0.057
 Cl         0.450 -0.291 -0.055    0.452 -0.246 -0.048   -0.056  0.190  0.017
 C         -0.088 -0.018  0.025    0.005  0.017 -0.004    0.314 -0.001 -0.077
 Cl        -0.097  0.074  0.008    0.010  0.558  0.004    0.424 -0.008 -0.034
 C         -0.013 -0.049  0.014    0.021  0.013 -0.000    0.209  0.010 -0.057
 Cl         0.509  0.251 -0.057   -0.447 -0.246  0.046   -0.045 -0.183  0.014
 C         -0.035 -0.052  0.017    0.025  0.048 -0.002    0.175  0.073 -0.030
 Cl        -0.436  0.171  0.045    0.242 -0.070 -0.027   -0.133  0.309  0.016
 C         -0.003 -0.005 -0.002   -0.000 -0.003  0.001    0.004  0.000  0.034
 C         -0.010  0.003  0.001   -0.003  0.046  0.003   -0.080  0.001  0.073
 H         -0.014  0.004 -0.001   -0.004  0.061  0.003   -0.125  0.003  0.051
 C         -0.014  0.004 -0.005   -0.003  0.053  0.003   -0.111  0.000  0.038
 Cl         0.001 -0.002 -0.020    0.001 -0.013 -0.002    0.014  0.001 -0.066
 C         -0.021  0.001 -0.006   -0.006  0.054  0.002   -0.197 -0.001  0.010
 Cl        -0.024 -0.001  0.024   -0.007 -0.014  0.001   -0.259 -0.004  0.078
 C         -0.015 -0.001 -0.010   -0.004  0.035  0.001   -0.135  0.000 -0.023
 H         -0.013 -0.003 -0.008   -0.003  0.031  0.001   -0.101 -0.001 -0.005
 C         -0.014 -0.005 -0.006   -0.003 -0.011  0.000   -0.108 -0.000  0.002
 H         -0.021 -0.013 -0.001   -0.005 -0.043  0.001   -0.182 -0.004  0.054
 TransDip   0.010  0.002 -0.000    0.000 -0.003  0.000   -0.000  0.000  0.005

 Mode:                16                     17                     18
 Frequency:       321.58                 330.07                 337.02
 Force Cnst:      1.5112                 0.6987                 0.6998
 Red. Mass:      24.8018                10.8846                10.4573
 IR Active:          YES                    YES                    YES
 IR Intens:        0.176                  0.273                  0.223
 Raman Active:       YES                    YES                    YES
               X      Y      Z        X      Y      Z        X      Y      Z
 C          0.001  0.092 -0.009   -0.003 -0.005 -0.354    0.000  0.040 -0.014
 C         -0.183  0.162 -0.004   -0.010  0.019 -0.163    0.049  0.010  0.379
 Cl        -0.197  0.360  0.026   -0.000  0.025  0.029   -0.039 -0.005 -0.057
 C         -0.170 -0.137  0.001    0.021  0.029  0.169    0.041 -0.036  0.396
 Cl        -0.188 -0.300  0.019    0.021  0.049 -0.031   -0.047 -0.041 -0.058
 C         -0.000 -0.097  0.008    0.007  0.005  0.321    0.000 -0.035  0.013
 Cl        -0.001 -0.066 -0.002   -0.052 -0.001 -0.046   -0.002  0.011 -0.002
 C          0.171 -0.141  0.006    0.017 -0.017  0.168   -0.039 -0.033 -0.384
 Cl         0.188 -0.306 -0.025    0.003 -0.028 -0.029    0.048 -0.047  0.055
 C          0.184  0.159 -0.002   -0.010 -0.023 -0.164   -0.050  0.013 -0.393
 Cl         0.198  0.357 -0.019   -0.015 -0.029  0.030    0.040 -0.010  0.059
 C          0.001 -0.141 -0.008    0.025 -0.027 -0.205    0.001  0.184 -0.004
 C         -0.003 -0.067 -0.002   -0.113 -0.022 -0.046   -0.005  0.144  0.001
 H         -0.008 -0.096 -0.005   -0.312 -0.038 -0.133   -0.014  0.225 -0.000
 C         -0.002  0.069  0.007   -0.068  0.009  0.191   -0.003 -0.057  0.006
 Cl         0.006 -0.009  0.003    0.212 -0.003  0.130    0.008  0.004  0.005
 C         -0.003  0.165  0.009   -0.076  0.033  0.183   -0.002 -0.219  0.002
 Cl        -0.004 -0.035 -0.003   -0.182 -0.007 -0.085   -0.008  0.044 -0.002
 C          0.002  0.090  0.005    0.109  0.016  0.077    0.006 -0.117 -0.000
 H          0.007  0.127  0.008    0.305  0.020  0.174    0.014 -0.172  0.002
 C          0.003 -0.139 -0.007    0.121 -0.029 -0.153    0.005  0.200 -0.002
 H          0.006 -0.243 -0.011    0.226 -0.052 -0.225    0.009  0.341 -0.002
 TransDip   0.000 -0.013 -0.000    0.011 -0.002 -0.012    0.001  0.015 -0.000

 Mode:                19                     20                     21
 Frequency:       339.55                 347.21                 377.28
 Force Cnst:      0.5199                 1.9841                 2.6808
 Red. Mass:       7.6534                27.9337                31.9651
 IR Active:          YES                    YES                    YES
 IR Intens:        0.865                  0.019                  0.131
 Raman Active:       YES                    YES                    YES
               X      Y      Z        X      Y      Z        X      Y      Z
 C         -0.000 -0.052  0.021    0.141 -0.002  0.120   -0.090  0.000 -0.052
 C         -0.000 -0.013  0.202    0.053  0.159  0.069   -0.121  0.101 -0.033
 Cl         0.040  0.018 -0.036   -0.124  0.237  0.003   -0.240  0.419  0.031
 C          0.014  0.041  0.184    0.076  0.218 -0.064   -0.021 -0.047  0.027
 Cl         0.052  0.051 -0.033    0.218  0.466 -0.010   -0.051 -0.118  0.001
 C         -0.000  0.047 -0.019   -0.103  0.002 -0.111    0.204 -0.001  0.046
 Cl         0.003 -0.016  0.002   -0.160  0.000  0.034    0.599 -0.002 -0.070
 C         -0.016  0.047 -0.202    0.073 -0.216 -0.068   -0.021  0.047  0.027
 Cl        -0.054  0.058  0.037    0.212 -0.464 -0.015   -0.050  0.118  0.003
 C          0.001 -0.007 -0.181    0.051 -0.161  0.065   -0.122 -0.100 -0.034
 Cl        -0.039  0.022  0.033   -0.127 -0.238  0.000   -0.243 -0.418  0.026
 C         -0.002 -0.266  0.008    0.073 -0.003  0.048   -0.067  0.000  0.010
 C          0.008 -0.202 -0.001    0.058 -0.001  0.024   -0.042  0.001  0.006
 H          0.021 -0.325  0.002    0.079 -0.001  0.031   -0.024  0.001  0.015
 C          0.003  0.123 -0.008    0.022  0.003 -0.043   -0.023 -0.002  0.009
 Cl        -0.012 -0.013 -0.008   -0.067  0.000 -0.026    0.010  0.001 -0.015
 C          0.003  0.348 -0.002   -0.037  0.005 -0.062    0.028 -0.003  0.027
 Cl         0.013 -0.068  0.003   -0.067 -0.002  0.039    0.072  0.001 -0.018
 C         -0.008  0.146  0.000   -0.041  0.003 -0.063    0.002 -0.001  0.047
 H         -0.022  0.174 -0.006   -0.061  0.004 -0.072   -0.019 -0.000  0.037
 C         -0.008 -0.310  0.004   -0.027 -0.003  0.007   -0.007  0.000  0.037
 H         -0.014 -0.559  0.002   -0.101 -0.007  0.058    0.027  0.003  0.013
 TransDip  -0.001 -0.030  0.001    0.004 -0.000  0.003   -0.012 -0.000  0.001

 Mode:                22                     23                     24
 Frequency:       414.13                 450.30                 462.14
 Force Cnst:      1.2234                 0.3864                 0.8992
 Red. Mass:      12.1073                 3.2343                 7.1456
 IR Active:          YES                    YES                    YES
 IR Intens:        2.724                  2.619                  1.360
 Raman Active:       YES                    YES                    YES
               X      Y      Z        X      Y      Z        X      Y      Z
 C          0.091 -0.000  0.224    0.000 -0.022 -0.002   -0.009 -0.000 -0.074
 C          0.041  0.017  0.269   -0.014 -0.008  0.006   -0.021  0.000 -0.204
 Cl        -0.021  0.032 -0.022    0.004  0.007 -0.001    0.001 -0.001  0.014
 C         -0.009 -0.012 -0.072   -0.009  0.006  0.007    0.000  0.000  0.009
 Cl        -0.039 -0.058  0.011    0.007  0.005 -0.001    0.001  0.001 -0.000
 C         -0.032  0.001 -0.322    0.000  0.011  0.003    0.022 -0.001  0.221
 Cl         0.007  0.000  0.038   -0.000 -0.003 -0.000   -0.002  0.000 -0.023
 C         -0.010  0.011 -0.073    0.010  0.006 -0.006    0.001  0.000  0.009
 Cl        -0.037  0.058  0.012   -0.008  0.005  0.001    0.000 -0.000 -0.000
 C          0.038 -0.021  0.268    0.014 -0.008 -0.011   -0.020  0.002 -0.204
 Cl        -0.021 -0.033 -0.022   -0.004  0.007  0.002    0.002  0.001  0.014
 C          0.101  0.006 -0.239    0.001 -0.092 -0.001    0.008  0.000  0.104
 C          0.136  0.004 -0.236    0.003  0.178  0.004    0.192 -0.005 -0.007
 H         -0.000  0.002 -0.299    0.004  0.582  0.015    0.330 -0.019  0.054
 C          0.132  0.003 -0.018    0.005 -0.232 -0.008    0.178  0.012 -0.137
 Cl         0.128 -0.005  0.229    0.001  0.019  0.003    0.033 -0.004  0.168
 C         -0.050  0.005 -0.099    0.001 -0.158 -0.008   -0.026  0.010 -0.264
 Cl        -0.183 -0.003  0.056   -0.000  0.009  0.002    0.015 -0.002  0.081
 C          0.022  0.004 -0.198   -0.004  0.239  0.003   -0.219 -0.004 -0.207
 H          0.165  0.001 -0.131   -0.008  0.647  0.012   -0.382 -0.018 -0.289
 C          0.006  0.006 -0.321   -0.003 -0.148 -0.004   -0.213  0.005  0.022
 H          0.015  0.005 -0.329   -0.005 -0.201 -0.003   -0.395  0.004  0.145
 TransDip   0.033  0.001 -0.041   -0.001  0.052  0.001   -0.030 -0.001 -0.022

 Mode:                25                     26                     27
 Frequency:       500.47                 558.97                 598.15
 Force Cnst:      1.7077                 1.2303                 2.5426
 Red. Mass:      11.5721                 6.6833                12.0615
 IR Active:          YES                    YES                    YES
 IR Intens:       32.176                  0.018                  0.007
 Raman Active:       YES                    YES                    YES
               X      Y      Z        X      Y      Z        X      Y      Z
 C         -0.237  0.001  0.006   -0.002  0.217  0.005    0.001 -0.021 -0.003
 C         -0.094 -0.054  0.095    0.149  0.098 -0.000    0.032 -0.011  0.499
 Cl         0.033 -0.043 -0.009   -0.021 -0.043  0.001    0.000  0.002 -0.033
 C         -0.057 -0.001  0.018    0.122 -0.047 -0.033   -0.066  0.013 -0.488
 Cl         0.065  0.079 -0.008   -0.041 -0.016  0.006    0.006 -0.001  0.032
 C         -0.025  0.001 -0.102   -0.000 -0.113  0.004    0.000  0.018 -0.003
 Cl         0.067 -0.000  0.003    0.001  0.025 -0.000   -0.000 -0.003  0.000
 C         -0.057  0.001  0.018   -0.125 -0.046  0.030    0.068  0.006  0.493
 Cl         0.064 -0.079 -0.009    0.042 -0.018 -0.006   -0.006 -0.000 -0.032
 C         -0.094  0.053  0.096   -0.152  0.101 -0.005   -0.030 -0.005 -0.499
 Cl         0.034  0.043 -0.008    0.022 -0.043 -0.001   -0.001  0.001  0.033
 C         -0.309  0.001 -0.166   -0.001  0.374  0.009   -0.000 -0.024 -0.000
 C         -0.256  0.003 -0.157   -0.000 -0.079 -0.003   -0.000  0.012  0.001
 H         -0.373  0.005 -0.206   -0.000 -0.185 -0.006    0.000  0.042  0.002
 C         -0.161 -0.002  0.059    0.002 -0.297 -0.007   -0.000  0.003 -0.000
 Cl         0.138 -0.002  0.112    0.000  0.026  0.001    0.000 -0.001  0.000
 C         -0.070 -0.005  0.042   -0.001  0.235  0.006   -0.000  0.005 -0.001
 Cl         0.272  0.002 -0.017    0.000 -0.018 -0.000    0.000  0.001  0.000
 C         -0.234 -0.003  0.075   -0.001  0.065  0.002   -0.001 -0.014 -0.001
 H         -0.234 -0.001  0.072    0.001 -0.142 -0.003   -0.001 -0.035 -0.002
 C         -0.302  0.003 -0.141    0.000 -0.170 -0.005   -0.000  0.020  0.001
 H         -0.181  0.011 -0.227    0.001 -0.671 -0.017   -0.001  0.019  0.001
 TransDip  -0.181  0.001 -0.020   -0.002  0.004 -0.001    0.000  0.003  0.000

 Mode:                28                     29                     30
 Frequency:       632.82                 643.65                 653.85
 Force Cnst:      2.4253                 2.6674                 2.4534
 Red. Mass:      10.2792                10.9282                 9.7400
 IR Active:          YES                    YES                    YES
 IR Intens:        0.250                 12.221                 12.443
 Raman Active:       YES                    YES                    YES
               X      Y      Z        X      Y      Z        X      Y      Z
 C         -0.034 -0.005  0.399    0.299  0.002  0.061    0.007 -0.074  0.000
 C         -0.068 -0.013 -0.022    0.281  0.046 -0.018   -0.202  0.015  0.006
 Cl         0.014 -0.014  0.005   -0.059  0.060  0.007    0.064 -0.061 -0.006
 C         -0.093  0.006 -0.359    0.238 -0.015 -0.130   -0.235  0.271  0.039
 Cl         0.018  0.017  0.018   -0.067 -0.067  0.012   -0.008 -0.100 -0.001
 C          0.017 -0.000  0.536    0.188 -0.014  0.124    0.006  0.433  0.004
 Cl         0.031 -0.000 -0.033   -0.148  0.002  0.008   -0.004 -0.053 -0.000
 C         -0.088  0.003 -0.355    0.223 -0.001 -0.128    0.249  0.270 -0.040
 Cl         0.018 -0.018  0.017   -0.066  0.072  0.012    0.004 -0.097  0.000
 C         -0.063  0.012 -0.028    0.266 -0.047 -0.017    0.216  0.011 -0.007
 Cl         0.014  0.014  0.006   -0.055 -0.057  0.006   -0.067 -0.063  0.005
 C         -0.044 -0.002 -0.083    0.116 -0.004 -0.045    0.003  0.207  0.003
 C          0.050  0.004 -0.178   -0.167 -0.004  0.117   -0.005  0.045  0.004
 H          0.001  0.007 -0.202   -0.404  0.001  0.011   -0.012 -0.044 -0.002
 C          0.051  0.004  0.027   -0.176  0.002  0.137   -0.004 -0.224 -0.001
 Cl        -0.008  0.000 -0.032    0.010 -0.000 -0.007    0.000  0.013  0.000
 C          0.059 -0.005  0.107   -0.203 -0.007  0.048   -0.007  0.171  0.006
 Cl        -0.036 -0.000 -0.002    0.150  0.002 -0.018    0.004 -0.006 -0.001
 C          0.037 -0.003  0.136   -0.156  0.002 -0.058   -0.004 -0.028 -0.003
 H          0.143  0.002  0.188   -0.052  0.010 -0.007    0.002 -0.403 -0.010
 C          0.002  0.002 -0.101   -0.160  0.002 -0.148   -0.004  0.040 -0.004
 H          0.169  0.012 -0.216   -0.300  0.009 -0.051   -0.007 -0.350 -0.011
 TransDip  -0.008  0.001  0.014    0.112 -0.004  0.005    0.003  0.113  0.000

 Mode:                31                     32                     33
 Frequency:       687.65                 693.72                 742.62
 Force Cnst:      2.2473                 2.2450                 3.4050
 Red. Mass:       8.0661                 7.9174                10.4794
 IR Active:          YES                    YES                    YES
 IR Intens:       25.364                 65.508                  4.891
 Raman Active:       YES                    YES                    YES
               X      Y      Z        X      Y      Z        X      Y      Z
 C          0.046 -0.012  0.045    0.003  0.303  0.006    0.068 -0.014  0.591
 C          0.058 -0.010 -0.123    0.091  0.253 -0.006   -0.085  0.011 -0.349
 Cl        -0.016  0.019  0.005    0.033 -0.097 -0.004    0.011 -0.009  0.012
 C          0.085 -0.017  0.131    0.056  0.156 -0.005   -0.039  0.014  0.221
 Cl        -0.012 -0.010 -0.004   -0.052 -0.088  0.005    0.007  0.006 -0.005
 C          0.052 -0.005 -0.151    0.002  0.139 -0.006   -0.087  0.001 -0.160
 Cl        -0.041  0.000  0.010   -0.001 -0.008  0.000    0.033 -0.000 -0.000
 C          0.088  0.003  0.130   -0.048  0.157  0.021   -0.030 -0.022  0.220
 Cl        -0.016  0.017 -0.003    0.051 -0.087 -0.006    0.004 -0.003 -0.005
 C          0.063 -0.007 -0.123   -0.086  0.253 -0.004   -0.076 -0.024 -0.351
 Cl        -0.014 -0.012  0.005   -0.035 -0.098  0.003    0.013  0.014  0.012
 C         -0.042  0.006 -0.073   -0.001 -0.102 -0.004    0.075  0.018 -0.011
 C          0.236  0.012 -0.280    0.010 -0.105 -0.011   -0.092 -0.008  0.069
 H          0.241  0.014 -0.283    0.011 -0.156 -0.012   -0.234 -0.048  0.005
 C          0.226 -0.011  0.059    0.007  0.293  0.009   -0.104  0.010  0.066
 Cl        -0.042  0.002 -0.075   -0.002 -0.013 -0.003    0.005 -0.000  0.001
 C          0.102  0.006  0.174    0.005 -0.241 -0.001   -0.097 -0.018  0.021
 Cl        -0.033 -0.001  0.016   -0.001  0.007  0.001    0.033  0.001 -0.013
 C         -0.199 -0.015  0.403   -0.008  0.079  0.016    0.096  0.014 -0.156
 H         -0.140 -0.036  0.436   -0.009  0.613  0.030    0.254  0.018 -0.084
 C         -0.214  0.006 -0.050   -0.008 -0.124 -0.003    0.062 -0.003 -0.149
 H         -0.010 -0.002 -0.187   -0.002  0.242  0.001    0.015 -0.038 -0.121
 TransDip   0.150 -0.011  0.058    0.006  0.259  0.005   -0.070 -0.008  0.002

 Mode:                34                     35                     36
 Frequency:       747.58                 791.13                 834.97
 Force Cnst:      1.0486                 3.9390                 0.5958
 Red. Mass:       3.1846                10.6816                 1.4504
 IR Active:          YES                    YES                    YES
 IR Intens:       25.101                 30.434                  9.248
 Raman Active:       YES                    YES                    YES
               X      Y      Z        X      Y      Z        X      Y      Z
 C         -0.002 -0.091 -0.016   -0.191 -0.001  0.181   -0.001 -0.025 -0.001
 C         -0.036 -0.082  0.016    0.096 -0.150 -0.075   -0.005 -0.036  0.002
 Cl        -0.006  0.022  0.000   -0.037  0.043  0.007   -0.002  0.007  0.000
 C         -0.038 -0.016 -0.005    0.181 -0.135  0.005   -0.008  0.003  0.000
 Cl         0.012  0.012 -0.001   -0.001  0.005  0.000    0.002  0.000 -0.000
 C          0.002  0.008  0.003    0.331 -0.001 -0.048    0.001  0.015  0.000
 Cl        -0.001 -0.002  0.000   -0.119  0.000  0.012   -0.000 -0.001  0.000
 C          0.040 -0.015 -0.005    0.183  0.133  0.007    0.008  0.004 -0.000
 Cl        -0.012  0.013  0.001   -0.001 -0.005  0.000   -0.002  0.000  0.000
 C          0.039 -0.081 -0.000    0.099  0.148 -0.073    0.005 -0.036 -0.002
 Cl         0.006  0.021 -0.001   -0.038 -0.042  0.006    0.002  0.007  0.000
 C         -0.001  0.250  0.006   -0.317  0.000  0.013   -0.000  0.095  0.002
 C          0.003 -0.067 -0.003   -0.177  0.002 -0.174   -0.000  0.010  0.000
 H          0.006 -0.681 -0.019    0.032  0.006 -0.081    0.000 -0.120 -0.003
 C          0.002  0.155  0.003   -0.127  0.007 -0.274   -0.000 -0.007 -0.000
 Cl        -0.000 -0.001 -0.000    0.059 -0.001  0.077    0.000  0.001  0.000
 C          0.003 -0.218 -0.005    0.211  0.003 -0.121   -0.001  0.062  0.001
 Cl        -0.001  0.007  0.000   -0.067 -0.000  0.004    0.000 -0.005 -0.000
 C         -0.003  0.132  0.007    0.141  0.002  0.012    0.001 -0.109 -0.003
 H         -0.006  0.151  0.006   -0.165 -0.001 -0.135   -0.003  0.735  0.018
 C         -0.002 -0.090  0.000    0.146 -0.006  0.247    0.000 -0.107 -0.003
 H         -0.000 -0.564 -0.011    0.358 -0.008  0.102   -0.001  0.636  0.015
 TransDip   0.001 -0.160 -0.002    0.122  0.002 -0.128   -0.002  0.097  0.004

 Mode:                37                     38                     39
 Frequency:       868.17                 901.63                 904.51
 Force Cnst:      5.1877                 4.4038                 0.7484
 Red. Mass:      11.6818                 9.1945                 1.5527
 IR Active:          YES                    YES                    YES
 IR Intens:        0.188                 16.045                  2.745
 Raman Active:       YES                    YES                    YES
               X      Y      Z        X      Y      Z        X      Y      Z
 C         -0.000  0.210  0.001   -0.276  0.001 -0.025   -0.002 -0.003 -0.001
 C         -0.306  0.301  0.032   -0.089 -0.209  0.021   -0.019 -0.018  0.002
 Cl         0.044 -0.084 -0.005   -0.017  0.026  0.001    0.001  0.001  0.000
 C         -0.305 -0.304  0.029   -0.014 -0.250 -0.003   -0.022 -0.014  0.002
 Cl         0.047  0.090 -0.004    0.030  0.040 -0.003    0.004  0.004 -0.000
 C         -0.000 -0.244 -0.002    0.344 -0.001 -0.034    0.003  0.002 -0.000
 Cl        -0.000 -0.006 -0.000   -0.070  0.000  0.007   -0.001 -0.001  0.000
 C          0.304 -0.306 -0.033   -0.015  0.252  0.000    0.022 -0.011 -0.002
 Cl        -0.047  0.090  0.005    0.030 -0.041 -0.003   -0.003  0.004  0.000
 C          0.309  0.300 -0.027   -0.090  0.211  0.024    0.018 -0.014 -0.001
 Cl        -0.045 -0.084  0.004   -0.017 -0.026  0.001   -0.001  0.001  0.000
 C          0.000  0.035  0.001    0.069 -0.008  0.035    0.001  0.093  0.003
 C          0.000  0.035  0.001    0.174  0.006  0.168    0.002 -0.182 -0.003
 H          0.000 -0.258 -0.007    0.177 -0.051  0.178    0.001  0.973  0.028
 C          0.001 -0.008  0.000    0.179 -0.008  0.249    0.001  0.063  0.004
 Cl        -0.000  0.001 -0.000   -0.044  0.001 -0.053   -0.000 -0.004 -0.001
 C         -0.000  0.008  0.000   -0.159 -0.002  0.083   -0.002 -0.008  0.001
 Cl         0.000 -0.001  0.000    0.024  0.000 -0.004    0.000 -0.000 -0.000
 C         -0.000 -0.024 -0.000    0.053  0.003 -0.152    0.000  0.017 -0.001
 H         -0.001  0.192  0.005    0.430 -0.001  0.022    0.005 -0.021  0.000
 C         -0.000 -0.021 -0.001   -0.023  0.007 -0.214   -0.000 -0.022 -0.003
 H         -0.000  0.080  0.002   -0.132 -0.001 -0.152   -0.001  0.052 -0.001
 TransDip   0.000 -0.014  0.001    0.067 -0.004  0.109    0.000  0.053  0.005

 Mode:                40                     41                     42
 Frequency:       970.33                1043.04                1076.54
 Force Cnst:      0.7533                 3.7261                 4.6459
 Red. Mass:       1.3580                 5.8130                 6.8039
 IR Active:          YES                    YES                    YES
 IR Intens:        0.992                 49.488                 14.333
 Raman Active:       YES                    YES                    YES
               X      Y      Z        X      Y      Z        X      Y      Z
 C         -0.000  0.001 -0.000    0.018 -0.000 -0.003    0.228 -0.001 -0.008
 C         -0.003 -0.006  0.001   -0.021  0.014  0.003   -0.135  0.178  0.012
 Cl         0.000  0.000 -0.000    0.001 -0.001 -0.000    0.010 -0.018 -0.001
 C         -0.004 -0.002 -0.000   -0.018 -0.035  0.002   -0.156 -0.257  0.014
 Cl         0.001  0.001 -0.000    0.003  0.004 -0.000    0.017  0.028 -0.002
 C          0.000  0.002 -0.000    0.041 -0.000 -0.004    0.260 -0.001 -0.026
 Cl        -0.000 -0.000 -0.000   -0.004  0.000  0.000   -0.026  0.000  0.003
 C          0.004 -0.002  0.000   -0.018  0.035  0.002   -0.154  0.258  0.017
 Cl        -0.001  0.001  0.000    0.003 -0.004 -0.000    0.017 -0.028 -0.002
 C          0.003 -0.006 -0.001   -0.021 -0.014  0.002   -0.136 -0.177  0.009
 Cl        -0.000  0.000  0.000    0.001  0.001 -0.000    0.011  0.017 -0.001
 C          0.000  0.022  0.000    0.061 -0.000  0.005    0.219  0.002 -0.058
 C         -0.000  0.018  0.001   -0.093 -0.008  0.327   -0.035  0.002 -0.094
 H          0.000 -0.102 -0.002    0.210 -0.015  0.476   -0.398  0.008 -0.273
 C         -0.000 -0.007 -0.000   -0.063  0.005 -0.238   -0.098  0.001 -0.070
 Cl        -0.000  0.000  0.000    0.008 -0.000  0.020    0.011 -0.000  0.013
 C          0.000 -0.019 -0.001    0.314  0.003 -0.060   -0.012  0.001 -0.035
 Cl        -0.000  0.002  0.000   -0.038 -0.000  0.005    0.007  0.000  0.001
 C         -0.000  0.119  0.003   -0.024 -0.005  0.176   -0.100 -0.003  0.094
 H          0.002 -0.671 -0.017    0.139 -0.004  0.247   -0.446  0.000 -0.060
 C          0.000 -0.128 -0.003   -0.131  0.008 -0.305    0.055 -0.003  0.122
 H         -0.000  0.712  0.016    0.072  0.008 -0.458   -0.042 -0.006  0.210
 TransDip   0.001 -0.032 -0.000    0.175  0.004 -0.142   -0.114  0.002 -0.041

 Mode:                43                     44                     45
 Frequency:      1142.79                1156.54                1170.05
 Force Cnst:      1.7328                 3.3819                 1.3430
 Red. Mass:       2.2519                 4.2912                 1.6650
 IR Active:          YES                    YES                    YES
 IR Intens:       66.374                  7.092                  2.387
 Raman Active:       YES                    YES                    YES
               X      Y      Z        X      Y      Z        X      Y      Z
 C         -0.007  0.000  0.006   -0.026  0.000 -0.009   -0.034  0.000  0.010
 C          0.008 -0.031 -0.002   -0.069  0.257  0.010   -0.028  0.086  0.003
 Cl        -0.001  0.003  0.000    0.013 -0.025 -0.002    0.004 -0.009 -0.000
 C         -0.000  0.003 -0.000    0.050  0.048 -0.004    0.030  0.037 -0.003
 Cl         0.001  0.000 -0.000   -0.008 -0.011  0.001   -0.004 -0.006  0.000
 C         -0.020  0.000  0.002    0.172 -0.001 -0.018    0.064 -0.000 -0.006
 Cl         0.002 -0.000 -0.000   -0.021  0.000  0.002   -0.008  0.000  0.001
 C         -0.000 -0.004 -0.000    0.049 -0.048 -0.005    0.030 -0.038 -0.003
 Cl         0.001 -0.000 -0.000   -0.008  0.011  0.001   -0.004  0.006  0.000
 C          0.008  0.031 -0.001   -0.071 -0.256  0.006   -0.028 -0.086  0.002
 Cl        -0.001 -0.003  0.000    0.013  0.025 -0.001    0.005  0.009 -0.000
 C          0.020  0.001 -0.024   -0.183 -0.001  0.054   -0.072  0.000 -0.008
 C         -0.080 -0.002  0.029   -0.013  0.001 -0.033   -0.002 -0.002  0.061
 H         -0.656  0.007 -0.222    0.210 -0.002  0.073    0.055 -0.003  0.096
 C          0.101 -0.003  0.160    0.038 -0.002  0.074    0.075 -0.001  0.053
 Cl        -0.012  0.000 -0.020   -0.003  0.000 -0.009   -0.006  0.000 -0.005
 C          0.236  0.002 -0.007    0.102 -0.001  0.068   -0.053  0.001 -0.036
 Cl        -0.027 -0.000  0.003   -0.014 -0.000 -0.002    0.005 -0.000  0.002
 C         -0.007  0.002 -0.077    0.138  0.004 -0.122   -0.062 -0.000  0.001
 H         -0.506  0.007 -0.328    0.562  0.001  0.062   -0.452  0.003 -0.181
 C         -0.035 -0.000  0.001   -0.122 -0.000 -0.022    0.080  0.001 -0.021
 H         -0.187 -0.003  0.101   -0.529 -0.006  0.239    0.702  0.011 -0.446
 TransDip   0.254 -0.000  0.061    0.057  0.000  0.063    0.036 -0.001  0.034

 Mode:                46                     47                     48
 Frequency:      1252.10                1262.19                1281.48
 Force Cnst:     11.0348                 3.1446                 1.7129
 Red. Mass:      11.9464                 3.3502                 1.7704
 IR Active:          YES                    YES                    YES
 IR Intens:        0.005                 19.071                 23.738
 Raman Active:       YES                    YES                    YES
               X      Y      Z        X      Y      Z        X      Y      Z
 C         -0.004  0.418  0.003    0.140  0.002 -0.014   -0.034 -0.000  0.012
 C         -0.353 -0.191  0.034    0.099  0.021 -0.010   -0.040 -0.026  0.002
 Cl        -0.000 -0.003 -0.000   -0.005  0.004  0.001    0.001 -0.000 -0.000
 C          0.352 -0.201 -0.037   -0.054 -0.190  0.004    0.010  0.073 -0.001
 Cl         0.001 -0.001  0.000    0.006  0.016 -0.001   -0.002 -0.006  0.000
 C          0.006  0.406  0.002   -0.169  0.004  0.017    0.068 -0.001 -0.007
 Cl        -0.000  0.001  0.000    0.017 -0.000 -0.002   -0.006  0.000  0.001
 C         -0.349 -0.209  0.034   -0.057  0.187  0.007    0.012 -0.073 -0.002
 Cl        -0.001  0.000 -0.000    0.006 -0.016 -0.001   -0.002  0.006  0.000
 C          0.346 -0.194 -0.036    0.104 -0.023 -0.010   -0.042  0.026  0.003
 Cl         0.001 -0.003 -0.000   -0.005 -0.004  0.000    0.002  0.000 -0.000
 C          0.006 -0.028 -0.005   -0.174 -0.000  0.015    0.076  0.002 -0.097
 C          0.002  0.009  0.002   -0.017  0.001 -0.026    0.060  0.001 -0.012
 H         -0.008 -0.050 -0.004    0.714 -0.008  0.310    0.592 -0.004  0.222
 C         -0.002  0.002 -0.001   -0.019 -0.002  0.080   -0.144 -0.002  0.039
 Cl         0.000  0.000  0.000   -0.001  0.000 -0.006    0.004  0.000  0.001
 C         -0.001 -0.001 -0.003    0.051 -0.002  0.095    0.036 -0.001  0.062
 Cl         0.000 -0.000  0.000   -0.005  0.000 -0.002   -0.001  0.000 -0.003
 C         -0.000  0.002  0.004    0.037  0.002 -0.094    0.028 -0.000  0.004
 H          0.000 -0.003  0.004   -0.283  0.006 -0.259   -0.591  0.005 -0.294
 C          0.000  0.009  0.002   -0.028  0.000 -0.028    0.004  0.000 -0.008
 H         -0.010 -0.046  0.008    0.123  0.004 -0.144   -0.258 -0.005  0.172
 TransDip   0.002 -0.001 -0.001   -0.132  0.001  0.046    0.144 -0.001 -0.061

 Mode:                49                     50                     51
 Frequency:      1295.26                1348.62                1388.60
 Force Cnst:      9.6633                12.8152                 6.1725
 Red. Mass:       9.7760                11.9590                 5.4332
 IR Active:          YES                    YES                    YES
 IR Intens:        0.607                184.231                115.168
 Raman Active:       YES                    YES                    YES
               X      Y      Z        X      Y      Z        X      Y      Z
 C         -0.020 -0.001 -0.036   -0.005  0.413  0.003    0.316  0.004 -0.050
 C         -0.034 -0.025  0.010    0.344 -0.219 -0.035   -0.027 -0.163  0.003
 Cl         0.001  0.000 -0.000   -0.016  0.015  0.002    0.001  0.009 -0.000
 C          0.007  0.057  0.002   -0.353 -0.214  0.033   -0.179  0.154  0.020
 Cl        -0.001 -0.004  0.000    0.017  0.017 -0.002    0.004 -0.006 -0.000
 C          0.056 -0.001 -0.007   -0.003  0.360  0.003    0.232  0.005 -0.024
 Cl        -0.005  0.000  0.001    0.000 -0.012 -0.000   -0.011 -0.000  0.001
 C         -0.001 -0.056  0.002    0.357 -0.210 -0.037   -0.176 -0.160  0.018
 Cl        -0.001  0.004  0.000   -0.017  0.017  0.002    0.003  0.006 -0.000
 C         -0.028  0.027  0.010   -0.344 -0.224  0.032   -0.032  0.160  0.006
 Cl         0.001 -0.000 -0.000    0.016  0.016 -0.001    0.001 -0.009 -0.000
 C          0.111 -0.010  0.386    0.002 -0.079 -0.004   -0.106 -0.003  0.128
 C         -0.248  0.004 -0.193   -0.004  0.012  0.002    0.027  0.002 -0.062
 H          0.169 -0.003 -0.018    0.004 -0.066  0.004    0.013  0.001 -0.076
 C          0.156  0.008 -0.272    0.006  0.003 -0.004   -0.076 -0.002  0.061
 Cl         0.009 -0.000  0.008   -0.000 -0.000  0.000    0.002  0.000 -0.002
 C          0.022 -0.012  0.479   -0.002 -0.002  0.003    0.064  0.000  0.007
 Cl         0.005  0.000 -0.003    0.000 -0.000  0.000   -0.004  0.000 -0.001
 C         -0.253  0.003 -0.173   -0.005  0.003  0.001    0.041  0.002 -0.091
 H         -0.288  0.004 -0.196    0.000 -0.007  0.003    0.271  0.001 -0.001
 C          0.234  0.005 -0.212    0.006  0.013 -0.001   -0.142 -0.001  0.038
 H         -0.211  0.002  0.088   -0.017 -0.061  0.014    0.558  0.011 -0.455
 TransDip   0.005  0.004 -0.024   -0.006 -0.435 -0.002    0.340 -0.006 -0.047

 Mode:                52                     53                     54
 Frequency:      1404.71                1499.29                1533.02
 Force Cnst:      4.0370                 3.7784                16.5754
 Red. Mass:       3.4724                 2.8529                11.9706
 IR Active:          YES                    YES                    YES
 IR Intens:       40.572                 50.319                  0.003
 Raman Active:       YES                    YES                    YES
               X      Y      Z        X      Y      Z        X      Y      Z
 C          0.119 -0.002  0.024    0.047 -0.001 -0.007   -0.001 -0.510 -0.003
 C         -0.002 -0.048 -0.003    0.039 -0.001 -0.004    0.129  0.301 -0.011
 Cl         0.000  0.003  0.000   -0.000  0.001  0.000   -0.003 -0.001  0.000
 C         -0.065  0.048  0.005   -0.057  0.016  0.006    0.106 -0.327 -0.013
 Cl         0.001 -0.001 -0.000    0.001 -0.000 -0.000   -0.001  0.003  0.000
 C          0.074 -0.002 -0.007    0.037  0.001 -0.004    0.000  0.533  0.004
 Cl        -0.003  0.000  0.000   -0.001 -0.000  0.000   -0.000 -0.006 -0.000
 C         -0.067 -0.045  0.005   -0.058 -0.018  0.006   -0.101 -0.325  0.008
 Cl         0.001  0.001 -0.000    0.001  0.000 -0.000    0.001  0.003 -0.000
 C          0.001  0.049 -0.003    0.039  0.002 -0.004   -0.133  0.303  0.016
 Cl         0.000 -0.003  0.000   -0.000 -0.001 -0.000    0.003 -0.001 -0.000
 C         -0.097  0.005 -0.194   -0.150 -0.000  0.004    0.001  0.040  0.002
 C         -0.199 -0.002  0.062    0.090 -0.002  0.093   -0.002 -0.006 -0.002
 H          0.434 -0.009  0.379   -0.477  0.003 -0.156    0.006  0.039  0.003
 C          0.231  0.001  0.028    0.076  0.004 -0.153   -0.000 -0.003  0.003
 Cl        -0.007  0.000 -0.005   -0.001 -0.000  0.006   -0.000  0.000 -0.000
 C         -0.043  0.002 -0.082   -0.149 -0.003  0.075    0.000  0.001 -0.004
 Cl         0.001 -0.000  0.005    0.006  0.000 -0.002   -0.000  0.000  0.000
 C         -0.090 -0.002  0.056    0.203 -0.001  0.092   -0.001 -0.003  0.002
 H          0.145 -0.004  0.187   -0.590  0.005 -0.281   -0.000  0.003  0.003
 C          0.144 -0.000  0.022   -0.013  0.002 -0.089    0.002 -0.006 -0.002
 H         -0.440 -0.011  0.440   -0.370 -0.004  0.132   -0.004  0.035  0.004
 TransDip   0.148 -0.002  0.140   -0.222 -0.000 -0.050   -0.000  0.001  0.002

 Mode:                55                     56                     57
 Frequency:      1564.62                1586.75                1627.39
 Force Cnst:     16.8419                10.9036                 9.4022
 Red. Mass:      11.6768                 7.3503                 6.0255
 IR Active:          YES                    YES                    YES
 IR Intens:        9.233                 15.092                  4.228
 Raman Active:       YES                    YES                    YES
               X      Y      Z        X      Y      Z        X      Y      Z
 C         -0.396 -0.003  0.037    0.019  0.004 -0.030    0.080 -0.000 -0.005
 C          0.440  0.147 -0.042   -0.011 -0.007  0.004   -0.020 -0.008  0.002
 Cl        -0.005 -0.003  0.001    0.000  0.000 -0.000    0.001  0.000 -0.000
 C         -0.380  0.083  0.039    0.008 -0.001  0.001    0.010 -0.003 -0.001
 Cl         0.003 -0.001 -0.000    0.000  0.000 -0.000   -0.000  0.000  0.000
 C          0.187  0.002 -0.019   -0.004 -0.002 -0.000   -0.003 -0.000  0.000
 Cl         0.001 -0.000 -0.000    0.000  0.000  0.000   -0.000  0.000  0.000
 C         -0.382 -0.084  0.038    0.009  0.003  0.001    0.010  0.003 -0.001
 Cl         0.003  0.001 -0.000   -0.000 -0.000 -0.000   -0.000 -0.000  0.000
 C          0.437 -0.146 -0.044   -0.011  0.004  0.004   -0.020  0.008  0.002
 Cl        -0.005  0.003  0.001    0.000 -0.000 -0.000    0.001 -0.000 -0.000
 C          0.104 -0.000  0.010   -0.004 -0.010  0.386   -0.270 -0.000 -0.004
 C          0.032  0.001 -0.021   -0.113  0.005 -0.207    0.316 -0.001  0.102
 H          0.048  0.001 -0.020    0.282  0.001 -0.043   -0.408  0.005 -0.228
 C         -0.075 -0.002  0.052   -0.068 -0.006  0.235   -0.220 -0.002  0.048
 Cl         0.001  0.000 -0.001    0.002  0.000 -0.001    0.001  0.000 -0.002
 C          0.055  0.001 -0.035   -0.044  0.009 -0.376    0.121  0.001 -0.002
 Cl        -0.001 -0.000  0.001    0.000 -0.000  0.005    0.002  0.000  0.000
 C         -0.097 -0.000 -0.012    0.122 -0.005  0.241   -0.286 -0.000 -0.041
 H          0.125 -0.002  0.098   -0.362 -0.003  0.034    0.214 -0.005  0.212
 C          0.065  0.001 -0.011    0.135  0.007 -0.274    0.319  0.004 -0.123
 H          0.002 -0.000  0.040   -0.447 -0.003  0.102   -0.346 -0.008  0.339
 TransDip   0.096  0.000 -0.014    0.055 -0.003  0.111   -0.013  0.003 -0.064

 Mode:                58                     59                     60
 Frequency:      3187.49                3200.52                3205.81
 Force Cnst:      6.5198                 6.5907                 6.6296
 Red. Mass:       1.0892                 1.0920                 1.0949
 IR Active:          YES                    YES                    YES
 IR Intens:        1.717                  0.111                  0.635
 Raman Active:       YES                    YES                    YES
               X      Y      Z        X      Y      Z        X      Y      Z
 C          0.000  0.000 -0.000   -0.000 -0.000 -0.000    0.000  0.000 -0.000
 C          0.000 -0.000  0.000   -0.000  0.000  0.000    0.000 -0.000 -0.000
 Cl        -0.000  0.000 -0.000    0.000 -0.000 -0.000   -0.000  0.000 -0.000
 C         -0.000  0.000  0.000    0.000 -0.000  0.000   -0.000  0.000  0.000
 Cl         0.000 -0.000  0.000   -0.000  0.000  0.000    0.000  0.000 -0.000
 C          0.000 -0.000 -0.000   -0.000 -0.000 -0.000   -0.000  0.000 -0.000
 Cl        -0.000 -0.000  0.000    0.000 -0.000  0.000    0.000 -0.000 -0.000
 C         -0.000 -0.000  0.000    0.000  0.000  0.000   -0.000 -0.000  0.000
 Cl         0.000  0.000 -0.000   -0.000 -0.000  0.000    0.000 -0.000 -0.000
 C          0.000  0.000  0.000   -0.000 -0.000  0.000    0.000  0.000 -0.000
 Cl        -0.000 -0.000 -0.000    0.000  0.000 -0.000   -0.000 -0.000 -0.000
 C         -0.002 -0.000  0.002    0.002 -0.000  0.003   -0.001 -0.000  0.001
 C          0.000 -0.000  0.001    0.036  0.002 -0.079   -0.005 -0.000  0.011
 H          0.003  0.000 -0.008   -0.408 -0.024  0.898    0.057  0.003 -0.127
 C          0.000  0.000 -0.000   -0.004 -0.000 -0.001    0.000 -0.000  0.001
 Cl         0.000  0.000  0.000    0.000 -0.000  0.000   -0.000  0.000 -0.000
 C         -0.001  0.000 -0.000    0.000 -0.000  0.001    0.003 -0.000  0.002
 Cl         0.000  0.000 -0.000   -0.000  0.000 -0.000   -0.000 -0.000 -0.000
 C         -0.013 -0.001  0.034    0.005  0.000 -0.010    0.035  0.002 -0.071
 H          0.185  0.011 -0.394   -0.053 -0.003  0.110   -0.384 -0.022  0.801
 C         -0.043  0.001 -0.065   -0.004  0.000 -0.004   -0.024  0.001 -0.031
 H          0.505 -0.017  0.740    0.040 -0.001  0.056    0.244 -0.008  0.351
 TransDip  -0.038  0.000 -0.019    0.011 -0.000  0.002   -0.001  0.000 -0.025

 STANDARD THERMODYNAMIC QUANTITIES AT   298.15 K  AND     1.00 ATM

   This Molecule has  0 Imaginary Frequencies
   Zero point vibrational energy:       70.763 kcal/mol

   Atom    1 Element C  Has Mass   12.00000
   Atom    2 Element C  Has Mass   12.00000
   Atom    3 Element Cl Has Mass   34.96885
   Atom    4 Element C  Has Mass   12.00000
   Atom    5 Element Cl Has Mass   34.96885
   Atom    6 Element C  Has Mass   12.00000
   Atom    7 Element Cl Has Mass   34.96885
   Atom    8 Element C  Has Mass   12.00000
   Atom    9 Element Cl Has Mass   34.96885
   Atom   10 Element C  Has Mass   12.00000
   Atom   11 Element Cl Has Mass   34.96885
   Atom   12 Element C  Has Mass   12.00000
   Atom   13 Element C  Has Mass   12.00000
   Atom   14 Element H  Has Mass    1.00783
   Atom   15 Element C  Has Mass   12.00000
   Atom   16 Element Cl Has Mass   34.96885
   Atom   17 Element C  Has Mass   12.00000
   Atom   18 Element Cl Has Mass   34.96885
   Atom   19 Element C  Has Mass   12.00000
   Atom   20 Element H  Has Mass    1.00783
   Atom   21 Element C  Has Mass   12.00000
   Atom   22 Element H  Has Mass    1.00783
   Molecular Mass:   391.805440 amu
   Principal axes and moments of inertia in amu*Bohr^2:
                             1           2           3
    Eigenvalues --     4966.84985 16082.82669 18974.65431
          X               0.99999     0.00007    -0.00326
          Y              -0.00007     1.00000    -0.00055
          Z               0.00326     0.00055     0.99999
   Rotational Symmetry Number is   1
   The Molecule is an Asymmetric Top
   Translational Enthalpy:        0.889 kcal/mol
   Rotational Enthalpy:           0.889 kcal/mol
   Vibrational Enthalpy:         80.159 kcal/mol
   gas constant (RT):             0.592 kcal/mol
   Translational Entropy:        43.788  cal/mol.K
   Rotational Entropy:           35.670  cal/mol.K
   Vibrational Entropy:          63.358  cal/mol.K

   Total Enthalpy:               82.529 kcal/mol
   Total Entropy:               142.816  cal/mol.K

 ======================================================================

 STANDARD THERMODYNAMIC QUANTITIES FOR ANHARMONIC VIBRATION -- TOSH

   Zero point vibrational energy: ************ kcal/mol

   Vibrational Enthalpy:       Infinity kcal/mol
   Vibrational Entropy:             NaN  cal/mol.K

   Total Enthalpy:             Infinity kcal/mol
   Total Entropy:                   NaN  cal/mol.K

 ======================================================================

 STANDARD THERMODYNAMIC QUANTITIES FOR ANHARMONIC VIBRATION -- VPT2

   Zero point vibrational energy: ************ kcal/mol

   Vibrational Enthalpy:       Infinity kcal/mol
   Vibrational Entropy:             NaN  cal/mol.K

   Total Enthalpy:             Infinity kcal/mol
   Total Entropy:                   NaN  cal/mol.K

 ======================================================================

Archival summary:
1\1\november\FREQ\ProcedureUnspecified\BasisUnspecified\l7123\taweetha\ThuJan905:18:502020ThuJan905:18:502020\0\\#,FREQ,ProcedureUnspecified,BasisUnspecified,\\0,1\Cl\C,1,1.74397\C,2,1.40056,1,119.751\C,2,1.40115,1,118.819,3,179.913,0\C,4,1.40095,2,118.209,1,179.946,0\C,5,1.40056,4,121.348,2,0.136736,0\C,3,1.40151,2,119.421,1,179.938,0\C,4,1.49454,2,120.773,1,-0.289278,0\C,8,1.39351,4,119.874,2,-90.7079,0\H,9,1.08254,8,120.489,4,-0.444693,0\C,9,1.39311,8,120.595,4,179.489,0\C,8,1.39645,4,120.803,2,88.9449,0\H,12,1.08337,8,120.171,4,0.341556,0\C,12,1.38895,8,120.253,4,-179.533,0\H,14,1.08257,12,120.51,8,179.897,0\C,14,1.39394,12,120.42,8,0.0329241,0\Cl,7,1.73577,3,119.984,2,-179.845,0\Cl,3,1.73591,2,120.435,1,0.0258191,0\Cl,6,1.736,5,120.417,4,179.859,0\Cl,5,1.7438,4,118.911,2,-179.91,0\Cl,16,1.74591,14,118.898,12,179.785,0\Cl,11,1.74649,9,118.55,8,-179.826,0\\\@

 Total job time:  17187.62s(wall), 17185.60s(cpu) 
 Thu Jan  9 05:18:50 2020

        *************************************************************
        *                                                           *
        *  Thank you very much for using Q-Chem.  Have a nice day.  *
        *                                                           *
        *************************************************************
