# Supplementary material for: Quantum Chemical Investigation of Polychlorinated Dibenzodioxins, Dibenzofurans and Biphenyls: Relative Stability and Planarity Analysis
Source: Molecules. 2020 Dec 3;25(23):5697. doi: 10.3390/molecules25235697 (PMC7730433; doi:10.3390/molecules25235697)
Supplement: Supplementary file 1 [file molecules-25-05697-s001.zip › PCB/B3LYP/ClClClClClHClHClH.out]

                  Welcome to Q-Chem
     A Quantum Leap Into The Future Of Chemistry


 Q-Chem 5.2 (devel), Q-Chem, Inc., Pleasanton, CA (2019)

 Yihan Shao,  Zhengting Gan,  E. Epifanovsky,  A. T. B. Gilbert,  M. Wormit,  
 J. Kussmann,  A. W. Lange,  A. Behn,  Jia Deng,  Xintian Feng,  D. Ghosh,  
 M. Goldey,  P. R. Horn,  L. D. Jacobson,  I. Kaliman,  T. Kus,  A. Landau,  
 Jie Liu,  E. I. Proynov,  R. M. Richard,  R. P. Steele,  E. J. Sundstrom,  
 H. L. Woodcock III,  P. M. Zimmerman,  D. Zuev,  B. Albrecht,  E. Alguire,  
 S. A. Baeppler,  D. Barton,  Z. Benda,  Y. A. Bernard,  E. J. Berquist,  
 K. B. Bravaya,  H. Burton,  D. Casanova,  Chun-Min Chang,  Yunqing Chen,  
 A. Chien,  K. D. Closser,  M. P. Coons,  S. Coriani,  S. Dasgupta,  
 A. L. Dempwolff,  M. Diedenhofen,  Hainam Do,  R. G. Edgar,  Po-Tung Fang,  
 S. Faraji,  S. Fatehi,  Qingguo Feng,  K. D. Fenk,  J. Fosso-Tande,  
 J. Gayvert,  Qinghui Ge,  A. Ghysels,  G. Gidofalvi,  J. Gomes,  
 J. Gonthier,  A. Gunina,  D. Hait,  M. W. D. Hanson-Heine,  
 P. H. P. Harbach,  A. W. Hauser,  M. F. Herbst,  J. E. Herr,  
 E. G. Hohenstein,  Z. C. Holden,  Kerwin Hui,  B. C. Huynh,  T.-C. Jagau,  
 Hyunjun Ji,  B. Kaduk,  K. Khistyaev,  Jaehoon Kim,  P. Klunzinger,  K. Koh,  
 D. Kosenkov,  L. Koulias,  T. Kowalczyk,  C. M. Krauter,  A. Kunitsa,  
 Ka Un Lao,  A. Laurent,  K. V. Lawler,  Joonho Lee,  D. Lefrancois,  
 S. Lehtola,  D. S. Levine,  Yi-Pei Li,  You-Sheng Lin,  Fenglai Liu,  
 E. Livshits,  A. Luenser,  P. Manohar,  E. Mansoor,  S. F. Manzer,  
 Shan-Ping Mao,  Yuezhi Mao,  N. Mardirossian,  A. V. Marenich,  
 T. Markovich,  L. A. Martinez-Martinez,  S. A. Maurer,  N. J. Mayhall,  
 S. C. McKenzie,  J.-M. Mewes,  P. Morgante,  A. F. Morrison,  
 J. W. Mullinax,  K. Nanda,  T. S. Nguyen-Beck,  R. Olivares-Amaya,  
 J. A. Parkhill,  Zheng Pei,  T. M. Perrine,  F. Plasser,  P. Pokhilko,  
 S. Prager,  A. Prociuk,  E. Ramos,  D. R. Rehn,  F. Rob,  M. Scheurer,  
 M. Schneider,  N. Sergueev,  S. M. Sharada,  S. Sharma,  D. W. Small,  
 T. Stauch,  T. Stein,  Yu-Chuan Su,  A. J. W. Thom,  A. Tkatchenko,  
 T. Tsuchimochi,  N. M. Tubman,  L. Vogt,  M. L. Vidal,  O. Vydrov,  
 M. A. Watson,  J. Wenzel,  M. de Wergifosse,  T. A. Wesolowski,  A. White,  
 J. Witte,  A. Yamada,  Jun Yang,  K. Yao,  S. Yeganeh,  S. R. Yost,  
 Zhi-Qiang You,  A. Zech,  Igor Ying Zhang,  Xing Zhang,  Yan Zhao,  
 Ying Zhu,  B. R. Brooks,  G. K. L. Chan,  C. J. Cramer,  M. S. Gordon,  
 W. J. Hehre,  A. Klamt,  M. W. Schmidt,  C. D. Sherrill,  D. G. Truhlar,  
 A. Aspuru-Guzik,  R. Baer,  A. T. Bell,  N. A. Besley,  Jeng-Da Chai,  
 A. E. DePrince, III,  R. A. DiStasio Jr.,  A. Dreuw,  B. D. Dunietz,  
 T. R. Furlani,  Chao-Ping Hsu,  Yousung Jung,  Jing Kong,  D. S. Lambrecht,  
 WanZhen Liang,  C. Ochsenfeld,  V. A. Rassolov,  L. V. Slipchenko,  
 J. E. Subotnik,  T. Van Voorhis,  J. M. Herbert,  A. I. Krylov,  
 P. M. W. Gill,  M. Head-Gordon

 Contributors to earlier versions of Q-Chem not listed above: 
 R. D. Adamson,  B. Austin,  J. Baker,  G. J. O. Beran,  K. Brandhorst,  
 S. T. Brown,  E. F. C. Byrd,  A. K. Chakraborty,  C.-L. Cheng,  
 Siu Hung Chien,  D. M. Chipman,  D. L. Crittenden,  H. Dachsel,  
 R. J. Doerksen,  A. D. Dutoi,  L. Fusti-Molnar,  W. A. Goddard III,  
 A. Golubeva-Zadorozhnaya,  S. R. Gwaltney,  G. Hawkins,  A. Heyden,  
 S. Hirata,  G. Kedziora,  F. J. Keil,  C. Kelley,  Jihan Kim,  R. A. King,  
 R. Z. Khaliullin,  P. P. Korambath,  W. Kurlancheek,  A. M. Lee,  M. S. Lee,  
 S. V. Levchenko,  Ching Yeh Lin,  D. Liotard,  R. C. Lochan,  I. Lotan,  
 P. E. Maslen,  N. Nair,  D. P. O'Neill,  D. Neuhauser,  E. Neuscamman,  
 C. M. Oana,  R. Olson,  B. Peters,  R. Peverati,  P. A. Pieniazek,  
 Y. M. Rhee,  J. Ritchie,  M. A. Rohrdanz,  E. Rosta,  N. J. Russ,  
 H. F. Schaefer III,  N. E. Schultz,  N. Shenvi,  A. C. Simmonett,  A. Sodt,  
 D. Stuck,  K. S. Thanthiriwatte,  V. Vanovschi,  Tao Wang,  A. Warshel,  
 C. F. Williams,  Q. Wu,  X. Xu,  W. Zhang

 Please cite Q-Chem as follows:
 Y. Shao et al., Mol. Phys. 113, 184-215 (2015)
 DOI: 10.1080/00268976.2014.952696

 Q-Chem 5.2.1 for Intel X86 EM64T Linux

 Parts of Q-Chem use Armadillo 8.300.2 (Tropical Shenanigans).
 http://arma.sourceforge.net/

 Q-Chem begins on Wed Jan  8 22:23:22 2020  

Host: 
0

     Scratch files written to /scratch/taweetham/qchem7899//
NAlpha2: 194
NElect   194
Mult     1

 Q-Chem warning in module libgen/rem_setup.C, line 2168:

 Setting Thresh to 1e-14


Checking the input file for inconsistencies... 	...done.

--------------------------------------------------------------
User input:
--------------------------------------------------------------
$MOLECULE
0 1
C 
C  1 1.394960
Cl  2 CCl 1 119.528007
C  2 1.386606 1 120.846377 3 178.766605 0
Cl  4 CCl 2 119.698148 1 -179.612229 0
C  4 1.387279 2 120.235871 1 -0.083363 0
Cl  6 CCl 4 120.254637 2 -179.958574 0
C  6 1.387279 4 119.490737 2 0.041992 0
Cl  8 CCl 6 120.064298 4 179.568218 0
C  8 1.386606 6 120.235863 4 0.041336 0
Cl  10 CCl 8 119.614146 6 178.681836 0
C  1 1.488550 2 120.827489 3 1.275929 0
C  12 1.394960 1 120.827496 2 44.635695 0
H  13 CH 12 119.528011 1 1.275194 0
C  13 1.386606 12 120.846392 1 -179.957497 0
Cl  15 CCl 13 119.698155 12 -179.612829 0
C  15 1.387278 13 120.235860 12 -0.083872 0
H  17 CH 15 120.254633 13 -179.958492 0
C  17 1.387279 15 119.490737 13 0.041666 0
Cl  19 CCl 17 120.064293 15 179.568399 0
C  19 1.386606 17 120.235874 15 0.041790 0
H  21 CH 19 119.614152 17 178.681599 0

CH=1.08273
CCl=1.75400
$END

$REM
   JOB_TYPE	OPTIMIZATION
   BASIS	6-311++G**
   METHOD	B3LYP
   SYM_IGNORE	TRUE
   SCF_GUESS_ALWAYS     TRUE
   SYM_IGNORE   TRUE
   S2THRESH     15
   THRESH       15
$END

--------------------------------------------------------------
 ----------------------------------------------------------------
             Standard Nuclear Orientation (Angstroms)
    I     Atom           X                Y                Z
 ----------------------------------------------------------------
    1      C       0.0000000000     0.0000000000     0.0000000000
    2      C       0.0000000000     0.0000000000     1.3949600000
    3      Cl      1.5261815140     0.0000000000     2.2594170471
    4      C      -1.1901880373     0.0256249026     2.1059255403
    5      Cl     -1.1548436435     0.0351778398     3.8595433764
    6      C      -2.4041742747     0.0535064326     1.4351028665
    7      Cl     -3.9099833729     0.0870232313     2.3339530118
    8      C      -2.4180259722     0.0546630380     0.0478935036
    9      Cl     -3.9445745286     0.0782926128    -0.8155919614
   10      C      -1.2274122092     0.0272853135    -0.6622934626
   11      Cl     -1.2645630159    -0.0058824468    -2.4155862839
   12      C       1.2779219872    -0.0284629571    -0.7628147595
   13      C       2.3095886281    -0.8932703637    -0.3971844912
   14      H       2.1704206894    -1.5663256744     0.4394355459
   15      C       3.5004827568    -0.9194878930    -1.1069450245
   16      Cl      4.7739092873    -2.0261183446    -0.6270805489
   17      C       3.6821124948    -0.0819958503    -2.1978886372
   18      H       4.6116429624    -0.1026930066    -2.7527300472
   19      C       2.6636000698     0.7822218600    -2.5724593424
   20      Cl      2.8813918386     1.8556545918    -3.9424319391
   21      C       1.4736782845     0.8090230106    -1.8610916159
   22      H       0.6936781770     1.5025559907    -2.1490431582
 ----------------------------------------------------------------
 Nuclear Repulsion Energy =        2331.41211183 hartrees
 There are       97 alpha and       97 beta electrons
 Requested basis set is 6-311++G(d,p)
 There are 178 shells and 495 basis functions

 Total QAlloc Memory Limit   2000 MB
 Mega-Array Size       188 MB
 MEM_STATIC part       192 MB
 A cutoff of  1.0D-15 yielded  11540 shell pairs
 There are     99171 function pairs (    106560 Cartesian)
 Smallest overlap matrix eigenvalue = 1.16E-07
 Linear dependence detected in AO basis
 Number of orthogonalized atomic orbitals = 489
 Maximum deviation from orthogonality = 2.791E-10

 Scale SEOQF with 1.000000e-01/1.000000e-01/1.000000e-01

 Standard Electronic Orientation quadrupole field applied
 Nucleus-field energy     =    -0.0000000405 hartrees
 Guess from superposition of atomic densities
 Warning:  Energy on first SCF cycle will be non-variational
 SAD guess density has 194.000000 electrons

 -----------------------------------------------------------------------
  General SCF calculation program by
  Eric Jon Sundstrom, Paul Horn, Yuezhi Mao, Dmitri Zuev, Alec White,
  David Stuck, Shaama M.S., Shane Yost, Joonho Lee, David Small,
  Daniel Levine, Susi Lehtola, Hugh Burton, Evgeny Epifanovsky,
  Bang C. Huynh
 -----------------------------------------------------------------------
 Exchange:     0.2000 Hartree-Fock + 0.0800 Slater + 0.7200 B88
 Correlation:  0.1900 VWN1RPA + 0.8100 LYP
 Using SG-1 standard quadrature grid
 A restricted SCF calculation will be
 performed using DIIS
 SCF converges when DIIS error is below 1.0e-08
 ---------------------------------------
  Cycle       Energy         DIIS error
 ---------------------------------------
    1   -3685.2861154066      2.76e-02  
    2   -3680.6133284341      1.96e-03  
    3   -3680.5416212749      2.41e-03  
    4   -3680.7195245218      5.87e-04  
    5   -3680.7282026527      3.01e-04  
    6   -3680.7308659529      8.93e-05  
    7   -3680.7310916144      2.06e-05  
    8   -3680.7311017637      6.30e-06  
    9   -3680.7311029345      1.64e-06  
   10   -3680.7311030021      4.95e-07  
   11   -3680.7311030076      2.25e-07  
   12   -3680.7311030093      6.19e-08  
   13   -3680.7311030095      2.40e-08  
   14   -3680.7311030094      7.30e-09  Convergence criterion met
 ---------------------------------------
 SCF time:   CPU 799.83s  wall 800.00s 
 SCF   energy in the final basis set =    -3680.7311030094
 Total energy in the final basis set =    -3680.7311030094

 --------------------------------------------------------------

                    Orbital Energies (a.u.)
 --------------------------------------------------------------

 Alpha MOs
 -- Occupied --
********-101.5857-101.5856-101.5855-101.5855-101.5726-101.5726 -10.2915
-10.2894 -10.2893 -10.2879 -10.2879 -10.2636 -10.2636 -10.2513 -10.2307
-10.2151 -10.2114 -10.2114  -9.5019  -9.5008  -9.5007  -9.4999  -9.4999
 -9.4871  -9.4871  -7.2671  -7.2657  -7.2655  -7.2651  -7.2648  -7.2567
 -7.2557  -7.2557  -7.2556  -7.2548  -7.2547  -7.2547  -7.2546  -7.2539
 -7.2537  -7.2519  -7.2519  -7.2418  -7.2418  -7.2416  -7.2415  -0.9804
 -0.9346  -0.9312  -0.9176  -0.8929  -0.8840  -0.8737  -0.8559  -0.8477
 -0.7998  -0.7611  -0.7602  -0.7573  -0.6765  -0.6458  -0.6292  -0.6234
 -0.5702  -0.5541  -0.5375  -0.5166  -0.5009  -0.4872  -0.4803  -0.4789
 -0.4717  -0.4614  -0.4453  -0.4441  -0.4308  -0.4199  -0.4082  -0.4047
 -0.4028  -0.3828  -0.3681  -0.3663  -0.3620  -0.3613  -0.3557  -0.3443
 -0.3394  -0.3378  -0.3331  -0.3322  -0.3166  -0.2975  -0.2785  -0.2678
 -0.2678
 -- Virtual --
 -0.0856  -0.0731  -0.0677  -0.0457  -0.0341  -0.0203  -0.0181  -0.0097
 -0.0043   0.0049   0.0114   0.0137   0.0172   0.0209   0.0261   0.0282
  0.0404   0.0440   0.0479   0.0548   0.0574   0.0649   0.0707   0.0719
  0.0739   0.0773   0.0800   0.0834   0.0836   0.0879   0.0938   0.0958
  0.0985   0.1034   0.1110   0.1117   0.1130   0.1147   0.1193   0.1200
  0.1244   0.1263   0.1270   0.1288   0.1327   0.1359   0.1415   0.1420
  0.1450   0.1481   0.1491   0.1593   0.1668   0.1681   0.1704   0.1710
  0.1796   0.1833   0.1880   0.1922   0.1941   0.1992   0.2002   0.2053
  0.2102   0.2109   0.2211   0.2228   0.2231   0.2315   0.2336   0.2339
  0.2372   0.2481   0.2535   0.2541   0.2579   0.2611   0.2643   0.2647
  0.2685   0.2699   0.2767   0.2799   0.2815   0.2859   0.2910   0.2922
  0.2924   0.2998   0.3071   0.3140   0.3171   0.3249   0.3321   0.3382
  0.3411   0.3514   0.3853   0.4099   0.4202   0.4245   0.4285   0.4291
  0.4385   0.4422   0.4435   0.4509   0.4531   0.4548   0.4637   0.4678
  0.4725   0.4770   0.4797   0.4878   0.4889   0.4946   0.4982   0.5017
  0.5147   0.5155   0.5360   0.5403   0.5481   0.5574   0.5687   0.5690
  0.5771   0.5851   0.5903   0.5935   0.5946   0.6004   0.6040   0.6061
  0.6128   0.6232   0.6319   0.6410   0.6425   0.6563   0.6563   0.6663
  0.6709   0.6922   0.7021   0.7030   0.7138   0.7328   0.7375   0.7658
  0.7716   0.7921   0.7951   0.8101   0.8121   0.8272   0.8293   0.8310
  0.8336   0.8360   0.8370   0.8384   0.8443   0.8496   0.8529   0.8585
  0.8588   0.8613   0.8645   0.8749   0.8793   0.8852   0.8854   0.8933
  0.8953   0.9027   0.9027   0.9074   0.9104   0.9205   0.9218   0.9279
  0.9352   0.9384   0.9457   0.9516   0.9542   0.9584   0.9679   0.9699
  0.9853   0.9863   0.9973   1.0071   1.0286   1.0505   1.0658   1.0694
  1.0728   1.0916   1.0939   1.1052   1.1197   1.1276   1.1667   1.1858
  1.2047   1.2097   1.2138   1.2289   1.2333   1.2397   1.2633   1.2645
  1.2678   1.2769   1.2775   1.2790   1.2841   1.2999   1.3294   1.3417
  1.3552   1.3990   1.4255   1.4449   1.4543   1.4890   1.5088   1.5317
  1.5465   1.5746   1.5925   1.6018   1.6168   1.6322   1.6362   1.6431
  1.6685   1.6920   1.7273   1.7306   1.7636   1.7824   1.7967   1.8222
  1.8416   1.8536   1.8563   1.8685   1.8899   1.8974   1.9144   1.9266
  1.9424   1.9514   1.9645   1.9980   2.0236   2.0672   2.0892   2.0915
  2.1029   2.1370   2.1539   2.2004   2.2204   2.2299   2.2377   2.2380
  2.2600   2.2728   2.2826   2.2861   2.2927   2.2949   2.2978   2.3199
  2.3457   2.3497   2.3897   2.3912   2.4069   2.4246   2.4290   2.4358
  2.4369   2.4622   2.4913   2.4958   2.5106   2.5288   2.5442   2.5520
  2.5937   2.6087   2.6171   2.6324   2.6384   2.6501   2.6579   2.7336
  2.7373   2.7419   2.7571   2.7702   2.7791   2.7909   2.8257   2.8268
  2.8473   2.8793   2.9293   2.9385   2.9652   3.0454   3.0708   3.0851
  3.1078   3.1179   3.1287   3.1548   3.1683   3.2058   3.2230   3.2317
  3.2605   3.3576   3.3814   3.4691   3.5005   3.5577   3.6372   3.7165
  3.7285   3.8130   3.8868   3.9049   4.0966   4.1010   4.3845   4.8056
  4.8310   9.7141   9.7643   9.7758   9.7864   9.7964   9.8143   9.8158
 23.2501  23.5307  23.7843  23.8309  23.8654  23.9124  23.9606  23.9772
 24.0300  24.0509  24.0628  24.1421  25.7608  25.7970  25.8218  25.8341
 25.8594  25.9166  25.9562  26.0784  26.0976  26.1044  26.1782  26.1944
 26.2715  26.4009  26.4516  26.5571  26.6106  26.6622  26.7549  26.7655
 27.0592 215.7034 215.7552 215.7714 215.7815 215.7952 215.8192 215.8205
 --------------------------------------------------------------

          Ground-State Mulliken Net Atomic Charges

     Atom                 Charge (a.u.)
  ----------------------------------------
      1 C                    -1.054200
      2 C                    -0.865551
      3 Cl                    0.728125
      4 C                     0.124818
      5 Cl                    0.618756
      6 C                    -0.416451
      7 Cl                    0.673036
      8 C                     0.130004
      9 Cl                    0.619450
     10 C                    -0.866764
     11 Cl                    0.727963
     12 C                    -0.103965
     13 C                    -0.786570
     14 H                     0.208551
     15 C                     0.328123
     16 Cl                    0.500251
     17 C                    -1.021123
     18 H                     0.205680
     19 C                     0.327168
     20 Cl                    0.500159
     21 C                    -0.786157
     22 H                     0.208696
  ----------------------------------------
  Sum of atomic charges =     0.000000

 -----------------------------------------------------------------
                    Cartesian Multipole Moments
 -----------------------------------------------------------------
    Charge (ESU x 10^10)
                -0.0000
    Dipole Moment (Debye)
         X      -0.1659      Y       0.0038      Z       0.0995
       Tot       0.1935
    Quadrupole Moments (Debye-Ang)
        XX    -159.5948     XY      -0.1870     YY    -158.3026
        XZ       0.4087     YZ      -0.3660     ZZ    -159.1219
    Octopole Moments (Debye-Ang^2)
       XXX    -105.1107    XXY       2.8209    XYY     -39.6176
       YYY       2.6527    XXZ      16.8509    XYZ       1.3673
       YYZ      23.5330    XZZ     -34.8924    YZZ      -1.4689
       ZZZ      66.8397
    Hexadecapole Moments (Debye-Ang^3)
      XXXX   -7134.3027   XXXY     247.1752   XXYY   -1385.4216
      XYYY     237.6687   YYYY    -876.6298   XXXZ    1144.5826
      XXYZ      88.0984   XYYZ     417.8487   YYYZ     247.7893
      XXZZ   -1937.0962   XYZZ      69.2230   YYZZ    -938.4647
      XZZZ    1201.5069   YZZZ     259.8363   ZZZZ   -4634.7636
 -----------------------------------------------------------------
 Calculating analytic gradient of the SCF energy
 Gradient of SCF Energy
            1           2           3           4           5           6
    1  -0.0141646  -0.0090395   0.0071040  -0.0019473   0.0013994   0.0146170
    2   0.0003587   0.0000764  -0.0055447  -0.0001933   0.0000488  -0.0003537
    3   0.0083013  -0.0025340  -0.0080635  -0.0207711   0.0060566  -0.0085237
            7           8           9          10          11          12
    1  -0.0068209   0.0176859  -0.0047466  -0.0020030   0.0105651  -0.0056512
    2   0.0001754  -0.0001649   0.0000341   0.0001537   0.0051380  -0.0001659
    3   0.0040116   0.0115838  -0.0040913   0.0088954  -0.0024377   0.0035123
           13          14          15          16          17          18
    1   0.0014390  -0.0026918   0.0064570   0.0003072  -0.0127255   0.0002437
    2   0.0128345   0.0006855  -0.0026459  -0.0009503   0.0004121   0.0000364
    3  -0.0040590   0.0048117   0.0008704   0.0008484   0.0075327  -0.0001604
           19          20          21          22
    1   0.0021945  -0.0003647   0.0036496  -0.0055070
    2   0.0023580   0.0008800  -0.0127662  -0.0004066
    3  -0.0059936  -0.0008013   0.0010938  -0.0000822
 Max gradient component =       2.077E-02
 RMS gradient           =       6.542E-03
 Gradient time:  CPU 289.44 s  wall 289.46 s
 Geometry Optimization Parameters
   NAtoms,    NIC,     NZ,  NCons,   NDum,   NFix, NCnnct, MaxDiis
       22     155      22       0       0       0       0       0


** GEOMETRY OPTIMIZATION IN DELOCALIZED INTERNAL COORDINATES **
   Searching for a Minimum

   Optimization Cycle:   1

                       Coordinates (Angstroms)
     ATOM                X               Y               Z
      1  C         0.0000000000    0.0000000000    0.0000000000
      2  C         0.0000000000    0.0000000000    1.3949600000
      3  Cl        1.5261815140    0.0000000000    2.2594170471
      4  C        -1.1901880373    0.0256249026    2.1059255403
      5  Cl       -1.1548436435    0.0351778398    3.8595433764
      6  C        -2.4041742747    0.0535064326    1.4351028665
      7  Cl       -3.9099833729    0.0870232313    2.3339530118
      8  C        -2.4180259722    0.0546630380    0.0478935036
      9  Cl       -3.9445745286    0.0782926128   -0.8155919614
     10  C        -1.2274122092    0.0272853135   -0.6622934626
     11  Cl       -1.2645630159   -0.0058824468   -2.4155862839
     12  C         1.2779219872   -0.0284629571   -0.7628147595
     13  C         2.3095886281   -0.8932703637   -0.3971844912
     14  H         2.1704206894   -1.5663256744    0.4394355459
     15  C         3.5004827568   -0.9194878930   -1.1069450245
     16  Cl        4.7739092873   -2.0261183446   -0.6270805489
     17  C         3.6821124948   -0.0819958503   -2.1978886372
     18  H         4.6116429624   -0.1026930066   -2.7527300472
     19  C         2.6636000698    0.7822218600   -2.5724593424
     20  Cl        2.8813918386    1.8556545918   -3.9424319391
     21  C         1.4736782845    0.8090230106   -1.8610916159
     22  H         0.6936781770    1.5025559907   -2.1490431582
   Point Group: c1    Number of degrees of freedom:    60


   Energy is  -3680.731103009


 Attempting to generate delocalized internal coordinates
 Initial Hessian constructed with Jon Baker's OPTIMIZE code

 60 Hessian modes will be used to form the next step
  Hessian Eigenvalues:
     0.010693    0.019215    0.019215    0.023207    0.023207    0.023578
     0.023582    0.023677    0.023682    0.023938    0.023939    0.024090
     0.024090    0.024114    0.024114    0.024136    0.024136    0.024143
     0.024143    0.159963    0.159969    0.160000    0.234671    0.234791
     0.235016    0.249937    0.249947    0.249991    0.249991    0.249992
     0.249993    0.250000    0.250000    0.250000    0.250000    0.250000
     0.250000    0.301033    0.301033    0.301033    0.301033    0.301033
     0.301033    0.301033    0.336089    0.356665    0.356665    0.356665
     0.429162    0.431523    0.432123    0.434586    0.467799    0.467850
     0.472132    0.472184    0.478204    0.478204    0.479142    0.479142

 Minimum search - taking simple RFO step
 Searching for Lamda that Minimizes Along All modes
 Value Taken    Lamda =  -0.03203283
 Calculated Step too Large.  Step scaled by  0.419770
 Step Taken.  Stepsize is  0.300000

                             Maximum     Tolerance    Cnvgd?
         Gradient           0.045910      0.000300      NO
         Displacement       0.262780      0.001200      NO
         Energy change     *********      0.000001      NO


 New Cartesian Coordinates Obtained by Inverse Iteration

 Displacement from previous Coordinates is:  1.176102
 ----------------------------------------------------------------
             Standard Nuclear Orientation (Angstroms)
    I     Atom           X                Y                Z
 ----------------------------------------------------------------
    1      C       0.0048279682     0.0000972039    -0.0019283303
    2      C      -0.0077084013     0.0708052194     1.4023084017
    3      Cl      1.4870450261     0.2107367628     2.3064598270
    4      C      -1.2035069416     0.0992252675     2.1136664735
    5      Cl     -1.1746191112     0.2117763340     3.8597480725
    6      C      -2.4203285175     0.0539649378     1.4442731965
    7      Cl     -3.9217573399     0.0870861550     2.3401753635
    8      C      -2.4331106900    -0.0179918570     0.0567542137
    9      Cl     -3.9586201682    -0.0974705421    -0.7968581541
   10      C      -1.2386533317    -0.0426372029    -0.6569985991
   11      Cl     -1.3284444209    -0.2137536416    -2.3988999741
   12      C       1.2903384198    -0.0286339967    -0.7693831091
   13      C       2.2895026373    -0.9587803587    -0.4649887853
   14      H       2.1283290020    -1.6893616202     0.3148055700
   15      C       3.4779975171    -0.9830650486    -1.1807989108
   16      Cl      4.7023896030    -2.1732564237    -0.7828609572
   17      C       3.7044771925    -0.0828233776    -2.2121133721
   18      H       4.6336002578    -0.1037860133    -2.7673029007
   19      C       2.7192404722     0.8447609141    -2.5192115318
   20      Cl      2.9866557666     2.0020700689    -3.8087950668
   21      C       1.5260306692     0.8736435820    -1.8115993822
   22      H       0.7871580261     1.6241859245    -2.0533624254
 ----------------------------------------------------------------
 Nuclear Repulsion Energy =        2321.13852037 hartrees
 There are       97 alpha and       97 beta electrons
 Applying Cartesian multipole field
    Component          Value
    ---------          -----
     (2,0,0)        1.00000E-11
     (0,2,0)        2.00000E-11
     (0,0,2)       -3.00000E-11
 Nucleus-field energy     =    -0.0000000370 hartrees
 Requested basis set is 6-311++G(d,p)
 There are 178 shells and 495 basis functions
 A cutoff of  1.0D-15 yielded  11500 shell pairs
 There are     98837 function pairs (    106202 Cartesian)
 Smallest overlap matrix eigenvalue = 1.22E-07
 Linear dependence detected in AO basis
 Number of orthogonalized atomic orbitals = 489
 Maximum deviation from orthogonality = 7.108E-10
 Guess from superposition of atomic densities
 Warning:  Energy on first SCF cycle will be non-variational
 SAD guess density has 194.000000 electrons

 -----------------------------------------------------------------------
  General SCF calculation program by
  Eric Jon Sundstrom, Paul Horn, Yuezhi Mao, Dmitri Zuev, Alec White,
  David Stuck, Shaama M.S., Shane Yost, Joonho Lee, David Small,
  Daniel Levine, Susi Lehtola, Hugh Burton, Evgeny Epifanovsky,
  Bang C. Huynh
 -----------------------------------------------------------------------
 Exchange:     0.2000 Hartree-Fock + 0.0800 Slater + 0.7200 B88
 Correlation:  0.1900 VWN1RPA + 0.8100 LYP
 Using SG-1 standard quadrature grid
 A restricted SCF calculation will be
 performed using DIIS
 SCF converges when DIIS error is below 1.0e-08
 ---------------------------------------
  Cycle       Energy         DIIS error
 ---------------------------------------
    1   -3685.2083204348      2.74e-02  
    2   -3680.6257462292      1.92e-03  
    3   -3680.5645656117      2.31e-03  
    4   -3680.7282183103      5.59e-04  
    5   -3680.7359774292      2.95e-04  
    6   -3680.7385432642      8.86e-05  
    7   -3680.7387666327      1.98e-05  
    8   -3680.7387758524      6.40e-06  
    9   -3680.7387770573      1.71e-06  
   10   -3680.7387771247      6.78e-07  
   11   -3680.7387771363      2.39e-07  
   12   -3680.7387771381      6.67e-08  
   13   -3680.7387771381      2.65e-08  
   14   -3680.7387771379      7.28e-09  Convergence criterion met
 ---------------------------------------
 SCF time:   CPU 798.13s  wall 798.00s 
 SCF   energy in the final basis set =    -3680.7387771379
 Total energy in the final basis set =    -3680.7387771379

 --------------------------------------------------------------

                    Orbital Energies (a.u.)
 --------------------------------------------------------------

 Alpha MOs
 -- Occupied --
********-101.5850-101.5850-101.5849-101.5848-101.5729-101.5729 -10.2909
-10.2890 -10.2890 -10.2882 -10.2882 -10.2651 -10.2651 -10.2541 -10.2339
-10.2161 -10.2134 -10.2134  -9.5016  -9.4999  -9.4998  -9.4994  -9.4994
 -9.4875  -9.4874  -7.2668  -7.2649  -7.2646  -7.2646  -7.2643  -7.2565
 -7.2554  -7.2547  -7.2547  -7.2543  -7.2542  -7.2539  -7.2537  -7.2534
 -7.2533  -7.2522  -7.2522  -7.2422  -7.2422  -7.2419  -7.2418  -0.9781
 -0.9341  -0.9308  -0.9167  -0.8936  -0.8823  -0.8735  -0.8561  -0.8453
 -0.7992  -0.7609  -0.7593  -0.7544  -0.6760  -0.6427  -0.6284  -0.6231
 -0.5682  -0.5544  -0.5358  -0.5182  -0.5016  -0.4864  -0.4788  -0.4762
 -0.4715  -0.4606  -0.4464  -0.4434  -0.4308  -0.4186  -0.4080  -0.4036
 -0.4003  -0.3830  -0.3674  -0.3663  -0.3643  -0.3605  -0.3562  -0.3442
 -0.3399  -0.3359  -0.3336  -0.3320  -0.3157  -0.2954  -0.2766  -0.2702
 -0.2695
 -- Virtual --
 -0.0841  -0.0718  -0.0663  -0.0472  -0.0393  -0.0189  -0.0178  -0.0096
 -0.0036   0.0045   0.0108   0.0134   0.0184   0.0212   0.0260   0.0270
  0.0399   0.0445   0.0472   0.0539   0.0575   0.0640   0.0701   0.0723
  0.0737   0.0765   0.0818   0.0828   0.0849   0.0877   0.0941   0.0962
  0.0963   0.1026   0.1084   0.1107   0.1131   0.1143   0.1169   0.1193
  0.1232   0.1243   0.1253   0.1276   0.1327   0.1359   0.1381   0.1413
  0.1449   0.1477   0.1506   0.1582   0.1657   0.1671   0.1698   0.1704
  0.1788   0.1794   0.1862   0.1893   0.1935   0.1968   0.1997   0.2042
  0.2107   0.2116   0.2189   0.2197   0.2239   0.2295   0.2334   0.2349
  0.2361   0.2455   0.2527   0.2556   0.2579   0.2623   0.2638   0.2646
  0.2689   0.2696   0.2775   0.2793   0.2816   0.2823   0.2866   0.2894
  0.2933   0.2979   0.2981   0.3107   0.3182   0.3289   0.3289   0.3352
  0.3363   0.3534   0.3856   0.4067   0.4208   0.4268   0.4269   0.4299
  0.4393   0.4394   0.4448   0.4516   0.4540   0.4552   0.4621   0.4679
  0.4723   0.4803   0.4810   0.4876   0.4904   0.4922   0.4963   0.4969
  0.5081   0.5109   0.5415   0.5437   0.5447   0.5587   0.5627   0.5674
  0.5774   0.5847   0.5933   0.5951   0.5961   0.6006   0.6060   0.6060
  0.6142   0.6176   0.6406   0.6441   0.6510   0.6548   0.6553   0.6706
  0.6814   0.6880   0.6969   0.7018   0.7090   0.7243   0.7321   0.7675
  0.7710   0.7919   0.7928   0.8116   0.8173   0.8277   0.8284   0.8298
  0.8313   0.8371   0.8386   0.8400   0.8435   0.8499   0.8513   0.8579
  0.8601   0.8621   0.8643   0.8674   0.8718   0.8836   0.8837   0.8918
  0.8978   0.9006   0.9056   0.9082   0.9115   0.9206   0.9234   0.9254
  0.9351   0.9353   0.9478   0.9510   0.9526   0.9576   0.9630   0.9707
  0.9710   0.9806   0.9840   1.0071   1.0132   1.0443   1.0470   1.0564
  1.0747   1.0883   1.0961   1.1002   1.1209   1.1229   1.1606   1.1843
  1.2047   1.2067   1.2120   1.2300   1.2344   1.2433   1.2510   1.2622
  1.2659   1.2736   1.2748   1.2788   1.2890   1.3008   1.3209   1.3482
  1.3498   1.3922   1.4346   1.4396   1.4472   1.4823   1.5092   1.5208
  1.5426   1.5669   1.5912   1.6018   1.6189   1.6314   1.6423   1.6455
  1.6709   1.6998   1.7208   1.7234   1.7565   1.7762   1.7970   1.8189
  1.8421   1.8492   1.8578   1.8682   1.8762   1.8963   1.9091   1.9240
  1.9445   1.9462   1.9563   1.9875   2.0233   2.0654   2.0803   2.0878
  2.1004   2.1281   2.1416   2.1962   2.2211   2.2294   2.2365   2.2371
  2.2587   2.2732   2.2755   2.2777   2.2907   2.2925   2.3014   2.3215
  2.3361   2.3413   2.3842   2.3920   2.4011   2.4253   2.4266   2.4294
  2.4355   2.4605   2.4889   2.4908   2.5074   2.5236   2.5428   2.5448
  2.5834   2.6056   2.6220   2.6311   2.6354   2.6463   2.6584   2.7289
  2.7314   2.7412   2.7508   2.7678   2.7755   2.7872   2.8059   2.8174
  2.8393   2.8764   2.9143   2.9352   2.9668   3.0295   3.0644   3.0764
  3.0993   3.1141   3.1181   3.1532   3.1631   3.1954   3.2192   3.2194
  3.2486   3.3514   3.3661   3.4647   3.4945   3.5564   3.6351   3.7110
  3.7206   3.8046   3.8821   3.8955   4.0927   4.0934   4.3630   4.7950
  4.8289   9.7100   9.7639   9.7755   9.7865   9.7973   9.8118   9.8186
 23.2531  23.5276  23.7693  23.8215  23.8629  23.8960  23.9422  23.9624
 24.0112  24.0441  24.0542  24.1335  25.7621  25.7972  25.8200  25.8315
 25.8522  25.9076  25.9414  26.0693  26.0974  26.0999  26.1754  26.1830
 26.2443  26.3638  26.4421  26.5470  26.6056  26.6374  26.7450  26.7505
 27.0301 215.6990 215.7549 215.7710 215.7818 215.7965 215.8149 215.8214
 --------------------------------------------------------------

          Ground-State Mulliken Net Atomic Charges

     Atom                 Charge (a.u.)
  ----------------------------------------
      1 C                    -1.039693
      2 C                    -0.850573
      3 Cl                    0.697900
      4 C                     0.128154
      5 Cl                    0.619285
      6 C                    -0.479924
      7 Cl                    0.674314
      8 C                     0.133996
      9 Cl                    0.619673
     10 C                    -0.853233
     11 Cl                    0.698794
     12 C                    -0.069661
     13 C                    -0.788484
     14 H                     0.213067
     15 C                     0.317213
     16 Cl                    0.492854
     17 C                    -0.949816
     18 H                     0.204807
     19 C                     0.315487
     20 Cl                    0.492867
     21 C                    -0.790864
     22 H                     0.213835
  ----------------------------------------
  Sum of atomic charges =     0.000000

 -----------------------------------------------------------------
                    Cartesian Multipole Moments
 -----------------------------------------------------------------
    Charge (ESU x 10^10)
                 0.0000
    Dipole Moment (Debye)
         X      -0.1027      Y       0.0027      Z       0.0620
       Tot       0.1200
    Quadrupole Moments (Debye-Ang)
        XX    -159.2360     XY      -0.1898     YY    -158.1997
        XZ       0.1834     YZ      -0.3567     ZZ    -159.0095
    Octopole Moments (Debye-Ang^2)
       XXX    -100.2146    XXY       2.5841    XYY     -38.4863
       YYY       2.5603    XXZ      14.8071    XYZ       1.3043
       YYZ      22.8829    XZZ     -33.1768    YZZ      -1.3448
       ZZZ      64.9677
    Hexadecapole Moments (Debye-Ang^3)
      XXXX   -7162.1478   XXXY     204.2005   XXYY   -1411.7772
      XYYY     188.1761   YYYY    -991.5643   XXXZ    1179.9727
      XXYZ      65.6515   XYYZ     431.7052   YYYZ     164.7972
      XXZZ   -1929.7090   XYZZ      57.6120   YYZZ    -948.4903
      XZZZ    1241.5010   YZZZ     191.6913   ZZZZ   -4576.0267
 -----------------------------------------------------------------
 Calculating analytic gradient of the SCF energy
 Gradient of SCF Energy
            1           2           3           4           5           6
    1  -0.0063556  -0.0061394   0.0009538  -0.0013070   0.0017958   0.0106849
    2   0.0002044  -0.0027346  -0.0004710  -0.0008276   0.0004727  -0.0002687
    3   0.0037165   0.0013810   0.0030329  -0.0146888   0.0043485  -0.0062642
            7           8           9          10          11          12
    1  -0.0050273   0.0125287  -0.0029958  -0.0040837  -0.0022043  -0.0043645
    2   0.0001285   0.0006689  -0.0005147   0.0027949   0.0007313  -0.0000436
    3   0.0029896   0.0081070  -0.0036238   0.0046421  -0.0023796   0.0028907
           13          14          15          16          17          18
    1   0.0044979  -0.0007894   0.0044990   0.0000310  -0.0090188   0.0004680
    2   0.0078037   0.0002186  -0.0022588  -0.0004212   0.0002539   0.0000201
    3  -0.0038230  -0.0004809   0.0001796   0.0004112   0.0052523  -0.0002641
           19          20          21          22
    1   0.0019679  -0.0002476   0.0050630   0.0000432
    2   0.0019653   0.0005304  -0.0079498  -0.0003028
    3  -0.0040261  -0.0002436  -0.0020595   0.0009021
 Max gradient component =       1.469E-02
 RMS gradient           =       4.299E-03
 Gradient time:  CPU 285.44 s  wall 285.45 s
 Geometry Optimization Parameters
   NAtoms,    NIC,     NZ,  NCons,   NDum,   NFix, NCnnct, MaxDiis
       22     155      22       0       0       0       0       0

 Cartesian Hessian Update
 Hessian updated using BFGS update


** GEOMETRY OPTIMIZATION IN DELOCALIZED INTERNAL COORDINATES **
   Searching for a Minimum

   Optimization Cycle:   2

                       Coordinates (Angstroms)
     ATOM                X               Y               Z
      1  C         0.0048279682    0.0000972039   -0.0019283303
      2  C        -0.0077084013    0.0708052194    1.4023084017
      3  Cl        1.4870450261    0.2107367628    2.3064598270
      4  C        -1.2035069416    0.0992252675    2.1136664735
      5  Cl       -1.1746191112    0.2117763340    3.8597480725
      6  C        -2.4203285175    0.0539649378    1.4442731965
      7  Cl       -3.9217573399    0.0870861550    2.3401753635
      8  C        -2.4331106900   -0.0179918570    0.0567542137
      9  Cl       -3.9586201682   -0.0974705421   -0.7968581541
     10  C        -1.2386533317   -0.0426372029   -0.6569985991
     11  Cl       -1.3284444209   -0.2137536416   -2.3988999741
     12  C         1.2903384198   -0.0286339967   -0.7693831091
     13  C         2.2895026373   -0.9587803587   -0.4649887853
     14  H         2.1283290020   -1.6893616202    0.3148055700
     15  C         3.4779975171   -0.9830650486   -1.1807989108
     16  Cl        4.7023896030   -2.1732564237   -0.7828609572
     17  C         3.7044771925   -0.0828233776   -2.2121133721
     18  H         4.6336002578   -0.1037860133   -2.7673029007
     19  C         2.7192404722    0.8447609141   -2.5192115318
     20  Cl        2.9866557666    2.0020700689   -3.8087950668
     21  C         1.5260306692    0.8736435820   -1.8115993822
     22  H         0.7871580261    1.6241859245   -2.0533624254
   Point Group: c1    Number of degrees of freedom:    60


   Energy is  -3680.738777138

 Hessian updated using BFGS update

 51 Hessian modes will be used to form the next step
  Hessian Eigenvalues:
     0.018205    0.019215    0.019217    0.023206    0.023207    0.023561
     0.023677    0.023681    0.023930    0.023938    0.024090    0.024090
     0.024114    0.024114    0.024131    0.024136    0.024143    0.024143
     0.034437    0.159909    0.159974    0.160000    0.220568    0.234791
     0.235552    0.247198    0.249947    0.249988    0.249991    0.249992
     0.249993    0.249998    0.250000    0.293769    0.300851    0.312677
     0.353789    0.356640    0.369059    0.429324    0.432123    0.434586
     0.444479    0.467799    0.467850    0.471464    0.472758    0.478204
     0.478204    0.479130    0.574124

 Minimum search - taking simple RFO step
 Searching for Lamda that Minimizes Along All modes
 Value Taken    Lamda =  -0.00533971
 Calculated Step too Large.  Step scaled by  0.854502
 Step Taken.  Stepsize is  0.300000

                             Maximum     Tolerance    Cnvgd?
         Gradient           0.013969      0.000300      NO
         Displacement       0.240838      0.001200      NO
         Energy change     -0.007674      0.000001      NO


 New Cartesian Coordinates Obtained by Inverse Iteration

 Displacement from previous Coordinates is:  1.048948
 ----------------------------------------------------------------
             Standard Nuclear Orientation (Angstroms)
    I     Atom           X                Y                Z
 ----------------------------------------------------------------
    1      C       0.0086193833     0.0010908639    -0.0049803198
    2      C       0.0001382156     0.1493338316     1.3911659085
    3      Cl      1.5134293663     0.3746154917     2.2382343090
    4      C      -1.1986924377     0.1749068931     2.1143466752
    5      Cl     -1.1881897368     0.3711599272     3.8466670242
    6      C      -2.4191152081     0.0545537182     1.4434691799
    7      Cl     -3.9126855051     0.0867051773     2.3355764116
    8      C      -2.4348065219    -0.0936420756     0.0537699409
    9      Cl     -3.9600297795    -0.2577303382    -0.7745852760
   10      C      -1.2287266438    -0.1212918326    -0.6573496801
   11      Cl     -1.2627569964    -0.3895325517    -2.3850316542
   12      C       1.2877223622    -0.0270901357    -0.7687231738
   13      C       2.2400513954    -1.0191000230    -0.5138207782
   14      H       2.0528107712    -1.7847356156     0.2274379908
   15      C       3.4264398007    -1.0375984130    -1.2355408682
   16      Cl      4.6054151206    -2.2949903049    -0.9171630983
   17      C       3.6992777409    -0.0822636932    -2.2081010217
   18      H       4.6274458050    -0.1044135656    -2.7633423241
   19      C       2.7467079867     0.9016624107    -2.4486673915
   20      Cl      3.0648044102     2.1227302474    -3.6650430278
   21      C       1.5490161420     0.9378961258    -1.7466008658
   22      H       0.8339679646     1.7245261497    -1.9486283411
 ----------------------------------------------------------------
 Nuclear Repulsion Energy =        2321.75086966 hartrees
 There are       97 alpha and       97 beta electrons
 Applying Cartesian multipole field
    Component          Value
    ---------          -----
     (2,0,0)        1.00000E-11
     (0,2,0)        2.00000E-11
     (0,0,2)       -3.00000E-11
 Nucleus-field energy     =    -0.0000000326 hartrees
 Requested basis set is 6-311++G(d,p)
 There are 178 shells and 495 basis functions
 A cutoff of  1.0D-15 yielded  11505 shell pairs
 There are     98890 function pairs (    106247 Cartesian)
 Smallest overlap matrix eigenvalue = 1.18E-07
 Linear dependence detected in AO basis
 Number of orthogonalized atomic orbitals = 489
 Maximum deviation from orthogonality = 2.687E-10
 Guess from superposition of atomic densities
 Warning:  Energy on first SCF cycle will be non-variational
 SAD guess density has 194.000000 electrons

 -----------------------------------------------------------------------
  General SCF calculation program by
  Eric Jon Sundstrom, Paul Horn, Yuezhi Mao, Dmitri Zuev, Alec White,
  David Stuck, Shaama M.S., Shane Yost, Joonho Lee, David Small,
  Daniel Levine, Susi Lehtola, Hugh Burton, Evgeny Epifanovsky,
  Bang C. Huynh
 -----------------------------------------------------------------------
 Exchange:     0.2000 Hartree-Fock + 0.0800 Slater + 0.7200 B88
 Correlation:  0.1900 VWN1RPA + 0.8100 LYP
 Using SG-1 standard quadrature grid
 A restricted SCF calculation will be
 performed using DIIS
 SCF converges when DIIS error is below 1.0e-08
 ---------------------------------------
  Cycle       Energy         DIIS error
 ---------------------------------------
    1   -3685.1906097447      2.73e-02  
    2   -3680.6297219355      1.92e-03  
    3   -3680.5664833470      2.32e-03  
    4   -3680.7295039431      6.03e-04  
    5   -3680.7388796749      3.00e-04  
    6   -3680.7415603918      8.49e-05  
    7   -3680.7417621945      1.98e-05  
    8   -3680.7417713103      6.67e-06  
    9   -3680.7417726097      1.91e-06  
   10   -3680.7417726939      8.06e-07  
   11   -3680.7417727121      2.06e-07  
   12   -3680.7417727137      6.55e-08  
   13   -3680.7417727136      2.65e-08  
   14   -3680.7417727133      7.27e-09  Convergence criterion met
 ---------------------------------------
 SCF time:   CPU 803.56s  wall 803.00s 
 SCF   energy in the final basis set =    -3680.7417727133
 Total energy in the final basis set =    -3680.7417727133

 --------------------------------------------------------------

                    Orbital Energies (a.u.)
 --------------------------------------------------------------

 Alpha MOs
 -- Occupied --
********-101.5857-101.5856-101.5847-101.5846-101.5724-101.5724 -10.2911
-10.2891 -10.2890 -10.2883 -10.2883 -10.2658 -10.2657 -10.2508 -10.2329
-10.2166 -10.2141 -10.2140  -9.5018  -9.5002  -9.5001  -9.4995  -9.4994
 -9.4870  -9.4870  -7.2669  -7.2653  -7.2650  -7.2645  -7.2642  -7.2567
 -7.2556  -7.2551  -7.2550  -7.2543  -7.2543  -7.2541  -7.2541  -7.2535
 -7.2534  -7.2517  -7.2517  -7.2417  -7.2417  -7.2414  -7.2413  -0.9764
 -0.9343  -0.9297  -0.9178  -0.8936  -0.8843  -0.8749  -0.8559  -0.8432
 -0.7982  -0.7611  -0.7575  -0.7521  -0.6751  -0.6412  -0.6281  -0.6211
 -0.5670  -0.5542  -0.5352  -0.5198  -0.5022  -0.4867  -0.4780  -0.4745
 -0.4709  -0.4609  -0.4473  -0.4445  -0.4303  -0.4174  -0.4075  -0.4056
 -0.3992  -0.3827  -0.3679  -0.3654  -0.3634  -0.3606  -0.3565  -0.3416
 -0.3395  -0.3388  -0.3332  -0.3311  -0.3172  -0.2921  -0.2748  -0.2714
 -0.2697
 -- Virtual --
 -0.0805  -0.0702  -0.0650  -0.0477  -0.0438  -0.0183  -0.0155  -0.0093
 -0.0025   0.0052   0.0102   0.0138   0.0188   0.0205   0.0256   0.0268
  0.0397   0.0457   0.0468   0.0540   0.0580   0.0638   0.0685   0.0718
  0.0751   0.0759   0.0813   0.0828   0.0857   0.0880   0.0947   0.0947
  0.0960   0.1025   0.1070   0.1092   0.1128   0.1155   0.1166   0.1196
  0.1219   0.1230   0.1240   0.1278   0.1322   0.1361   0.1371   0.1420
  0.1446   0.1477   0.1510   0.1578   0.1619   0.1670   0.1685   0.1723
  0.1774   0.1791   0.1826   0.1871   0.1962   0.1968   0.2003   0.2042
  0.2104   0.2126   0.2197   0.2202   0.2239   0.2300   0.2335   0.2347
  0.2354   0.2453   0.2511   0.2573   0.2595   0.2623   0.2626   0.2639
  0.2682   0.2692   0.2746   0.2773   0.2803   0.2826   0.2839   0.2876
  0.2916   0.2929   0.2948   0.3089   0.3173   0.3267   0.3270   0.3359
  0.3367   0.3541   0.3834   0.4063   0.4224   0.4262   0.4264   0.4318
  0.4379   0.4404   0.4439   0.4497   0.4557   0.4593   0.4654   0.4666
  0.4711   0.4785   0.4823   0.4874   0.4880   0.4913   0.4959   0.5008
  0.5047   0.5056   0.5431   0.5451   0.5499   0.5557   0.5633   0.5681
  0.5789   0.5856   0.5940   0.5979   0.6005   0.6034   0.6083   0.6142
  0.6159   0.6173   0.6347   0.6505   0.6519   0.6552   0.6581   0.6685
  0.6837   0.6870   0.6893   0.6972   0.7056   0.7197   0.7323   0.7696
  0.7744   0.7892   0.7916   0.8131   0.8237   0.8287   0.8299   0.8312
  0.8327   0.8366   0.8402   0.8423   0.8435   0.8467   0.8502   0.8571
  0.8596   0.8636   0.8640   0.8661   0.8704   0.8827   0.8844   0.8933
  0.8941   0.9028   0.9042   0.9103   0.9153   0.9165   0.9195   0.9261
  0.9337   0.9363   0.9479   0.9493   0.9529   0.9584   0.9587   0.9745
  0.9752   0.9798   0.9866   1.0106   1.0134   1.0413   1.0503   1.0518
  1.0769   1.0846   1.0954   1.0983   1.1247   1.1251   1.1610   1.1802
  1.2073   1.2100   1.2139   1.2314   1.2350   1.2465   1.2490   1.2628
  1.2702   1.2744   1.2780   1.2810   1.2905   1.2973   1.3202   1.3495
  1.3560   1.3904   1.4366   1.4389   1.4517   1.4776   1.5169   1.5187
  1.5482   1.5663   1.5857   1.5980   1.6215   1.6374   1.6404   1.6547
  1.6717   1.6992   1.7156   1.7253   1.7555   1.7815   1.7909   1.8127
  1.8391   1.8495   1.8561   1.8639   1.8712   1.9004   1.9115   1.9218
  1.9441   1.9500   1.9566   1.9896   2.0259   2.0634   2.0779   2.0896
  2.1012   2.1198   2.1400   2.1963   2.2210   2.2297   2.2331   2.2386
  2.2571   2.2645   2.2668   2.2775   2.2894   2.2936   2.3086   2.3177
  2.3356   2.3380   2.3837   2.3971   2.4001   2.4161   2.4246   2.4300
  2.4490   2.4628   2.4849   2.4894   2.4991   2.5263   2.5432   2.5483
  2.5814   2.6090   2.6266   2.6299   2.6416   2.6450   2.6675   2.7098
  2.7315   2.7415   2.7464   2.7631   2.7775   2.7820   2.7946   2.8112
  2.8397   2.8699   2.9108   2.9463   2.9743   3.0279   3.0603   3.0752
  3.0965   3.1128   3.1195   3.1539   3.1636   3.1987   3.2173   3.2203
  3.2434   3.3482   3.3599   3.4679   3.4972   3.5632   3.6322   3.7140
  3.7186   3.7996   3.8761   3.8962   4.0930   4.0963   4.3411   4.7919
  4.8288   9.7153   9.7656   9.7826   9.7870   9.8023   9.8075   9.8218
 23.2617  23.5347  23.7651  23.8064  23.8591  23.8986  23.9172  23.9514
 23.9966  24.0393  24.0528  24.1329  25.7621  25.7943  25.8187  25.8283
 25.8491  25.9079  25.9368  26.0806  26.0898  26.0994  26.1659  26.1841
 26.2308  26.3694  26.4403  26.5487  26.6085  26.6245  26.7391  26.7504
 27.0404 215.7044 215.7567 215.7789 215.7822 215.8020 215.8096 215.8246
 --------------------------------------------------------------

          Ground-State Mulliken Net Atomic Charges

     Atom                 Charge (a.u.)
  ----------------------------------------
      1 C                    -0.966702
      2 C                    -0.852771
      3 Cl                    0.671560
      4 C                     0.119578
      5 Cl                    0.615419
      6 C                    -0.558537
      7 Cl                    0.677786
      8 C                     0.131858
      9 Cl                    0.615617
     10 C                    -0.861108
     11 Cl                    0.671718
     12 C                    -0.025160
     13 C                    -0.755923
     14 H                     0.216514
     15 C                     0.289306
     16 Cl                    0.484816
     17 C                    -0.899085
     18 H                     0.202410
     19 C                     0.286868
     20 Cl                    0.484356
     21 C                    -0.765936
     22 H                     0.217417
  ----------------------------------------
  Sum of atomic charges =     0.000000

 -----------------------------------------------------------------
                    Cartesian Multipole Moments
 -----------------------------------------------------------------
    Charge (ESU x 10^10)
                -0.0000
    Dipole Moment (Debye)
         X      -0.1520      Y       0.0068      Z       0.0918
       Tot       0.1777
    Quadrupole Moments (Debye-Ang)
        XX    -158.9947     XY      -0.2296     YY    -158.1803
        XZ      -0.0687     YZ      -0.4099     ZZ    -159.0515
    Octopole Moments (Debye-Ang^2)
       XXX    -103.0068    XXY       2.7707    XYY     -39.7310
       YYY       2.9786    XXZ      15.7732    XYZ       1.3502
       YYZ      23.5992    XZZ     -34.1299    YZZ      -1.3388
       ZZZ      66.2550
    Hexadecapole Moments (Debye-Ang^3)
      XXXX   -7095.9717   XXXY     163.4007   XXYY   -1424.6790
      XYYY     141.1853   YYYY   -1114.0826   XXXZ    1204.4792
      XXYZ      44.2188   XYYZ     441.5562   YYYZ      89.6228
      XXZZ   -1901.4781   XYZZ      43.6614   YYZZ    -949.1233
      XZZZ    1260.0549   YZZZ     127.2483   ZZZZ   -4457.3741
 -----------------------------------------------------------------
 Calculating analytic gradient of the SCF energy
 Gradient of SCF Energy
            1           2           3           4           5           6
    1   0.0003993  -0.0007423   0.0019768  -0.0012865  -0.0013694   0.0024701
    2   0.0000554  -0.0021886  -0.0002877  -0.0006782   0.0003163  -0.0000571
    3  -0.0001132  -0.0008350  -0.0007210  -0.0049560   0.0029066  -0.0015135
            7           8           9          10          11          12
    1  -0.0018748   0.0037433  -0.0031504   0.0002345   0.0015130  -0.0042669
    2   0.0000446   0.0006315  -0.0002817   0.0022778   0.0000579   0.0000777
    3   0.0011450   0.0035583  -0.0002156   0.0010043  -0.0014505   0.0026080
           13          14          15          16          17          18
    1   0.0024987  -0.0001660   0.0015906  -0.0004718  -0.0026301   0.0003796
    2   0.0032592  -0.0005995  -0.0014207   0.0002985   0.0000423  -0.0000223
    3   0.0001163  -0.0000240   0.0005933  -0.0000299   0.0014916  -0.0002110
           19          20          21          22
    1   0.0003604  -0.0002986   0.0011344  -0.0000440
    2   0.0015135  -0.0003089  -0.0033452   0.0006151
    3  -0.0017083   0.0004681  -0.0022403   0.0001267
 Max gradient component =       4.956E-03
 RMS gradient           =       1.693E-03
 Gradient time:  CPU 288.32 s  wall 288.33 s
 Geometry Optimization Parameters
   NAtoms,    NIC,     NZ,  NCons,   NDum,   NFix, NCnnct, MaxDiis
       22     155      22       0       0       0       0       0

 Cartesian Hessian Update
 Hessian updated using BFGS update


** GEOMETRY OPTIMIZATION IN DELOCALIZED INTERNAL COORDINATES **
   Searching for a Minimum

   Optimization Cycle:   3

                       Coordinates (Angstroms)
     ATOM                X               Y               Z
      1  C         0.0086193833    0.0010908639   -0.0049803198
      2  C         0.0001382156    0.1493338316    1.3911659085
      3  Cl        1.5134293663    0.3746154917    2.2382343090
      4  C        -1.1986924377    0.1749068931    2.1143466752
      5  Cl       -1.1881897368    0.3711599272    3.8466670242
      6  C        -2.4191152081    0.0545537182    1.4434691799
      7  Cl       -3.9126855051    0.0867051773    2.3355764116
      8  C        -2.4348065219   -0.0936420756    0.0537699409
      9  Cl       -3.9600297795   -0.2577303382   -0.7745852760
     10  C        -1.2287266438   -0.1212918326   -0.6573496801
     11  Cl       -1.2627569964   -0.3895325517   -2.3850316542
     12  C         1.2877223622   -0.0270901357   -0.7687231738
     13  C         2.2400513954   -1.0191000230   -0.5138207782
     14  H         2.0528107712   -1.7847356156    0.2274379908
     15  C         3.4264398007   -1.0375984130   -1.2355408682
     16  Cl        4.6054151206   -2.2949903049   -0.9171630983
     17  C         3.6992777409   -0.0822636932   -2.2081010217
     18  H         4.6274458050   -0.1044135656   -2.7633423241
     19  C         2.7467079867    0.9016624107   -2.4486673915
     20  Cl        3.0648044102    2.1227302474   -3.6650430278
     21  C         1.5490161420    0.9378961258   -1.7466008658
     22  H         0.8339679646    1.7245261497   -1.9486283411
   Point Group: c1    Number of degrees of freedom:    60


   Energy is  -3680.741772713

 Hessian updated using BFGS update

 53 Hessian modes will be used to form the next step
  Hessian Eigenvalues:
     0.014590    0.019216    0.019219    0.023207    0.023218    0.023440
     0.023677    0.023701    0.023923    0.023938    0.024090    0.024090
     0.024114    0.024114    0.024126    0.024136    0.024143    0.024149
     0.033489    0.159969    0.159999    0.160814    0.202720    0.234792
     0.235932    0.248508    0.249947    0.249990    0.249992    0.249992
     0.249993    0.250000    0.262598    0.285843    0.300911    0.301934
     0.317805    0.355014    0.356598    0.356665    0.378843    0.429511
     0.432123    0.434585    0.449495    0.467800    0.467858    0.472437
     0.477910    0.478204    0.478204    0.481758    0.635678

 Minimum search - taking simple RFO step
 Searching for Lamda that Minimizes Along All modes
 Value Taken    Lamda =  -0.00183683
 Step Taken.  Stepsize is  0.288925

                             Maximum     Tolerance    Cnvgd?
         Gradient           0.006801      0.000300      NO
         Displacement       0.211177      0.001200      NO
         Energy change     -0.002996      0.000001      NO


 New Cartesian Coordinates Obtained by Inverse Iteration

 Displacement from previous Coordinates is:  0.913294
 ----------------------------------------------------------------
             Standard Nuclear Orientation (Angstroms)
    I     Atom           X                Y                Z
 ----------------------------------------------------------------
    1      C       0.0091313035    -0.0016420232    -0.0049628004
    2      C      -0.0001037637     0.2235753652     1.3786657229
    3      Cl      1.5121749589     0.5127148161     2.1991957884
    4      C      -1.1952263677     0.2461897404     2.1075837803
    5      Cl     -1.1682978755     0.5209850122     3.8207769508
    6      C      -2.4159067435     0.0537405330     1.4416476857
    7      Cl     -3.9041210443     0.0876559551     2.3297661605
    8      C      -2.4293857837    -0.1664420309     0.0554547646
    9      Cl     -3.9338318905    -0.4019545356    -0.7767680874
   10      C      -1.2198362095    -0.1989692061    -0.6492914877
   11      Cl     -1.2324184117    -0.5240678916    -2.3629831485
   12      C       1.2865918651    -0.0288409176    -0.7686654653
   13      C       2.1936684727    -1.0709602040    -0.5660389578
   14      H       1.9816285272    -1.8580638525     0.1461365162
   15      C       3.3804378851    -1.0829297892    -1.2891284425
   16      Cl      4.5219931788    -2.3915732591    -1.0403456512
   17      C       3.6928304661    -0.0813833318    -2.2035713715
   18      H       4.6201274326    -0.1020513396    -2.7580735588
   19      C       2.7719409764     0.9468293758    -2.3831091963
   20      Cl      3.1356090801     2.2205953944    -3.5331895391
   21      C       1.5725178548     0.9877338390    -1.6819983689
   22      H       0.8713197243     1.7956506375    -1.8480116744
 ----------------------------------------------------------------
 Nuclear Repulsion Energy =        2323.55426796 hartrees
 There are       97 alpha and       97 beta electrons
 Applying Cartesian multipole field
    Component          Value
    ---------          -----
     (2,0,0)        1.00000E-11
     (0,2,0)        2.00000E-11
     (0,0,2)       -3.00000E-11
 Nucleus-field energy     =    -0.0000000287 hartrees
 Requested basis set is 6-311++G(d,p)
 There are 178 shells and 495 basis functions
 A cutoff of  1.0D-15 yielded  11507 shell pairs
 There are     98985 function pairs (    106336 Cartesian)
 Smallest overlap matrix eigenvalue = 1.14E-07
 Linear dependence detected in AO basis
 Number of orthogonalized atomic orbitals = 489
 Maximum deviation from orthogonality = 5.268E-10
 Guess from superposition of atomic densities
 Warning:  Energy on first SCF cycle will be non-variational
 SAD guess density has 194.000000 electrons

 -----------------------------------------------------------------------
  General SCF calculation program by
  Eric Jon Sundstrom, Paul Horn, Yuezhi Mao, Dmitri Zuev, Alec White,
  David Stuck, Shaama M.S., Shane Yost, Joonho Lee, David Small,
  Daniel Levine, Susi Lehtola, Hugh Burton, Evgeny Epifanovsky,
  Bang C. Huynh
 -----------------------------------------------------------------------
 Exchange:     0.2000 Hartree-Fock + 0.0800 Slater + 0.7200 B88
 Correlation:  0.1900 VWN1RPA + 0.8100 LYP
 Using SG-1 standard quadrature grid
 A restricted SCF calculation will be
 performed using DIIS
 SCF converges when DIIS error is below 1.0e-08
 ---------------------------------------
  Cycle       Energy         DIIS error
 ---------------------------------------
    1   -3685.2083799049      2.74e-02  
    2   -3680.6306143718      1.92e-03  
    3   -3680.5641372975      2.34e-03  
    4   -3680.7289303172      6.44e-04  
    5   -3680.7401038479      2.99e-04  
    6   -3680.7427554657      8.29e-05  
    7   -3680.7429449187      2.02e-05  
    8   -3680.7429544054      7.23e-06  
    9   -3680.7429559369      2.21e-06  
   10   -3680.7429560555      8.79e-07  
   11   -3680.7429560773      1.80e-07  
   12   -3680.7429560784      7.14e-08  
   13   -3680.7429560784      2.85e-08  
   14   -3680.7429560785      7.40e-09  Convergence criterion met
 ---------------------------------------
 SCF time:   CPU 804.56s  wall 804.00s 
 SCF   energy in the final basis set =    -3680.7429560785
 Total energy in the final basis set =    -3680.7429560785

 --------------------------------------------------------------

                    Orbital Energies (a.u.)
 --------------------------------------------------------------

 Alpha MOs
 -- Occupied --
********-101.5860-101.5859-101.5842-101.5841-101.5720-101.5720 -10.2914
-10.2885 -10.2884 -10.2869 -10.2868 -10.2664 -10.2663 -10.2482 -10.2319
-10.2167 -10.2141 -10.2140  -9.5020  -9.5007  -9.5006  -9.4990  -9.4990
 -9.4866  -9.4866  -7.2670  -7.2658  -7.2655  -7.2640  -7.2638  -7.2569
 -7.2558  -7.2555  -7.2554  -7.2546  -7.2545  -7.2539  -7.2539  -7.2531
 -7.2530  -7.2513  -7.2513  -7.2414  -7.2413  -7.2410  -7.2410  -0.9763
 -0.9343  -0.9310  -0.9182  -0.8930  -0.8851  -0.8769  -0.8561  -0.8424
 -0.7975  -0.7613  -0.7562  -0.7513  -0.6743  -0.6395  -0.6285  -0.6202
 -0.5669  -0.5544  -0.5351  -0.5211  -0.5024  -0.4867  -0.4785  -0.4740
 -0.4704  -0.4612  -0.4482  -0.4452  -0.4300  -0.4178  -0.4070  -0.4068
 -0.3983  -0.3821  -0.3682  -0.3643  -0.3636  -0.3611  -0.3561  -0.3411
 -0.3391  -0.3384  -0.3334  -0.3307  -0.3180  -0.2888  -0.2739  -0.2732
 -0.2702
 -- Virtual --
 -0.0765  -0.0686  -0.0630  -0.0480  -0.0478  -0.0183  -0.0134  -0.0093
 -0.0015   0.0059   0.0098   0.0139   0.0193   0.0210   0.0255   0.0267
  0.0394   0.0464   0.0473   0.0545   0.0588   0.0640   0.0670   0.0719
  0.0761   0.0763   0.0807   0.0830   0.0858   0.0882   0.0937   0.0951
  0.0955   0.1021   0.1063   0.1082   0.1135   0.1155   0.1169   0.1196
  0.1213   0.1227   0.1238   0.1279   0.1315   0.1352   0.1382   0.1426
  0.1451   0.1479   0.1506   0.1580   0.1595   0.1662   0.1681   0.1741
  0.1766   0.1796   0.1819   0.1864   0.1967   0.1978   0.2012   0.2049
  0.2082   0.2136   0.2202   0.2208   0.2237   0.2308   0.2332   0.2353
  0.2363   0.2448   0.2506   0.2555   0.2598   0.2608   0.2631   0.2641
  0.2673   0.2683   0.2711   0.2717   0.2809   0.2851   0.2862   0.2895
  0.2903   0.2918   0.2937   0.3094   0.3165   0.3205   0.3264   0.3372
  0.3381   0.3566   0.3827   0.4082   0.4229   0.4264   0.4266   0.4314
  0.4371   0.4394   0.4452   0.4494   0.4557   0.4590   0.4647   0.4676
  0.4717   0.4758   0.4819   0.4870   0.4881   0.4900   0.4979   0.5011
  0.5032   0.5062   0.5442   0.5474   0.5524   0.5550   0.5646   0.5673
  0.5811   0.5871   0.5939   0.6010   0.6018   0.6039   0.6112   0.6119
  0.6174   0.6218   0.6328   0.6500   0.6519   0.6559   0.6592   0.6732
  0.6816   0.6874   0.6908   0.6938   0.7116   0.7231   0.7315   0.7661
  0.7794   0.7873   0.7898   0.8112   0.8230   0.8273   0.8320   0.8339
  0.8365   0.8394   0.8397   0.8442   0.8453   0.8475   0.8527   0.8575
  0.8586   0.8622   0.8645   0.8688   0.8713   0.8832   0.8848   0.8878
  0.8932   0.9023   0.9061   0.9068   0.9105   0.9186   0.9233   0.9262
  0.9348   0.9375   0.9473   0.9532   0.9533   0.9574   0.9604   0.9723
  0.9808   0.9835   0.9979   1.0148   1.0173   1.0421   1.0482   1.0521
  1.0728   1.0840   1.0925   1.1016   1.1284   1.1320   1.1636   1.1820
  1.2077   1.2109   1.2197   1.2289   1.2351   1.2461   1.2527   1.2666
  1.2760   1.2765   1.2792   1.2925   1.2927   1.2960   1.3185   1.3443
  1.3644   1.3889   1.4217   1.4449   1.4600   1.4733   1.5161   1.5295
  1.5551   1.5678   1.5787   1.5953   1.6182   1.6399   1.6419   1.6637
  1.6749   1.6948   1.7135   1.7259   1.7548   1.7863   1.7883   1.8120
  1.8335   1.8464   1.8575   1.8590   1.8714   1.9060   1.9138   1.9227
  1.9447   1.9584   1.9596   1.9908   2.0246   2.0625   2.0818   2.0935
  2.1034   2.1141   2.1349   2.1986   2.2196   2.2314   2.2339   2.2434
  2.2507   2.2610   2.2634   2.2788   2.2876   2.2928   2.3164   2.3189
  2.3372   2.3374   2.3852   2.4012   2.4030   2.4105   2.4242   2.4318
  2.4547   2.4682   2.4903   2.4913   2.4949   2.5282   2.5473   2.5507
  2.5805   2.6160   2.6303   2.6313   2.6455   2.6480   2.6777   2.6948
  2.7311   2.7403   2.7449   2.7605   2.7767   2.7805   2.7990   2.8084
  2.8415   2.8637   2.9086   2.9542   2.9795   3.0329   3.0577   3.0790
  3.0972   3.1175   3.1250   3.1550   3.1630   3.2062   3.2147   3.2295
  3.2413   3.3477   3.3570   3.4746   3.5009   3.5707   3.6357   3.7099
  3.7293   3.7966   3.8791   3.8972   4.0948   4.1011   4.3245   4.7931
  4.8252   9.7218   9.7676   9.7841   9.7867   9.8028   9.8103   9.8233
 23.2688  23.5390  23.7609  23.8054  23.8562  23.8990  23.9162  23.9419
 23.9984  24.0380  24.0572  24.1390  25.7605  25.7932  25.8178  25.8278
 25.8504  25.9048  25.9382  26.0777  26.0954  26.0986  26.1591  26.1861
 26.2378  26.3744  26.4422  26.5510  26.6081  26.6244  26.7435  26.7651
 27.0602 215.7117 215.7590 215.7801 215.7816 215.8022 215.8131 215.8265
 --------------------------------------------------------------

          Ground-State Mulliken Net Atomic Charges

     Atom                 Charge (a.u.)
  ----------------------------------------
      1 C                    -0.895904
      2 C                    -0.942109
      3 Cl                    0.672739
      4 C                     0.085684
      5 Cl                    0.614392
      6 C                    -0.479450
      7 Cl                    0.673558
      8 C                     0.087220
      9 Cl                    0.614629
     10 C                    -0.939327
     11 Cl                    0.672412
     12 C                    -0.023228
     13 C                    -0.672587
     14 H                     0.217166
     15 C                     0.252263
     16 Cl                    0.481935
     17 C                    -0.891641
     18 H                     0.201416
     19 C                     0.253753
     20 Cl                    0.482104
     21 C                    -0.682984
     22 H                     0.217958
  ----------------------------------------
  Sum of atomic charges =     0.000000

 -----------------------------------------------------------------
                    Cartesian Multipole Moments
 -----------------------------------------------------------------
    Charge (ESU x 10^10)
                 0.0000
    Dipole Moment (Debye)
         X      -0.2038      Y       0.0070      Z       0.1223
       Tot       0.2378
    Quadrupole Moments (Debye-Ang)
        XX    -158.9700     XY      -0.2426     YY    -158.1776
        XZ       0.0192     YZ      -0.4332     ZZ    -158.9403
    Octopole Moments (Debye-Ang^2)
       XXX    -105.4065    XXY       2.6602    XYY     -41.1250
       YYY       2.7710    XXZ      16.0560    XYZ       1.3315
       YYZ      24.4653    XZZ     -34.8982    YZZ      -1.3019
       ZZZ      67.8436
    Hexadecapole Moments (Debye-Ang^3)
      XXXX   -7026.8845   XXXY     125.7251   XXYY   -1434.3912
      XYYY      99.3961   YYYY   -1232.7525   XXXZ    1219.3348
      XXYZ      23.6874   XYYZ     447.0615   YYYZ      20.7389
      XXZZ   -1872.8921   XYZZ      31.3226   YYZZ    -951.1323
      XZZZ    1273.5571   YZZZ      66.0401   ZZZZ   -4350.1934
 -----------------------------------------------------------------
 Calculating analytic gradient of the SCF energy
 Gradient of SCF Energy
            1           2           3           4           5           6
    1   0.0018869  -0.0001438   0.0001763   0.0013013   0.0007638  -0.0020460
    2  -0.0001418  -0.0001934  -0.0007009   0.0001055  -0.0000472   0.0000053
    3  -0.0011049  -0.0001613  -0.0009385   0.0009924  -0.0001158   0.0011473
            7           8           9          10          11          12
    1   0.0004341  -0.0002787   0.0004180   0.0001204   0.0011124  -0.0012986
    2   0.0000265  -0.0002276   0.0001051   0.0002767   0.0006142   0.0001903
    3  -0.0003243  -0.0014612  -0.0005820   0.0001596   0.0003512   0.0005168
           13          14          15          16          17          18
    1  -0.0003227  -0.0000911  -0.0004873  -0.0002077   0.0013563  -0.0001078
    2   0.0002338  -0.0002723  -0.0001813   0.0002686  -0.0000261  -0.0000105
    3   0.0012065   0.0007667   0.0002881  -0.0000046  -0.0006809   0.0000614
           19          20          21          22
    1  -0.0004675  -0.0001307  -0.0011891  -0.0007984
    2   0.0003095  -0.0003271  -0.0003610   0.0003538
    3   0.0001053   0.0002191  -0.0001212  -0.0003196
 Max gradient component =       2.046E-03
 RMS gradient           =       6.742E-04
 Gradient time:  CPU 288.42 s  wall 288.42 s
 Geometry Optimization Parameters
   NAtoms,    NIC,     NZ,  NCons,   NDum,   NFix, NCnnct, MaxDiis
       22     155      22       0       0       0       0       0

 Cartesian Hessian Update
 Hessian updated using BFGS update


** GEOMETRY OPTIMIZATION IN DELOCALIZED INTERNAL COORDINATES **
   Searching for a Minimum

   Optimization Cycle:   4

                       Coordinates (Angstroms)
     ATOM                X               Y               Z
      1  C         0.0091313035   -0.0016420232   -0.0049628004
      2  C        -0.0001037637    0.2235753652    1.3786657229
      3  Cl        1.5121749589    0.5127148161    2.1991957884
      4  C        -1.1952263677    0.2461897404    2.1075837803
      5  Cl       -1.1682978755    0.5209850122    3.8207769508
      6  C        -2.4159067435    0.0537405330    1.4416476857
      7  Cl       -3.9041210443    0.0876559551    2.3297661605
      8  C        -2.4293857837   -0.1664420309    0.0554547646
      9  Cl       -3.9338318905   -0.4019545356   -0.7767680874
     10  C        -1.2198362095   -0.1989692061   -0.6492914877
     11  Cl       -1.2324184117   -0.5240678916   -2.3629831485
     12  C         1.2865918651   -0.0288409176   -0.7686654653
     13  C         2.1936684727   -1.0709602040   -0.5660389578
     14  H         1.9816285272   -1.8580638525    0.1461365162
     15  C         3.3804378851   -1.0829297892   -1.2891284425
     16  Cl        4.5219931788   -2.3915732591   -1.0403456512
     17  C         3.6928304661   -0.0813833318   -2.2035713715
     18  H         4.6201274326   -0.1020513396   -2.7580735588
     19  C         2.7719409764    0.9468293758   -2.3831091963
     20  Cl        3.1356090801    2.2205953944   -3.5331895391
     21  C         1.5725178548    0.9877338390   -1.6819983689
     22  H         0.8713197243    1.7956506375   -1.8480116744
   Point Group: c1    Number of degrees of freedom:    60


   Energy is  -3680.742956078

 Hessian updated using BFGS update

 55 Hessian modes will be used to form the next step
  Hessian Eigenvalues:
     0.009214    0.019216    0.019230    0.023207    0.023216    0.023559
     0.023677    0.023704    0.023931    0.023995    0.024090    0.024090
     0.024114    0.024115    0.024134    0.024141    0.024149    0.024314
     0.031286    0.159970    0.159998    0.160811    0.212095    0.234797
     0.235981    0.248324    0.249949    0.249992    0.249992    0.249993
     0.249999    0.250000    0.250403    0.273395    0.293996    0.300986
     0.301372    0.301990    0.334117    0.354969    0.356659    0.356729
     0.375234    0.429702    0.432123    0.434600    0.451782    0.467801
     0.467858    0.472448    0.478202    0.478204    0.478977    0.517368
     0.626356

 Minimum search - taking simple RFO step
 Searching for Lamda that Minimizes Along All modes
 Value Taken    Lamda =  -0.00083918
 Step Taken.  Stepsize is  0.253044

                             Maximum     Tolerance    Cnvgd?
         Gradient           0.006933      0.000300      NO
         Displacement       0.213404      0.001200      NO
         Energy change     -0.001183      0.000001      NO


 New Cartesian Coordinates Obtained by Inverse Iteration

 Displacement from previous Coordinates is:  0.918239
 ----------------------------------------------------------------
             Standard Nuclear Orientation (Angstroms)
    I     Atom           X                Y                Z
 ----------------------------------------------------------------
    1      C       0.0050414635     0.0015684235    -0.0058829094
    2      C      -0.0054684826     0.2939343230     1.3633119532
    3      Cl      1.5069928093     0.6519011855     2.1534603542
    4      C      -1.1993992409     0.3160878512     2.0947003203
    5      Cl     -1.1840865286     0.6703985496     3.7900105829
    6      C      -2.4121149482     0.0513340532     1.4408495911
    7      Cl     -3.8971268263     0.0773818239     2.3317236757
    8      C      -2.4242669930    -0.2363945197     0.0676180642
    9      Cl     -3.9221516570    -0.5585403627    -0.7402578903
   10      C      -1.2151775328    -0.2640020213    -0.6386501295
   11      Cl     -1.2095623203    -0.6525056264    -2.3379776839
   12      C       1.2865853888    -0.0271797601    -0.7710228203
   13      C       2.1529509233    -1.1106308569    -0.6237867582
   14      H       1.9110741014    -1.9219196025     0.0502358784
   15      C       3.3414061548    -1.1229302020    -1.3448523959
   16      Cl      4.4382790045    -2.4828797057    -1.1688781916
   17      C       3.6908141275    -0.0830944942    -2.2008321251
   18      H       4.6185182044    -0.1044498926    -2.7539071804
   19      C       2.8077694571     0.9854225479    -2.3233312623
   20      Cl      3.2233714361     2.3092880206    -3.3998316849
   21      C       1.6075810939     1.0297881838    -1.6229754702
   22      H       0.9298140007     1.8642143691    -1.7466342986
 ----------------------------------------------------------------
 Nuclear Repulsion Energy =        2323.35029969 hartrees
 There are       97 alpha and       97 beta electrons
 Applying Cartesian multipole field
    Component          Value
    ---------          -----
     (2,0,0)        1.00000E-11
     (0,2,0)        2.00000E-11
     (0,0,2)       -3.00000E-11
 Nucleus-field energy     =    -0.0000000244 hartrees
 Requested basis set is 6-311++G(d,p)
 There are 178 shells and 495 basis functions
 A cutoff of  1.0D-15 yielded  11505 shell pairs
 There are     99123 function pairs (    106508 Cartesian)
 Smallest overlap matrix eigenvalue = 1.10E-07
 Linear dependence detected in AO basis
 Number of orthogonalized atomic orbitals = 489
 Maximum deviation from orthogonality = 2.502E-10
 Guess from superposition of atomic densities
 Warning:  Energy on first SCF cycle will be non-variational
 SAD guess density has 194.000000 electrons

 -----------------------------------------------------------------------
  General SCF calculation program by
  Eric Jon Sundstrom, Paul Horn, Yuezhi Mao, Dmitri Zuev, Alec White,
  David Stuck, Shaama M.S., Shane Yost, Joonho Lee, David Small,
  Daniel Levine, Susi Lehtola, Hugh Burton, Evgeny Epifanovsky,
  Bang C. Huynh
 -----------------------------------------------------------------------
 Exchange:     0.2000 Hartree-Fock + 0.0800 Slater + 0.7200 B88
 Correlation:  0.1900 VWN1RPA + 0.8100 LYP
 Using SG-1 standard quadrature grid
 A restricted SCF calculation will be
 performed using DIIS
 SCF converges when DIIS error is below 1.0e-08
 ---------------------------------------
  Cycle       Energy         DIIS error
 ---------------------------------------
    1   -3685.2158591455      2.74e-02  
    2   -3680.6309363390      1.92e-03  
    3   -3680.5642847318      2.34e-03  
    4   -3680.7291598253      6.53e-04  
    5   -3680.7407674233      2.97e-04  
    6   -3680.7433788257      8.27e-05  
    7   -3680.7435660876      2.07e-05  
    8   -3680.7435761526      7.63e-06  
    9   -3680.7435778602      2.34e-06  
   10   -3680.7435779978      8.93e-07  
   11   -3680.7435780202      1.69e-07  
   12   -3680.7435780211      7.38e-08  
   13   -3680.7435780212      2.85e-08  
   14   -3680.7435780214      7.21e-09  Convergence criterion met
 ---------------------------------------
 SCF time:   CPU 804.50s  wall 805.00s 
 SCF   energy in the final basis set =    -3680.7435780214
 Total energy in the final basis set =    -3680.7435780214

 --------------------------------------------------------------

                    Orbital Energies (a.u.)
 --------------------------------------------------------------

 Alpha MOs
 -- Occupied --
********-101.5861-101.5860-101.5842-101.5842-101.5721-101.5720 -10.2909
-10.2881 -10.2880 -10.2865 -10.2865 -10.2667 -10.2667 -10.2473 -10.2318
-10.2166 -10.2139 -10.2138  -9.5017  -9.5009  -9.5008  -9.4990  -9.4990
 -9.4866  -9.4865  -7.2668  -7.2659  -7.2657  -7.2639  -7.2638  -7.2566
 -7.2557  -7.2556  -7.2555  -7.2548  -7.2547  -7.2539  -7.2538  -7.2531
 -7.2529  -7.2513  -7.2513  -7.2414  -7.2413  -7.2410  -7.2410  -0.9767
 -0.9342  -0.9312  -0.9185  -0.8926  -0.8858  -0.8772  -0.8560  -0.8423
 -0.7972  -0.7615  -0.7560  -0.7513  -0.6738  -0.6389  -0.6293  -0.6198
 -0.5671  -0.5544  -0.5352  -0.5219  -0.5021  -0.4866  -0.4789  -0.4740
 -0.4701  -0.4613  -0.4482  -0.4456  -0.4299  -0.4176  -0.4075  -0.4062
 -0.3976  -0.3818  -0.3686  -0.3644  -0.3633  -0.3610  -0.3556  -0.3399
 -0.3392  -0.3387  -0.3337  -0.3307  -0.3182  -0.2864  -0.2757  -0.2736
 -0.2707
 -- Virtual --
 -0.0728  -0.0683  -0.0626  -0.0511  -0.0481  -0.0188  -0.0127  -0.0096
 -0.0013   0.0062   0.0095   0.0137   0.0199   0.0210   0.0253   0.0265
  0.0390   0.0460   0.0489   0.0546   0.0592   0.0641   0.0653   0.0721
  0.0764   0.0771   0.0804   0.0827   0.0853   0.0886   0.0926   0.0947
  0.0955   0.1017   0.1059   0.1076   0.1144   0.1149   0.1170   0.1190
  0.1211   0.1230   0.1232   0.1279   0.1311   0.1346   0.1392   0.1430
  0.1447   0.1481   0.1501   0.1574   0.1583   0.1654   0.1687   0.1756
  0.1762   0.1797   0.1828   0.1865   0.1964   0.1965   0.2022   0.2043
  0.2063   0.2136   0.2185   0.2194   0.2268   0.2310   0.2336   0.2364
  0.2376   0.2436   0.2515   0.2531   0.2581   0.2587   0.2636   0.2657
  0.2669   0.2672   0.2704   0.2708   0.2810   0.2864   0.2876   0.2885
  0.2900   0.2924   0.2962   0.3083   0.3132   0.3189   0.3290   0.3383
  0.3388   0.3621   0.3826   0.4101   0.4233   0.4261   0.4269   0.4299
  0.4356   0.4361   0.4473   0.4518   0.4535   0.4578   0.4618   0.4698
  0.4723   0.4756   0.4811   0.4867   0.4871   0.4934   0.4980   0.5018
  0.5022   0.5090   0.5458   0.5474   0.5503   0.5566   0.5661   0.5682
  0.5819   0.5881   0.5923   0.5986   0.6022   0.6054   0.6088   0.6149
  0.6171   0.6251   0.6358   0.6489   0.6500   0.6581   0.6673   0.6684
  0.6805   0.6866   0.6944   0.6954   0.7167   0.7303   0.7320   0.7628
  0.7829   0.7870   0.7903   0.8108   0.8214   0.8264   0.8319   0.8346
  0.8370   0.8380   0.8394   0.8418   0.8440   0.8502   0.8550   0.8566
  0.8573   0.8619   0.8632   0.8672   0.8754   0.8759   0.8839   0.8843
  0.8916   0.8993   0.9088   0.9091   0.9139   0.9204   0.9262   0.9275
  0.9358   0.9368   0.9451   0.9519   0.9586   0.9599   0.9609   0.9725
  0.9817   0.9906   0.9987   1.0226   1.0251   1.0436   1.0486   1.0519
  1.0738   1.0846   1.0906   1.1033   1.1327   1.1430   1.1671   1.1812
  1.1996   1.2131   1.2254   1.2283   1.2341   1.2485   1.2529   1.2689
  1.2782   1.2800   1.2853   1.2933   1.2937   1.2993   1.3153   1.3405
  1.3717   1.3873   1.4054   1.4479   1.4669   1.4719   1.5151   1.5409
  1.5616   1.5703   1.5739   1.5965   1.6118   1.6354   1.6450   1.6711
  1.6765   1.6890   1.7092   1.7275   1.7510   1.7865   1.7921   1.8105
  1.8296   1.8408   1.8537   1.8577   1.8764   1.9101   1.9156   1.9235
  1.9478   1.9581   1.9685   1.9884   2.0218   2.0634   2.0881   2.0963
  2.1049   2.1141   2.1263   2.2035   2.2192   2.2296   2.2373   2.2442
  2.2454   2.2595   2.2637   2.2795   2.2846   2.2913   2.3178   2.3264
  2.3389   2.3399   2.3835   2.4027   2.4041   2.4090   2.4247   2.4310
  2.4559   2.4703   2.4897   2.4940   2.4991   2.5261   2.5506   2.5531
  2.5777   2.6151   2.6341   2.6373   2.6437   2.6492   2.6846   2.6874
  2.7306   2.7385   2.7436   2.7600   2.7746   2.7750   2.8103   2.8135
  2.8421   2.8603   2.9051   2.9562   2.9817   3.0395   3.0582   3.0842
  3.1029   3.1191   3.1279   3.1557   3.1580   3.2109   3.2125   3.2364
  3.2436   3.3487   3.3518   3.4818   3.5035   3.5758   3.6401   3.7086
  3.7376   3.7997   3.8795   3.9010   4.0959   4.1032   4.3130   4.7954
  4.8205   9.7257   9.7691   9.7842   9.7854   9.8054   9.8163   9.8176
 23.2730  23.5391  23.7634  23.8053  23.8548  23.8979  23.9158  23.9445
 24.0013  24.0379  24.0632  24.1447  25.7600  25.7905  25.8165  25.8287
 25.8513  25.8970  25.9429  26.0842  26.0915  26.0979  26.1567  26.1879
 26.2495  26.3741  26.4422  26.5478  26.6030  26.6335  26.7440  26.7716
 27.0751 215.7158 215.7609 215.7796 215.7805 215.8049 215.8198 215.8210
 --------------------------------------------------------------

          Ground-State Mulliken Net Atomic Charges

     Atom                 Charge (a.u.)
  ----------------------------------------
      1 C                    -0.923160
      2 C                    -0.979225
      3 Cl                    0.672633
      4 C                     0.065228
      5 Cl                    0.614806
      6 C                    -0.376335
      7 Cl                    0.677481
      8 C                     0.063846
      9 Cl                    0.615170
     10 C                    -0.979810
     11 Cl                    0.671452
     12 C                    -0.061716
     13 C                    -0.571789
     14 H                     0.217600
     15 C                     0.194189
     16 Cl                    0.486651
     17 C                    -0.937341
     18 H                     0.204468
     19 C                     0.191615
     20 Cl                    0.486623
     21 C                    -0.550702
     22 H                     0.218316
  ----------------------------------------
  Sum of atomic charges =     0.000000

 -----------------------------------------------------------------
                    Cartesian Multipole Moments
 -----------------------------------------------------------------
    Charge (ESU x 10^10)
                 0.0000
    Dipole Moment (Debye)
         X      -0.2259      Y       0.0071      Z       0.1352
       Tot       0.2634
    Quadrupole Moments (Debye-Ang)
        XX    -158.9655     XY      -0.2476     YY    -158.1431
        XZ       0.0103     YZ      -0.4405     ZZ    -158.9531
    Octopole Moments (Debye-Ang^2)
       XXX    -106.1071    XXY       2.4237    XYY     -41.7895
       YYY       3.0601    XXZ      16.3512    XYZ       1.2752
       YYZ      24.8176    XZZ     -35.2367    YZZ      -1.0818
       ZZZ      68.0762
    Hexadecapole Moments (Debye-Ang^3)
      XXXX   -6991.1076   XXXY      82.8388   XXYY   -1450.1791
      XYYY      52.9311   YYYY   -1359.9104   XXXZ    1248.7809
      XXYZ       2.8422   XYYZ     457.1819   YYYZ     -48.0178
      XXZZ   -1850.7885   XYZZ      17.2271   YYZZ    -954.3105
      XZZZ    1300.0334   YZZZ       3.1990   ZZZZ   -4244.8082
 -----------------------------------------------------------------
 Calculating analytic gradient of the SCF energy
 Gradient of SCF Energy
            1           2           3           4           5           6
    1   0.0000860  -0.0000380   0.0003592   0.0005132  -0.0001375  -0.0016493
    2  -0.0000355   0.0001321  -0.0007232   0.0004923  -0.0004613   0.0000578
    3  -0.0000094  -0.0002745  -0.0015455   0.0020094  -0.0013943   0.0010308
            7           8           9          10          11          12
    1   0.0014148  -0.0015131   0.0011717   0.0003100   0.0013101   0.0011911
    2  -0.0000306  -0.0005464   0.0005325  -0.0001092   0.0005877  -0.0000019
    3  -0.0008300  -0.0014433   0.0007088   0.0000794   0.0004835  -0.0008114
           13          14          15          16          17          18
    1  -0.0010507  -0.0001760  -0.0007941   0.0002859   0.0013049  -0.0003298
    2  -0.0004844   0.0002563   0.0006525  -0.0002781  -0.0000381   0.0000225
    3   0.0008224   0.0008031  -0.0000726   0.0000414  -0.0006737   0.0001935
           19          20          21          22
    1  -0.0003684   0.0001363  -0.0012536  -0.0007726
    2  -0.0005991   0.0002250   0.0005246  -0.0001753
    3   0.0006437  -0.0002787   0.0007902  -0.0002728
 Max gradient component =       2.009E-03
 RMS gradient           =       7.605E-04
 Gradient time:  CPU 290.22 s  wall 290.23 s
 Geometry Optimization Parameters
   NAtoms,    NIC,     NZ,  NCons,   NDum,   NFix, NCnnct, MaxDiis
       22     155      22       0       0       0       0       0

 Cartesian Hessian Update
 Hessian updated using BFGS update


** GEOMETRY OPTIMIZATION IN DELOCALIZED INTERNAL COORDINATES **
   Searching for a Minimum

   Optimization Cycle:   5

                       Coordinates (Angstroms)
     ATOM                X               Y               Z
      1  C         0.0050414635    0.0015684235   -0.0058829094
      2  C        -0.0054684826    0.2939343230    1.3633119532
      3  Cl        1.5069928093    0.6519011855    2.1534603542
      4  C        -1.1993992409    0.3160878512    2.0947003203
      5  Cl       -1.1840865286    0.6703985496    3.7900105829
      6  C        -2.4121149482    0.0513340532    1.4408495911
      7  Cl       -3.8971268263    0.0773818239    2.3317236757
      8  C        -2.4242669930   -0.2363945197    0.0676180642
      9  Cl       -3.9221516570   -0.5585403627   -0.7402578903
     10  C        -1.2151775328   -0.2640020213   -0.6386501295
     11  Cl       -1.2095623203   -0.6525056264   -2.3379776839
     12  C         1.2865853888   -0.0271797601   -0.7710228203
     13  C         2.1529509233   -1.1106308569   -0.6237867582
     14  H         1.9110741014   -1.9219196025    0.0502358784
     15  C         3.3414061548   -1.1229302020   -1.3448523959
     16  Cl        4.4382790045   -2.4828797057   -1.1688781916
     17  C         3.6908141275   -0.0830944942   -2.2008321251
     18  H         4.6185182044   -0.1044498926   -2.7539071804
     19  C         2.8077694571    0.9854225479   -2.3233312623
     20  Cl        3.2233714361    2.3092880206   -3.3998316849
     21  C         1.6075810939    1.0297881838   -1.6229754702
     22  H         0.9298140007    1.8642143691   -1.7466342986
   Point Group: c1    Number of degrees of freedom:    60


   Energy is  -3680.743578021

 Hessian updated using BFGS update

 57 Hessian modes will be used to form the next step
  Hessian Eigenvalues:
     0.005674    0.019228    0.019263    0.023205    0.023216    0.023676
     0.023703    0.023749    0.023928    0.024002    0.024090    0.024097
     0.024115    0.024115    0.024139    0.024149    0.024157    0.024532
     0.029420    0.159974    0.159998    0.161207    0.214819    0.234797
     0.236353    0.248386    0.249944    0.249975    0.249992    0.249992
     0.249994    0.250000    0.250000    0.251534    0.273239    0.296808
     0.300976    0.301032    0.301804    0.305162    0.340084    0.356465
     0.356685    0.356902    0.377550    0.430334    0.432123    0.434650
     0.457163    0.467800    0.467876    0.473510    0.478199    0.478205
     0.479974    0.495781    0.581946

 Minimum search - taking simple RFO step
 Searching for Lamda that Minimizes Along All modes
 Value Taken    Lamda =  -0.00060221
 Step Taken.  Stepsize is  0.261284

                             Maximum     Tolerance    Cnvgd?
         Gradient           0.005740      0.000300      NO
         Displacement       0.231793      0.001200      NO
         Energy change     -0.000622      0.000001      NO


 New Cartesian Coordinates Obtained by Inverse Iteration

 Displacement from previous Coordinates is:  0.998575
 ----------------------------------------------------------------
             Standard Nuclear Orientation (Angstroms)
    I     Atom           X                Y                Z
 ----------------------------------------------------------------
    1      C       0.0042430757     0.0083504221    -0.0018531649
    2      C      -0.0154118175     0.3681031596     1.3506350164
    3      Cl      1.4859272585     0.8015003841     2.1235893860
    4      C      -1.2111328518     0.3901201523     2.0795670332
    5      Cl     -1.2093062486     0.8367328770     3.7538739469
    6      C      -2.4120953437     0.0477504854     1.4406936916
    7      Cl     -3.8998647077     0.0647223304     2.3321712846
    8      C      -2.4139443954    -0.3109008573     0.0844256537
    9      Cl     -3.8975363294    -0.7386048657    -0.7023484109
   10      C      -1.2042059768    -0.3278391280    -0.6216969053
   11      Cl     -1.1806813736    -0.7817979588    -2.3044200809
   12      C       1.2893875310    -0.0219691380    -0.7675932959
   13      C       2.1134191196    -1.1445322680    -0.6856282860
   14      H       1.8391524174    -1.9852727008    -0.0620078019
   15      C       3.3001763331    -1.1609471766    -1.4097076056
   16      Cl      4.3410388489    -2.5725791437    -1.3216984845
   17      C       3.6876821516    -0.0873949492    -2.2047187679
   18      H       4.6137193610    -0.1124028324    -2.7612684465
   19      C       2.8477134223     1.0198872564    -2.2625976333
   20      Cl      3.3171966652     2.3890015528    -3.2577251364
   21      C       1.6498364097     1.0693121596    -1.5584884188
   22      H       1.0055300860     1.9355525262    -1.6301139537
 ----------------------------------------------------------------
 Nuclear Repulsion Energy =        2321.89635000 hartrees
 There are       97 alpha and       97 beta electrons
 Applying Cartesian multipole field
    Component          Value
    ---------          -----
     (2,0,0)        1.00000E-11
     (0,2,0)        2.00000E-11
     (0,0,2)       -3.00000E-11
 Nucleus-field energy     =    -0.0000000200 hartrees
 Requested basis set is 6-311++G(d,p)
 There are 178 shells and 495 basis functions
 A cutoff of  1.0D-15 yielded  11509 shell pairs
 There are     99095 function pairs (    106468 Cartesian)
 Smallest overlap matrix eigenvalue = 1.10E-07
 Linear dependence detected in AO basis
 Number of orthogonalized atomic orbitals = 490
 Maximum deviation from orthogonality = 1.843E-09
 Guess from superposition of atomic densities
 Warning:  Energy on first SCF cycle will be non-variational
 SAD guess density has 194.000000 electrons

 -----------------------------------------------------------------------
  General SCF calculation program by
  Eric Jon Sundstrom, Paul Horn, Yuezhi Mao, Dmitri Zuev, Alec White,
  David Stuck, Shaama M.S., Shane Yost, Joonho Lee, David Small,
  Daniel Levine, Susi Lehtola, Hugh Burton, Evgeny Epifanovsky,
  Bang C. Huynh
 -----------------------------------------------------------------------
 Exchange:     0.2000 Hartree-Fock + 0.0800 Slater + 0.7200 B88
 Correlation:  0.1900 VWN1RPA + 0.8100 LYP
 Using SG-1 standard quadrature grid
 A restricted SCF calculation will be
 performed using DIIS
 SCF converges when DIIS error is below 1.0e-08
 ---------------------------------------
  Cycle       Energy         DIIS error
 ---------------------------------------
    1   -3685.2067062768      2.73e-02  
    2   -3680.6315107168      1.92e-03  
    3   -3680.5653162985      2.33e-03  
    4   -3680.7296034169      6.53e-04  
    5   -3680.7412902952      2.96e-04  
    6   -3680.7438873691      8.24e-05  
    7   -3680.7440733749      2.09e-05  
    8   -3680.7440836608      7.78e-06  
    9   -3680.7440854534      2.37e-06  
   10   -3680.7440855962      8.93e-07  
   11   -3680.7440856187      1.65e-07  
   12   -3680.7440856197      7.52e-08  
   13   -3680.7440856196      2.84e-08  
   14   -3680.7440856195      7.03e-09  Convergence criterion met
 ---------------------------------------
 SCF time:   CPU 806.53s  wall 807.00s 
 SCF   energy in the final basis set =    -3680.7440856195
 Total energy in the final basis set =    -3680.7440856195

 --------------------------------------------------------------

                    Orbital Energies (a.u.)
 --------------------------------------------------------------

 Alpha MOs
 -- Occupied --
********-101.5861-101.5860-101.5843-101.5842-101.5722-101.5721 -10.2910
-10.2882 -10.2880 -10.2865 -10.2865 -10.2669 -10.2668 -10.2471 -10.2321
-10.2165 -10.2139 -10.2138  -9.5015  -9.5008  -9.5007  -9.4990  -9.4990
 -9.4867  -9.4866  -7.2665  -7.2659  -7.2657  -7.2640  -7.2638  -7.2564
 -7.2557  -7.2555  -7.2553  -7.2547  -7.2547  -7.2539  -7.2539  -7.2531
 -7.2530  -7.2514  -7.2513  -7.2415  -7.2414  -7.2411  -7.2410  -0.9764
 -0.9341  -0.9309  -0.9182  -0.8926  -0.8857  -0.8768  -0.8559  -0.8423
 -0.7971  -0.7614  -0.7560  -0.7514  -0.6736  -0.6383  -0.6299  -0.6196
 -0.5670  -0.5543  -0.5351  -0.5224  -0.5017  -0.4864  -0.4789  -0.4738
 -0.4699  -0.4614  -0.4479  -0.4456  -0.4299  -0.4174  -0.4078  -0.4057
 -0.3969  -0.3817  -0.3686  -0.3643  -0.3632  -0.3607  -0.3553  -0.3393
 -0.3392  -0.3385  -0.3342  -0.3308  -0.3183  -0.2839  -0.2784  -0.2735
 -0.2710
 -- Virtual --
 -0.0699  -0.0683  -0.0631  -0.0541  -0.0480  -0.0191  -0.0127  -0.0097
 -0.0013   0.0060   0.0092   0.0136   0.0197   0.0208   0.0253   0.0262
  0.0386   0.0458   0.0503   0.0545   0.0598   0.0634   0.0640   0.0722
  0.0763   0.0777   0.0802   0.0822   0.0846   0.0868   0.0919   0.0939
  0.0953   0.1013   0.1062   0.1066   0.1138   0.1153   0.1163   0.1182
  0.1211   0.1225   0.1229   0.1277   0.1309   0.1335   0.1404   0.1431
  0.1434   0.1475   0.1508   0.1565   0.1574   0.1645   0.1666   0.1744
  0.1753   0.1812   0.1834   0.1868   0.1920   0.1945   0.1990   0.2026
  0.2051   0.2128   0.2146   0.2184   0.2246   0.2304   0.2328   0.2376
  0.2381   0.2424   0.2514   0.2518   0.2539   0.2574   0.2625   0.2660
  0.2667   0.2672   0.2697   0.2722   0.2815   0.2824   0.2881   0.2888
  0.2893   0.2929   0.2994   0.3026   0.3097   0.3175   0.3262   0.3353
  0.3392   0.3417   0.3684   0.3827   0.4132   0.4233   0.4256   0.4277
  0.4300   0.4309   0.4356   0.4486   0.4553   0.4565   0.4574   0.4595
  0.4703   0.4721   0.4765   0.4845   0.4850   0.4915   0.5001   0.5016
  0.5024   0.5093   0.5139   0.5470   0.5489   0.5551   0.5582   0.5695
  0.5697   0.5827   0.5880   0.5909   0.5981   0.6026   0.6073   0.6103
  0.6150   0.6212   0.6288   0.6395   0.6470   0.6570   0.6586   0.6648
  0.6730   0.6808   0.6902   0.6964   0.6967   0.7209   0.7385   0.7473
  0.7855   0.7863   0.7866   0.7989   0.8136   0.8263   0.8281   0.8310
  0.8348   0.8360   0.8390   0.8400   0.8410   0.8438   0.8494   0.8542
  0.8555   0.8560   0.8633   0.8642   0.8646   0.8688   0.8780   0.8815
  0.8825   0.8923   0.9040   0.9102   0.9180   0.9225   0.9236   0.9293
  0.9348   0.9364   0.9383   0.9418   0.9514   0.9597   0.9629   0.9639
  0.9765   0.9832   0.9942   0.9953   1.0265   1.0310   1.0411   1.0508
  1.0570   1.0799   1.0862   1.0899   1.1012   1.1354   1.1584   1.1746
  1.1816   1.1901   1.2141   1.2230   1.2343   1.2394   1.2544   1.2561
  1.2696   1.2782   1.2830   1.2924   1.2932   1.2970   1.3044   1.3119
  1.3411   1.3783   1.3863   1.3950   1.4506   1.4660   1.4914   1.5163
  1.5522   1.5660   1.5678   1.5768   1.5983   1.6013   1.6301   1.6449
  1.6774   1.6785   1.6841   1.7063   1.7316   1.7458   1.7850   1.7963
  1.8077   1.8282   1.8377   1.8518   1.8571   1.8818   1.9131   1.9160
  1.9239   1.9524   1.9557   1.9715   1.9920   2.0354   2.0643   2.0957
  2.0979   2.1042   2.1170   2.1186   2.2098   2.2198   2.2282   2.2354
  2.2429   2.2466   2.2581   2.2663   2.2797   2.2802   2.2930   2.3196
  2.3304   2.3401   2.3404   2.3825   2.4039   2.4068   2.4151   2.4251
  2.4323   2.4546   2.4687   2.4907   2.4938   2.5054   2.5226   2.5540
  2.5582   2.5732   2.6091   2.6333   2.6409   2.6450   2.6545   2.6849
  2.6960   2.7297   2.7377   2.7424   2.7601   2.7609   2.7739   2.8146
  2.8232   2.8404   2.8718   2.9001   2.9558   2.9877   3.0473   3.0586
  3.0900   3.1104   3.1179   3.1301   3.1522   3.1557   3.2136   3.2143
  3.2313   3.2646   3.3476   3.3498   3.4902   3.5039   3.5785   3.6454
  3.7087   3.7425   3.8052   3.8789   3.9038   4.0961   4.1047   4.3058
  4.7968   4.8193   9.7290   9.7710   9.7817   9.7867   9.8052   9.8125
  9.8311  23.2771  23.5388  23.7641  23.8047  23.8561  23.8961  23.9146
 23.9456  24.0023  24.0395  24.0675  24.1471  25.7631  25.7871  25.8150
 25.8295  25.8527  25.8811  25.9503  26.0859  26.0873  26.0999  26.1811
 26.1879  26.2653  26.3626  26.4415  26.5419  26.6122  26.6446  26.7479
 26.7616  27.0867 215.7191 215.7633 215.7770 215.7816 215.8045 215.8136
215.8385
 --------------------------------------------------------------

          Ground-State Mulliken Net Atomic Charges

     Atom                 Charge (a.u.)
  ----------------------------------------
      1 C                    -1.016375
      2 C                    -0.992392
      3 Cl                    0.656415
      4 C                     0.044369
      5 Cl                    0.624272
      6 C                    -0.269726
      7 Cl                    0.683458
      8 C                     0.022086
      9 Cl                    0.624923
     10 C                    -0.981382
     11 Cl                    0.658840
     12 C                     0.146012
     13 C                    -0.801447
     14 H                     0.218830
     15 C                     0.302331
     16 Cl                    0.484094
     17 C                    -0.903915
     18 H                     0.210751
     19 C                     0.323127
     20 Cl                    0.480375
     21 C                    -0.732576
     22 H                     0.217930
  ----------------------------------------
  Sum of atomic charges =     0.000000

 -----------------------------------------------------------------
                    Cartesian Multipole Moments
 -----------------------------------------------------------------
    Charge (ESU x 10^10)
                 0.0000
    Dipole Moment (Debye)
         X      -0.2104      Y       0.0079      Z       0.1269
       Tot       0.2459
    Quadrupole Moments (Debye-Ang)
        XX    -159.0288     XY      -0.2365     YY    -158.0813
        XZ       0.0576     YZ      -0.4074     ZZ    -158.9469
    Octopole Moments (Debye-Ang^2)
       XXX    -105.8266    XXY       2.0282    XYY     -42.0022
       YYY       3.4707    XXZ      16.4054    XYZ       1.1889
       YYZ      24.9741    XZZ     -35.0002    YZZ      -0.7031
       ZZZ      67.7090
    Hexadecapole Moments (Debye-Ang^3)
      XXXX   -6951.8944   XXXY      35.4950   XXYY   -1467.0977
      XYYY       2.8444   YYYY   -1504.2026   XXXZ    1284.5962
      XXYZ     -20.8659   XYYZ     469.4560   YYYZ    -124.8350
      XXZZ   -1828.2319   XYZZ       1.6043   YYZZ    -961.1623
      XZZZ    1334.0004   YZZZ     -68.9600   ZZZZ   -4146.1421
 -----------------------------------------------------------------
 Calculating analytic gradient of the SCF energy
 Gradient of SCF Energy
            1           2           3           4           5           6
    1  -0.0016703   0.0002206   0.0002838   0.0001350   0.0001010  -0.0004777
    2  -0.0000524   0.0000517  -0.0003414   0.0003882  -0.0002498   0.0000578
    3   0.0005458  -0.0001696  -0.0009068   0.0017010  -0.0010124   0.0003897
            7           8           9          10          11          12
    1   0.0004978  -0.0014046   0.0007751   0.0006303   0.0011368   0.0021582
    2  -0.0000567  -0.0002619   0.0002365  -0.0000772   0.0004325  -0.0001873
    3  -0.0003169  -0.0010887   0.0006175  -0.0001147   0.0003516  -0.0012277
           13          14          15          16          17          18
    1  -0.0008695  -0.0001790  -0.0004723   0.0002989   0.0002776  -0.0001271
    2  -0.0005718   0.0002167   0.0007569  -0.0003929   0.0000314   0.0000220
    3   0.0003416   0.0005875  -0.0001241  -0.0000563  -0.0002078   0.0000666
           19          20          21          22
    1  -0.0000317   0.0002370  -0.0009400  -0.0005798
    2  -0.0008281   0.0003521   0.0007012  -0.0002275
    3   0.0005354  -0.0002932   0.0005136  -0.0001320
 Max gradient component =       2.158E-03
 RMS gradient           =       6.476E-04
 Gradient time:  CPU 289.76 s  wall 289.77 s
 Geometry Optimization Parameters
   NAtoms,    NIC,     NZ,  NCons,   NDum,   NFix, NCnnct, MaxDiis
       22     155      22       0       0       0       0       0

 Cartesian Hessian Update
 Hessian updated using BFGS update


** GEOMETRY OPTIMIZATION IN DELOCALIZED INTERNAL COORDINATES **
   Searching for a Minimum

   Optimization Cycle:   6

                       Coordinates (Angstroms)
     ATOM                X               Y               Z
      1  C         0.0042430757    0.0083504221   -0.0018531649
      2  C        -0.0154118175    0.3681031596    1.3506350164
      3  Cl        1.4859272585    0.8015003841    2.1235893860
      4  C        -1.2111328518    0.3901201523    2.0795670332
      5  Cl       -1.2093062486    0.8367328770    3.7538739469
      6  C        -2.4120953437    0.0477504854    1.4406936916
      7  Cl       -3.8998647077    0.0647223304    2.3321712846
      8  C        -2.4139443954   -0.3109008573    0.0844256537
      9  Cl       -3.8975363294   -0.7386048657   -0.7023484109
     10  C        -1.2042059768   -0.3278391280   -0.6216969053
     11  Cl       -1.1806813736   -0.7817979588   -2.3044200809
     12  C         1.2893875310   -0.0219691380   -0.7675932959
     13  C         2.1134191196   -1.1445322680   -0.6856282860
     14  H         1.8391524174   -1.9852727008   -0.0620078019
     15  C         3.3001763331   -1.1609471766   -1.4097076056
     16  Cl        4.3410388489   -2.5725791437   -1.3216984845
     17  C         3.6876821516   -0.0873949492   -2.2047187679
     18  H         4.6137193610   -0.1124028324   -2.7612684465
     19  C         2.8477134223    1.0198872564   -2.2625976333
     20  Cl        3.3171966652    2.3890015528   -3.2577251364
     21  C         1.6498364097    1.0693121596   -1.5584884188
     22  H         1.0055300860    1.9355525262   -1.6301139537
   Point Group: c1    Number of degrees of freedom:    60


   Energy is  -3680.744085620

 Hessian updated using BFGS update

 58 Hessian modes will be used to form the next step
  Hessian Eigenvalues:
     0.005171    0.019232    0.019271    0.023201    0.023244    0.023672
     0.023693    0.023715    0.023946    0.023960    0.024090    0.024098
     0.024115    0.024115    0.024140    0.024149    0.024166    0.024651
     0.029243    0.159979    0.159995    0.160355    0.214248    0.234798
     0.235749    0.248449    0.249742    0.249969    0.249992    0.249992
     0.249999    0.250000    0.251042    0.252415    0.267297    0.292697
     0.301007    0.301032    0.301092    0.301981    0.303101    0.344275
     0.355750    0.356705    0.356736    0.361110    0.430245    0.432128
     0.434649    0.438392    0.467802    0.468422    0.471708    0.477380
     0.478233    0.478691    0.480694    0.549117

 Minimum search - taking simple RFO step
 Searching for Lamda that Minimizes Along All modes
 Value Taken    Lamda =  -0.00017937
 Step Taken.  Stepsize is  0.118370

                             Maximum     Tolerance    Cnvgd?
         Gradient           0.003533      0.000300      NO
         Displacement       0.098545      0.001200      NO
         Energy change     -0.000508      0.000001      NO


 New Cartesian Coordinates Obtained by Inverse Iteration

 Displacement from previous Coordinates is:  0.430494
 ----------------------------------------------------------------
             Standard Nuclear Orientation (Angstroms)
    I     Atom           X                Y                Z
 ----------------------------------------------------------------
    1      C       0.0052320445     0.0089303059    -0.0003007404
    2      C      -0.0213843962     0.3986537321     1.3444671125
    3      Cl      1.4719355579     0.8617404296     2.1159382768
    4      C      -1.2189709358     0.4220323429     2.0709413277
    5      Cl     -1.2275796688     0.9082877890     3.7361533452
    6      C      -2.4138996251     0.0470039763     1.4413384342
    7      Cl     -3.9034468098     0.0667306651     2.3325189094
    8      C      -2.4091181098    -0.3447309495     0.0954366568
    9      Cl     -3.8874047859    -0.8111385883    -0.6832588480
   10      C      -1.2000112849    -0.3586126018    -0.6116908713
   11      Cl     -1.1802476158    -0.8421179182    -2.2867728167
   12      C       1.2911468254    -0.0206359352    -0.7653557398
   13      C       2.0999277156    -1.1568089230    -0.7140420144
   14      H       1.8125805776    -2.0127372626    -0.1178583851
   15      C       3.2861696174    -1.1742129199    -1.4390825044
   16      Cl      4.3027745735    -2.6040958508    -1.3877101867
   17      C       3.6892031418    -0.0883193708    -2.2089141301
   18      H       4.6139062618    -0.1146465788    -2.7681387023
   19      C       2.8666565017     1.0329808962    -2.2378785644
   20      Cl      3.3551018278     2.4191695977    -3.1981078291
   21      C       1.6716371783     1.0837377263    -1.5292927305
   22      H       1.0466350443     1.9655817253    -1.5753003799
 ----------------------------------------------------------------
 Nuclear Repulsion Energy =        2320.62639903 hartrees
 There are       97 alpha and       97 beta electrons
 Applying Cartesian multipole field
    Component          Value
    ---------          -----
     (2,0,0)        1.00000E-11
     (0,2,0)        2.00000E-11
     (0,0,2)       -3.00000E-11
 Nucleus-field energy     =    -0.0000000181 hartrees
 Requested basis set is 6-311++G(d,p)
 There are 178 shells and 495 basis functions
 A cutoff of  1.0D-15 yielded  11508 shell pairs
 There are     99050 function pairs (    106409 Cartesian)
 Smallest overlap matrix eigenvalue = 1.11E-07
 Linear dependence detected in AO basis
 Number of orthogonalized atomic orbitals = 490
 Maximum deviation from orthogonality = 1.772E-09
 Guess from superposition of atomic densities
 Warning:  Energy on first SCF cycle will be non-variational
 SAD guess density has 194.000000 electrons

 -----------------------------------------------------------------------
  General SCF calculation program by
  Eric Jon Sundstrom, Paul Horn, Yuezhi Mao, Dmitri Zuev, Alec White,
  David Stuck, Shaama M.S., Shane Yost, Joonho Lee, David Small,
  Daniel Levine, Susi Lehtola, Hugh Burton, Evgeny Epifanovsky,
  Bang C. Huynh
 -----------------------------------------------------------------------
 Exchange:     0.2000 Hartree-Fock + 0.0800 Slater + 0.7200 B88
 Correlation:  0.1900 VWN1RPA + 0.8100 LYP
 Using SG-1 standard quadrature grid
 A restricted SCF calculation will be
 performed using DIIS
 SCF converges when DIIS error is below 1.0e-08
 ---------------------------------------
  Cycle       Energy         DIIS error
 ---------------------------------------
    1   -3685.1993811148      2.73e-02  
    2   -3680.6319582239      1.92e-03  
    3   -3680.5669791938      2.32e-03  
    4   -3680.7299958866      6.47e-04  
    5   -3680.7413989989      2.96e-04  
    6   -3680.7440072997      8.24e-05  
    7   -3680.7441936135      2.08e-05  
    8   -3680.7442037952      7.80e-06  
    9   -3680.7442055967      2.38e-06  
   10   -3680.7442057407      8.92e-07  
   11   -3680.7442057629      1.63e-07  
   12   -3680.7442057638      7.42e-08  
   13   -3680.7442057639      2.84e-08  
   14   -3680.7442057636      7.05e-09  Convergence criterion met
 ---------------------------------------
 SCF time:   CPU 806.11s  wall 806.00s 
 SCF   energy in the final basis set =    -3680.7442057636
 Total energy in the final basis set =    -3680.7442057636

 --------------------------------------------------------------

                    Orbital Energies (a.u.)
 --------------------------------------------------------------

 Alpha MOs
 -- Occupied --
********-101.5860-101.5859-101.5843-101.5842-101.5723-101.5722 -10.2910
-10.2881 -10.2881 -10.2868 -10.2867 -10.2668 -10.2668 -10.2477 -10.2324
-10.2165 -10.2139 -10.2138  -9.5014  -9.5007  -9.5005  -9.4991  -9.4990
 -9.4868  -9.4867  -7.2665  -7.2657  -7.2655  -7.2640  -7.2638  -7.2563
 -7.2555  -7.2554  -7.2552  -7.2546  -7.2545  -7.2540  -7.2538  -7.2531
 -7.2530  -7.2515  -7.2515  -7.2417  -7.2415  -7.2412  -7.2411  -0.9762
 -0.9340  -0.9307  -0.9180  -0.8929  -0.8853  -0.8763  -0.8560  -0.8423
 -0.7972  -0.7613  -0.7562  -0.7513  -0.6737  -0.6381  -0.6299  -0.6198
 -0.5668  -0.5543  -0.5350  -0.5225  -0.5017  -0.4864  -0.4786  -0.4737
 -0.4700  -0.4613  -0.4478  -0.4454  -0.4299  -0.4172  -0.4078  -0.4058
 -0.3967  -0.3819  -0.3684  -0.3644  -0.3634  -0.3604  -0.3551  -0.3393
 -0.3392  -0.3383  -0.3344  -0.3309  -0.3181  -0.2830  -0.2798  -0.2735
 -0.2711
 -- Virtual --
 -0.0693  -0.0684  -0.0636  -0.0551  -0.0479  -0.0191  -0.0129  -0.0097
 -0.0014   0.0058   0.0092   0.0137   0.0196   0.0207   0.0253   0.0260
  0.0384   0.0458   0.0506   0.0543   0.0602   0.0627   0.0640   0.0722
  0.0763   0.0779   0.0804   0.0821   0.0845   0.0869   0.0916   0.0935
  0.0952   0.1012   0.1062   0.1065   0.1133   0.1155   0.1163   0.1180
  0.1212   0.1222   0.1227   0.1277   0.1308   0.1333   0.1409   0.1424
  0.1434   0.1474   0.1512   0.1565   0.1573   0.1641   0.1667   0.1745
  0.1752   0.1820   0.1835   0.1871   0.1917   0.1941   0.1987   0.2018
  0.2048   0.2123   0.2148   0.2181   0.2249   0.2299   0.2328   0.2377
  0.2386   0.2419   0.2511   0.2515   0.2548   0.2571   0.2625   0.2655
  0.2666   0.2672   0.2696   0.2728   0.2809   0.2817   0.2876   0.2890
  0.2896   0.2936   0.3001   0.3019   0.3094   0.3182   0.3259   0.3366
  0.3392   0.3453   0.3703   0.3826   0.4141   0.4230   0.4254   0.4282
  0.4293   0.4299   0.4351   0.4490   0.4559   0.4567   0.4569   0.4590
  0.4698   0.4722   0.4769   0.4838   0.4851   0.4913   0.5016   0.5025
  0.5035   0.5079   0.5157   0.5474   0.5489   0.5553   0.5584   0.5693
  0.5714   0.5832   0.5868   0.5904   0.5966   0.6031   0.6075   0.6092
  0.6146   0.6216   0.6302   0.6410   0.6458   0.6573   0.6580   0.6639
  0.6739   0.6811   0.6915   0.6959   0.6990   0.7221   0.7383   0.7537
  0.7858   0.7864   0.7870   0.8036   0.8177   0.8233   0.8266   0.8307
  0.8342   0.8349   0.8377   0.8389   0.8404   0.8430   0.8490   0.8533
  0.8554   0.8558   0.8617   0.8642   0.8661   0.8696   0.8789   0.8794
  0.8824   0.8925   0.9037   0.9106   0.9189   0.9228   0.9233   0.9307
  0.9350   0.9364   0.9385   0.9403   0.9515   0.9599   0.9618   0.9644
  0.9786   0.9843   0.9921   0.9954   1.0261   1.0315   1.0409   1.0493
  1.0594   1.0819   1.0862   1.0891   1.0994   1.1361   1.1626   1.1773
  1.1819   1.1859   1.2136   1.2224   1.2341   1.2428   1.2531   1.2603
  1.2695   1.2785   1.2836   1.2915   1.2921   1.3027   1.3052   1.3102
  1.3437   1.3795   1.3864   1.3917   1.4511   1.4652   1.4952   1.5157
  1.5557   1.5657   1.5668   1.5794   1.5969   1.5989   1.6289   1.6439
  1.6778   1.6805   1.6831   1.7052   1.7338   1.7438   1.7852   1.7967
  1.8054   1.8278   1.8363   1.8512   1.8560   1.8832   1.9140   1.9157
  1.9238   1.9535   1.9551   1.9706   1.9940   2.0357   2.0646   2.0976
  2.0983   2.1029   2.1156   2.1193   2.2128   2.2198   2.2277   2.2332
  2.2432   2.2463   2.2576   2.2670   2.2777   2.2801   2.2929   2.3199
  2.3312   2.3402   2.3405   2.3824   2.4027   2.4073   2.4175   2.4252
  2.4276   2.4527   2.4680   2.4911   2.4938   2.5070   2.5215   2.5541
  2.5590   2.5704   2.6070   2.6324   2.6402   2.6457   2.6573   2.6834
  2.6986   2.7289   2.7380   2.7404   2.7535   2.7611   2.7732   2.8151
  2.8223   2.8396   2.8781   2.8970   2.9552   2.9877   3.0497   3.0591
  3.0909   3.1107   3.1173   3.1309   3.1479   3.1556   3.2138   3.2145
  3.2297   3.2741   3.3449   3.3500   3.4930   3.5028   3.5778   3.6479
  3.7088   3.7429   3.8074   3.8780   3.9046   4.0957   4.1047   4.3055
  4.7968   4.8179   9.7291   9.7716   9.7799   9.7868   9.8049   9.8109
  9.8367  23.2782  23.5385  23.7639  23.8052  23.8556  23.8954  23.9139
 23.9477  24.0010  24.0389  24.0674  24.1458  25.7629  25.7859  25.8144
 25.8294  25.8529  25.8742  25.9516  26.0854  26.0865  26.1014  26.1828
 26.1863  26.2679  26.3554  26.4403  26.5397  26.6115  26.6476  26.7496
 26.7560  27.0880 215.7191 215.7642 215.7749 215.7817 215.8042 215.8116
215.8447
 --------------------------------------------------------------

          Ground-State Mulliken Net Atomic Charges

     Atom                 Charge (a.u.)
  ----------------------------------------
      1 C                    -1.044510
      2 C                    -0.966077
      3 Cl                    0.644985
      4 C                     0.035654
      5 Cl                    0.627926
      6 C                    -0.258424
      7 Cl                    0.685106
      8 C                     0.010669
      9 Cl                    0.627961
     10 C                    -0.970885
     11 Cl                    0.649411
     12 C                     0.115076
     13 C                    -0.757373
     14 H                     0.219651
     15 C                     0.279059
     16 Cl                    0.488908
     17 C                    -0.897666
     18 H                     0.213841
     19 C                     0.288648
     20 Cl                    0.486735
     21 C                    -0.697867
     22 H                     0.219173
  ----------------------------------------
  Sum of atomic charges =     0.000000

 -----------------------------------------------------------------
                    Cartesian Multipole Moments
 -----------------------------------------------------------------
    Charge (ESU x 10^10)
                -0.0000
    Dipole Moment (Debye)
         X      -0.1877      Y       0.0075      Z       0.1151
       Tot       0.2203
    Quadrupole Moments (Debye-Ang)
        XX    -159.0291     XY      -0.2329     YY    -158.0391
        XZ       0.0319     YZ      -0.3902     ZZ    -158.9559
    Octopole Moments (Debye-Ang^2)
       XXX    -104.5850    XXY       1.8897    XYY     -41.6926
       YYY       3.4992    XXZ      16.1890    XYZ       1.1006
       YYZ      24.8815    XZZ     -34.5845    YZZ      -0.5899
       ZZZ      67.1140
    Hexadecapole Moments (Debye-Ang^3)
      XXXX   -6944.5122   XXXY      15.6994   XXYY   -1475.7211
      XYYY     -16.9492   YYYY   -1566.3824   XXXZ    1299.9476
      XXYZ     -31.4190   XYYZ     474.8868   YYYZ    -158.3473
      XXZZ   -1819.4983   XYZZ      -4.5657   YYZZ    -964.4374
      XZZZ    1349.6010   YZZZ    -101.3202   ZZZZ   -4106.9554
 -----------------------------------------------------------------
 Calculating analytic gradient of the SCF energy
 Gradient of SCF Energy
            1           2           3           4           5           6
    1  -0.0009086   0.0003688   0.0001766  -0.0002936  -0.0001297   0.0003595
    2   0.0000395   0.0001641  -0.0002207   0.0001404  -0.0000676   0.0000110
    3   0.0004950  -0.0001499  -0.0003290   0.0006330  -0.0002887  -0.0001432
            7           8           9          10          11          12
    1   0.0000340  -0.0006035   0.0003019   0.0002012   0.0001011   0.0011444
    2   0.0000495  -0.0001337   0.0000409  -0.0001914   0.0002096  -0.0000806
    3   0.0001145  -0.0001342   0.0001109  -0.0001722   0.0000254  -0.0005660
           13          14          15          16          17          18
    1  -0.0002967  -0.0000328  -0.0000629   0.0000757  -0.0000406   0.0000048
    2  -0.0002710   0.0001232   0.0003465  -0.0001514  -0.0000060  -0.0000009
    3   0.0002477   0.0002091  -0.0000082  -0.0000976  -0.0000406  -0.0000149
           19          20          21          22
    1  -0.0000805   0.0001256  -0.0002432  -0.0002015
    2  -0.0003963   0.0001349   0.0004057  -0.0001457
    3   0.0001378  -0.0000960   0.0001231  -0.0000560
 Max gradient component =       1.144E-03
 RMS gradient           =       2.888E-04
 Gradient time:  CPU 289.66 s  wall 289.68 s
 Geometry Optimization Parameters
   NAtoms,    NIC,     NZ,  NCons,   NDum,   NFix, NCnnct, MaxDiis
       22     155      22       0       0       0       0       0

 Cartesian Hessian Update
 Hessian updated using BFGS update


** GEOMETRY OPTIMIZATION IN DELOCALIZED INTERNAL COORDINATES **
   Searching for a Minimum

   Optimization Cycle:   7

                       Coordinates (Angstroms)
     ATOM                X               Y               Z
      1  C         0.0052320445    0.0089303059   -0.0003007404
      2  C        -0.0213843962    0.3986537321    1.3444671125
      3  Cl        1.4719355579    0.8617404296    2.1159382768
      4  C        -1.2189709358    0.4220323429    2.0709413277
      5  Cl       -1.2275796688    0.9082877890    3.7361533452
      6  C        -2.4138996251    0.0470039763    1.4413384342
      7  Cl       -3.9034468098    0.0667306651    2.3325189094
      8  C        -2.4091181098   -0.3447309495    0.0954366568
      9  Cl       -3.8874047859   -0.8111385883   -0.6832588480
     10  C        -1.2000112849   -0.3586126018   -0.6116908713
     11  Cl       -1.1802476158   -0.8421179182   -2.2867728167
     12  C         1.2911468254   -0.0206359352   -0.7653557398
     13  C         2.0999277156   -1.1568089230   -0.7140420144
     14  H         1.8125805776   -2.0127372626   -0.1178583851
     15  C         3.2861696174   -1.1742129199   -1.4390825044
     16  Cl        4.3027745735   -2.6040958508   -1.3877101867
     17  C         3.6892031418   -0.0883193708   -2.2089141301
     18  H         4.6139062618   -0.1146465788   -2.7681387023
     19  C         2.8666565017    1.0329808962   -2.2378785644
     20  Cl        3.3551018278    2.4191695977   -3.1981078291
     21  C         1.6716371783    1.0837377263   -1.5292927305
     22  H         1.0466350443    1.9655817253   -1.5753003799
   Point Group: c1    Number of degrees of freedom:    60


   Energy is  -3680.744205764

 Hessian updated using BFGS update

 60 Hessian modes will be used to form the next step
  Hessian Eigenvalues:
     0.004002    0.019229    0.019270    0.023103    0.023247    0.023294
     0.023687    0.023706    0.023885    0.023974    0.024090    0.024099
     0.024113    0.024116    0.024144    0.024148    0.024291    0.024805
     0.028787    0.158175    0.159992    0.160004    0.210642    0.228544
     0.234805    0.244636    0.248484    0.249975    0.249992    0.249995
     0.249999    0.250000    0.250039    0.250255    0.252176    0.272175
     0.291701    0.300194    0.301032    0.301033    0.301084    0.301292
     0.302605    0.339566    0.354562    0.356671    0.356808    0.361526
     0.430078    0.432136    0.434660    0.438256    0.467790    0.468300
     0.471716    0.476968    0.478250    0.479352    0.486707    0.540087

 Minimum search - taking simple RFO step
 Searching for Lamda that Minimizes Along All modes
 Value Taken    Lamda =  -0.00004911
 Step Taken.  Stepsize is  0.083715

                             Maximum     Tolerance    Cnvgd?
         Gradient           0.001010      0.000300      NO
         Displacement       0.070553      0.001200      NO
         Energy change     -0.000120      0.000001      NO


 New Cartesian Coordinates Obtained by Inverse Iteration

 Displacement from previous Coordinates is:  0.307429
 ----------------------------------------------------------------
             Standard Nuclear Orientation (Angstroms)
    I     Atom           X                Y                Z
 ----------------------------------------------------------------
    1      C       0.0066750312     0.0092920057     0.0016404516
    2      C      -0.0256165841     0.4198034493     1.3402153591
    3      Cl      1.4605968131     0.9092763957     2.1090707459
    4      C      -1.2239386081     0.4435067534     2.0647380784
    5      Cl     -1.2367143826     0.9560784182     3.7231101215
    6      C      -2.4150278428     0.0473124936     1.4413220369
    7      Cl     -3.9064332897     0.0668392706     2.3300048550
    8      C      -2.4044482114    -0.3658439945     0.1024103384
    9      Cl     -3.8789625356    -0.8580881917    -0.6698070250
   10      C      -1.1949588054    -0.3792601932    -0.6038839271
   11      Cl     -1.1697108297    -0.8896846654    -2.2710281845
   12      C       1.2914239804    -0.0202478342    -0.7634885429
   13      C       2.0879263164    -1.1661497382    -0.7361130805
   14      H       1.7905873308    -2.0323174802    -0.1599214046
   15      C       3.2740665366    -1.1838946603    -1.4612467960
   16      Cl      4.2749266216    -2.6248619203    -1.4332760224
   17      C       3.6890002148    -0.0888151654    -2.2114994344
   18      H       4.6129004092    -0.1155049893    -2.7720857265
   19      C       2.8788533838     1.0418830117    -2.2193354938
   20      Cl      3.3795156462     2.4393852505    -3.1555611736
   21      C       1.6857249377     1.0928987991    -1.5076583590
   22      H       1.0744575034     1.9851852724    -1.5345171968
 ----------------------------------------------------------------
 Nuclear Repulsion Energy =        2320.37029656 hartrees
 There are       97 alpha and       97 beta electrons
 Applying Cartesian multipole field
    Component          Value
    ---------          -----
     (2,0,0)        1.00000E-11
     (0,2,0)        2.00000E-11
     (0,0,2)       -3.00000E-11
 Nucleus-field energy     =    -0.0000000168 hartrees
 Requested basis set is 6-311++G(d,p)
 There are 178 shells and 495 basis functions
 A cutoff of  1.0D-15 yielded  11508 shell pairs
 There are     99053 function pairs (    106412 Cartesian)
 Smallest overlap matrix eigenvalue = 1.11E-07
 Linear dependence detected in AO basis
 Number of orthogonalized atomic orbitals = 490
 Maximum deviation from orthogonality = 2.014E-09
 Guess from superposition of atomic densities
 Warning:  Energy on first SCF cycle will be non-variational
 SAD guess density has 194.000000 electrons

 -----------------------------------------------------------------------
  General SCF calculation program by
  Eric Jon Sundstrom, Paul Horn, Yuezhi Mao, Dmitri Zuev, Alec White,
  David Stuck, Shaama M.S., Shane Yost, Joonho Lee, David Small,
  Daniel Levine, Susi Lehtola, Hugh Burton, Evgeny Epifanovsky,
  Bang C. Huynh
 -----------------------------------------------------------------------
 Exchange:     0.2000 Hartree-Fock + 0.0800 Slater + 0.7200 B88
 Correlation:  0.1900 VWN1RPA + 0.8100 LYP
 Using SG-1 standard quadrature grid
 A restricted SCF calculation will be
 performed using DIIS
 SCF converges when DIIS error is below 1.0e-08
 ---------------------------------------
  Cycle       Energy         DIIS error
 ---------------------------------------
    1   -3685.1993416016      2.73e-02  
    2   -3680.6319794588      1.92e-03  
    3   -3680.5670080609      2.32e-03  
    4   -3680.7300458116      6.46e-04  
    5   -3680.7414181727      2.97e-04  
    6   -3680.7440347828      8.24e-05  
    7   -3680.7442209677      2.08e-05  
    8   -3680.7442310922      7.81e-06  
    9   -3680.7442328973      2.38e-06  
   10   -3680.7442330416      8.91e-07  
   11   -3680.7442330640      1.63e-07  
   12   -3680.7442330648      7.41e-08  
   13   -3680.7442330648      2.83e-08  
   14   -3680.7442330647      6.99e-09  Convergence criterion met
 ---------------------------------------
 SCF time:   CPU 803.44s  wall 803.00s 
 SCF   energy in the final basis set =    -3680.7442330647
 Total energy in the final basis set =    -3680.7442330647

 --------------------------------------------------------------

                    Orbital Energies (a.u.)
 --------------------------------------------------------------

 Alpha MOs
 -- Occupied --
********-101.5859-101.5858-101.5843-101.5842-101.5723-101.5722 -10.2910
-10.2881 -10.2881 -10.2868 -10.2868 -10.2668 -10.2667 -10.2478 -10.2325
-10.2166 -10.2139 -10.2138  -9.5014  -9.5006  -9.5004  -9.4991  -9.4990
 -9.4869  -9.4868  -7.2665  -7.2656  -7.2654  -7.2640  -7.2638  -7.2563
 -7.2554  -7.2553  -7.2552  -7.2545  -7.2544  -7.2539  -7.2538  -7.2530
 -7.2530  -7.2516  -7.2515  -7.2417  -7.2416  -7.2413  -7.2412  -0.9762
 -0.9341  -0.9306  -0.9180  -0.8931  -0.8851  -0.8762  -0.8561  -0.8423
 -0.7973  -0.7611  -0.7563  -0.7514  -0.6739  -0.6380  -0.6299  -0.6199
 -0.5669  -0.5543  -0.5350  -0.5225  -0.5017  -0.4864  -0.4785  -0.4737
 -0.4701  -0.4612  -0.4479  -0.4453  -0.4299  -0.4171  -0.4078  -0.4059
 -0.3966  -0.3820  -0.3682  -0.3644  -0.3635  -0.3603  -0.3550  -0.3394
 -0.3392  -0.3381  -0.3345  -0.3309  -0.3180  -0.2823  -0.2806  -0.2735
 -0.2711
 -- Virtual --
 -0.0690  -0.0683  -0.0639  -0.0556  -0.0479  -0.0191  -0.0130  -0.0097
 -0.0014   0.0058   0.0092   0.0138   0.0195   0.0207   0.0254   0.0260
  0.0384   0.0458   0.0507   0.0543   0.0604   0.0624   0.0640   0.0722
  0.0763   0.0779   0.0804   0.0821   0.0844   0.0869   0.0915   0.0933
  0.0952   0.1012   0.1062   0.1065   0.1132   0.1156   0.1163   0.1179
  0.1213   0.1222   0.1226   0.1276   0.1308   0.1333   0.1412   0.1419
  0.1435   0.1475   0.1514   0.1565   0.1573   0.1641   0.1668   0.1746
  0.1752   0.1824   0.1833   0.1872   0.1916   0.1940   0.1986   0.2017
  0.2048   0.2121   0.2149   0.2180   0.2249   0.2298   0.2329   0.2377
  0.2390   0.2416   0.2511   0.2513   0.2552   0.2570   0.2626   0.2654
  0.2666   0.2673   0.2695   0.2731   0.2804   0.2818   0.2874   0.2892
  0.2900   0.2939   0.3004   0.3017   0.3092   0.3185   0.3257   0.3371
  0.3392   0.3474   0.3710   0.3825   0.4146   0.4229   0.4252   0.4284
  0.4287   0.4299   0.4349   0.4492   0.4556   0.4568   0.4573   0.4588
  0.4697   0.4721   0.4772   0.4835   0.4851   0.4912   0.5017   0.5031
  0.5045   0.5073   0.5166   0.5475   0.5489   0.5555   0.5584   0.5693
  0.5720   0.5841   0.5858   0.5903   0.5960   0.6034   0.6079   0.6088
  0.6145   0.6218   0.6309   0.6419   0.6451   0.6572   0.6581   0.6637
  0.6742   0.6812   0.6918   0.6958   0.7004   0.7228   0.7383   0.7565
  0.7864   0.7864   0.7869   0.8061   0.8204   0.8217   0.8267   0.8307
  0.8312   0.8350   0.8372   0.8385   0.8403   0.8426   0.8489   0.8533
  0.8554   0.8557   0.8610   0.8642   0.8669   0.8708   0.8776   0.8795
  0.8824   0.8924   0.9034   0.9107   0.9191   0.9229   0.9234   0.9319
  0.9350   0.9364   0.9377   0.9401   0.9516   0.9602   0.9614   0.9647
  0.9795   0.9853   0.9910   0.9959   1.0259   1.0315   1.0411   1.0487
  1.0606   1.0826   1.0862   1.0889   1.0987   1.1364   1.1646   1.1795
  1.1821   1.1832   1.2134   1.2222   1.2341   1.2440   1.2526   1.2622
  1.2693   1.2788   1.2837   1.2913   1.2919   1.3054   1.3058   1.3092
  1.3452   1.3803   1.3867   1.3903   1.4515   1.4650   1.4967   1.5158
  1.5573   1.5654   1.5671   1.5811   1.5950   1.5992   1.6285   1.6435
  1.6782   1.6814   1.6828   1.7049   1.7351   1.7429   1.7855   1.7968
  1.8044   1.8279   1.8361   1.8510   1.8555   1.8838   1.9145   1.9157
  1.9238   1.9529   1.9562   1.9703   1.9953   2.0360   2.0648   2.0981
  2.0997   2.1019   2.1145   2.1209   2.2143   2.2198   2.2275   2.2324
  2.2434   2.2463   2.2573   2.2673   2.2768   2.2802   2.2931   2.3202
  2.3316   2.3403   2.3410   2.3825   2.4024   2.4075   2.4197   2.4243
  2.4257   2.4521   2.4680   2.4912   2.4940   2.5078   2.5212   2.5543
  2.5595   2.5701   2.6062   2.6322   2.6400   2.6460   2.6588   2.6829
  2.7001   2.7286   2.7382   2.7391   2.7506   2.7619   2.7729   2.8154
  2.8218   2.8394   2.8814   2.8953   2.9555   2.9880   3.0514   3.0595
  3.0914   3.1109   3.1175   3.1315   3.1460   3.1558   3.2140   3.2151
  3.2295   3.2792   3.3440   3.3502   3.4951   3.5022   3.5773   3.6496
  3.7089   3.7436   3.8086   3.8778   3.9055   4.0953   4.1048   4.3059
  4.7971   4.8174   9.7294   9.7720   9.7791   9.7869   9.8047   9.8103
  9.8396  23.2787  23.5387  23.7641  23.8060  23.8553  23.8961  23.9146
 23.9486  24.0011  24.0388  24.0676  24.1458  25.7628  25.7853  25.8141
 25.8293  25.8530  25.8710  25.9521  26.0855  26.0861  26.1019  26.1839
 26.1854  26.2695  26.3524  26.4399  26.5390  26.6113  26.6495  26.7504
 26.7541  27.0889 215.7193 215.7646 215.7740 215.7818 215.8040 215.8110
215.8479
 --------------------------------------------------------------

          Ground-State Mulliken Net Atomic Charges

     Atom                 Charge (a.u.)
  ----------------------------------------
      1 C                    -1.055520
      2 C                    -0.950857
      3 Cl                    0.639457
      4 C                     0.031158
      5 Cl                    0.629393
      6 C                    -0.256050
      7 Cl                    0.686029
      8 C                     0.010722
      9 Cl                    0.629107
     10 C                    -0.961168
     11 Cl                    0.644299
     12 C                     0.099125
     13 C                    -0.744441
     14 H                     0.219959
     15 C                     0.268202
     16 Cl                    0.491271
     17 C                    -0.889182
     18 H                     0.215013
     19 C                     0.273689
     20 Cl                    0.489645
     21 C                    -0.689452
     22 H                     0.219601
  ----------------------------------------
  Sum of atomic charges =     0.000000

 -----------------------------------------------------------------
                    Cartesian Multipole Moments
 -----------------------------------------------------------------
    Charge (ESU x 10^10)
                -0.0000
    Dipole Moment (Debye)
         X      -0.1779      Y       0.0073      Z       0.1096
       Tot       0.2091
    Quadrupole Moments (Debye-Ang)
        XX    -159.0139     XY      -0.2237     YY    -158.0073
        XZ       0.0031     YZ      -0.3765     ZZ    -158.9695
    Octopole Moments (Debye-Ang^2)
       XXX    -104.2289    XXY       1.8025    XYY     -41.5724
       YYY       3.4902    XXZ      16.1111    XYZ       1.0890
       YYZ      24.8288    XZZ     -34.3063    YZZ      -0.5357
       ZZZ      66.7360
    Hexadecapole Moments (Debye-Ang^3)
      XXXX   -6931.5871   XXXY       2.1361   XXYY   -1480.8818
      XYYY     -30.4448   YYYY   -1611.5513   XXXZ    1309.8491
      XXYZ     -39.2111   XYYZ     478.5619   YYYZ    -182.0179
      XXZZ   -1812.2613   XYZZ      -8.7377   YYZZ    -966.4445
      XZZZ    1359.9873   YZZZ    -124.5211   ZZZZ   -4077.1336
 -----------------------------------------------------------------
 Calculating analytic gradient of the SCF energy
 Gradient of SCF Energy
            1           2           3           4           5           6
    1  -0.0003861   0.0001155  -0.0000762  -0.0001078   0.0001538   0.0004100
    2  -0.0000207  -0.0000291  -0.0000293  -0.0000339   0.0000869  -0.0000128
    3   0.0001493  -0.0000608   0.0000428  -0.0001109   0.0000647  -0.0003081
            7           8           9          10          11          12
    1  -0.0002635  -0.0000362  -0.0000944   0.0002033   0.0001134   0.0000962
    2  -0.0000197   0.0000722  -0.0000513   0.0000600   0.0000775  -0.0000116
    3   0.0000511   0.0003222   0.0000812  -0.0000448   0.0000193  -0.0000552
           13          14          15          16          17          18
    1  -0.0000777   0.0000193   0.0000659  -0.0000197  -0.0000903  -0.0000062
    2   0.0000691   0.0000105  -0.0000410  -0.0000000  -0.0000095  -0.0000161
    3   0.0000057   0.0000076  -0.0000565  -0.0000125   0.0000628  -0.0000247
           19          20          21          22
    1  -0.0000162   0.0000037  -0.0000026  -0.0000043
    2   0.0000135  -0.0000025  -0.0000958  -0.0000164
    3  -0.0000252  -0.0000149  -0.0000935   0.0000005
 Max gradient component =       4.100E-04
 RMS gradient           =       1.138E-04
 Gradient time:  CPU 300.24 s  wall 300.26 s
 Geometry Optimization Parameters
   NAtoms,    NIC,     NZ,  NCons,   NDum,   NFix, NCnnct, MaxDiis
       22     155      22       0       0       0       0       0

 Cartesian Hessian Update
 Hessian updated using BFGS update


** GEOMETRY OPTIMIZATION IN DELOCALIZED INTERNAL COORDINATES **
   Searching for a Minimum

   Optimization Cycle:   8

                       Coordinates (Angstroms)
     ATOM                X               Y               Z
      1  C         0.0066750312    0.0092920057    0.0016404516
      2  C        -0.0256165841    0.4198034493    1.3402153591
      3  Cl        1.4605968131    0.9092763957    2.1090707459
      4  C        -1.2239386081    0.4435067534    2.0647380784
      5  Cl       -1.2367143826    0.9560784182    3.7231101215
      6  C        -2.4150278428    0.0473124936    1.4413220369
      7  Cl       -3.9064332897    0.0668392706    2.3300048550
      8  C        -2.4044482114   -0.3658439945    0.1024103384
      9  Cl       -3.8789625356   -0.8580881917   -0.6698070250
     10  C        -1.1949588054   -0.3792601932   -0.6038839271
     11  Cl       -1.1697108297   -0.8896846654   -2.2710281845
     12  C         1.2914239804   -0.0202478342   -0.7634885429
     13  C         2.0879263164   -1.1661497382   -0.7361130805
     14  H         1.7905873308   -2.0323174802   -0.1599214046
     15  C         3.2740665366   -1.1838946603   -1.4612467960
     16  Cl        4.2749266216   -2.6248619203   -1.4332760224
     17  C         3.6890002148   -0.0888151654   -2.2114994344
     18  H         4.6129004092   -0.1155049893   -2.7720857265
     19  C         2.8788533838    1.0418830117   -2.2193354938
     20  Cl        3.3795156462    2.4393852505   -3.1555611736
     21  C         1.6857249377    1.0928987991   -1.5076583590
     22  H         1.0744575034    1.9851852724   -1.5345171968
   Point Group: c1    Number of degrees of freedom:    60


   Energy is  -3680.744233065

 Hessian updated using BFGS update

 60 Hessian modes will be used to form the next step
  Hessian Eigenvalues:
     0.003497    0.019210    0.019314    0.022470    0.023241    0.023279
     0.023691    0.023709    0.023881    0.024066    0.024090    0.024096
     0.024112    0.024130    0.024139    0.024174    0.024337    0.024614
     0.028293    0.158068    0.159995    0.160029    0.214639    0.226229
     0.234807    0.242666    0.248468    0.249974    0.249991    0.249993
     0.249999    0.250000    0.250089    0.250351    0.257537    0.285637
     0.295131    0.299036    0.301032    0.301034    0.301094    0.301347
     0.305301    0.341577    0.355092    0.356678    0.356799    0.362169
     0.430022    0.432133    0.434642    0.435828    0.467768    0.470499
     0.471555    0.478243    0.478842    0.482176    0.487066    0.538221

 Minimum search - taking simple RFO step
 Searching for Lamda that Minimizes Along All modes
 Value Taken    Lamda =  -0.00000457
 Step Taken.  Stepsize is  0.020258

                             Maximum     Tolerance    Cnvgd?
         Gradient           0.000611      0.000300      NO
         Displacement       0.014857      0.001200      NO
         Energy change     -0.000027      0.000001      NO


 New Cartesian Coordinates Obtained by Inverse Iteration

 Displacement from previous Coordinates is:  0.066313
 ----------------------------------------------------------------
             Standard Nuclear Orientation (Angstroms)
    I     Atom           X                Y                Z
 ----------------------------------------------------------------
    1      C       0.0067725741     0.0084168647     0.0013479165
    2      C      -0.0264078872     0.4242401410     1.3384050923
    3      Cl      1.4592918203     0.9198376206     2.1045147095
    4      C      -1.2246542995     0.4477691180     2.0632808624
    5      Cl     -1.2391706714     0.9648826052     3.7201869760
    6      C      -2.4154085344     0.0477604044     1.4415560451
    7      Cl     -3.9057353387     0.0686652231     2.3311683176
    8      C      -2.4041546707    -0.3699126669     0.1037561081
    9      Cl     -3.8777724049    -0.8652690469    -0.6681215099
   10      C      -1.1946317564    -0.3849882166    -0.6022268719
   11      Cl     -1.1700590386    -0.9029956493    -2.2670822267
   12      C       1.2913912237    -0.0208360027    -0.7635796388
   13      C       2.0856237699    -1.1685268107    -0.7409265759
   14      H       1.7860991590    -2.0368664873    -0.1691020560
   15      C       3.2720753586    -1.1855420002    -1.4655401762
   16      Cl      4.2701740512    -2.6284671796    -1.4426451597
   17      C       3.6894395842    -0.0883906354    -2.2115048074
   18      H       4.6133118239    -0.1147360459    -2.7721411385
   19      C       2.8815889870     1.0440138777    -2.2146206852
   20      Cl      3.3846018559     2.4440308691    -3.1456681006
   21      C       1.6886743673     1.0948230054    -1.5024751311
   22      H       1.0797936622     1.9888832998    -1.5254923299
 ----------------------------------------------------------------
 Nuclear Repulsion Energy =        2320.30337005 hartrees
 There are       97 alpha and       97 beta electrons
 Applying Cartesian multipole field
    Component          Value
    ---------          -----
     (2,0,0)        1.00000E-11
     (0,2,0)        2.00000E-11
     (0,0,2)       -3.00000E-11
 Nucleus-field energy     =    -0.0000000164 hartrees
 Requested basis set is 6-311++G(d,p)
 There are 178 shells and 495 basis functions
 A cutoff of  1.0D-15 yielded  11505 shell pairs
 There are     99045 function pairs (    106404 Cartesian)
 Smallest overlap matrix eigenvalue = 1.11E-07
 Linear dependence detected in AO basis
 Number of orthogonalized atomic orbitals = 490
 Maximum deviation from orthogonality = 1.767E-09
 Guess from superposition of atomic densities
 Warning:  Energy on first SCF cycle will be non-variational
 SAD guess density has 194.000000 electrons

 -----------------------------------------------------------------------
  General SCF calculation program by
  Eric Jon Sundstrom, Paul Horn, Yuezhi Mao, Dmitri Zuev, Alec White,
  David Stuck, Shaama M.S., Shane Yost, Joonho Lee, David Small,
  Daniel Levine, Susi Lehtola, Hugh Burton, Evgeny Epifanovsky,
  Bang C. Huynh
 -----------------------------------------------------------------------
 Exchange:     0.2000 Hartree-Fock + 0.0800 Slater + 0.7200 B88
 Correlation:  0.1900 VWN1RPA + 0.8100 LYP
 Using SG-1 standard quadrature grid
 A restricted SCF calculation will be
 performed using DIIS
 SCF converges when DIIS error is below 1.0e-08
 ---------------------------------------
  Cycle       Energy         DIIS error
 ---------------------------------------
    1   -3685.1987259673      2.73e-02  
    2   -3680.6320291417      1.92e-03  
    3   -3680.5670861068      2.32e-03  
    4   -3680.7300457526      6.46e-04  
    5   -3680.7414192738      2.97e-04  
    6   -3680.7440371467      8.24e-05  
    7   -3680.7442232383      2.07e-05  
    8   -3680.7442333503      7.81e-06  
    9   -3680.7442351545      2.38e-06  
   10   -3680.7442352985      8.91e-07  
   11   -3680.7442353210      1.63e-07  
   12   -3680.7442353216      7.39e-08  
   13   -3680.7442353218      2.83e-08  
   14   -3680.7442353219      7.03e-09  Convergence criterion met
 ---------------------------------------
 SCF time:   CPU 836.59s  wall 836.00s 
 SCF   energy in the final basis set =    -3680.7442353219
 Total energy in the final basis set =    -3680.7442353219

 --------------------------------------------------------------

                    Orbital Energies (a.u.)
 --------------------------------------------------------------

 Alpha MOs
 -- Occupied --
********-101.5859-101.5858-101.5843-101.5842-101.5723-101.5722 -10.2910
-10.2881 -10.2881 -10.2868 -10.2868 -10.2668 -10.2667 -10.2478 -10.2325
-10.2166 -10.2139 -10.2138  -9.5015  -9.5005  -9.5004  -9.4991  -9.4989
 -9.4869  -9.4868  -7.2665  -7.2656  -7.2654  -7.2640  -7.2638  -7.2564
 -7.2554  -7.2553  -7.2552  -7.2544  -7.2544  -7.2539  -7.2538  -7.2530
 -7.2530  -7.2516  -7.2515  -7.2417  -7.2416  -7.2413  -7.2412  -0.9762
 -0.9341  -0.9305  -0.9180  -0.8931  -0.8851  -0.8762  -0.8561  -0.8423
 -0.7973  -0.7611  -0.7563  -0.7513  -0.6739  -0.6380  -0.6299  -0.6200
 -0.5668  -0.5543  -0.5350  -0.5225  -0.5017  -0.4864  -0.4784  -0.4737
 -0.4701  -0.4611  -0.4479  -0.4453  -0.4299  -0.4171  -0.4078  -0.4059
 -0.3965  -0.3820  -0.3682  -0.3644  -0.3635  -0.3603  -0.3550  -0.3394
 -0.3392  -0.3381  -0.3345  -0.3309  -0.3180  -0.2822  -0.2807  -0.2735
 -0.2711
 -- Virtual --
 -0.0690  -0.0683  -0.0638  -0.0556  -0.0479  -0.0190  -0.0130  -0.0097
 -0.0014   0.0058   0.0092   0.0138   0.0195   0.0207   0.0254   0.0260
  0.0384   0.0458   0.0507   0.0543   0.0605   0.0624   0.0640   0.0722
  0.0763   0.0779   0.0804   0.0821   0.0844   0.0869   0.0915   0.0933
  0.0952   0.1012   0.1062   0.1065   0.1131   0.1156   0.1163   0.1179
  0.1213   0.1222   0.1226   0.1276   0.1308   0.1333   0.1413   0.1418
  0.1435   0.1475   0.1514   0.1565   0.1573   0.1640   0.1668   0.1746
  0.1752   0.1824   0.1833   0.1872   0.1916   0.1940   0.1985   0.2016
  0.2048   0.2121   0.2150   0.2179   0.2249   0.2298   0.2329   0.2377
  0.2390   0.2416   0.2510   0.2513   0.2553   0.2570   0.2626   0.2654
  0.2666   0.2673   0.2695   0.2731   0.2803   0.2818   0.2874   0.2892
  0.2901   0.2940   0.3004   0.3017   0.3092   0.3185   0.3257   0.3372
  0.3392   0.3477   0.3711   0.3825   0.4147   0.4229   0.4252   0.4285
  0.4286   0.4299   0.4349   0.4492   0.4555   0.4568   0.4573   0.4587
  0.4696   0.4721   0.4772   0.4835   0.4851   0.4912   0.5017   0.5032
  0.5046   0.5072   0.5167   0.5475   0.5489   0.5555   0.5585   0.5692
  0.5721   0.5842   0.5856   0.5902   0.5960   0.6034   0.6078   0.6087
  0.6144   0.6218   0.6310   0.6420   0.6449   0.6573   0.6580   0.6636
  0.6743   0.6812   0.6918   0.6957   0.7005   0.7229   0.7384   0.7568
  0.7863   0.7865   0.7868   0.8064   0.8201   0.8225   0.8267   0.8305
  0.8307   0.8349   0.8371   0.8384   0.8403   0.8426   0.8488   0.8533
  0.8553   0.8557   0.8609   0.8642   0.8670   0.8710   0.8774   0.8796
  0.8824   0.8925   0.9034   0.9107   0.9192   0.9229   0.9233   0.9321
  0.9350   0.9365   0.9375   0.9402   0.9516   0.9601   0.9613   0.9647
  0.9796   0.9854   0.9909   0.9958   1.0259   1.0315   1.0412   1.0487
  1.0607   1.0825   1.0862   1.0888   1.0986   1.1365   1.1648   1.1799
  1.1822   1.1825   1.2133   1.2222   1.2341   1.2442   1.2527   1.2624
  1.2693   1.2788   1.2837   1.2913   1.2919   1.3054   1.3064   1.3089
  1.3454   1.3803   1.3867   1.3902   1.4516   1.4649   1.4968   1.5158
  1.5575   1.5652   1.5671   1.5812   1.5947   1.5992   1.6285   1.6436
  1.6783   1.6815   1.6828   1.7049   1.7351   1.7429   1.7855   1.7967
  1.8041   1.8278   1.8361   1.8510   1.8554   1.8838   1.9145   1.9155
  1.9238   1.9528   1.9563   1.9702   1.9954   2.0360   2.0648   2.0980
  2.1000   2.1016   2.1144   2.1210   2.2145   2.2198   2.2275   2.2322
  2.2434   2.2462   2.2573   2.2674   2.2767   2.2801   2.2931   2.3202
  2.3317   2.3403   2.3409   2.3826   2.4023   2.4074   2.4202   2.4238
  2.4256   2.4519   2.4680   2.4913   2.4940   2.5079   2.5211   2.5543
  2.5595   2.5698   2.6060   2.6322   2.6399   2.6460   2.6589   2.6828
  2.7002   2.7285   2.7383   2.7388   2.7502   2.7619   2.7728   2.8154
  2.8217   2.8393   2.8819   2.8950   2.9554   2.9881   3.0513   3.0593
  3.0914   3.1108   3.1175   3.1316   3.1457   3.1558   3.2140   3.2151
  3.2293   3.2799   3.3438   3.3501   3.4953   3.5020   3.5772   3.6498
  3.7088   3.7435   3.8085   3.8778   3.9054   4.0952   4.1049   4.3060
  4.7969   4.8173   9.7294   9.7720   9.7791   9.7869   9.8048   9.8103
  9.8399  23.2789  23.5388  23.7637  23.8060  23.8551  23.8960  23.9144
 23.9483  24.0007  24.0387  24.0673  24.1455  25.7628  25.7853  25.8141
 25.8293  25.8530  25.8707  25.9522  26.0853  26.0864  26.1020  26.1842
 26.1852  26.2696  26.3520  26.4398  26.5389  26.6113  26.6495  26.7506
 26.7538  27.0889 215.7193 215.7646 215.7739 215.7818 215.8041 215.8109
215.8482
 --------------------------------------------------------------

          Ground-State Mulliken Net Atomic Charges

     Atom                 Charge (a.u.)
  ----------------------------------------
      1 C                    -1.055849
      2 C                    -0.947127
      3 Cl                    0.638722
      4 C                     0.030323
      5 Cl                    0.629562
      6 C                    -0.258989
      7 Cl                    0.686102
      8 C                     0.010551
      9 Cl                    0.629102
     10 C                    -0.959589
     11 Cl                    0.643672
     12 C                     0.096278
     13 C                    -0.738274
     14 H                     0.220032
     15 C                     0.265746
     16 Cl                    0.491586
     17 C                    -0.886704
     18 H                     0.215231
     19 C                     0.270966
     20 Cl                    0.490222
     21 C                    -0.691331
     22 H                     0.219770
  ----------------------------------------
  Sum of atomic charges =     0.000000

 -----------------------------------------------------------------
                    Cartesian Multipole Moments
 -----------------------------------------------------------------
    Charge (ESU x 10^10)
                -0.0000
    Dipole Moment (Debye)
         X      -0.1791      Y       0.0071      Z       0.1100
       Tot       0.2103
    Quadrupole Moments (Debye-Ang)
        XX    -159.0070     XY      -0.2232     YY    -158.0041
        XZ      -0.0110     YZ      -0.3737     ZZ    -158.9666
    Octopole Moments (Debye-Ang^2)
       XXX    -104.1317    XXY       1.8151    XYY     -41.5594
       YYY       3.4432    XXZ      16.1240    XYZ       1.0615
       YYZ      24.8275    XZZ     -34.3543    YZZ      -0.5473
       ZZZ      66.7390
    Hexadecapole Moments (Debye-Ang^3)
      XXXX   -6930.6882   XXXY      -0.5914   XXYY   -1482.3207
      XYYY     -33.0873   YYYY   -1621.1901   XXXZ    1311.6437
      XXYZ     -40.8468   XYYZ     479.2504   YYYZ    -187.0955
      XXZZ   -1810.5236   XYZZ      -9.5904   YYZZ    -966.6689
      XZZZ    1361.5909   YZZZ    -129.5638   ZZZZ   -4069.4154
 -----------------------------------------------------------------
 Calculating analytic gradient of the SCF energy
 Gradient of SCF Energy
            1           2           3           4           5           6
    1  -0.0000133   0.0001039   0.0000037  -0.0000949  -0.0000338   0.0001678
    2   0.0000027   0.0000054  -0.0000097  -0.0000394   0.0000400   0.0000210
    3   0.0000518  -0.0000078  -0.0000444  -0.0000363   0.0000489  -0.0000416
            7           8           9          10          11          12
    1  -0.0000315   0.0000110   0.0000038   0.0000119  -0.0000734  -0.0000367
    2   0.0000464   0.0000377  -0.0000514  -0.0000032   0.0000102   0.0000055
    3   0.0001321   0.0000863  -0.0000652  -0.0000558   0.0000294   0.0000171
           13          14          15          16          17          18
    1  -0.0000231   0.0000121   0.0000521  -0.0000330  -0.0000194  -0.0000075
    2   0.0000490  -0.0000215  -0.0000535   0.0000219  -0.0000247  -0.0000138
    3   0.0000161  -0.0000082  -0.0000172  -0.0000042  -0.0000132  -0.0000231
           19          20          21          22
    1  -0.0000053  -0.0000244   0.0000210   0.0000088
    2   0.0000489  -0.0000375  -0.0000490   0.0000150
    3  -0.0000309  -0.0000069  -0.0000220  -0.0000051
 Max gradient component =       1.678E-04
 RMS gradient           =       4.494E-05
 Gradient time:  CPU 305.95 s  wall 305.96 s
 Geometry Optimization Parameters
   NAtoms,    NIC,     NZ,  NCons,   NDum,   NFix, NCnnct, MaxDiis
       22     155      22       0       0       0       0       0

 Cartesian Hessian Update
 Hessian updated using BFGS update


** GEOMETRY OPTIMIZATION IN DELOCALIZED INTERNAL COORDINATES **
   Searching for a Minimum

   Optimization Cycle:   9

                       Coordinates (Angstroms)
     ATOM                X               Y               Z
      1  C         0.0067725741    0.0084168647    0.0013479165
      2  C        -0.0264078872    0.4242401410    1.3384050923
      3  Cl        1.4592918203    0.9198376206    2.1045147095
      4  C        -1.2246542995    0.4477691180    2.0632808624
      5  Cl       -1.2391706714    0.9648826052    3.7201869760
      6  C        -2.4154085344    0.0477604044    1.4415560451
      7  Cl       -3.9057353387    0.0686652231    2.3311683176
      8  C        -2.4041546707   -0.3699126669    0.1037561081
      9  Cl       -3.8777724049   -0.8652690469   -0.6681215099
     10  C        -1.1946317564   -0.3849882166   -0.6022268719
     11  Cl       -1.1700590386   -0.9029956493   -2.2670822267
     12  C         1.2913912237   -0.0208360027   -0.7635796388
     13  C         2.0856237699   -1.1685268107   -0.7409265759
     14  H         1.7860991590   -2.0368664873   -0.1691020560
     15  C         3.2720753586   -1.1855420002   -1.4655401762
     16  Cl        4.2701740512   -2.6284671796   -1.4426451597
     17  C         3.6894395842   -0.0883906354   -2.2115048074
     18  H         4.6133118239   -0.1147360459   -2.7721411385
     19  C         2.8815889870    1.0440138777   -2.2146206852
     20  Cl        3.3846018559    2.4440308691   -3.1456681006
     21  C         1.6886743673    1.0948230054   -1.5024751311
     22  H         1.0797936622    1.9888832998   -1.5254923299
   Point Group: c1    Number of degrees of freedom:    60


   Energy is  -3680.744235322

 Hessian updated using BFGS update

 59 Hessian modes will be used to form the next step
  Hessian Eigenvalues:
     0.003435    0.019061    0.019365    0.020360    0.023276    0.023504
     0.023715    0.023730    0.023918    0.024078    0.024090    0.024101
     0.024119    0.024134    0.024169    0.024253    0.024356    0.028439
     0.158606    0.159931    0.160001    0.210973    0.225920    0.234807
     0.239376    0.248436    0.249180    0.249978    0.249993    0.249998
     0.250005    0.250035    0.250580    0.258461    0.289381    0.295600
     0.301008    0.301032    0.301051    0.301173    0.301788    0.340720
     0.351519    0.356671    0.356738    0.359102    0.363800    0.430020
     0.432091    0.434666    0.440130    0.467691    0.469894    0.471776
     0.478017    0.478896    0.482064    0.525959    0.537734

 Minimum search - taking simple RFO step
 Searching for Lamda that Minimizes Along All modes
 Value Taken    Lamda =   0.00000000
 Step Taken.  Stepsize is  0.003393

                             Maximum     Tolerance    Cnvgd?
         Gradient           0.000349      0.000300      NO
         Displacement       0.002675      0.001200      NO
         Energy change     -0.000002      0.000001      NO


 New Cartesian Coordinates Obtained by Inverse Iteration

 Displacement from previous Coordinates is:  0.005733
 ----------------------------------------------------------------
             Standard Nuclear Orientation (Angstroms)
    I     Atom           X                Y                Z
 ----------------------------------------------------------------
    1      C       0.0069024023     0.0082479269     0.0014291185
    2      C      -0.0265141880     0.4245785060     1.3383794729
    3      Cl      1.4590117857     0.9206479191     2.1046572987
    4      C      -1.2246837118     0.4479535245     2.0632958180
    5      Cl     -1.2387915397     0.9645111824     3.7202788150
    6      C      -2.4155339130     0.0479529616     1.4415006764
    7      Cl     -3.9060278472     0.0687609309     2.3304187741
    8      C      -2.4041411626    -0.3698379821     0.1037211599
    9      Cl     -3.8781873412    -0.8639740683    -0.6678999471
   10      C      -1.1944668240    -0.3855713721    -0.6020168674
   11      Cl     -1.1693598853    -0.9047195964    -2.2665528997
   12      C       1.2915123371    -0.0209789892    -0.7635028832
   13      C       2.0856639125    -1.1687502074    -0.7411213634
   14      H       1.7860627591    -2.0371002377    -0.1693741930
   15      C       3.2720608928    -1.1855729802    -1.4657840060
   16      Cl      4.2702298110    -2.6285298359    -1.4433001787
   17      C       3.6894405301    -0.0882717468    -2.2115382372
   18      H       4.6132917005    -0.1145046337    -2.7721999433
   19      C       2.8815461401     1.0440878195    -2.2144692566
   20      Cl      3.3845329600     2.4442549036    -3.1453911022
   21      C       1.6886731483     1.0948394640    -1.5022270768
   22      H       1.0796216687     1.9887687988    -1.5252135596
 ----------------------------------------------------------------
 Nuclear Repulsion Energy =        2320.30612340 hartrees
 There are       97 alpha and       97 beta electrons
 Applying Cartesian multipole field
    Component          Value
    ---------          -----
     (2,0,0)        1.00000E-11
     (0,2,0)        2.00000E-11
     (0,0,2)       -3.00000E-11
 Nucleus-field energy     =    -0.0000000164 hartrees
 Requested basis set is 6-311++G(d,p)
 There are 178 shells and 495 basis functions
 A cutoff of  1.0D-15 yielded  11505 shell pairs
 There are     99045 function pairs (    106404 Cartesian)
 Smallest overlap matrix eigenvalue = 1.11E-07
 Linear dependence detected in AO basis
 Number of orthogonalized atomic orbitals = 490
 Maximum deviation from orthogonality = 4.636E-10
 Guess from superposition of atomic densities
 Warning:  Energy on first SCF cycle will be non-variational
 SAD guess density has 194.000000 electrons

 -----------------------------------------------------------------------
  General SCF calculation program by
  Eric Jon Sundstrom, Paul Horn, Yuezhi Mao, Dmitri Zuev, Alec White,
  David Stuck, Shaama M.S., Shane Yost, Joonho Lee, David Small,
  Daniel Levine, Susi Lehtola, Hugh Burton, Evgeny Epifanovsky,
  Bang C. Huynh
 -----------------------------------------------------------------------
 Exchange:     0.2000 Hartree-Fock + 0.0800 Slater + 0.7200 B88
 Correlation:  0.1900 VWN1RPA + 0.8100 LYP
 Using SG-1 standard quadrature grid
 A restricted SCF calculation will be
 performed using DIIS
 SCF converges when DIIS error is below 1.0e-08
 ---------------------------------------
  Cycle       Energy         DIIS error
 ---------------------------------------
    1   -3685.1987430906      2.73e-02  
    2   -3680.6320401416      1.92e-03  
    3   -3680.5671132886      2.32e-03  
    4   -3680.7300441660      6.46e-04  
    5   -3680.7414198733      2.97e-04  
    6   -3680.7440375133      8.24e-05  
    7   -3680.7442235976      2.08e-05  
    8   -3680.7442337131      7.81e-06  
    9   -3680.7442355170      2.38e-06  
   10   -3680.7442356609      8.91e-07  
   11   -3680.7442356831      1.63e-07  
   12   -3680.7442356839      7.38e-08  
   13   -3680.7442356839      2.83e-08  
   14   -3680.7442356841      7.01e-09  Convergence criterion met
 ---------------------------------------
 SCF time:   CPU 818.06s  wall 819.00s 
 SCF   energy in the final basis set =    -3680.7442356841
 Total energy in the final basis set =    -3680.7442356841

 --------------------------------------------------------------

                    Orbital Energies (a.u.)
 --------------------------------------------------------------

 Alpha MOs
 -- Occupied --
********-101.5859-101.5858-101.5843-101.5842-101.5723-101.5722 -10.2910
-10.2881 -10.2880 -10.2868 -10.2868 -10.2668 -10.2667 -10.2478 -10.2325
-10.2166 -10.2139 -10.2138  -9.5015  -9.5005  -9.5004  -9.4990  -9.4989
 -9.4869  -9.4868  -7.2666  -7.2656  -7.2654  -7.2640  -7.2638  -7.2564
 -7.2554  -7.2553  -7.2552  -7.2545  -7.2544  -7.2539  -7.2538  -7.2530
 -7.2530  -7.2516  -7.2515  -7.2417  -7.2416  -7.2412  -7.2412  -0.9762
 -0.9341  -0.9306  -0.9181  -0.8931  -0.8851  -0.8762  -0.8560  -0.8423
 -0.7973  -0.7611  -0.7562  -0.7513  -0.6739  -0.6379  -0.6299  -0.6200
 -0.5668  -0.5543  -0.5350  -0.5225  -0.5018  -0.4864  -0.4784  -0.4737
 -0.4701  -0.4611  -0.4479  -0.4453  -0.4298  -0.4171  -0.4078  -0.4059
 -0.3965  -0.3820  -0.3682  -0.3644  -0.3635  -0.3603  -0.3550  -0.3394
 -0.3392  -0.3381  -0.3345  -0.3309  -0.3180  -0.2822  -0.2807  -0.2735
 -0.2711
 -- Virtual --
 -0.0691  -0.0683  -0.0638  -0.0556  -0.0479  -0.0190  -0.0130  -0.0097
 -0.0014   0.0058   0.0092   0.0138   0.0196   0.0207   0.0254   0.0260
  0.0384   0.0458   0.0507   0.0543   0.0605   0.0623   0.0640   0.0722
  0.0763   0.0779   0.0804   0.0821   0.0844   0.0869   0.0915   0.0933
  0.0952   0.1012   0.1062   0.1065   0.1131   0.1156   0.1163   0.1179
  0.1213   0.1222   0.1226   0.1276   0.1308   0.1333   0.1413   0.1418
  0.1435   0.1475   0.1514   0.1565   0.1573   0.1640   0.1668   0.1746
  0.1752   0.1824   0.1833   0.1872   0.1916   0.1940   0.1985   0.2016
  0.2048   0.2121   0.2150   0.2179   0.2249   0.2298   0.2329   0.2377
  0.2390   0.2416   0.2510   0.2513   0.2553   0.2570   0.2626   0.2654
  0.2666   0.2673   0.2695   0.2731   0.2803   0.2818   0.2874   0.2892
  0.2901   0.2940   0.3004   0.3017   0.3093   0.3185   0.3257   0.3372
  0.3392   0.3477   0.3711   0.3825   0.4147   0.4229   0.4252   0.4285
  0.4286   0.4298   0.4349   0.4492   0.4555   0.4568   0.4573   0.4587
  0.4696   0.4721   0.4772   0.4834   0.4851   0.4912   0.5017   0.5032
  0.5046   0.5072   0.5167   0.5475   0.5489   0.5555   0.5585   0.5693
  0.5721   0.5842   0.5856   0.5902   0.5960   0.6034   0.6078   0.6087
  0.6144   0.6218   0.6310   0.6420   0.6449   0.6573   0.6580   0.6636
  0.6743   0.6812   0.6918   0.6957   0.7006   0.7229   0.7384   0.7568
  0.7862   0.7865   0.7868   0.8064   0.8200   0.8225   0.8267   0.8305
  0.8307   0.8349   0.8370   0.8384   0.8402   0.8426   0.8488   0.8533
  0.8553   0.8557   0.8609   0.8642   0.8670   0.8710   0.8773   0.8796
  0.8824   0.8925   0.9034   0.9107   0.9191   0.9229   0.9233   0.9322
  0.9350   0.9365   0.9374   0.9403   0.9516   0.9601   0.9613   0.9647
  0.9796   0.9854   0.9909   0.9958   1.0260   1.0315   1.0411   1.0487
  1.0607   1.0825   1.0862   1.0888   1.0986   1.1365   1.1648   1.1800
  1.1822   1.1825   1.2133   1.2222   1.2341   1.2442   1.2527   1.2624
  1.2693   1.2788   1.2837   1.2913   1.2919   1.3054   1.3064   1.3089
  1.3454   1.3803   1.3867   1.3901   1.4516   1.4649   1.4968   1.5158
  1.5574   1.5652   1.5671   1.5812   1.5947   1.5992   1.6285   1.6437
  1.6783   1.6815   1.6827   1.7049   1.7351   1.7429   1.7856   1.7967
  1.8041   1.8278   1.8361   1.8510   1.8554   1.8838   1.9145   1.9155
  1.9238   1.9528   1.9562   1.9703   1.9954   2.0359   2.0647   2.0981
  2.1001   2.1015   2.1144   2.1209   2.2145   2.2198   2.2275   2.2322
  2.2434   2.2461   2.2573   2.2674   2.2767   2.2801   2.2931   2.3202
  2.3317   2.3404   2.3409   2.3826   2.4023   2.4074   2.4202   2.4238
  2.4256   2.4519   2.4680   2.4913   2.4940   2.5079   2.5211   2.5542
  2.5595   2.5698   2.6060   2.6322   2.6399   2.6460   2.6589   2.6829
  2.7002   2.7285   2.7383   2.7388   2.7502   2.7619   2.7728   2.8154
  2.8217   2.8393   2.8820   2.8950   2.9554   2.9881   3.0513   3.0593
  3.0914   3.1108   3.1175   3.1316   3.1457   3.1558   3.2139   3.2151
  3.2292   3.2799   3.3438   3.3501   3.4953   3.5019   3.5773   3.6498
  3.7088   3.7435   3.8085   3.8778   3.9053   4.0953   4.1049   4.3060
  4.7968   4.8172   9.7294   9.7720   9.7791   9.7869   9.8049   9.8103
  9.8399  23.2789  23.5388  23.7635  23.8061  23.8551  23.8959  23.9144
 23.9481  24.0007  24.0387  24.0673  24.1454  25.7629  25.7853  25.8141
 25.8293  25.8530  25.8706  25.9522  26.0855  26.0863  26.1020  26.1842
 26.1852  26.2695  26.3520  26.4398  26.5389  26.6112  26.6495  26.7506
 26.7538  27.0889 215.7193 215.7646 215.7740 215.7818 215.8042 215.8109
215.8482
 --------------------------------------------------------------

          Ground-State Mulliken Net Atomic Charges

     Atom                 Charge (a.u.)
  ----------------------------------------
      1 C                    -1.055428
      2 C                    -0.946864
      3 Cl                    0.638768
      4 C                     0.030510
      5 Cl                    0.629451
      6 C                    -0.260938
      7 Cl                    0.686114
      8 C                     0.010559
      9 Cl                    0.629098
     10 C                    -0.958520
     11 Cl                    0.643560
     12 C                     0.095395
     13 C                    -0.736111
     14 H                     0.220062
     15 C                     0.264974
     16 Cl                    0.491696
     17 C                    -0.886647
     18 H                     0.215297
     19 C                     0.270486
     20 Cl                    0.490318
     21 C                    -0.691596
     22 H                     0.219815
  ----------------------------------------
  Sum of atomic charges =     0.000000

 -----------------------------------------------------------------
                    Cartesian Multipole Moments
 -----------------------------------------------------------------
    Charge (ESU x 10^10)
                 0.0000
    Dipole Moment (Debye)
         X      -0.1807      Y       0.0070      Z       0.1108
       Tot       0.2121
    Quadrupole Moments (Debye-Ang)
        XX    -159.0016     XY      -0.2230     YY    -158.0060
        XZ      -0.0129     YZ      -0.3753     ZZ    -158.9683
    Octopole Moments (Debye-Ang^2)
       XXX    -104.2038    XXY       1.8193    XYY     -41.5643
       YYY       3.4341    XXZ      16.1367    XYZ       1.0700
       YYZ      24.8323    XZZ     -34.3443    YZZ      -0.5527
       ZZZ      66.7536
    Hexadecapole Moments (Debye-Ang^3)
      XXXX   -6930.5544   XXXY      -0.4980   XXYY   -1482.4416
      XYYY     -33.0183   YYYY   -1621.4952   XXXZ    1311.6681
      XXYZ     -40.9679   XYYZ     479.2760   YYYZ    -187.3137
      XXZZ   -1810.5459   XYZZ      -9.5520   YYZZ    -966.6601
      XZZZ    1361.6981   YZZZ    -129.7908   ZZZZ   -4069.0624
 -----------------------------------------------------------------
 Calculating analytic gradient of the SCF energy
 Gradient of SCF Energy
            1           2           3           4           5           6
    1   0.0000360   0.0000479   0.0000006  -0.0000079   0.0000242   0.0000249
    2  -0.0000008   0.0000275   0.0000013  -0.0000002   0.0000249   0.0000062
    3  -0.0000024   0.0000237  -0.0000064   0.0000115   0.0000127  -0.0000063
            7           8           9          10          11          12
    1  -0.0000006  -0.0000217  -0.0000072  -0.0000063  -0.0000282  -0.0000159
    2   0.0000118   0.0000122  -0.0000017  -0.0000182   0.0000029   0.0000026
    3   0.0000164   0.0000452   0.0000315  -0.0000337   0.0000165   0.0000033
           13          14          15          16          17          18
    1  -0.0000148   0.0000038   0.0000165  -0.0000192   0.0000012  -0.0000105
    2   0.0000055  -0.0000096  -0.0000234   0.0000065  -0.0000168  -0.0000122
    3   0.0000080  -0.0000042  -0.0000100  -0.0000074  -0.0000192  -0.0000213
           19          20          21          22
    1  -0.0000101  -0.0000180   0.0000030   0.0000023
    2   0.0000129  -0.0000262  -0.0000083   0.0000031
    3  -0.0000263  -0.0000146  -0.0000073  -0.0000096
 Max gradient component =       4.795E-05
 RMS gradient           =       1.732E-05
 Gradient time:  CPU 291.62 s  wall 291.64 s
 Geometry Optimization Parameters
   NAtoms,    NIC,     NZ,  NCons,   NDum,   NFix, NCnnct, MaxDiis
       22     155      22       0       0       0       0       0

 Cartesian Hessian Update
 Hessian updated using BFGS update


** GEOMETRY OPTIMIZATION IN DELOCALIZED INTERNAL COORDINATES **
   Searching for a Minimum

   Optimization Cycle:  10

                       Coordinates (Angstroms)
     ATOM                X               Y               Z
      1  C         0.0069024023    0.0082479269    0.0014291185
      2  C        -0.0265141880    0.4245785060    1.3383794729
      3  Cl        1.4590117857    0.9206479191    2.1046572987
      4  C        -1.2246837118    0.4479535245    2.0632958180
      5  Cl       -1.2387915397    0.9645111824    3.7202788150
      6  C        -2.4155339130    0.0479529616    1.4415006764
      7  Cl       -3.9060278472    0.0687609309    2.3304187741
      8  C        -2.4041411626   -0.3698379821    0.1037211599
      9  Cl       -3.8781873412   -0.8639740683   -0.6678999471
     10  C        -1.1944668240   -0.3855713721   -0.6020168674
     11  Cl       -1.1693598853   -0.9047195964   -2.2665528997
     12  C         1.2915123371   -0.0209789892   -0.7635028832
     13  C         2.0856639125   -1.1687502074   -0.7411213634
     14  H         1.7860627591   -2.0371002377   -0.1693741930
     15  C         3.2720608928   -1.1855729802   -1.4657840060
     16  Cl        4.2702298110   -2.6285298359   -1.4433001787
     17  C         3.6894405301   -0.0882717468   -2.2115382372
     18  H         4.6132917005   -0.1145046337   -2.7721999433
     19  C         2.8815461401    1.0440878195   -2.2144692566
     20  Cl        3.3845329600    2.4442549036   -3.1453911022
     21  C         1.6886731483    1.0948394640   -1.5022270768
     22  H         1.0796216687    1.9887687988   -1.5252135596
   Point Group: c1    Number of degrees of freedom:    60


   Energy is  -3680.744235684

 Hessian updated using BFGS update

 60 Hessian modes will be used to form the next step
  Hessian Eigenvalues:
     0.003469    0.017475    0.019297    0.019369    0.022959    0.023261
     0.023285    0.023698    0.023720    0.023894    0.024071    0.024090
     0.024103    0.024123    0.024132    0.024151    0.024176    0.024353
     0.028718    0.156544    0.159813    0.160006    0.212527    0.226428
     0.234776    0.237179    0.248185    0.248529    0.249982    0.249993
     0.249998    0.250005    0.250039    0.252208    0.263458    0.287135
     0.294842    0.300043    0.301031    0.301034    0.301129    0.301333
     0.338087    0.352305    0.356669    0.356761    0.360417    0.382057
     0.430026    0.432090    0.434666    0.440321    0.467580    0.470449
     0.471384    0.477287    0.478880    0.481167    0.537132    0.544254

 Minimum search - taking simple RFO step
 Searching for Lamda that Minimizes Along All modes
 Value Taken    Lamda =   0.00000000
 Step Taken.  Stepsize is  0.001446

                             Maximum     Tolerance    Cnvgd?
         Gradient           0.000056      0.000300     YES
         Displacement       0.001034      0.001200     YES
         Energy change     -0.000000      0.000001     YES

 Final energy is   -3680.7442356841480     


 ******************************
 **  OPTIMIZATION CONVERGED  **
 ******************************

                       Coordinates (Angstroms)
     ATOM                X               Y               Z
      1  C         0.0069024023    0.0082479269    0.0014291185
      2  C        -0.0265141880    0.4245785060    1.3383794729
      3  Cl        1.4590117857    0.9206479191    2.1046572987
      4  C        -1.2246837118    0.4479535245    2.0632958180
      5  Cl       -1.2387915397    0.9645111824    3.7202788150
      6  C        -2.4155339130    0.0479529616    1.4415006764
      7  Cl       -3.9060278472    0.0687609309    2.3304187741
      8  C        -2.4041411626   -0.3698379821    0.1037211599
      9  Cl       -3.8781873412   -0.8639740683   -0.6678999471
     10  C        -1.1944668240   -0.3855713721   -0.6020168674
     11  Cl       -1.1693598853   -0.9047195964   -2.2665528997
     12  C         1.2915123371   -0.0209789892   -0.7635028832
     13  C         2.0856639125   -1.1687502074   -0.7411213634
     14  H         1.7860627591   -2.0371002377   -0.1693741930
     15  C         3.2720608928   -1.1855729802   -1.4657840060
     16  Cl        4.2702298110   -2.6285298359   -1.4433001787
     17  C         3.6894405301   -0.0882717468   -2.2115382372
     18  H         4.6132917005   -0.1145046337   -2.7721999433
     19  C         2.8815461401    1.0440878195   -2.2144692566
     20  Cl        3.3845329600    2.4442549036   -3.1453911022
     21  C         1.6886731483    1.0948394640   -1.5022270768
     22  H         1.0796216687    1.9887687988   -1.5252135596

Z-matrix Print:
$molecule
0 1
Cl
C  1 1.743796
C  2 1.400580 1 119.786284
C  2 1.400903 1 118.850187 3 179.968523 0
C  4 1.400673 2 118.311003 1 179.929860 0
C  5 1.400593 4 121.292122 2 0.118238 0
C  3 1.401547 2 119.428245 1 179.958303 0
C  4 1.495392 2 120.720666 1 -0.289569 0
C  8 1.395887 4 119.967017 2 88.890420 0
H  9 1.081934 8 120.766228 4 0.358933 0
C  9 1.390256 8 119.082480 4 -179.529785 0
C  11 1.391021 9 121.801054 8 0.034700 0
H  12 1.080986 11 120.999392 9 179.838908 0
C  12 1.390836 11 117.974788 9 -0.137136 0
C  14 1.390308 12 121.736185 11 0.084695 0
H  15 1.081983 14 120.132765 12 -179.973931 0
Cl 7 1.735563 3 119.962311 2 -179.833194 0
Cl 3 1.735621 2 120.418391 1 0.008588 0
Cl 6 1.735691 5 120.399614 4 179.851781 0
Cl 5 1.743575 4 118.929521 2 -179.902557 0
Cl 14 1.754700 12 119.008928 11 179.980999 0
Cl 11 1.755015 9 119.244178 8 179.967135 0
$end


 --------------------------------------------------------------

                    Orbital Energies (a.u.)
 --------------------------------------------------------------

 Alpha MOs
 -- Occupied --
********-101.5859-101.5858-101.5843-101.5842-101.5723-101.5722 -10.2910
-10.2881 -10.2880 -10.2868 -10.2868 -10.2668 -10.2667 -10.2478 -10.2325
-10.2166 -10.2139 -10.2138  -9.5015  -9.5005  -9.5004  -9.4990  -9.4989
 -9.4869  -9.4868  -7.2666  -7.2656  -7.2654  -7.2640  -7.2638  -7.2564
 -7.2554  -7.2553  -7.2552  -7.2545  -7.2544  -7.2539  -7.2538  -7.2530
 -7.2530  -7.2516  -7.2515  -7.2417  -7.2416  -7.2412  -7.2412  -0.9762
 -0.9341  -0.9306  -0.9181  -0.8931  -0.8851  -0.8762  -0.8560  -0.8423
 -0.7973  -0.7611  -0.7562  -0.7513  -0.6739  -0.6379  -0.6299  -0.6200
 -0.5668  -0.5543  -0.5350  -0.5225  -0.5018  -0.4864  -0.4784  -0.4737
 -0.4701  -0.4611  -0.4479  -0.4453  -0.4298  -0.4171  -0.4078  -0.4059
 -0.3965  -0.3820  -0.3682  -0.3644  -0.3635  -0.3603  -0.3550  -0.3394
 -0.3392  -0.3381  -0.3345  -0.3309  -0.3180  -0.2822  -0.2807  -0.2735
 -0.2711
 -- Virtual --
 -0.0691  -0.0683  -0.0638  -0.0556  -0.0479  -0.0190  -0.0130  -0.0097
 -0.0014   0.0058   0.0092   0.0138   0.0196   0.0207   0.0254   0.0260
  0.0384   0.0458   0.0507   0.0543   0.0605   0.0623   0.0640   0.0722
  0.0763   0.0779   0.0804   0.0821   0.0844   0.0869   0.0915   0.0933
  0.0952   0.1012   0.1062   0.1065   0.1131   0.1156   0.1163   0.1179
  0.1213   0.1222   0.1226   0.1276   0.1308   0.1333   0.1413   0.1418
  0.1435   0.1475   0.1514   0.1565   0.1573   0.1640   0.1668   0.1746
  0.1752   0.1824   0.1833   0.1872   0.1916   0.1940   0.1985   0.2016
  0.2048   0.2121   0.2150   0.2179   0.2249   0.2298   0.2329   0.2377
  0.2390   0.2416   0.2510   0.2513   0.2553   0.2570   0.2626   0.2654
  0.2666   0.2673   0.2695   0.2731   0.2803   0.2818   0.2874   0.2892
  0.2901   0.2940   0.3004   0.3017   0.3093   0.3185   0.3257   0.3372
  0.3392   0.3477   0.3711   0.3825   0.4147   0.4229   0.4252   0.4285
  0.4286   0.4298   0.4349   0.4492   0.4555   0.4568   0.4573   0.4587
  0.4696   0.4721   0.4772   0.4834   0.4851   0.4912   0.5017   0.5032
  0.5046   0.5072   0.5167   0.5475   0.5489   0.5555   0.5585   0.5693
  0.5721   0.5842   0.5856   0.5902   0.5960   0.6034   0.6078   0.6087
  0.6144   0.6218   0.6310   0.6420   0.6449   0.6573   0.6580   0.6636
  0.6743   0.6812   0.6918   0.6957   0.7006   0.7229   0.7384   0.7568
  0.7862   0.7865   0.7868   0.8064   0.8200   0.8225   0.8267   0.8305
  0.8307   0.8349   0.8370   0.8384   0.8402   0.8426   0.8488   0.8533
  0.8553   0.8557   0.8609   0.8642   0.8670   0.8710   0.8773   0.8796
  0.8824   0.8925   0.9034   0.9107   0.9191   0.9229   0.9233   0.9322
  0.9350   0.9365   0.9374   0.9403   0.9516   0.9601   0.9613   0.9647
  0.9796   0.9854   0.9909   0.9958   1.0260   1.0315   1.0411   1.0487
  1.0607   1.0825   1.0862   1.0888   1.0986   1.1365   1.1648   1.1800
  1.1822   1.1825   1.2133   1.2222   1.2341   1.2442   1.2527   1.2624
  1.2693   1.2788   1.2837   1.2913   1.2919   1.3054   1.3064   1.3089
  1.3454   1.3803   1.3867   1.3901   1.4516   1.4649   1.4968   1.5158
  1.5574   1.5652   1.5671   1.5812   1.5947   1.5992   1.6285   1.6437
  1.6783   1.6815   1.6827   1.7049   1.7351   1.7429   1.7856   1.7967
  1.8041   1.8278   1.8361   1.8510   1.8554   1.8838   1.9145   1.9155
  1.9238   1.9528   1.9562   1.9703   1.9954   2.0359   2.0647   2.0981
  2.1001   2.1015   2.1144   2.1209   2.2145   2.2198   2.2275   2.2322
  2.2434   2.2461   2.2573   2.2674   2.2767   2.2801   2.2931   2.3202
  2.3317   2.3404   2.3409   2.3826   2.4023   2.4074   2.4202   2.4238
  2.4256   2.4519   2.4680   2.4913   2.4940   2.5079   2.5211   2.5542
  2.5595   2.5698   2.6060   2.6322   2.6399   2.6460   2.6589   2.6829
  2.7002   2.7285   2.7383   2.7388   2.7502   2.7619   2.7728   2.8154
  2.8217   2.8393   2.8820   2.8950   2.9554   2.9881   3.0513   3.0593
  3.0914   3.1108   3.1175   3.1316   3.1457   3.1558   3.2139   3.2151
  3.2292   3.2799   3.3438   3.3501   3.4953   3.5019   3.5773   3.6498
  3.7088   3.7435   3.8085   3.8778   3.9053   4.0953   4.1049   4.3060
  4.7968   4.8172   9.7294   9.7720   9.7791   9.7869   9.8049   9.8103
  9.8399  23.2789  23.5388  23.7635  23.8061  23.8551  23.8959  23.9144
 23.9481  24.0007  24.0387  24.0673  24.1454  25.7629  25.7853  25.8141
 25.8293  25.8530  25.8706  25.9522  26.0855  26.0863  26.1020  26.1842
 26.1852  26.2695  26.3520  26.4398  26.5389  26.6112  26.6495  26.7506
 26.7538  27.0889 215.7193 215.7646 215.7740 215.7818 215.8042 215.8109
215.8482
 --------------------------------------------------------------

          Ground-State Mulliken Net Atomic Charges

     Atom                 Charge (a.u.)
  ----------------------------------------
      1 C                    -1.055428
      2 C                    -0.946864
      3 Cl                    0.638768
      4 C                     0.030510
      5 Cl                    0.629451
      6 C                    -0.260938
      7 Cl                    0.686114
      8 C                     0.010559
      9 Cl                    0.629098
     10 C                    -0.958520
     11 Cl                    0.643560
     12 C                     0.095395
     13 C                    -0.736111
     14 H                     0.220062
     15 C                     0.264974
     16 Cl                    0.491696
     17 C                    -0.886647
     18 H                     0.215297
     19 C                     0.270486
     20 Cl                    0.490318
     21 C                    -0.691596
     22 H                     0.219815
  ----------------------------------------
  Sum of atomic charges =     0.000000

 -----------------------------------------------------------------
                    Cartesian Multipole Moments
 -----------------------------------------------------------------
    Charge (ESU x 10^10)
                 0.0000
    Dipole Moment (Debye)
         X      -0.1807      Y       0.0070      Z       0.1108
       Tot       0.2121
    Quadrupole Moments (Debye-Ang)
        XX    -159.0016     XY      -0.2230     YY    -158.0060
        XZ      -0.0129     YZ      -0.3753     ZZ    -158.9683
    Octopole Moments (Debye-Ang^2)
       XXX    -104.2038    XXY       1.8193    XYY     -41.5643
       YYY       3.4341    XXZ      16.1367    XYZ       1.0700
       YYZ      24.8323    XZZ     -34.3443    YZZ      -0.5527
       ZZZ      66.7536
    Hexadecapole Moments (Debye-Ang^3)
      XXXX   -6930.5544   XXXY      -0.4980   XXYY   -1482.4416
      XYYY     -33.0183   YYYY   -1621.4952   XXXZ    1311.6681
      XXYZ     -40.9679   XYYZ     479.2760   YYYZ    -187.3137
      XXZZ   -1810.5459   XYZZ      -9.5520   YYZZ    -966.6601
      XZZZ    1361.6981   YZZZ    -129.7908   ZZZZ   -4069.0624
 -----------------------------------------------------------------
Archival summary:
1\1\november\OPT\ProcedureUnspecified\BasisUnspecified\l7123\taweetha\ThuJan901:26:552020ThuJan901:26:552020\0\\#,OPT,ProcedureUnspecified,BasisUnspecified,\\0,1\Cl\C,1,1.7438\C,2,1.40058,1,119.786\C,2,1.4009,1,118.85,3,179.969,0\C,4,1.40067,2,118.311,1,179.93,0\C,5,1.40059,4,121.292,2,0.118238,0\C,3,1.40155,2,119.428,1,179.958,0\C,4,1.49539,2,120.721,1,-0.289569,0\C,8,1.39589,4,119.967,2,88.8904,0\H,9,1.08193,8,120.766,4,0.358933,0\C,9,1.39026,8,119.082,4,-179.53,0\C,11,1.39102,9,121.801,8,0.0347001,0\H,12,1.08099,11,120.999,9,179.839,0\C,12,1.39084,11,117.975,9,-0.137136,0\C,14,1.39031,12,121.736,11,0.0846946,0\H,15,1.08198,14,120.133,12,-179.974,0\Cl,7,1.73556,3,119.962,2,-179.833,0\Cl,3,1.73562,2,120.418,1,0.00858799,0\Cl,6,1.73569,5,120.4,4,179.852,0\Cl,5,1.74358,4,118.93,2,-179.903,0\Cl,14,1.7547,12,119.009,11,179.981,0\Cl,11,1.75502,9,119.244,8,179.967,0\\\@

 Total job time:  11013.18s(wall), 11012.51s(cpu) 
 Thu Jan  9 01:26:55 2020

        *************************************************************
        *                                                           *
        *  Thank you very much for using Q-Chem.  Have a nice day.  *
        *                                                           *
        *************************************************************


 
User input: 2 of 2 
 
                  Welcome to Q-Chem
     A Quantum Leap Into The Future Of Chemistry


 Q-Chem 5.2 (devel), Q-Chem, Inc., Pleasanton, CA (2019)

 Yihan Shao,  Zhengting Gan,  E. Epifanovsky,  A. T. B. Gilbert,  M. Wormit,  
 J. Kussmann,  A. W. Lange,  A. Behn,  Jia Deng,  Xintian Feng,  D. Ghosh,  
 M. Goldey,  P. R. Horn,  L. D. Jacobson,  I. Kaliman,  T. Kus,  A. Landau,  
 Jie Liu,  E. I. Proynov,  R. M. Richard,  R. P. Steele,  E. J. Sundstrom,  
 H. L. Woodcock III,  P. M. Zimmerman,  D. Zuev,  B. Albrecht,  E. Alguire,  
 S. A. Baeppler,  D. Barton,  Z. Benda,  Y. A. Bernard,  E. J. Berquist,  
 K. B. Bravaya,  H. Burton,  D. Casanova,  Chun-Min Chang,  Yunqing Chen,  
 A. Chien,  K. D. Closser,  M. P. Coons,  S. Coriani,  S. Dasgupta,  
 A. L. Dempwolff,  M. Diedenhofen,  Hainam Do,  R. G. Edgar,  Po-Tung Fang,  
 S. Faraji,  S. Fatehi,  Qingguo Feng,  K. D. Fenk,  J. Fosso-Tande,  
 J. Gayvert,  Qinghui Ge,  A. Ghysels,  G. Gidofalvi,  J. Gomes,  
 J. Gonthier,  A. Gunina,  D. Hait,  M. W. D. Hanson-Heine,  
 P. H. P. Harbach,  A. W. Hauser,  M. F. Herbst,  J. E. Herr,  
 E. G. Hohenstein,  Z. C. Holden,  Kerwin Hui,  B. C. Huynh,  T.-C. Jagau,  
 Hyunjun Ji,  B. Kaduk,  K. Khistyaev,  Jaehoon Kim,  P. Klunzinger,  K. Koh,  
 D. Kosenkov,  L. Koulias,  T. Kowalczyk,  C. M. Krauter,  A. Kunitsa,  
 Ka Un Lao,  A. Laurent,  K. V. Lawler,  Joonho Lee,  D. Lefrancois,  
 S. Lehtola,  D. S. Levine,  Yi-Pei Li,  You-Sheng Lin,  Fenglai Liu,  
 E. Livshits,  A. Luenser,  P. Manohar,  E. Mansoor,  S. F. Manzer,  
 Shan-Ping Mao,  Yuezhi Mao,  N. Mardirossian,  A. V. Marenich,  
 T. Markovich,  L. A. Martinez-Martinez,  S. A. Maurer,  N. J. Mayhall,  
 S. C. McKenzie,  J.-M. Mewes,  P. Morgante,  A. F. Morrison,  
 J. W. Mullinax,  K. Nanda,  T. S. Nguyen-Beck,  R. Olivares-Amaya,  
 J. A. Parkhill,  Zheng Pei,  T. M. Perrine,  F. Plasser,  P. Pokhilko,  
 S. Prager,  A. Prociuk,  E. Ramos,  D. R. Rehn,  F. Rob,  M. Scheurer,  
 M. Schneider,  N. Sergueev,  S. M. Sharada,  S. Sharma,  D. W. Small,  
 T. Stauch,  T. Stein,  Yu-Chuan Su,  A. J. W. Thom,  A. Tkatchenko,  
 T. Tsuchimochi,  N. M. Tubman,  L. Vogt,  M. L. Vidal,  O. Vydrov,  
 M. A. Watson,  J. Wenzel,  M. de Wergifosse,  T. A. Wesolowski,  A. White,  
 J. Witte,  A. Yamada,  Jun Yang,  K. Yao,  S. Yeganeh,  S. R. Yost,  
 Zhi-Qiang You,  A. Zech,  Igor Ying Zhang,  Xing Zhang,  Yan Zhao,  
 Ying Zhu,  B. R. Brooks,  G. K. L. Chan,  C. J. Cramer,  M. S. Gordon,  
 W. J. Hehre,  A. Klamt,  M. W. Schmidt,  C. D. Sherrill,  D. G. Truhlar,  
 A. Aspuru-Guzik,  R. Baer,  A. T. Bell,  N. A. Besley,  Jeng-Da Chai,  
 A. E. DePrince, III,  R. A. DiStasio Jr.,  A. Dreuw,  B. D. Dunietz,  
 T. R. Furlani,  Chao-Ping Hsu,  Yousung Jung,  Jing Kong,  D. S. Lambrecht,  
 WanZhen Liang,  C. Ochsenfeld,  V. A. Rassolov,  L. V. Slipchenko,  
 J. E. Subotnik,  T. Van Voorhis,  J. M. Herbert,  A. I. Krylov,  
 P. M. W. Gill,  M. Head-Gordon

 Contributors to earlier versions of Q-Chem not listed above: 
 R. D. Adamson,  B. Austin,  J. Baker,  G. J. O. Beran,  K. Brandhorst,  
 S. T. Brown,  E. F. C. Byrd,  A. K. Chakraborty,  C.-L. Cheng,  
 Siu Hung Chien,  D. M. Chipman,  D. L. Crittenden,  H. Dachsel,  
 R. J. Doerksen,  A. D. Dutoi,  L. Fusti-Molnar,  W. A. Goddard III,  
 A. Golubeva-Zadorozhnaya,  S. R. Gwaltney,  G. Hawkins,  A. Heyden,  
 S. Hirata,  G. Kedziora,  F. J. Keil,  C. Kelley,  Jihan Kim,  R. A. King,  
 R. Z. Khaliullin,  P. P. Korambath,  W. Kurlancheek,  A. M. Lee,  M. S. Lee,  
 S. V. Levchenko,  Ching Yeh Lin,  D. Liotard,  R. C. Lochan,  I. Lotan,  
 P. E. Maslen,  N. Nair,  D. P. O'Neill,  D. Neuhauser,  E. Neuscamman,  
 C. M. Oana,  R. Olson,  B. Peters,  R. Peverati,  P. A. Pieniazek,  
 Y. M. Rhee,  J. Ritchie,  M. A. Rohrdanz,  E. Rosta,  N. J. Russ,  
 H. F. Schaefer III,  N. E. Schultz,  N. Shenvi,  A. C. Simmonett,  A. Sodt,  
 D. Stuck,  K. S. Thanthiriwatte,  V. Vanovschi,  Tao Wang,  A. Warshel,  
 C. F. Williams,  Q. Wu,  X. Xu,  W. Zhang

 Please cite Q-Chem as follows:
 Y. Shao et al., Mol. Phys. 113, 184-215 (2015)
 DOI: 10.1080/00268976.2014.952696

 Q-Chem 5.2.1 for Intel X86 EM64T Linux

 Parts of Q-Chem use Armadillo 8.300.2 (Tropical Shenanigans).
 http://arma.sourceforge.net/

 Q-Chem begins on Thu Jan  9 01:26:55 2020  

Host: 
0

     Scratch files written to /scratch/taweetham/qchem7899//
NAlpha2: 194
NElect   194
Mult     1
The previous job contains 0 fragments, simply inherited here

 Q-Chem warning in module libgen/rem_setup.C, line 2168:

 Setting Thresh to 1e-14


Checking the input file for inconsistencies... 	...done.

--------------------------------------------------------------
User input:
--------------------------------------------------------------

$MOLECULE
READ
$END

$REM
   JOB_TYPE 	FREQUENCY
   BASIS 	6-311++G**
   METHOD	B3LYP
   SCF_GUESS_ALWAYS     TRUE
   S2THRESH     15
   THRESH       15
   MEM_TOTAL    10000
$END

--------------------------------------------------------------
 ----------------------------------------------------------------
             Standard Nuclear Orientation (Angstroms)
    I     Atom           X                Y                Z
 ----------------------------------------------------------------
    1      C       0.2057192001     0.0076464110     0.0078973456
    2      C       0.9300015688     1.2062526020     0.0332413603
    3      Cl      0.0599904487     2.7168219441     0.0695029209
    4      C       2.3305840952     1.2101114571     0.0294993379
    5      Cl      3.2048428485     2.7092832432     0.0574114347
    6      C       3.0241033216    -0.0076461972     0.0003235202
    7      Cl      4.7596244335    -0.0158826589    -0.0085733793
    8      C       2.3182470351    -1.2182492983    -0.0229173223
    9      Cl      3.1757031156    -2.7268750613    -0.0575456097
   10      C       0.9178116197    -1.1984753210    -0.0190000442
   11      Cl      0.0301897191    -2.6991618309    -0.0488798099
   12      C      -1.2896624237     0.0121455886     0.0045178119
   13      C      -1.9799826243     0.0590714777    -1.2078403894
   14      H      -1.4448693148     0.1000575344    -2.1473409707
   15      C      -3.3702225274     0.0516832613    -1.1962140268
   16      Cl     -4.2407979615     0.1059854587    -2.7187516729
   17      C      -4.0916418448     0.0001726522    -0.0082216204
   18      H      -5.1725963809    -0.0067870999    -0.0126432462
   19      C      -3.3798144423    -0.0426426016     1.1861019231
   20      Cl     -4.2643481644    -0.1062187315     2.7005778249
   21      C      -1.9897919868    -0.0377857232     1.2110941351
   22      H      -1.4631157236    -0.0741664640     2.1554829821
 ----------------------------------------------------------------
 Molecular Point Group                 C1    NOp =  1
 Largest Abelian Subgroup              C1    NOp =  1
 Nuclear Repulsion Energy =        2320.30612340 hartrees
 There are       97 alpha and       97 beta electrons
 Requested basis set is 6-311++G(d,p)
 There are 178 shells and 495 basis functions

 Total QAlloc Memory Limit  10000 MB
 Mega-Array Size       188 MB
 MEM_STATIC part       192 MB
 A cutoff of  1.0D-15 yielded  11505 shell pairs
 There are     99045 function pairs (    106404 Cartesian)
 Smallest overlap matrix eigenvalue = 1.11E-07
 Linear dependence detected in AO basis
 Number of orthogonalized atomic orbitals = 490
 Maximum deviation from orthogonality = 1.039E-09
 Guess from superposition of atomic densities
 Warning:  Energy on first SCF cycle will be non-variational
 SAD guess density has 194.000000 electrons

 -----------------------------------------------------------------------
  General SCF calculation program by
  Eric Jon Sundstrom, Paul Horn, Yuezhi Mao, Dmitri Zuev, Alec White,
  David Stuck, Shaama M.S., Shane Yost, Joonho Lee, David Small,
  Daniel Levine, Susi Lehtola, Hugh Burton, Evgeny Epifanovsky,
  Bang C. Huynh
 -----------------------------------------------------------------------
 Exchange:     0.2000 Hartree-Fock + 0.0800 Slater + 0.7200 B88
 Correlation:  0.1900 VWN1RPA + 0.8100 LYP
 Using SG-1 standard quadrature grid
 A restricted SCF calculation will be
 performed using DIIS
 SCF converges when DIIS error is below 1.0e-08
 ---------------------------------------
  Cycle       Energy         DIIS error
 ---------------------------------------
    1   -3685.1991734410      2.73e-02  
    2   -3680.6320431622      1.92e-03  
    3   -3680.5671294460      2.32e-03  
    4   -3680.7300663356      6.46e-04  
    5   -3680.7414313981      2.97e-04  
    6   -3680.7440484297      8.24e-05  
    7   -3680.7442345461      2.07e-05  
    8   -3680.7442446501      7.81e-06  
    9   -3680.7442464554      2.38e-06  
   10   -3680.7442465990      8.91e-07  
   11   -3680.7442466219      1.63e-07  
   12   -3680.7442466224      7.38e-08  
   13   -3680.7442466229      2.83e-08  
   14   -3680.7442466226      7.03e-09  Convergence criterion met
 ---------------------------------------
 SCF time:   CPU 843.89s  wall 844.00s 
 SCF   energy in the final basis set =    -3680.7442466226
 Total energy in the final basis set =    -3680.7442466226

 --------------------------------------------------------------

                    Orbital Energies (a.u.)
 --------------------------------------------------------------

 Alpha MOs
 -- Occupied --
********-101.5859-101.5858-101.5844-101.5843-101.5723-101.5722 -10.2910
-10.2881 -10.2881 -10.2868 -10.2868 -10.2667 -10.2667 -10.2478 -10.2325
-10.2166 -10.2138 -10.2138  -9.5014  -9.5005  -9.5005  -9.4991  -9.4990
 -9.4868  -9.4868  -7.2663  -7.2656  -7.2655  -7.2641  -7.2640  -7.2563
 -7.2554  -7.2554  -7.2554  -7.2544  -7.2543  -7.2540  -7.2539  -7.2530
 -7.2529  -7.2515  -7.2514  -7.2417  -7.2416  -7.2412  -7.2411  -0.9762
 -0.9341  -0.9306  -0.9181  -0.8930  -0.8851  -0.8762  -0.8560  -0.8423
 -0.7973  -0.7611  -0.7562  -0.7513  -0.6739  -0.6380  -0.6299  -0.6199
 -0.5668  -0.5543  -0.5350  -0.5225  -0.5018  -0.4864  -0.4785  -0.4737
 -0.4700  -0.4611  -0.4479  -0.4453  -0.4298  -0.4171  -0.4078  -0.4059
 -0.3966  -0.3820  -0.3683  -0.3644  -0.3635  -0.3604  -0.3550  -0.3394
 -0.3392  -0.3381  -0.3345  -0.3309  -0.3180  -0.2822  -0.2807  -0.2735
 -0.2711
 -- Virtual --
 -0.0690  -0.0683  -0.0638  -0.0556  -0.0478  -0.0190  -0.0130  -0.0096
 -0.0013   0.0058   0.0093   0.0138   0.0195   0.0208   0.0254   0.0259
  0.0389   0.0459   0.0508   0.0543   0.0605   0.0625   0.0639   0.0722
  0.0763   0.0779   0.0805   0.0821   0.0844   0.0871   0.0918   0.0932
  0.0952   0.1012   0.1063   0.1065   0.1132   0.1158   0.1163   0.1179
  0.1212   0.1222   0.1228   0.1277   0.1309   0.1333   0.1417   0.1421
  0.1435   0.1475   0.1525   0.1566   0.1575   0.1640   0.1674   0.1749
  0.1751   0.1824   0.1831   0.1873   0.1914   0.1938   0.1989   0.2014
  0.2049   0.2118   0.2153   0.2179   0.2253   0.2296   0.2333   0.2381
  0.2391   0.2413   0.2509   0.2512   0.2563   0.2571   0.2627   0.2654
  0.2667   0.2674   0.2693   0.2728   0.2803   0.2822   0.2869   0.2891
  0.2900   0.2939   0.3005   0.3020   0.3089   0.3187   0.3255   0.3373
  0.3392   0.3481   0.3713   0.3827   0.4150   0.4227   0.4250   0.4285
  0.4288   0.4297   0.4351   0.4493   0.4554   0.4569   0.4574   0.4587
  0.4696   0.4718   0.4772   0.4834   0.4845   0.4912   0.5014   0.5034
  0.5046   0.5074   0.5173   0.5477   0.5490   0.5553   0.5585   0.5693
  0.5722   0.5844   0.5856   0.5902   0.5958   0.6034   0.6082   0.6087
  0.6144   0.6215   0.6311   0.6419   0.6450   0.6572   0.6581   0.6636
  0.6744   0.6812   0.6920   0.6962   0.7007   0.7228   0.7385   0.7568
  0.7863   0.7865   0.7868   0.8066   0.8202   0.8225   0.8267   0.8305
  0.8309   0.8349   0.8370   0.8384   0.8404   0.8426   0.8489   0.8532
  0.8554   0.8558   0.8609   0.8643   0.8670   0.8711   0.8773   0.8798
  0.8824   0.8924   0.9035   0.9107   0.9192   0.9229   0.9235   0.9322
  0.9351   0.9365   0.9375   0.9403   0.9517   0.9601   0.9613   0.9648
  0.9797   0.9854   0.9908   0.9959   1.0261   1.0316   1.0412   1.0487
  1.0607   1.0825   1.0862   1.0888   1.0987   1.1365   1.1651   1.1800
  1.1821   1.1826   1.2133   1.2222   1.2343   1.2442   1.2527   1.2623
  1.2692   1.2791   1.2834   1.2913   1.2919   1.3055   1.3064   1.3090
  1.3455   1.3803   1.3865   1.3901   1.4516   1.4650   1.4968   1.5159
  1.5574   1.5652   1.5671   1.5811   1.5947   1.5992   1.6285   1.6437
  1.6782   1.6815   1.6828   1.7049   1.7351   1.7429   1.7856   1.7967
  1.8041   1.8279   1.8361   1.8510   1.8554   1.8837   1.9145   1.9155
  1.9239   1.9529   1.9562   1.9702   1.9954   2.0359   2.0648   2.0981
  2.1001   2.1016   2.1144   2.1209   2.2145   2.2198   2.2274   2.2322
  2.2434   2.2460   2.2572   2.2673   2.2766   2.2800   2.2931   2.3201
  2.3317   2.3404   2.3409   2.3826   2.4023   2.4075   2.4197   2.4237
  2.4256   2.4520   2.4680   2.4913   2.4940   2.5078   2.5212   2.5543
  2.5595   2.5698   2.6060   2.6323   2.6399   2.6460   2.6589   2.6829
  2.7003   2.7285   2.7383   2.7388   2.7502   2.7619   2.7729   2.8154
  2.8217   2.8393   2.8819   2.8951   2.9554   2.9880   3.0512   3.0593
  3.0914   3.1108   3.1175   3.1316   3.1458   3.1557   3.2139   3.2150
  3.2293   3.2799   3.3438   3.3501   3.4953   3.5019   3.5772   3.6498
  3.7088   3.7434   3.8084   3.8778   3.9053   4.0953   4.1049   4.3059
  4.7968   4.8172   9.7295   9.7721   9.7790   9.7870   9.8049   9.8101
  9.8398  23.2789  23.5388  23.7635  23.8060  23.8552  23.8959  23.9143
 23.9481  24.0007  24.0387  24.0673  24.1455  25.7630  25.7850  25.8139
 25.8292  25.8530  25.8703  25.9520  26.0855  26.0863  26.1023  26.1843
 26.1853  26.2694  26.3517  26.4399  26.5385  26.6113  26.6495  26.7504
 26.7536  27.0888 215.7194 215.7647 215.7739 215.7819 215.8042 215.8108
215.8481
 --------------------------------------------------------------

          Ground-State Mulliken Net Atomic Charges

     Atom                 Charge (a.u.)
  ----------------------------------------
      1 C                    -1.052861
      2 C                    -0.933611
      3 Cl                    0.633704
      4 C                     0.030697
      5 Cl                    0.629389
      6 C                    -0.272532
      7 Cl                    0.686362
      8 C                     0.011635
      9 Cl                    0.628716
     10 C                    -0.945432
     11 Cl                    0.638216
     12 C                     0.111210
     13 C                    -0.739169
     14 H                     0.220244
     15 C                     0.250829
     16 Cl                    0.490953
     17 C                    -0.875991
     18 H                     0.215276
     19 C                     0.261878
     20 Cl                    0.489125
     21 C                    -0.697951
     22 H                     0.219313
  ----------------------------------------
  Sum of atomic charges =     0.000000

 -----------------------------------------------------------------
                    Cartesian Multipole Moments
 -----------------------------------------------------------------
    Charge (ESU x 10^10)
                -0.0000
    Dipole Moment (Debye)
         X       0.2143      Y       0.0022      Z       0.0023
       Tot       0.2144
    Quadrupole Moments (Debye-Ang)
        XX    -158.8891     XY       0.0181     YY    -159.1539
        XZ       0.0093     YZ      -0.0516     ZZ    -157.8448
    Octopole Moments (Debye-Ang^2)
       XXX      16.1143    XXY      -0.2779    XYY      10.8158
       YYY      -0.1617    XXZ      -0.2837    XYZ      -0.2056
       YYZ      -0.0252    XZZ      15.7813    YZZ      -0.0053
       ZZZ       0.0450
    Hexadecapole Moments (Debye-Ang^3)
      XXXX   -8430.7149   XXXY       1.4171   XXYY   -1856.2751
      XYYY       0.1932   YYYY   -2495.5408   XXXZ       0.4535
      XXYZ       1.9608   XYYZ      -0.2417   YYYZ       4.0839
      XXZZ   -1745.7618   XYZZ       0.1701   YYZZ    -703.6434
      XZZZ      -0.3558   YZZZ      -2.2659   ZZZZ   -1496.4374
 -----------------------------------------------------------------
 Calculating MO derivatives via CPSCF
    1     0    69    0.0177608  
    2     0    69    0.0053711  
    3     0    69    0.0005894  
    4     1    68    0.0000612  
    5    56    13    0.0000049  
    6    69     0    0.0000003  Converged
 Time for AOints: 1415.8 s (CPU) 1415.8 s (wall)
 ------------------------------------------------------------------------------
                     AOints        : Timing summary (seconds)
 ------------------------------------------------------------------------------
     job step          cpu (% of tot)      sys (% of tot)     wall (% of tot)
 ------------------------------------------------------------------------------
  AOints            0.1416E+04 ( 9.9)   0.1000E-04 ( 2.7)   0.1416E+04 ( 9.9)
 ------------------------------------------------------------------------------
   Grand Totals     0.1425E+05          0.3640E-03          0.1425E+05
 ------------------------------------------------------------------------------
 Polarizability Matrix (a.u.)
            1           2           3
    1-300.6935787  -0.2163748   0.2537271
    2  -0.2163748-216.7337801   0.4527805
    3   0.2537271   0.4527805-183.1482631
 Calculating analytic Hessian of the SCF energy

 Direct stationary perturbation theory relativistic correction:

 rels  =       5.538174591658
 relv  =     -21.405759159908
 rel2e =       5.927957284084
 E_rel =      -9.939627284166

 Hessian of the SCF Energy
            1           2           3           4           5           6
    1   0.6335889   0.0006710   0.0001353  -0.1660749  -0.1163778  -0.0025319
    2   0.0006710   0.6156845   0.0091490  -0.0574054  -0.2349139  -0.0038233
    3   0.0001353   0.0091490   0.1676758  -0.0013265  -0.0037532  -0.0585393
    4  -0.1660749  -0.0574054  -0.0013265   0.5882589   0.0463693   0.0000154
    5  -0.1163778  -0.2349139  -0.0037532   0.0463693   0.5274556   0.0089997
    6  -0.0025319  -0.0038233  -0.0585393   0.0000154   0.0089997   0.1114502
    7   0.0047873  -0.0000990  -0.0000085  -0.0701581   0.0516391   0.0012526
    8   0.0191311  -0.0407649  -0.0010574   0.0552424  -0.1314263  -0.0023661
    9   0.0004402  -0.0009644   0.0044374   0.0013448  -0.0023789  -0.0228819
   10  -0.0242116  -0.0749287  -0.0015332  -0.2952889   0.0300011   0.0012019
   11  -0.0243257   0.0307797   0.0005660  -0.0319165  -0.0955295  -0.0007181
   12  -0.0004356   0.0007185   0.0041704   0.0000472  -0.0008769  -0.0547333
   13  -0.0032231   0.0041440   0.0001075  -0.0204088  -0.0330243  -0.0006161
   14   0.0001828   0.0027089  -0.0000184  -0.0122802  -0.0176827  -0.0003892
   15   0.0000218  -0.0000125   0.0035774  -0.0002192  -0.0003364   0.0031443
   16   0.0007612  -0.0003358   0.0000058  -0.0264957   0.0234262   0.0006320
   17  -0.0003305  -0.0657445  -0.0014578   0.0806758   0.0316751   0.0003778
   18  -0.0000326  -0.0014864   0.0017642   0.0018423   0.0005390   0.0040174
   19  -0.0017188   0.0000144   0.0000224   0.0039460   0.0024889   0.0000542
   20   0.0000098   0.0003979   0.0000304  -0.0008606  -0.0032823  -0.0001494
   21   0.0000020   0.0000386  -0.0010460  -0.0000405  -0.0001610   0.0034994
   22  -0.0231534   0.0754219   0.0017189  -0.0541917  -0.0297337  -0.0005145
   23   0.0248155   0.0297343   0.0005709  -0.0291892  -0.0164848  -0.0003142
   24   0.0006059   0.0004252   0.0041606  -0.0005090  -0.0003226   0.0005972
   25  -0.0032442  -0.0040828  -0.0000853   0.0003438   0.0000482  -0.0000071
   26  -0.0001356   0.0027562  -0.0000153  -0.0000424  -0.0000593   0.0000210
   27   0.0000085  -0.0000156   0.0035819   0.0000166   0.0000270  -0.0008798
   28  -0.1641584   0.0564723   0.0014011   0.0641340   0.0279017   0.0004756
   29   0.1153819  -0.2362067  -0.0039660  -0.0292339  -0.0628852  -0.0014872
   30   0.0028006  -0.0038096  -0.0586639  -0.0008353  -0.0016522   0.0073689
   31   0.0045449  -0.0003925  -0.0000315  -0.0010730   0.0018407   0.0000717
   32  -0.0195348  -0.0406538  -0.0009196   0.0049070   0.0012728  -0.0000502
   33  -0.0004316  -0.0009889   0.0044637   0.0001384  -0.0000342   0.0034554
   34  -0.2133155   0.0005865  -0.0001514  -0.0206469  -0.0122248  -0.0001339
   35   0.0004603  -0.0757930   0.0005634  -0.0271072   0.0037566  -0.0000640
   36  -0.0003355   0.0003655  -0.0780173  -0.0005142  -0.0000370   0.0039486
   37  -0.0243403   0.0011065  -0.0274840  -0.0005583   0.0033337  -0.0007756
   38   0.0004035   0.0039812  -0.0000529   0.0001104  -0.0015024   0.0007675
   39  -0.0062211  -0.0000702   0.0045032   0.0019881   0.0007214  -0.0004298
   40   0.0010241   0.0000792  -0.0003515   0.0001901  -0.0003326  -0.0000501
   41  -0.0000903  -0.0038509  -0.0001708  -0.0006893   0.0006219  -0.0001304
   42   0.0012572  -0.0001618   0.0008325  -0.0004095  -0.0000985   0.0000700
   43   0.0003497   0.0000964  -0.0028043  -0.0003591   0.0000444   0.0003685
   44   0.0001701   0.0068340   0.0003716   0.0009518  -0.0003276   0.0006632
   45  -0.0032202   0.0003841  -0.0029651   0.0001141   0.0000718  -0.0000297
   46   0.0001818   0.0000472  -0.0012369  -0.0002517   0.0004904   0.0000389
   47  -0.0000276   0.0000276   0.0000121   0.0000766  -0.0000028  -0.0001902
   48   0.0006567   0.0000200  -0.0005910  -0.0002159   0.0004632   0.0000240
   49   0.0011051   0.0000009   0.0000113  -0.0003017   0.0005407  -0.0000103
   50  -0.0000084  -0.0015479  -0.0000067  -0.0002144   0.0002549  -0.0000575
   51   0.0000193   0.0000091  -0.0015751  -0.0000375   0.0000185   0.0004020
   52  -0.0000907   0.0000036  -0.0000016   0.0000286   0.0000285   0.0000010
   53  -0.0000037  -0.0003755  -0.0000212  -0.0000513   0.0000420  -0.0000008
   54  -0.0000004  -0.0000192   0.0000920  -0.0000034   0.0000031   0.0000046
   55   0.0003104  -0.0001490   0.0028117  -0.0003091   0.0000218  -0.0003234
   56  -0.0001064   0.0068383   0.0004153   0.0009744  -0.0002579  -0.0005397
   57   0.0032425   0.0004172  -0.0029133   0.0000181  -0.0001133  -0.0000837
   58   0.0001825  -0.0000600   0.0012466  -0.0002658   0.0004946  -0.0000118
   59   0.0000290   0.0000303   0.0000273   0.0000581   0.0000232   0.0001648
   60  -0.0006562   0.0000298  -0.0005898   0.0002200  -0.0004463   0.0000099
   61  -0.0243392  -0.0011517   0.0272338  -0.0006873   0.0033581   0.0008590
   62  -0.0003708   0.0039415  -0.0000756   0.0002987  -0.0013116  -0.0008214
   63   0.0059324  -0.0000602   0.0047791  -0.0019905  -0.0008046  -0.0004873
   64   0.0010359  -0.0000394   0.0003235   0.0001713  -0.0003299   0.0000127
   65   0.0000554  -0.0038629  -0.0001912  -0.0006768   0.0005662   0.0001074
   66  -0.0012521  -0.0001434   0.0008602   0.0003569   0.0001722   0.0000725
            7           8           9          10          11          12
    1   0.0047873   0.0191311   0.0004402  -0.0242116  -0.0243257  -0.0004356
    2  -0.0000990  -0.0407649  -0.0009644  -0.0749287   0.0307797   0.0007185
    3  -0.0000085  -0.0010574   0.0044374  -0.0015332   0.0005660   0.0041704
    4  -0.0701581   0.0552424   0.0013448  -0.2952889  -0.0319165   0.0000472
    5   0.0516391  -0.1314263  -0.0023789   0.0300011  -0.0955295  -0.0008769
    6   0.0012526  -0.0023661  -0.0228819   0.0012019  -0.0007181  -0.0547333
    7   0.0993780  -0.0784823  -0.0019425  -0.0205439   0.0330375   0.0008115
    8  -0.0784823   0.1910337   0.0040452   0.0110285  -0.0176103  -0.0004832
    9  -0.0019425   0.0040452   0.0118540   0.0003222  -0.0005262   0.0031922
   10  -0.0205439   0.0110285   0.0003222   0.5858879  -0.0372635  -0.0024728
   11   0.0330375  -0.0176103  -0.0005262  -0.0372635   0.5388128   0.0094106
   12   0.0008115  -0.0004832   0.0031922  -0.0024728   0.0094106   0.1074301
   13  -0.0081758  -0.0037724  -0.0000565  -0.0723011  -0.0570591  -0.0010116
   14   0.0039778   0.0031893   0.0000631  -0.0568313  -0.1360859  -0.0020456
   15   0.0001210   0.0000937  -0.0007183  -0.0009676  -0.0020236  -0.0225971
   16  -0.0022817  -0.0007912   0.0000055  -0.1437897   0.1162023   0.0028950
   17  -0.0043663   0.0018970  -0.0000138   0.0539429  -0.2459510  -0.0045510
   18  -0.0000752  -0.0000366   0.0034788   0.0015887  -0.0047240  -0.0538047
   19  -0.0012942   0.0006481   0.0000141  -0.0381648   0.0029699   0.0002716
   20   0.0012543  -0.0001788  -0.0000099   0.0231793  -0.0003495  -0.0001793
   21   0.0000335  -0.0000111   0.0001786   0.0007101  -0.0001099   0.0035822
   22   0.0005987   0.0006199  -0.0000074   0.0620829  -0.0280568  -0.0007926
   23   0.0003247   0.0001445   0.0000178   0.0268253  -0.0548438  -0.0013322
   24   0.0000086   0.0000246  -0.0007335   0.0004421  -0.0012219   0.0041553
   25  -0.0004370   0.0009223   0.0000212  -0.0011672  -0.0016627  -0.0000185
   26   0.0009688  -0.0014720  -0.0000341  -0.0044933   0.0012204  -0.0000133
   27   0.0000204  -0.0000294  -0.0000915  -0.0000914  -0.0000352   0.0034044
   28  -0.0011453  -0.0048774  -0.0000924  -0.0536376   0.0295482   0.0007678
   29  -0.0018141   0.0013524  -0.0000555   0.0300907  -0.0171368  -0.0004673
   30  -0.0000360  -0.0000790   0.0034658   0.0008427  -0.0004857   0.0005862
   31   0.0003350   0.0001152   0.0000048   0.0005867  -0.0003274  -0.0000212
   32  -0.0001410  -0.0019324  -0.0000471  -0.0006143   0.0001565   0.0000079
   33  -0.0000038  -0.0000389   0.0002047  -0.0000490   0.0000356  -0.0007342
   34  -0.0022989   0.0025096   0.0000370   0.0010007  -0.0014102  -0.0000463
   35  -0.0037482  -0.0027726  -0.0000080  -0.0011746  -0.0036118  -0.0001864
   36  -0.0000836   0.0000467  -0.0022556   0.0000211  -0.0001781   0.0055471
   37   0.0002409  -0.0012087  -0.0009628  -0.0000556   0.0002850   0.0009451
   38  -0.0016051  -0.0005885  -0.0006267   0.0002522  -0.0000254   0.0004127
   39   0.0000711   0.0002404   0.0000617  -0.0001020   0.0000210  -0.0001762
   40  -0.0001259   0.0000651  -0.0001195  -0.0001223  -0.0000737   0.0000103
   41   0.0001662  -0.0001948  -0.0000278  -0.0000683  -0.0000952   0.0000672
   42  -0.0000258  -0.0000941  -0.0000403  -0.0000744  -0.0001831  -0.0000637
   43   0.0005417   0.0003136   0.0005024  -0.0002208  -0.0002907   0.0000720
   44  -0.0000111   0.0000380  -0.0001722  -0.0000575   0.0002459  -0.0005585
   45   0.0002001  -0.0001474  -0.0002848  -0.0001673  -0.0002934   0.0001192
   46   0.0000395  -0.0001793  -0.0000576   0.0001040   0.0001818   0.0000826
   47  -0.0000136  -0.0000315   0.0000436  -0.0000207  -0.0000050   0.0000863
   48  -0.0000272  -0.0001744  -0.0000222   0.0001274   0.0002443   0.0000183
   49  -0.0001965  -0.0003055  -0.0000050   0.0001435   0.0000468   0.0000026
   50   0.0002334   0.0000803  -0.0000084   0.0000620  -0.0000957   0.0000517
   51   0.0000607   0.0000431   0.0003804   0.0000115  -0.0000075   0.0000091
   52   0.0000092  -0.0000078  -0.0000000   0.0000010   0.0000105   0.0000005
   53   0.0000075  -0.0000490   0.0000004   0.0000111   0.0000028   0.0000018
   54   0.0000013  -0.0000028   0.0000105  -0.0000003   0.0000003  -0.0000095
   55   0.0004160   0.0002143  -0.0004833  -0.0002389  -0.0002811  -0.0000789
   56   0.0000358   0.0000175   0.0001711  -0.0000694   0.0002226   0.0004015
   57  -0.0002394   0.0001128  -0.0002680   0.0001391   0.0003150   0.0001823
   58   0.0000411  -0.0001762   0.0000471   0.0001038   0.0001841  -0.0000780
   59  -0.0000167  -0.0000456  -0.0000406  -0.0000101   0.0000166  -0.0000650
   60   0.0000285   0.0001601  -0.0000116  -0.0001237  -0.0002421   0.0000059
   61   0.0003707  -0.0010979   0.0008962  -0.0000602   0.0002847  -0.0009488
   62  -0.0014881  -0.0004769   0.0005266   0.0002119  -0.0000155  -0.0003416
   63  -0.0002144  -0.0003093   0.0000699   0.0001262  -0.0000141  -0.0002108
   64  -0.0000996   0.0000889   0.0000909  -0.0001030  -0.0000812  -0.0000036
   65   0.0001403  -0.0002090   0.0000456  -0.0000703  -0.0001110  -0.0000570
   66   0.0000473   0.0000632  -0.0000263   0.0000514   0.0001752  -0.0000684
           13          14          15          16          17          18
    1  -0.0032231   0.0001828   0.0000218   0.0007612  -0.0003305  -0.0000326
    2   0.0041440   0.0027089  -0.0000125  -0.0003358  -0.0657445  -0.0014864
    3   0.0001075  -0.0000184   0.0035774   0.0000058  -0.0014578   0.0017642
    4  -0.0204088  -0.0122802  -0.0002192  -0.0264957   0.0806758   0.0018423
    5  -0.0330243  -0.0176827  -0.0003364   0.0234262   0.0316751   0.0005390
    6  -0.0006161  -0.0003892   0.0031443   0.0006320   0.0003778   0.0040174
    7  -0.0081758   0.0039778   0.0001210  -0.0022817  -0.0043663  -0.0000752
    8  -0.0037724   0.0031893   0.0000937  -0.0007912   0.0018970  -0.0000366
    9  -0.0000565   0.0000631  -0.0007183   0.0000055  -0.0000138   0.0034788
   10  -0.0723011  -0.0568313  -0.0009676  -0.1437897   0.0539429   0.0015887
   11  -0.0570591  -0.1360859  -0.0020236   0.1162023  -0.2459510  -0.0047240
   12  -0.0010116  -0.0020456  -0.0225971   0.0028950  -0.0045510  -0.0538047
   13   0.1035712   0.0808271   0.0013547   0.0011909   0.0001414   0.0000240
   14   0.0808271   0.1956799   0.0034648  -0.0201902  -0.0393099  -0.0008322
   15   0.0013547   0.0034648   0.0110828  -0.0004316  -0.0008750   0.0035029
   16   0.0011909  -0.0201902  -0.0004316   0.5105627   0.0006548  -0.0016404
   17   0.0001414  -0.0393099  -0.0008750   0.0006548   0.6058379   0.0108631
   18   0.0000240  -0.0008322   0.0035029  -0.0016404   0.0108631   0.1070393
   19   0.0004543   0.0009858   0.0000271  -0.1659542   0.0006484   0.0006839
   20   0.0092221  -0.0059263  -0.0001740   0.0006567  -0.0382148  -0.0003379
   21   0.0001910  -0.0001143  -0.0009225   0.0007147  -0.0003562  -0.0219508
   22  -0.0011023   0.0045228   0.0001037  -0.1455536  -0.0550933  -0.0008384
   23   0.0016892   0.0011535  -0.0000674  -0.1173845  -0.2445535  -0.0037337
   24   0.0000548  -0.0000709   0.0034001  -0.0022089  -0.0038661  -0.0536832
   25   0.0003948  -0.0003112  -0.0000091   0.0014522  -0.0005766  -0.0000024
   26   0.0002847  -0.0017462  -0.0000468   0.0197933  -0.0394030  -0.0009784
   27   0.0000055  -0.0000416   0.0002721   0.0004328  -0.0009168   0.0034797
   28   0.0003422   0.0000397   0.0000197  -0.0276084  -0.0800986  -0.0016699
   29  -0.0000503  -0.0000565   0.0000100  -0.0228496   0.0327668   0.0007595
   30  -0.0000094   0.0000222  -0.0008847  -0.0004336   0.0008554   0.0040333
   31  -0.0004598  -0.0009817  -0.0000190  -0.0022340   0.0044089   0.0001136
   32  -0.0009328  -0.0014521  -0.0000214   0.0008253   0.0018467  -0.0000392
   33  -0.0000171  -0.0000261  -0.0000877   0.0000306  -0.0000729   0.0034754
   34   0.0002784   0.0006758   0.0000092  -0.0008650   0.0000077   0.0000038
   35  -0.0013281  -0.0004755  -0.0000036  -0.0000152  -0.0011073   0.0000018
   36  -0.0000181  -0.0000082   0.0001929   0.0000016   0.0000195  -0.0013102
   37  -0.0002950  -0.0003204   0.0000856   0.0004593  -0.0000025  -0.0002387
   38  -0.0001570   0.0000746  -0.0001016  -0.0000164   0.0001190  -0.0000068
   39   0.0001405   0.0001204   0.0000117   0.0001302   0.0000005   0.0000684
   40   0.0000278   0.0000426   0.0000088  -0.0000696  -0.0000050  -0.0000247
   41  -0.0000681  -0.0000923   0.0000018   0.0000018  -0.0000495  -0.0000005
   42   0.0000239   0.0000502   0.0000001  -0.0000871  -0.0000062  -0.0000202
   43   0.0002366   0.0002282  -0.0000542  -0.0003128   0.0000137   0.0000107
   44   0.0001973  -0.0000072   0.0000385   0.0000146   0.0001159   0.0000137
   45   0.0002771   0.0002784   0.0000286  -0.0004064   0.0000028  -0.0000690
   46  -0.0001482  -0.0001711   0.0000031   0.0002228  -0.0000011  -0.0000467
   47   0.0000047   0.0000204  -0.0000034  -0.0000088  -0.0000348  -0.0000002
   48  -0.0001997  -0.0002188   0.0000025   0.0002851  -0.0000029  -0.0000073
   49  -0.0002009  -0.0001773  -0.0000019   0.0002184  -0.0000060   0.0000006
   50  -0.0001049   0.0000191  -0.0000027  -0.0000002  -0.0000409  -0.0000107
   51  -0.0000021  -0.0000019  -0.0000442   0.0000052   0.0000083   0.0000147
   52   0.0000041  -0.0000021  -0.0000002   0.0000028  -0.0000003   0.0000003
   53  -0.0000094  -0.0000174  -0.0000007   0.0000001  -0.0000004  -0.0000001
   54  -0.0000003  -0.0000006  -0.0000005  -0.0000002  -0.0000006   0.0000020
   55   0.0002321   0.0002311   0.0000595  -0.0003029  -0.0000049  -0.0000087
   56   0.0002195   0.0000142  -0.0000255  -0.0000141   0.0001062   0.0000313
   57  -0.0002560  -0.0002718   0.0000175   0.0004026  -0.0000054  -0.0000764
   58  -0.0001499  -0.0001715  -0.0000085   0.0002245  -0.0000029   0.0000437
   59  -0.0000099   0.0000040   0.0000010   0.0000115  -0.0000340  -0.0000030
   60   0.0001960   0.0002146   0.0000091  -0.0002822   0.0000022  -0.0000025
   61  -0.0002951  -0.0003204  -0.0000942   0.0004426  -0.0000066   0.0002335
   62  -0.0001457   0.0000775   0.0000907   0.0000238   0.0001298  -0.0000200
   63  -0.0001600  -0.0001161   0.0000147  -0.0001338   0.0000011   0.0000683
   64   0.0000273   0.0000442  -0.0000084  -0.0000700   0.0000052   0.0000251
   65  -0.0000684  -0.0000893  -0.0000059  -0.0000015  -0.0000471   0.0000019
   66  -0.0000282  -0.0000580  -0.0000017   0.0000856  -0.0000066  -0.0000196
           19          20          21          22          23          24
    1  -0.0017188   0.0000098   0.0000020  -0.0231534   0.0248155   0.0006059
    2   0.0000144   0.0003979   0.0000386   0.0754219   0.0297343   0.0004252
    3   0.0000224   0.0000304  -0.0010460   0.0017189   0.0005709   0.0041606
    4   0.0039460  -0.0008606  -0.0000405  -0.0541917  -0.0291892  -0.0005090
    5   0.0024889  -0.0032823  -0.0001610  -0.0297337  -0.0164848  -0.0003226
    6   0.0000542  -0.0001494   0.0034994  -0.0005145  -0.0003142   0.0005972
    7  -0.0012942   0.0012543   0.0000335   0.0005987   0.0003247   0.0000086
    8   0.0006481  -0.0001788  -0.0000111   0.0006199   0.0001445   0.0000246
    9   0.0000141  -0.0000099   0.0001786  -0.0000074   0.0000178  -0.0007335
   10  -0.0381648   0.0231793   0.0007101   0.0620829   0.0268253   0.0004421
   11   0.0029699  -0.0003495  -0.0001099  -0.0280568  -0.0548438  -0.0012219
   12   0.0002716  -0.0001793   0.0035822  -0.0007926  -0.0013322   0.0041553
   13   0.0004543   0.0092221   0.0001910  -0.0011023   0.0016892   0.0000548
   14   0.0009858  -0.0059263  -0.0001143   0.0045228   0.0011535  -0.0000709
   15   0.0000271  -0.0001740  -0.0009225   0.0001037  -0.0000674   0.0034001
   16  -0.1659542   0.0006567   0.0007147  -0.1455536  -0.1173845  -0.0022089
   17   0.0006484  -0.0382148  -0.0003562  -0.0550933  -0.2445535  -0.0038661
   18   0.0006839  -0.0003379  -0.0219508  -0.0008384  -0.0037337  -0.0536832
   19   0.2387302  -0.0009056  -0.0011101  -0.0384123  -0.0025716   0.0001383
   20  -0.0009056   0.0567419   0.0010173  -0.0228232  -0.0000692   0.0000340
   21  -0.0011101   0.0010173   0.0102290  -0.0002984  -0.0000640   0.0035690
   22  -0.0384123  -0.0228232  -0.0002984   0.5864409   0.0369059  -0.0006723
   23  -0.0025716  -0.0000692  -0.0000640   0.0369059   0.5383734   0.0088753
   24   0.0001383   0.0000340   0.0035690  -0.0006723   0.0088753   0.1073271
   25   0.0003446  -0.0092750  -0.0001978  -0.0710393   0.0563152   0.0013921
   26  -0.0010668  -0.0057763  -0.0000965   0.0560701  -0.1372615  -0.0024538
   27  -0.0000361  -0.0000812  -0.0009232   0.0014359  -0.0024344  -0.0225491
   28   0.0039182   0.0007839   0.0000107  -0.2952428   0.0341374   0.0014124
   29  -0.0025788  -0.0032659  -0.0001380  -0.0277665  -0.0955610  -0.0008330
   30  -0.0000462  -0.0001441   0.0035089  -0.0000141  -0.0009887  -0.0547837
   31  -0.0013122  -0.0012435  -0.0000187  -0.0209990  -0.0329871  -0.0006647
   32  -0.0006333  -0.0001609  -0.0000039  -0.0109822  -0.0171290  -0.0003898
   33  -0.0000090  -0.0000055   0.0001789  -0.0001288  -0.0003312   0.0032044
   34   0.0007084  -0.0000039  -0.0000027   0.0010127   0.0013805   0.0000003
   35  -0.0000004   0.0001054  -0.0000060   0.0011459  -0.0036432  -0.0001662
   36  -0.0000066  -0.0000002   0.0001035   0.0000055  -0.0002089   0.0055339
   37  -0.0006598   0.0000023   0.0000454  -0.0000483  -0.0003023   0.0009366
   38  -0.0000062  -0.0000203   0.0000042  -0.0002022  -0.0000078  -0.0004087
   39   0.0001972   0.0000000  -0.0000327  -0.0001262  -0.0000194  -0.0002123
   40   0.0000783  -0.0000004   0.0000056  -0.0001038   0.0000819   0.0000086
   41  -0.0000047  -0.0000178  -0.0000006   0.0000740  -0.0001104  -0.0000589
   42   0.0001044  -0.0000017   0.0000067  -0.0000547   0.0001769  -0.0000666
   43   0.0003558  -0.0000034  -0.0000075  -0.0002418   0.0002764   0.0000790
   44  -0.0000057   0.0000629  -0.0000010   0.0000640   0.0002184   0.0005283
   45   0.0003640   0.0000010   0.0000173  -0.0001402   0.0003158   0.0001878
   46  -0.0002829   0.0000013   0.0000053   0.0001033  -0.0001845   0.0000766
   47   0.0000108  -0.0000024  -0.0000001   0.0000105   0.0000145  -0.0000853
   48  -0.0003510   0.0000010   0.0000048   0.0001253  -0.0002455   0.0000020
   49  -0.0002331   0.0000025   0.0000017   0.0001464  -0.0000380  -0.0000042
   50  -0.0000014  -0.0000648  -0.0000009  -0.0000598  -0.0000909  -0.0000337
   51  -0.0000014  -0.0000034  -0.0000021  -0.0000167  -0.0000100   0.0000159
   52  -0.0000046   0.0000001   0.0000000   0.0000010  -0.0000103  -0.0000004
   53  -0.0000001  -0.0000014   0.0000000  -0.0000106   0.0000022   0.0000018
   54   0.0000001  -0.0000001  -0.0000002   0.0000003   0.0000006  -0.0000069
   55   0.0003582  -0.0000009   0.0000026  -0.0002251   0.0002889  -0.0000765
   56   0.0000098   0.0000635  -0.0000014   0.0000562   0.0002468  -0.0004749
   57  -0.0003600   0.0000046   0.0000212   0.0001611  -0.0002896   0.0001207
   58  -0.0002853   0.0000016  -0.0000028   0.0001054  -0.0001836  -0.0000821
   59  -0.0000153  -0.0000026  -0.0000001   0.0000227  -0.0000065   0.0000708
   60   0.0003472  -0.0000023   0.0000014  -0.0001276   0.0002418   0.0000131
   61  -0.0006519   0.0000034  -0.0000382  -0.0000558  -0.0002783  -0.0009280
   62   0.0000095  -0.0000204   0.0000061  -0.0002591  -0.0000260   0.0003640
   63  -0.0002019   0.0000016  -0.0000311   0.0001181   0.0000164  -0.0001893
   64   0.0000797  -0.0000005  -0.0000065  -0.0001188   0.0000779  -0.0000089
   65   0.0000044  -0.0000177  -0.0000012   0.0000669  -0.0000977   0.0000606
   66  -0.0001029  -0.0000007   0.0000075   0.0000665  -0.0001816  -0.0000630
           25          26          27          28          29          30
    1  -0.0032442  -0.0001356   0.0000085  -0.1641584   0.1153819   0.0028006
    2  -0.0040828   0.0027562  -0.0000156   0.0564723  -0.2362067  -0.0038096
    3  -0.0000853  -0.0000153   0.0035819   0.0014011  -0.0039660  -0.0586639
    4   0.0003438  -0.0000424   0.0000166   0.0641340  -0.0292339  -0.0008353
    5   0.0000482  -0.0000593   0.0000270   0.0279017  -0.0628852  -0.0016522
    6  -0.0000071   0.0000210  -0.0008798   0.0004756  -0.0014872   0.0073689
    7  -0.0004370   0.0009688   0.0000204  -0.0011453  -0.0018141  -0.0000360
    8   0.0009223  -0.0014720  -0.0000294  -0.0048774   0.0013524  -0.0000790
    9   0.0000212  -0.0000341  -0.0000915  -0.0000924  -0.0000555   0.0034658
   10  -0.0011672  -0.0044933  -0.0000914  -0.0536376   0.0300907   0.0008427
   11  -0.0016627   0.0012204  -0.0000352   0.0295482  -0.0171368  -0.0004857
   12  -0.0000185  -0.0000133   0.0034044   0.0007678  -0.0004673   0.0005862
   13   0.0003948   0.0002847   0.0000055   0.0003422  -0.0000503  -0.0000094
   14  -0.0003112  -0.0017462  -0.0000416   0.0000397  -0.0000565   0.0000222
   15  -0.0000091  -0.0000468   0.0002721   0.0000197   0.0000100  -0.0008847
   16   0.0014522   0.0197933   0.0004328  -0.0276084  -0.0228496  -0.0004336
   17  -0.0005766  -0.0394030  -0.0009168  -0.0800986   0.0327668   0.0008554
   18  -0.0000024  -0.0009784   0.0034797  -0.0016699   0.0007595   0.0040333
   19   0.0003446  -0.0010668  -0.0000361   0.0039182  -0.0025788  -0.0000462
   20  -0.0092750  -0.0057763  -0.0000812   0.0007839  -0.0032659  -0.0001441
   21  -0.0001978  -0.0000965  -0.0009232   0.0000107  -0.0001380   0.0035089
   22  -0.0710393   0.0560701   0.0014359  -0.2952428  -0.0277665  -0.0000141
   23   0.0563152  -0.1372615  -0.0024344   0.0341374  -0.0955610  -0.0009887
   24   0.0013921  -0.0024538  -0.0225491   0.0014124  -0.0008330  -0.0547837
   25   0.1016939  -0.0797718  -0.0020296  -0.0198998   0.0330502   0.0007943
   26  -0.0797718   0.1971999   0.0040179   0.0123045  -0.0181573  -0.0004784
   27  -0.0020296   0.0040179   0.0110546   0.0002907  -0.0005348   0.0031469
   28  -0.0198998   0.0123045   0.0002907   0.5875595  -0.0468771  -0.0019884
   29   0.0330502  -0.0181573  -0.0005348  -0.0468771   0.5277546   0.0087582
   30   0.0007943  -0.0004784   0.0031469  -0.0019884   0.0087582   0.1116066
   31  -0.0081632  -0.0038540  -0.0000604  -0.0713376  -0.0523046  -0.0009453
   32   0.0038809   0.0031771   0.0000711  -0.0558286  -0.1301222  -0.0019598
   33   0.0001102   0.0000941  -0.0007224  -0.0011232  -0.0019782  -0.0229543
   34   0.0002689  -0.0006795  -0.0000098  -0.0205250   0.0125694   0.0000184
   35   0.0013247  -0.0004818  -0.0000273   0.0273552   0.0034708  -0.0000528
   36   0.0000273  -0.0000168   0.0001898   0.0005564   0.0000085   0.0039948
   37  -0.0002894   0.0003233   0.0000973  -0.0007218  -0.0033340  -0.0008613
   38   0.0001474   0.0000792   0.0001004  -0.0003127  -0.0013225  -0.0007557
   39   0.0001561  -0.0001139   0.0000132   0.0019865  -0.0008656  -0.0004752
   40   0.0000266  -0.0000447   0.0000082   0.0001756   0.0003300  -0.0000237
   41   0.0000680  -0.0000901  -0.0000077   0.0006765   0.0005585   0.0001049
   42   0.0000285  -0.0000600  -0.0000021  -0.0003529   0.0001869   0.0000778
   43   0.0002295  -0.0002329  -0.0000626  -0.0002980  -0.0000215   0.0003356
   44  -0.0002190   0.0000097  -0.0000355  -0.0009684  -0.0002542  -0.0006521
   45   0.0002581  -0.0002779   0.0000134  -0.0000059  -0.0001157  -0.0000857
   46  -0.0001462   0.0001716   0.0000101  -0.0002646  -0.0004851   0.0000142
   47   0.0000080   0.0000064   0.0000033  -0.0000634   0.0000166   0.0001829
   48  -0.0001961   0.0002187   0.0000117  -0.0002249  -0.0004446   0.0000148
   49  -0.0002006   0.0001811   0.0000045  -0.0003115  -0.0005547  -0.0000056
   50   0.0001041   0.0000225   0.0000053   0.0002251   0.0002482   0.0000329
   51   0.0000005  -0.0000015  -0.0000445   0.0000422   0.0000241   0.0004010
   52   0.0000039   0.0000024   0.0000001   0.0000278  -0.0000302  -0.0000005
   53   0.0000091  -0.0000180  -0.0000009   0.0000520   0.0000425  -0.0000010
   54   0.0000003  -0.0000011  -0.0000009   0.0000037   0.0000033   0.0000021
   55   0.0002411  -0.0002291   0.0000523  -0.0003764  -0.0000618  -0.0003700
   56  -0.0001956  -0.0000097   0.0000314  -0.0009778  -0.0003185   0.0005528
   57  -0.0002713   0.0002796   0.0000323  -0.0001300   0.0000697  -0.0000543
   58  -0.0001483   0.0001744  -0.0000014  -0.0002570  -0.0004915  -0.0000400
   59  -0.0000065   0.0000226  -0.0000021  -0.0000826  -0.0000112  -0.0001693
   60   0.0001960  -0.0002192   0.0000007   0.0002197   0.0004547   0.0000333
   61  -0.0002908   0.0003190  -0.0000824  -0.0005549  -0.0032992   0.0007670
   62   0.0001566   0.0000746  -0.0000970  -0.0001043  -0.0015285   0.0008417
   63  -0.0001442   0.0001259   0.0000131  -0.0020060   0.0007055  -0.0004064
   64   0.0000261  -0.0000433  -0.0000090   0.0001843   0.0003284   0.0000447
   65   0.0000664  -0.0000931   0.0000031   0.0006980   0.0006189  -0.0001221
   66  -0.0000229   0.0000498  -0.0000004   0.0004077  -0.0000960   0.0000686
           31          32          33          34          35          36
    1   0.0045449  -0.0195348  -0.0004316  -0.2133155   0.0004603  -0.0003355
    2  -0.0003925  -0.0406538  -0.0009889   0.0005865  -0.0757930   0.0003655
    3  -0.0000315  -0.0009196   0.0044637  -0.0001514   0.0005634  -0.0780173
    4  -0.0010730   0.0049070   0.0001384  -0.0206469  -0.0271072  -0.0005142
    5   0.0018407   0.0012728  -0.0000342  -0.0122248   0.0037566  -0.0000370
    6   0.0000717  -0.0000502   0.0034554  -0.0001339  -0.0000640   0.0039486
    7   0.0003350  -0.0001410  -0.0000038  -0.0022989  -0.0037482  -0.0000836
    8   0.0001152  -0.0019324  -0.0000389   0.0025096  -0.0027726   0.0000467
    9   0.0000048  -0.0000471   0.0002047   0.0000370  -0.0000080  -0.0022556
   10   0.0005867  -0.0006143  -0.0000490   0.0010007  -0.0011746   0.0000211
   11  -0.0003274   0.0001565   0.0000356  -0.0014102  -0.0036118  -0.0001781
   12  -0.0000212   0.0000079  -0.0007342  -0.0000463  -0.0001864   0.0055471
   13  -0.0004598  -0.0009328  -0.0000171   0.0002784  -0.0013281  -0.0000181
   14  -0.0009817  -0.0014521  -0.0000261   0.0006758  -0.0004755  -0.0000082
   15  -0.0000190  -0.0000214  -0.0000877   0.0000092  -0.0000036   0.0001929
   16  -0.0022340   0.0008253   0.0000306  -0.0008650  -0.0000152   0.0000016
   17   0.0044089   0.0018467  -0.0000729   0.0000077  -0.0011073   0.0000195
   18   0.0001136  -0.0000392   0.0034754   0.0000038   0.0000018  -0.0013102
   19  -0.0013122  -0.0006333  -0.0000090   0.0007084  -0.0000004  -0.0000066
   20  -0.0012435  -0.0001609  -0.0000055  -0.0000039   0.0001054  -0.0000002
   21  -0.0000187  -0.0000039   0.0001789  -0.0000027  -0.0000060   0.0001035
   22  -0.0209990  -0.0109822  -0.0001288   0.0010127   0.0011459   0.0000055
   23  -0.0329871  -0.0171290  -0.0003312   0.0013805  -0.0036432  -0.0002089
   24  -0.0006647  -0.0003898   0.0032044   0.0000003  -0.0001662   0.0055339
   25  -0.0081632   0.0038809   0.0001102   0.0002689   0.0013247   0.0000273
   26  -0.0038540   0.0031771   0.0000941  -0.0006795  -0.0004818  -0.0000168
   27  -0.0000604   0.0000711  -0.0007224  -0.0000098  -0.0000273   0.0001898
   28  -0.0713376  -0.0558286  -0.0011232  -0.0205250   0.0273552   0.0005564
   29  -0.0523046  -0.1301222  -0.0019782   0.0125694   0.0034708   0.0000085
   30  -0.0009453  -0.0019598  -0.0229543   0.0000184  -0.0000528   0.0039948
   31   0.1012272   0.0791964   0.0013993  -0.0023898   0.0038906   0.0000574
   32   0.0791964   0.1895731   0.0034310  -0.0024330  -0.0030094   0.0000255
   33   0.0013993   0.0034310   0.0118820  -0.0000067   0.0000026  -0.0022362
   34  -0.0023898  -0.0024330  -0.0000067   0.6284529  -0.0001327  -0.0006020
   35   0.0038906  -0.0030094   0.0000026  -0.0001327   0.1818235  -0.0195788
   36   0.0000574   0.0000255  -0.0022362  -0.0006020  -0.0195788   0.6399453
   37   0.0003779   0.0010966  -0.0009233  -0.1636816   0.0020156  -0.0470509
   38   0.0015342  -0.0005313   0.0005419   0.0042637  -0.0606784   0.0086414
   39   0.0002243  -0.0003068   0.0000679  -0.1130933   0.0084770  -0.2718844
   40  -0.0000964  -0.0000940  -0.0000847   0.0107948   0.0006654  -0.0146798
   41  -0.0001433  -0.0002115   0.0000475  -0.0004161   0.0029719   0.0006601
   42  -0.0000464   0.0000625  -0.0000289   0.0140227   0.0008769  -0.0173807
   43   0.0004213  -0.0002262   0.0005031  -0.0290359   0.0031970  -0.0864279
   44  -0.0000354   0.0000257   0.0001911   0.0009486   0.0058200  -0.0012962
   45   0.0002417   0.0001167  -0.0002669  -0.0268437  -0.0010846   0.0321193
   46   0.0000428   0.0001734  -0.0000483  -0.0032374  -0.0002384   0.0052896
   47   0.0000178  -0.0000441  -0.0000436  -0.0000202   0.0046230   0.0000867
   48  -0.0000277   0.0001590  -0.0000132  -0.0003952   0.0000668   0.0028294
   49  -0.0001908   0.0003160   0.0000002   0.0002262  -0.0000581   0.0002715
   50  -0.0002465   0.0000924  -0.0000189   0.0000155  -0.0025489   0.0026571
   51  -0.0000695   0.0000491   0.0003887   0.0002653   0.0025611  -0.0679662
   52   0.0000087   0.0000089  -0.0000001   0.0006956   0.0000134   0.0000071
   53  -0.0000072  -0.0000505   0.0000007   0.0000206  -0.0011802  -0.0000197
   54  -0.0000017  -0.0000030   0.0000111   0.0000093  -0.0000008  -0.0011457
   55   0.0005720  -0.0003306  -0.0005086  -0.0299968  -0.0034633   0.0859611
   56   0.0000181   0.0000306  -0.0001696  -0.0012206   0.0057939  -0.0007401
   57  -0.0001854  -0.0001610  -0.0002922   0.0263472  -0.0010897   0.0330953
   58   0.0000400   0.0001820   0.0000570  -0.0032098   0.0001937  -0.0053531
   59   0.0000135  -0.0000280   0.0000418  -0.0000445   0.0046190   0.0000530
   60   0.0000269  -0.0001733  -0.0000220   0.0003571   0.0000700   0.0027882
   61   0.0002221   0.0012280   0.0009779  -0.1650369  -0.0023748   0.0479322
   62   0.0016602  -0.0006601  -0.0006518  -0.0048251  -0.0606250   0.0085558
   63  -0.0000675   0.0002463   0.0000598   0.1139607   0.0088820  -0.2707383
   64  -0.0001219  -0.0000639   0.0001165   0.0107846  -0.0006196   0.0149344
   65  -0.0001734  -0.0001894  -0.0000263   0.0004372   0.0029447   0.0009630
   66   0.0000202  -0.0000941  -0.0000340  -0.0137589   0.0007683  -0.0173588
           37          38          39          40          41          42
    1  -0.0243403   0.0004035  -0.0062211   0.0010241  -0.0000903   0.0012572
    2   0.0011065   0.0039812  -0.0000702   0.0000792  -0.0038509  -0.0001618
    3  -0.0274840  -0.0000529   0.0045032  -0.0003515  -0.0001708   0.0008325
    4  -0.0005583   0.0001104   0.0019881   0.0001901  -0.0006893  -0.0004095
    5   0.0033337  -0.0015024   0.0007214  -0.0003326   0.0006219  -0.0000985
    6  -0.0007756   0.0007675  -0.0004298  -0.0000501  -0.0001304   0.0000700
    7   0.0002409  -0.0016051   0.0000711  -0.0001259   0.0001662  -0.0000258
    8  -0.0012087  -0.0005885   0.0002404   0.0000651  -0.0001948  -0.0000941
    9  -0.0009628  -0.0006267   0.0000617  -0.0001195  -0.0000278  -0.0000403
   10  -0.0000556   0.0002522  -0.0001020  -0.0001223  -0.0000683  -0.0000744
   11   0.0002850  -0.0000254   0.0000210  -0.0000737  -0.0000952  -0.0001831
   12   0.0009451   0.0004127  -0.0001762   0.0000103   0.0000672  -0.0000637
   13  -0.0002950  -0.0001570   0.0001405   0.0000278  -0.0000681   0.0000239
   14  -0.0003204   0.0000746   0.0001204   0.0000426  -0.0000923   0.0000502
   15   0.0000856  -0.0001016   0.0000117   0.0000088   0.0000018   0.0000001
   16   0.0004593  -0.0000164   0.0001302  -0.0000696   0.0000018  -0.0000871
   17  -0.0000025   0.0001190   0.0000005  -0.0000050  -0.0000495  -0.0000062
   18  -0.0002387  -0.0000068   0.0000684  -0.0000247  -0.0000005  -0.0000202
   19  -0.0006598  -0.0000062   0.0001972   0.0000783  -0.0000047   0.0001044
   20   0.0000023  -0.0000203   0.0000000  -0.0000004  -0.0000178  -0.0000017
   21   0.0000454   0.0000042  -0.0000327   0.0000056  -0.0000006   0.0000067
   22  -0.0000483  -0.0002022  -0.0001262  -0.0001038   0.0000740  -0.0000547
   23  -0.0003023  -0.0000078  -0.0000194   0.0000819  -0.0001104   0.0001769
   24   0.0009366  -0.0004087  -0.0002123   0.0000086  -0.0000589  -0.0000666
   25  -0.0002894   0.0001474   0.0001561   0.0000266   0.0000680   0.0000285
   26   0.0003233   0.0000792  -0.0001139  -0.0000447  -0.0000901  -0.0000600
   27   0.0000973   0.0001004   0.0000132   0.0000082  -0.0000077  -0.0000021
   28  -0.0007218  -0.0003127   0.0019865   0.0001756   0.0006765  -0.0003529
   29  -0.0033340  -0.0013225  -0.0008656   0.0003300   0.0005585   0.0001869
   30  -0.0008613  -0.0007557  -0.0004752  -0.0000237   0.0001049   0.0000778
   31   0.0003779   0.0015342   0.0002243  -0.0000964  -0.0001433  -0.0000464
   32   0.0010966  -0.0005313  -0.0003068  -0.0000940  -0.0002115   0.0000625
   33  -0.0009233   0.0005419   0.0000679  -0.0000847   0.0000475  -0.0000289
   34  -0.1636816   0.0042637  -0.1130933   0.0107948  -0.0004161   0.0140227
   35   0.0020156  -0.0606784   0.0084770   0.0006654   0.0029719   0.0008769
   36  -0.0470509   0.0086414  -0.2718844  -0.0146798   0.0006601  -0.0173807
   37   0.6748803   0.0040235  -0.0464632  -0.1266265  -0.0053105   0.1252110
   38   0.0040235   0.1286908  -0.0243109  -0.0052927  -0.0344322   0.0101006
   39  -0.0464632  -0.0243109   0.7210491   0.1230485   0.0101957  -0.2718021
   40  -0.1266265  -0.0052927   0.1230485   0.1324027   0.0056371  -0.1311591
   41  -0.0053105  -0.0344322   0.0101957   0.0056371   0.0238771  -0.0111947
   42   0.1252110   0.0101006  -0.2718021  -0.1311591  -0.0111947   0.2863851
   43  -0.3223290  -0.0032862   0.0494541  -0.0115571   0.0000211  -0.0031831
   44  -0.0009129  -0.0635764   0.0020204  -0.0011674   0.0025405  -0.0000102
   45  -0.0155122   0.0017719  -0.1130286   0.0280200   0.0001498   0.0023572
   46  -0.0194726   0.0013665  -0.0379607   0.0011309   0.0000399  -0.0007405
   47   0.0003819   0.0046652   0.0005993  -0.0000046  -0.0025367  -0.0001531
   48  -0.0123652   0.0007485  -0.0157220   0.0003613  -0.0001458   0.0012852
   49  -0.0246808  -0.0012515   0.0269102  -0.0053604  -0.0000261  -0.0008379
   50  -0.0030385   0.0097734  -0.0007650   0.0000045   0.0055200   0.0001741
   51   0.0720639  -0.0006103   0.0319077  -0.0014339   0.0001372   0.0011854
   52   0.0006911  -0.0001345   0.0024030  -0.0003869  -0.0000005  -0.0001222
   53  -0.0000773   0.0056994   0.0004494  -0.0000574   0.0002969   0.0000006
   54   0.0019895   0.0004267  -0.0046579   0.0013268   0.0000070   0.0002619
   55  -0.0550055   0.0010873  -0.0323648  -0.0008652   0.0000734  -0.0008539
   56   0.0010256  -0.0055885   0.0003300   0.0000421  -0.0007515  -0.0000474
   57  -0.0313316   0.0003421  -0.0166231  -0.0009681  -0.0000359   0.0002365
   58   0.0009733  -0.0000786   0.0021821   0.0001888  -0.0000027   0.0001177
   59  -0.0000873  -0.0007820   0.0000405  -0.0000000  -0.0005183  -0.0000215
   60   0.0021874   0.0000458  -0.0017055   0.0000795  -0.0000212   0.0000199
   61   0.0625361  -0.0006914   0.0241762  -0.0013149   0.0000967  -0.0035632
   62   0.0011921   0.0097285   0.0029190   0.0000996   0.0062343   0.0003600
   63  -0.0231600   0.0025980  -0.0584388  -0.0032495   0.0003793  -0.0025496
   64  -0.0013745  -0.0001546   0.0032604   0.0005893  -0.0000347   0.0007453
   65  -0.0001920   0.0062423   0.0003190   0.0000252   0.0003303   0.0000435
   66   0.0035679   0.0003674  -0.0024923  -0.0007329   0.0000439  -0.0007642
           43          44          45          46          47          48
    1   0.0003497   0.0001701  -0.0032202   0.0001818  -0.0000276   0.0006567
    2   0.0000964   0.0068340   0.0003841   0.0000472   0.0000276   0.0000200
    3  -0.0028043   0.0003716  -0.0029651  -0.0012369   0.0000121  -0.0005910
    4  -0.0003591   0.0009518   0.0001141  -0.0002517   0.0000766  -0.0002159
    5   0.0000444  -0.0003276   0.0000718   0.0004904  -0.0000028   0.0004632
    6   0.0003685   0.0006632  -0.0000297   0.0000389  -0.0001902   0.0000240
    7   0.0005417  -0.0000111   0.0002001   0.0000395  -0.0000136  -0.0000272
    8   0.0003136   0.0000380  -0.0001474  -0.0001793  -0.0000315  -0.0001744
    9   0.0005024  -0.0001722  -0.0002848  -0.0000576   0.0000436  -0.0000222
   10  -0.0002208  -0.0000575  -0.0001673   0.0001040  -0.0000207   0.0001274
   11  -0.0002907   0.0002459  -0.0002934   0.0001818  -0.0000050   0.0002443
   12   0.0000720  -0.0005585   0.0001192   0.0000826   0.0000863   0.0000183
   13   0.0002366   0.0001973   0.0002771  -0.0001482   0.0000047  -0.0001997
   14   0.0002282  -0.0000072   0.0002784  -0.0001711   0.0000204  -0.0002188
   15  -0.0000542   0.0000385   0.0000286   0.0000031  -0.0000034   0.0000025
   16  -0.0003128   0.0000146  -0.0004064   0.0002228  -0.0000088   0.0002851
   17   0.0000137   0.0001159   0.0000028  -0.0000011  -0.0000348  -0.0000029
   18   0.0000107   0.0000137  -0.0000690  -0.0000467  -0.0000002  -0.0000073
   19   0.0003558  -0.0000057   0.0003640  -0.0002829   0.0000108  -0.0003510
   20  -0.0000034   0.0000629   0.0000010   0.0000013  -0.0000024   0.0000010
   21  -0.0000075  -0.0000010   0.0000173   0.0000053  -0.0000001   0.0000048
   22  -0.0002418   0.0000640  -0.0001402   0.0001033   0.0000105   0.0001253
   23   0.0002764   0.0002184   0.0003158  -0.0001845   0.0000145  -0.0002455
   24   0.0000790   0.0005283   0.0001878   0.0000766  -0.0000853   0.0000020
   25   0.0002295  -0.0002190   0.0002581  -0.0001462   0.0000080  -0.0001961
   26  -0.0002329   0.0000097  -0.0002779   0.0001716   0.0000064   0.0002187
   27  -0.0000626  -0.0000355   0.0000134   0.0000101   0.0000033   0.0000117
   28  -0.0002980  -0.0009684  -0.0000059  -0.0002646  -0.0000634  -0.0002249
   29  -0.0000215  -0.0002542  -0.0001157  -0.0004851   0.0000166  -0.0004446
   30   0.0003356  -0.0006521  -0.0000857   0.0000142   0.0001829   0.0000148
   31   0.0004213  -0.0000354   0.0002417   0.0000428   0.0000178  -0.0000277
   32  -0.0002262   0.0000257   0.0001167   0.0001734  -0.0000441   0.0001590
   33   0.0005031   0.0001911  -0.0002669  -0.0000483  -0.0000436  -0.0000132
   34  -0.0290359   0.0009486  -0.0268437  -0.0032374  -0.0000202  -0.0003952
   35   0.0031970   0.0058200  -0.0010846  -0.0002384   0.0046230   0.0000668
   36  -0.0864279  -0.0012962   0.0321193   0.0052896   0.0000867   0.0028294
   37  -0.3223290  -0.0009129  -0.0155122  -0.0194726   0.0003819  -0.0123652
   38  -0.0032862  -0.0635764   0.0017719   0.0013665   0.0046652   0.0007485
   39   0.0494541   0.0020204  -0.1130286  -0.0379607   0.0005993  -0.0157220
   40  -0.0115571  -0.0011674   0.0280200   0.0011309  -0.0000046   0.0003613
   41   0.0000211   0.0025405   0.0001498   0.0000399  -0.0025367  -0.0001458
   42  -0.0031831  -0.0000102   0.0023572  -0.0007405  -0.0001531   0.0012852
   43   0.6146984   0.0054559  -0.0641033  -0.0686065   0.0015829  -0.0493878
   44   0.0054559   0.1281305  -0.0164474   0.0016099  -0.0244654   0.0033724
   45  -0.0641033  -0.0164474   0.5376234  -0.0494892   0.0033718  -0.1265421
   46  -0.0686065   0.0016099  -0.0494892   0.0840229  -0.0027465   0.0821475
   47   0.0015829  -0.0244654   0.0033718  -0.0027465   0.0123448  -0.0057884
   48  -0.0493878   0.0033724  -0.1265421   0.0821475  -0.0057884   0.1806119
   49  -0.1837416  -0.0061173   0.1333919   0.0053714   0.0009086  -0.0229132
   50  -0.0035725  -0.0653304   0.0084073  -0.0001053   0.0049337   0.0016666
   51   0.0682140   0.0081316  -0.2531201   0.0024469   0.0017941  -0.0407982
   52  -0.0109086   0.0000282  -0.0027731   0.0010700   0.0000616  -0.0007266
   53  -0.0011701   0.0028110  -0.0000062   0.0000042  -0.0026950  -0.0001527
   54   0.0270339   0.0001522   0.0032661   0.0005914  -0.0001404   0.0008699
   55   0.0683326   0.0015249  -0.0310068  -0.0012633  -0.0002346   0.0055392
   56  -0.0010771   0.0090128   0.0028628  -0.0000772   0.0044426   0.0001240
   57   0.0321351   0.0031081  -0.0653118   0.0011584   0.0001272   0.0018172
   58  -0.0011973   0.0000200  -0.0011853   0.0001814   0.0000006   0.0000285
   59   0.0001966   0.0044367   0.0000992   0.0000013   0.0000259   0.0000828
   60  -0.0055704   0.0000641   0.0017506  -0.0000073   0.0000829  -0.0020603
   61  -0.0554820  -0.0014524   0.0310296   0.0010124   0.0000699  -0.0021630
   62  -0.0015655  -0.0055938   0.0006031   0.0000916  -0.0007811   0.0000228
   63   0.0320519   0.0005637  -0.0160325  -0.0021620   0.0000371  -0.0017545
   64  -0.0008829  -0.0000385   0.0009587   0.0001907   0.0000060  -0.0000775
   65   0.0000186  -0.0007462  -0.0000638   0.0000093  -0.0005220  -0.0000168
   66   0.0008426  -0.0000445   0.0002508  -0.0001153  -0.0000228   0.0000193
           49          50          51          52          53          54
    1   0.0011051  -0.0000084   0.0000193  -0.0000907  -0.0000037  -0.0000004
    2   0.0000009  -0.0015479   0.0000091   0.0000036  -0.0003755  -0.0000192
    3   0.0000113  -0.0000067  -0.0015751  -0.0000016  -0.0000212   0.0000920
    4  -0.0003017  -0.0002144  -0.0000375   0.0000286  -0.0000513  -0.0000034
    5   0.0005407   0.0002549   0.0000185   0.0000285   0.0000420   0.0000031
    6  -0.0000103  -0.0000575   0.0004020   0.0000010  -0.0000008   0.0000046
    7  -0.0001965   0.0002334   0.0000607   0.0000092   0.0000075   0.0000013
    8  -0.0003055   0.0000803   0.0000431  -0.0000078  -0.0000490  -0.0000028
    9  -0.0000050  -0.0000084   0.0003804  -0.0000000   0.0000004   0.0000105
   10   0.0001435   0.0000620   0.0000115   0.0000010   0.0000111  -0.0000003
   11   0.0000468  -0.0000957  -0.0000075   0.0000105   0.0000028   0.0000003
   12   0.0000026   0.0000517   0.0000091   0.0000005   0.0000018  -0.0000095
   13  -0.0002009  -0.0001049  -0.0000021   0.0000041  -0.0000094  -0.0000003
   14  -0.0001773   0.0000191  -0.0000019  -0.0000021  -0.0000174  -0.0000006
   15  -0.0000019  -0.0000027  -0.0000442  -0.0000002  -0.0000007  -0.0000005
   16   0.0002184  -0.0000002   0.0000052   0.0000028   0.0000001  -0.0000002
   17  -0.0000060  -0.0000409   0.0000083  -0.0000003  -0.0000004  -0.0000006
   18   0.0000006  -0.0000107   0.0000147   0.0000003  -0.0000001   0.0000020
   19  -0.0002331  -0.0000014  -0.0000014  -0.0000046  -0.0000001   0.0000001
   20   0.0000025  -0.0000648  -0.0000034   0.0000001  -0.0000014  -0.0000001
   21   0.0000017  -0.0000009  -0.0000021   0.0000000   0.0000000  -0.0000002
   22   0.0001464  -0.0000598  -0.0000167   0.0000010  -0.0000106   0.0000003
   23  -0.0000380  -0.0000909  -0.0000100  -0.0000103   0.0000022   0.0000006
   24  -0.0000042  -0.0000337   0.0000159  -0.0000004   0.0000018  -0.0000069
   25  -0.0002006   0.0001041   0.0000005   0.0000039   0.0000091   0.0000003
   26   0.0001811   0.0000225  -0.0000015   0.0000024  -0.0000180  -0.0000011
   27   0.0000045   0.0000053  -0.0000445   0.0000001  -0.0000009  -0.0000009
   28  -0.0003115   0.0002251   0.0000422   0.0000278   0.0000520   0.0000037
   29  -0.0005547   0.0002482   0.0000241  -0.0000302   0.0000425   0.0000033
   30  -0.0000056   0.0000329   0.0004010  -0.0000005  -0.0000010   0.0000021
   31  -0.0001908  -0.0002465  -0.0000695   0.0000087  -0.0000072  -0.0000017
   32   0.0003160   0.0000924   0.0000491   0.0000089  -0.0000505  -0.0000030
   33   0.0000002  -0.0000189   0.0003887  -0.0000001   0.0000007   0.0000111
   34   0.0002262   0.0000155   0.0002653   0.0006956   0.0000206   0.0000093
   35  -0.0000581  -0.0025489   0.0025611   0.0000134  -0.0011802  -0.0000008
   36   0.0002715   0.0026571  -0.0679662   0.0000071  -0.0000197  -0.0011457
   37  -0.0246808  -0.0030385   0.0720639   0.0006911  -0.0000773   0.0019895
   38  -0.0012515   0.0097734  -0.0006103  -0.0001345   0.0056994   0.0004267
   39   0.0269102  -0.0007650   0.0319077   0.0024030   0.0004494  -0.0046579
   40  -0.0053604   0.0000045  -0.0014339  -0.0003869  -0.0000574   0.0013268
   41  -0.0000261   0.0055200   0.0001372  -0.0000005   0.0002969   0.0000070
   42  -0.0008379   0.0001741   0.0011854  -0.0001222   0.0000006   0.0002619
   43  -0.1837416  -0.0035725   0.0682140  -0.0109086  -0.0011701   0.0270339
   44  -0.0061173  -0.0653304   0.0081316   0.0000282   0.0028110   0.0001522
   45   0.1333919   0.0084073  -0.2531201  -0.0027731  -0.0000062   0.0032661
   46   0.0053714  -0.0001053   0.0024469   0.0010700   0.0000042   0.0005914
   47   0.0009086   0.0049337   0.0017941   0.0000616  -0.0026950  -0.0001404
   48  -0.0229132   0.0016666  -0.0407982  -0.0007266  -0.0001527   0.0008699
   49   0.7607953   0.0039316   0.0002821  -0.3466108  -0.0020158  -0.0011900
   50   0.0039316   0.1277098  -0.0206613  -0.0019836  -0.0339383   0.0007885
   51   0.0002821  -0.0206613   0.6459193  -0.0012109   0.0007684  -0.0541667
   52  -0.3466108  -0.0019836  -0.0012109   0.3647138   0.0021628   0.0012745
   53  -0.0020158  -0.0339383   0.0007684   0.0021628   0.0233159  -0.0012964
   54  -0.0011900   0.0007885  -0.0541667   0.0012745  -0.0012964   0.0560068
   55  -0.1819891   0.0020285  -0.0674733  -0.0107117   0.0009860  -0.0271649
   56   0.0046514  -0.0652387   0.0070394  -0.0001882   0.0028138  -0.0001716
   57  -0.1326660   0.0067372  -0.2544851   0.0026437   0.0000348   0.0030411
   58   0.0051745   0.0000866  -0.0020413   0.0011032   0.0000448  -0.0005954
   59  -0.0009084   0.0049338   0.0017878  -0.0000088  -0.0026961  -0.0001467
   60   0.0233048   0.0019101  -0.0406494   0.0007456  -0.0001457   0.0008620
   61  -0.0237936   0.0027465  -0.0724987   0.0007281   0.0000618  -0.0019430
   62   0.0009486   0.0097906  -0.0013012   0.0000522   0.0056990   0.0003997
   63  -0.0273346  -0.0010483   0.0310180  -0.0023566   0.0003821  -0.0046955
   64  -0.0053694  -0.0001026   0.0013764  -0.0003756   0.0000430  -0.0013316
   65  -0.0000675   0.0055176   0.0002240  -0.0000062   0.0002964   0.0000017
   66   0.0007826   0.0001839   0.0012102   0.0001164   0.0000054   0.0002534
           55          56          57          58          59          60
    1   0.0003104  -0.0001064   0.0032425   0.0001825   0.0000290  -0.0006562
    2  -0.0001490   0.0068383   0.0004172  -0.0000600   0.0000303   0.0000298
    3   0.0028117   0.0004153  -0.0029133   0.0012466   0.0000273  -0.0005898
    4  -0.0003091   0.0009744   0.0000181  -0.0002658   0.0000581   0.0002200
    5   0.0000218  -0.0002579  -0.0001133   0.0004946   0.0000232  -0.0004463
    6  -0.0003234  -0.0005397  -0.0000837  -0.0000118   0.0001648   0.0000099
    7   0.0004160   0.0000358  -0.0002394   0.0000411  -0.0000167   0.0000285
    8   0.0002143   0.0000175   0.0001128  -0.0001762  -0.0000456   0.0001601
    9  -0.0004833   0.0001711  -0.0002680   0.0000471  -0.0000406  -0.0000116
   10  -0.0002389  -0.0000694   0.0001391   0.0001038  -0.0000101  -0.0001237
   11  -0.0002811   0.0002226   0.0003150   0.0001841   0.0000166  -0.0002421
   12  -0.0000789   0.0004015   0.0001823  -0.0000780  -0.0000650   0.0000059
   13   0.0002321   0.0002195  -0.0002560  -0.0001499  -0.0000099   0.0001960
   14   0.0002311   0.0000142  -0.0002718  -0.0001715   0.0000040   0.0002146
   15   0.0000595  -0.0000255   0.0000175  -0.0000085   0.0000010   0.0000091
   16  -0.0003029  -0.0000141   0.0004026   0.0002245   0.0000115  -0.0002822
   17  -0.0000049   0.0001062  -0.0000054  -0.0000029  -0.0000340   0.0000022
   18  -0.0000087   0.0000313  -0.0000764   0.0000437  -0.0000030  -0.0000025
   19   0.0003582   0.0000098  -0.0003600  -0.0002853  -0.0000153   0.0003472
   20  -0.0000009   0.0000635   0.0000046   0.0000016  -0.0000026  -0.0000023
   21   0.0000026  -0.0000014   0.0000212  -0.0000028  -0.0000001   0.0000014
   22  -0.0002251   0.0000562   0.0001611   0.0001054   0.0000227  -0.0001276
   23   0.0002889   0.0002468  -0.0002896  -0.0001836  -0.0000065   0.0002418
   24  -0.0000765  -0.0004749   0.0001207  -0.0000821   0.0000708   0.0000131
   25   0.0002411  -0.0001956  -0.0002713  -0.0001483  -0.0000065   0.0001960
   26  -0.0002291  -0.0000097   0.0002796   0.0001744   0.0000226  -0.0002192
   27   0.0000523   0.0000314   0.0000323  -0.0000014  -0.0000021   0.0000007
   28  -0.0003764  -0.0009778  -0.0001300  -0.0002570  -0.0000826   0.0002197
   29  -0.0000618  -0.0003185   0.0000697  -0.0004915  -0.0000112   0.0004547
   30  -0.0003700   0.0005528  -0.0000543  -0.0000400  -0.0001693   0.0000333
   31   0.0005720   0.0000181  -0.0001854   0.0000400   0.0000135   0.0000269
   32  -0.0003306   0.0000306  -0.0001610   0.0001820  -0.0000280  -0.0001733
   33  -0.0005086  -0.0001696  -0.0002922   0.0000570   0.0000418  -0.0000220
   34  -0.0299968  -0.0012206   0.0263472  -0.0032098  -0.0000445   0.0003571
   35  -0.0034633   0.0057939  -0.0010897   0.0001937   0.0046190   0.0000700
   36   0.0859611  -0.0007401   0.0330953  -0.0053531   0.0000530   0.0027882
   37  -0.0550055   0.0010256  -0.0313316   0.0009733  -0.0000873   0.0021874
   38   0.0010873  -0.0055885   0.0003421  -0.0000786  -0.0007820   0.0000458
   39  -0.0323648   0.0003300  -0.0166231   0.0021821   0.0000405  -0.0017055
   40  -0.0008652   0.0000421  -0.0009681   0.0001888  -0.0000000   0.0000795
   41   0.0000734  -0.0007515  -0.0000359  -0.0000027  -0.0005183  -0.0000212
   42  -0.0008539  -0.0000474   0.0002365   0.0001177  -0.0000215   0.0000199
   43   0.0683326  -0.0010771   0.0321351  -0.0011973   0.0001966  -0.0055704
   44   0.0015249   0.0090128   0.0031081   0.0000200   0.0044367   0.0000641
   45  -0.0310068   0.0028628  -0.0653118  -0.0011853   0.0000992   0.0017506
   46  -0.0012633  -0.0000772   0.0011584   0.0001814   0.0000013  -0.0000073
   47  -0.0002346   0.0044426   0.0001272   0.0000006   0.0000259   0.0000829
   48   0.0055392   0.0001240   0.0018172   0.0000285   0.0000828  -0.0020603
   49  -0.1819891   0.0046514  -0.1326660   0.0051745  -0.0009084   0.0233048
   50   0.0020285  -0.0652387   0.0067372   0.0000866   0.0049338   0.0019101
   51  -0.0674733   0.0070394  -0.2544851  -0.0020413   0.0017878  -0.0406494
   52  -0.0107117  -0.0001882   0.0026437   0.0011032  -0.0000088   0.0007456
   53   0.0009860   0.0028138   0.0000348   0.0000448  -0.0026961  -0.0001457
   54  -0.0271649  -0.0001716   0.0030411  -0.0005954  -0.0001467   0.0008620
   55   0.6136477  -0.0005065   0.0649535  -0.0693605  -0.0021105   0.0497411
   56  -0.0005065   0.1281216  -0.0153004  -0.0020636  -0.0245785   0.0037626
   57   0.0649535  -0.0153004   0.5380885   0.0498427   0.0037582  -0.1253838
   58  -0.0693605  -0.0020636   0.0498427   0.0853286   0.0034783  -0.0828355
   59  -0.0021105  -0.0245785   0.0037582   0.0034783   0.0124830  -0.0064937
   60   0.0497411   0.0037626  -0.1253838  -0.0828355  -0.0064937   0.1788801
   61  -0.3221329  -0.0016162   0.0135231  -0.0199180  -0.0005462   0.0123099
   62   0.0011488  -0.0635206   0.0020451  -0.0016232   0.0046455   0.0008585
   63  -0.0514642   0.0017325  -0.1133241   0.0378990   0.0009608  -0.0152468
   64  -0.0113290   0.0010789  -0.0281553   0.0011442   0.0000355  -0.0003566
   65  -0.0002334   0.0025403  -0.0000849  -0.0000069  -0.0025377  -0.0001534
   66   0.0030534   0.0000153   0.0021655   0.0007711  -0.0001457   0.0012980
           61          62          63          64          65          66
    1  -0.0243392  -0.0003708   0.0059324   0.0010359   0.0000554  -0.0012521
    2  -0.0011517   0.0039415  -0.0000602  -0.0000394  -0.0038629  -0.0001434
    3   0.0272338  -0.0000756   0.0047791   0.0003235  -0.0001912   0.0008602
    4  -0.0006873   0.0002987  -0.0019905   0.0001713  -0.0006768   0.0003569
    5   0.0033581  -0.0013116  -0.0008046  -0.0003299   0.0005662   0.0001722
    6   0.0008590  -0.0008214  -0.0004873   0.0000127   0.0001074   0.0000725
    7   0.0003707  -0.0014881  -0.0002144  -0.0000996   0.0001403   0.0000473
    8  -0.0010979  -0.0004769  -0.0003093   0.0000889  -0.0002090   0.0000632
    9   0.0008962   0.0005266   0.0000699   0.0000909   0.0000456  -0.0000263
   10  -0.0000602   0.0002119   0.0001262  -0.0001030  -0.0000703   0.0000514
   11   0.0002847  -0.0000155  -0.0000141  -0.0000812  -0.0001110   0.0001752
   12  -0.0009488  -0.0003416  -0.0002108  -0.0000036  -0.0000570  -0.0000684
   13  -0.0002951  -0.0001457  -0.0001600   0.0000273  -0.0000684  -0.0000282
   14  -0.0003204   0.0000775  -0.0001161   0.0000442  -0.0000893  -0.0000580
   15  -0.0000942   0.0000907   0.0000147  -0.0000084  -0.0000059  -0.0000017
   16   0.0004426   0.0000238  -0.0001338  -0.0000700  -0.0000015   0.0000856
   17  -0.0000066   0.0001298   0.0000011   0.0000052  -0.0000471  -0.0000066
   18   0.0002335  -0.0000200   0.0000683   0.0000251   0.0000019  -0.0000196
   19  -0.0006519   0.0000095  -0.0002019   0.0000797   0.0000044  -0.0001029
   20   0.0000034  -0.0000204   0.0000016  -0.0000005  -0.0000177  -0.0000007
   21  -0.0000382   0.0000061  -0.0000311  -0.0000065  -0.0000012   0.0000075
   22  -0.0000558  -0.0002591   0.0001181  -0.0001188   0.0000669   0.0000665
   23  -0.0002783  -0.0000260   0.0000164   0.0000779  -0.0000977  -0.0001816
   24  -0.0009280   0.0003640  -0.0001893  -0.0000089   0.0000606  -0.0000630
   25  -0.0002908   0.0001566  -0.0001442   0.0000261   0.0000664  -0.0000229
   26   0.0003190   0.0000746   0.0001259  -0.0000433  -0.0000931   0.0000498
   27  -0.0000824  -0.0000970   0.0000131  -0.0000090   0.0000031  -0.0000004
   28  -0.0005549  -0.0001043  -0.0020060   0.0001843   0.0006980   0.0004077
   29  -0.0032992  -0.0015285   0.0007055   0.0003284   0.0006189  -0.0000960
   30   0.0007670   0.0008417  -0.0004064   0.0000447  -0.0001221   0.0000686
   31   0.0002221   0.0016602  -0.0000675  -0.0001219  -0.0001734   0.0000202
   32   0.0012280  -0.0006601   0.0002463  -0.0000639  -0.0001894  -0.0000941
   33   0.0009779  -0.0006518   0.0000598   0.0001165  -0.0000263  -0.0000340
   34  -0.1650369  -0.0048251   0.1139607   0.0107846   0.0004372  -0.0137589
   35  -0.0023748  -0.0606250   0.0088820  -0.0006196   0.0029447   0.0007683
   36   0.0479322   0.0085558  -0.2707383   0.0149344   0.0009630  -0.0173588
   37   0.0625361   0.0011921  -0.0231600  -0.0013745  -0.0001920   0.0035679
   38  -0.0006914   0.0097285   0.0025980  -0.0001546   0.0062423   0.0003674
   39   0.0241762   0.0029190  -0.0584388   0.0032604   0.0003190  -0.0024923
   40  -0.0013149   0.0000996  -0.0032495   0.0005893   0.0000252  -0.0007329
   41   0.0000967   0.0062343   0.0003793  -0.0000347   0.0003303   0.0000439
   42  -0.0035632   0.0003600  -0.0025496   0.0007453   0.0000435  -0.0007642
   43  -0.0554820  -0.0015655   0.0320519  -0.0008829   0.0000186   0.0008426
   44  -0.0014524  -0.0055938   0.0005637  -0.0000385  -0.0007462  -0.0000445
   45   0.0310296   0.0006031  -0.0160325   0.0009587  -0.0000638   0.0002508
   46   0.0010124   0.0000916  -0.0021620   0.0001907   0.0000093  -0.0001153
   47   0.0000699  -0.0007811   0.0000371   0.0000060  -0.0005220  -0.0000228
   48  -0.0021630   0.0000228  -0.0017545  -0.0000775  -0.0000168   0.0000193
   49  -0.0237936   0.0009486  -0.0273346  -0.0053694  -0.0000675   0.0007826
   50   0.0027465   0.0097906  -0.0010483  -0.0001026   0.0055176   0.0001839
   51  -0.0724987  -0.0013012   0.0310180   0.0013764   0.0002240   0.0012102
   52   0.0007281   0.0000522  -0.0023566  -0.0003756  -0.0000062   0.0001164
   53   0.0000618   0.0056990   0.0003821   0.0000430   0.0002964   0.0000054
   54  -0.0019430   0.0003997  -0.0046955  -0.0013316   0.0000017   0.0002534
   55  -0.3221329   0.0011488  -0.0514642  -0.0113290  -0.0002334   0.0030534
   56  -0.0016162  -0.0635206   0.0017325   0.0010789   0.0025403   0.0000153
   57   0.0135231   0.0020451  -0.1133241  -0.0281553  -0.0000849   0.0021655
   58  -0.0199180  -0.0016232   0.0378990   0.0011442  -0.0000069   0.0007711
   59  -0.0005462   0.0046455   0.0009608   0.0000355  -0.0025377  -0.0001457
   60   0.0123099   0.0008585  -0.0152468  -0.0003566  -0.0001534   0.0012980
   61   0.6737156  -0.0000149   0.0463372  -0.1244283   0.0046802  -0.1240149
   62  -0.0000149   0.1285368  -0.0234042   0.0045058  -0.0343019   0.0091213
   63   0.0463372  -0.0234042   0.7222869  -0.1217902   0.0091250  -0.2742054
   64  -0.1244283   0.0045058  -0.1217902   0.1300396  -0.0047055   0.1298590
   65   0.0046802  -0.0343019   0.0091250  -0.0047055   0.0237681  -0.0101722
   66  -0.1240149   0.0091213  -0.2742054   0.1298590  -0.0101722   0.2888281
 **********************************************************************
 **                                                                  **
 **                       VIBRATIONAL ANALYSIS                       **
 **                       --------------------                       **
 **                                                                  **
 **        VIBRATIONAL FREQUENCIES (CM**-1) AND NORMAL MODES         **
 **     FORCE CONSTANTS (mDYN/ANGSTROM) AND REDUCED MASSES (AMU)     **
 **                  INFRARED INTENSITIES (KM/MOL)                   **
 **                                                                  **
 **********************************************************************


 Mode:                 1                      2                      3
 Frequency:        19.10                  31.60                  44.67
 Force Cnst:      0.0050                 0.0141                 0.0228
 Red. Mass:      23.0227                23.8888                19.4305
 IR Active:          YES                    YES                    YES
 IR Intens:        0.000                  0.016                  0.008
 Raman Active:       YES                    YES                    YES
               X      Y      Z        X      Y      Z        X      Y      Z
 C         -0.000 -0.001  0.001   -0.000  0.008 -0.222    0.000 -0.215 -0.009
 C         -0.000  0.002 -0.104    0.001  0.006 -0.179   -0.084 -0.162 -0.007
 Cl        -0.000  0.004 -0.198    0.002  0.010 -0.324   -0.191 -0.224 -0.010
 C         -0.001  0.002 -0.115    0.002  0.000 -0.002   -0.087 -0.059 -0.002
 Cl        -0.001  0.005 -0.262    0.004 -0.003  0.094   -0.205  0.009  0.002
 C         -0.000 -0.000  0.000    0.001 -0.003  0.119    0.001 -0.008  0.001
 Cl        -0.000 -0.001 -0.001    0.002 -0.013  0.448    0.002  0.129  0.007
 C          0.000 -0.003  0.116   -0.001  0.000 -0.003    0.089 -0.060 -0.002
 Cl         0.001 -0.006  0.262   -0.003 -0.003  0.094    0.207  0.007  0.003
 C          0.000 -0.003  0.105   -0.001  0.006 -0.180    0.085 -0.163 -0.007
 Cl         0.001 -0.005  0.199   -0.003  0.010 -0.324    0.191 -0.226 -0.011
 C         -0.000 -0.001  0.001   -0.000  0.007 -0.165    0.000 -0.238 -0.009
 C         -0.000  0.186  0.008   -0.110  0.005 -0.101    0.001 -0.148 -0.006
 H          0.000  0.334  0.015   -0.200  0.007 -0.152    0.001 -0.203 -0.008
 C         -0.000  0.187  0.007   -0.111  0.000  0.033   -0.001  0.085  0.003
 Cl         0.001  0.432  0.015   -0.264 -0.003  0.120   -0.001  0.290  0.010
 C         -0.000  0.001 -0.001   -0.001 -0.003  0.100   -0.002  0.213  0.008
 H         -0.000  0.001 -0.002   -0.002 -0.007  0.200   -0.003  0.419  0.016
 C         -0.001 -0.186 -0.008    0.109 -0.002  0.034   -0.001  0.087  0.003
 Cl        -0.000 -0.429 -0.017    0.262 -0.008  0.123   -0.003  0.294  0.010
 C         -0.001 -0.187 -0.007    0.109  0.004 -0.100   -0.000 -0.146 -0.006
 H         -0.000 -0.336 -0.013    0.200  0.004 -0.151   -0.001 -0.199 -0.007
 TransDip   0.000 -0.000  0.000    0.000  0.000 -0.004   -0.000 -0.003 -0.000

 Mode:                 4                      5                      6
 Frequency:        67.38                  77.79                 105.73
 Force Cnst:      0.0913                 0.1014                 0.1328
 Red. Mass:      34.1358                28.4282                20.1700
 IR Active:          YES                    YES                    YES
 IR Intens:        0.000                  0.018                  0.053
 Raman Active:       YES                    YES                    YES
               X      Y      Z        X      Y      Z        X      Y      Z
 C         -0.000  0.000 -0.001    0.000 -0.004  0.163   -0.000  0.003 -0.226
 C          0.000 -0.002  0.106   -0.000 -0.001  0.048   -0.000  0.000 -0.082
 Cl         0.002 -0.011  0.512   -0.001 -0.000  0.023    0.001 -0.010  0.371
 C         -0.000  0.002 -0.082   -0.001  0.002 -0.050   -0.000  0.001 -0.075
 Cl        -0.001  0.009 -0.466   -0.002  0.010 -0.462   -0.001  0.001 -0.075
 C         -0.000 -0.000 -0.001    0.000 -0.001  0.085    0.000  0.001 -0.060
 Cl        -0.000 -0.001 -0.000    0.002 -0.010  0.522    0.001 -0.004  0.154
 C         -0.000 -0.002  0.081    0.000  0.002 -0.049    0.001  0.001 -0.075
 Cl         0.002 -0.009  0.467   -0.002  0.010 -0.460    0.001  0.001 -0.076
 C         -0.001  0.003 -0.107    0.000 -0.001  0.048    0.001  0.000 -0.082
 Cl        -0.002  0.011 -0.511    0.000 -0.000  0.023    0.003 -0.009  0.372
 C         -0.000  0.001 -0.000    0.000 -0.005  0.185   -0.000  0.006 -0.279
 C         -0.000  0.003 -0.000    0.059 -0.004  0.153   -0.072  0.004 -0.247
 H          0.000  0.005 -0.000    0.110 -0.003  0.182   -0.133  0.002 -0.282
 C          0.000 -0.010 -0.001    0.063 -0.002  0.075   -0.082  0.005 -0.150
 Cl        -0.000 -0.046 -0.002    0.174 -0.001  0.015   -0.257  0.004 -0.062
 C          0.000 -0.000  0.000    0.001 -0.002  0.036   -0.001  0.006 -0.099
 H          0.000 -0.001  0.000    0.001 -0.001 -0.021   -0.002  0.006 -0.026
 C          0.000  0.011  0.000   -0.062 -0.003  0.074    0.080  0.006 -0.149
 Cl         0.000  0.045  0.002   -0.172 -0.000  0.014    0.253  0.003 -0.060
 C          0.000 -0.001 -0.000   -0.059 -0.005  0.152    0.071  0.008 -0.247
 H          0.001 -0.003 -0.001   -0.110 -0.005  0.181    0.132  0.008 -0.281
 TransDip  -0.000  0.000  0.000   -0.000 -0.000  0.004   -0.000 -0.000 -0.007

 Mode:                 7                      8                      9
 Frequency:       142.48                 163.78                 195.89
 Force Cnst:      0.3451                 0.1475                 0.3144
 Red. Mass:      28.8505                 9.3312                13.9060
 IR Active:          YES                    YES                    YES
 IR Intens:        0.021                  0.131                  0.013
 Raman Active:       YES                    YES                    YES
               X      Y      Z        X      Y      Z        X      Y      Z
 C         -0.007 -0.002 -0.001   -0.000 -0.034 -0.002    0.001 -0.004  0.201
 C         -0.092  0.014  0.001   -0.001 -0.036 -0.002    0.001 -0.007  0.324
 Cl        -0.255 -0.075 -0.001   -0.025 -0.053 -0.002   -0.003 -0.000 -0.063
 C         -0.110  0.022  0.002   -0.006 -0.022 -0.002    0.002 -0.008  0.427
 Cl        -0.204  0.068  0.001   -0.038 -0.008  0.000   -0.000  0.003 -0.125
 C         -0.128 -0.001  0.001    0.001 -0.017 -0.002    0.002 -0.010  0.463
 Cl        -0.139  0.000 -0.000    0.001  0.006  0.000   -0.001  0.001 -0.120
 C         -0.109 -0.024  0.001    0.007 -0.022 -0.002    0.002 -0.009  0.426
 Cl        -0.201 -0.068 -0.002    0.041 -0.007  0.000   -0.002  0.001 -0.124
 C         -0.092 -0.018  0.000    0.002 -0.036 -0.002    0.001 -0.007  0.322
 Cl        -0.249  0.070  0.002    0.027 -0.054 -0.001    0.004 -0.001 -0.064
 C          0.077  0.003 -0.003   -0.000  0.080  0.003    0.002  0.003 -0.069
 C          0.134  0.001  0.004   -0.000  0.137  0.005    0.016 -0.014 -0.097
 H          0.155 -0.003  0.017    0.001 -0.035 -0.002    0.022 -0.028 -0.095
 C          0.155  0.004 -0.011   -0.001  0.311  0.011    0.002 -0.004 -0.089
 Cl         0.472  0.006 -0.182   -0.002 -0.179 -0.005   -0.145  0.005 -0.027
 C          0.132  0.008 -0.001   -0.003  0.535  0.020    0.003  0.005 -0.083
 H          0.131  0.007 -0.000   -0.003  0.629  0.023    0.003  0.007 -0.086
 C          0.157  0.007  0.008   -0.002  0.309  0.011    0.002  0.013 -0.089
 Cl         0.477 -0.009  0.184   -0.002 -0.179 -0.008    0.141 -0.003 -0.031
 C          0.135  0.007 -0.009   -0.001  0.134  0.005   -0.012  0.022 -0.095
 H          0.157  0.006 -0.023   -0.001 -0.041 -0.002   -0.017  0.037 -0.093
 TransDip  -0.005  0.000 -0.000    0.000  0.012 -0.000    0.000  0.000 -0.004

 Mode:                10                     11                     12
 Frequency:       203.39                 212.89                 219.43
 Force Cnst:      0.1097                 0.5282                 0.8536
 Red. Mass:       4.4997                19.7797                30.0891
 IR Active:          YES                    YES                    YES
 IR Intens:        0.001                  0.179                  0.154
 Raman Active:       YES                    YES                    YES
               X      Y      Z        X      Y      Z        X      Y      Z
 C         -0.001 -0.000  0.002   -0.153 -0.002  0.002    0.005 -0.111 -0.001
 C         -0.001  0.000 -0.010   -0.099  0.009  0.003    0.013 -0.137  0.001
 Cl         0.002  0.002 -0.003    0.246  0.223  0.004    0.423  0.053 -0.001
 C         -0.001 -0.000 -0.003   -0.101 -0.029  0.004   -0.034 -0.185  0.002
 Cl        -0.002  0.000  0.002    0.054 -0.135 -0.004   -0.175 -0.142 -0.004
 C         -0.001 -0.000  0.009   -0.115 -0.002  0.004    0.007 -0.126  0.003
 Cl        -0.001 -0.000 -0.002   -0.144  0.012  0.000    0.013  0.591  0.012
 C         -0.001 -0.000  0.018   -0.098  0.022  0.004    0.042 -0.187  0.000
 Cl        -0.002 -0.000 -0.007    0.064  0.129  0.001    0.130 -0.177 -0.005
 C         -0.001 -0.000  0.020   -0.099 -0.013  0.002   -0.004 -0.134  0.000
 Cl         0.002 -0.002  0.002    0.223 -0.220 -0.006   -0.413  0.062  0.002
 C         -0.001  0.000 -0.002   -0.179 -0.005 -0.001    0.007 -0.083 -0.004
 C         -0.001  0.336  0.011   -0.217 -0.013  0.027    0.010 -0.071 -0.005
 H         -0.001  0.598  0.023   -0.238 -0.021  0.015    0.012 -0.111 -0.006
 C         -0.001  0.150  0.004   -0.221 -0.004 -0.006    0.010 -0.008 -0.001
 Cl        -0.001 -0.086 -0.004    0.132  0.011 -0.249   -0.006 -0.006  0.010
 C          0.000 -0.002 -0.002   -0.273  0.005 -0.002    0.011  0.045  0.001
 H          0.000 -0.003 -0.002   -0.276  0.010 -0.001    0.011  0.107  0.003
 C          0.001 -0.151 -0.008   -0.221  0.003  0.004    0.009 -0.009 -0.001
 Cl         0.004  0.087  0.003    0.132 -0.011  0.250   -0.002 -0.005 -0.010
 C          0.001 -0.335 -0.015   -0.218  0.002 -0.030    0.009 -0.072 -0.002
 H          0.003 -0.596 -0.027   -0.239  0.004 -0.019    0.010 -0.114 -0.004
 TransDip  -0.001 -0.000 -0.000   -0.014  0.000 -0.000    0.000  0.013  0.000

 Mode:                13                     14                     15
 Frequency:       221.32                 234.77                 251.65
 Force Cnst:      0.9764                 0.9257                 0.1876
 Red. Mass:      33.8338                28.5054                 5.0272
 IR Active:          YES                    YES                    YES
 IR Intens:        0.059                  0.022                  0.088
 Raman Active:       YES                    YES                    YES
               X      Y      Z        X      Y      Z        X      Y      Z
 C         -0.013 -0.005  0.001   -0.000  0.028 -0.002   -0.001 -0.010  0.001
 C         -0.054  0.029  0.004   -0.027  0.071 -0.001    0.018 -0.037 -0.000
 Cl        -0.324 -0.119 -0.003   -0.235 -0.031  0.001   -0.033 -0.080 -0.002
 C         -0.043  0.010  0.005   -0.014  0.040 -0.001    0.004 -0.036 -0.002
 Cl         0.482 -0.307 -0.009    0.441 -0.206 -0.005   -0.016 -0.038 -0.001
 C         -0.120 -0.006  0.003    0.000  0.038 -0.001   -0.003 -0.034 -0.003
 Cl        -0.135  0.024  0.001    0.002  0.456  0.010   -0.004  0.071  0.002
 C         -0.040 -0.027  0.001    0.015  0.040 -0.000   -0.008 -0.036 -0.003
 Cl         0.505  0.290  0.003   -0.437 -0.199 -0.002    0.015 -0.035 -0.000
 C         -0.057 -0.042  0.000    0.028  0.071 -0.000   -0.022 -0.038 -0.002
 Cl        -0.362  0.126  0.004    0.231 -0.031 -0.001    0.038 -0.088 -0.002
 C         -0.030  0.000 -0.000   -0.001 -0.089 -0.003    0.000  0.204  0.008
 C         -0.040  0.012  0.006   -0.002 -0.124 -0.004    0.001  0.296  0.011
 H         -0.046  0.021  0.003   -0.003 -0.180 -0.007    0.002  0.424  0.017
 C         -0.041  0.004 -0.000   -0.003 -0.005  0.001    0.002  0.042  0.001
 Cl         0.016 -0.001 -0.042    0.002 -0.005 -0.002   -0.002  0.004  0.002
 C         -0.051 -0.004 -0.001   -0.004  0.129  0.006    0.004 -0.242 -0.011
 H         -0.052 -0.008 -0.001   -0.005  0.275  0.012    0.006 -0.568 -0.024
 C         -0.041 -0.005 -0.001   -0.002 -0.005  0.001    0.002  0.043  0.000
 Cl         0.017  0.001  0.042   -0.001 -0.006  0.003    0.002  0.004 -0.003
 C         -0.040 -0.008 -0.007   -0.001 -0.125 -0.004    0.001  0.298  0.011
 H         -0.046 -0.016 -0.004   -0.001 -0.181 -0.007   -0.000  0.427  0.017
 TransDip   0.008  0.001 -0.000   -0.000 -0.005 -0.000    0.000  0.009  0.000

 Mode:                16                     17                     18
 Frequency:       260.08                 322.79                 337.34
 Force Cnst:      0.6662                 1.7170                 0.8378
 Red. Mass:      16.7151                27.9698                12.4945
 IR Active:          YES                    YES                    YES
 IR Intens:        0.175                  0.043                  0.000
 Raman Active:       YES                    YES                    YES
               X      Y      Z        X      Y      Z        X      Y      Z
 C         -0.001 -0.000 -0.000    0.000  0.120  0.001   -0.001  0.000 -0.021
 C          0.107 -0.074  0.000   -0.177  0.170  0.010    0.002 -0.013  0.479
 Cl        -0.051 -0.212 -0.005   -0.230  0.356  0.007    0.004 -0.004 -0.076
 C          0.145 -0.030  0.003   -0.175 -0.169  0.003    0.002 -0.012  0.503
 Cl        -0.005  0.088  0.001   -0.230 -0.343 -0.007   -0.002 -0.002 -0.078
 C          0.244 -0.002  0.004   -0.000 -0.128 -0.002    0.000  0.001  0.019
 Cl         0.342  0.000 -0.003    0.000 -0.057 -0.001    0.000 -0.000 -0.003
 C          0.144  0.026  0.004    0.173 -0.171 -0.011   -0.004  0.014 -0.485
 Cl        -0.003 -0.089 -0.002    0.227 -0.347 -0.007   -0.005  0.007  0.075
 C          0.105  0.070  0.002    0.179  0.168 -0.005   -0.002  0.012 -0.500
 Cl        -0.048  0.207  0.004    0.233  0.354  0.008    0.002  0.000  0.080
 C         -0.116  0.009 -0.000   -0.000  0.009  0.000   -0.000  0.000 -0.009
 C         -0.217  0.016  0.036   -0.001  0.052  0.002   -0.006  0.021 -0.002
 H         -0.268  0.027  0.007   -0.001  0.081  0.003   -0.013  0.047 -0.005
 C         -0.240  0.003 -0.001   -0.001  0.020  0.001   -0.005  0.013  0.006
 Cl        -0.003  0.007 -0.214    0.000 -0.003 -0.000    0.007 -0.003  0.002
 C         -0.296 -0.011 -0.001   -0.000 -0.024 -0.001    0.001  0.000  0.008
 H         -0.298 -0.026 -0.002    0.000 -0.079 -0.002    0.001  0.002  0.014
 C         -0.240  0.000  0.000    0.000  0.020  0.001    0.007 -0.015  0.005
 Cl        -0.007 -0.007  0.214   -0.000 -0.003 -0.000   -0.006  0.003 -0.000
 C         -0.217  0.010 -0.037    0.000  0.051  0.002    0.008 -0.024 -0.003
 H         -0.267  0.012 -0.008    0.000  0.080  0.003    0.015 -0.050 -0.008
 TransDip  -0.013  0.000 -0.000   -0.000 -0.007 -0.000   -0.000  0.000 -0.001

 Mode:                19                     20                     21
 Frequency:       338.45                 349.12                 377.82
 Force Cnst:      0.6744                 2.1503                 2.7422
 Red. Mass:       9.9920                29.9429                32.6044
 IR Active:          YES                    YES                    YES
 IR Intens:        0.230                  0.001                  0.148
 Raman Active:       YES                    YES                    YES
               X      Y      Z        X      Y      Z        X      Y      Z
 C         -0.001 -0.009  0.425   -0.111  0.001 -0.005   -0.072  0.000 -0.003
 C         -0.000 -0.006  0.241   -0.043 -0.161 -0.022   -0.118  0.103  0.003
 Cl        -0.000  0.001 -0.038    0.133 -0.249 -0.003   -0.242  0.421  0.010
 C         -0.001  0.002 -0.169   -0.090 -0.224 -0.018   -0.029 -0.053  0.004
 Cl        -0.001 -0.003  0.028   -0.235 -0.490 -0.007   -0.064 -0.140 -0.003
 C         -0.000  0.008 -0.386    0.077 -0.001  0.004    0.195 -0.001  0.003
 Cl         0.004 -0.001  0.058    0.132 -0.000 -0.001    0.602 -0.003 -0.003
 C         -0.001  0.006 -0.207   -0.087  0.224  0.023   -0.029  0.054  0.000
 Cl        -0.001  0.002  0.034   -0.229  0.491  0.008   -0.063  0.141  0.003
 C          0.000 -0.003  0.204   -0.041  0.162  0.016   -0.119 -0.102 -0.005
 Cl         0.000  0.002 -0.032    0.136  0.249  0.003   -0.246 -0.419 -0.008
 C         -0.001 -0.007  0.182   -0.028 -0.000 -0.002   -0.037 -0.000 -0.002
 C          0.140 -0.004  0.057    0.030 -0.003 -0.011   -0.010 -0.001  0.003
 H          0.284 -0.005  0.137    0.048 -0.005  0.001   -0.014 -0.003  0.002
 C          0.117  0.004 -0.113    0.050 -0.002  0.013    0.004 -0.001  0.025
 Cl        -0.144  0.000 -0.026    0.046 -0.003  0.089    0.046 -0.002  0.076
 C          0.000  0.010 -0.170    0.063  0.001  0.002   -0.005  0.000  0.002
 H          0.001  0.021 -0.296    0.064  0.004  0.004   -0.004  0.000  0.004
 C         -0.117  0.001 -0.114    0.054  0.000 -0.010    0.007  0.001 -0.023
 Cl         0.144  0.002 -0.024    0.044  0.004 -0.088    0.044  0.003 -0.076
 C         -0.141 -0.008  0.055    0.034 -0.001  0.009   -0.007  0.001 -0.004
 H         -0.286 -0.013  0.134    0.056 -0.001 -0.004   -0.007  0.001 -0.005
 TransDip   0.000 -0.000  0.015   -0.001 -0.000 -0.000   -0.012 -0.000 -0.000

 Mode:                22                     23                     24
 Frequency:       402.11                 432.71                 462.30
 Force Cnst:      1.2646                 0.9755                 0.8382
 Red. Mass:      13.2747                 8.8430                 6.6568
 IR Active:          YES                    YES                    YES
 IR Intens:        5.715                  5.431                  0.777
 Raman Active:       YES                    YES                    YES
               X      Y      Z        X      Y      Z        X      Y      Z
 C         -0.042 -0.000  0.000    0.000 -0.000 -0.019   -0.000 -0.002 -0.082
 C         -0.004 -0.013 -0.000   -0.000  0.000 -0.009   -0.003  0.004 -0.265
 Cl         0.019 -0.031 -0.001   -0.000  0.000  0.001    0.000  0.001  0.018
 C          0.005  0.013  0.000   -0.000  0.000 -0.000   -0.002  0.001  0.009
 Cl         0.033  0.053  0.001    0.000 -0.000 -0.000    0.001  0.001  0.000
 C         -0.005  0.000  0.000   -0.000  0.000 -0.002    0.001 -0.005  0.291
 Cl        -0.018  0.000  0.000   -0.000 -0.000  0.000    0.000  0.000 -0.030
 C          0.005 -0.013 -0.000    0.000  0.000 -0.000    0.002  0.001  0.009
 Cl         0.033 -0.053 -0.001   -0.000  0.000 -0.000   -0.001  0.001  0.000
 C         -0.003  0.013  0.000    0.000 -0.000 -0.009    0.001  0.004 -0.264
 Cl         0.019  0.031  0.001    0.000  0.000  0.001   -0.000  0.001  0.019
 C         -0.072 -0.001  0.001    0.001  0.005 -0.192   -0.001 -0.013  0.259
 C         -0.197 -0.006  0.116    0.193  0.011 -0.268    0.141 -0.006  0.171
 H         -0.357 -0.006  0.029    0.171  0.014 -0.281    0.347 -0.007  0.288
 C         -0.179 -0.006  0.184    0.216  0.005 -0.087    0.140  0.004 -0.081
 Cl         0.182 -0.010  0.285    0.076 -0.007  0.211   -0.073 -0.000 -0.003
 C         -0.359 -0.002 -0.002    0.001  0.005 -0.194    0.002  0.005 -0.165
 H         -0.356 -0.003 -0.003    0.002  0.015 -0.530    0.002  0.008 -0.326
 C         -0.179  0.006 -0.186   -0.215  0.004 -0.089   -0.138  0.005 -0.081
 Cl         0.185  0.012 -0.284   -0.078 -0.008  0.210    0.073  0.000 -0.002
 C         -0.197  0.005 -0.116   -0.191  0.010 -0.269   -0.141 -0.006  0.170
 H         -0.360  0.005 -0.029   -0.168  0.013 -0.282   -0.348 -0.010  0.285
 TransDip  -0.077 -0.000 -0.000    0.000  0.003 -0.075   -0.000 -0.002  0.028

 Mode:                25                     26                     27
 Frequency:       541.64                 542.56                 595.21
 Force Cnst:      1.1710                 0.9145                 2.5202
 Red. Mass:       6.7749                 5.2725                12.0740
 IR Active:          YES                    YES                    YES
 IR Intens:        3.550                  0.003                  0.006
 Raman Active:       YES                    YES                    YES
               X      Y      Z        X      Y      Z        X      Y      Z
 C         -0.001  0.231  0.008   -0.000 -0.005 -0.001   -0.003 -0.002 -0.002
 C          0.154  0.099 -0.003   -0.004 -0.003  0.020   -0.003 -0.012  0.500
 Cl        -0.023 -0.051 -0.001    0.001  0.001 -0.002    0.001  0.001 -0.033
 C          0.126 -0.049 -0.005   -0.003  0.001 -0.017   -0.005  0.011 -0.494
 Cl        -0.048 -0.021 -0.000    0.001  0.001  0.001    0.001 -0.000  0.032
 C         -0.001 -0.114  0.005    0.000  0.003 -0.001   -0.001  0.001 -0.001
 Cl         0.001  0.026 -0.000   -0.000 -0.001  0.000    0.001 -0.000  0.000
 C         -0.129 -0.047 -0.001    0.003  0.001  0.018    0.001 -0.010  0.496
 Cl         0.048 -0.023 -0.001   -0.001  0.000 -0.001    0.000  0.000 -0.033
 C         -0.156  0.102 -0.003    0.003 -0.002 -0.019   -0.002  0.010 -0.499
 Cl         0.024 -0.051 -0.001   -0.000  0.001  0.002    0.000 -0.000  0.033
 C         -0.001  0.438  0.018   -0.000 -0.010 -0.000   -0.003 -0.000  0.000
 C          0.001 -0.064 -0.003   -0.001  0.129  0.005    0.000 -0.008 -0.001
 H          0.001 -0.207 -0.010   -0.002  0.560  0.023    0.002 -0.032 -0.001
 C          0.003 -0.223 -0.009    0.002 -0.412 -0.016    0.000  0.036  0.000
 Cl         0.000  0.016  0.001    0.000  0.030  0.002    0.000 -0.003  0.000
 C         -0.001  0.144  0.005   -0.001 -0.003  0.001    0.002  0.001 -0.000
 H         -0.004  0.634  0.022   -0.000 -0.014  0.001    0.002  0.004 -0.001
 C         -0.001 -0.200 -0.008   -0.002  0.421  0.016    0.000 -0.039 -0.001
 Cl         0.000  0.014  0.001    0.000 -0.031 -0.002    0.000  0.003 -0.000
 C         -0.001 -0.072 -0.004    0.001 -0.126 -0.005   -0.000  0.010  0.002
 H          0.000 -0.238 -0.011    0.003 -0.549 -0.023    0.001  0.036  0.002
 TransDip  -0.002  0.060  0.002   -0.001 -0.002  0.000   -0.002  0.001  0.000

 Mode:                28                     29                     30
 Frequency:       603.33                 637.63                 653.52
 Force Cnst:      2.7085                 2.5202                 2.1833
 Red. Mass:      12.6290                10.5208                 8.6764
 IR Active:          YES                    YES                    YES
 IR Intens:       55.345                  0.077                 27.090
 Raman Active:       YES                    YES                    YES
               X      Y      Z        X      Y      Z        X      Y      Z
 C          0.435  0.001 -0.001    0.000 -0.012  0.411    0.001 -0.073 -0.002
 C          0.310  0.087  0.005   -0.003 -0.002 -0.011   -0.195  0.008 -0.002
 Cl        -0.068  0.073  0.002    0.000  0.000  0.006    0.061 -0.056 -0.001
 C          0.247  0.003 -0.005   -0.004  0.009 -0.397   -0.226  0.249  0.008
 Cl        -0.096 -0.101 -0.002    0.001 -0.000  0.021   -0.005 -0.090 -0.002
 C          0.146 -0.003 -0.001    0.002 -0.010  0.566    0.003  0.400  0.007
 Cl        -0.167  0.001  0.001   -0.000  0.000 -0.030   -0.001 -0.048 -0.001
 C          0.242 -0.008  0.003    0.001  0.009 -0.394    0.230  0.247  0.004
 Cl        -0.094  0.102  0.002   -0.001 -0.000  0.021    0.004 -0.090 -0.002
 C          0.304 -0.087 -0.006    0.003 -0.002 -0.014    0.197  0.005  0.001
 Cl        -0.068 -0.073 -0.001   -0.000  0.000  0.006   -0.062 -0.056 -0.001
 C          0.325  0.002  0.002    0.001 -0.001 -0.095    0.001  0.162  0.006
 C          0.017 -0.004  0.141   -0.029  0.005 -0.115   -0.000  0.082  0.002
 H         -0.183 -0.001  0.024   -0.148  0.010 -0.184   -0.002  0.103  0.002
 C         -0.058 -0.005  0.114   -0.047  0.000  0.046    0.001 -0.193 -0.007
 Cl        -0.032  0.001 -0.035    0.009  0.000 -0.013   -0.000  0.006  0.000
 C         -0.252 -0.001 -0.001   -0.001 -0.005  0.093   -0.002  0.113  0.005
 H         -0.254 -0.001 -0.002   -0.001 -0.014  0.164   -0.005  0.590  0.024
 C         -0.057  0.004 -0.115    0.046  0.001  0.046    0.000 -0.193 -0.008
 Cl        -0.032 -0.001  0.035   -0.009  0.000 -0.013   -0.000  0.006  0.000
 C          0.018  0.005 -0.139    0.030  0.004 -0.116   -0.000  0.082  0.001
 H         -0.184  0.002 -0.024    0.150  0.007 -0.184    0.000  0.103  0.002
 TransDip   0.238 -0.001 -0.000    0.000 -0.001  0.009    0.001  0.167  0.004

 Mode:                31                     32                     33
 Frequency:       685.67                 728.34                 737.89
 Force Cnst:      1.1097                 0.9119                 3.4497
 Red. Mass:       4.0060                 2.9175                10.7535
 IR Active:          YES                    YES                    YES
 IR Intens:       12.549                 61.575                  3.839
 Raman Active:       YES                    YES                    YES
               X      Y      Z        X      Y      Z        X      Y      Z
 C          0.001  0.159  0.004   -0.001 -0.151  0.002    0.001 -0.008  0.582
 C          0.031  0.137  0.003   -0.063 -0.129 -0.007    0.001  0.012 -0.380
 Cl         0.024 -0.059 -0.001   -0.010  0.038  0.001    0.000 -0.002  0.014
 C          0.006  0.112  0.002   -0.057 -0.038  0.003    0.002 -0.004  0.251
 Cl        -0.030 -0.058 -0.001    0.022  0.026  0.000   -0.001 -0.001 -0.006
 C          0.000  0.118  0.002   -0.000 -0.006 -0.003   -0.002  0.004 -0.206
 Cl         0.000 -0.009 -0.000    0.000 -0.002 -0.000    0.000  0.000  0.004
 C         -0.006  0.112  0.003    0.057 -0.039  0.002   -0.002 -0.005  0.251
 Cl         0.030 -0.058 -0.001   -0.021  0.027  0.001    0.001 -0.001 -0.006
 C         -0.031  0.138  0.001    0.062 -0.130 -0.006   -0.003  0.011 -0.381
 Cl        -0.024 -0.059 -0.001    0.011  0.038  0.001   -0.000 -0.001  0.014
 C          0.000  0.045  0.003    0.001  0.271  0.010    0.002 -0.011 -0.058
 C          0.000 -0.117 -0.003    0.001 -0.041 -0.003    0.039  0.006 -0.122
 H          0.001 -0.417 -0.016   -0.001 -0.623 -0.029   -0.088  0.036 -0.196
 C         -0.001  0.191  0.007   -0.000  0.043  0.003    0.010 -0.004  0.105
 Cl         0.000 -0.003  0.000   -0.000  0.004 -0.000   -0.008  0.001 -0.035
 C          0.001 -0.118 -0.006   -0.001 -0.048 -0.000   -0.002 -0.004  0.143
 H          0.004 -0.643 -0.026    0.001 -0.245 -0.008   -0.002 -0.001  0.157
 C         -0.001  0.191  0.006   -0.000  0.043  0.002   -0.010 -0.005  0.103
 Cl        -0.000 -0.003  0.000   -0.000  0.004 -0.000    0.008  0.001 -0.035
 C          0.001 -0.117 -0.004    0.000 -0.040 -0.004   -0.037  0.006 -0.125
 H          0.001 -0.417 -0.016    0.005 -0.623 -0.029    0.090  0.034 -0.196
 TransDip   0.001  0.113  0.000   -0.002 -0.251 -0.007    0.001  0.002  0.063

 Mode:                34                     35                     36
 Frequency:       772.18                 807.89                 868.80
 Force Cnst:      4.2326                 4.4020                 4.3326
 Red. Mass:      12.0484                11.4473                 9.7421
 IR Active:          YES                    YES                    YES
 IR Intens:        4.837                 94.740                  1.672
 Raman Active:       YES                    YES                    YES
               X      Y      Z        X      Y      Z        X      Y      Z
 C         -0.189  0.001  0.002    0.002  0.006 -0.230    0.001  0.196  0.005
 C          0.172 -0.153 -0.004    0.001  0.001  0.085   -0.268  0.288  0.006
 Cl        -0.051  0.056  0.001    0.000 -0.000 -0.004    0.040 -0.078 -0.002
 C          0.254 -0.141 -0.003   -0.000  0.003 -0.032   -0.266 -0.268 -0.004
 Cl        -0.012 -0.005 -0.000   -0.000 -0.000  0.000    0.041  0.079  0.001
 C          0.401 -0.002 -0.002   -0.002 -0.000  0.019   -0.001 -0.224 -0.005
 Cl        -0.157  0.001  0.001    0.001  0.000  0.000   -0.000 -0.005 -0.000
 C          0.255  0.139  0.002   -0.003  0.001 -0.032    0.264 -0.271 -0.006
 Cl        -0.012  0.005  0.000    0.000 -0.000  0.000   -0.040  0.079  0.002
 C          0.173  0.151  0.002   -0.002 -0.001  0.085    0.271  0.285  0.005
 Cl        -0.052 -0.056 -0.001    0.000  0.000 -0.004   -0.041 -0.078 -0.002
 C         -0.388  0.001 -0.002    0.002  0.001 -0.027    0.000 -0.035 -0.001
 C         -0.131  0.005 -0.203    0.293  0.007 -0.112    0.000  0.065  0.003
 H          0.062  0.005 -0.092    0.178 -0.005 -0.177   -0.000 -0.345 -0.015
 C         -0.050  0.007 -0.175    0.265 -0.014  0.397    0.001 -0.037 -0.001
 Cl         0.040 -0.001  0.044   -0.061  0.004 -0.122   -0.000  0.002  0.000
 C          0.249  0.001  0.003   -0.002 -0.012  0.333   -0.001  0.037  0.001
 H          0.251 -0.000  0.002   -0.000 -0.011 -0.039    0.001 -0.163 -0.008
 C         -0.054 -0.007  0.180   -0.268 -0.017  0.394    0.000 -0.038 -0.002
 Cl         0.042  0.002 -0.045    0.061  0.005 -0.122   -0.000  0.003  0.000
 C         -0.136 -0.007  0.199   -0.291  0.005 -0.116   -0.000  0.066  0.003
 H          0.060 -0.018  0.089   -0.177 -0.002 -0.180    0.003 -0.353 -0.015
 TransDip   0.070 -0.001  0.001   -0.003 -0.012  0.311    0.001 -0.041 -0.001

 Mode:                37                     38                     39
 Frequency:       882.92                 892.98                 893.79
 Force Cnst:      0.8366                 0.6502                 0.7019
 Red. Mass:       1.8215                 1.3839                 1.4912
 IR Active:          YES                    YES                    YES
 IR Intens:       15.989                  0.036                  0.271
 Raman Active:       YES                    YES                    YES
               X      Y      Z        X      Y      Z        X      Y      Z
 C         -0.000  0.006 -0.001   -0.001 -0.000  0.000   -0.000 -0.002 -0.001
 C         -0.032  0.002  0.000   -0.006 -0.004  0.001   -0.024 -0.013 -0.000
 Cl         0.003 -0.003 -0.000    0.000  0.000 -0.000    0.001 -0.000  0.000
 C         -0.035 -0.026 -0.001   -0.006 -0.005 -0.000   -0.027 -0.017 -0.000
 Cl         0.005  0.008  0.000    0.001  0.001 -0.000    0.004  0.005  0.000
 C          0.000 -0.011 -0.000    0.002 -0.000  0.000    0.000 -0.001 -0.000
 Cl        -0.000 -0.001 -0.000   -0.000 -0.000 -0.000   -0.000 -0.001 -0.000
 C          0.034 -0.025 -0.001    0.006 -0.002  0.000    0.026 -0.017 -0.000
 Cl        -0.005  0.008  0.000   -0.001  0.001  0.000   -0.004  0.005  0.000
 C          0.032  0.002  0.000    0.005 -0.002 -0.001    0.023 -0.013  0.000
 Cl        -0.003 -0.003 -0.000   -0.000 -0.000  0.000   -0.001 -0.000 -0.000
 C          0.000  0.087  0.003    0.000  0.019  0.000    0.000  0.091  0.004
 C          0.001 -0.087 -0.004   -0.000  0.100  0.004    0.001 -0.125 -0.005
 H         -0.000  0.368  0.015    0.000 -0.571 -0.024   -0.001  0.662  0.028
 C         -0.000  0.092  0.005    0.000 -0.040 -0.001    0.000  0.006  0.000
 Cl        -0.000 -0.006 -0.001   -0.000  0.003  0.000   -0.000  0.000 -0.000
 C          0.001 -0.163 -0.005    0.000  0.026  0.001   -0.001  0.108  0.005
 H         -0.005  0.798  0.032    0.001 -0.153 -0.006    0.004 -0.636 -0.025
 C         -0.001  0.094  0.004    0.001  0.036  0.001    0.000 -0.013 -0.000
 Cl         0.000 -0.006 -0.000   -0.000 -0.003  0.000   -0.000  0.002  0.000
 C         -0.000 -0.091 -0.004    0.001 -0.141 -0.006    0.000 -0.067 -0.003
 H         -0.003  0.391  0.015   -0.005  0.784  0.033   -0.002  0.334  0.013
 TransDip  -0.001  0.128  0.008    0.001 -0.006  0.000   -0.000 -0.017  0.002

 Mode:                40                     41                     42
 Frequency:       915.35                1011.76                1086.55
 Force Cnst:      5.3523                 3.8037                 5.1671
 Red. Mass:      10.8421                 6.3068                 7.4284
 IR Active:          YES                    YES                    YES
 IR Intens:       28.505                  0.011                 30.932
 Raman Active:       YES                    YES                    YES
               X      Y      Z        X      Y      Z        X      Y      Z
 C         -0.278  0.001 -0.001    0.004 -0.000 -0.000    0.249 -0.001 -0.000
 C         -0.124 -0.226 -0.004   -0.017  0.000  0.000   -0.138  0.232  0.005
 Cl        -0.016  0.026  0.001    0.000  0.000  0.000    0.013 -0.023 -0.001
 C         -0.045 -0.291 -0.006   -0.015 -0.031 -0.001   -0.154 -0.252 -0.005
 Cl         0.036  0.048  0.001    0.003  0.004  0.000    0.016  0.026  0.000
 C          0.381 -0.002 -0.002    0.035 -0.000 -0.000    0.276 -0.001 -0.001
 Cl        -0.072  0.000  0.000   -0.004  0.000  0.000   -0.027  0.000  0.000
 C         -0.044  0.293  0.006   -0.014  0.031  0.001   -0.151  0.253  0.006
 Cl         0.035 -0.048 -0.001    0.003 -0.004 -0.000    0.015 -0.026 -0.001
 C         -0.123  0.227  0.005   -0.017  0.000  0.000   -0.140 -0.230 -0.005
 Cl        -0.016 -0.026 -0.001    0.000 -0.000 -0.000    0.013  0.022  0.000
 C          0.138 -0.004  0.000    0.067 -0.000  0.000    0.179  0.000  0.001
 C          0.168 -0.007  0.169   -0.180 -0.015  0.363   -0.040  0.005 -0.120
 H          0.144  0.004  0.165   -0.140 -0.017  0.406   -0.340  0.014 -0.309
 C          0.132 -0.007  0.211   -0.028  0.002 -0.057   -0.097  0.004 -0.116
 Cl        -0.033  0.001 -0.038   -0.003  0.000 -0.002    0.013 -0.001  0.015
 C         -0.221 -0.002 -0.000    0.369  0.002  0.002    0.047  0.000  0.000
 H         -0.221  0.003 -0.001    0.385  0.003  0.002    0.043  0.001  0.001
 C          0.133  0.007 -0.209   -0.028 -0.003  0.057   -0.097 -0.005  0.115
 Cl        -0.034 -0.001  0.038   -0.003 -0.000  0.002    0.013  0.001 -0.015
 C          0.168  0.012 -0.168   -0.176  0.014 -0.365   -0.042 -0.004  0.120
 H          0.146 -0.016 -0.166   -0.136  0.015 -0.408   -0.344 -0.018  0.306
 TransDip   0.171 -0.000  0.000   -0.003 -0.000 -0.001   -0.178  0.001  0.000

 Mode:                43                     44                     45
 Frequency:      1119.67                1130.27                1165.54
 Force Cnst:      1.0950                 1.3736                 7.6937
 Red. Mass:       1.4825                 1.8249                 9.6124
 IR Active:          YES                    YES                    YES
 IR Intens:       15.154                 14.344                 21.526
 Raman Active:       YES                    YES                    YES
               X      Y      Z        X      Y      Z        X      Y      Z
 C         -0.000  0.000 -0.016    0.010  0.000 -0.001   -0.109  0.001  0.000
 C          0.000 -0.000  0.002   -0.010  0.033  0.001   -0.119  0.404  0.009
 Cl        -0.000  0.000 -0.000    0.002 -0.003 -0.000    0.021 -0.041 -0.001
 C          0.000  0.000  0.000   -0.001 -0.005 -0.000    0.114  0.134  0.003
 Cl        -0.000 -0.000 -0.000   -0.000 -0.000 -0.000   -0.017 -0.023 -0.000
 C         -0.001 -0.000 -0.000    0.023 -0.000 -0.000    0.287 -0.001 -0.001
 Cl         0.000  0.000  0.000   -0.003  0.000  0.000   -0.035  0.000  0.000
 C          0.000 -0.000  0.000   -0.001  0.005  0.000    0.112 -0.135 -0.003
 Cl         0.000 -0.000 -0.000   -0.000  0.000  0.000   -0.016  0.023  0.001
 C          0.000  0.001  0.002   -0.010 -0.033 -0.001   -0.123 -0.404 -0.008
 Cl        -0.000 -0.000 -0.000    0.002  0.003  0.000    0.021  0.041  0.001
 C          0.000 -0.001  0.026   -0.019  0.000  0.001   -0.322 -0.000 -0.002
 C          0.079  0.002 -0.042    0.058 -0.001  0.047   -0.015 -0.002  0.046
 H          0.357 -0.005  0.108    0.591 -0.015  0.347    0.257 -0.009  0.224
 C         -0.052  0.003 -0.071   -0.059  0.005 -0.143    0.142 -0.008  0.219
 Cl         0.005 -0.000  0.006    0.006 -0.001  0.015   -0.013  0.001 -0.022
 C          0.003 -0.004  0.092   -0.110 -0.001  0.002    0.009  0.000 -0.000
 H          0.000 -0.032  0.808   -0.126 -0.002  0.026    0.025 -0.000 -0.002
 C          0.056  0.003 -0.078   -0.056 -0.005  0.138    0.144  0.009 -0.217
 Cl        -0.006 -0.000  0.007    0.006  0.001 -0.015   -0.013 -0.001  0.021
 C         -0.081  0.001 -0.040    0.053  0.002 -0.049   -0.015  0.002 -0.046
 H         -0.387 -0.008  0.122    0.572  0.019 -0.335    0.261  0.011 -0.222
 TransDip   0.004  0.005 -0.125   -0.121 -0.000 -0.004    0.149  0.001  0.001

 Mode:                46                     47                     48
 Frequency:      1252.57                1264.86                1265.57
 Force Cnst:     11.0409                 1.5486                 6.2285
 Red. Mass:      11.9440                 1.6429                 6.6002
 IR Active:          YES                    YES                    YES
 IR Intens:        0.004                  0.457                 12.032
 Raman Active:       YES                    YES                    YES
               X      Y      Z        X      Y      Z        X      Y      Z
 C         -0.001  0.415  0.009   -0.008  0.001 -0.017   -0.206 -0.001  0.002
 C         -0.354 -0.188 -0.003   -0.008 -0.002  0.003   -0.159 -0.046 -0.001
 Cl        -0.000 -0.003 -0.000    0.000 -0.000 -0.000    0.008 -0.005 -0.000
 C          0.355 -0.206 -0.006    0.005  0.011  0.001    0.080  0.297  0.006
 Cl         0.001 -0.001  0.000   -0.000 -0.001 -0.000   -0.010 -0.025 -0.000
 C          0.003  0.406  0.009    0.010  0.001 -0.000    0.267 -0.004 -0.001
 Cl        -0.000  0.001  0.000   -0.001  0.000  0.000   -0.027  0.000  0.000
 C         -0.354 -0.205 -0.003    0.001 -0.012  0.001    0.080 -0.296 -0.006
 Cl        -0.001 -0.000 -0.000   -0.000  0.001 -0.000   -0.010  0.025  0.001
 C          0.351 -0.192 -0.005   -0.005  0.001  0.003   -0.161  0.049  0.001
 Cl         0.000 -0.003 -0.000    0.000  0.000 -0.000    0.008  0.005  0.000
 C          0.003 -0.027 -0.005    0.011 -0.006  0.135    0.290  0.000 -0.019
 C          0.002  0.009  0.001   -0.033  0.001 -0.017    0.054 -0.000  0.008
 H          0.010 -0.047  0.004   -0.507  0.010 -0.289   -0.328  0.010 -0.226
 C         -0.003  0.003  0.000    0.114  0.003 -0.066   -0.083  0.005 -0.138
 Cl         0.000 -0.000  0.000   -0.001 -0.000  0.001    0.005 -0.000  0.011
 C         -0.000 -0.002 -0.001   -0.001 -0.001  0.030   -0.025 -0.000 -0.004
 H         -0.000  0.002 -0.010   -0.003 -0.022  0.549   -0.038  0.004 -0.086
 C          0.002  0.002  0.003   -0.119  0.002 -0.056   -0.049 -0.006  0.155
 Cl         0.000 -0.000 -0.000    0.001  0.000  0.000    0.005  0.000 -0.011
 C         -0.001  0.009  0.001    0.036  0.001 -0.017    0.045  0.001 -0.004
 H         -0.018 -0.048  0.009    0.479  0.015 -0.264   -0.484 -0.017  0.307
 TransDip  -0.000  0.002  0.000    0.008  0.001  0.020    0.111 -0.002 -0.003

 Mode:                49                     50                     51
 Frequency:      1318.02                1349.35                1384.34
 Force Cnst:      3.1496                12.8366                 7.3159
 Red. Mass:       3.0773                11.9660                 6.4793
 IR Active:          YES                    YES                    YES
 IR Intens:        0.082                185.458                147.977
 Raman Active:       YES                    YES                    YES
               X      Y      Z        X      Y      Z        X      Y      Z
 C         -0.000 -0.001 -0.005   -0.003  0.413  0.009    0.358  0.002  0.000
 C         -0.001  0.001  0.002    0.345 -0.221 -0.006   -0.041 -0.194 -0.004
 Cl         0.000 -0.000  0.000   -0.016  0.016  0.000    0.001  0.010  0.000
 C          0.001 -0.000  0.001   -0.353 -0.216 -0.004   -0.202  0.186  0.005
 Cl        -0.000 -0.000 -0.000    0.018  0.018  0.000    0.004 -0.007 -0.000
 C         -0.001 -0.001 -0.000   -0.002  0.363  0.008    0.272  0.003 -0.001
 Cl         0.000  0.000  0.000    0.000 -0.012 -0.000   -0.013 -0.000  0.000
 C         -0.001  0.001  0.001    0.356 -0.214 -0.006   -0.200 -0.188 -0.003
 Cl         0.000 -0.000 -0.000   -0.017  0.018  0.000    0.004  0.007  0.000
 C          0.001  0.000  0.002   -0.345 -0.222 -0.004   -0.043  0.191  0.004
 Cl        -0.000 -0.000  0.000    0.016  0.016  0.000    0.001 -0.010 -0.000
 C         -0.001 -0.006  0.142    0.002 -0.080 -0.004   -0.097  0.000 -0.001
 C         -0.181  0.004 -0.113   -0.002  0.012  0.001   -0.066  0.003 -0.065
 H          0.453 -0.011  0.249    0.001 -0.063  0.000    0.443 -0.010  0.229
 C          0.100  0.003 -0.064    0.004  0.004 -0.003   -0.032 -0.005  0.124
 Cl         0.003  0.000 -0.001   -0.000 -0.000  0.000    0.000  0.000 -0.006
 C         -0.001 -0.009  0.220   -0.001 -0.003  0.002    0.074  0.000  0.001
 H          0.002  0.021 -0.528   -0.001  0.001  0.008    0.091  0.000 -0.000
 C         -0.100  0.002 -0.065   -0.005  0.003  0.000   -0.032  0.005 -0.125
 Cl        -0.003  0.000 -0.001    0.000 -0.000 -0.000    0.000 -0.000  0.006
 C          0.182  0.005 -0.112    0.004  0.013  0.000   -0.066 -0.003  0.064
 H         -0.453 -0.011  0.244   -0.010 -0.063  0.006    0.443  0.012 -0.222
 TransDip  -0.001  0.003  0.009   -0.006 -0.436 -0.009    0.390 -0.006 -0.001

 Mode:                52                     53                     54
 Frequency:      1434.83                1465.57                1533.45
 Force Cnst:      3.6801                 5.2426                16.5830
 Red. Mass:       3.0339                 4.1427                11.9694
 IR Active:          YES                    YES                    YES
 IR Intens:       50.449                  0.082                  0.016
 Raman Active:       YES                    YES                    YES
               X      Y      Z        X      Y      Z        X      Y      Z
 C         -0.001  0.002 -0.035   -0.116  0.001  0.000   -0.001 -0.512 -0.011
 C          0.001  0.000  0.003   -0.041  0.021  0.001    0.129  0.302  0.006
 Cl        -0.000  0.000 -0.000    0.000 -0.002 -0.000   -0.003 -0.001 -0.000
 C         -0.000 -0.002  0.002    0.089 -0.033 -0.001    0.106 -0.326 -0.007
 Cl         0.000  0.000 -0.000   -0.001  0.001  0.000   -0.001  0.003  0.000
 C         -0.000  0.002 -0.001   -0.067 -0.001  0.000    0.001  0.530  0.012
 Cl         0.000 -0.000  0.000    0.002  0.000 -0.000   -0.000 -0.006 -0.000
 C          0.001 -0.001  0.002    0.089  0.033  0.000   -0.102 -0.323 -0.007
 Cl        -0.000  0.000 -0.000   -0.001 -0.001 -0.000    0.001  0.003  0.000
 C         -0.001 -0.000  0.003   -0.041 -0.021 -0.000   -0.133  0.305  0.007
 Cl         0.000  0.000 -0.000    0.000  0.002  0.000    0.003 -0.001 -0.000
 C          0.001 -0.010  0.249    0.229  0.000 -0.002    0.000  0.041  0.001
 C          0.125  0.004 -0.079   -0.023  0.005 -0.113   -0.002 -0.006 -0.001
 H         -0.249  0.012 -0.320    0.551 -0.006  0.195    0.003  0.038  0.004
 C         -0.177  0.001 -0.042   -0.197 -0.008  0.170    0.000 -0.003  0.002
 Cl         0.006 -0.000  0.004    0.004  0.000 -0.006   -0.000  0.000 -0.000
 C          0.001 -0.004  0.108    0.171  0.001 -0.001    0.000  0.002 -0.004
 H          0.004  0.027 -0.692    0.201  0.001  0.007    0.000  0.000  0.008
 C          0.175  0.002 -0.043   -0.199  0.006 -0.170   -0.001 -0.003  0.002
 Cl        -0.006 -0.000  0.004    0.004 -0.000  0.005    0.000  0.000 -0.000
 C         -0.125  0.003 -0.078   -0.021 -0.005  0.115    0.002 -0.006 -0.001
 H          0.262  0.015 -0.322    0.547  0.009 -0.183   -0.003  0.038  0.004
 TransDip   0.001  0.006 -0.227    0.009  0.001  0.003   -0.001  0.002  0.003

 Mode:                55                     56                     57
 Frequency:      1564.56                1594.67                1624.22
 Force Cnst:     17.2201                 9.7556                10.3935
 Red. Mass:      11.9399                 6.5112                 6.6869
 IR Active:          YES                    YES                    YES
 IR Intens:        2.001                121.395                 72.309
 Raman Active:       YES                    YES                    YES
               X      Y      Z        X      Y      Z        X      Y      Z
 C         -0.401 -0.002 -0.000   -0.001 -0.003  0.022    0.087 -0.000 -0.000
 C          0.450  0.149  0.002    0.000  0.001 -0.003   -0.025 -0.009 -0.000
 Cl        -0.005 -0.003 -0.000    0.000 -0.000  0.000    0.001  0.000  0.000
 C         -0.388  0.084  0.003    0.000 -0.001 -0.001    0.013 -0.003 -0.000
 Cl         0.004 -0.001 -0.000   -0.000 -0.000  0.000   -0.000 -0.000  0.000
 C          0.190  0.002 -0.001    0.000  0.001  0.001   -0.004 -0.000  0.000
 Cl         0.001 -0.000 -0.000    0.000 -0.000 -0.000   -0.001  0.000  0.000
 C         -0.390 -0.084 -0.001   -0.001 -0.001 -0.001    0.014  0.003  0.000
 Cl         0.004  0.001 -0.000    0.000 -0.000  0.000   -0.000  0.000 -0.000
 C          0.447 -0.149 -0.004    0.000  0.001 -0.003   -0.025  0.009  0.000
 Cl        -0.005  0.003  0.000   -0.000 -0.000  0.000    0.001 -0.000 -0.000
 C          0.095 -0.000  0.001    0.001  0.014 -0.325   -0.276 -0.000  0.000
 C          0.057  0.000  0.000    0.108 -0.008  0.206    0.335 -0.003  0.118
 H          0.005  0.002 -0.036   -0.323  0.001 -0.028   -0.377  0.011 -0.297
 C         -0.086 -0.002  0.029    0.067  0.010 -0.233   -0.277 -0.004  0.057
 Cl         0.001  0.000 -0.001   -0.002 -0.000  0.001    0.002  0.000 -0.001
 C          0.048  0.000 -0.001   -0.002 -0.016  0.410    0.135  0.001 -0.001
 H          0.054  0.000  0.002    0.002  0.021 -0.539    0.151  0.001  0.002
 C         -0.086  0.001 -0.028   -0.067  0.009 -0.233   -0.276  0.001 -0.058
 Cl         0.001 -0.000  0.001    0.002  0.000  0.001    0.002 -0.000  0.002
 C          0.058  0.000 -0.000   -0.108 -0.009  0.204    0.337  0.006 -0.116
 H          0.003 -0.001  0.037    0.320  0.002 -0.022   -0.380 -0.013  0.293
 TransDip   0.045 -0.000 -0.000    0.001  0.014 -0.353   -0.272 -0.000  0.000

 Mode:                58                     59                     60
 Frequency:      3206.41                3207.07                3219.42
 Force Cnst:      6.6155                 6.6235                 6.6749
 Red. Mass:       1.0921                 1.0930                 1.0930
 IR Active:          YES                    YES                    YES
 IR Intens:        0.287                  0.034                  1.498
 Raman Active:       YES                    YES                    YES
               X      Y      Z        X      Y      Z        X      Y      Z
 C         -0.000  0.000 -0.000    0.000  0.000 -0.000   -0.000  0.000 -0.000
 C         -0.000  0.000  0.000    0.000 -0.000  0.000    0.000 -0.000  0.000
 Cl         0.000 -0.000 -0.000   -0.000  0.000  0.000    0.000  0.000 -0.000
 C          0.000 -0.000  0.000   -0.000  0.000  0.000   -0.000  0.000  0.000
 Cl         0.000 -0.000 -0.000    0.000 -0.000  0.000    0.000  0.000 -0.000
 C         -0.000 -0.000 -0.000    0.000 -0.000 -0.000   -0.000  0.000  0.000
 Cl         0.000 -0.000  0.000   -0.000 -0.000  0.000    0.000 -0.000  0.000
 C          0.000  0.000  0.000   -0.000 -0.000 -0.000   -0.000 -0.000  0.000
 Cl        -0.000 -0.000  0.000    0.000  0.000 -0.000    0.000 -0.000  0.000
 C         -0.000 -0.000  0.000    0.000  0.000  0.000    0.000  0.000  0.000
 Cl        -0.000  0.000 -0.000   -0.000 -0.000 -0.000    0.000 -0.000  0.000
 C          0.001 -0.000  0.004   -0.003 -0.000  0.001    0.000  0.000 -0.000
 C          0.039  0.003 -0.066   -0.021 -0.002  0.037    0.001  0.000 -0.001
 H         -0.432 -0.032  0.754    0.240  0.018 -0.421   -0.005 -0.000  0.008
 C         -0.003  0.000 -0.001    0.002 -0.000  0.001    0.001  0.000 -0.004
 Cl         0.000 -0.000  0.000   -0.000  0.000 -0.000    0.000 -0.000  0.000
 C          0.000 -0.000  0.001   -0.001 -0.000  0.000   -0.088 -0.001 -0.000
 H         -0.004 -0.000 -0.001    0.014  0.000 -0.000    0.996  0.006  0.004
 C          0.002  0.000 -0.000    0.003  0.000 -0.001    0.001 -0.000  0.004
 Cl        -0.000 -0.000  0.000   -0.000 -0.000  0.000    0.000  0.000 -0.000
 C         -0.021  0.001 -0.037   -0.038  0.003 -0.067    0.001 -0.000  0.001
 H          0.237 -0.016  0.423    0.425 -0.029  0.759   -0.005  0.000 -0.009
 TransDip   0.001 -0.001  0.017   -0.003 -0.000  0.005    0.039  0.000  0.000

 STANDARD THERMODYNAMIC QUANTITIES AT   298.15 K  AND     1.00 ATM

   This Molecule has  0 Imaginary Frequencies
   Zero point vibrational energy:       70.668 kcal/mol

   Atom    1 Element C  Has Mass   12.00000
   Atom    2 Element C  Has Mass   12.00000
   Atom    3 Element Cl Has Mass   34.96885
   Atom    4 Element C  Has Mass   12.00000
   Atom    5 Element Cl Has Mass   34.96885
   Atom    6 Element C  Has Mass   12.00000
   Atom    7 Element Cl Has Mass   34.96885
   Atom    8 Element C  Has Mass   12.00000
   Atom    9 Element Cl Has Mass   34.96885
   Atom   10 Element C  Has Mass   12.00000
   Atom   11 Element Cl Has Mass   34.96885
   Atom   12 Element C  Has Mass   12.00000
   Atom   13 Element C  Has Mass   12.00000
   Atom   14 Element H  Has Mass    1.00783
   Atom   15 Element C  Has Mass   12.00000
   Atom   16 Element Cl Has Mass   34.96885
   Atom   17 Element C  Has Mass   12.00000
   Atom   18 Element H  Has Mass    1.00783
   Atom   19 Element C  Has Mass   12.00000
   Atom   20 Element Cl Has Mass   34.96885
   Atom   21 Element C  Has Mass   12.00000
   Atom   22 Element H  Has Mass    1.00783
   Molecular Mass:   391.805440 amu
   Principal axes and moments of inertia in amu*Bohr^2:
                             1           2           3
    Eigenvalues --     6046.18218 15147.09548 16961.41879
          X               1.00000    -0.00001     0.00001
          Y               0.00001     1.00000    -0.00084
          Z              -0.00001     0.00084     1.00000
   Rotational Symmetry Number is   1
   The Molecule is an Asymmetric Top
   Translational Enthalpy:        0.889 kcal/mol
   Rotational Enthalpy:           0.889 kcal/mol
   Vibrational Enthalpy:         80.097 kcal/mol
   gas constant (RT):             0.592 kcal/mol
   Translational Entropy:        43.788  cal/mol.K
   Rotational Entropy:           35.694  cal/mol.K
   Vibrational Entropy:          63.577  cal/mol.K

   Total Enthalpy:               82.467 kcal/mol
   Total Entropy:               143.060  cal/mol.K

 ======================================================================

 STANDARD THERMODYNAMIC QUANTITIES FOR ANHARMONIC VIBRATION -- TOSH

   Zero point vibrational energy: ************ kcal/mol

   Vibrational Enthalpy:       Infinity kcal/mol
   Vibrational Entropy:             NaN  cal/mol.K

   Total Enthalpy:             Infinity kcal/mol
   Total Entropy:                   NaN  cal/mol.K

 ======================================================================

 STANDARD THERMODYNAMIC QUANTITIES FOR ANHARMONIC VIBRATION -- VPT2

   Zero point vibrational energy: ************ kcal/mol

   Vibrational Enthalpy:       Infinity kcal/mol
   Vibrational Entropy:             NaN  cal/mol.K

   Total Enthalpy:             Infinity kcal/mol
   Total Entropy:                   NaN  cal/mol.K

 ======================================================================

Archival summary:
1\1\november\FREQ\ProcedureUnspecified\BasisUnspecified\l7123\taweetha\ThuJan906:12:272020ThuJan906:12:272020\0\\#,FREQ,ProcedureUnspecified,BasisUnspecified,\\0,1\Cl\C,1,1.7438\C,2,1.40058,1,119.786\C,2,1.4009,1,118.85,3,179.969,0\C,4,1.40067,2,118.311,1,179.93,0\C,5,1.40059,4,121.292,2,0.118238,0\C,3,1.40155,2,119.428,1,179.958,0\C,4,1.49539,2,120.721,1,-0.289569,0\C,8,1.39589,4,119.967,2,88.8904,0\H,9,1.08193,8,120.766,4,0.358933,0\C,9,1.39026,8,119.082,4,-179.53,0\C,11,1.39102,9,121.801,8,0.0347001,0\H,12,1.08099,11,120.999,9,179.839,0\C,12,1.39084,11,117.975,9,-0.137136,0\C,14,1.39031,12,121.736,11,0.0846946,0\H,15,1.08198,14,120.133,12,-179.974,0\Cl,7,1.73556,3,119.962,2,-179.833,0\Cl,3,1.73562,2,120.418,1,0.00858799,0\Cl,6,1.73569,5,120.4,4,179.852,0\Cl,5,1.74358,4,118.93,2,-179.903,0\Cl,14,1.7547,12,119.009,11,179.981,0\Cl,11,1.75502,9,119.244,8,179.967,0\\\@

 Total job time:  17132.38s(wall), 17128.81s(cpu) 
 Thu Jan  9 06:12:27 2020

        *************************************************************
        *                                                           *
        *  Thank you very much for using Q-Chem.  Have a nice day.  *
        *                                                           *
        *************************************************************
