# Supplementary material for: Quantum Chemical Investigation of Polychlorinated Dibenzodioxins, Dibenzofurans and Biphenyls: Relative Stability and Planarity Analysis
Source: Molecules. 2020 Dec 3;25(23):5697. doi: 10.3390/molecules25235697 (PMC7730433; doi:10.3390/molecules25235697)
Supplement: Supplementary file 1 [file molecules-25-05697-s001.zip › PCB/B3LYP/ClClClClClHClHHH.out]

                  Welcome to Q-Chem
     A Quantum Leap Into The Future Of Chemistry


 Q-Chem 5.2 (devel), Q-Chem, Inc., Pleasanton, CA (2019)

 Yihan Shao,  Zhengting Gan,  E. Epifanovsky,  A. T. B. Gilbert,  M. Wormit,  
 J. Kussmann,  A. W. Lange,  A. Behn,  Jia Deng,  Xintian Feng,  D. Ghosh,  
 M. Goldey,  P. R. Horn,  L. D. Jacobson,  I. Kaliman,  T. Kus,  A. Landau,  
 Jie Liu,  E. I. Proynov,  R. M. Richard,  R. P. Steele,  E. J. Sundstrom,  
 H. L. Woodcock III,  P. M. Zimmerman,  D. Zuev,  B. Albrecht,  E. Alguire,  
 S. A. Baeppler,  D. Barton,  Z. Benda,  Y. A. Bernard,  E. J. Berquist,  
 K. B. Bravaya,  H. Burton,  D. Casanova,  Chun-Min Chang,  Yunqing Chen,  
 A. Chien,  K. D. Closser,  M. P. Coons,  S. Coriani,  S. Dasgupta,  
 A. L. Dempwolff,  M. Diedenhofen,  Hainam Do,  R. G. Edgar,  Po-Tung Fang,  
 S. Faraji,  S. Fatehi,  Qingguo Feng,  K. D. Fenk,  J. Fosso-Tande,  
 J. Gayvert,  Qinghui Ge,  A. Ghysels,  G. Gidofalvi,  J. Gomes,  
 J. Gonthier,  A. Gunina,  D. Hait,  M. W. D. Hanson-Heine,  
 P. H. P. Harbach,  A. W. Hauser,  M. F. Herbst,  J. E. Herr,  
 E. G. Hohenstein,  Z. C. Holden,  Kerwin Hui,  B. C. Huynh,  T.-C. Jagau,  
 Hyunjun Ji,  B. Kaduk,  K. Khistyaev,  Jaehoon Kim,  P. Klunzinger,  K. Koh,  
 D. Kosenkov,  L. Koulias,  T. Kowalczyk,  C. M. Krauter,  A. Kunitsa,  
 Ka Un Lao,  A. Laurent,  K. V. Lawler,  Joonho Lee,  D. Lefrancois,  
 S. Lehtola,  D. S. Levine,  Yi-Pei Li,  You-Sheng Lin,  Fenglai Liu,  
 E. Livshits,  A. Luenser,  P. Manohar,  E. Mansoor,  S. F. Manzer,  
 Shan-Ping Mao,  Yuezhi Mao,  N. Mardirossian,  A. V. Marenich,  
 T. Markovich,  L. A. Martinez-Martinez,  S. A. Maurer,  N. J. Mayhall,  
 S. C. McKenzie,  J.-M. Mewes,  P. Morgante,  A. F. Morrison,  
 J. W. Mullinax,  K. Nanda,  T. S. Nguyen-Beck,  R. Olivares-Amaya,  
 J. A. Parkhill,  Zheng Pei,  T. M. Perrine,  F. Plasser,  P. Pokhilko,  
 S. Prager,  A. Prociuk,  E. Ramos,  D. R. Rehn,  F. Rob,  M. Scheurer,  
 M. Schneider,  N. Sergueev,  S. M. Sharada,  S. Sharma,  D. W. Small,  
 T. Stauch,  T. Stein,  Yu-Chuan Su,  A. J. W. Thom,  A. Tkatchenko,  
 T. Tsuchimochi,  N. M. Tubman,  L. Vogt,  M. L. Vidal,  O. Vydrov,  
 M. A. Watson,  J. Wenzel,  M. de Wergifosse,  T. A. Wesolowski,  A. White,  
 J. Witte,  A. Yamada,  Jun Yang,  K. Yao,  S. Yeganeh,  S. R. Yost,  
 Zhi-Qiang You,  A. Zech,  Igor Ying Zhang,  Xing Zhang,  Yan Zhao,  
 Ying Zhu,  B. R. Brooks,  G. K. L. Chan,  C. J. Cramer,  M. S. Gordon,  
 W. J. Hehre,  A. Klamt,  M. W. Schmidt,  C. D. Sherrill,  D. G. Truhlar,  
 A. Aspuru-Guzik,  R. Baer,  A. T. Bell,  N. A. Besley,  Jeng-Da Chai,  
 A. E. DePrince, III,  R. A. DiStasio Jr.,  A. Dreuw,  B. D. Dunietz,  
 T. R. Furlani,  Chao-Ping Hsu,  Yousung Jung,  Jing Kong,  D. S. Lambrecht,  
 WanZhen Liang,  C. Ochsenfeld,  V. A. Rassolov,  L. V. Slipchenko,  
 J. E. Subotnik,  T. Van Voorhis,  J. M. Herbert,  A. I. Krylov,  
 P. M. W. Gill,  M. Head-Gordon

 Contributors to earlier versions of Q-Chem not listed above: 
 R. D. Adamson,  B. Austin,  J. Baker,  G. J. O. Beran,  K. Brandhorst,  
 S. T. Brown,  E. F. C. Byrd,  A. K. Chakraborty,  C.-L. Cheng,  
 Siu Hung Chien,  D. M. Chipman,  D. L. Crittenden,  H. Dachsel,  
 R. J. Doerksen,  A. D. Dutoi,  L. Fusti-Molnar,  W. A. Goddard III,  
 A. Golubeva-Zadorozhnaya,  S. R. Gwaltney,  G. Hawkins,  A. Heyden,  
 S. Hirata,  G. Kedziora,  F. J. Keil,  C. Kelley,  Jihan Kim,  R. A. King,  
 R. Z. Khaliullin,  P. P. Korambath,  W. Kurlancheek,  A. M. Lee,  M. S. Lee,  
 S. V. Levchenko,  Ching Yeh Lin,  D. Liotard,  R. C. Lochan,  I. Lotan,  
 P. E. Maslen,  N. Nair,  D. P. O'Neill,  D. Neuhauser,  E. Neuscamman,  
 C. M. Oana,  R. Olson,  B. Peters,  R. Peverati,  P. A. Pieniazek,  
 Y. M. Rhee,  J. Ritchie,  M. A. Rohrdanz,  E. Rosta,  N. J. Russ,  
 H. F. Schaefer III,  N. E. Schultz,  N. Shenvi,  A. C. Simmonett,  A. Sodt,  
 D. Stuck,  K. S. Thanthiriwatte,  V. Vanovschi,  Tao Wang,  A. Warshel,  
 C. F. Williams,  Q. Wu,  X. Xu,  W. Zhang

 Please cite Q-Chem as follows:
 Y. Shao et al., Mol. Phys. 113, 184-215 (2015)
 DOI: 10.1080/00268976.2014.952696

 Q-Chem 5.2.1 for Intel X86 EM64T Linux

 Parts of Q-Chem use Armadillo 8.300.2 (Tropical Shenanigans).
 http://arma.sourceforge.net/

 Q-Chem begins on Wed Jan  8 23:08:07 2020  

Host: 
0

     Scratch files written to /scratch/taweetham/qchem8082//
NAlpha2: 178
NElect   178
Mult     1

 Q-Chem warning in module libgen/rem_setup.C, line 2168:

 Setting Thresh to 1e-14


Checking the input file for inconsistencies... 	...done.

--------------------------------------------------------------
User input:
--------------------------------------------------------------
$MOLECULE
0 1
C 
C  1 1.394960
Cl  2 CCl 1 119.528007
C  2 1.386606 1 120.846377 3 178.766605 0
Cl  4 CCl 2 119.698148 1 -179.612229 0
C  4 1.387279 2 120.235871 1 -0.083363 0
Cl  6 CCl 4 120.254637 2 -179.958574 0
C  6 1.387279 4 119.490737 2 0.041992 0
Cl  8 CCl 6 120.064298 4 179.568218 0
C  8 1.386606 6 120.235863 4 0.041336 0
Cl  10 CCl 8 119.614146 6 178.681836 0
C  1 1.488550 2 120.827489 3 1.275929 0
C  12 1.394960 1 120.827496 2 44.635695 0
H  13 CH 12 119.528011 1 1.275194 0
C  13 1.386606 12 120.846392 1 -179.957497 0
Cl  15 CCl 13 119.698155 12 -179.612829 0
C  15 1.387278 13 120.235860 12 -0.083872 0
H  17 CH 15 120.254633 13 -179.958492 0
C  17 1.387279 15 119.490737 13 0.041666 0
H  19 CH 17 120.064293 15 179.568399 0
C  19 1.386606 17 120.235874 15 0.041790 0
H  21 CH 19 119.614152 17 178.681599 0

CH=1.08273
CCl=1.75400
$END

$REM
   JOB_TYPE	OPTIMIZATION
   BASIS	6-311++G**
   METHOD	B3LYP
   SYM_IGNORE	TRUE
   SCF_GUESS_ALWAYS     TRUE
   SYM_IGNORE   TRUE
   S2THRESH     15
   THRESH       15
$END

--------------------------------------------------------------
 ----------------------------------------------------------------
             Standard Nuclear Orientation (Angstroms)
    I     Atom           X                Y                Z
 ----------------------------------------------------------------
    1      C       0.0000000000     0.0000000000     0.0000000000
    2      C       0.0000000000     0.0000000000     1.3949600000
    3      Cl      1.5261815140     0.0000000000     2.2594170471
    4      C      -1.1901880373     0.0256249026     2.1059255403
    5      Cl     -1.1548436435     0.0351778398     3.8595433764
    6      C      -2.4041742747     0.0535064326     1.4351028665
    7      Cl     -3.9099833729     0.0870232313     2.3339530118
    8      C      -2.4180259722     0.0546630380     0.0478935036
    9      Cl     -3.9445745286     0.0782926128    -0.8155919614
   10      C      -1.2274122092     0.0272853135    -0.6622934626
   11      Cl     -1.2645630159    -0.0058824468    -2.4155862839
   12      C       1.2779219872    -0.0284629571    -0.7628147595
   13      C       2.3095886281    -0.8932703637    -0.3971844912
   14      H       2.1704206894    -1.5663256744     0.4394355459
   15      C       3.5004827568    -0.9194878930    -1.1069450245
   16      Cl      4.7739092873    -2.0261183446    -0.6270805489
   17      C       3.6821124948    -0.0819958503    -2.1978886372
   18      H       4.6116429624    -0.1026930066    -2.7527300472
   19      C       2.6636000698     0.7822218600    -2.5724593424
   20      H       2.7980411655     1.4448431951    -3.4181323354
   21      C       1.4736782845     0.8090230106    -1.8610916159
   22      H       0.6936781770     1.5025559907    -2.1490431582
 ----------------------------------------------------------------
 Nuclear Repulsion Energy =        2048.65158298 hartrees
 There are       89 alpha and       89 beta electrons
 Requested basis set is 6-311++G(d,p)
 There are 170 shells and 472 basis functions

 Total QAlloc Memory Limit   2000 MB
 Mega-Array Size       188 MB
 MEM_STATIC part       192 MB
 A cutoff of  1.0D-15 yielded  10872 shell pairs
 There are     91983 function pairs (     98863 Cartesian)
 Smallest overlap matrix eigenvalue = 1.19E-07
 Linear dependence detected in AO basis
 Number of orthogonalized atomic orbitals = 467
 Maximum deviation from orthogonality = 8.079E-10

 Scale SEOQF with 1.000000e-01/1.000000e-01/1.000000e-01

 Standard Electronic Orientation quadrupole field applied
 Nucleus-field energy     =    -0.0000000222 hartrees
 Guess from superposition of atomic densities
 Warning:  Energy on first SCF cycle will be non-variational
 SAD guess density has 178.000000 electrons

 -----------------------------------------------------------------------
  General SCF calculation program by
  Eric Jon Sundstrom, Paul Horn, Yuezhi Mao, Dmitri Zuev, Alec White,
  David Stuck, Shaama M.S., Shane Yost, Joonho Lee, David Small,
  Daniel Levine, Susi Lehtola, Hugh Burton, Evgeny Epifanovsky,
  Bang C. Huynh
 -----------------------------------------------------------------------
 Exchange:     0.2000 Hartree-Fock + 0.0800 Slater + 0.7200 B88
 Correlation:  0.1900 VWN1RPA + 0.8100 LYP
 Using SG-1 standard quadrature grid
 A restricted SCF calculation will be
 performed using DIIS
 SCF converges when DIIS error is below 1.0e-08
 ---------------------------------------
  Cycle       Energy         DIIS error
 ---------------------------------------
    1   -3225.4549207914      2.85e-02  
    2   -3220.9797018947      2.13e-03  
    3   -3220.9079125179      2.58e-03  
    4   -3221.1019896319      5.37e-04  
    5   -3221.1079893993      3.13e-04  
    6   -3221.1106564788      8.83e-05  
    7   -3221.1108556736      2.35e-05  
    8   -3221.1108688569      9.97e-06  
    9   -3221.1108716598      2.43e-06  
   10   -3221.1108718107      8.19e-07  
   11   -3221.1108718271      2.24e-07  
   12   -3221.1108718281      1.33e-07  
   13   -3221.1108718287      3.81e-08  
   14   -3221.1108718286      1.12e-08  
   15   -3221.1108718290      4.52e-09  Convergence criterion met
 ---------------------------------------
 SCF time:   CPU 751.54s  wall 751.00s 
 SCF   energy in the final basis set =    -3221.1108718290
 Total energy in the final basis set =    -3221.1108718290

 --------------------------------------------------------------

                    Orbital Energies (a.u.)
 --------------------------------------------------------------

 Alpha MOs
 -- Occupied --
********-101.5823-101.5819-101.5816-101.5811-101.5643 -10.2873 -10.2854
-10.2852 -10.2833 -10.2830 -10.2523 -10.2455 -10.2195 -10.2042 -10.2028
-10.1999 -10.1990  -9.4985  -9.4967  -9.4967  -9.4963  -9.4963  -9.4789
 -7.2637  -7.2619  -7.2615  -7.2613  -7.2612  -7.2533  -7.2523  -7.2516
 -7.2516  -7.2512  -7.2512  -7.2507  -7.2506  -7.2504  -7.2501  -7.2436
 -7.2337  -7.2334  -0.9761  -0.9272  -0.9224  -0.9067  -0.8804  -0.8704
 -0.8572  -0.8461  -0.8017  -0.7638  -0.7534  -0.7501  -0.6681  -0.6435
 -0.6300  -0.6139  -0.5646  -0.5504  -0.5311  -0.4983  -0.4955  -0.4834
 -0.4760  -0.4737  -0.4652  -0.4525  -0.4389  -0.4367  -0.4168  -0.4143
 -0.3980  -0.3943  -0.3882  -0.3646  -0.3628  -0.3599  -0.3567  -0.3534
 -0.3432  -0.3347  -0.3309  -0.3278  -0.3151  -0.2966  -0.2747  -0.2686
 -0.2593
 -- Virtual --
 -0.0789  -0.0693  -0.0635  -0.0367  -0.0260  -0.0174  -0.0126  -0.0016
  0.0015   0.0067   0.0114   0.0198   0.0240   0.0282   0.0293   0.0351
  0.0440   0.0456   0.0573   0.0596   0.0651   0.0705   0.0726   0.0773
  0.0788   0.0823   0.0848   0.0866   0.0912   0.0951   0.0982   0.1014
  0.1051   0.1105   0.1141   0.1161   0.1174   0.1197   0.1235   0.1279
  0.1303   0.1329   0.1347   0.1369   0.1382   0.1437   0.1485   0.1514
  0.1537   0.1607   0.1633   0.1665   0.1760   0.1792   0.1808   0.1861
  0.1878   0.1906   0.1999   0.2019   0.2070   0.2082   0.2099   0.2160
  0.2177   0.2212   0.2271   0.2298   0.2330   0.2412   0.2421   0.2472
  0.2510   0.2589   0.2614   0.2622   0.2661   0.2735   0.2740   0.2760
  0.2775   0.2817   0.2861   0.2900   0.2940   0.2981   0.3022   0.3048
  0.3069   0.3166   0.3230   0.3363   0.3430   0.3450   0.3554   0.3588
  0.3911   0.4150   0.4261   0.4319   0.4377   0.4414   0.4466   0.4489
  0.4560   0.4610   0.4616   0.4725   0.4749   0.4794   0.4845   0.4898
  0.4930   0.5006   0.5018   0.5079   0.5235   0.5390   0.5436   0.5522
  0.5579   0.5618   0.5721   0.5752   0.5820   0.5883   0.5942   0.5950
  0.6025   0.6079   0.6129   0.6165   0.6189   0.6225   0.6373   0.6469
  0.6549   0.6642   0.6717   0.6743   0.6847   0.7055   0.7100   0.7179
  0.7292   0.7497   0.7603   0.7864   0.7923   0.7982   0.8069   0.8114
  0.8203   0.8324   0.8327   0.8365   0.8389   0.8398   0.8432   0.8474
  0.8531   0.8558   0.8592   0.8659   0.8681   0.8805   0.8835   0.8878
  0.8894   0.8976   0.9014   0.9079   0.9116   0.9169   0.9179   0.9208
  0.9303   0.9384   0.9426   0.9526   0.9534   0.9582   0.9671   0.9743
  0.9875   0.9891   0.9931   1.0126   1.0266   1.0332   1.0538   1.0701
  1.0807   1.0870   1.0967   1.1075   1.1169   1.1379   1.1450   1.1823
  1.1934   1.2156   1.2186   1.2354   1.2627   1.2638   1.2716   1.2767
  1.2779   1.2815   1.2874   1.3023   1.3227   1.3370   1.3487   1.3969
  1.4140   1.4503   1.4649   1.4940   1.5091   1.5147   1.5414   1.5587
  1.5728   1.5868   1.6148   1.6337   1.6366   1.6423   1.6674   1.6862
  1.6961   1.7296   1.7461   1.7559   1.7778   1.7969   1.8093   1.8310
  1.8358   1.8616   1.8640   1.8908   1.9062   1.9144   1.9198   1.9282
  1.9427   1.9608   1.9872   1.9973   2.0221   2.0507   2.0825   2.1018
  2.1314   2.1438   2.1824   2.2195   2.2257   2.2390   2.2501   2.2605
  2.2761   2.2851   2.2926   2.2976   2.3067   2.3153   2.3476   2.3568
  2.3853   2.3964   2.4107   2.4292   2.4351   2.4400   2.4427   2.4583
  2.4759   2.4953   2.5040   2.5323   2.5337   2.5541   2.6188   2.6206
  2.6332   2.6505   2.6534   2.6640   2.6983   2.7093   2.7412   2.7438
  2.7568   2.7840   2.8014   2.8058   2.8285   2.8330   2.8535   2.8705
  2.8780   2.9347   2.9544   2.9793   3.0557   3.0760   3.0920   3.1136
  3.1273   3.1321   3.1791   3.1993   3.2222   3.2369   3.2643   3.3708
  3.3769   3.4720   3.5023   3.5220   3.5913   3.6474   3.7226   3.7869
  3.8911   3.9005   4.0123   4.1121   4.1365   4.3934   4.8139   4.8406
  9.7171   9.7782   9.7831   9.7994   9.8161   9.8189  23.2583  23.5840
 23.7899  23.8352  23.9115  23.9412  23.9658  23.9869  24.0367  24.0662
 24.0884  24.1785  25.7676  25.8025  25.8344  25.8632  25.9183  25.9590
 26.0816  26.1006  26.1571  26.1802  26.2721  26.4047  26.4534  26.5682
 26.6325  26.7510  26.7704  27.0580 215.7063 215.7736 215.7766 215.7982
215.8203 215.8233
 --------------------------------------------------------------

          Ground-State Mulliken Net Atomic Charges

     Atom                 Charge (a.u.)
  ----------------------------------------
      1 C                    -1.139610
      2 C                    -0.857435
      3 Cl                    0.726327
      4 C                    -0.028603
      5 Cl                    0.618487
      6 C                    -0.299893
      7 Cl                    0.673439
      8 C                     0.243467
      9 Cl                    0.613698
     10 C                    -0.894681
     11 Cl                    0.704834
     12 C                     0.472774
     13 C                    -1.156339
     14 H                     0.204498
     15 C                     0.517415
     16 Cl                    0.486832
     17 C                    -0.558659
     18 H                     0.185855
     19 C                    -0.634213
     20 H                     0.175905
     21 C                    -0.231750
     22 H                     0.177651
  ----------------------------------------
  Sum of atomic charges =     0.000000

 -----------------------------------------------------------------
                    Cartesian Multipole Moments
 -----------------------------------------------------------------
    Charge (ESU x 10^10)
                 0.0000
    Dipole Moment (Debye)
         X       0.2797      Y       1.0563      Z      -1.3556
       Tot       1.7412
    Quadrupole Moments (Debye-Ang)
        XX    -148.6550     XY       3.4048     YY    -145.2281
        XZ      -3.7457     YZ      -4.3848     ZZ    -140.9196
    Octopole Moments (Debye-Ang^2)
       XXX      -5.0188    XXY      37.5283    XYY      -2.2193
       YYY      73.9166    XXZ     -42.5262    XYZ     -10.2728
       YYZ     -29.5257    XZZ      20.5923    YZZ      35.0510
       ZZZ    -104.9856
    Hexadecapole Moments (Debye-Ang^3)
      XXXX   -6587.3804   XXXY     489.7917   XXYY   -1236.2024
      XYYY     444.9066   YYYY    -610.0401   XXXZ     705.4331
      XXYZ     -36.9419   XYYZ     267.1507   YYYZ     -26.4196
      XXZZ   -1591.6030   XYZZ     172.9048   YYZZ    -690.9144
      XZZZ     712.1830   YZZZ     -48.5778   ZZZZ   -3398.4451
 -----------------------------------------------------------------
 Calculating analytic gradient of the SCF energy
 Gradient of SCF Energy
            1           2           3           4           5           6
    1  -0.0149645  -0.0083839   0.0070244  -0.0019451   0.0014598   0.0143937
    2   0.0009852   0.0001577  -0.0055655  -0.0002037   0.0000406  -0.0003577
    3   0.0079247  -0.0024839  -0.0081210  -0.0205032   0.0057845  -0.0084114
            7           8           9          10          11          12
    1  -0.0064885   0.0173238  -0.0044148  -0.0019718   0.0108625  -0.0018541
    2   0.0001668  -0.0001940   0.0000228   0.0000419   0.0053669  -0.0013891
    3   0.0038187   0.0114678  -0.0039844   0.0082519  -0.0022294   0.0025731
           13          14          15          16          17          18
    1   0.0009110  -0.0026864   0.0046085  -0.0007119  -0.0087039  -0.0005316
    2   0.0120898   0.0008341  -0.0020575   0.0004977   0.0008348   0.0005933
    3  -0.0028794   0.0046588   0.0013811  -0.0002300   0.0047598  -0.0003673
           19          20          21          22
    1   0.0011119  -0.0007795   0.0004463  -0.0047060
    2  -0.0016564  -0.0000943  -0.0096673  -0.0004462
    3  -0.0008973   0.0004129  -0.0003696  -0.0005564
 Max gradient component =       2.050E-02
 RMS gradient           =       6.084E-03
 Gradient time:  CPU 261.30 s  wall 261.31 s
 Geometry Optimization Parameters
   NAtoms,    NIC,     NZ,  NCons,   NDum,   NFix, NCnnct, MaxDiis
       22     155      22       0       0       0       0       0


** GEOMETRY OPTIMIZATION IN DELOCALIZED INTERNAL COORDINATES **
   Searching for a Minimum

   Optimization Cycle:   1

                       Coordinates (Angstroms)
     ATOM                X               Y               Z
      1  C         0.0000000000    0.0000000000    0.0000000000
      2  C         0.0000000000    0.0000000000    1.3949600000
      3  Cl        1.5261815140    0.0000000000    2.2594170471
      4  C        -1.1901880373    0.0256249026    2.1059255403
      5  Cl       -1.1548436435    0.0351778398    3.8595433764
      6  C        -2.4041742747    0.0535064326    1.4351028665
      7  Cl       -3.9099833729    0.0870232313    2.3339530118
      8  C        -2.4180259722    0.0546630380    0.0478935036
      9  Cl       -3.9445745286    0.0782926128   -0.8155919614
     10  C        -1.2274122092    0.0272853135   -0.6622934626
     11  Cl       -1.2645630159   -0.0058824468   -2.4155862839
     12  C         1.2779219872   -0.0284629571   -0.7628147595
     13  C         2.3095886281   -0.8932703637   -0.3971844912
     14  H         2.1704206894   -1.5663256744    0.4394355459
     15  C         3.5004827568   -0.9194878930   -1.1069450245
     16  Cl        4.7739092873   -2.0261183446   -0.6270805489
     17  C         3.6821124948   -0.0819958503   -2.1978886372
     18  H         4.6116429624   -0.1026930066   -2.7527300472
     19  C         2.6636000698    0.7822218600   -2.5724593424
     20  H         2.7980411655    1.4448431951   -3.4181323354
     21  C         1.4736782845    0.8090230106   -1.8610916159
     22  H         0.6936781770    1.5025559907   -2.1490431582
   Point Group: c1    Number of degrees of freedom:    60


   Energy is  -3221.110871829


 Attempting to generate delocalized internal coordinates
 Initial Hessian constructed with Jon Baker's OPTIMIZE code

 60 Hessian modes will be used to form the next step
  Hessian Eigenvalues:
     0.010693    0.019215    0.019215    0.023207    0.023207    0.023578
     0.023582    0.023676    0.023682    0.023938    0.023939    0.024090
     0.024090    0.024114    0.024114    0.024135    0.024136    0.024143
     0.024143    0.159962    0.159969    0.159995    0.160000    0.220002
     0.234684    0.234917    0.249937    0.249947    0.249991    0.249992
     0.249993    0.250000    0.250000    0.250000    0.250000    0.250000
     0.250000    0.301033    0.301033    0.301033    0.301033    0.301033
     0.301033    0.336089    0.356665    0.356665    0.356665    0.356665
     0.428409    0.430976    0.431523    0.434586    0.467773    0.467850
     0.472123    0.472184    0.478204    0.478204    0.479142    0.479142

 Minimum search - taking simple RFO step
 Searching for Lamda that Minimizes Along All modes
 Value Taken    Lamda =  -0.03243007
 Calculated Step too Large.  Step scaled by  0.418346
 Step Taken.  Stepsize is  0.300000

                             Maximum     Tolerance    Cnvgd?
         Gradient           0.046959      0.000300      NO
         Displacement       0.267744      0.001200      NO
         Energy change     *********      0.000001      NO


 New Cartesian Coordinates Obtained by Inverse Iteration

 Displacement from previous Coordinates is:  1.147018
 ----------------------------------------------------------------
             Standard Nuclear Orientation (Angstroms)
    I     Atom           X                Y                Z
 ----------------------------------------------------------------
    1      C       0.0042677212     0.0011533179    -0.0023106249
    2      C      -0.0090067196     0.0661456565     1.4022799195
    3      Cl      1.4857936667     0.2008032139     2.3072922533
    4      C      -1.2047672585     0.0930279299     2.1137843583
    5      Cl     -1.1759621653     0.1986248528     3.8605002283
    6      C      -2.4215532462     0.0517601861     1.4443271870
    7      Cl     -3.9233006786     0.0829119223     2.3403113334
    8      C      -2.4340413519    -0.0149087349     0.0566401316
    9      Cl     -3.9598488380    -0.0898563858    -0.7973533053
   10      C      -1.2395711128    -0.0380423718    -0.6571811728
   11      Cl     -1.3307943715    -0.2036974090    -2.3996889175
   12      C       1.2905224036    -0.0253014096    -0.7693027429
   13      C       2.2884598898    -0.9576198837    -0.4666424212
   14      H       2.1245726747    -1.6906336705     0.3104783016
   15      C       3.4788383663    -0.9820494370    -1.1793364914
   16      Cl      4.6999500345    -2.1771602513    -0.7803482944
   17      C       3.7077148856    -0.0776187817    -2.2068066496
   18      H       4.6393983845    -0.1000710676    -2.7582687256
   19      C       2.7265468511     0.8547939237    -2.5158893909
   20      H       2.8952649596     1.5724529102    -3.3092324427
   21      C       1.5319476993     0.8796952139    -1.8085255707
   22      H       0.7930611680     1.6315711665    -2.0473377398
 ----------------------------------------------------------------
 Nuclear Repulsion Energy =        2039.64807514 hartrees
 There are       89 alpha and       89 beta electrons
 Applying Cartesian multipole field
    Component          Value
    ---------          -----
     (2,0,0)        1.00000E-11
     (0,2,0)        2.00000E-11
     (0,0,2)       -3.00000E-11
 Nucleus-field energy     =    -0.0000000215 hartrees
 Requested basis set is 6-311++G(d,p)
 There are 170 shells and 472 basis functions
 A cutoff of  1.0D-15 yielded  10834 shell pairs
 There are     91663 function pairs (     98519 Cartesian)
 Smallest overlap matrix eigenvalue = 1.23E-07
 Linear dependence detected in AO basis
 Number of orthogonalized atomic orbitals = 467
 Maximum deviation from orthogonality = 4.844E-10
 Guess from superposition of atomic densities
 Warning:  Energy on first SCF cycle will be non-variational
 SAD guess density has 178.000000 electrons

 -----------------------------------------------------------------------
  General SCF calculation program by
  Eric Jon Sundstrom, Paul Horn, Yuezhi Mao, Dmitri Zuev, Alec White,
  David Stuck, Shaama M.S., Shane Yost, Joonho Lee, David Small,
  Daniel Levine, Susi Lehtola, Hugh Burton, Evgeny Epifanovsky,
  Bang C. Huynh
 -----------------------------------------------------------------------
 Exchange:     0.2000 Hartree-Fock + 0.0800 Slater + 0.7200 B88
 Correlation:  0.1900 VWN1RPA + 0.8100 LYP
 Using SG-1 standard quadrature grid
 A restricted SCF calculation will be
 performed using DIIS
 SCF converges when DIIS error is below 1.0e-08
 ---------------------------------------
  Cycle       Energy         DIIS error
 ---------------------------------------
    1   -3225.3691134623      2.83e-02  
    2   -3220.9928549795      2.08e-03  
    3   -3220.9315853664      2.48e-03  
    4   -3221.1105845630      5.06e-04  
    5   -3221.1158979437      2.98e-04  
    6   -3221.1182983387      8.90e-05  
    7   -3221.1185014222      2.40e-05  
    8   -3221.1185154769      1.02e-05  
    9   -3221.1185184023      2.31e-06  
   10   -3221.1185185333      8.19e-07  
   11   -3221.1185185495      2.21e-07  
   12   -3221.1185185506      1.34e-07  
   13   -3221.1185185511      3.54e-08  
   14   -3221.1185185512      1.03e-08  
   15   -3221.1185185513      4.56e-09  Convergence criterion met
 ---------------------------------------
 SCF time:   CPU 749.73s  wall 750.00s 
 SCF   energy in the final basis set =    -3221.1185185513
 Total energy in the final basis set =    -3221.1185185513

 --------------------------------------------------------------

                    Orbital Energies (a.u.)
 --------------------------------------------------------------

 Alpha MOs
 -- Occupied --
********-101.5818-101.5814-101.5810-101.5807-101.5647 -10.2868 -10.2847
-10.2845 -10.2841 -10.2839 -10.2538 -10.2486 -10.2228 -10.2063 -10.2040
-10.2018 -10.2012  -9.4983  -9.4963  -9.4960  -9.4959  -9.4955  -9.4793
 -7.2635  -7.2614  -7.2609  -7.2607  -7.2605  -7.2532  -7.2521  -7.2512
 -7.2508  -7.2507  -7.2504  -7.2501  -7.2500  -7.2499  -7.2493  -7.2440
 -7.2341  -7.2337  -0.9739  -0.9269  -0.9203  -0.9071  -0.8785  -0.8703
 -0.8575  -0.8436  -0.8011  -0.7634  -0.7504  -0.7494  -0.6677  -0.6406
 -0.6292  -0.6134  -0.5629  -0.5505  -0.5295  -0.4992  -0.4962  -0.4824
 -0.4747  -0.4712  -0.4648  -0.4513  -0.4400  -0.4362  -0.4157  -0.4138
 -0.3972  -0.3929  -0.3856  -0.3637  -0.3630  -0.3610  -0.3575  -0.3541
 -0.3445  -0.3328  -0.3309  -0.3282  -0.3140  -0.2944  -0.2731  -0.2704
 -0.2617
 -- Virtual --
 -0.0776  -0.0680  -0.0624  -0.0382  -0.0311  -0.0151  -0.0132  -0.0012
  0.0015   0.0063   0.0105   0.0210   0.0246   0.0272   0.0288   0.0347
  0.0433   0.0460   0.0574   0.0596   0.0628   0.0713   0.0719   0.0776
  0.0781   0.0833   0.0849   0.0857   0.0916   0.0953   0.0985   0.0999
  0.1044   0.1085   0.1141   0.1154   0.1166   0.1186   0.1224   0.1273
  0.1284   0.1299   0.1325   0.1350   0.1384   0.1426   0.1475   0.1512
  0.1542   0.1604   0.1627   0.1650   0.1721   0.1780   0.1813   0.1845
  0.1862   0.1901   0.1967   0.1988   0.2068   0.2075   0.2082   0.2148
  0.2191   0.2222   0.2269   0.2286   0.2310   0.2381   0.2424   0.2465
  0.2515   0.2576   0.2609   0.2628   0.2681   0.2712   0.2744   0.2746
  0.2792   0.2810   0.2848   0.2885   0.2912   0.2953   0.3019   0.3029
  0.3063   0.3073   0.3278   0.3341   0.3399   0.3443   0.3542   0.3606
  0.3907   0.4110   0.4283   0.4315   0.4363   0.4421   0.4449   0.4498
  0.4568   0.4587   0.4600   0.4716   0.4758   0.4828   0.4850   0.4910
  0.4932   0.4960   0.5000   0.5014   0.5241   0.5433   0.5457   0.5499
  0.5581   0.5608   0.5685   0.5715   0.5799   0.5862   0.5941   0.5978
  0.6048   0.6070   0.6130   0.6152   0.6182   0.6206   0.6451   0.6524
  0.6572   0.6622   0.6722   0.6836   0.6882   0.7000   0.7020   0.7129
  0.7200   0.7504   0.7619   0.7853   0.7910   0.7959   0.8055   0.8144
  0.8285   0.8320   0.8334   0.8345   0.8370   0.8409   0.8448   0.8478
  0.8527   0.8551   0.8568   0.8664   0.8700   0.8729   0.8800   0.8855
  0.8868   0.8951   0.9025   0.9093   0.9113   0.9171   0.9206   0.9242
  0.9312   0.9375   0.9399   0.9528   0.9559   0.9603   0.9617   0.9699
  0.9738   0.9827   0.9836   1.0082   1.0146   1.0328   1.0509   1.0523
  1.0593   1.0909   1.0944   1.1079   1.1134   1.1310   1.1466   1.1732
  1.1915   1.2111   1.2184   1.2423   1.2513   1.2606   1.2693   1.2733
  1.2768   1.2815   1.2917   1.3027   1.3118   1.3409   1.3493   1.3906
  1.4222   1.4433   1.4585   1.4846   1.5036   1.5149   1.5345   1.5541
  1.5674   1.5872   1.6166   1.6316   1.6350   1.6468   1.6692   1.6842
  1.7046   1.7229   1.7432   1.7532   1.7628   1.7975   1.8084   1.8253
  1.8373   1.8572   1.8651   1.8793   1.9035   1.9091   1.9170   1.9234
  1.9425   1.9571   1.9784   1.9919   2.0148   2.0456   2.0796   2.0975
  2.1259   2.1381   2.1741   2.2131   2.2253   2.2382   2.2479   2.2586
  2.2744   2.2790   2.2886   2.2935   2.3090   2.3131   2.3406   2.3475
  2.3812   2.3969   2.4044   2.4254   2.4317   2.4358   2.4421   2.4565
  2.4723   2.4927   2.5002   2.5268   2.5313   2.5494   2.6128   2.6230
  2.6325   2.6411   2.6512   2.6594   2.6877   2.7065   2.7375   2.7429
  2.7532   2.7833   2.7926   2.7987   2.8139   2.8278   2.8461   2.8674
  2.8741   2.9209   2.9500   2.9790   3.0399   3.0698   3.0836   3.1052
  3.1168   3.1281   3.1724   3.1861   3.2135   3.2246   3.2520   3.3611
  3.3670   3.4682   3.4963   3.5130   3.5857   3.6443   3.7166   3.7788
  3.8862   3.8908   4.0089   4.1054   4.1303   4.3721   4.8014   4.8378
  9.7123   9.7771   9.7828   9.8000   9.8145   9.8209  23.2603  23.5800
 23.7745  23.8255  23.9000  23.9280  23.9472  23.9753  24.0169  24.0584
 24.0772  24.1691  25.7684  25.8018  25.8326  25.8554  25.9107  25.9448
 26.0723  26.0991  26.1477  26.1844  26.2449  26.3682  26.4422  26.5538
 26.6197  26.7464  26.7492  27.0297 215.7009 215.7720 215.7765 215.7993
215.8172 215.8236
 --------------------------------------------------------------

          Ground-State Mulliken Net Atomic Charges

     Atom                 Charge (a.u.)
  ----------------------------------------
      1 C                    -1.092531
      2 C                    -0.851061
      3 Cl                    0.705252
      4 C                     0.015511
      5 Cl                    0.619543
      6 C                    -0.354151
      7 Cl                    0.674617
      8 C                     0.192453
      9 Cl                    0.618324
     10 C                    -0.903238
     11 Cl                    0.676705
     12 C                     0.339525
     13 C                    -1.046764
     14 H                     0.209432
     15 C                     0.494631
     16 Cl                    0.476930
     17 C                    -0.510100
     18 H                     0.184999
     19 C                    -0.637114
     20 H                     0.177666
     21 C                    -0.176281
     22 H                     0.185653
  ----------------------------------------
  Sum of atomic charges =     0.000000

 -----------------------------------------------------------------
                    Cartesian Multipole Moments
 -----------------------------------------------------------------
    Charge (ESU x 10^10)
                -0.0000
    Dipole Moment (Debye)
         X       0.3769      Y       1.1428      Z      -1.3017
       Tot       1.7727
    Quadrupole Moments (Debye-Ang)
        XX    -147.9434     XY       3.7940     YY    -144.8621
        XZ      -3.8733     YZ      -4.5943     ZZ    -141.4545
    Octopole Moments (Debye-Ang^2)
       XXX       5.4004    XXY      40.7299    XYY       1.0696
       YYY      80.0861    XXZ     -43.2812    XYZ     -11.3784
       YYZ     -29.3719    XZZ      22.3735    YZZ      37.1723
       ZZZ     -98.9441
    Hexadecapole Moments (Debye-Ang^3)
      XXXX   -6566.0677   XXXY     475.5446   XXYY   -1246.5897
      XYYY     420.9970   YYYY    -684.7604   XXXZ     738.3876
      XXYZ     -66.0293   XYYZ     278.8299   YYYZ    -116.1130
      XXZZ   -1591.4699   XYZZ     170.8707   YYZZ    -705.3367
      XZZZ     758.6032   YZZZ    -123.5805   ZZZZ   -3426.8207
 -----------------------------------------------------------------
 Calculating analytic gradient of the SCF energy
 Gradient of SCF Energy
            1           2           3           4           5           6
    1  -0.0070090  -0.0057046   0.0009042  -0.0013376   0.0018320   0.0105626
    2   0.0006486  -0.0026860  -0.0005301  -0.0007516   0.0004335  -0.0002489
    3   0.0036176   0.0014419   0.0028993  -0.0145383   0.0041633  -0.0061828
            7           8           9          10          11          12
    1  -0.0048266   0.0123161  -0.0027547  -0.0040815  -0.0022585  -0.0016622
    2   0.0001109   0.0005698  -0.0004959   0.0027137   0.0007832  -0.0011006
    3   0.0028655   0.0080497  -0.0035639   0.0041599  -0.0022115   0.0023430
           13          14          15          16          17          18
    1   0.0041028  -0.0007838   0.0031376  -0.0005517  -0.0060341  -0.0001382
    2   0.0073398   0.0003604  -0.0019637   0.0006003   0.0004710   0.0004890
    3  -0.0030347  -0.0006007   0.0007200  -0.0002149   0.0032188  -0.0003635
           19          20          21          22
    1   0.0012186  -0.0003487   0.0025514   0.0008657
    2  -0.0008667  -0.0000311  -0.0054545  -0.0003910
    3  -0.0008397   0.0003084  -0.0028637   0.0006261
 Max gradient component =       1.454E-02
 RMS gradient           =       3.933E-03
 Gradient time:  CPU 256.65 s  wall 256.66 s
 Geometry Optimization Parameters
   NAtoms,    NIC,     NZ,  NCons,   NDum,   NFix, NCnnct, MaxDiis
       22     155      22       0       0       0       0       0

 Cartesian Hessian Update
 Hessian updated using BFGS update


** GEOMETRY OPTIMIZATION IN DELOCALIZED INTERNAL COORDINATES **
   Searching for a Minimum

   Optimization Cycle:   2

                       Coordinates (Angstroms)
     ATOM                X               Y               Z
      1  C         0.0042677212    0.0011533179   -0.0023106249
      2  C        -0.0090067196    0.0661456565    1.4022799195
      3  Cl        1.4857936667    0.2008032139    2.3072922533
      4  C        -1.2047672585    0.0930279299    2.1137843583
      5  Cl       -1.1759621653    0.1986248528    3.8605002283
      6  C        -2.4215532462    0.0517601861    1.4443271870
      7  Cl       -3.9233006786    0.0829119223    2.3403113334
      8  C        -2.4340413519   -0.0149087349    0.0566401316
      9  Cl       -3.9598488380   -0.0898563858   -0.7973533053
     10  C        -1.2395711128   -0.0380423718   -0.6571811728
     11  Cl       -1.3307943715   -0.2036974090   -2.3996889175
     12  C         1.2905224036   -0.0253014096   -0.7693027429
     13  C         2.2884598898   -0.9576198837   -0.4666424212
     14  H         2.1245726747   -1.6906336705    0.3104783016
     15  C         3.4788383663   -0.9820494370   -1.1793364914
     16  Cl        4.6999500345   -2.1771602513   -0.7803482944
     17  C         3.7077148856   -0.0776187817   -2.2068066496
     18  H         4.6393983845   -0.1000710676   -2.7582687256
     19  C         2.7265468511    0.8547939237   -2.5158893909
     20  H         2.8952649596    1.5724529102   -3.3092324427
     21  C         1.5319476993    0.8796952139   -1.8085255707
     22  H         0.7930611680    1.6315711665   -2.0473377398
   Point Group: c1    Number of degrees of freedom:    60


   Energy is  -3221.118518551

 Hessian updated using BFGS update

 51 Hessian modes will be used to form the next step
  Hessian Eigenvalues:
     0.018204    0.019215    0.019216    0.023206    0.023207    0.023559
     0.023676    0.023681    0.023928    0.023938    0.024090    0.024090
     0.024114    0.024114    0.024131    0.024135    0.024142    0.024143
     0.034610    0.159767    0.159977    0.159997    0.160297    0.219185
     0.229675    0.235483    0.245536    0.249947    0.249987    0.249992
     0.249993    0.249998    0.250000    0.293617    0.300894    0.312257
     0.353689    0.356647    0.369539    0.428679    0.430527    0.434584
     0.442163    0.467768    0.467843    0.471234    0.472902    0.478203
     0.478204    0.479102    0.571740

 Minimum search - taking simple RFO step
 Searching for Lamda that Minimizes Along All modes
 Value Taken    Lamda =  -0.00502345
 Calculated Step too Large.  Step scaled by  0.851991
 Step Taken.  Stepsize is  0.300000

                             Maximum     Tolerance    Cnvgd?
         Gradient           0.013278      0.000300      NO
         Displacement       0.242187      0.001200      NO
         Energy change     -0.007647      0.000001      NO


 New Cartesian Coordinates Obtained by Inverse Iteration

 Displacement from previous Coordinates is:  1.026690
 ----------------------------------------------------------------
             Standard Nuclear Orientation (Angstroms)
    I     Atom           X                Y                Z
 ----------------------------------------------------------------
    1      C       0.0094771234     0.0012530593    -0.0023868027
    2      C      -0.0021353020     0.1404592628     1.3945870422
    3      Cl      1.5101335959     0.3583404914     2.2461307832
    4      C      -1.2019867397     0.1639099218     2.1157104356
    5      Cl     -1.1941142378     0.3496005519     3.8499096309
    6      C      -2.4213252553     0.0510730911     1.4423372184
    7      Cl     -3.9172867548     0.0816914451     2.3322640500
    8      C      -2.4343413857    -0.0878197217     0.0520191399
    9      Cl     -3.9591878977    -0.2421236006    -0.7806339892
   10      C      -1.2270886477    -0.1140417977    -0.6566924719
   11      Cl     -1.2578002264    -0.3704255271    -2.3867341702
   12      C       1.2889680550    -0.0221237559    -0.7659151137
   13      C       2.2396813314    -1.0179730067    -0.5178056976
   14      H       2.0484831441    -1.7886853369     0.2177661155
   15      C       3.4285294734    -1.0363261044    -1.2355050415
   16      Cl      4.6015270613    -2.3038744300    -0.9185674937
   17      C       3.7026935414    -0.0719884575    -2.1993018099
   18      H       4.6354804802    -0.0982600298    -2.7484304237
   19      C       2.7582716368     0.9213927393    -2.4427161978
   20      H       2.9590449294     1.6818456799    -3.1877422484
   21      C       1.5596390542     0.9466933692    -1.7383597620
   22      H       0.8408299831     1.7333630470    -1.9325439702
 ----------------------------------------------------------------
 Nuclear Repulsion Energy =        2039.72578399 hartrees
 There are       89 alpha and       89 beta electrons
 Applying Cartesian multipole field
    Component          Value
    ---------          -----
     (2,0,0)        1.00000E-11
     (0,2,0)        2.00000E-11
     (0,0,2)       -3.00000E-11
 Nucleus-field energy     =    -0.0000000199 hartrees
 Requested basis set is 6-311++G(d,p)
 There are 170 shells and 472 basis functions
 A cutoff of  1.0D-15 yielded  10843 shell pairs
 There are     91772 function pairs (     98632 Cartesian)
 Smallest overlap matrix eigenvalue = 1.20E-07
 Linear dependence detected in AO basis
 Number of orthogonalized atomic orbitals = 467
 Maximum deviation from orthogonality = 3.453E-10
 Guess from superposition of atomic densities
 Warning:  Energy on first SCF cycle will be non-variational
 SAD guess density has 178.000000 electrons

 -----------------------------------------------------------------------
  General SCF calculation program by
  Eric Jon Sundstrom, Paul Horn, Yuezhi Mao, Dmitri Zuev, Alec White,
  David Stuck, Shaama M.S., Shane Yost, Joonho Lee, David Small,
  Daniel Levine, Susi Lehtola, Hugh Burton, Evgeny Epifanovsky,
  Bang C. Huynh
 -----------------------------------------------------------------------
 Exchange:     0.2000 Hartree-Fock + 0.0800 Slater + 0.7200 B88
 Correlation:  0.1900 VWN1RPA + 0.8100 LYP
 Using SG-1 standard quadrature grid
 A restricted SCF calculation will be
 performed using DIIS
 SCF converges when DIIS error is below 1.0e-08
 ---------------------------------------
  Cycle       Energy         DIIS error
 ---------------------------------------
    1   -3225.3448555495      2.82e-02  
    2   -3220.9969827172      2.07e-03  
    3   -3220.9346480403      2.48e-03  
    4   -3221.1120147052      5.48e-04  
    5   -3221.1184326824      3.13e-04  
    6   -3221.1211175770      8.50e-05  
    7   -3221.1212988867      2.50e-05  
    8   -3221.1213144529      1.02e-05  
    9   -3221.1213174227      2.30e-06  
   10   -3221.1213175494      8.40e-07  
   11   -3221.1213175670      2.03e-07  
   12   -3221.1213175676      1.30e-07  
   13   -3221.1213175682      3.47e-08  
   14   -3221.1213175682      1.12e-08  
   15   -3221.1213175682      4.32e-09  Convergence criterion met
 ---------------------------------------
 SCF time:   CPU 750.60s  wall 751.00s 
 SCF   energy in the final basis set =    -3221.1213175682
 Total energy in the final basis set =    -3221.1213175682

 --------------------------------------------------------------

                    Orbital Energies (a.u.)
 --------------------------------------------------------------

 Alpha MOs
 -- Occupied --
********-101.5825-101.5822-101.5806-101.5804-101.5643 -10.2872 -10.2852
-10.2851 -10.2838 -10.2838 -10.2545 -10.2454 -10.2218 -10.2068 -10.2045
-10.2028 -10.2020  -9.4985  -9.4971  -9.4968  -9.4954  -9.4952  -9.4789
 -7.2637  -7.2622  -7.2617  -7.2602  -7.2602  -7.2534  -7.2524  -7.2519
 -7.2516  -7.2509  -7.2508  -7.2503  -7.2500  -7.2495  -7.2491  -7.2435
 -7.2337  -7.2333  -0.9722  -0.9257  -0.9213  -0.9070  -0.8804  -0.8714
 -0.8574  -0.8415  -0.8004  -0.7629  -0.7482  -0.7478  -0.6666  -0.6391
 -0.6293  -0.6117  -0.5621  -0.5500  -0.5289  -0.5002  -0.4970  -0.4827
 -0.4742  -0.4694  -0.4642  -0.4514  -0.4405  -0.4377  -0.4144  -0.4128
 -0.3979  -0.3917  -0.3852  -0.3643  -0.3623  -0.3602  -0.3573  -0.3548
 -0.3426  -0.3351  -0.3302  -0.3277  -0.3157  -0.2908  -0.2724  -0.2700
 -0.2626
 -- Virtual --
 -0.0742  -0.0664  -0.0614  -0.0388  -0.0353  -0.0140  -0.0123  -0.0011
  0.0029   0.0066   0.0100   0.0213   0.0242   0.0271   0.0284   0.0342
  0.0428   0.0474   0.0577   0.0600   0.0619   0.0702   0.0732   0.0770
  0.0779   0.0825   0.0844   0.0860   0.0916   0.0955   0.0979   0.0990
  0.1039   0.1072   0.1144   0.1148   0.1176   0.1193   0.1225   0.1261
  0.1265   0.1281   0.1326   0.1344   0.1398   0.1425   0.1466   0.1509
  0.1549   0.1599   0.1615   0.1647   0.1685   0.1768   0.1811   0.1835
  0.1857   0.1895   0.1944   0.1991   0.2071   0.2075   0.2086   0.2143
  0.2199   0.2236   0.2286   0.2289   0.2307   0.2362   0.2430   0.2471
  0.2504   0.2560   0.2631   0.2636   0.2668   0.2699   0.2732   0.2751
  0.2786   0.2799   0.2831   0.2879   0.2909   0.2917   0.2986   0.2999
  0.3031   0.3057   0.3282   0.3332   0.3392   0.3444   0.3549   0.3609
  0.3882   0.4103   0.4293   0.4300   0.4353   0.4430   0.4444   0.4498
  0.4573   0.4592   0.4645   0.4707   0.4747   0.4826   0.4861   0.4899
  0.4922   0.4927   0.5007   0.5032   0.5229   0.5457   0.5462   0.5490
  0.5567   0.5617   0.5689   0.5704   0.5819   0.5869   0.5958   0.6008
  0.6072   0.6092   0.6134   0.6196   0.6205   0.6230   0.6397   0.6583
  0.6605   0.6677   0.6726   0.6835   0.6901   0.6929   0.6947   0.7091
  0.7150   0.7523   0.7660   0.7819   0.7883   0.7942   0.8066   0.8188
  0.8307   0.8336   0.8354   0.8363   0.8380   0.8403   0.8478   0.8490
  0.8517   0.8529   0.8559   0.8662   0.8703   0.8717   0.8762   0.8862
  0.8876   0.8944   0.8982   0.9097   0.9137   0.9192   0.9212   0.9223
  0.9298   0.9331   0.9396   0.9488   0.9557   0.9587   0.9668   0.9696
  0.9763   0.9809   0.9904   1.0095   1.0178   1.0321   1.0471   1.0541
  1.0564   1.0926   1.0935   1.1045   1.1096   1.1342   1.1515   1.1747
  1.1880   1.2129   1.2220   1.2453   1.2526   1.2585   1.2728   1.2741
  1.2774   1.2845   1.2935   1.2990   1.3099   1.3438   1.3570   1.3898
  1.4244   1.4426   1.4621   1.4788   1.5021   1.5258   1.5326   1.5569
  1.5676   1.5844   1.6184   1.6298   1.6403   1.6535   1.6669   1.6815
  1.7056   1.7190   1.7432   1.7533   1.7636   1.7955   1.8065   1.8193
  1.8352   1.8525   1.8588   1.8754   1.9008   1.9071   1.9212   1.9248
  1.9458   1.9619   1.9785   1.9934   2.0154   2.0451   2.0821   2.0972
  2.1213   2.1366   2.1743   2.2088   2.2248   2.2362   2.2480   2.2539
  2.2698   2.2719   2.2847   2.2925   2.3115   2.3161   2.3416   2.3426
  2.3822   2.4000   2.4047   2.4173   2.4297   2.4374   2.4483   2.4560
  2.4715   2.4923   2.4995   2.5236   2.5305   2.5513   2.6153   2.6264
  2.6354   2.6412   2.6510   2.6545   2.6819   2.7073   2.7361   2.7424
  2.7440   2.7844   2.7864   2.7941   2.8066   2.8234   2.8450   2.8642
  2.8681   2.9181   2.9585   2.9873   3.0361   3.0657   3.0820   3.1053
  3.1151   3.1296   3.1705   3.1876   3.2118   3.2258   3.2463   3.3567
  3.3630   3.4715   3.4982   3.5100   3.5876   3.6402   3.7237   3.7732
  3.8801   3.8954   4.0059   4.1050   4.1303   4.3499   4.7976   4.8376
  9.7171   9.7824   9.7857   9.8047   9.8101   9.8225  23.2685  23.5859
 23.7703  23.8109  23.9010  23.9226  23.9252  23.9624  24.0043  24.0532
 24.0776  24.1627  25.7683  25.7982  25.8303  25.8513  25.9111  25.9400
 26.0825  26.0920  26.1442  26.1864  26.2310  26.3738  26.4388  26.5515
 26.6155  26.7364  26.7531  27.0408 215.7058 215.7762 215.7816 215.8045
215.8119 215.8248
 --------------------------------------------------------------

          Ground-State Mulliken Net Atomic Charges

     Atom                 Charge (a.u.)
  ----------------------------------------
      1 C                    -1.009316
      2 C                    -0.876724
      3 Cl                    0.679651
      4 C                     0.077120
      5 Cl                    0.615606
      6 C                    -0.466218
      7 Cl                    0.678510
      8 C                     0.168218
      9 Cl                    0.615987
     10 C                    -0.918686
     11 Cl                    0.653838
     12 C                     0.365172
     13 C                    -0.992880
     14 H                     0.213824
     15 C                     0.468461
     16 Cl                    0.468701
     17 C                    -0.485003
     18 H                     0.182567
     19 C                    -0.622144
     20 H                     0.180680
     21 C                    -0.187536
     22 H                     0.190171
  ----------------------------------------
  Sum of atomic charges =     0.000000

 -----------------------------------------------------------------
                    Cartesian Multipole Moments
 -----------------------------------------------------------------
    Charge (ESU x 10^10)
                 0.0000
    Dipole Moment (Debye)
         X       0.3623      Y       1.2225      Z      -1.1947
       Tot       1.7473
    Quadrupole Moments (Debye-Ang)
        XX    -147.3966     XY       4.0881     YY    -144.5897
        XZ      -4.0097     YZ      -4.8165     ZZ    -142.0718
    Octopole Moments (Debye-Ang^2)
       XXX       6.6907    XXY      43.7010    XYY       1.5909
       YYY      85.6435    XXZ     -40.5861    XYZ     -12.1356
       YYZ     -27.6019    XZZ      21.0101    YZZ      38.6685
       ZZZ     -89.6684
    Hexadecapole Moments (Debye-Ang^3)
      XXXX   -6458.0333   XXXY     459.3981   XXYY   -1245.0861
      XYYY     397.0032   YYYY    -770.4935   XXXZ     768.4431
      XXYZ     -91.9994   XYYZ     288.8735   YYYZ    -195.5807
      XXZZ   -1573.9422   XYZZ     164.9092   YYZZ    -712.1176
      XZZZ     790.3603   YZZZ    -191.3084   ZZZZ   -3400.0445
 -----------------------------------------------------------------
 Calculating analytic gradient of the SCF energy
 Gradient of SCF Energy
            1           2           3           4           5           6
    1  -0.0003051  -0.0007859   0.0019786  -0.0013069  -0.0013283   0.0026696
    2   0.0001847  -0.0021806  -0.0002087  -0.0006821   0.0003095  -0.0000578
    3   0.0000220  -0.0008595  -0.0007174  -0.0052103   0.0029020  -0.0016088
            7           8           9          10          11          12
    1  -0.0019361   0.0039606  -0.0031575   0.0003777   0.0017892  -0.0032299
    2   0.0000482   0.0006170  -0.0002679   0.0022158   0.0001699  -0.0004322
    3   0.0011724   0.0037399  -0.0002225   0.0010603  -0.0014353   0.0024182
           13          14          15          16          17          18
    1   0.0023190  -0.0001771   0.0011011  -0.0005311  -0.0015966   0.0000819
    2   0.0032617  -0.0005579  -0.0015135   0.0005088   0.0000802   0.0002127
    3   0.0000632  -0.0001044   0.0009696  -0.0001463   0.0008057  -0.0002397
           19          20          21          22
    1   0.0001703  -0.0003866   0.0000814   0.0002119
    2   0.0001609  -0.0000229  -0.0023911   0.0005452
    3  -0.0003628   0.0001531  -0.0023930  -0.0000063
 Max gradient component =       5.210E-03
 RMS gradient           =       1.605E-03
 Gradient time:  CPU 257.00 s  wall 257.03 s
 Geometry Optimization Parameters
   NAtoms,    NIC,     NZ,  NCons,   NDum,   NFix, NCnnct, MaxDiis
       22     155      22       0       0       0       0       0

 Cartesian Hessian Update
 Hessian updated using BFGS update


** GEOMETRY OPTIMIZATION IN DELOCALIZED INTERNAL COORDINATES **
   Searching for a Minimum

   Optimization Cycle:   3

                       Coordinates (Angstroms)
     ATOM                X               Y               Z
      1  C         0.0094771234    0.0012530593   -0.0023868027
      2  C        -0.0021353020    0.1404592628    1.3945870422
      3  Cl        1.5101335959    0.3583404914    2.2461307832
      4  C        -1.2019867397    0.1639099218    2.1157104356
      5  Cl       -1.1941142378    0.3496005519    3.8499096309
      6  C        -2.4213252553    0.0510730911    1.4423372184
      7  Cl       -3.9172867548    0.0816914451    2.3322640500
      8  C        -2.4343413857   -0.0878197217    0.0520191399
      9  Cl       -3.9591878977   -0.2421236006   -0.7806339892
     10  C        -1.2270886477   -0.1140417977   -0.6566924719
     11  Cl       -1.2578002264   -0.3704255271   -2.3867341702
     12  C         1.2889680550   -0.0221237559   -0.7659151137
     13  C         2.2396813314   -1.0179730067   -0.5178056976
     14  H         2.0484831441   -1.7886853369    0.2177661155
     15  C         3.4285294734   -1.0363261044   -1.2355050415
     16  Cl        4.6015270613   -2.3038744300   -0.9185674937
     17  C         3.7026935414   -0.0719884575   -2.1993018099
     18  H         4.6354804802   -0.0982600298   -2.7484304237
     19  C         2.7582716368    0.9213927393   -2.4427161978
     20  H         2.9590449294    1.6818456799   -3.1877422484
     21  C         1.5596390542    0.9466933692   -1.7383597620
     22  H         0.8408299831    1.7333630470   -1.9325439702
   Point Group: c1    Number of degrees of freedom:    60


   Energy is  -3221.121317568

 Hessian updated using BFGS update

 54 Hessian modes will be used to form the next step
  Hessian Eigenvalues:
     0.014399    0.019215    0.019223    0.023204    0.023207    0.023431
     0.023678    0.023686    0.023914    0.023938    0.024089    0.024090
     0.024113    0.024114    0.024124    0.024136    0.024143    0.024152
     0.033796    0.159371    0.159977    0.160008    0.161137    0.213926
     0.222482    0.235598    0.247131    0.249948    0.249990    0.249992
     0.249993    0.250000    0.250000    0.262707    0.282879    0.300919
     0.301451    0.317937    0.354686    0.356623    0.356679    0.378341
     0.428234    0.431041    0.434584    0.444335    0.467768    0.467852
     0.472597    0.476947    0.478204    0.478270    0.480693    0.643743

 Minimum search - taking simple RFO step
 Searching for Lamda that Minimizes Along All modes
 Value Taken    Lamda =  -0.00176799
 Step Taken.  Stepsize is  0.286029

                             Maximum     Tolerance    Cnvgd?
         Gradient           0.007670      0.000300      NO
         Displacement       0.209149      0.001200      NO
         Energy change     -0.002799      0.000001      NO


 New Cartesian Coordinates Obtained by Inverse Iteration

 Displacement from previous Coordinates is:  0.877596
 ----------------------------------------------------------------
             Standard Nuclear Orientation (Angstroms)
    I     Atom           X                Y                Z
 ----------------------------------------------------------------
    1      C       0.0085404992    -0.0012747571    -0.0059659319
    2      C      -0.0022858163     0.2100616349     1.3800397110
    3      Cl      1.5113953983     0.4814729057     2.2047690944
    4      C      -1.1976706751     0.2306315588     2.1089970768
    5      Cl     -1.1711449151     0.4876524293     3.8256821552
    6      C      -2.4189498206     0.0505386231     1.4409609779
    7      Cl     -3.9080566476     0.0824350613     2.3290571513
    8      C      -2.4321315736    -0.1567356145     0.0529183104
    9      Cl     -3.9379842147    -0.3786868478    -0.7822241981
   10      C      -1.2220431352    -0.1883970855    -0.6512070436
   11      Cl     -1.2369682524    -0.5011023641    -2.3677767819
   12      C       1.2864547713    -0.0227284431    -0.7687283160
   13      C       2.1921996689    -1.0681464416    -0.5715422530
   14      H       1.9747851709    -1.8608193362     0.1338106583
   15      C       3.3838259047    -1.0785736119    -1.2869884287
   16      Cl      4.5178299418    -2.3986275563    -1.0378774196
   17      C       3.7001702529    -0.0659133369    -2.1879103063
   18      H       4.6359776924    -0.0931222023    -2.7307802713
   19      C       2.7906159290     0.9740443048    -2.3731731498
   20      H       3.0241246005     1.7689283079    -3.0719328418
   21      C       1.5876769567     0.9984065541    -1.6732642362
   22      H       0.8811312265     1.8059371080    -1.8294747337
 ----------------------------------------------------------------
 Nuclear Repulsion Energy =        2041.22592356 hartrees
 There are       89 alpha and       89 beta electrons
 Applying Cartesian multipole field
    Component          Value
    ---------          -----
     (2,0,0)        1.00000E-11
     (0,2,0)        2.00000E-11
     (0,0,2)       -3.00000E-11
 Nucleus-field energy     =    -0.0000000184 hartrees
 Requested basis set is 6-311++G(d,p)
 There are 170 shells and 472 basis functions
 A cutoff of  1.0D-15 yielded  10849 shell pairs
 There are     91847 function pairs (     98700 Cartesian)
 Smallest overlap matrix eigenvalue = 1.18E-07
 Linear dependence detected in AO basis
 Number of orthogonalized atomic orbitals = 467
 Maximum deviation from orthogonality = 2.768E-10
 Guess from superposition of atomic densities
 Warning:  Energy on first SCF cycle will be non-variational
 SAD guess density has 178.000000 electrons

 -----------------------------------------------------------------------
  General SCF calculation program by
  Eric Jon Sundstrom, Paul Horn, Yuezhi Mao, Dmitri Zuev, Alec White,
  David Stuck, Shaama M.S., Shane Yost, Joonho Lee, David Small,
  Daniel Levine, Susi Lehtola, Hugh Burton, Evgeny Epifanovsky,
  Bang C. Huynh
 -----------------------------------------------------------------------
 Exchange:     0.2000 Hartree-Fock + 0.0800 Slater + 0.7200 B88
 Correlation:  0.1900 VWN1RPA + 0.8100 LYP
 Using SG-1 standard quadrature grid
 A restricted SCF calculation will be
 performed using DIIS
 SCF converges when DIIS error is below 1.0e-08
 ---------------------------------------
  Cycle       Energy         DIIS error
 ---------------------------------------
    1   -3225.3585445148      2.82e-02  
    2   -3220.9983211736      2.07e-03  
    3   -3220.9342285658      2.49e-03  
    4   -3221.1117289703      5.89e-04  
    5   -3221.1194917421      3.18e-04  
    6   -3221.1222665569      8.28e-05  
    7   -3221.1224359819      2.58e-05  
    8   -3221.1224528253      1.03e-05  
    9   -3221.1224558327      2.29e-06  
   10   -3221.1224559560      8.62e-07  
   11   -3221.1224559750      1.84e-07  
   12   -3221.1224559755      1.16e-07  
   13   -3221.1224559759      3.49e-08  
   14   -3221.1224559759      1.24e-08  
   15   -3221.1224559759      3.90e-09  Convergence criterion met
 ---------------------------------------
 SCF time:   CPU 752.20s  wall 752.00s 
 SCF   energy in the final basis set =    -3221.1224559759
 Total energy in the final basis set =    -3221.1224559759

 --------------------------------------------------------------

                    Orbital Energies (a.u.)
 --------------------------------------------------------------

 Alpha MOs
 -- Occupied --
********-101.5829-101.5826-101.5801-101.5799-101.5639 -10.2876 -10.2847
-10.2846 -10.2825 -10.2824 -10.2549 -10.2430 -10.2207 -10.2067 -10.2046
-10.2034 -10.2020  -9.4988  -9.4976  -9.4973  -9.4949  -9.4947  -9.4784
 -7.2639  -7.2626  -7.2622  -7.2597  -7.2597  -7.2537  -7.2526  -7.2524
 -7.2521  -7.2514  -7.2513  -7.2498  -7.2496  -7.2490  -7.2486  -7.2431
 -7.2333  -7.2329  -0.9721  -0.9270  -0.9216  -0.9068  -0.8813  -0.8733
 -0.8574  -0.8406  -0.7997  -0.7624  -0.7473  -0.7467  -0.6658  -0.6375
 -0.6297  -0.6109  -0.5621  -0.5499  -0.5287  -0.5010  -0.4973  -0.4828
 -0.4747  -0.4688  -0.4637  -0.4515  -0.4409  -0.4386  -0.4139  -0.4131
 -0.3982  -0.3909  -0.3849  -0.3648  -0.3612  -0.3597  -0.3578  -0.3548
 -0.3428  -0.3347  -0.3296  -0.3271  -0.3167  -0.2875  -0.2727  -0.2694
 -0.2638
 -- Virtual --
 -0.0706  -0.0646  -0.0595  -0.0398  -0.0382  -0.0139  -0.0104  -0.0011
  0.0041   0.0067   0.0099   0.0218   0.0250   0.0272   0.0283   0.0339
  0.0422   0.0490   0.0581   0.0606   0.0617   0.0692   0.0743   0.0770
  0.0783   0.0821   0.0837   0.0862   0.0912   0.0953   0.0979   0.0986
  0.1036   0.1064   0.1142   0.1150   0.1168   0.1214   0.1231   0.1249
  0.1262   0.1280   0.1326   0.1336   0.1410   0.1424   0.1461   0.1507
  0.1558   0.1597   0.1613   0.1649   0.1664   0.1765   0.1804   0.1836
  0.1860   0.1896   0.1929   0.1987   0.2073   0.2082   0.2086   0.2148
  0.2193   0.2241   0.2288   0.2299   0.2315   0.2354   0.2440   0.2465
  0.2498   0.2549   0.2629   0.2642   0.2654   0.2695   0.2721   0.2736
  0.2753   0.2802   0.2845   0.2891   0.2909   0.2935   0.2966   0.2979
  0.3034   0.3065   0.3236   0.3318   0.3393   0.3452   0.3553   0.3634
  0.3869   0.4115   0.4288   0.4297   0.4357   0.4422   0.4447   0.4504
  0.4567   0.4599   0.4661   0.4709   0.4734   0.4800   0.4870   0.4889
  0.4899   0.4924   0.5033   0.5051   0.5226   0.5442   0.5463   0.5504
  0.5573   0.5626   0.5690   0.5695   0.5827   0.5897   0.5981   0.6023
  0.6064   0.6096   0.6130   0.6198   0.6223   0.6260   0.6376   0.6589
  0.6629   0.6691   0.6773   0.6851   0.6881   0.6940   0.6990   0.7083
  0.7156   0.7532   0.7698   0.7822   0.7878   0.7928   0.8035   0.8170
  0.8317   0.8338   0.8351   0.8382   0.8391   0.8424   0.8472   0.8487
  0.8530   0.8557   0.8601   0.8658   0.8703   0.8720   0.8743   0.8861
  0.8891   0.8916   0.8955   0.9089   0.9133   0.9141   0.9227   0.9247
  0.9324   0.9351   0.9410   0.9470   0.9549   0.9592   0.9643   0.9736
  0.9825   0.9856   1.0019   1.0118   1.0227   1.0320   1.0473   1.0553
  1.0566   1.0866   1.0928   1.1007   1.1137   1.1400   1.1561   1.1780
  1.1907   1.2139   1.2249   1.2454   1.2575   1.2596   1.2748   1.2789
  1.2799   1.2926   1.2962   1.2981   1.3101   1.3389   1.3665   1.3901
  1.4254   1.4330   1.4696   1.4753   1.5011   1.5315   1.5383   1.5577
  1.5696   1.5792   1.6165   1.6322   1.6445   1.6584   1.6663   1.6828
  1.7016   1.7186   1.7428   1.7532   1.7621   1.7937   1.8073   1.8179
  1.8324   1.8483   1.8539   1.8729   1.8986   1.9054   1.9262   1.9283
  1.9517   1.9678   1.9808   1.9959   2.0180   2.0446   2.0870   2.1000
  2.1177   2.1337   2.1749   2.2091   2.2234   2.2353   2.2501   2.2514
  2.2653   2.2700   2.2834   2.2909   2.3129   2.3249   2.3400   2.3446
  2.3826   2.4021   2.4094   2.4139   2.4280   2.4395   2.4456   2.4599
  2.4745   2.4949   2.5071   2.5225   2.5321   2.5555   2.6197   2.6260
  2.6363   2.6435   2.6498   2.6535   2.6856   2.7078   2.7348   2.7365
  2.7414   2.7827   2.7884   2.7952   2.8050   2.8234   2.8454   2.8617
  2.8648   2.9159   2.9637   2.9940   3.0391   3.0628   3.0858   3.1067
  3.1197   3.1357   3.1695   3.1901   3.2126   3.2341   3.2438   3.3544
  3.3614   3.4780   3.5015   3.5091   3.5924   3.6421   3.7330   3.7699
  3.8828   3.8980   4.0044   4.1065   4.1324   4.3333   4.7981   4.8356
  9.7229   9.7835   9.7873   9.8052   9.8128   9.8245  23.2753  23.5894
 23.7649  23.8093  23.9003  23.9199  23.9219  23.9532  24.0047  24.0518
 24.0835  24.1631  25.7669  25.7967  25.8297  25.8524  25.9076  25.9406
 26.0787  26.0970  26.1423  26.1880  26.2386  26.3764  26.4391  26.5512
 26.6155  26.7416  26.7667  27.0607 215.7123 215.7772 215.7830 215.8048
215.8152 215.8271
 --------------------------------------------------------------

          Ground-State Mulliken Net Atomic Charges

     Atom                 Charge (a.u.)
  ----------------------------------------
      1 C                    -0.932480
      2 C                    -0.947260
      3 Cl                    0.682105
      4 C                     0.058866
      5 Cl                    0.614423
      6 C                    -0.430277
      7 Cl                    0.674517
      8 C                     0.108290
      9 Cl                    0.615196
     10 C                    -0.980250
     11 Cl                    0.655033
     12 C                     0.421731
     13 C                    -0.916333
     14 H                     0.215504
     15 C                     0.430164
     16 Cl                    0.468412
     17 C                    -0.449696
     18 H                     0.182132
     19 C                    -0.634704
     20 H                     0.182286
     21 C                    -0.208684
     22 H                     0.191026
  ----------------------------------------
  Sum of atomic charges =     0.000000

 -----------------------------------------------------------------
                    Cartesian Multipole Moments
 -----------------------------------------------------------------
    Charge (ESU x 10^10)
                -0.0000
    Dipole Moment (Debye)
         X       0.3448      Y       1.2889      Z      -1.0919
       Tot       1.7241
    Quadrupole Moments (Debye-Ang)
        XX    -147.0255     XY       4.3888     YY    -144.3694
        XZ      -3.8190     YZ      -4.9478     ZZ    -142.4839
    Octopole Moments (Debye-Ang^2)
       XXX       8.6078    XXY      46.1295    XYY       1.9356
       YYY      89.9934    XXZ     -38.8262    XYZ     -12.8106
       YYZ     -25.7166    XZZ      19.8334    YZZ      39.7380
       ZZZ     -80.7727
    Hexadecapole Moments (Debye-Ang^3)
      XXXX   -6356.1682   XXXY     442.5890   XXYY   -1242.3764
      XYYY     374.0607   YYYY    -853.0055   XXXZ     785.5338
      XXYZ    -114.9537   XYYZ     293.9809   YYYZ    -263.8096
      XXZZ   -1555.3812   XYZZ     158.5542   YYZZ    -718.8218
      XZZZ     813.9975   YZZZ    -250.1514   ZZZZ   -3371.0834
 -----------------------------------------------------------------
 Calculating analytic gradient of the SCF energy
 Gradient of SCF Energy
            1           2           3           4           5           6
    1   0.0020730  -0.0000535   0.0002652   0.0012528   0.0006878  -0.0021078
    2  -0.0001023  -0.0001081  -0.0007788   0.0000799  -0.0000553   0.0000302
    3  -0.0009252  -0.0002469  -0.0011884   0.0010744  -0.0000518   0.0011633
            7           8           9          10          11          12
    1   0.0004311  -0.0003762   0.0003766   0.0000973   0.0009719  -0.0013807
    2   0.0000074  -0.0001734   0.0000682   0.0002101   0.0005276   0.0001395
    3  -0.0002979  -0.0014961  -0.0006060   0.0000832   0.0003188   0.0006176
           13          14          15          16          17          18
    1  -0.0003898  -0.0001162  -0.0002991  -0.0001713   0.0010946  -0.0000184
    2   0.0003526  -0.0003132  -0.0002686   0.0001762  -0.0000380  -0.0000280
    3   0.0011848   0.0008657   0.0001919   0.0000738  -0.0005209   0.0000272
           19          20          21          22
    1  -0.0004218  -0.0001490  -0.0008526  -0.0009141
    2   0.0001793   0.0000133  -0.0002845   0.0003659
    3   0.0001488  -0.0000347  -0.0000456  -0.0003359
 Max gradient component =       2.108E-03
 RMS gradient           =       6.703E-04
 Gradient time:  CPU 255.85 s  wall 255.86 s
 Geometry Optimization Parameters
   NAtoms,    NIC,     NZ,  NCons,   NDum,   NFix, NCnnct, MaxDiis
       22     155      22       0       0       0       0       0

 Cartesian Hessian Update
 Hessian updated using BFGS update


** GEOMETRY OPTIMIZATION IN DELOCALIZED INTERNAL COORDINATES **
   Searching for a Minimum

   Optimization Cycle:   4

                       Coordinates (Angstroms)
     ATOM                X               Y               Z
      1  C         0.0085404992   -0.0012747571   -0.0059659319
      2  C        -0.0022858163    0.2100616349    1.3800397110
      3  Cl        1.5113953983    0.4814729057    2.2047690944
      4  C        -1.1976706751    0.2306315588    2.1089970768
      5  Cl       -1.1711449151    0.4876524293    3.8256821552
      6  C        -2.4189498206    0.0505386231    1.4409609779
      7  Cl       -3.9080566476    0.0824350613    2.3290571513
      8  C        -2.4321315736   -0.1567356145    0.0529183104
      9  Cl       -3.9379842147   -0.3786868478   -0.7822241981
     10  C        -1.2220431352   -0.1883970855   -0.6512070436
     11  Cl       -1.2369682524   -0.5011023641   -2.3677767819
     12  C         1.2864547713   -0.0227284431   -0.7687283160
     13  C         2.1921996689   -1.0681464416   -0.5715422530
     14  H         1.9747851709   -1.8608193362    0.1338106583
     15  C         3.3838259047   -1.0785736119   -1.2869884287
     16  Cl        4.5178299418   -2.3986275563   -1.0378774196
     17  C         3.7001702529   -0.0659133369   -2.1879103063
     18  H         4.6359776924   -0.0931222023   -2.7307802713
     19  C         2.7906159290    0.9740443048   -2.3731731498
     20  H         3.0241246005    1.7689283079   -3.0719328418
     21  C         1.5876769567    0.9984065541   -1.6732642362
     22  H         0.8811312265    1.8059371080   -1.8294747337
   Point Group: c1    Number of degrees of freedom:    60


   Energy is  -3221.122455976

 Hessian updated using BFGS update

 57 Hessian modes will be used to form the next step
  Hessian Eigenvalues:
     0.009221    0.019215    0.019264    0.023206    0.023230    0.023575
     0.023679    0.023704    0.023924    0.024020    0.024090    0.024090
     0.024114    0.024115    0.024129    0.024143    0.024151    0.024330
     0.031609    0.159383    0.159977    0.160018    0.161198    0.218112
     0.223559    0.235696    0.246878    0.249950    0.249991    0.249993
     0.249999    0.250000    0.250000    0.250442    0.269759    0.294356
     0.300994    0.301185    0.302033    0.336177    0.354852    0.356626
     0.356665    0.356711    0.374688    0.428583    0.431040    0.434620
     0.446274    0.467795    0.467901    0.472581    0.478184    0.478206
     0.478880    0.516653    0.628117

 Minimum search - taking simple RFO step
 Searching for Lamda that Minimizes Along All modes
 Value Taken    Lamda =  -0.00080315
 Step Taken.  Stepsize is  0.245629

                             Maximum     Tolerance    Cnvgd?
         Gradient           0.006757      0.000300      NO
         Displacement       0.208296      0.001200      NO
         Energy change     -0.001138      0.000001      NO


 New Cartesian Coordinates Obtained by Inverse Iteration

 Displacement from previous Coordinates is:  0.869750
 ----------------------------------------------------------------
             Standard Nuclear Orientation (Angstroms)
    I     Atom           X                Y                Z
 ----------------------------------------------------------------
    1      C       0.0081130211     0.0009932056    -0.0014389367
    2      C      -0.0080353397     0.2751626193     1.3723534396
    3      Cl      1.5013607009     0.6142605970     2.1775138085
    4      C      -1.2048209213     0.2952047974     2.0994581542
    5      Cl     -1.1942142383     0.6283675718     3.7995703106
    6      C      -2.4168443183     0.0470463732     1.4379658883
    7      Cl     -3.9057909229     0.0732346775     2.3231289665
    8      C      -2.4249016744    -0.2226676536     0.0611696409
    9      Cl     -3.9225749552    -0.5222433005    -0.7569935518
   10      C      -1.2127508920    -0.2488432602    -0.6402181170
   11      Cl     -1.2041908997    -0.6145194895    -2.3450550653
   12      C       1.2901896632    -0.0203372987    -0.7651176933
   13      C       2.1555297220    -1.1073470296    -0.6278173729
   14      H       1.9099275529    -1.9256884751     0.0371511466
   15      C       3.3469917950    -1.1164111239    -1.3442663337
   16      Cl      4.4360266938    -2.4882392246    -1.1758316249
   17      C       3.6985574052    -0.0650191103    -2.1848137613
   18      H       4.6335047436    -0.0942478539    -2.7285187753
   19      C       2.8267189611     1.0148410835    -2.3098665657
   20      H       3.0910227256     1.8391036783    -2.9623839549
   21      C       1.6240832558     1.0400927202    -1.6088047766
   22      H       0.9395908840     1.8732373867    -1.7197956025
 ----------------------------------------------------------------
 Nuclear Repulsion Energy =        2041.24006738 hartrees
 There are       89 alpha and       89 beta electrons
 Applying Cartesian multipole field
    Component          Value
    ---------          -----
     (2,0,0)        1.00000E-11
     (0,2,0)        2.00000E-11
     (0,0,2)       -3.00000E-11
 Nucleus-field energy     =    -0.0000000169 hartrees
 Requested basis set is 6-311++G(d,p)
 There are 170 shells and 472 basis functions
 A cutoff of  1.0D-15 yielded  10853 shell pairs
 There are     91922 function pairs (     98786 Cartesian)
 Smallest overlap matrix eigenvalue = 1.15E-07
 Linear dependence detected in AO basis
 Number of orthogonalized atomic orbitals = 467
 Maximum deviation from orthogonality = 3.917E-10
 Guess from superposition of atomic densities
 Warning:  Energy on first SCF cycle will be non-variational
 SAD guess density has 178.000000 electrons

 -----------------------------------------------------------------------
  General SCF calculation program by
  Eric Jon Sundstrom, Paul Horn, Yuezhi Mao, Dmitri Zuev, Alec White,
  David Stuck, Shaama M.S., Shane Yost, Joonho Lee, David Small,
  Daniel Levine, Susi Lehtola, Hugh Burton, Evgeny Epifanovsky,
  Bang C. Huynh
 -----------------------------------------------------------------------
 Exchange:     0.2000 Hartree-Fock + 0.0800 Slater + 0.7200 B88
 Correlation:  0.1900 VWN1RPA + 0.8100 LYP
 Using SG-1 standard quadrature grid
 A restricted SCF calculation will be
 performed using DIIS
 SCF converges when DIIS error is below 1.0e-08
 ---------------------------------------
  Cycle       Energy         DIIS error
 ---------------------------------------
    1   -3225.3687804084      2.83e-02  
    2   -3220.9988032581      2.07e-03  
    3   -3220.9352558832      2.49e-03  
    4   -3221.1120351154      5.97e-04  
    5   -3221.1201144804      3.16e-04  
    6   -3221.1228605371      8.26e-05  
    7   -3221.1230283905      2.63e-05  
    8   -3221.1230459860      1.04e-05  
    9   -3221.1230490019      2.27e-06  
   10   -3221.1230491225      8.68e-07  
   11   -3221.1230491415      1.70e-07  
   12   -3221.1230491420      1.02e-07  
   13   -3221.1230491424      3.40e-08  
   14   -3221.1230491424      1.22e-08  
   15   -3221.1230491424      3.83e-09  Convergence criterion met
 ---------------------------------------
 SCF time:   CPU 753.14s  wall 753.00s 
 SCF   energy in the final basis set =    -3221.1230491424
 Total energy in the final basis set =    -3221.1230491424

 --------------------------------------------------------------

                    Orbital Energies (a.u.)
 --------------------------------------------------------------

 Alpha MOs
 -- Occupied --
********-101.5830-101.5827-101.5800-101.5799-101.5638 -10.2871 -10.2843
-10.2842 -10.2821 -10.2821 -10.2551 -10.2422 -10.2205 -10.2065 -10.2043
-10.2035 -10.2017  -9.4986  -9.4977  -9.4975  -9.4948  -9.4947  -9.4783
 -7.2636  -7.2628  -7.2624  -7.2597  -7.2596  -7.2535  -7.2526  -7.2524
 -7.2523  -7.2516  -7.2515  -7.2497  -7.2496  -7.2489  -7.2486  -7.2430
 -7.2332  -7.2328  -0.9725  -0.9273  -0.9218  -0.9068  -0.8819  -0.8737
 -0.8573  -0.8404  -0.7994  -0.7623  -0.7472  -0.7465  -0.6654  -0.6363
 -0.6309  -0.6105  -0.5624  -0.5499  -0.5288  -0.5015  -0.4971  -0.4827
 -0.4751  -0.4688  -0.4634  -0.4515  -0.4408  -0.4391  -0.4138  -0.4128
 -0.3987  -0.3899  -0.3845  -0.3652  -0.3613  -0.3591  -0.3578  -0.3546
 -0.3422  -0.3351  -0.3295  -0.3269  -0.3170  -0.2851  -0.2740  -0.2693
 -0.2650
 -- Virtual --
 -0.0675  -0.0642  -0.0590  -0.0420  -0.0387  -0.0141  -0.0097  -0.0012
  0.0044   0.0067   0.0096   0.0224   0.0252   0.0271   0.0282   0.0336
  0.0417   0.0505   0.0586   0.0606   0.0615   0.0679   0.0752   0.0772
  0.0786   0.0814   0.0832   0.0862   0.0908   0.0946   0.0978   0.0982
  0.1035   0.1056   0.1144   0.1149   0.1163   0.1228   0.1233   0.1248
  0.1261   0.1277   0.1323   0.1329   0.1417   0.1424   0.1459   0.1506
  0.1568   0.1594   0.1610   0.1641   0.1657   0.1767   0.1796   0.1838
  0.1861   0.1899   0.1920   0.1967   0.2066   0.2079   0.2099   0.2144
  0.2187   0.2231   0.2290   0.2319   0.2332   0.2351   0.2452   0.2460
  0.2497   0.2542   0.2616   0.2626   0.2657   0.2694   0.2718   0.2728
  0.2767   0.2802   0.2850   0.2888   0.2918   0.2937   0.2959   0.2977
  0.3058   0.3093   0.3161   0.3331   0.3393   0.3458   0.3551   0.3695
  0.3863   0.4122   0.4287   0.4296   0.4358   0.4394   0.4447   0.4514
  0.4577   0.4598   0.4644   0.4696   0.4741   0.4782   0.4867   0.4892
  0.4900   0.4932   0.5053   0.5073   0.5239   0.5408   0.5468   0.5514
  0.5598   0.5630   0.5684   0.5706   0.5824   0.5915   0.5972   0.6022
  0.6063   0.6100   0.6159   0.6160   0.6207   0.6293   0.6411   0.6571
  0.6684   0.6688   0.6739   0.6858   0.6898   0.6992   0.7060   0.7099
  0.7184   0.7537   0.7729   0.7822   0.7888   0.7923   0.8027   0.8153
  0.8308   0.8342   0.8358   0.8377   0.8396   0.8414   0.8472   0.8484
  0.8517   0.8570   0.8597   0.8633   0.8691   0.8708   0.8740   0.8813
  0.8878   0.8887   0.8956   0.9109   0.9126   0.9147   0.9240   0.9268
  0.9358   0.9396   0.9426   0.9471   0.9544   0.9567   0.9655   0.9766
  0.9844   0.9930   1.0043   1.0205   1.0256   1.0344   1.0472   1.0567
  1.0598   1.0876   1.0923   1.0985   1.1158   1.1498   1.1600   1.1804
  1.1919   1.2131   1.2276   1.2473   1.2581   1.2619   1.2755   1.2808
  1.2829   1.2954   1.2967   1.3017   1.3082   1.3377   1.3746   1.3895
  1.4110   1.4334   1.4709   1.4806   1.5006   1.5291   1.5517   1.5564
  1.5729   1.5767   1.6135   1.6340   1.6474   1.6589   1.6666   1.6852
  1.6944   1.7206   1.7422   1.7521   1.7598   1.7925   1.8083   1.8166
  1.8309   1.8418   1.8512   1.8751   1.8970   1.9044   1.9279   1.9317
  1.9560   1.9739   1.9827   1.9977   2.0207   2.0435   2.0922   2.1040
  2.1177   2.1281   2.1749   2.2139   2.2231   2.2334   2.2468   2.2528
  2.2636   2.2703   2.2825   2.2884   2.3146   2.3315   2.3428   2.3476
  2.3804   2.4041   2.4103   2.4134   2.4279   2.4389   2.4451   2.4605
  2.4755   2.4958   2.5141   2.5239   2.5323   2.5609   2.6145   2.6176
  2.6387   2.6435   2.6534   2.6541   2.6920   2.7086   2.7329   2.7350
  2.7403   2.7810   2.7847   2.7984   2.8136   2.8272   2.8469   2.8555
  2.8673   2.9124   2.9644   2.9975   3.0443   3.0633   3.0917   3.1116
  3.1218   3.1398   3.1663   3.1895   3.2137   3.2394   3.2466   3.3506
  3.3621   3.4855   3.5049   3.5103   3.5963   3.6456   3.7403   3.7722
  3.8832   3.9023   4.0042   4.1076   4.1340   4.3225   4.8003   4.8328
  9.7262   9.7844   9.7873   9.8080   9.8177   9.8198  23.2793  23.5893
 23.7668  23.8093  23.8991  23.9190  23.9229  23.9548  24.0072  24.0526
 24.0904  24.1667  25.7666  25.7940  25.8293  25.8533  25.8996  25.9446
 26.0849  26.0932  26.1410  26.1901  26.2513  26.3727  26.4387  26.5473
 26.6178  26.7428  26.7728  27.0754 215.7158 215.7781 215.7830 215.8075
215.8217 215.8218
 --------------------------------------------------------------

          Ground-State Mulliken Net Atomic Charges

     Atom                 Charge (a.u.)
  ----------------------------------------
      1 C                    -0.933985
      2 C                    -0.965917
      3 Cl                    0.676556
      4 C                     0.039574
      5 Cl                    0.614917
      6 C                    -0.395834
      7 Cl                    0.678002
      8 C                     0.066557
      9 Cl                    0.615520
     10 C                    -0.975867
     11 Cl                    0.659025
     12 C                     0.463891
     13 C                    -0.841859
     14 H                     0.216637
     15 C                     0.354375
     16 Cl                    0.474374
     17 C                    -0.411089
     18 H                     0.184327
     19 C                    -0.679297
     20 H                     0.182568
     21 C                    -0.215035
     22 H                     0.192562
  ----------------------------------------
  Sum of atomic charges =     0.000000

 -----------------------------------------------------------------
                    Cartesian Multipole Moments
 -----------------------------------------------------------------
    Charge (ESU x 10^10)
                 0.0000
    Dipole Moment (Debye)
         X       0.3587      Y       1.3411      Z      -1.0047
       Tot       1.7137
    Quadrupole Moments (Debye-Ang)
        XX    -146.6876     XY       4.6641     YY    -144.1516
        XZ      -3.7052     YZ      -5.0060     ZZ    -142.9862
    Octopole Moments (Debye-Ang^2)
       XXX      12.2807    XXY      48.0611    XYY       3.0030
       YYY      93.5521    XXZ     -37.0458    XYZ     -13.3395
       YYZ     -24.0452    XZZ      19.3563    YZZ      40.4955
       ZZZ     -73.4775
    Hexadecapole Moments (Debye-Ang^3)
      XXXX   -6273.0156   XXXY     424.3548   XXYY   -1243.3210
      XYYY     350.0718   YYYY    -943.4918   XXXZ     818.6761
      XXYZ    -137.8531   XYYZ     304.7471   YYYZ    -332.1150
      XXZZ   -1541.7342   XYZZ     151.2674   YYZZ    -728.6077
      XZZZ     851.3847   YZZZ    -310.4743   ZZZZ   -3350.3514
 -----------------------------------------------------------------
 Calculating analytic gradient of the SCF energy
 Gradient of SCF Energy
            1           2           3           4           5           6
    1   0.0003809   0.0000301   0.0001905   0.0005752  -0.0000394  -0.0018406
    2  -0.0002144   0.0002453  -0.0006199   0.0005271  -0.0004292   0.0000091
    3  -0.0003972  -0.0000881  -0.0011897   0.0022753  -0.0014806   0.0011217
            7           8           9          10          11          12
    1   0.0014840  -0.0016960   0.0011769   0.0003199   0.0014474   0.0007985
    2  -0.0000042  -0.0005627   0.0005359  -0.0002213   0.0006741   0.0003934
    3  -0.0008879  -0.0015521   0.0007413   0.0000523   0.0005349  -0.0008306
           13          14          15          16          17          18
    1  -0.0010289  -0.0001672  -0.0005344   0.0002439   0.0008012  -0.0001630
    2  -0.0007224   0.0002250   0.0007611  -0.0002955   0.0000581  -0.0001140
    3   0.0007305   0.0008069  -0.0002837   0.0000562  -0.0003438   0.0001544
           19          20          21          22
    1  -0.0002869   0.0001553  -0.0008628  -0.0009845
    2  -0.0001785   0.0000414   0.0000522  -0.0001603
    3   0.0002308  -0.0000516   0.0006176  -0.0002169
 Max gradient component =       2.275E-03
 RMS gradient           =       7.536E-04
 Gradient time:  CPU 253.32 s  wall 253.33 s
 Geometry Optimization Parameters
   NAtoms,    NIC,     NZ,  NCons,   NDum,   NFix, NCnnct, MaxDiis
       22     155      22       0       0       0       0       0

 Cartesian Hessian Update
 Hessian updated using BFGS update


** GEOMETRY OPTIMIZATION IN DELOCALIZED INTERNAL COORDINATES **
   Searching for a Minimum

   Optimization Cycle:   5

                       Coordinates (Angstroms)
     ATOM                X               Y               Z
      1  C         0.0081130211    0.0009932056   -0.0014389367
      2  C        -0.0080353397    0.2751626193    1.3723534396
      3  Cl        1.5013607009    0.6142605970    2.1775138085
      4  C        -1.2048209213    0.2952047974    2.0994581542
      5  Cl       -1.1942142383    0.6283675718    3.7995703106
      6  C        -2.4168443183    0.0470463732    1.4379658883
      7  Cl       -3.9057909229    0.0732346775    2.3231289665
      8  C        -2.4249016744   -0.2226676536    0.0611696409
      9  Cl       -3.9225749552   -0.5222433005   -0.7569935518
     10  C        -1.2127508920   -0.2488432602   -0.6402181170
     11  Cl       -1.2041908997   -0.6145194895   -2.3450550653
     12  C         1.2901896632   -0.0203372987   -0.7651176933
     13  C         2.1555297220   -1.1073470296   -0.6278173729
     14  H         1.9099275529   -1.9256884751    0.0371511466
     15  C         3.3469917950   -1.1164111239   -1.3442663337
     16  Cl        4.4360266938   -2.4882392246   -1.1758316249
     17  C         3.6985574052   -0.0650191103   -2.1848137613
     18  H         4.6335047436   -0.0942478539   -2.7285187753
     19  C         2.8267189611    1.0148410835   -2.3098665657
     20  H         3.0910227256    1.8391036783   -2.9623839549
     21  C         1.6240832558    1.0400927202   -1.6088047766
     22  H         0.9395908840    1.8732373867   -1.7197956025
   Point Group: c1    Number of degrees of freedom:    60


   Energy is  -3221.123049142

 Hessian updated using BFGS update

 58 Hessian modes will be used to form the next step
  Hessian Eigenvalues:
     0.005680    0.019242    0.019297    0.023214    0.023256    0.023666
     0.023684    0.023815    0.023929    0.024015    0.024089    0.024090
     0.024114    0.024115    0.024140    0.024151    0.024170    0.024604
     0.029491    0.159474    0.159976    0.160017    0.162202    0.218746
     0.226559    0.236094    0.246896    0.249944    0.249978    0.249992
     0.249994    0.250000    0.250000    0.251683    0.270568    0.298952
     0.301015    0.301028    0.301842    0.303153    0.338201    0.356480
     0.356644    0.356679    0.357038    0.376417    0.428704    0.431493
     0.434729    0.448559    0.467796    0.468540    0.474291    0.478191
     0.478222    0.479880    0.495819    0.580152

 Minimum search - taking simple RFO step
 Searching for Lamda that Minimizes Along All modes
 Value Taken    Lamda =  -0.00058133
 Step Taken.  Stepsize is  0.257382

                             Maximum     Tolerance    Cnvgd?
         Gradient           0.005319      0.000300      NO
         Displacement       0.229146      0.001200      NO
         Energy change     -0.000593      0.000001      NO


 New Cartesian Coordinates Obtained by Inverse Iteration

 Displacement from previous Coordinates is:  0.957671
 ----------------------------------------------------------------
             Standard Nuclear Orientation (Angstroms)
    I     Atom           X                Y                Z
 ----------------------------------------------------------------
    1      C       0.0051517476     0.0107265661    -0.0008096426
    2      C      -0.0177146853     0.3457298604     1.3580224721
    3      Cl      1.4850841910     0.7522517766     2.1435161268
    4      C      -1.2152002405     0.3642130168     2.0844022344
    5      Cl     -1.2158331503     0.7797937923     3.7672560513
    6      C      -2.4170030985     0.0429570422     1.4367588062
    7      Cl     -3.9074040075     0.0547168816     2.3249875891
    8      C      -2.4171675163    -0.2920907497     0.0747310224
    9      Cl     -3.9020526135    -0.6958591639    -0.7232814500
   10      C      -1.2055483316    -0.3059335392    -0.6280256916
   11      Cl     -1.1846776532    -0.7377410042    -2.3172194734
   12      C       1.2927682736    -0.0124992782    -0.7617639905
   13      C       2.1151543729    -1.1381375461    -0.6883424377
   14      H       1.8344501109    -1.9860441310    -0.0765811483
   15      C       3.3069710172    -1.1516285266    -1.4042888168
   16      Cl      4.3382673334    -2.5753854175    -1.3242310925
   17      C       3.6998399758    -0.0671673378    -2.1814064356
   18      H       4.6335857680    -0.1010573396    -2.7273530356
   19      C       2.8731551695     1.0525595508    -2.2407465908
   20      H       3.1719711245     1.9031394380    -2.8425085560
   21      C       1.6710985188     1.0835660042    -1.5387146580
   22      H       1.0225966560     1.9498709953    -1.5970120593
 ----------------------------------------------------------------
 Nuclear Repulsion Energy =        2040.20945771 hartrees
 There are       89 alpha and       89 beta electrons
 Applying Cartesian multipole field
    Component          Value
    ---------          -----
     (2,0,0)        1.00000E-11
     (0,2,0)        2.00000E-11
     (0,0,2)       -3.00000E-11
 Nucleus-field energy     =    -0.0000000150 hartrees
 Requested basis set is 6-311++G(d,p)
 There are 170 shells and 472 basis functions
 A cutoff of  1.0D-15 yielded  10853 shell pairs
 There are     91922 function pairs (     98784 Cartesian)
 Smallest overlap matrix eigenvalue = 1.16E-07
 Linear dependence detected in AO basis
 Number of orthogonalized atomic orbitals = 467
 Maximum deviation from orthogonality = 5.500E-10
 Guess from superposition of atomic densities
 Warning:  Energy on first SCF cycle will be non-variational
 SAD guess density has 178.000000 electrons

 -----------------------------------------------------------------------
  General SCF calculation program by
  Eric Jon Sundstrom, Paul Horn, Yuezhi Mao, Dmitri Zuev, Alec White,
  David Stuck, Shaama M.S., Shane Yost, Joonho Lee, David Small,
  Daniel Levine, Susi Lehtola, Hugh Burton, Evgeny Epifanovsky,
  Bang C. Huynh
 -----------------------------------------------------------------------
 Exchange:     0.2000 Hartree-Fock + 0.0800 Slater + 0.7200 B88
 Correlation:  0.1900 VWN1RPA + 0.8100 LYP
 Using SG-1 standard quadrature grid
 A restricted SCF calculation will be
 performed using DIIS
 SCF converges when DIIS error is below 1.0e-08
 ---------------------------------------
  Cycle       Energy         DIIS error
 ---------------------------------------
    1   -3225.3612796912      2.83e-02  
    2   -3220.9992857526      2.07e-03  
    3   -3220.9363988119      2.48e-03  
    4   -3221.1123377744      5.99e-04  
    5   -3221.1205043986      3.15e-04  
    6   -3221.1232333181      8.25e-05  
    7   -3221.1234002018      2.66e-05  
    8   -3221.1234181817      1.04e-05  
    9   -3221.1234211935      2.25e-06  
   10   -3221.1234213109      8.68e-07  
   11   -3221.1234213303      1.62e-07  
   12   -3221.1234213307      8.92e-08  
   13   -3221.1234213312      3.11e-08  
   14   -3221.1234213309      9.99e-09  Convergence criterion met
 ---------------------------------------
 SCF time:   CPU 711.44s  wall 712.00s 
 SCF   energy in the final basis set =    -3221.1234213309
 Total energy in the final basis set =    -3221.1234213309

 --------------------------------------------------------------

                    Orbital Energies (a.u.)
 --------------------------------------------------------------

 Alpha MOs
 -- Occupied --
********-101.5830-101.5828-101.5801-101.5800-101.5639 -10.2872 -10.2844
-10.2843 -10.2822 -10.2821 -10.2552 -10.2420 -10.2207 -10.2064 -10.2042
-10.2036 -10.2016  -9.4984  -9.4977  -9.4975  -9.4948  -9.4948  -9.4784
 -7.2635  -7.2628  -7.2625  -7.2597  -7.2596  -7.2533  -7.2526  -7.2524
 -7.2523  -7.2516  -7.2516  -7.2497  -7.2497  -7.2489  -7.2487  -7.2430
 -7.2333  -7.2329  -0.9723  -0.9271  -0.9214  -0.9068  -0.8818  -0.8733
 -0.8573  -0.8404  -0.7992  -0.7623  -0.7474  -0.7465  -0.6652  -0.6351
 -0.6322  -0.6104  -0.5626  -0.5498  -0.5287  -0.5019  -0.4968  -0.4826
 -0.4751  -0.4687  -0.4632  -0.4515  -0.4405  -0.4392  -0.4137  -0.4126
 -0.3989  -0.3893  -0.3841  -0.3653  -0.3613  -0.3589  -0.3575  -0.3545
 -0.3421  -0.3350  -0.3295  -0.3270  -0.3171  -0.2830  -0.2756  -0.2694
 -0.2659
 -- Virtual --
 -0.0652  -0.0641  -0.0596  -0.0443  -0.0387  -0.0143  -0.0098  -0.0013
  0.0042   0.0065   0.0095   0.0222   0.0251   0.0268   0.0281   0.0332
  0.0413   0.0516   0.0592   0.0601   0.0621   0.0661   0.0757   0.0777
  0.0787   0.0803   0.0829   0.0860   0.0906   0.0939   0.0974   0.0979
  0.1036   0.1048   0.1138   0.1153   0.1161   0.1220   0.1240   0.1254
  0.1263   0.1274   0.1316   0.1323   0.1409   0.1433   0.1458   0.1506
  0.1577   0.1593   0.1612   0.1625   0.1655   0.1771   0.1795   0.1834
  0.1856   0.1895   0.1915   0.1949   0.2059   0.2075   0.2104   0.2135
  0.2183   0.2215   0.2298   0.2327   0.2341   0.2359   0.2446   0.2466
  0.2506   0.2540   0.2600   0.2611   0.2662   0.2695   0.2719   0.2729
  0.2774   0.2809   0.2858   0.2860   0.2916   0.2932   0.2967   0.2999
  0.3067   0.3094   0.3186   0.3365   0.3389   0.3459   0.3551   0.3760
  0.3858   0.4145   0.4283   0.4297   0.4339   0.4375   0.4439   0.4519
  0.4590   0.4603   0.4616   0.4678   0.4744   0.4780   0.4864   0.4880
  0.4903   0.4953   0.5072   0.5099   0.5253   0.5395   0.5472   0.5521
  0.5617   0.5640   0.5677   0.5740   0.5819   0.5933   0.5960   0.6018
  0.6065   0.6091   0.6120   0.6195   0.6209   0.6342   0.6447   0.6550
  0.6664   0.6686   0.6730   0.6861   0.6920   0.7006   0.7079   0.7164
  0.7304   0.7537   0.7752   0.7821   0.7905   0.7907   0.8091   0.8159
  0.8306   0.8327   0.8345   0.8376   0.8378   0.8425   0.8452   0.8476
  0.8507   0.8527   0.8610   0.8620   0.8655   0.8674   0.8751   0.8770
  0.8849   0.8866   0.8949   0.9118   0.9132   0.9157   0.9252   0.9301
  0.9378   0.9399   0.9453   0.9471   0.9534   0.9571   0.9660   0.9821
  0.9869   0.9959   0.9999   1.0223   1.0312   1.0368   1.0462   1.0555
  1.0665   1.0918   1.0938   1.0959   1.1142   1.1608   1.1654   1.1817
  1.1902   1.2134   1.2330   1.2530   1.2575   1.2644   1.2763   1.2801
  1.2855   1.2918   1.2965   1.3047   1.3093   1.3401   1.3823   1.3888
  1.3983   1.4354   1.4688   1.4927   1.5012   1.5233   1.5539   1.5648
  1.5719   1.5792   1.6103   1.6347   1.6472   1.6571   1.6679   1.6853
  1.6896   1.7273   1.7406   1.7470   1.7584   1.7913   1.8080   1.8144
  1.8308   1.8359   1.8485   1.8794   1.8957   1.9042   1.9281   1.9335
  1.9565   1.9791   1.9838   1.9998   2.0231   2.0420   2.0967   2.1078
  2.1187   2.1227   2.1743   2.2208   2.2228   2.2316   2.2425   2.2534
  2.2630   2.2715   2.2806   2.2849   2.3164   2.3348   2.3441   2.3506
  2.3785   2.4048   2.4093   2.4141   2.4275   2.4331   2.4444   2.4566
  2.4743   2.4957   2.5173   2.5236   2.5367   2.5676   2.5965   2.6113
  2.6366   2.6492   2.6552   2.6575   2.6988   2.7093   2.7316   2.7337
  2.7395   2.7665   2.7826   2.7994   2.8247   2.8303   2.8467   2.8530
  2.8763   2.9073   2.9635   2.9992   3.0513   3.0639   3.0967   3.1161
  3.1213   3.1415   3.1588   3.1896   3.2143   3.2348   3.2643   3.3452
  3.3631   3.4945   3.5063   3.5130   3.5976   3.6497   3.7447   3.7756
  3.8827   3.9060   4.0042   4.1083   4.1353   4.3154   4.8008   4.8287
  9.7295   9.7844   9.7854   9.8077   9.8151   9.8309  23.2832  23.5889
 23.7676  23.8089  23.8977  23.9185  23.9224  23.9557  24.0088  24.0526
 24.0952  24.1684  25.7657  25.7904  25.8287  25.8549  25.8839  25.9500
 26.0886  26.0899  26.1405  26.1882  26.2684  26.3559  26.4385  26.5406
 26.6214  26.7455  26.7630  27.0870 215.7191 215.7792 215.7798 215.8070
215.8160 215.8374
 --------------------------------------------------------------

          Ground-State Mulliken Net Atomic Charges

     Atom                 Charge (a.u.)
  ----------------------------------------
      1 C                    -0.956365
      2 C                    -0.955470
      3 Cl                    0.657161
      4 C                     0.035463
      5 Cl                    0.619440
      6 C                    -0.358450
      7 Cl                    0.681011
      8 C                     0.027585
      9 Cl                    0.620823
     10 C                    -0.952338
     11 Cl                    0.646565
     12 C                     0.521157
     13 C                    -0.795812
     14 H                     0.217750
     15 C                     0.273063
     16 Cl                    0.485669
     17 C                    -0.360414
     18 H                     0.187121
     19 C                    -0.734966
     20 H                     0.182095
     21 C                    -0.235852
     22 H                     0.194765
  ----------------------------------------
  Sum of atomic charges =     0.000000

 -----------------------------------------------------------------
                    Cartesian Multipole Moments
 -----------------------------------------------------------------
    Charge (ESU x 10^10)
                 0.0000
    Dipole Moment (Debye)
         X       0.4172      Y       1.3874      Z      -0.9286
       Tot       1.7208
    Quadrupole Moments (Debye-Ang)
        XX    -146.3283     XY       4.9459     YY    -143.9247
        XZ      -3.5407     YZ      -4.9805     ZZ    -143.5725
    Octopole Moments (Debye-Ang^2)
       XXX      18.3528    XXY      49.9389    XYY       4.6641
       YYY      97.7917    XXZ     -35.4690    XYZ     -13.7782
       YYZ     -22.3951    XZZ      19.3127    YZZ      41.2319
       ZZZ     -66.2622
    Hexadecapole Moments (Debye-Ang^3)
      XXXX   -6185.0085   XXXY     397.3095   XXYY   -1245.2595
      XYYY     317.5952   YYYY   -1050.9983   XXXZ     853.5722
      XXYZ    -161.5835   XYYZ     316.6522   YYYZ    -403.2103
      XXZZ   -1526.9219   XYZZ     140.6894   YYZZ    -741.0560
      XZZZ     893.2334   YZZZ    -374.4225   ZZZZ   -3329.4420
 -----------------------------------------------------------------
 Calculating analytic gradient of the SCF energy
 Gradient of SCF Energy
            1           2           3           4           5           6
    1  -0.0012946   0.0002306   0.0003680   0.0001404  -0.0000372  -0.0005345
    2   0.0000920  -0.0000022  -0.0004288   0.0004478  -0.0003126   0.0000810
    3   0.0007599  -0.0003764  -0.0011263   0.0017428  -0.0010254   0.0003709
            7           8           9          10          11          12
    1   0.0005698  -0.0014315   0.0009130   0.0003989   0.0007691   0.0018173
    2  -0.0000839  -0.0003026   0.0002488   0.0000153   0.0002470  -0.0000401
    3  -0.0003169  -0.0011935   0.0005686  -0.0000224   0.0002738  -0.0010499
           13          14          15          16          17          18
    1  -0.0007041  -0.0001494  -0.0003217   0.0003058  -0.0000425  -0.0000482
    2  -0.0006123   0.0002251   0.0009148  -0.0004782  -0.0000330  -0.0000856
    3   0.0005183   0.0005650  -0.0002189  -0.0000936  -0.0000426   0.0000931
           19          20          21          22
    1  -0.0000501   0.0002096  -0.0004800  -0.0006287
    2  -0.0000976   0.0000057   0.0003869  -0.0001875
    3   0.0000948  -0.0000001   0.0005560  -0.0000771
 Max gradient component =       1.817E-03
 RMS gradient           =       5.962E-04
 Gradient time:  CPU 262.44 s  wall 262.46 s
 Geometry Optimization Parameters
   NAtoms,    NIC,     NZ,  NCons,   NDum,   NFix, NCnnct, MaxDiis
       22     155      22       0       0       0       0       0

 Cartesian Hessian Update
 Hessian updated using BFGS update


** GEOMETRY OPTIMIZATION IN DELOCALIZED INTERNAL COORDINATES **
   Searching for a Minimum

   Optimization Cycle:   6

                       Coordinates (Angstroms)
     ATOM                X               Y               Z
      1  C         0.0051517476    0.0107265661   -0.0008096426
      2  C        -0.0177146853    0.3457298604    1.3580224721
      3  Cl        1.4850841910    0.7522517766    2.1435161268
      4  C        -1.2152002405    0.3642130168    2.0844022344
      5  Cl       -1.2158331503    0.7797937923    3.7672560513
      6  C        -2.4170030985    0.0429570422    1.4367588062
      7  Cl       -3.9074040075    0.0547168816    2.3249875891
      8  C        -2.4171675163   -0.2920907497    0.0747310224
      9  Cl       -3.9020526135   -0.6958591639   -0.7232814500
     10  C        -1.2055483316   -0.3059335392   -0.6280256916
     11  Cl       -1.1846776532   -0.7377410042   -2.3172194734
     12  C         1.2927682736   -0.0124992782   -0.7617639905
     13  C         2.1151543729   -1.1381375461   -0.6883424377
     14  H         1.8344501109   -1.9860441310   -0.0765811483
     15  C         3.3069710172   -1.1516285266   -1.4042888168
     16  Cl        4.3382673334   -2.5753854175   -1.3242310925
     17  C         3.6998399758   -0.0671673378   -2.1814064356
     18  H         4.6335857680   -0.1010573396   -2.7273530356
     19  C         2.8731551695    1.0525595508   -2.2407465908
     20  H         3.1719711245    1.9031394380   -2.8425085560
     21  C         1.6710985188    1.0835660042   -1.5387146580
     22  H         1.0225966560    1.9498709953   -1.5970120593
   Point Group: c1    Number of degrees of freedom:    60


   Energy is  -3221.123421331

 Hessian updated using BFGS update

 59 Hessian modes will be used to form the next step
  Hessian Eigenvalues:
     0.004968    0.019232    0.019425    0.023218    0.023257    0.023649
     0.023685    0.023830    0.023952    0.023959    0.024090    0.024094
     0.024115    0.024115    0.024140    0.024151    0.024194    0.024829
     0.029499    0.159463    0.159978    0.160003    0.160814    0.218876
     0.225942    0.235440    0.246813    0.249847    0.249971    0.249992
     0.249995    0.250000    0.250991    0.256529    0.265725    0.292540
     0.301004    0.301033    0.301093    0.301885    0.302178    0.341507
     0.356032    0.356646    0.356676    0.356781    0.361259    0.428969
     0.430508    0.434462    0.435088    0.467619    0.468181    0.471429
     0.478194    0.478218    0.479122    0.483418    0.551947

 Minimum search - taking simple RFO step
 Searching for Lamda that Minimizes Along All modes
 Value Taken    Lamda =  -0.00018418
 Step Taken.  Stepsize is  0.126635

                             Maximum     Tolerance    Cnvgd?
         Gradient           0.003387      0.000300      NO
         Displacement       0.104519      0.001200      NO
         Energy change     -0.000372      0.000001      NO


 New Cartesian Coordinates Obtained by Inverse Iteration

 Displacement from previous Coordinates is:  0.449453
 ----------------------------------------------------------------
             Standard Nuclear Orientation (Angstroms)
    I     Atom           X                Y                Z
 ----------------------------------------------------------------
    1      C       0.0092161329     0.0120552151     0.0063854753
    2      C      -0.0242188286     0.3769232076     1.3585976316
    3      Cl      1.4653756098     0.8201395667     2.1498133425
    4      C      -1.2254950082     0.3947930540     2.0789398389
    5      Cl     -1.2397554058     0.8544116753     3.7523437866
    6      C      -2.4194336649     0.0394139267     1.4365674812
    7      Cl     -3.9148919942     0.0543370894     2.3194508090
    8      C      -2.4092344920    -0.3274411471     0.0838231115
    9      Cl     -3.8873343473    -0.7702083672    -0.7105330609
   10      C      -1.1958829988    -0.3360044060    -0.6164805939
   11      Cl     -1.1694057107    -0.7890755843    -2.3002878861
   12      C       1.2974854205    -0.0097471476    -0.7545517826
   13      C       2.1008599041    -1.1514546756    -0.7190407792
   14      H       1.8057944517    -2.0154866981    -0.1375714706
   15      C       3.2909199543    -1.1667106718    -1.4379151485
   16      Cl      4.2955674022    -2.6098873828    -1.3995029855
   17      C       3.7004572294    -0.0690925216    -2.1874281082
   18      H       4.6310219971    -0.1042071392    -2.7390385063
   19      C       2.8925240048     1.0653477900    -2.2134886580
   20      H       3.2019040733     1.9264516753    -2.7943957263
   21      C       1.6948322374     1.0993610164    -1.5040771140
   22      H       1.0671869954     1.9820624157    -1.5342204330
 ----------------------------------------------------------------
 Nuclear Repulsion Energy =        2038.99360225 hartrees
 There are       89 alpha and       89 beta electrons
 Applying Cartesian multipole field
    Component          Value
    ---------          -----
     (2,0,0)        1.00000E-11
     (0,2,0)        2.00000E-11
     (0,0,2)       -3.00000E-11
 Nucleus-field energy     =    -0.0000000143 hartrees
 Requested basis set is 6-311++G(d,p)
 There are 170 shells and 472 basis functions
 A cutoff of  1.0D-15 yielded  10847 shell pairs
 There are     91837 function pairs (     98688 Cartesian)
 Smallest overlap matrix eigenvalue = 1.17E-07
 Linear dependence detected in AO basis
 Number of orthogonalized atomic orbitals = 467
 Maximum deviation from orthogonality = 6.901E-10
 Guess from superposition of atomic densities
 Warning:  Energy on first SCF cycle will be non-variational
 SAD guess density has 178.000000 electrons

 -----------------------------------------------------------------------
  General SCF calculation program by
  Eric Jon Sundstrom, Paul Horn, Yuezhi Mao, Dmitri Zuev, Alec White,
  David Stuck, Shaama M.S., Shane Yost, Joonho Lee, David Small,
  Daniel Levine, Susi Lehtola, Hugh Burton, Evgeny Epifanovsky,
  Bang C. Huynh
 -----------------------------------------------------------------------
 Exchange:     0.2000 Hartree-Fock + 0.0800 Slater + 0.7200 B88
 Correlation:  0.1900 VWN1RPA + 0.8100 LYP
 Using SG-1 standard quadrature grid
 A restricted SCF calculation will be
 performed using DIIS
 SCF converges when DIIS error is below 1.0e-08
 ---------------------------------------
  Cycle       Energy         DIIS error
 ---------------------------------------
    1   -3225.3521515199      2.82e-02  
    2   -3220.9997543373      2.07e-03  
    3   -3220.9379383719      2.47e-03  
    4   -3221.1126715171      5.93e-04  
    5   -3221.1206269797      3.15e-04  
    6   -3221.1233477669      8.26e-05  
    7   -3221.1235152102      2.66e-05  
    8   -3221.1235332661      1.04e-05  
    9   -3221.1235362808      2.23e-06  
   10   -3221.1235363956      8.61e-07  
   11   -3221.1235364146      1.60e-07  
   12   -3221.1235364154      8.52e-08  
   13   -3221.1235364154      2.98e-08  
   14   -3221.1235364156      8.00e-09  Convergence criterion met
 ---------------------------------------
 SCF time:   CPU 739.78s  wall 740.00s 
 SCF   energy in the final basis set =    -3221.1235364156
 Total energy in the final basis set =    -3221.1235364156

 --------------------------------------------------------------

                    Orbital Energies (a.u.)
 --------------------------------------------------------------

 Alpha MOs
 -- Occupied --
********-101.5829-101.5827-101.5802-101.5801-101.5640 -10.2873 -10.2845
-10.2844 -10.2825 -10.2824 -10.2552 -10.2425 -10.2211 -10.2065 -10.2043
-10.2036 -10.2017  -9.4984  -9.4976  -9.4974  -9.4949  -9.4948  -9.4785
 -7.2634  -7.2626  -7.2623  -7.2599  -7.2597  -7.2533  -7.2524  -7.2522
 -7.2522  -7.2514  -7.2514  -7.2498  -7.2497  -7.2489  -7.2488  -7.2432
 -7.2334  -7.2330  -0.9722  -0.9269  -0.9211  -0.9069  -0.8814  -0.8729
 -0.8574  -0.8405  -0.7993  -0.7622  -0.7475  -0.7467  -0.6654  -0.6344
 -0.6327  -0.6106  -0.5625  -0.5498  -0.5287  -0.5019  -0.4967  -0.4825
 -0.4749  -0.4686  -0.4632  -0.4514  -0.4405  -0.4390  -0.4136  -0.4125
 -0.3989  -0.3894  -0.3839  -0.3651  -0.3614  -0.3590  -0.3572  -0.3544
 -0.3423  -0.3347  -0.3296  -0.3271  -0.3168  -0.2824  -0.2765  -0.2695
 -0.2661
 -- Virtual --
 -0.0648  -0.0642  -0.0602  -0.0452  -0.0387  -0.0144  -0.0100  -0.0012
  0.0041   0.0065   0.0094   0.0220   0.0250   0.0266   0.0281   0.0332
  0.0412   0.0518   0.0594   0.0598   0.0628   0.0652   0.0757   0.0779
  0.0786   0.0798   0.0830   0.0859   0.0905   0.0937   0.0972   0.0978
  0.1037   0.1045   0.1134   0.1153   0.1160   0.1217   0.1241   0.1256
  0.1262   0.1272   0.1312   0.1322   0.1405   0.1435   0.1459   0.1507
  0.1578   0.1593   0.1615   0.1617   0.1655   0.1771   0.1799   0.1829
  0.1855   0.1893   0.1917   0.1948   0.2057   0.2074   0.2100   0.2131
  0.2183   0.2209   0.2301   0.2325   0.2339   0.2368   0.2445   0.2463
  0.2510   0.2541   0.2593   0.2608   0.2663   0.2695   0.2721   0.2729
  0.2771   0.2814   0.2843   0.2863   0.2917   0.2932   0.2969   0.3009
  0.3065   0.3091   0.3212   0.3382   0.3390   0.3456   0.3551   0.3780
  0.3857   0.4156   0.4282   0.4297   0.4323   0.4376   0.4431   0.4521
  0.4592   0.4605   0.4612   0.4671   0.4743   0.4781   0.4865   0.4875
  0.4902   0.4961   0.5081   0.5105   0.5258   0.5395   0.5472   0.5523
  0.5621   0.5643   0.5674   0.5755   0.5817   0.5932   0.5959   0.6008
  0.6067   0.6090   0.6110   0.6202   0.6208   0.6367   0.6459   0.6539
  0.6648   0.6684   0.6733   0.6863   0.6925   0.7001   0.7084   0.7175
  0.7376   0.7539   0.7763   0.7822   0.7900   0.7914   0.8135   0.8189
  0.8291   0.8313   0.8343   0.8372   0.8380   0.8424   0.8436   0.8453
  0.8494   0.8516   0.8617   0.8643   0.8646   0.8667   0.8752   0.8760
  0.8826   0.8865   0.8951   0.9113   0.9136   0.9157   0.9251   0.9321
  0.9382   0.9398   0.9443   0.9464   0.9545   0.9574   0.9659   0.9846
  0.9887   0.9952   0.9971   1.0210   1.0326   1.0374   1.0448   1.0541
  1.0685   1.0918   1.0942   1.0968   1.1124   1.1617   1.1691   1.1827
  1.1880   1.2135   1.2360   1.2548   1.2588   1.2658   1.2757   1.2799
  1.2866   1.2896   1.2961   1.3063   1.3101   1.3421   1.3846   1.3889
  1.3935   1.4360   1.4678   1.4960   1.5038   1.5196   1.5532   1.5662
  1.5705   1.5824   1.6092   1.6348   1.6461   1.6567   1.6681   1.6844
  1.6900   1.7319   1.7399   1.7432   1.7573   1.7916   1.8079   1.8127
  1.8309   1.8340   1.8473   1.8810   1.8954   1.9039   1.9275   1.9338
  1.9559   1.9803   1.9838   2.0013   2.0240   2.0416   2.0973   2.1092
  2.1188   2.1217   2.1735   2.2223   2.2246   2.2311   2.2407   2.2529
  2.2628   2.2719   2.2794   2.2834   2.3165   2.3352   2.3445   2.3513
  2.3781   2.4053   2.4093   2.4145   2.4251   2.4312   2.4442   2.4548
  2.4734   2.4952   2.5181   2.5230   2.5391   2.5713   2.5877   2.6088
  2.6357   2.6498   2.6551   2.6602   2.7007   2.7097   2.7314   2.7327
  2.7390   2.7593   2.7817   2.7996   2.8257   2.8296   2.8470   2.8518
  2.8817   2.9041   2.9628   2.9990   3.0534   3.0643   3.0978   3.1154
  3.1212   3.1417   3.1548   3.1896   3.2140   3.2332   3.2726   3.3430
  3.3633   3.4975   3.5053   3.5147   3.5964   3.6519   3.7451   3.7770
  3.8818   3.9070   4.0043   4.1083   4.1352   4.3148   4.8005   4.8272
  9.7298   9.7826   9.7857   9.8072   9.8136   9.8366  23.2844  23.5885
 23.7674  23.8092  23.8969  23.9177  23.9221  23.9570  24.0075  24.0521
 24.0949  24.1677  25.7654  25.7890  25.8282  25.8552  25.8765  25.9512
 26.0871  26.0915  26.1408  26.1873  26.2719  26.3485  26.4380  26.5382
 26.6232  26.7467  26.7571  27.0884 215.7193 215.7776 215.7797 215.8064
215.8142 215.8436
 --------------------------------------------------------------

          Ground-State Mulliken Net Atomic Charges

     Atom                 Charge (a.u.)
  ----------------------------------------
      1 C                    -0.968859
      2 C                    -0.932635
      3 Cl                    0.640594
      4 C                     0.030582
      5 Cl                    0.623875
      6 C                    -0.357028
      7 Cl                    0.681903
      8 C                     0.009009
      9 Cl                    0.623853
     10 C                    -0.937409
     11 Cl                    0.640390
     12 C                     0.537202
     13 C                    -0.793263
     14 H                     0.218587
     15 C                     0.245467
     16 Cl                    0.489755
     17 C                    -0.334619
     18 H                     0.188681
     19 C                    -0.760331
     20 H                     0.181690
     21 C                    -0.223529
     22 H                     0.196084
  ----------------------------------------
  Sum of atomic charges =     0.000000

 -----------------------------------------------------------------
                    Cartesian Multipole Moments
 -----------------------------------------------------------------
    Charge (ESU x 10^10)
                -0.0000
    Dipole Moment (Debye)
         X       0.4563      Y       1.3995      Z      -0.9051
       Tot       1.7280
    Quadrupole Moments (Debye-Ang)
        XX    -146.1921     XY       5.0346     YY    -143.8289
        XZ      -3.4839     YZ      -4.9438     ZZ    -143.8073
    Octopole Moments (Debye-Ang^2)
       XXX      21.4876    XXY      50.4617    XYY       5.6784
       YYY      98.7725    XXZ     -34.9454    XYZ     -13.9058
       YYZ     -21.7368    XZZ      19.6722    YZZ      41.3671
       ZZZ     -63.8458
    Hexadecapole Moments (Debye-Ang^3)
      XXXX   -6147.8933   XXXY     386.1749   XXYY   -1246.9384
      XYYY     305.6488   YYYY   -1102.6978   XXXZ     873.5020
      XXYZ    -173.0550   XYYZ     323.6646   YYYZ    -437.9866
      XXZZ   -1521.3950   XYZZ     136.6010   YYZZ    -748.8154
      XZZZ     916.5492   YZZZ    -406.6106   ZZZZ   -3329.2625
 -----------------------------------------------------------------
 Calculating analytic gradient of the SCF energy
 Gradient of SCF Energy
            1           2           3           4           5           6
    1  -0.0010663   0.0002632   0.0000349  -0.0002109   0.0000823   0.0003653
    2  -0.0000744   0.0000976  -0.0000717   0.0000805  -0.0000003  -0.0000237
    3   0.0001298   0.0000102   0.0000104   0.0006952  -0.0003221  -0.0000906
            7           8           9          10          11          12
    1  -0.0000718  -0.0006404   0.0001906   0.0004155   0.0003956   0.0010111
    2   0.0000498  -0.0001139   0.0000662  -0.0001681   0.0003002  -0.0000420
    3   0.0000665  -0.0001970   0.0001982  -0.0001099   0.0000432  -0.0005772
           13          14          15          16          17          18
    1  -0.0003231  -0.0000087  -0.0001130   0.0000963  -0.0000554   0.0000271
    2  -0.0003692   0.0001035   0.0003905  -0.0001886  -0.0000202  -0.0000327
    3   0.0000906   0.0001828  -0.0000239  -0.0001107   0.0000986  -0.0000154
           19          20          21          22
    1   0.0000430   0.0000951  -0.0003231  -0.0002072
    2  -0.0000038  -0.0000322   0.0001574  -0.0001049
    3  -0.0001207   0.0000063   0.0000791  -0.0000436
 Max gradient component =       1.066E-03
 RMS gradient           =       2.794E-04
 Gradient time:  CPU 267.63 s  wall 267.65 s
 Geometry Optimization Parameters
   NAtoms,    NIC,     NZ,  NCons,   NDum,   NFix, NCnnct, MaxDiis
       22     155      22       0       0       0       0       0

 Cartesian Hessian Update
 Hessian updated using BFGS update


** GEOMETRY OPTIMIZATION IN DELOCALIZED INTERNAL COORDINATES **
   Searching for a Minimum

   Optimization Cycle:   7

                       Coordinates (Angstroms)
     ATOM                X               Y               Z
      1  C         0.0092161329    0.0120552151    0.0063854753
      2  C        -0.0242188286    0.3769232076    1.3585976316
      3  Cl        1.4653756098    0.8201395667    2.1498133425
      4  C        -1.2254950082    0.3947930540    2.0789398389
      5  Cl       -1.2397554058    0.8544116753    3.7523437866
      6  C        -2.4194336649    0.0394139267    1.4365674812
      7  Cl       -3.9148919942    0.0543370894    2.3194508090
      8  C        -2.4092344920   -0.3274411471    0.0838231115
      9  Cl       -3.8873343473   -0.7702083672   -0.7105330609
     10  C        -1.1958829988   -0.3360044060   -0.6164805939
     11  Cl       -1.1694057107   -0.7890755843   -2.3002878861
     12  C         1.2974854205   -0.0097471476   -0.7545517826
     13  C         2.1008599041   -1.1514546756   -0.7190407792
     14  H         1.8057944517   -2.0154866981   -0.1375714706
     15  C         3.2909199543   -1.1667106718   -1.4379151485
     16  Cl        4.2955674022   -2.6098873828   -1.3995029855
     17  C         3.7004572294   -0.0690925216   -2.1874281082
     18  H         4.6310219971   -0.1042071392   -2.7390385063
     19  C         2.8925240048    1.0653477900   -2.2134886580
     20  H         3.2019040733    1.9264516753   -2.7943957263
     21  C         1.6948322374    1.0993610164   -1.5040771140
     22  H         1.0671869954    1.9820624157   -1.5342204330
   Point Group: c1    Number of degrees of freedom:    60


   Energy is  -3221.123536416

 Hessian updated using BFGS update

 60 Hessian modes will be used to form the next step
  Hessian Eigenvalues:
     0.003853    0.019252    0.019688    0.023051    0.023223    0.023285
     0.023682    0.023835    0.023920    0.023982    0.024089    0.024100
     0.024114    0.024118    0.024130    0.024153    0.024716    0.025215
     0.029307    0.158098    0.159499    0.159987    0.160029    0.218820
     0.221081    0.231593    0.243777    0.247645    0.249974    0.249992
     0.250000    0.250000    0.250043    0.250105    0.254229    0.283144
     0.290500    0.300660    0.301032    0.301059    0.301491    0.301887
     0.339657    0.355051    0.356643    0.356681    0.356836    0.361709
     0.428625    0.429331    0.431893    0.436143    0.465525    0.468079
     0.474186    0.478192    0.478292    0.478880    0.488991    0.543464

 Minimum search - taking simple RFO step
 Searching for Lamda that Minimizes Along All modes
 Value Taken    Lamda =  -0.00004595
 Step Taken.  Stepsize is  0.080661

                             Maximum     Tolerance    Cnvgd?
         Gradient           0.000688      0.000300      NO
         Displacement       0.067388      0.001200      NO
         Energy change     -0.000115      0.000001      NO


 New Cartesian Coordinates Obtained by Inverse Iteration

 Displacement from previous Coordinates is:  0.283506
 ----------------------------------------------------------------
             Standard Nuclear Orientation (Angstroms)
    I     Atom           X                Y                Z
 ----------------------------------------------------------------
    1      C       0.0087283587     0.0144485297     0.0049478041
    2      C      -0.0279930406     0.3977730823     1.3516743904
    3      Cl      1.4586711456     0.8603826229     2.1369771700
    4      C      -1.2291519168     0.4149487552     2.0720930857
    5      Cl     -1.2472335056     0.8939695287     3.7411261240
    6      C      -2.4201795451     0.0394373769     1.4366694102
    7      Cl     -3.9149395761     0.0503732169     2.3211795186
    8      C      -2.4065871706    -0.3467807666     0.0900120570
    9      Cl     -3.8811743538    -0.8165095870    -0.6974212407
   10      C      -1.1943803955    -0.3534587149    -0.6116415262
   11      Cl     -1.1690596138    -0.8327746041    -2.2883347720
   12      C       1.2968920012    -0.0077271655    -0.7545375930
   13      C       2.0883780594    -1.1583306733    -0.7396581030
   14      H       1.7819836932    -2.0314160714    -0.1778921440
   15      C       3.2796506678    -1.1750034551    -1.4564854533
   16      Cl      4.2686504082    -2.6285588059    -1.4378728268
   17      C       3.7022027479    -0.0695674534    -2.1870837342
   18      H       4.6326716762    -0.1050859142    -2.7387608079
   19      C       2.9072640859     1.0742282344    -2.1926347769
   20      H       3.2257733510     1.9423592641    -2.7579122584
   21      C       1.7102772127     1.1100565006    -1.4824184511
   22      H       1.0970486726     2.0032169906    -1.4946366493
 ----------------------------------------------------------------
 Nuclear Repulsion Energy =        2038.82957214 hartrees
 There are       89 alpha and       89 beta electrons
 Applying Cartesian multipole field
    Component          Value
    ---------          -----
     (2,0,0)        1.00000E-11
     (0,2,0)        2.00000E-11
     (0,0,2)       -3.00000E-11
 Nucleus-field energy     =    -0.0000000137 hartrees
 Requested basis set is 6-311++G(d,p)
 There are 170 shells and 472 basis functions
 A cutoff of  1.0D-15 yielded  10853 shell pairs
 There are     91862 function pairs (     98713 Cartesian)
 Smallest overlap matrix eigenvalue = 1.17E-07
 Linear dependence detected in AO basis
 Number of orthogonalized atomic orbitals = 467
 Maximum deviation from orthogonality = 5.412E-10
 Guess from superposition of atomic densities
 Warning:  Energy on first SCF cycle will be non-variational
 SAD guess density has 178.000000 electrons

 -----------------------------------------------------------------------
  General SCF calculation program by
  Eric Jon Sundstrom, Paul Horn, Yuezhi Mao, Dmitri Zuev, Alec White,
  David Stuck, Shaama M.S., Shane Yost, Joonho Lee, David Small,
  Daniel Levine, Susi Lehtola, Hugh Burton, Evgeny Epifanovsky,
  Bang C. Huynh
 -----------------------------------------------------------------------
 Exchange:     0.2000 Hartree-Fock + 0.0800 Slater + 0.7200 B88
 Correlation:  0.1900 VWN1RPA + 0.8100 LYP
 Using SG-1 standard quadrature grid
 A restricted SCF calculation will be
 performed using DIIS
 SCF converges when DIIS error is below 1.0e-08
 ---------------------------------------
  Cycle       Energy         DIIS error
 ---------------------------------------
    1   -3225.3523009872      2.82e-02  
    2   -3220.9997746095      2.07e-03  
    3   -3220.9380799721      2.47e-03  
    4   -3221.1127324334      5.92e-04  
    5   -3221.1206480576      3.15e-04  
    6   -3221.1233725755      8.26e-05  
    7   -3221.1235400571      2.66e-05  
    8   -3221.1235581328      1.04e-05  
    9   -3221.1235611511      2.22e-06  
   10   -3221.1235612650      8.58e-07  
   11   -3221.1235612837      1.59e-07  
   12   -3221.1235612844      8.34e-08  
   13   -3221.1235612847      2.92e-08  
   14   -3221.1235612844      6.50e-09  Convergence criterion met
 ---------------------------------------
 SCF time:   CPU 733.23s  wall 733.00s 
 SCF   energy in the final basis set =    -3221.1235612844
 Total energy in the final basis set =    -3221.1235612844

 --------------------------------------------------------------

                    Orbital Energies (a.u.)
 --------------------------------------------------------------

 Alpha MOs
 -- Occupied --
********-101.5828-101.5826-101.5802-101.5801-101.5641 -10.2873 -10.2844
-10.2844 -10.2826 -10.2825 -10.2551 -10.2427 -10.2212 -10.2064 -10.2043
-10.2035 -10.2017  -9.4984  -9.4974  -9.4973  -9.4949  -9.4948  -9.4786
 -7.2635  -7.2625  -7.2623  -7.2599  -7.2597  -7.2533  -7.2523  -7.2522
 -7.2521  -7.2513  -7.2513  -7.2498  -7.2497  -7.2489  -7.2489  -7.2432
 -7.2335  -7.2331  -0.9722  -0.9267  -0.9211  -0.9070  -0.8813  -0.8727
 -0.8574  -0.8406  -0.7994  -0.7622  -0.7475  -0.7468  -0.6655  -0.6341
 -0.6329  -0.6107  -0.5625  -0.5499  -0.5287  -0.5020  -0.4967  -0.4825
 -0.4747  -0.4687  -0.4633  -0.4513  -0.4406  -0.4389  -0.4135  -0.4125
 -0.3989  -0.3894  -0.3838  -0.3650  -0.3614  -0.3591  -0.3571  -0.3544
 -0.3423  -0.3345  -0.3297  -0.3271  -0.3167  -0.2821  -0.2769  -0.2696
 -0.2662
 -- Virtual --
 -0.0646  -0.0642  -0.0605  -0.0455  -0.0386  -0.0144  -0.0101  -0.0012
  0.0040   0.0066   0.0094   0.0219   0.0250   0.0265   0.0281   0.0332
  0.0412   0.0519   0.0595   0.0597   0.0634   0.0645   0.0757   0.0781
  0.0787   0.0795   0.0830   0.0859   0.0905   0.0936   0.0972   0.0978
  0.1038   0.1043   0.1133   0.1154   0.1160   0.1216   0.1242   0.1258
  0.1261   0.1272   0.1310   0.1321   0.1405   0.1435   0.1459   0.1507
  0.1578   0.1593   0.1615   0.1617   0.1654   0.1770   0.1801   0.1828
  0.1855   0.1892   0.1917   0.1947   0.2058   0.2074   0.2098   0.2131
  0.2183   0.2208   0.2303   0.2322   0.2339   0.2371   0.2445   0.2463
  0.2512   0.2542   0.2591   0.2607   0.2663   0.2695   0.2724   0.2729
  0.2771   0.2819   0.2834   0.2865   0.2920   0.2932   0.2971   0.3012
  0.3066   0.3090   0.3222   0.3383   0.3401   0.3455   0.3552   0.3787
  0.3856   0.4162   0.4283   0.4297   0.4317   0.4377   0.4429   0.4522
  0.4593   0.4601   0.4616   0.4669   0.4744   0.4783   0.4865   0.4870
  0.4904   0.4965   0.5084   0.5108   0.5260   0.5397   0.5471   0.5523
  0.5621   0.5647   0.5672   0.5761   0.5815   0.5935   0.5961   0.6002
  0.6066   0.6095   0.6104   0.6206   0.6208   0.6379   0.6464   0.6534
  0.6642   0.6685   0.6735   0.6864   0.6925   0.6999   0.7088   0.7179
  0.7406   0.7540   0.7767   0.7822   0.7904   0.7912   0.8161   0.8198
  0.8276   0.8313   0.8344   0.8370   0.8381   0.8407   0.8440   0.8442
  0.8491   0.8514   0.8619   0.8644   0.8663   0.8671   0.8746   0.8755
  0.8816   0.8865   0.8953   0.9111   0.9138   0.9157   0.9252   0.9330
  0.9384   0.9402   0.9429   0.9465   0.9551   0.9574   0.9659   0.9858
  0.9905   0.9941   0.9961   1.0205   1.0331   1.0380   1.0441   1.0537
  1.0695   1.0920   1.0939   1.0975   1.1119   1.1619   1.1708   1.1839
  1.1865   1.2136   1.2369   1.2545   1.2608   1.2661   1.2758   1.2800
  1.2868   1.2892   1.2958   1.3073   1.3106   1.3433   1.3860   1.3891
  1.3914   1.4363   1.4677   1.4966   1.5067   1.5171   1.5532   1.5664
  1.5702   1.5843   1.6089   1.6350   1.6458   1.6568   1.6684   1.6841
  1.6904   1.7353   1.7396   1.7406   1.7573   1.7919   1.8076   1.8121
  1.8312   1.8335   1.8471   1.8819   1.8954   1.9039   1.9274   1.9340
  1.9558   1.9808   1.9836   2.0020   2.0246   2.0416   2.0980   2.1099
  2.1181   2.1227   2.1733   2.2225   2.2261   2.2308   2.2401   2.2528
  2.2626   2.2720   2.2788   2.2830   2.3167   2.3356   2.3449   2.3520
  2.3782   2.4054   2.4103   2.4144   2.4238   2.4308   2.4441   2.4542
  2.4734   2.4951   2.5186   2.5227   2.5403   2.5746   2.5835   2.6080
  2.6355   2.6501   2.6553   2.6614   2.7017   2.7100   2.7316   2.7323
  2.7384   2.7567   2.7814   2.7999   2.8265   2.8288   2.8470   2.8518
  2.8843   2.9027   2.9629   2.9994   3.0549   3.0647   3.0984   3.1152
  3.1216   3.1420   3.1534   3.1902   3.2144   3.2331   3.2766   3.3425
  3.3635   3.4994   3.5048   3.5157   3.5960   3.6534   3.7457   3.7777
  3.8816   3.9081   4.0044   4.1083   4.1351   4.3152   4.8008   4.8267
  9.7300   9.7820   9.7860   9.8071   9.8131   9.8393  23.2850  23.5886
 23.7677  23.8100  23.8972  23.9184  23.9222  23.9581  24.0076  24.0521
 24.0951  24.1678  25.7654  25.7883  25.8281  25.8554  25.8734  25.9519
 26.0865  26.0927  26.1410  26.1870  26.2736  26.3454  26.4378  26.5374
 26.6244  26.7474  26.7550  27.0892 215.7195 215.7768 215.7800 215.8063
215.8136 215.8465
 --------------------------------------------------------------

          Ground-State Mulliken Net Atomic Charges

     Atom                 Charge (a.u.)
  ----------------------------------------
      1 C                    -0.975577
      2 C                    -0.920485
      3 Cl                    0.634403
      4 C                     0.031774
      5 Cl                    0.624903
      6 C                    -0.360154
      7 Cl                    0.682479
      8 C                     0.002718
      9 Cl                    0.625448
     10 C                    -0.926222
     11 Cl                    0.635425
     12 C                     0.542416
     13 C                    -0.788885
     14 H                     0.219082
     15 C                     0.228932
     16 Cl                    0.492572
     17 C                    -0.320793
     18 H                     0.189385
     19 C                    -0.771062
     20 H                     0.181383
     21 C                    -0.224321
     22 H                     0.196579
  ----------------------------------------
  Sum of atomic charges =     0.000000

 -----------------------------------------------------------------
                    Cartesian Multipole Moments
 -----------------------------------------------------------------
    Charge (ESU x 10^10)
                -0.0000
    Dipole Moment (Debye)
         X       0.4794      Y       1.4086      Z      -0.8863
       Tot       1.7319
    Quadrupole Moments (Debye-Ang)
        XX    -146.0540     XY       5.1035     YY    -143.7617
        XZ      -3.4612     YZ      -4.9095     ZZ    -143.9849
    Octopole Moments (Debye-Ang^2)
       XXX      23.6212    XXY      50.9881    XYY       6.3050
       YYY      99.9360    XXZ     -34.5310    XYZ     -13.9602
       YYZ     -21.3452    XZZ      19.6861    YZZ      41.4438
       ZZZ     -61.9966
    Hexadecapole Moments (Debye-Ang^3)
      XXXX   -6124.4222   XXXY     376.9435   XXYY   -1247.9971
      XYYY     295.6626   YYYY   -1135.5527   XXXZ     882.7981
      XXYZ    -179.6512   XYYZ     327.1795   YYYZ    -457.3096
      XXZZ   -1516.7640   XYZZ     133.0959   YYZZ    -752.2741
      XZZZ     928.4948   YZZZ    -424.5682   ZZZZ   -3320.4249
 -----------------------------------------------------------------
 Calculating analytic gradient of the SCF energy
 Gradient of SCF Energy
            1           2           3           4           5           6
    1  -0.0002808   0.0001934   0.0000376  -0.0002503  -0.0000652   0.0004814
    2   0.0000597   0.0000033  -0.0000912  -0.0000350   0.0000258   0.0000171
    3   0.0002817  -0.0001506  -0.0001083  -0.0000803   0.0000765  -0.0002992
            7           8           9          10          11          12
    1  -0.0001783  -0.0000193  -0.0000086   0.0000784  -0.0001114   0.0001975
    2   0.0000009   0.0000818  -0.0000909   0.0000533   0.0000366  -0.0000459
    3   0.0001595   0.0002791  -0.0000331  -0.0000724   0.0000134  -0.0000440
           13          14          15          16          17          18
    1  -0.0000356   0.0000271   0.0000288  -0.0000164  -0.0000615   0.0000050
    2   0.0000781   0.0000156   0.0000053   0.0000055  -0.0000518   0.0000058
    3   0.0000629  -0.0000066  -0.0000330  -0.0000272   0.0000095  -0.0000074
           19          20          21          22
    1   0.0000066  -0.0000119  -0.0000390   0.0000226
    2   0.0000047  -0.0000134  -0.0000485  -0.0000168
    3  -0.0000496  -0.0000038   0.0000355  -0.0000024
 Max gradient component =       4.814E-04
 RMS gradient           =       1.168E-04
 Gradient time:  CPU 257.01 s  wall 257.03 s
 Geometry Optimization Parameters
   NAtoms,    NIC,     NZ,  NCons,   NDum,   NFix, NCnnct, MaxDiis
       22     155      22       0       0       0       0       0

 Cartesian Hessian Update
 Hessian updated using BFGS update


** GEOMETRY OPTIMIZATION IN DELOCALIZED INTERNAL COORDINATES **
   Searching for a Minimum

   Optimization Cycle:   8

                       Coordinates (Angstroms)
     ATOM                X               Y               Z
      1  C         0.0087283587    0.0144485297    0.0049478041
      2  C        -0.0279930406    0.3977730823    1.3516743904
      3  Cl        1.4586711456    0.8603826229    2.1369771700
      4  C        -1.2291519168    0.4149487552    2.0720930857
      5  Cl       -1.2472335056    0.8939695287    3.7411261240
      6  C        -2.4201795451    0.0394373769    1.4366694102
      7  Cl       -3.9149395761    0.0503732169    2.3211795186
      8  C        -2.4065871706   -0.3467807666    0.0900120570
      9  Cl       -3.8811743538   -0.8165095870   -0.6974212407
     10  C        -1.1943803955   -0.3534587149   -0.6116415262
     11  Cl       -1.1690596138   -0.8327746041   -2.2883347720
     12  C         1.2968920012   -0.0077271655   -0.7545375930
     13  C         2.0883780594   -1.1583306733   -0.7396581030
     14  H         1.7819836932   -2.0314160714   -0.1778921440
     15  C         3.2796506678   -1.1750034551   -1.4564854533
     16  Cl        4.2686504082   -2.6285588059   -1.4378728268
     17  C         3.7022027479   -0.0695674534   -2.1870837342
     18  H         4.6326716762   -0.1050859142   -2.7387608079
     19  C         2.9072640859    1.0742282344   -2.1926347769
     20  H         3.2257733510    1.9423592641   -2.7579122584
     21  C         1.7102772127    1.1100565006   -1.4824184511
     22  H         1.0970486726    2.0032169906   -1.4946366493
   Point Group: c1    Number of degrees of freedom:    60


   Energy is  -3221.123561284

 Hessian updated using BFGS update

 60 Hessian modes will be used to form the next step
  Hessian Eigenvalues:
     0.003242    0.019230    0.019723    0.022494    0.023241    0.023319
     0.023681    0.023832    0.023937    0.024038    0.024090    0.024094
     0.024110    0.024117    0.024132    0.024174    0.024571    0.026008
     0.028708    0.158838    0.159499    0.160011    0.160026    0.218473
     0.222818    0.231286    0.241602    0.247359    0.249973    0.249987
     0.249995    0.250000    0.250006    0.251278    0.257382    0.290395
     0.297120    0.299798    0.301033    0.301047    0.301614    0.308236
     0.339139    0.355223    0.356652    0.356680    0.356833    0.362117
     0.427573    0.429197    0.431794    0.436130    0.467622    0.470668
     0.477675    0.478193    0.478757    0.485589    0.488668    0.540701

 Minimum search - taking simple RFO step
 Searching for Lamda that Minimizes Along All modes
 Value Taken    Lamda =  -0.00000468
 Step Taken.  Stepsize is  0.023892

                             Maximum     Tolerance    Cnvgd?
         Gradient           0.000356      0.000300      NO
         Displacement       0.018772      0.001200      NO
         Energy change     -0.000025      0.000001      NO


 New Cartesian Coordinates Obtained by Inverse Iteration

 Displacement from previous Coordinates is:  0.079967
 ----------------------------------------------------------------
             Standard Nuclear Orientation (Angstroms)
    I     Atom           X                Y                Z
 ----------------------------------------------------------------
    1      C       0.0093108833     0.0132011956     0.0056348127
    2      C      -0.0289759021     0.4024245938     1.3507939117
    3      Cl      1.4556373568     0.8736566918     2.1349376459
    4      C      -1.2301444975     0.4195586648     2.0708721960
    5      Cl     -1.2486747588     0.9056227110     3.7378651203
    6      C      -2.4206423229     0.0394393064     1.4367192455
    7      Cl     -3.9157663937     0.0525924061     2.3198321568
    8      C      -2.4055364894    -0.3522595867     0.0914349605
    9      Cl     -3.8796604611    -0.8246796443    -0.6952862082
   10      C      -1.1928207112    -0.3605025918    -0.6094161704
   11      Cl     -1.1649195580    -0.8471199305    -2.2839885232
   12      C       1.2969931770    -0.0082390446    -0.7540708190
   13      C       2.0852721802    -1.1611933252    -0.7458301044
   14      H       1.7761421588    -2.0367950891    -0.1894108151
   15      C       3.2766927428    -1.1771992294    -1.4624131813
   16      Cl      4.2620042853    -2.6332666050    -1.4506700766
   17      C       3.7022489842    -0.0690045724    -2.1871874852
   18      H       4.6324489870    -0.1041616345    -2.7393123591
   19      C       2.9103185361     1.0769103610    -2.1865542776
   20      H       3.2309135868     1.9471582541    -2.7474155827
   21      C       1.7135326607     1.1123197587    -1.4760016474
   22      H       1.1031185183     2.0075182008    -1.4831435759
 ----------------------------------------------------------------
 Nuclear Repulsion Energy =        2038.80466255 hartrees
 There are       89 alpha and       89 beta electrons
 Applying Cartesian multipole field
    Component          Value
    ---------          -----
     (2,0,0)        1.00000E-11
     (0,2,0)        2.00000E-11
     (0,0,2)       -3.00000E-11
 Nucleus-field energy     =    -0.0000000135 hartrees
 Requested basis set is 6-311++G(d,p)
 There are 170 shells and 472 basis functions
 A cutoff of  1.0D-15 yielded  10849 shell pairs
 There are     91851 function pairs (     98702 Cartesian)
 Smallest overlap matrix eigenvalue = 1.17E-07
 Linear dependence detected in AO basis
 Number of orthogonalized atomic orbitals = 467
 Maximum deviation from orthogonality = 4.748E-10
 Guess from superposition of atomic densities
 Warning:  Energy on first SCF cycle will be non-variational
 SAD guess density has 178.000000 electrons

 -----------------------------------------------------------------------
  General SCF calculation program by
  Eric Jon Sundstrom, Paul Horn, Yuezhi Mao, Dmitri Zuev, Alec White,
  David Stuck, Shaama M.S., Shane Yost, Joonho Lee, David Small,
  Daniel Levine, Susi Lehtola, Hugh Burton, Evgeny Epifanovsky,
  Bang C. Huynh
 -----------------------------------------------------------------------
 Exchange:     0.2000 Hartree-Fock + 0.0800 Slater + 0.7200 B88
 Correlation:  0.1900 VWN1RPA + 0.8100 LYP
 Using SG-1 standard quadrature grid
 A restricted SCF calculation will be
 performed using DIIS
 SCF converges when DIIS error is below 1.0e-08
 ---------------------------------------
  Cycle       Energy         DIIS error
 ---------------------------------------
    1   -3225.3520555322      2.82e-02  
    2   -3220.9997878187      2.07e-03  
    3   -3220.9380193495      2.47e-03  
    4   -3221.1127142809      5.92e-04  
    5   -3221.1206481601      3.15e-04  
    6   -3221.1233752959      8.26e-05  
    7   -3221.1235426348      2.66e-05  
    8   -3221.1235607382      1.04e-05  
    9   -3221.1235637572      2.22e-06  
   10   -3221.1235638711      8.58e-07  
   11   -3221.1235638902      1.59e-07  
   12   -3221.1235638906      8.31e-08  
   13   -3221.1235638908      2.90e-08  
   14   -3221.1235638910      6.05e-09  Convergence criterion met
 ---------------------------------------
 SCF time:   CPU 726.82s  wall 727.00s 
 SCF   energy in the final basis set =    -3221.1235638910
 Total energy in the final basis set =    -3221.1235638910

 --------------------------------------------------------------

                    Orbital Energies (a.u.)
 --------------------------------------------------------------

 Alpha MOs
 -- Occupied --
********-101.5828-101.5826-101.5802-101.5801-101.5641 -10.2873 -10.2845
-10.2844 -10.2825 -10.2825 -10.2551 -10.2427 -10.2212 -10.2064 -10.2043
-10.2035 -10.2017  -9.4984  -9.4974  -9.4973  -9.4949  -9.4948  -9.4786
 -7.2635  -7.2625  -7.2622  -7.2599  -7.2597  -7.2533  -7.2523  -7.2523
 -7.2521  -7.2513  -7.2513  -7.2498  -7.2497  -7.2489  -7.2488  -7.2432
 -7.2335  -7.2331  -0.9722  -0.9267  -0.9211  -0.9070  -0.8812  -0.8728
 -0.8574  -0.8405  -0.7994  -0.7622  -0.7475  -0.7468  -0.6656  -0.6340
 -0.6330  -0.6107  -0.5625  -0.5499  -0.5287  -0.5020  -0.4968  -0.4825
 -0.4747  -0.4686  -0.4633  -0.4513  -0.4407  -0.4389  -0.4135  -0.4125
 -0.3989  -0.3895  -0.3838  -0.3650  -0.3614  -0.3591  -0.3571  -0.3544
 -0.3424  -0.3345  -0.3297  -0.3271  -0.3167  -0.2820  -0.2769  -0.2696
 -0.2662
 -- Virtual --
 -0.0646  -0.0642  -0.0604  -0.0456  -0.0386  -0.0144  -0.0101  -0.0012
  0.0040   0.0066   0.0094   0.0219   0.0250   0.0265   0.0281   0.0332
  0.0412   0.0519   0.0595   0.0596   0.0635   0.0643   0.0757   0.0781
  0.0787   0.0794   0.0830   0.0859   0.0905   0.0936   0.0972   0.0978
  0.1038   0.1043   0.1133   0.1154   0.1160   0.1216   0.1242   0.1258
  0.1261   0.1273   0.1310   0.1321   0.1404   0.1436   0.1460   0.1508
  0.1578   0.1593   0.1615   0.1617   0.1654   0.1771   0.1801   0.1827
  0.1855   0.1892   0.1917   0.1947   0.2058   0.2074   0.2098   0.2131
  0.2183   0.2208   0.2304   0.2322   0.2339   0.2372   0.2445   0.2463
  0.2512   0.2542   0.2591   0.2607   0.2663   0.2695   0.2724   0.2728
  0.2771   0.2821   0.2831   0.2866   0.2920   0.2932   0.2971   0.3013
  0.3066   0.3090   0.3224   0.3383   0.3403   0.3455   0.3552   0.3788
  0.3856   0.4163   0.4283   0.4297   0.4316   0.4377   0.4428   0.4522
  0.4593   0.4600   0.4617   0.4669   0.4744   0.4783   0.4866   0.4870
  0.4903   0.4966   0.5085   0.5109   0.5260   0.5397   0.5472   0.5524
  0.5622   0.5647   0.5671   0.5762   0.5815   0.5936   0.5961   0.6002
  0.6067   0.6095   0.6103   0.6206   0.6208   0.6382   0.6466   0.6533
  0.6641   0.6685   0.6735   0.6864   0.6926   0.6998   0.7089   0.7179
  0.7411   0.7541   0.7767   0.7821   0.7906   0.7911   0.8166   0.8198
  0.8274   0.8312   0.8344   0.8371   0.8380   0.8402   0.8439   0.8440
  0.8490   0.8514   0.8619   0.8644   0.8663   0.8676   0.8744   0.8754
  0.8814   0.8864   0.8953   0.9110   0.9139   0.9156   0.9252   0.9333
  0.9385   0.9404   0.9425   0.9464   0.9553   0.9574   0.9660   0.9859
  0.9911   0.9935   0.9962   1.0205   1.0332   1.0382   1.0440   1.0537
  1.0696   1.0921   1.0939   1.0975   1.1118   1.1619   1.1711   1.1841
  1.1861   1.2136   1.2372   1.2545   1.2611   1.2663   1.2757   1.2799
  1.2868   1.2893   1.2959   1.3074   1.3106   1.3434   1.3863   1.3891
  1.3910   1.4364   1.4676   1.4967   1.5072   1.5168   1.5531   1.5664
  1.5700   1.5846   1.6088   1.6350   1.6459   1.6569   1.6684   1.6840
  1.6904   1.7360   1.7395   1.7400   1.7573   1.7920   1.8076   1.8118
  1.8311   1.8335   1.8470   1.8819   1.8954   1.9039   1.9273   1.9341
  1.9558   1.9809   1.9835   2.0021   2.0246   2.0415   2.0980   2.1100
  2.1180   2.1229   2.1733   2.2225   2.2264   2.2308   2.2399   2.2527
  2.2627   2.2720   2.2787   2.2829   2.3167   2.3357   2.3449   2.3520
  2.3781   2.4054   2.4104   2.4144   2.4236   2.4307   2.4441   2.4541
  2.4734   2.4952   2.5186   2.5227   2.5405   2.5756   2.5824   2.6078
  2.6355   2.6502   2.6552   2.6616   2.7019   2.7100   2.7316   2.7322
  2.7383   2.7563   2.7813   2.8000   2.8265   2.8287   2.8470   2.8518
  2.8848   2.9024   2.9630   2.9994   3.0550   3.0646   3.0984   3.1152
  3.1217   3.1420   3.1531   3.1903   3.2145   3.2329   3.2773   3.3423
  3.3635   3.4998   3.5046   3.5159   3.5958   3.6537   3.7458   3.7777
  3.8815   3.9081   4.0044   4.1083   4.1351   4.3152   4.8006   4.8266
  9.7301   9.7819   9.7860   9.8071   9.8131   9.8397  23.2852  23.5886
 23.7673  23.8101  23.8972  23.9184  23.9220  23.9577  24.0074  24.0520
 24.0950  24.1677  25.7653  25.7882  25.8281  25.8555  25.8729  25.9520
 26.0866  26.0928  26.1410  26.1869  26.2740  26.3448  26.4378  26.5373
 26.6246  26.7476  26.7547  27.0895 215.7196 215.7767 215.7800 215.8063
215.8136 215.8471
 --------------------------------------------------------------

          Ground-State Mulliken Net Atomic Charges

     Atom                 Charge (a.u.)
  ----------------------------------------
      1 C                    -0.974182
      2 C                    -0.918786
      3 Cl                    0.633215
      4 C                     0.030752
      5 Cl                    0.625110
      6 C                    -0.362869
      7 Cl                    0.682477
      8 C                     0.003413
      9 Cl                    0.625505
     10 C                    -0.923852
     11 Cl                    0.635055
     12 C                     0.543277
     13 C                    -0.788264
     14 H                     0.219125
     15 C                     0.226494
     16 Cl                    0.492864
     17 C                    -0.319424
     18 H                     0.189445
     19 C                    -0.771741
     20 H                     0.181382
     21 C                    -0.225607
     22 H                     0.196610
  ----------------------------------------
  Sum of atomic charges =     0.000000

 -----------------------------------------------------------------
                    Cartesian Multipole Moments
 -----------------------------------------------------------------
    Charge (ESU x 10^10)
                -0.0000
    Dipole Moment (Debye)
         X       0.4811      Y       1.4110      Z      -0.8790
       Tot       1.7307
    Quadrupole Moments (Debye-Ang)
        XX    -146.0187     XY       5.1215     YY    -143.7449
        XZ      -3.4543     YZ      -4.9030     ZZ    -144.0306
    Octopole Moments (Debye-Ang^2)
       XXX      23.9042    XXY      51.1152    XYY       6.4448
       YYY     100.0518    XXZ     -34.3523    XYZ     -13.9693
       YYZ     -21.1868    XZZ      19.6611    YZZ      41.4351
       ZZZ     -61.4102
    Hexadecapole Moments (Debye-Ang^3)
      XXXX   -6117.3952   XXXY     375.3928   XXYY   -1248.3505
      XYYY     294.0451   YYYY   -1144.8537   XXXZ     885.7539
      XXYZ    -181.8084   XYYZ     328.2314   YYYZ    -463.5096
      XXZZ   -1515.6131   XYZZ     132.4825   YYZZ    -753.2585
      XZZZ     932.1370   YZZZ    -430.3638   ZZZZ   -3318.3322
 -----------------------------------------------------------------
 Calculating analytic gradient of the SCF energy
 Gradient of SCF Energy
            1           2           3           4           5           6
    1  -0.0000601   0.0000667  -0.0000361  -0.0000426   0.0000715   0.0001708
    2   0.0000098  -0.0000278  -0.0000062  -0.0000481   0.0000577   0.0000004
    3   0.0000679  -0.0000010  -0.0000072  -0.0000644   0.0000514  -0.0001075
            7           8           9          10          11          12
    1  -0.0001076  -0.0000029  -0.0000547   0.0000624   0.0000032  -0.0000267
    2   0.0000062   0.0000364  -0.0000320   0.0000120   0.0000303  -0.0000112
    3   0.0000503   0.0001539   0.0000097  -0.0000695   0.0000195   0.0000072
           13          14          15          16          17          18
    1  -0.0000292   0.0000103   0.0000337  -0.0000267  -0.0000143  -0.0000112
    2   0.0000670  -0.0000224  -0.0000527   0.0000201  -0.0000150  -0.0000002
    3   0.0000061  -0.0000147  -0.0000119  -0.0000054  -0.0000191  -0.0000171
           19          20          21          22
    1   0.0000096  -0.0000245  -0.0000147   0.0000232
    2   0.0000069  -0.0000021  -0.0000485   0.0000195
    3  -0.0000060  -0.0000145  -0.0000262  -0.0000014
 Max gradient component =       1.708E-04
 RMS gradient           =       4.722E-05
 Gradient time:  CPU 269.44 s  wall 269.46 s
 Geometry Optimization Parameters
   NAtoms,    NIC,     NZ,  NCons,   NDum,   NFix, NCnnct, MaxDiis
       22     155      22       0       0       0       0       0

 Cartesian Hessian Update
 Hessian updated using BFGS update


** GEOMETRY OPTIMIZATION IN DELOCALIZED INTERNAL COORDINATES **
   Searching for a Minimum

   Optimization Cycle:   9

                       Coordinates (Angstroms)
     ATOM                X               Y               Z
      1  C         0.0093108833    0.0132011956    0.0056348127
      2  C        -0.0289759021    0.4024245938    1.3507939117
      3  Cl        1.4556373568    0.8736566918    2.1349376459
      4  C        -1.2301444975    0.4195586648    2.0708721960
      5  Cl       -1.2486747588    0.9056227110    3.7378651203
      6  C        -2.4206423229    0.0394393064    1.4367192455
      7  Cl       -3.9157663937    0.0525924061    2.3198321568
      8  C        -2.4055364894   -0.3522595867    0.0914349605
      9  Cl       -3.8796604611   -0.8246796443   -0.6952862082
     10  C        -1.1928207112   -0.3605025918   -0.6094161704
     11  Cl       -1.1649195580   -0.8471199305   -2.2839885232
     12  C         1.2969931770   -0.0082390446   -0.7540708190
     13  C         2.0852721802   -1.1611933252   -0.7458301044
     14  H         1.7761421588   -2.0367950891   -0.1894108151
     15  C         3.2766927428   -1.1771992294   -1.4624131813
     16  Cl        4.2620042853   -2.6332666050   -1.4506700766
     17  C         3.7022489842   -0.0690045724   -2.1871874852
     18  H         4.6324489870   -0.1041616345   -2.7393123591
     19  C         2.9103185361    1.0769103610   -2.1865542776
     20  H         3.2309135868    1.9471582541   -2.7474155827
     21  C         1.7135326607    1.1123197587   -1.4760016474
     22  H         1.1031185183    2.0075182008   -1.4831435759
   Point Group: c1    Number of degrees of freedom:    60


   Energy is  -3221.123563891

 Hessian updated using BFGS update

 60 Hessian modes will be used to form the next step
  Hessian Eigenvalues:
     0.003107    0.019053    0.019663    0.020147    0.023230    0.023317
     0.023392    0.023700    0.023872    0.023948    0.024061    0.024096
     0.024103    0.024117    0.024133    0.024188    0.024239    0.027225
     0.028829    0.159023    0.159504    0.159964    0.160032    0.217666
     0.223696    0.230008    0.237330    0.247195    0.249413    0.249977
     0.249994    0.250000    0.250039    0.254105    0.262289    0.287353
     0.295138    0.300787    0.301046    0.301074    0.301686    0.325772
     0.340565    0.355758    0.356640    0.356724    0.356806    0.361305
     0.427000    0.429192    0.431814    0.436493    0.467135    0.469957
     0.475537    0.478064    0.478553    0.487898    0.497311    0.539896

 Minimum search - taking simple RFO step
 Searching for Lamda that Minimizes Along All modes
 Value Taken    Lamda =   0.00000000
 Step Taken.  Stepsize is  0.005749

                             Maximum     Tolerance    Cnvgd?
         Gradient           0.000170      0.000300     YES
         Displacement       0.003774      0.001200      NO
         Energy change     -0.000003      0.000001      NO


 New Cartesian Coordinates Obtained by Inverse Iteration

 Displacement from previous Coordinates is:  0.012935
 ----------------------------------------------------------------
             Standard Nuclear Orientation (Angstroms)
    I     Atom           X                Y                Z
 ----------------------------------------------------------------
    1      C       0.0095119134     0.0131393826     0.0057604187
    2      C      -0.0291964725     0.4036901824     1.3506414262
    3      Cl      1.4552444358     0.8760031118     2.1346525672
    4      C      -1.2304037384     0.4204564489     2.0707394431
    5      Cl     -1.2495558264     0.9060015598     3.7377641096
    6      C      -2.4208316220     0.0397210614     1.4367021056
    7      Cl     -3.9155859550     0.0528529364     2.3198932199
    8      C      -2.4054088919    -0.3526847182     0.0914928192
    9      Cl     -3.8793348748    -0.8247838333    -0.6955442229
   10      C      -1.1925088897    -0.3617483671    -0.6089217341
   11      Cl     -1.1642643649    -0.8507069081    -2.2828419560
   12      C       1.2971898403    -0.0082708784    -0.7539222153
   13      C       2.0849498311    -1.1616359448    -0.7466624715
   14      H       1.7753918680    -2.0374673538    -0.1908569964
   15      C       3.2762962005    -1.1774880761    -1.4633444186
   16      Cl      4.2610472452    -2.6340072545    -1.4529709796
   17      C       3.7022811742    -0.0688717733    -2.1872394896
   18      H       4.6323815944    -0.1040609982    -2.7395323944
   19      C       2.9107729840     1.0773394219    -2.1857310441
   20      H       3.2317389584     1.9478257546    -2.7460196498
   21      C       1.7140646090     1.1127157505    -1.4750295162
   22      H       1.1037129436     2.0079613861    -1.4816397978
 ----------------------------------------------------------------
 Nuclear Repulsion Energy =        2038.79441940 hartrees
 There are       89 alpha and       89 beta electrons
 Applying Cartesian multipole field
    Component          Value
    ---------          -----
     (2,0,0)        1.00000E-11
     (0,2,0)        2.00000E-11
     (0,0,2)       -3.00000E-11
 Nucleus-field energy     =    -0.0000000135 hartrees
 Requested basis set is 6-311++G(d,p)
 There are 170 shells and 472 basis functions
 A cutoff of  1.0D-15 yielded  10849 shell pairs
 There are     91851 function pairs (     98702 Cartesian)
 Smallest overlap matrix eigenvalue = 1.17E-07
 Linear dependence detected in AO basis
 Number of orthogonalized atomic orbitals = 467
 Maximum deviation from orthogonality = 2.863E-10
 Guess from superposition of atomic densities
 Warning:  Energy on first SCF cycle will be non-variational
 SAD guess density has 178.000000 electrons

 -----------------------------------------------------------------------
  General SCF calculation program by
  Eric Jon Sundstrom, Paul Horn, Yuezhi Mao, Dmitri Zuev, Alec White,
  David Stuck, Shaama M.S., Shane Yost, Joonho Lee, David Small,
  Daniel Levine, Susi Lehtola, Hugh Burton, Evgeny Epifanovsky,
  Bang C. Huynh
 -----------------------------------------------------------------------
 Exchange:     0.2000 Hartree-Fock + 0.0800 Slater + 0.7200 B88
 Correlation:  0.1900 VWN1RPA + 0.8100 LYP
 Using SG-1 standard quadrature grid
 A restricted SCF calculation will be
 performed using DIIS
 SCF converges when DIIS error is below 1.0e-08
 ---------------------------------------
  Cycle       Energy         DIIS error
 ---------------------------------------
    1   -3225.3519141561      2.82e-02  
    2   -3220.9998087509      2.07e-03  
    3   -3220.9380614713      2.47e-03  
    4   -3221.1127152750      5.92e-04  
    5   -3221.1206485468      3.15e-04  
    6   -3221.1233756174      8.26e-05  
    7   -3221.1235429602      2.66e-05  
    8   -3221.1235610734      1.04e-05  
    9   -3221.1235640921      2.22e-06  
   10   -3221.1235642058      8.58e-07  
   11   -3221.1235642250      1.59e-07  
   12   -3221.1235642254      8.31e-08  
   13   -3221.1235642256      2.90e-08  
   14   -3221.1235642255      6.06e-09  Convergence criterion met
 ---------------------------------------
 SCF time:   CPU 742.32s  wall 742.00s 
 SCF   energy in the final basis set =    -3221.1235642255
 Total energy in the final basis set =    -3221.1235642255

 --------------------------------------------------------------

                    Orbital Energies (a.u.)
 --------------------------------------------------------------

 Alpha MOs
 -- Occupied --
********-101.5828-101.5826-101.5802-101.5801-101.5641 -10.2873 -10.2844
-10.2844 -10.2825 -10.2825 -10.2552 -10.2427 -10.2212 -10.2064 -10.2043
-10.2035 -10.2017  -9.4985  -9.4974  -9.4973  -9.4949  -9.4948  -9.4786
 -7.2635  -7.2625  -7.2622  -7.2599  -7.2596  -7.2534  -7.2523  -7.2523
 -7.2521  -7.2513  -7.2513  -7.2498  -7.2497  -7.2489  -7.2488  -7.2432
 -7.2335  -7.2331  -0.9722  -0.9267  -0.9211  -0.9070  -0.8812  -0.8728
 -0.8574  -0.8405  -0.7994  -0.7622  -0.7474  -0.7468  -0.6656  -0.6339
 -0.6330  -0.6107  -0.5625  -0.5499  -0.5287  -0.5020  -0.4968  -0.4825
 -0.4747  -0.4686  -0.4633  -0.4513  -0.4407  -0.4389  -0.4135  -0.4125
 -0.3989  -0.3895  -0.3838  -0.3650  -0.3614  -0.3591  -0.3572  -0.3544
 -0.3424  -0.3345  -0.3296  -0.3271  -0.3167  -0.2820  -0.2769  -0.2696
 -0.2662
 -- Virtual --
 -0.0647  -0.0642  -0.0604  -0.0456  -0.0386  -0.0144  -0.0101  -0.0012
  0.0040   0.0066   0.0094   0.0219   0.0250   0.0265   0.0281   0.0332
  0.0412   0.0519   0.0595   0.0596   0.0636   0.0643   0.0757   0.0781
  0.0787   0.0794   0.0830   0.0859   0.0905   0.0936   0.0972   0.0978
  0.1038   0.1043   0.1133   0.1154   0.1160   0.1216   0.1242   0.1258
  0.1261   0.1273   0.1310   0.1321   0.1404   0.1436   0.1460   0.1508
  0.1579   0.1593   0.1615   0.1617   0.1654   0.1770   0.1801   0.1827
  0.1855   0.1892   0.1917   0.1947   0.2058   0.2074   0.2098   0.2131
  0.2183   0.2208   0.2304   0.2322   0.2339   0.2372   0.2444   0.2463
  0.2512   0.2542   0.2591   0.2607   0.2663   0.2696   0.2724   0.2728
  0.2771   0.2821   0.2831   0.2866   0.2921   0.2931   0.2971   0.3013
  0.3066   0.3090   0.3224   0.3383   0.3403   0.3455   0.3552   0.3788
  0.3856   0.4163   0.4283   0.4297   0.4316   0.4377   0.4428   0.4522
  0.4592   0.4600   0.4617   0.4669   0.4744   0.4783   0.4866   0.4869
  0.4903   0.4966   0.5085   0.5109   0.5260   0.5397   0.5472   0.5524
  0.5622   0.5647   0.5671   0.5762   0.5815   0.5935   0.5961   0.6002
  0.6067   0.6095   0.6103   0.6205   0.6208   0.6382   0.6466   0.6533
  0.6641   0.6685   0.6735   0.6864   0.6926   0.6998   0.7089   0.7180
  0.7412   0.7541   0.7767   0.7821   0.7906   0.7910   0.8167   0.8198
  0.8274   0.8312   0.8344   0.8371   0.8380   0.8401   0.8439   0.8440
  0.8490   0.8514   0.8619   0.8644   0.8663   0.8676   0.8744   0.8754
  0.8813   0.8864   0.8953   0.9110   0.9139   0.9156   0.9252   0.9334
  0.9385   0.9405   0.9424   0.9465   0.9553   0.9574   0.9660   0.9860
  0.9911   0.9934   0.9962   1.0205   1.0332   1.0382   1.0440   1.0537
  1.0696   1.0921   1.0939   1.0975   1.1118   1.1619   1.1711   1.1842
  1.1861   1.2136   1.2372   1.2546   1.2611   1.2662   1.2757   1.2800
  1.2868   1.2893   1.2959   1.3074   1.3106   1.3435   1.3863   1.3891
  1.3910   1.4365   1.4676   1.4967   1.5072   1.5167   1.5531   1.5664
  1.5700   1.5846   1.6088   1.6350   1.6460   1.6568   1.6684   1.6840
  1.6904   1.7361   1.7395   1.7400   1.7573   1.7920   1.8075   1.8118
  1.8311   1.8335   1.8470   1.8819   1.8954   1.9038   1.9273   1.9341
  1.9558   1.9809   1.9835   2.0021   2.0246   2.0415   2.0980   2.1100
  2.1180   2.1229   2.1733   2.2225   2.2264   2.2308   2.2398   2.2527
  2.2627   2.2720   2.2787   2.2829   2.3167   2.3357   2.3449   2.3520
  2.3780   2.4054   2.4104   2.4144   2.4236   2.4307   2.4441   2.4541
  2.4734   2.4952   2.5186   2.5227   2.5405   2.5756   2.5822   2.6078
  2.6355   2.6502   2.6552   2.6617   2.7019   2.7100   2.7315   2.7322
  2.7382   2.7563   2.7813   2.8000   2.8265   2.8287   2.8470   2.8518
  2.8849   2.9024   2.9629   2.9994   3.0549   3.0645   3.0984   3.1152
  3.1216   3.1421   3.1531   3.1902   3.2145   3.2328   3.2774   3.3423
  3.3635   3.4998   3.5045   3.5159   3.5958   3.6537   3.7457   3.7777
  3.8815   3.9080   4.0044   4.1083   4.1351   4.3152   4.8005   4.8265
  9.7302   9.7819   9.7860   9.8072   9.8130   9.8398  23.2853  23.5887
 23.7671  23.8101  23.8971  23.9184  23.9219  23.9575  24.0073  24.0520
 24.0949  24.1676  25.7654  25.7882  25.8281  25.8555  25.8729  25.9520
 26.0866  26.0929  26.1410  26.1870  26.2740  26.3447  26.4378  26.5373
 26.6246  26.7476  26.7547  27.0895 215.7196 215.7767 215.7800 215.8064
215.8135 215.8471
 --------------------------------------------------------------

          Ground-State Mulliken Net Atomic Charges

     Atom                 Charge (a.u.)
  ----------------------------------------
      1 C                    -0.973447
      2 C                    -0.917186
      3 Cl                    0.632843
      4 C                     0.030436
      5 Cl                    0.625132
      6 C                    -0.365353
      7 Cl                    0.682474
      8 C                     0.003699
      9 Cl                    0.625395
     10 C                    -0.923813
     11 Cl                    0.635151
     12 C                     0.542996
     13 C                    -0.786401
     14 H                     0.219176
     15 C                     0.225331
     16 Cl                    0.493046
     17 C                    -0.318887
     18 H                     0.189507
     19 C                    -0.772467
     20 H                     0.181366
     21 C                    -0.225636
     22 H                     0.196639
  ----------------------------------------
  Sum of atomic charges =     0.000000

 -----------------------------------------------------------------
                    Cartesian Multipole Moments
 -----------------------------------------------------------------
    Charge (ESU x 10^10)
                 0.0000
    Dipole Moment (Debye)
         X       0.4798      Y       1.4115      Z      -0.8773
       Tot       1.7298
    Quadrupole Moments (Debye-Ang)
        XX    -146.0112     XY       5.1234     YY    -143.7448
        XZ      -3.4575     YZ      -4.9044     ZZ    -144.0339
    Octopole Moments (Debye-Ang^2)
       XXX      23.9296    XXY      51.1512    XYY       6.4582
       YYY     100.0947    XXZ     -34.3165    XYZ     -13.9759
       YYZ     -21.1708    XZZ      19.6306    YZZ      41.4338
       ZZZ     -61.3089
    Hexadecapole Moments (Debye-Ang^3)
      XXXX   -6116.4254   XXXY     375.2297   XXYY   -1248.4218
      XYYY     293.8716   YYYY   -1146.2112   XXXZ     886.3271
      XXYZ    -182.1427   XYYZ     328.4372   YYYZ    -464.4493
      XXZZ   -1515.3881   XYZZ     132.4208   YYZZ    -753.4682
      XZZZ     932.6916   YZZZ    -431.2865   ZZZZ   -3318.2283
 -----------------------------------------------------------------
 Calculating analytic gradient of the SCF energy
 Gradient of SCF Energy
            1           2           3           4           5           6
    1   0.0000245   0.0000365   0.0000034  -0.0000181   0.0000068   0.0000230
    2  -0.0000142   0.0000213  -0.0000013  -0.0000059   0.0000110   0.0000100
    3  -0.0000241   0.0000308   0.0000033   0.0000104   0.0000119   0.0000223
            7           8           9          10          11          12
    1   0.0000172  -0.0000061  -0.0000009   0.0000004  -0.0000146  -0.0000271
    2   0.0000172   0.0000087  -0.0000058  -0.0000144   0.0000099   0.0000043
    3   0.0000434   0.0000218   0.0000035  -0.0000364   0.0000246   0.0000047
           13          14          15          16          17          18
    1  -0.0000165   0.0000010   0.0000133  -0.0000170   0.0000052  -0.0000115
    2   0.0000086  -0.0000126  -0.0000278   0.0000063  -0.0000039  -0.0000069
    3  -0.0000029  -0.0000085  -0.0000110  -0.0000091  -0.0000177  -0.0000206
           19          20          21          22
    1  -0.0000035  -0.0000149  -0.0000045   0.0000034
    2  -0.0000026  -0.0000039  -0.0000063   0.0000082
    3  -0.0000075  -0.0000168  -0.0000161  -0.0000061
 Max gradient component =       4.344E-05
 RMS gradient           =       1.578E-05
 Gradient time:  CPU 264.25 s  wall 264.27 s
 Geometry Optimization Parameters
   NAtoms,    NIC,     NZ,  NCons,   NDum,   NFix, NCnnct, MaxDiis
       22     155      22       0       0       0       0       0

 Cartesian Hessian Update
 Hessian updated using BFGS update


** GEOMETRY OPTIMIZATION IN DELOCALIZED INTERNAL COORDINATES **
   Searching for a Minimum

   Optimization Cycle:  10

                       Coordinates (Angstroms)
     ATOM                X               Y               Z
      1  C         0.0095119134    0.0131393826    0.0057604187
      2  C        -0.0291964725    0.4036901824    1.3506414262
      3  Cl        1.4552444358    0.8760031118    2.1346525672
      4  C        -1.2304037384    0.4204564489    2.0707394431
      5  Cl       -1.2495558264    0.9060015598    3.7377641096
      6  C        -2.4208316220    0.0397210614    1.4367021056
      7  Cl       -3.9155859550    0.0528529364    2.3198932199
      8  C        -2.4054088919   -0.3526847182    0.0914928192
      9  Cl       -3.8793348748   -0.8247838333   -0.6955442229
     10  C        -1.1925088897   -0.3617483671   -0.6089217341
     11  Cl       -1.1642643649   -0.8507069081   -2.2828419560
     12  C         1.2971898403   -0.0082708784   -0.7539222153
     13  C         2.0849498311   -1.1616359448   -0.7466624715
     14  H         1.7753918680   -2.0374673538   -0.1908569964
     15  C         3.2762962005   -1.1774880761   -1.4633444186
     16  Cl        4.2610472452   -2.6340072545   -1.4529709796
     17  C         3.7022811742   -0.0688717733   -2.1872394896
     18  H         4.6323815944   -0.1040609982   -2.7395323944
     19  C         2.9107729840    1.0773394219   -2.1857310441
     20  H         3.2317389584    1.9478257546   -2.7460196498
     21  C         1.7140646090    1.1127157505   -1.4750295162
     22  H         1.1037129436    2.0079613861   -1.4816397978
   Point Group: c1    Number of degrees of freedom:    60


   Energy is  -3221.123564225

 Hessian updated using BFGS update

 60 Hessian modes will be used to form the next step
  Hessian Eigenvalues:
     0.003204    0.016803    0.019364    0.019769    0.022957    0.023283
     0.023345    0.023698    0.023849    0.023945    0.024062    0.024101
     0.024104    0.024123    0.024138    0.024157    0.024241    0.027071
     0.028940    0.155415    0.159531    0.159952    0.160027    0.218156
     0.219309    0.230581    0.235774    0.246966    0.248401    0.249978
     0.249997    0.250000    0.250638    0.256301    0.277470    0.291966
     0.294530    0.300935    0.301011    0.301060    0.304132    0.336203
     0.338731    0.353442    0.356643    0.356672    0.356788    0.360800
     0.428527    0.430463    0.432040    0.444955    0.466896    0.470391
     0.477830    0.478410    0.485236    0.491792    0.504722    0.539774

 Minimum search - taking simple RFO step
 Searching for Lamda that Minimizes Along All modes
 Value Taken    Lamda =   0.00000000
 Step Taken.  Stepsize is  0.001316

                             Maximum     Tolerance    Cnvgd?
         Gradient           0.000066      0.000300     YES
         Displacement       0.000907      0.001200     YES
         Energy change     -0.000000      0.000001     YES

 Final energy is   -3221.1235642254824     


 ******************************
 **  OPTIMIZATION CONVERGED  **
 ******************************

                       Coordinates (Angstroms)
     ATOM                X               Y               Z
      1  C         0.0095119134    0.0131393826    0.0057604187
      2  C        -0.0291964725    0.4036901824    1.3506414262
      3  Cl        1.4552444358    0.8760031118    2.1346525672
      4  C        -1.2304037384    0.4204564489    2.0707394431
      5  Cl       -1.2495558264    0.9060015598    3.7377641096
      6  C        -2.4208316220    0.0397210614    1.4367021056
      7  Cl       -3.9155859550    0.0528529364    2.3198932199
      8  C        -2.4054088919   -0.3526847182    0.0914928192
      9  Cl       -3.8793348748   -0.8247838333   -0.6955442229
     10  C        -1.1925088897   -0.3617483671   -0.6089217341
     11  Cl       -1.1642643649   -0.8507069081   -2.2828419560
     12  C         1.2971898403   -0.0082708784   -0.7539222153
     13  C         2.0849498311   -1.1616359448   -0.7466624715
     14  H         1.7753918680   -2.0374673538   -0.1908569964
     15  C         3.2762962005   -1.1774880761   -1.4633444186
     16  Cl        4.2610472452   -2.6340072545   -1.4529709796
     17  C         3.7022811742   -0.0688717733   -2.1872394896
     18  H         4.6323815944   -0.1040609982   -2.7395323944
     19  C         2.9107729840    1.0773394219   -2.1857310441
     20  H         3.2317389584    1.9478257546   -2.7460196498
     21  C         1.7140646090    1.1127157505   -1.4750295162
     22  H         1.1037129436    2.0079613861   -1.4816397978

Z-matrix Print:
$molecule
0 1
Cl
C  1 1.744101
C  2 1.400639 1 119.721438
C  2 1.401153 1 118.826671 3 179.909994 0
C  4 1.400976 2 118.165249 1 179.987410 0
C  5 1.400615 4 121.370988 2 0.103551 0
C  3 1.401359 2 119.430895 1 179.923505 0
C  4 1.495223 2 120.802484 1 -0.207441 0
C  8 1.396564 4 120.524969 2 88.778487 0
H  9 1.083530 8 119.880942 4 0.304137 0
C  9 1.392286 8 119.983165 4 -179.570022 0
H  11 1.083831 9 119.868782 8 179.902240 0
C  11 1.392942 9 120.655071 8 0.022909 0
H  13 1.082290 11 121.039676 9 179.843975 0
C  13 1.390869 11 118.769501 9 -0.114598 0
C  15 1.390392 13 121.440544 11 0.074422 0
H  16 1.082509 15 120.030177 13 -179.985578 0
Cl 7 1.736229 3 119.993012 2 -179.858628 0
Cl 3 1.736307 2 120.442356 1 0.003367 0
Cl 6 1.736402 5 120.423992 4 179.882046 0
Cl 5 1.743937 4 118.917178 2 -179.929008 0
Cl 15 1.758207 13 119.461000 11 179.984442 0
$end


 --------------------------------------------------------------

                    Orbital Energies (a.u.)
 --------------------------------------------------------------

 Alpha MOs
 -- Occupied --
********-101.5828-101.5826-101.5802-101.5801-101.5641 -10.2873 -10.2844
-10.2844 -10.2825 -10.2825 -10.2552 -10.2427 -10.2212 -10.2064 -10.2043
-10.2035 -10.2017  -9.4985  -9.4974  -9.4973  -9.4949  -9.4948  -9.4786
 -7.2635  -7.2625  -7.2622  -7.2599  -7.2596  -7.2534  -7.2523  -7.2523
 -7.2521  -7.2513  -7.2513  -7.2498  -7.2497  -7.2489  -7.2488  -7.2432
 -7.2335  -7.2331  -0.9722  -0.9267  -0.9211  -0.9070  -0.8812  -0.8728
 -0.8574  -0.8405  -0.7994  -0.7622  -0.7474  -0.7468  -0.6656  -0.6339
 -0.6330  -0.6107  -0.5625  -0.5499  -0.5287  -0.5020  -0.4968  -0.4825
 -0.4747  -0.4686  -0.4633  -0.4513  -0.4407  -0.4389  -0.4135  -0.4125
 -0.3989  -0.3895  -0.3838  -0.3650  -0.3614  -0.3591  -0.3572  -0.3544
 -0.3424  -0.3345  -0.3296  -0.3271  -0.3167  -0.2820  -0.2769  -0.2696
 -0.2662
 -- Virtual --
 -0.0647  -0.0642  -0.0604  -0.0456  -0.0386  -0.0144  -0.0101  -0.0012
  0.0040   0.0066   0.0094   0.0219   0.0250   0.0265   0.0281   0.0332
  0.0412   0.0519   0.0595   0.0596   0.0636   0.0643   0.0757   0.0781
  0.0787   0.0794   0.0830   0.0859   0.0905   0.0936   0.0972   0.0978
  0.1038   0.1043   0.1133   0.1154   0.1160   0.1216   0.1242   0.1258
  0.1261   0.1273   0.1310   0.1321   0.1404   0.1436   0.1460   0.1508
  0.1579   0.1593   0.1615   0.1617   0.1654   0.1770   0.1801   0.1827
  0.1855   0.1892   0.1917   0.1947   0.2058   0.2074   0.2098   0.2131
  0.2183   0.2208   0.2304   0.2322   0.2339   0.2372   0.2444   0.2463
  0.2512   0.2542   0.2591   0.2607   0.2663   0.2696   0.2724   0.2728
  0.2771   0.2821   0.2831   0.2866   0.2921   0.2931   0.2971   0.3013
  0.3066   0.3090   0.3224   0.3383   0.3403   0.3455   0.3552   0.3788
  0.3856   0.4163   0.4283   0.4297   0.4316   0.4377   0.4428   0.4522
  0.4592   0.4600   0.4617   0.4669   0.4744   0.4783   0.4866   0.4869
  0.4903   0.4966   0.5085   0.5109   0.5260   0.5397   0.5472   0.5524
  0.5622   0.5647   0.5671   0.5762   0.5815   0.5935   0.5961   0.6002
  0.6067   0.6095   0.6103   0.6205   0.6208   0.6382   0.6466   0.6533
  0.6641   0.6685   0.6735   0.6864   0.6926   0.6998   0.7089   0.7180
  0.7412   0.7541   0.7767   0.7821   0.7906   0.7910   0.8167   0.8198
  0.8274   0.8312   0.8344   0.8371   0.8380   0.8401   0.8439   0.8440
  0.8490   0.8514   0.8619   0.8644   0.8663   0.8676   0.8744   0.8754
  0.8813   0.8864   0.8953   0.9110   0.9139   0.9156   0.9252   0.9334
  0.9385   0.9405   0.9424   0.9465   0.9553   0.9574   0.9660   0.9860
  0.9911   0.9934   0.9962   1.0205   1.0332   1.0382   1.0440   1.0537
  1.0696   1.0921   1.0939   1.0975   1.1118   1.1619   1.1711   1.1842
  1.1861   1.2136   1.2372   1.2546   1.2611   1.2662   1.2757   1.2800
  1.2868   1.2893   1.2959   1.3074   1.3106   1.3435   1.3863   1.3891
  1.3910   1.4365   1.4676   1.4967   1.5072   1.5167   1.5531   1.5664
  1.5700   1.5846   1.6088   1.6350   1.6460   1.6568   1.6684   1.6840
  1.6904   1.7361   1.7395   1.7400   1.7573   1.7920   1.8075   1.8118
  1.8311   1.8335   1.8470   1.8819   1.8954   1.9038   1.9273   1.9341
  1.9558   1.9809   1.9835   2.0021   2.0246   2.0415   2.0980   2.1100
  2.1180   2.1229   2.1733   2.2225   2.2264   2.2308   2.2398   2.2527
  2.2627   2.2720   2.2787   2.2829   2.3167   2.3357   2.3449   2.3520
  2.3780   2.4054   2.4104   2.4144   2.4236   2.4307   2.4441   2.4541
  2.4734   2.4952   2.5186   2.5227   2.5405   2.5756   2.5822   2.6078
  2.6355   2.6502   2.6552   2.6617   2.7019   2.7100   2.7315   2.7322
  2.7382   2.7563   2.7813   2.8000   2.8265   2.8287   2.8470   2.8518
  2.8849   2.9024   2.9629   2.9994   3.0549   3.0645   3.0984   3.1152
  3.1216   3.1421   3.1531   3.1902   3.2145   3.2328   3.2774   3.3423
  3.3635   3.4998   3.5045   3.5159   3.5958   3.6537   3.7457   3.7777
  3.8815   3.9080   4.0044   4.1083   4.1351   4.3152   4.8005   4.8265
  9.7302   9.7819   9.7860   9.8072   9.8130   9.8398  23.2853  23.5887
 23.7671  23.8101  23.8971  23.9184  23.9219  23.9575  24.0073  24.0520
 24.0949  24.1676  25.7654  25.7882  25.8281  25.8555  25.8729  25.9520
 26.0866  26.0929  26.1410  26.1870  26.2740  26.3447  26.4378  26.5373
 26.6246  26.7476  26.7547  27.0895 215.7196 215.7767 215.7800 215.8064
215.8135 215.8471
 --------------------------------------------------------------

          Ground-State Mulliken Net Atomic Charges

     Atom                 Charge (a.u.)
  ----------------------------------------
      1 C                    -0.973447
      2 C                    -0.917186
      3 Cl                    0.632843
      4 C                     0.030436
      5 Cl                    0.625132
      6 C                    -0.365353
      7 Cl                    0.682474
      8 C                     0.003699
      9 Cl                    0.625395
     10 C                    -0.923813
     11 Cl                    0.635151
     12 C                     0.542996
     13 C                    -0.786401
     14 H                     0.219176
     15 C                     0.225331
     16 Cl                    0.493046
     17 C                    -0.318887
     18 H                     0.189507
     19 C                    -0.772467
     20 H                     0.181366
     21 C                    -0.225636
     22 H                     0.196639
  ----------------------------------------
  Sum of atomic charges =     0.000000

 -----------------------------------------------------------------
                    Cartesian Multipole Moments
 -----------------------------------------------------------------
    Charge (ESU x 10^10)
                 0.0000
    Dipole Moment (Debye)
         X       0.4798      Y       1.4115      Z      -0.8773
       Tot       1.7298
    Quadrupole Moments (Debye-Ang)
        XX    -146.0112     XY       5.1234     YY    -143.7448
        XZ      -3.4575     YZ      -4.9044     ZZ    -144.0339
    Octopole Moments (Debye-Ang^2)
       XXX      23.9296    XXY      51.1512    XYY       6.4582
       YYY     100.0947    XXZ     -34.3165    XYZ     -13.9759
       YYZ     -21.1708    XZZ      19.6306    YZZ      41.4338
       ZZZ     -61.3089
    Hexadecapole Moments (Debye-Ang^3)
      XXXX   -6116.4254   XXXY     375.2297   XXYY   -1248.4218
      XYYY     293.8716   YYYY   -1146.2112   XXXZ     886.3271
      XXYZ    -182.1427   XYYZ     328.4372   YYYZ    -464.4493
      XXZZ   -1515.3881   XYZZ     132.4208   YYZZ    -753.4682
      XZZZ     932.6916   YZZZ    -431.2865   ZZZZ   -3318.2283
 -----------------------------------------------------------------
Archival summary:
1\1\november\OPT\ProcedureUnspecified\BasisUnspecified\l6124\taweetha\ThuJan901:55:142020ThuJan901:55:142020\0\\#,OPT,ProcedureUnspecified,BasisUnspecified,\\0,1\Cl\C,1,1.7441\C,2,1.40064,1,119.721\C,2,1.40115,1,118.827,3,179.91,0\C,4,1.40098,2,118.165,1,179.987,0\C,5,1.40061,4,121.371,2,0.103551,0\C,3,1.40136,2,119.431,1,179.924,0\C,4,1.49522,2,120.802,1,-0.207441,0\C,8,1.39656,4,120.525,2,88.7785,0\H,9,1.08353,8,119.881,4,0.304137,0\C,9,1.39229,8,119.983,4,-179.57,0\H,11,1.08383,9,119.869,8,179.902,0\C,11,1.39294,9,120.655,8,0.0229091,0\H,13,1.08229,11,121.04,9,179.844,0\C,13,1.39087,11,118.77,9,-0.114598,0\C,15,1.39039,13,121.441,11,0.0744221,0\H,16,1.08251,15,120.03,13,-179.986,0\Cl,7,1.73623,3,119.993,2,-179.859,0\Cl,3,1.73631,2,120.442,1,0.00336734,0\Cl,6,1.7364,5,120.424,4,179.882,0\Cl,5,1.74394,4,118.917,2,-179.929,0\Cl,15,1.75821,13,119.461,11,179.984,0\\\@

 Total job time:  10027.28s(wall), 10026.52s(cpu) 
 Thu Jan  9 01:55:14 2020

        *************************************************************
        *                                                           *
        *  Thank you very much for using Q-Chem.  Have a nice day.  *
        *                                                           *
        *************************************************************


 
User input: 2 of 2 
 
                  Welcome to Q-Chem
     A Quantum Leap Into The Future Of Chemistry


 Q-Chem 5.2 (devel), Q-Chem, Inc., Pleasanton, CA (2019)

 Yihan Shao,  Zhengting Gan,  E. Epifanovsky,  A. T. B. Gilbert,  M. Wormit,  
 J. Kussmann,  A. W. Lange,  A. Behn,  Jia Deng,  Xintian Feng,  D. Ghosh,  
 M. Goldey,  P. R. Horn,  L. D. Jacobson,  I. Kaliman,  T. Kus,  A. Landau,  
 Jie Liu,  E. I. Proynov,  R. M. Richard,  R. P. Steele,  E. J. Sundstrom,  
 H. L. Woodcock III,  P. M. Zimmerman,  D. Zuev,  B. Albrecht,  E. Alguire,  
 S. A. Baeppler,  D. Barton,  Z. Benda,  Y. A. Bernard,  E. J. Berquist,  
 K. B. Bravaya,  H. Burton,  D. Casanova,  Chun-Min Chang,  Yunqing Chen,  
 A. Chien,  K. D. Closser,  M. P. Coons,  S. Coriani,  S. Dasgupta,  
 A. L. Dempwolff,  M. Diedenhofen,  Hainam Do,  R. G. Edgar,  Po-Tung Fang,  
 S. Faraji,  S. Fatehi,  Qingguo Feng,  K. D. Fenk,  J. Fosso-Tande,  
 J. Gayvert,  Qinghui Ge,  A. Ghysels,  G. Gidofalvi,  J. Gomes,  
 J. Gonthier,  A. Gunina,  D. Hait,  M. W. D. Hanson-Heine,  
 P. H. P. Harbach,  A. W. Hauser,  M. F. Herbst,  J. E. Herr,  
 E. G. Hohenstein,  Z. C. Holden,  Kerwin Hui,  B. C. Huynh,  T.-C. Jagau,  
 Hyunjun Ji,  B. Kaduk,  K. Khistyaev,  Jaehoon Kim,  P. Klunzinger,  K. Koh,  
 D. Kosenkov,  L. Koulias,  T. Kowalczyk,  C. M. Krauter,  A. Kunitsa,  
 Ka Un Lao,  A. Laurent,  K. V. Lawler,  Joonho Lee,  D. Lefrancois,  
 S. Lehtola,  D. S. Levine,  Yi-Pei Li,  You-Sheng Lin,  Fenglai Liu,  
 E. Livshits,  A. Luenser,  P. Manohar,  E. Mansoor,  S. F. Manzer,  
 Shan-Ping Mao,  Yuezhi Mao,  N. Mardirossian,  A. V. Marenich,  
 T. Markovich,  L. A. Martinez-Martinez,  S. A. Maurer,  N. J. Mayhall,  
 S. C. McKenzie,  J.-M. Mewes,  P. Morgante,  A. F. Morrison,  
 J. W. Mullinax,  K. Nanda,  T. S. Nguyen-Beck,  R. Olivares-Amaya,  
 J. A. Parkhill,  Zheng Pei,  T. M. Perrine,  F. Plasser,  P. Pokhilko,  
 S. Prager,  A. Prociuk,  E. Ramos,  D. R. Rehn,  F. Rob,  M. Scheurer,  
 M. Schneider,  N. Sergueev,  S. M. Sharada,  S. Sharma,  D. W. Small,  
 T. Stauch,  T. Stein,  Yu-Chuan Su,  A. J. W. Thom,  A. Tkatchenko,  
 T. Tsuchimochi,  N. M. Tubman,  L. Vogt,  M. L. Vidal,  O. Vydrov,  
 M. A. Watson,  J. Wenzel,  M. de Wergifosse,  T. A. Wesolowski,  A. White,  
 J. Witte,  A. Yamada,  Jun Yang,  K. Yao,  S. Yeganeh,  S. R. Yost,  
 Zhi-Qiang You,  A. Zech,  Igor Ying Zhang,  Xing Zhang,  Yan Zhao,  
 Ying Zhu,  B. R. Brooks,  G. K. L. Chan,  C. J. Cramer,  M. S. Gordon,  
 W. J. Hehre,  A. Klamt,  M. W. Schmidt,  C. D. Sherrill,  D. G. Truhlar,  
 A. Aspuru-Guzik,  R. Baer,  A. T. Bell,  N. A. Besley,  Jeng-Da Chai,  
 A. E. DePrince, III,  R. A. DiStasio Jr.,  A. Dreuw,  B. D. Dunietz,  
 T. R. Furlani,  Chao-Ping Hsu,  Yousung Jung,  Jing Kong,  D. S. Lambrecht,  
 WanZhen Liang,  C. Ochsenfeld,  V. A. Rassolov,  L. V. Slipchenko,  
 J. E. Subotnik,  T. Van Voorhis,  J. M. Herbert,  A. I. Krylov,  
 P. M. W. Gill,  M. Head-Gordon

 Contributors to earlier versions of Q-Chem not listed above: 
 R. D. Adamson,  B. Austin,  J. Baker,  G. J. O. Beran,  K. Brandhorst,  
 S. T. Brown,  E. F. C. Byrd,  A. K. Chakraborty,  C.-L. Cheng,  
 Siu Hung Chien,  D. M. Chipman,  D. L. Crittenden,  H. Dachsel,  
 R. J. Doerksen,  A. D. Dutoi,  L. Fusti-Molnar,  W. A. Goddard III,  
 A. Golubeva-Zadorozhnaya,  S. R. Gwaltney,  G. Hawkins,  A. Heyden,  
 S. Hirata,  G. Kedziora,  F. J. Keil,  C. Kelley,  Jihan Kim,  R. A. King,  
 R. Z. Khaliullin,  P. P. Korambath,  W. Kurlancheek,  A. M. Lee,  M. S. Lee,  
 S. V. Levchenko,  Ching Yeh Lin,  D. Liotard,  R. C. Lochan,  I. Lotan,  
 P. E. Maslen,  N. Nair,  D. P. O'Neill,  D. Neuhauser,  E. Neuscamman,  
 C. M. Oana,  R. Olson,  B. Peters,  R. Peverati,  P. A. Pieniazek,  
 Y. M. Rhee,  J. Ritchie,  M. A. Rohrdanz,  E. Rosta,  N. J. Russ,  
 H. F. Schaefer III,  N. E. Schultz,  N. Shenvi,  A. C. Simmonett,  A. Sodt,  
 D. Stuck,  K. S. Thanthiriwatte,  V. Vanovschi,  Tao Wang,  A. Warshel,  
 C. F. Williams,  Q. Wu,  X. Xu,  W. Zhang

 Please cite Q-Chem as follows:
 Y. Shao et al., Mol. Phys. 113, 184-215 (2015)
 DOI: 10.1080/00268976.2014.952696

 Q-Chem 5.2.1 for Intel X86 EM64T Linux

 Parts of Q-Chem use Armadillo 8.300.2 (Tropical Shenanigans).
 http://arma.sourceforge.net/

 Q-Chem begins on Thu Jan  9 01:55:14 2020  

Host: 
0

     Scratch files written to /scratch/taweetham/qchem8082//
NAlpha2: 178
NElect   178
Mult     1
The previous job contains 0 fragments, simply inherited here

 Q-Chem warning in module libgen/rem_setup.C, line 2168:

 Setting Thresh to 1e-14


Checking the input file for inconsistencies... 	...done.

--------------------------------------------------------------
User input:
--------------------------------------------------------------

$MOLECULE
READ
$END

$REM
   JOB_TYPE 	FREQUENCY
   BASIS 	6-311++G**
   METHOD	B3LYP
   SCF_GUESS_ALWAYS     TRUE
   S2THRESH     15
   THRESH       15
   MEM_TOTAL    10000
$END

--------------------------------------------------------------
 ----------------------------------------------------------------
             Standard Nuclear Orientation (Angstroms)
    I     Atom           X                Y                Z
 ----------------------------------------------------------------
    1      C      -0.1406321481     0.0001701525    -0.2809439214
    2      C       0.5708948525    -1.2023031393    -0.1783744290
    3      Cl     -0.2949182400    -2.7093295632    -0.3217509586
    4      C       1.9548955672    -1.2145373514     0.0363661188
    5      Cl      2.8118590031    -2.7194487402     0.1626494402
    6      C       2.6464811712    -0.0010415820     0.1513387107
    7      Cl      4.3615908656    -0.0033183444     0.4213073360
    8      C       1.9548887624     1.2135516004     0.0499901930
    9      Cl      2.8101468522     2.7178940893     0.1922925435
   10      C       0.5708837780     1.2016307481    -0.1648986341
   11      Cl     -0.2977273686     2.7088445180    -0.2902319699
   12      C      -1.6191706479     0.0043497006    -0.5036477233
   13      C      -2.4835011308    -0.0216899473     0.5932224771
   14      H      -2.0931066753    -0.0517339708     1.6024380346
   15      C      -3.8571654458    -0.0077603978     0.3786466340
   16      Cl     -4.9393191775    -0.0367571354     1.7640681712
   17      C      -4.3905453226     0.0303785066    -0.9053193739
   18      H      -5.4631953746     0.0424895773    -1.0489428885
   19      C      -3.5200183830     0.0533081452    -1.9924921632
   20      H      -3.9232781210     0.0831674746    -2.9980660979
   21      C      -2.1413866104     0.0407463850    -1.7983898228
   22      H      -1.4719093769     0.0612179829    -2.6501050023
 ----------------------------------------------------------------
 Molecular Point Group                 C1    NOp =  1
 Largest Abelian Subgroup              C1    NOp =  1
 Nuclear Repulsion Energy =        2038.79441940 hartrees
 There are       89 alpha and       89 beta electrons
 Requested basis set is 6-311++G(d,p)
 There are 170 shells and 472 basis functions

 Total QAlloc Memory Limit  10000 MB
 Mega-Array Size       188 MB
 MEM_STATIC part       192 MB
 A cutoff of  1.0D-15 yielded  10849 shell pairs
 There are     91851 function pairs (     98702 Cartesian)
 Smallest overlap matrix eigenvalue = 1.17E-07
 Linear dependence detected in AO basis
 Number of orthogonalized atomic orbitals = 467
 Maximum deviation from orthogonality = 5.233E-10
 Guess from superposition of atomic densities
 Warning:  Energy on first SCF cycle will be non-variational
 SAD guess density has 178.000000 electrons

 -----------------------------------------------------------------------
  General SCF calculation program by
  Eric Jon Sundstrom, Paul Horn, Yuezhi Mao, Dmitri Zuev, Alec White,
  David Stuck, Shaama M.S., Shane Yost, Joonho Lee, David Small,
  Daniel Levine, Susi Lehtola, Hugh Burton, Evgeny Epifanovsky,
  Bang C. Huynh
 -----------------------------------------------------------------------
 Exchange:     0.2000 Hartree-Fock + 0.0800 Slater + 0.7200 B88
 Correlation:  0.1900 VWN1RPA + 0.8100 LYP
 Using SG-1 standard quadrature grid
 A restricted SCF calculation will be
 performed using DIIS
 SCF converges when DIIS error is below 1.0e-08
 ---------------------------------------
  Cycle       Energy         DIIS error
 ---------------------------------------
    1   -3225.3520510775      2.82e-02  
    2   -3220.9998688914      2.07e-03  
    3   -3220.9381286958      2.47e-03  
    4   -3221.1127960777      5.92e-04  
    5   -3221.1207274753      3.15e-04  
    6   -3221.1234554326      8.26e-05  
    7   -3221.1236227479      2.66e-05  
    8   -3221.1236408568      1.04e-05  
    9   -3221.1236438767      2.22e-06  
   10   -3221.1236439904      8.58e-07  
   11   -3221.1236440094      1.59e-07  
   12   -3221.1236440103      8.31e-08  
   13   -3221.1236440103      2.90e-08  
   14   -3221.1236440103      6.10e-09  Convergence criterion met
 ---------------------------------------
 SCF time:   CPU 718.28s  wall 718.00s 
 SCF   energy in the final basis set =    -3221.1236440103
 Total energy in the final basis set =    -3221.1236440103

 --------------------------------------------------------------

                    Orbital Energies (a.u.)
 --------------------------------------------------------------

 Alpha MOs
 -- Occupied --
********-101.5828-101.5827-101.5803-101.5801-101.5640 -10.2873 -10.2845
-10.2844 -10.2826 -10.2825 -10.2551 -10.2427 -10.2211 -10.2064 -10.2043
-10.2035 -10.2016  -9.4984  -9.4974  -9.4974  -9.4950  -9.4949  -9.4786
 -7.2633  -7.2625  -7.2624  -7.2599  -7.2598  -7.2533  -7.2524  -7.2523
 -7.2522  -7.2513  -7.2512  -7.2499  -7.2498  -7.2489  -7.2488  -7.2432
 -7.2335  -7.2330  -0.9722  -0.9268  -0.9211  -0.9070  -0.8813  -0.8728
 -0.8574  -0.8405  -0.7994  -0.7622  -0.7475  -0.7467  -0.6656  -0.6340
 -0.6330  -0.6107  -0.5625  -0.5499  -0.5287  -0.5020  -0.4968  -0.4825
 -0.4747  -0.4687  -0.4633  -0.4513  -0.4407  -0.4389  -0.4135  -0.4125
 -0.3989  -0.3895  -0.3838  -0.3650  -0.3614  -0.3591  -0.3572  -0.3544
 -0.3424  -0.3345  -0.3297  -0.3271  -0.3167  -0.2820  -0.2769  -0.2696
 -0.2662
 -- Virtual --
 -0.0647  -0.0642  -0.0604  -0.0455  -0.0386  -0.0144  -0.0101  -0.0015
  0.0041   0.0066   0.0094   0.0219   0.0252   0.0265   0.0282   0.0330
  0.0413   0.0519   0.0593   0.0596   0.0637   0.0644   0.0757   0.0782
  0.0787   0.0794   0.0830   0.0857   0.0907   0.0935   0.0974   0.0979
  0.1038   0.1043   0.1134   0.1153   0.1160   0.1217   0.1242   0.1259
  0.1263   0.1278   0.1310   0.1320   0.1404   0.1435   0.1461   0.1509
  0.1581   0.1592   0.1616   0.1620   0.1653   0.1770   0.1798   0.1826
  0.1855   0.1894   0.1917   0.1948   0.2059   0.2075   0.2096   0.2124
  0.2185   0.2207   0.2305   0.2327   0.2339   0.2365   0.2442   0.2459
  0.2512   0.2546   0.2586   0.2610   0.2664   0.2693   0.2723   0.2726
  0.2767   0.2819   0.2831   0.2864   0.2920   0.2931   0.2967   0.3013
  0.3067   0.3090   0.3226   0.3384   0.3409   0.3456   0.3552   0.3787
  0.3857   0.4166   0.4281   0.4297   0.4316   0.4378   0.4429   0.4520
  0.4591   0.4602   0.4618   0.4668   0.4743   0.4783   0.4864   0.4868
  0.4905   0.4967   0.5087   0.5111   0.5263   0.5398   0.5470   0.5522
  0.5622   0.5648   0.5671   0.5762   0.5817   0.5934   0.5962   0.6002
  0.6066   0.6096   0.6103   0.6199   0.6209   0.6382   0.6465   0.6534
  0.6641   0.6686   0.6735   0.6861   0.6931   0.7002   0.7089   0.7179
  0.7412   0.7541   0.7767   0.7821   0.7906   0.7910   0.8167   0.8198
  0.8274   0.8312   0.8344   0.8371   0.8380   0.8401   0.8439   0.8441
  0.8491   0.8515   0.8618   0.8644   0.8664   0.8677   0.8744   0.8754
  0.8813   0.8864   0.8952   0.9111   0.9140   0.9156   0.9250   0.9334
  0.9385   0.9405   0.9424   0.9465   0.9553   0.9573   0.9660   0.9858
  0.9911   0.9934   0.9963   1.0205   1.0332   1.0382   1.0440   1.0537
  1.0697   1.0920   1.0939   1.0975   1.1118   1.1618   1.1713   1.1841
  1.1861   1.2137   1.2373   1.2546   1.2610   1.2662   1.2757   1.2802
  1.2865   1.2893   1.2959   1.3074   1.3107   1.3434   1.3864   1.3890
  1.3909   1.4365   1.4676   1.4967   1.5072   1.5167   1.5531   1.5663
  1.5701   1.5847   1.6088   1.6349   1.6460   1.6568   1.6685   1.6839
  1.6905   1.7361   1.7395   1.7400   1.7573   1.7920   1.8075   1.8118
  1.8311   1.8335   1.8470   1.8819   1.8954   1.9038   1.9273   1.9341
  1.9558   1.9810   1.9836   2.0021   2.0246   2.0415   2.0980   2.1100
  2.1180   2.1229   2.1733   2.2226   2.2264   2.2308   2.2398   2.2526
  2.2627   2.2721   2.2787   2.2829   2.3167   2.3357   2.3450   2.3521
  2.3781   2.4055   2.4105   2.4144   2.4231   2.4307   2.4442   2.4541
  2.4735   2.4952   2.5186   2.5227   2.5405   2.5757   2.5822   2.6078
  2.6356   2.6501   2.6552   2.6616   2.7020   2.7101   2.7316   2.7322
  2.7383   2.7563   2.7814   2.8000   2.8265   2.8287   2.8470   2.8518
  2.8849   2.9024   2.9630   2.9994   3.0548   3.0645   3.0984   3.1151
  3.1216   3.1421   3.1531   3.1902   3.2144   3.2328   3.2774   3.3423
  3.3635   3.4998   3.5045   3.5159   3.5958   3.6537   3.7457   3.7777
  3.8815   3.9080   4.0044   4.1083   4.1351   4.3152   4.8005   4.8265
  9.7302   9.7818   9.7861   9.8073   9.8130   9.8397  23.2853  23.5887
 23.7670  23.8101  23.8972  23.9183  23.9219  23.9575  24.0073  24.0521
 24.0949  24.1677  25.7657  25.7884  25.8284  25.8557  25.8730  25.9522
 26.0867  26.0929  26.1415  26.1870  26.2739  26.3446  26.4379  26.5372
 26.6246  26.7476  26.7547  27.0895 215.7197 215.7767 215.7801 215.8065
215.8135 215.8470
 --------------------------------------------------------------

          Ground-State Mulliken Net Atomic Charges

     Atom                 Charge (a.u.)
  ----------------------------------------
      1 C                    -0.984617
      2 C                    -0.906198
      3 Cl                    0.629288
      4 C                     0.035482
      5 Cl                    0.625278
      6 C                    -0.372496
      7 Cl                    0.682604
      8 C                     0.009749
      9 Cl                    0.625132
     10 C                    -0.915141
     11 Cl                    0.631792
     12 C                     0.547160
     13 C                    -0.783569
     14 H                     0.219512
     15 C                     0.225689
     16 Cl                    0.492890
     17 C                    -0.320334
     18 H                     0.189595
     19 C                    -0.770644
     20 H                     0.181092
     21 C                    -0.238437
     22 H                     0.196172
  ----------------------------------------
  Sum of atomic charges =     0.000000

 -----------------------------------------------------------------
                    Cartesian Multipole Moments
 -----------------------------------------------------------------
    Charge (ESU x 10^10)
                 0.0000
    Dipole Moment (Debye)
         X      -0.6012      Y       0.0433      Z      -1.6201
       Tot       1.7286
    Quadrupole Moments (Debye-Ang)
        XX    -144.6772     XY      -0.2251     YY    -148.1586
        XZ       7.4651     YZ      -0.2193     ZZ    -139.9066
    Octopole Moments (Debye-Ang^2)
       XXX      17.3473    XXY       1.1216    XYY      15.8388
       YYY      -0.3928    XXZ     -31.3129    XYZ       0.6792
       YYZ       5.9777    XZZ      -5.5612    YZZ       0.4221
       ZZZ      -3.7206
    Hexadecapole Moments (Debye-Ang^3)
      XXXX   -7145.8062   XXXY      -5.5672   XXYY   -1651.7447
      XYYY       1.1502   YYYY   -2490.3736   XXXZ     163.2654
      XXYZ      -2.3852   XYYZ      -7.3036   YYYZ       1.7491
      XXZZ   -1310.3384   XYZZ      -1.1810   YYZZ    -581.0431
      XZZZ       9.8330   YZZZ      -1.9191   ZZZZ    -746.5814
 -----------------------------------------------------------------
 Calculating MO derivatives via CPSCF
    1     0    69    0.0184625  
    2     0    69    0.0052263  
    3     0    69    0.0006186  
    4     1    68    0.0000619  
    5    60     9    0.0000052  
    6    69     0    0.0000003  Converged
 Time for AOints: 1224.7 s (CPU) 1224.7 s (wall)
 ------------------------------------------------------------------------------
                     AOints        : Timing summary (seconds)
 ------------------------------------------------------------------------------
     job step          cpu (% of tot)      sys (% of tot)     wall (% of tot)
 ------------------------------------------------------------------------------
  AOints            0.1225E+04 ( 9.6)   0.6000E-05 ( 1.9)   0.1225E+04 ( 9.6)
 ------------------------------------------------------------------------------
   Grand Totals     0.1281E+05          0.3230E-03          0.1281E+05
 ------------------------------------------------------------------------------
 Polarizability Matrix (a.u.)
            1           2           3
    1-286.4141918   0.1502757  -5.5663330
    2   0.1502757-211.5492967   0.5529044
    3  -5.5663330   0.5529044-157.3391885
 Calculating analytic Hessian of the SCF energy

 Direct stationary perturbation theory relativistic correction:

 rels  =       4.761778858449
 relv  =     -18.370215961912
 rel2e =       5.064230888537
 E_rel =      -8.544206214926

 Hessian of the SCF Energy
            1           2           3           4           5           6
    1   0.6208249  -0.0012012   0.0681205  -0.1623775   0.1141995  -0.0148896
    2  -0.0012012   0.6137433   0.0014753   0.0561656  -0.2349932   0.0078554
    3   0.0681205   0.0014753   0.1798896  -0.0153683   0.0170361  -0.0606335
    4  -0.1623775   0.0561656  -0.0153683   0.5753070  -0.0471995   0.0715028
    5   0.1141995  -0.2349932   0.0170361  -0.0471995   0.5256459  -0.0058454
    6  -0.0148896   0.0078554  -0.0606335   0.0715028  -0.0058454   0.1217688
    7   0.0046618  -0.0001336   0.0000395  -0.0682331  -0.0503632  -0.0076014
    8  -0.0190859  -0.0408878  -0.0032366  -0.0539190  -0.1290443  -0.0083092
    9  -0.0000629  -0.0003051   0.0044473  -0.0077646  -0.0077485  -0.0235873
   10  -0.0229240   0.0744075  -0.0036537  -0.2897757  -0.0286209  -0.0364541
   11   0.0244342   0.0304008   0.0038166   0.0327897  -0.0956076   0.0050879
   12  -0.0040900   0.0115865   0.0032214  -0.0361991  -0.0045992  -0.0600738
   13  -0.0031111  -0.0041334  -0.0010541  -0.0194927   0.0327087  -0.0033881
   14  -0.0000996   0.0028192  -0.0000503   0.0120706  -0.0180062   0.0017898
   15  -0.0010431  -0.0006415   0.0034654  -0.0033659   0.0049333   0.0025714
   16   0.0008242   0.0000007  -0.0002242  -0.0263767  -0.0227517  -0.0048068
   17  -0.0000090  -0.0658950  -0.0003542  -0.0794628   0.0323711  -0.0121404
   18  -0.0001030  -0.0003880   0.0020692  -0.0050542  -0.0034572   0.0028123
   19  -0.0015839  -0.0000016  -0.0000683   0.0038261  -0.0024678   0.0000206
   20   0.0000022   0.0003943   0.0000084   0.0008248  -0.0032744   0.0000735
   21  -0.0000785   0.0000062  -0.0011261   0.0000606  -0.0004141   0.0035643
   22  -0.0228396  -0.0743126  -0.0044566  -0.0525562   0.0295168  -0.0081889
   23  -0.0243165   0.0305190  -0.0035418   0.0292382  -0.0169822   0.0044498
   24  -0.0043490  -0.0112506   0.0030409  -0.0081081   0.0044829  -0.0004618
   25  -0.0030894   0.0041420  -0.0009941   0.0003412  -0.0000524   0.0002099
   26   0.0001237   0.0028112   0.0000441   0.0001025  -0.0000693   0.0000138
   27  -0.0010307   0.0006411   0.0034798   0.0001779  -0.0000016  -0.0008863
   28  -0.1619397  -0.0557108  -0.0161153   0.0627681  -0.0280572   0.0083903
   29  -0.1138281  -0.2343546  -0.0188337   0.0280729  -0.0629203   0.0038596
   30  -0.0164573  -0.0096852  -0.0611201   0.0087186  -0.0046944   0.0085357
   31   0.0046268   0.0002043   0.0000594  -0.0009140  -0.0018838  -0.0007047
   32   0.0190910  -0.0409789   0.0026761  -0.0049406   0.0013777  -0.0007744
   33   0.0001471  -0.0002208   0.0045148  -0.0007186  -0.0002949   0.0033731
   34  -0.2092102   0.0001973  -0.0196671  -0.0200991   0.0126434  -0.0037637
   35   0.0004260  -0.0754435   0.0006518   0.0270348   0.0034559   0.0039304
   36  -0.0197809   0.0007176  -0.0831280  -0.0035348   0.0017792   0.0035405
   37  -0.0295057  -0.0005227   0.0224874  -0.0003450  -0.0033802   0.0008377
   38  -0.0002115   0.0035630  -0.0001799  -0.0001594  -0.0014123   0.0008917
   39   0.0013176  -0.0001607   0.0086340  -0.0020649   0.0002550  -0.0006251
   40   0.0011919  -0.0000222   0.0005586   0.0001449   0.0003856   0.0000037
   41   0.0000893  -0.0039540  -0.0001104   0.0007028   0.0005812   0.0000014
   42  -0.0013811  -0.0001787   0.0006030   0.0004673  -0.0001026   0.0001121
   43   0.0000310  -0.0000498   0.0031594  -0.0003651  -0.0000892  -0.0004183
   44  -0.0001259   0.0071773   0.0001981  -0.0010894  -0.0003082   0.0002784
   45   0.0038554   0.0002291  -0.0019544  -0.0002038  -0.0000012  -0.0001401
   46   0.0000736  -0.0000329   0.0013444  -0.0002776  -0.0005455  -0.0000738
   47   0.0000185   0.0000952   0.0000040  -0.0000713  -0.0000010  -0.0001484
   48  -0.0006042   0.0000129  -0.0005305   0.0001926   0.0003972   0.0000543
   49   0.0009933  -0.0000200   0.0004811  -0.0002605  -0.0004947  -0.0001012
   50   0.0000063  -0.0012933   0.0000217   0.0002537   0.0001480  -0.0000953
   51  -0.0000677   0.0000179  -0.0016605   0.0000143   0.0000523   0.0004103
   52  -0.0000441  -0.0000053  -0.0000410   0.0000119  -0.0000473   0.0000023
   53   0.0000025  -0.0007332  -0.0000248   0.0001010   0.0000642   0.0000198
   54   0.0000028  -0.0000239   0.0001321   0.0000065  -0.0000009   0.0000051
   55   0.0017350   0.0001041  -0.0023612  -0.0004932  -0.0002665   0.0003181
   56   0.0000312   0.0066961   0.0002877  -0.0010287  -0.0003105  -0.0002859
   57  -0.0017615   0.0003320  -0.0046797  -0.0004752  -0.0007403  -0.0000238
   58  -0.0000825   0.0000398  -0.0012369  -0.0002303  -0.0002938  -0.0000234
   59  -0.0000075   0.0000871   0.0000207  -0.0000450   0.0001591   0.0000593
   60   0.0001376   0.0000063  -0.0000469  -0.0000449  -0.0000896  -0.0000268
   61  -0.0192823   0.0008992  -0.0308310  -0.0008568  -0.0032528  -0.0008579
   62   0.0004999   0.0038381   0.0001822  -0.0000700  -0.0013937  -0.0009389
   63  -0.0094975   0.0001058   0.0003120   0.0021419  -0.0011598  -0.0002829
   64   0.0010265  -0.0000149  -0.0001794   0.0002524   0.0003124  -0.0000172
   65  -0.0000388  -0.0036105  -0.0000908   0.0006323   0.0005220   0.0002276
   66   0.0016156  -0.0001314   0.0010680  -0.0003826   0.0002141  -0.0000082
            7           8           9          10          11          12
    1   0.0046618  -0.0190859  -0.0000629  -0.0229240   0.0244342  -0.0040900
    2  -0.0001336  -0.0408878  -0.0003051   0.0744075   0.0304008   0.0115865
    3   0.0000395  -0.0032366   0.0044473  -0.0036537   0.0038166   0.0032214
    4  -0.0682331  -0.0539190  -0.0077646  -0.2897757   0.0327897  -0.0361991
    5  -0.0503632  -0.1290443  -0.0077485  -0.0286209  -0.0956076  -0.0045992
    6  -0.0076014  -0.0083092  -0.0235873  -0.0364541   0.0050879  -0.0600738
    7   0.0967390   0.0769522   0.0138677  -0.0201561  -0.0326068  -0.0038409
    8   0.0769522   0.1886903   0.0123829  -0.0108546  -0.0174748  -0.0018134
    9   0.0138677   0.0123829   0.0135408  -0.0036312  -0.0051504   0.0025166
   10  -0.0201561  -0.0108546  -0.0036312   0.5739369   0.0376717   0.0732740
   11  -0.0326068  -0.0174748  -0.0051504   0.0376717   0.5373196   0.0090292
   12  -0.0038409  -0.0018134   0.0025166   0.0732740   0.0090292   0.1182002
   13  -0.0080715   0.0037579  -0.0011450  -0.0695510   0.0550878  -0.0074778
   14  -0.0038729   0.0031476  -0.0005953   0.0548448  -0.1350843   0.0075343
   15  -0.0011942   0.0006270  -0.0009453  -0.0075878   0.0076168  -0.0233891
   16  -0.0021059   0.0007924  -0.0008757  -0.1425772  -0.1157658  -0.0146030
   17   0.0042699   0.0017963   0.0006580  -0.0540142  -0.2453182  -0.0098764
   18  -0.0008406   0.0001236   0.0033688  -0.0144266  -0.0195676  -0.0554319
   19  -0.0012711  -0.0006469  -0.0002257  -0.0372091  -0.0025695  -0.0064183
   20  -0.0012326  -0.0001693  -0.0001888  -0.0226756  -0.0002143  -0.0036142
   21  -0.0002369  -0.0001071   0.0001461  -0.0065082  -0.0004354   0.0024159
   22   0.0004830  -0.0007046   0.0002136   0.0606870   0.0272548   0.0090083
   23  -0.0003053   0.0001836  -0.0000446  -0.0272534  -0.0548436  -0.0044463
   24   0.0001853  -0.0000902  -0.0007154   0.0087035   0.0038114   0.0052307
   25  -0.0004336  -0.0009207  -0.0000625  -0.0010454   0.0016268  -0.0007056
   26  -0.0009542  -0.0014636  -0.0001596   0.0044091   0.0011309   0.0007003
   27  -0.0000569  -0.0001477  -0.0001004  -0.0006752   0.0002518   0.0033468
   28  -0.0009249   0.0049488  -0.0006568  -0.0525383  -0.0291839  -0.0084504
   29   0.0018874   0.0013790   0.0002722  -0.0294653  -0.0169902  -0.0046875
   30  -0.0006616   0.0007045   0.0033957  -0.0085657  -0.0046570  -0.0005500
   31   0.0003364  -0.0001258   0.0000190   0.0004766   0.0002994   0.0001974
   32   0.0001286  -0.0019612   0.0000068   0.0006958   0.0001855   0.0001016
   33   0.0000237  -0.0000241   0.0002028   0.0002319   0.0000659  -0.0007186
   34  -0.0023794  -0.0024195   0.0001385   0.0010684   0.0012130  -0.0006927
   35   0.0039277  -0.0028684   0.0004719   0.0011139  -0.0036627   0.0001533
   36   0.0000874  -0.0004049  -0.0022745  -0.0007165   0.0000965   0.0054852
   37   0.0001719   0.0011083   0.0009222   0.0000521  -0.0002495  -0.0009083
   38   0.0015918  -0.0006151  -0.0003628  -0.0003272  -0.0000273   0.0002961
   39  -0.0000884   0.0004630   0.0001725   0.0001732  -0.0000106  -0.0003002
   40  -0.0000816  -0.0001211   0.0000512  -0.0001180   0.0000970  -0.0000298
   41  -0.0002422  -0.0001229   0.0000415   0.0000539  -0.0001032   0.0000871
   42  -0.0000294  -0.0000765   0.0000346   0.0000621  -0.0001672  -0.0000579
   43   0.0005821  -0.0002622  -0.0003586  -0.0001938   0.0003017  -0.0001191
   44  -0.0000027   0.0000300  -0.0001040   0.0001322   0.0002340  -0.0004260
   45  -0.0000781  -0.0001630  -0.0003415   0.0001394  -0.0002790   0.0001297
   46   0.0000284   0.0002057   0.0000590   0.0001375  -0.0002307  -0.0000676
   47   0.0000147  -0.0000365   0.0000299   0.0000130   0.0000019   0.0000588
   48   0.0000288  -0.0001543  -0.0000056  -0.0001234   0.0002370  -0.0000176
   49  -0.0001800   0.0002932  -0.0000602   0.0001369  -0.0000084   0.0000122
   50  -0.0002521   0.0001618  -0.0000383  -0.0000710  -0.0000427   0.0001326
   51  -0.0000889   0.0000281   0.0003535  -0.0000486   0.0000617   0.0000023
   52   0.0000049   0.0000121  -0.0000000   0.0000101  -0.0000275   0.0000057
   53   0.0000045  -0.0000491   0.0000028  -0.0000083  -0.0000162  -0.0000128
   54  -0.0000021  -0.0000002   0.0000114   0.0000030   0.0000001  -0.0000121
   55   0.0002887  -0.0001313   0.0004979  -0.0001357   0.0000495   0.0000520
   56   0.0000066   0.0000355   0.0000719   0.0000172   0.0001966   0.0001219
   57   0.0002625   0.0003396  -0.0001717   0.0000077  -0.0000053   0.0002136
   58   0.0000706   0.0001161  -0.0000143   0.0000230  -0.0000361   0.0000609
   59  -0.0000207  -0.0001415  -0.0000171   0.0000145   0.0000207   0.0000301
   60  -0.0000054   0.0000287  -0.0000052   0.0000071  -0.0000116   0.0000046
   61   0.0005126   0.0011301  -0.0008530  -0.0002160  -0.0001929   0.0009867
   62   0.0013878  -0.0003878   0.0008197  -0.0001675  -0.0000050  -0.0003258
   63   0.0002442  -0.0002133  -0.0000195  -0.0001634   0.0000301  -0.0001250
   64  -0.0000431  -0.0001248  -0.0000585  -0.0000870   0.0000527   0.0000058
   65  -0.0001847  -0.0002016  -0.0000432   0.0000827  -0.0001017  -0.0000302
   66  -0.0000139   0.0000428  -0.0000232  -0.0000472   0.0001785  -0.0000901
           13          14          15          16          17          18
    1  -0.0031111  -0.0000996  -0.0010431   0.0008242  -0.0000090  -0.0001030
    2  -0.0041334   0.0028192  -0.0006415   0.0000007  -0.0658950  -0.0003880
    3  -0.0010541  -0.0000503   0.0034654  -0.0002242  -0.0003542   0.0020692
    4  -0.0194927   0.0120706  -0.0033659  -0.0263767  -0.0794628  -0.0050542
    5   0.0327087  -0.0180062   0.0049333  -0.0227517   0.0323711  -0.0034572
    6  -0.0033881   0.0017898   0.0025714  -0.0048068  -0.0121404   0.0028123
    7  -0.0080715  -0.0038729  -0.0011942  -0.0021059   0.0042699  -0.0008406
    8   0.0037579   0.0031476   0.0006270   0.0007924   0.0017963   0.0001236
    9  -0.0011450  -0.0005953  -0.0009453  -0.0008757   0.0006580   0.0033688
   10  -0.0695510   0.0548448  -0.0075878  -0.1425772  -0.0540142  -0.0144266
   11   0.0550878  -0.1350843   0.0076168  -0.1157658  -0.2453182  -0.0195676
   12  -0.0074778   0.0075343  -0.0233891  -0.0146030  -0.0098764  -0.0554319
   13   0.0995551  -0.0784560   0.0138821   0.0013252  -0.0003316  -0.0003062
   14  -0.0784560   0.1949227  -0.0108109   0.0198192  -0.0393018   0.0028863
   15   0.0138821  -0.0108109   0.0129545  -0.0001390  -0.0002631   0.0033274
   16   0.0013252   0.0198192  -0.0001390   0.5023726  -0.0005647   0.0620252
   17  -0.0003316  -0.0393018  -0.0002631  -0.0005647   0.6070857   0.0026927
   18  -0.0003062   0.0028863   0.0033274   0.0620252   0.0026927   0.1161983
   19   0.0003651  -0.0009977   0.0000845  -0.1635144   0.0001745  -0.0222682
   20  -0.0091608  -0.0058649  -0.0014894   0.0002080  -0.0389342  -0.0000625
   21   0.0001157  -0.0002177  -0.0008083  -0.0224849  -0.0000710  -0.0256307
   22  -0.0010397  -0.0044094  -0.0007184  -0.1426285   0.0542590  -0.0138724
   23  -0.0016209   0.0011336  -0.0002852   0.1160149  -0.2458829   0.0174668
   24  -0.0007221  -0.0007266   0.0033347  -0.0133244   0.0077532  -0.0550013
   25   0.0003952   0.0002913   0.0000229   0.0013574   0.0003770  -0.0002962
   26  -0.0002876  -0.0017587  -0.0000601  -0.0198087  -0.0392022  -0.0033570
   27   0.0000191   0.0000382   0.0002769  -0.0003556  -0.0001811   0.0032708
   28   0.0003412  -0.0001100   0.0001737  -0.0264668   0.0795505  -0.0041532
   29   0.0000473  -0.0000658   0.0000120   0.0228226   0.0322619   0.0038060
   30   0.0002068   0.0000099  -0.0008949  -0.0045195   0.0124772   0.0029743
   31  -0.0004369   0.0009580  -0.0000474  -0.0021141  -0.0042598  -0.0008922
   32   0.0009213  -0.0014649   0.0001372  -0.0007733   0.0018075  -0.0001477
   33  -0.0000534   0.0001416  -0.0000930  -0.0008829  -0.0006969   0.0033650
   34   0.0002855  -0.0006817   0.0000232  -0.0008843  -0.0000005   0.0000596
   35   0.0013214  -0.0004756   0.0002110   0.0000097  -0.0010533   0.0000029
   36   0.0000139  -0.0000888   0.0001738   0.0000827   0.0000160  -0.0013304
   37  -0.0002018   0.0002543  -0.0001233   0.0003587   0.0000047   0.0002689
   38   0.0001731   0.0000546  -0.0000720   0.0000196   0.0001317   0.0000002
   39  -0.0001937   0.0001697  -0.0000316  -0.0000874   0.0000009   0.0000915
   40   0.0000368  -0.0000549  -0.0000043  -0.0000787   0.0000070   0.0000131
   41   0.0000653  -0.0000905   0.0000102  -0.0000007  -0.0000586   0.0000002
   42  -0.0000177   0.0000424  -0.0000051   0.0000756  -0.0000072  -0.0000021
   43   0.0002175  -0.0002280   0.0000868  -0.0003118  -0.0000112  -0.0000525
   44  -0.0001998   0.0000191   0.0000080  -0.0000100   0.0001068  -0.0000043
   45  -0.0002853   0.0002963  -0.0000101   0.0004110  -0.0000068   0.0000078
   46  -0.0001770   0.0002107  -0.0000319   0.0002548   0.0000002   0.0000918
   47  -0.0000045   0.0000175  -0.0000037   0.0000041  -0.0000376   0.0000020
   48   0.0001865  -0.0002075   0.0000335  -0.0002597  -0.0000004  -0.0000420
   49  -0.0001759   0.0001546  -0.0000229   0.0001878  -0.0000002   0.0000432
   50   0.0000818   0.0000063  -0.0000043  -0.0000005  -0.0000051   0.0000104
   51   0.0000628  -0.0000652  -0.0000354  -0.0000760   0.0000111   0.0000182
   52  -0.0000093   0.0000172  -0.0000013   0.0000229   0.0000000   0.0000009
   53   0.0000147  -0.0000216   0.0000021  -0.0000001  -0.0000045  -0.0000010
   54  -0.0000008   0.0000001  -0.0000007   0.0000020  -0.0000008   0.0000031
   55   0.0000633  -0.0000359  -0.0000428  -0.0000233   0.0000103  -0.0000282
   56  -0.0001745   0.0000576  -0.0000294   0.0000009   0.0000307   0.0000009
   57  -0.0000237   0.0000351   0.0000127  -0.0000226  -0.0000029  -0.0000960
   58  -0.0000516   0.0000582  -0.0000024   0.0000455   0.0000007   0.0000049
   59   0.0000094  -0.0000145  -0.0000061  -0.0000011  -0.0000302   0.0000018
   60  -0.0000218   0.0000200  -0.0000010   0.0000331  -0.0000003   0.0000041
   61  -0.0002969   0.0003083   0.0000374   0.0003826   0.0000023  -0.0001863
   62   0.0001122   0.0000588   0.0001040  -0.0000206   0.0001925  -0.0000107
   63   0.0001841  -0.0001495   0.0000591   0.0001134   0.0000021   0.0000547
   64   0.0000296  -0.0000413   0.0000138  -0.0000441  -0.0000053  -0.0000231
   65   0.0000684  -0.0000885   0.0000040   0.0000013  -0.0000565   0.0000039
   66   0.0000191  -0.0000521   0.0000050  -0.0000837  -0.0000085  -0.0000311
           19          20          21          22          23          24
    1  -0.0015839   0.0000022  -0.0000785  -0.0228396  -0.0243165  -0.0043490
    2  -0.0000016   0.0003943   0.0000062  -0.0743126   0.0305190  -0.0112506
    3  -0.0000683   0.0000084  -0.0011261  -0.0044566  -0.0035418   0.0030409
    4   0.0038261   0.0008248   0.0000606  -0.0525562   0.0292382  -0.0081081
    5  -0.0024678  -0.0032744  -0.0004141   0.0295168  -0.0169822   0.0044829
    6   0.0000206   0.0000735   0.0035643  -0.0081889   0.0044498  -0.0004618
    7  -0.0012711  -0.0012326  -0.0002369   0.0004830  -0.0003053   0.0001853
    8  -0.0006469  -0.0001693  -0.0001071  -0.0007046   0.0001836  -0.0000902
    9  -0.0002257  -0.0001888   0.0001461   0.0002136  -0.0000446  -0.0007154
   10  -0.0372091  -0.0226756  -0.0065082   0.0606870  -0.0272534   0.0087035
   11  -0.0025695  -0.0002143  -0.0004354   0.0272548  -0.0548436   0.0038114
   12  -0.0064183  -0.0036142   0.0024159   0.0090083  -0.0044463   0.0052307
   13   0.0003651  -0.0091608   0.0001157  -0.0010397  -0.0016209  -0.0007221
   14  -0.0009977  -0.0058649  -0.0002177  -0.0044094   0.0011336  -0.0007266
   15   0.0000845  -0.0014894  -0.0008083  -0.0007184  -0.0002852   0.0033347
   16  -0.1635144   0.0002080  -0.0224849  -0.1426285   0.1160149  -0.0133244
   17   0.0001745  -0.0389342  -0.0000710   0.0542590  -0.2458829   0.0077532
   18  -0.0222682  -0.0000625  -0.0256307  -0.0138724   0.0174668  -0.0550013
   19   0.2341934  -0.0001976   0.0354319  -0.0371408   0.0026016  -0.0063694
   20  -0.0001976   0.0574284   0.0002437   0.0227501  -0.0002247   0.0035884
   21   0.0354319   0.0002437   0.0159976  -0.0062428   0.0003953   0.0024336
   22  -0.0371408   0.0227501  -0.0062428   0.5735179  -0.0384887   0.0728308
   23   0.0026016  -0.0002247   0.0003953  -0.0384887   0.5374448  -0.0043362
   24  -0.0063694   0.0035884   0.0024336   0.0728308  -0.0043362   0.1178015
   25   0.0003852   0.0090678   0.0002245  -0.0692700  -0.0547815  -0.0081053
   26   0.0009789  -0.0057922   0.0001564  -0.0545551  -0.1347317  -0.0087511
   27   0.0001009   0.0014081  -0.0008017  -0.0081996  -0.0088228  -0.0233857
   28   0.0038134  -0.0008231   0.0000524  -0.2897106  -0.0327363  -0.0366081
   29   0.0024780  -0.0032802   0.0003427   0.0286778  -0.0956361   0.0041389
   30   0.0000456  -0.0001533   0.0035779  -0.0361436  -0.0055587  -0.0600901
   31  -0.0012694   0.0012349  -0.0002238  -0.0201818   0.0326331  -0.0034408
   32   0.0006456  -0.0001739   0.0001018   0.0108687  -0.0174774   0.0015855
   33  -0.0002231   0.0001858   0.0001489  -0.0035303   0.0049310   0.0025958
   34   0.0006295   0.0000007   0.0000828   0.0010486  -0.0012347  -0.0006851
   35  -0.0000028   0.0001332  -0.0000058  -0.0011224  -0.0036607  -0.0002380
   36   0.0000324   0.0000006   0.0001203  -0.0006794  -0.0001880   0.0054754
   37  -0.0005377   0.0000006  -0.0001231   0.0000605   0.0002294  -0.0009121
   38   0.0000078  -0.0000138   0.0000040   0.0002692  -0.0000329  -0.0002971
   39  -0.0002830   0.0000013  -0.0000823   0.0001834   0.0000010  -0.0003185
   40   0.0000977  -0.0000002   0.0000099  -0.0001020  -0.0001051  -0.0000232
   41   0.0000029  -0.0000193   0.0000002  -0.0000620  -0.0001120  -0.0000790
   42  -0.0000879  -0.0000008  -0.0000071   0.0000487   0.0001603  -0.0000667
   43   0.0003440   0.0000012   0.0000580  -0.0002224  -0.0002903  -0.0001244
   44   0.0000011   0.0000514   0.0000009  -0.0001280   0.0002355   0.0004035
   45  -0.0003708   0.0000026  -0.0000419   0.0001055   0.0003022   0.0001663
   46  -0.0003378   0.0000005  -0.0000574   0.0001392   0.0002303  -0.0000674
   47  -0.0000053  -0.0000017  -0.0000012  -0.0000065   0.0000109  -0.0000563
   48   0.0003264  -0.0000011   0.0000538  -0.0001220  -0.0002370  -0.0000228
   49  -0.0001948  -0.0000005  -0.0000357   0.0001376   0.0000056   0.0000216
   50   0.0000004  -0.0000600  -0.0000021   0.0000708  -0.0000383  -0.0001411
   51   0.0000889  -0.0000026   0.0000110  -0.0000199  -0.0000722   0.0000065
   52  -0.0000257   0.0000000  -0.0000046   0.0000105   0.0000270   0.0000060
   53  -0.0000004   0.0000013   0.0000003   0.0000076  -0.0000154   0.0000171
   54  -0.0000011   0.0000000  -0.0000018   0.0000013  -0.0000006  -0.0000089
   55   0.0000577  -0.0000013   0.0000063  -0.0001206  -0.0000563   0.0000653
   56   0.0000071   0.0000571  -0.0000004  -0.0000158   0.0001833  -0.0001463
   57  -0.0001129   0.0000013   0.0000089  -0.0000023   0.0000248   0.0001817
   58  -0.0000957  -0.0000001  -0.0000137   0.0000249   0.0000372   0.0000589
   59   0.0000027  -0.0000086   0.0000002  -0.0000172   0.0000163  -0.0000349
   60  -0.0000339  -0.0000003  -0.0000070   0.0000074   0.0000119   0.0000038
   61  -0.0006043   0.0000008  -0.0000487  -0.0001985   0.0002172   0.0009583
   62  -0.0000079  -0.0000183   0.0000048   0.0002256   0.0000003   0.0003283
   63   0.0002365   0.0000003   0.0000047  -0.0001505  -0.0000298  -0.0001127
   64   0.0000727   0.0000002   0.0000165  -0.0001001  -0.0000481   0.0000084
   65  -0.0000030  -0.0000158  -0.0000016  -0.0000766  -0.0000909   0.0000399
   66   0.0000949  -0.0000009   0.0000240  -0.0000698  -0.0001806  -0.0000869
           25          26          27          28          29          30
    1  -0.0030894   0.0001237  -0.0010307  -0.1619397  -0.1138281  -0.0164573
    2   0.0041420   0.0028112   0.0006411  -0.0557108  -0.2343546  -0.0096852
    3  -0.0009941   0.0000441   0.0034798  -0.0161153  -0.0188337  -0.0611201
    4   0.0003412   0.0001025   0.0001779   0.0627681   0.0280729   0.0087186
    5  -0.0000524  -0.0000693  -0.0000016  -0.0280572  -0.0629203  -0.0046944
    6   0.0002099   0.0000138  -0.0008863   0.0083903   0.0038596   0.0085357
    7  -0.0004336  -0.0009542  -0.0000569  -0.0009249   0.0018874  -0.0006616
    8  -0.0009207  -0.0014636  -0.0001477   0.0049488   0.0013790   0.0007045
    9  -0.0000625  -0.0001596  -0.0001004  -0.0006568   0.0002722   0.0033957
   10  -0.0010454   0.0044091  -0.0006752  -0.0525383  -0.0294653  -0.0085657
   11   0.0016268   0.0011309   0.0002518  -0.0291839  -0.0169902  -0.0046570
   12  -0.0007056   0.0007003   0.0033468  -0.0084504  -0.0046875  -0.0005500
   13   0.0003952  -0.0002876   0.0000191   0.0003412   0.0000473   0.0002068
   14   0.0002913  -0.0017587   0.0000382  -0.0001100  -0.0000658   0.0000099
   15   0.0000229  -0.0000601   0.0002769   0.0001737   0.0000120  -0.0008949
   16   0.0013574  -0.0198087  -0.0003556  -0.0264668   0.0228226  -0.0045195
   17   0.0003770  -0.0392022  -0.0001811   0.0795505   0.0322619   0.0124772
   18  -0.0002962  -0.0033570   0.0032708  -0.0041532   0.0038060   0.0029743
   19   0.0003852   0.0009789   0.0001009   0.0038134   0.0024780   0.0000456
   20   0.0090678  -0.0057922   0.0014081  -0.0008231  -0.0032802  -0.0001533
   21   0.0002245   0.0001564  -0.0008017   0.0000524   0.0003427   0.0035779
   22  -0.0692700  -0.0545551  -0.0081996  -0.2897106   0.0286778  -0.0361436
   23  -0.0547815  -0.1347317  -0.0088228  -0.0327363  -0.0956361  -0.0055587
   24  -0.0081053  -0.0087511  -0.0233857  -0.0366081   0.0041389  -0.0600901
   25   0.0991325   0.0781310   0.0147357  -0.0194406  -0.0326662  -0.0037550
   26   0.0781310   0.1943695   0.0128009  -0.0120347  -0.0179705  -0.0020149
   27   0.0147357   0.0128009   0.0130632  -0.0034946  -0.0051691   0.0024909
   28  -0.0194406  -0.0120347  -0.0034946   0.5756069   0.0462755   0.0719830
   29  -0.0326662  -0.0179705  -0.0051691   0.0462755   0.5252827   0.0104631
   30  -0.0037550  -0.0020149   0.0024909   0.0719830   0.0104631   0.1221757
   31  -0.0080425   0.0038597  -0.0011398  -0.0685899   0.0507240  -0.0069568
   32  -0.0037544   0.0031440  -0.0005774   0.0541994  -0.1292418   0.0070827
   33  -0.0011850   0.0006334  -0.0009474  -0.0070054   0.0064823  -0.0235704
   34   0.0002685   0.0006774   0.0000184  -0.0205100  -0.0126946  -0.0035753
   35  -0.0013250  -0.0004735  -0.0002203  -0.0270626   0.0036008  -0.0040166
   36   0.0000103   0.0000858   0.0001707  -0.0038351  -0.0017971   0.0035855
   37  -0.0002002  -0.0002581  -0.0001239  -0.0004642   0.0034304   0.0007653
   38  -0.0001644   0.0000625   0.0000713   0.0002971  -0.0013091  -0.0008504
   39  -0.0002064  -0.0001645  -0.0000331  -0.0020894  -0.0003472  -0.0006330
   40   0.0000356   0.0000559  -0.0000057   0.0001096  -0.0003864   0.0000158
   41  -0.0000682  -0.0000893  -0.0000138  -0.0007175   0.0005335   0.0000108
   42  -0.0000210  -0.0000491  -0.0000052   0.0004219   0.0001635   0.0001050
   43   0.0002120   0.0002313   0.0000878  -0.0003095   0.0000643  -0.0003739
   44   0.0002151   0.0000275  -0.0000055   0.0010984  -0.0002795  -0.0002418
   45  -0.0002759  -0.0002904  -0.0000147  -0.0000976  -0.0000378  -0.0001326
   46  -0.0001766  -0.0002092  -0.0000341  -0.0002871   0.0005393  -0.0000612
   47  -0.0000019   0.0000107   0.0000026   0.0000669   0.0000090   0.0001400
   48   0.0001848   0.0002049   0.0000358   0.0001935  -0.0003797   0.0000491
   49  -0.0001785  -0.0001550  -0.0000248  -0.0002595   0.0005025  -0.0001243
   50  -0.0000838   0.0000062   0.0000097  -0.0002618   0.0001423   0.0000606
   51   0.0000655   0.0000600  -0.0000337  -0.0000644  -0.0000109   0.0003984
   52  -0.0000095  -0.0000175  -0.0000017   0.0000110   0.0000481   0.0000039
   53  -0.0000139  -0.0000214  -0.0000034  -0.0001011   0.0000651  -0.0000202
   54  -0.0000014  -0.0000017  -0.0000012  -0.0000020   0.0000086   0.0000014
   55   0.0000744   0.0000293  -0.0000427  -0.0005592   0.0003185   0.0003620
   56   0.0001719   0.0000582   0.0000305   0.0010673  -0.0003944   0.0002998
   57  -0.0000133  -0.0000316   0.0000166  -0.0003581   0.0007256   0.0000095
   58  -0.0000511  -0.0000589  -0.0000026  -0.0002228   0.0002983  -0.0000200
   59  -0.0000087  -0.0000122   0.0000061   0.0000504   0.0001547  -0.0000591
   60  -0.0000228  -0.0000213  -0.0000013  -0.0000419   0.0001006  -0.0000280
   61  -0.0002947  -0.0003007   0.0000347  -0.0006765   0.0031753  -0.0008553
   62  -0.0001170   0.0000528  -0.0001133  -0.0000992  -0.0015779   0.0009602
   63   0.0001751   0.0001562   0.0000556   0.0021902   0.0010334  -0.0002463
   64   0.0000300   0.0000412   0.0000132   0.0002489  -0.0003166  -0.0000343
   65  -0.0000651  -0.0000889  -0.0000043  -0.0006555   0.0005904  -0.0002579
   66   0.0000161   0.0000455   0.0000038  -0.0004365  -0.0001464  -0.0000356
           31          32          33          34          35          36
    1   0.0046268   0.0190910   0.0001471  -0.2092102   0.0004260  -0.0197809
    2   0.0002043  -0.0409789  -0.0002208   0.0001973  -0.0754435   0.0007176
    3   0.0000594   0.0026761   0.0045148  -0.0196671   0.0006518  -0.0831280
    4  -0.0009140  -0.0049406  -0.0007186  -0.0200991   0.0270348  -0.0035348
    5  -0.0018838   0.0013777  -0.0002949   0.0126434   0.0034559   0.0017792
    6  -0.0007047  -0.0007744   0.0033731  -0.0037637   0.0039304   0.0035405
    7   0.0003364   0.0001286   0.0000237  -0.0023794   0.0039277   0.0000874
    8  -0.0001258  -0.0019612  -0.0000241  -0.0024195  -0.0028684  -0.0004049
    9   0.0000190   0.0000068   0.0002028   0.0001385   0.0004719  -0.0022745
   10   0.0004766   0.0006958   0.0002319   0.0010684   0.0011139  -0.0007165
   11   0.0002994   0.0001855   0.0000659   0.0012130  -0.0036627   0.0000965
   12   0.0001974   0.0001016  -0.0007186  -0.0006927   0.0001533   0.0054852
   13  -0.0004369   0.0009213  -0.0000534   0.0002855   0.0013214   0.0000139
   14   0.0009580  -0.0014649   0.0001416  -0.0006817  -0.0004756  -0.0000888
   15  -0.0000474   0.0001372  -0.0000930   0.0000232   0.0002110   0.0001738
   16  -0.0021141  -0.0007733  -0.0008829  -0.0008843   0.0000097   0.0000827
   17  -0.0042598   0.0018075  -0.0006969  -0.0000005  -0.0010533   0.0000160
   18  -0.0008922  -0.0001477   0.0033650   0.0000596   0.0000029  -0.0013304
   19  -0.0012694   0.0006456  -0.0002231   0.0006295  -0.0000028   0.0000324
   20   0.0012349  -0.0001739   0.0001858   0.0000007   0.0001332   0.0000006
   21  -0.0002238   0.0001018   0.0001489   0.0000828  -0.0000058   0.0001203
   22  -0.0201818   0.0108687  -0.0035303   0.0010486  -0.0011224  -0.0006794
   23   0.0326331  -0.0174774   0.0049310  -0.0012347  -0.0036607  -0.0001880
   24  -0.0034408   0.0015855   0.0025958  -0.0006851  -0.0002380   0.0054754
   25  -0.0080425  -0.0037544  -0.0011850   0.0002685  -0.0013250   0.0000103
   26   0.0038597   0.0031440   0.0006334   0.0006774  -0.0004735   0.0000858
   27  -0.0011398  -0.0005774  -0.0009474   0.0000184  -0.0002203   0.0001707
   28  -0.0685899   0.0541994  -0.0070054  -0.0205100  -0.0270626  -0.0038351
   29   0.0507240  -0.1292418   0.0064823  -0.0126946   0.0036008  -0.0017971
   30  -0.0069568   0.0070827  -0.0235704  -0.0035753  -0.0040166   0.0035855
   31   0.0971841  -0.0771999   0.0129711  -0.0024592  -0.0040335   0.0000598
   32  -0.0771999   0.1892517  -0.0102142   0.0023517  -0.0030902   0.0004701
   33   0.0129711  -0.0102142   0.0134333   0.0000540  -0.0005591  -0.0022650
   34  -0.0024592   0.0023517   0.0000540   0.6299252  -0.0005537  -0.0001507
   35  -0.0040335  -0.0030902  -0.0005591  -0.0005537   0.1814759  -0.0130770
   36   0.0000598   0.0004701  -0.0022650  -0.0001507  -0.0130770   0.6413029
   37   0.0003058  -0.0009733   0.0009368  -0.1895989  -0.0013186   0.0595571
   38  -0.0015244  -0.0005124   0.0003247  -0.0026010  -0.0604428   0.0048239
   39  -0.0001861  -0.0004678   0.0001485   0.1249164   0.0046486  -0.2451514
   40  -0.0000837   0.0001180   0.0000578   0.0097451  -0.0005171   0.0187171
   41   0.0001910  -0.0001701  -0.0000018   0.0002567   0.0031808   0.0002951
   42   0.0000028   0.0000589   0.0000172  -0.0098944   0.0005579  -0.0169155
   43   0.0004668   0.0001446  -0.0003788  -0.0432854  -0.0015818   0.0747023
   44   0.0000365   0.0000253   0.0001292  -0.0001853   0.0059100  -0.0014125
   45  -0.0001344   0.0000990  -0.0003478   0.0161251  -0.0010197   0.0482868
   46   0.0000289  -0.0001968   0.0000540  -0.0022426   0.0001969  -0.0059732
   47  -0.0000188  -0.0000448  -0.0000315   0.0000510   0.0048755   0.0001067
   48   0.0000324   0.0001395   0.0000015  -0.0004480   0.0000768   0.0018613
   49  -0.0001875  -0.0003121  -0.0000623  -0.0007077  -0.0001912   0.0088266
   50   0.0002711   0.0001741   0.0000226  -0.0002765  -0.0050367   0.0016441
   51   0.0000362   0.0000909   0.0003828   0.0088769   0.0015494  -0.0688304
   52   0.0000035  -0.0000133  -0.0000004   0.0006107  -0.0000169   0.0002399
   53  -0.0000053  -0.0000507  -0.0000011  -0.0000288  -0.0009892  -0.0000121
   54   0.0000006  -0.0000042   0.0000118   0.0003555   0.0000039  -0.0012092
   55   0.0004434   0.0002659   0.0005348  -0.0122742   0.0022885  -0.0855224
   56  -0.0000649   0.0000610  -0.0000941   0.0010351   0.0076626   0.0002272
   57   0.0002289  -0.0003949  -0.0001925  -0.0363314  -0.0000530   0.0163769
   58   0.0000747  -0.0001190  -0.0000129  -0.0053803   0.0000562  -0.0002498
   59   0.0000228  -0.0001379   0.0000181   0.0000685   0.0067677   0.0001418
   60  -0.0000050  -0.0000392  -0.0000037  -0.0003181   0.0001384   0.0019677
   61   0.0003608  -0.0012850  -0.0009124  -0.1440100   0.0011110  -0.0308329
   62  -0.0015651  -0.0005523  -0.0008946   0.0027384  -0.0627179   0.0059295
   63   0.0000971   0.0001340  -0.0000640  -0.0939133   0.0062971  -0.2891552
   64  -0.0000293   0.0001368  -0.0000460   0.0094561   0.0002366  -0.0110541
   65   0.0002458  -0.0001703   0.0000985  -0.0005562   0.0028528   0.0006440
   66   0.0000258  -0.0000640   0.0000072   0.0187988   0.0004963  -0.0180842
           37          38          39          40          41          42
    1  -0.0295057  -0.0002115   0.0013176   0.0011919   0.0000893  -0.0013811
    2  -0.0005227   0.0035630  -0.0001607  -0.0000222  -0.0039540  -0.0001787
    3   0.0224874  -0.0001799   0.0086340   0.0005586  -0.0001104   0.0006030
    4  -0.0003450  -0.0001594  -0.0020649   0.0001449   0.0007028   0.0004673
    5  -0.0033802  -0.0014123   0.0002550   0.0003856   0.0005812  -0.0001026
    6   0.0008377   0.0008917  -0.0006251   0.0000037   0.0000014   0.0001121
    7   0.0001719   0.0015918  -0.0000884  -0.0000816  -0.0002422  -0.0000294
    8   0.0011083  -0.0006151   0.0004630  -0.0001211  -0.0001229  -0.0000765
    9   0.0009222  -0.0003628   0.0001725   0.0000512   0.0000415   0.0000346
   10   0.0000521  -0.0003272   0.0001732  -0.0001180   0.0000539   0.0000621
   11  -0.0002495  -0.0000273  -0.0000106   0.0000970  -0.0001032  -0.0001672
   12  -0.0009083   0.0002961  -0.0003002  -0.0000298   0.0000871  -0.0000579
   13  -0.0002018   0.0001731  -0.0001937   0.0000368   0.0000653  -0.0000177
   14   0.0002543   0.0000546   0.0001697  -0.0000549  -0.0000905   0.0000424
   15  -0.0001233  -0.0000720  -0.0000316  -0.0000043   0.0000102  -0.0000051
   16   0.0003587   0.0000196  -0.0000874  -0.0000787  -0.0000007   0.0000756
   17   0.0000047   0.0001317   0.0000009   0.0000070  -0.0000586  -0.0000072
   18   0.0002689   0.0000002   0.0000915   0.0000131   0.0000002  -0.0000021
   19  -0.0005377   0.0000078  -0.0002830   0.0000977   0.0000029  -0.0000879
   20   0.0000006  -0.0000138   0.0000013  -0.0000002  -0.0000193  -0.0000008
   21  -0.0001231   0.0000040  -0.0000823   0.0000099   0.0000002  -0.0000071
   22   0.0000605   0.0002692   0.0001834  -0.0001020  -0.0000620   0.0000487
   23   0.0002294  -0.0000329   0.0000010  -0.0001051  -0.0001120   0.0001603
   24  -0.0009121  -0.0002971  -0.0003185  -0.0000232  -0.0000790  -0.0000667
   25  -0.0002002  -0.0001644  -0.0002064   0.0000356  -0.0000682  -0.0000210
   26  -0.0002581   0.0000625  -0.0001645   0.0000559  -0.0000893  -0.0000491
   27  -0.0001239   0.0000713  -0.0000331  -0.0000057  -0.0000138  -0.0000052
   28  -0.0004642   0.0002971  -0.0020894   0.0001096  -0.0007175   0.0004219
   29   0.0034304  -0.0013091  -0.0003472  -0.0003864   0.0005335   0.0001635
   30   0.0007653  -0.0008504  -0.0006330   0.0000158   0.0000108   0.0001050
   31   0.0003058  -0.0015244  -0.0001861  -0.0000837   0.0001910   0.0000028
   32  -0.0009733  -0.0005124  -0.0004678   0.0001180  -0.0001701   0.0000589
   33   0.0009368   0.0003247   0.0001485   0.0000578  -0.0000018   0.0000172
   34  -0.1895989  -0.0026010   0.1249164   0.0097451   0.0002567  -0.0098944
   35  -0.0013186  -0.0604428   0.0046486  -0.0005171   0.0031808   0.0005579
   36   0.0595571   0.0048239  -0.2451514   0.0187171   0.0002951  -0.0169155
   37   0.6642684  -0.0039356   0.0374002  -0.0948039   0.0029753  -0.0980580
   38  -0.0039356   0.1303308  -0.0170162   0.0029386  -0.0353214   0.0080939
   39   0.0374002  -0.0170162   0.7296913  -0.0960899   0.0080763  -0.3036123
   40  -0.0948039   0.0029386  -0.0960899   0.0985784  -0.0032262   0.1024500
   41   0.0029753  -0.0353214   0.0080763  -0.0032262   0.0244609  -0.0088257
   42  -0.0980580   0.0080939  -0.3036123   0.1024500  -0.0088257   0.3206994
   43  -0.3132840   0.0037586  -0.0793741  -0.0071638   0.0000239   0.0017040
   44   0.0020326  -0.0635683   0.0020214   0.0008256   0.0027297   0.0001163
   45  -0.0143387   0.0017878  -0.1219775  -0.0292722   0.0003151  -0.0017988
   46  -0.0267980  -0.0007595   0.0364494   0.0010484  -0.0000417   0.0007220
   47  -0.0001281   0.0044435   0.0001093  -0.0000025  -0.0025635  -0.0001060
   48   0.0106039   0.0002921  -0.0088052  -0.0004983  -0.0001096   0.0012209
   49  -0.0103511   0.0009897  -0.0336231  -0.0057281   0.0000737  -0.0002930
   50   0.0022434   0.0093441   0.0000460   0.0000605   0.0057870   0.0001274
   51  -0.0792767   0.0001969   0.0175505   0.0004647   0.0000853   0.0015639
   52   0.0011763   0.0000929  -0.0019488  -0.0002906   0.0000016   0.0000497
   53   0.0000382   0.0058168   0.0003240   0.0000444   0.0002549   0.0000059
   54  -0.0013042   0.0003104  -0.0052900  -0.0014460   0.0000111   0.0000505
   55  -0.0594353  -0.0003119   0.0226579  -0.0008158  -0.0000499   0.0005482
   56  -0.0002806  -0.0054184  -0.0000154  -0.0000167  -0.0010023  -0.0000473
   57   0.0218674  -0.0000384  -0.0095431   0.0006892  -0.0000422   0.0004463
   58  -0.0009413  -0.0000229   0.0007698   0.0000660  -0.0000037  -0.0000628
   59  -0.0000004  -0.0010405  -0.0000445  -0.0000043  -0.0007386  -0.0000194
   60   0.0006574  -0.0000415   0.0003328  -0.0000472  -0.0000185  -0.0000493
   61   0.0602669  -0.0002238  -0.0047739  -0.0023146  -0.0000426   0.0038313
   62  -0.0014082   0.0097183   0.0018572  -0.0000521   0.0064970   0.0002231
   63   0.0422424   0.0014659  -0.0563426   0.0033912   0.0002388  -0.0015117
   64  -0.0001894   0.0001022  -0.0028521   0.0005260   0.0000182  -0.0005385
   65   0.0001377   0.0062467   0.0002515  -0.0000238   0.0003209   0.0000307
   66  -0.0033810   0.0002976  -0.0038807   0.0009944   0.0000278  -0.0008214
           43          44          45          46          47          48
    1   0.0000310  -0.0001259   0.0038554   0.0000736   0.0000185  -0.0006042
    2  -0.0000498   0.0071773   0.0002291  -0.0000329   0.0000952   0.0000129
    3   0.0031594   0.0001981  -0.0019544   0.0013444   0.0000040  -0.0005305
    4  -0.0003651  -0.0010894  -0.0002038  -0.0002776  -0.0000713   0.0001926
    5  -0.0000892  -0.0003082  -0.0000012  -0.0005455  -0.0000010   0.0003972
    6  -0.0004183   0.0002784  -0.0001401  -0.0000738  -0.0001484   0.0000543
    7   0.0005821  -0.0000027  -0.0000781   0.0000284   0.0000147   0.0000288
    8  -0.0002622   0.0000300  -0.0001630   0.0002057  -0.0000365  -0.0001543
    9  -0.0003586  -0.0001040  -0.0003415   0.0000590   0.0000299  -0.0000056
   10  -0.0001938   0.0001322   0.0001394   0.0001375   0.0000130  -0.0001234
   11   0.0003017   0.0002340  -0.0002790  -0.0002307   0.0000019   0.0002370
   12  -0.0001191  -0.0004260   0.0001297  -0.0000676   0.0000588  -0.0000176
   13   0.0002175  -0.0001998  -0.0002853  -0.0001770  -0.0000045   0.0001865
   14  -0.0002280   0.0000191   0.0002963   0.0002107   0.0000175  -0.0002075
   15   0.0000868   0.0000080  -0.0000101  -0.0000319  -0.0000037   0.0000335
   16  -0.0003118  -0.0000100   0.0004110   0.0002548   0.0000041  -0.0002597
   17  -0.0000112   0.0001068  -0.0000068   0.0000002  -0.0000376  -0.0000004
   18  -0.0000525  -0.0000043   0.0000078   0.0000918   0.0000020  -0.0000420
   19   0.0003440   0.0000011  -0.0003708  -0.0003378  -0.0000053   0.0003264
   20   0.0000012   0.0000514   0.0000026   0.0000005  -0.0000017  -0.0000011
   21   0.0000580   0.0000009  -0.0000419  -0.0000574  -0.0000012   0.0000538
   22  -0.0002224  -0.0001280   0.0001055   0.0001392  -0.0000065  -0.0001220
   23  -0.0002903   0.0002355   0.0003022   0.0002303   0.0000109  -0.0002370
   24  -0.0001244   0.0004035   0.0001663  -0.0000674  -0.0000563  -0.0000228
   25   0.0002120   0.0002151  -0.0002759  -0.0001766  -0.0000019   0.0001848
   26   0.0002313   0.0000275  -0.0002904  -0.0002092   0.0000107   0.0002049
   27   0.0000878  -0.0000055  -0.0000147  -0.0000341   0.0000026   0.0000358
   28  -0.0003095   0.0010984  -0.0000976  -0.0002871   0.0000669   0.0001935
   29   0.0000643  -0.0002795  -0.0000378   0.0005393   0.0000090  -0.0003797
   30  -0.0003739  -0.0002418  -0.0001326  -0.0000612   0.0001400   0.0000491
   31   0.0004668   0.0000365  -0.0001344   0.0000289  -0.0000188   0.0000324
   32   0.0001446   0.0000253   0.0000990  -0.0001968  -0.0000448   0.0001395
   33  -0.0003788   0.0001292  -0.0003478   0.0000540  -0.0000315   0.0000015
   34  -0.0432854  -0.0001853   0.0161251  -0.0022426   0.0000510  -0.0004480
   35  -0.0015818   0.0059100  -0.0010197   0.0001969   0.0048755   0.0000768
   36   0.0747023  -0.0014125   0.0482868  -0.0059732   0.0001067   0.0018613
   37  -0.3132840   0.0020326  -0.0143387  -0.0267980  -0.0001281   0.0106039
   38   0.0037586  -0.0635683   0.0017878  -0.0007595   0.0044435   0.0002921
   39  -0.0793741   0.0020214  -0.1219775   0.0364494   0.0001093  -0.0088052
   40  -0.0071638   0.0008256  -0.0292722   0.0010484  -0.0000025  -0.0004983
   41   0.0000239   0.0027297   0.0003151  -0.0000417  -0.0025635  -0.0001096
   42   0.0017040   0.0001163  -0.0017988   0.0007220  -0.0001060   0.0012209
   43   0.5914399  -0.0051279   0.0741451  -0.0816101  -0.0008596   0.0533125
   44  -0.0051279   0.1265543  -0.0122098  -0.0009050  -0.0234241   0.0020038
   45   0.0741451  -0.0122098   0.5569206   0.0532821   0.0020167  -0.1095224
   46  -0.0816101  -0.0009050   0.0532821   0.1072169   0.0016437  -0.0905906
   47  -0.0008596  -0.0234241   0.0020167   0.0016437   0.0114616  -0.0032362
   48   0.0533125   0.0020038  -0.1095224  -0.0905906  -0.0032362   0.1535267
   49  -0.1545071   0.0038018  -0.1175437   0.0009353  -0.0007862   0.0304563
   50   0.0019846  -0.0661110   0.0064581  -0.0000705   0.0046619   0.0008678
   51  -0.0525923   0.0062559  -0.2808591   0.0035993   0.0010391  -0.0360727
   52  -0.0086315   0.0000174   0.0020930   0.0014562  -0.0000397   0.0005508
   53   0.0008943   0.0027750   0.0000915  -0.0000055  -0.0025676  -0.0000878
   54  -0.0292257   0.0003012  -0.0009277  -0.0004373  -0.0001035   0.0011921
   55   0.0635882  -0.0015602   0.0479569   0.0005996   0.0002084  -0.0075227
   56  -0.0000850   0.0086228   0.0015058   0.0000418   0.0045110   0.0001990
   57  -0.0088028   0.0018050  -0.0581937  -0.0006823   0.0001699  -0.0012449
   58  -0.0012420  -0.0000140   0.0028810  -0.0002319  -0.0000323   0.0012723
   59  -0.0000322   0.0071394   0.0001975   0.0000012   0.0000764   0.0000229
   60   0.0032380   0.0002021  -0.0010363   0.0000849   0.0000330  -0.0011933
   61  -0.0450900   0.0011614  -0.0372482   0.0000937  -0.0000554   0.0026426
   62   0.0012151  -0.0074099   0.0007420  -0.0000597  -0.0007321  -0.0000228
   63  -0.0375386   0.0006934  -0.0281957   0.0022293  -0.0000013  -0.0006264
   64  -0.0006663   0.0000265  -0.0011504   0.0001265  -0.0000085   0.0001855
   65  -0.0000042  -0.0005359  -0.0000358  -0.0000129  -0.0007664  -0.0000173
   66  -0.0011349  -0.0000125  -0.0000145   0.0001607  -0.0000238   0.0000544
           49          50          51          52          53          54
    1   0.0009933   0.0000063  -0.0000677  -0.0000441   0.0000025   0.0000028
    2  -0.0000200  -0.0012933   0.0000179  -0.0000053  -0.0007332  -0.0000239
    3   0.0004811   0.0000217  -0.0016605  -0.0000410  -0.0000248   0.0001321
    4  -0.0002605   0.0002537   0.0000143   0.0000119   0.0001010   0.0000065
    5  -0.0004947   0.0001480   0.0000523  -0.0000473   0.0000642  -0.0000009
    6  -0.0001012  -0.0000953   0.0004103   0.0000023   0.0000198   0.0000051
    7  -0.0001800  -0.0002521  -0.0000889   0.0000049   0.0000045  -0.0000021
    8   0.0002932   0.0001618   0.0000281   0.0000121  -0.0000491  -0.0000002
    9  -0.0000602  -0.0000383   0.0003535  -0.0000000   0.0000028   0.0000114
   10   0.0001369  -0.0000710  -0.0000486   0.0000101  -0.0000083   0.0000030
   11  -0.0000084  -0.0000427   0.0000617  -0.0000275  -0.0000162   0.0000001
   12   0.0000122   0.0001326   0.0000023   0.0000057  -0.0000128  -0.0000121
   13  -0.0001759   0.0000818   0.0000628  -0.0000093   0.0000147  -0.0000008
   14   0.0001546   0.0000063  -0.0000652   0.0000172  -0.0000216   0.0000001
   15  -0.0000229  -0.0000043  -0.0000354  -0.0000013   0.0000021  -0.0000007
   16   0.0001878  -0.0000005  -0.0000760   0.0000229  -0.0000001   0.0000020
   17  -0.0000002  -0.0000051   0.0000111   0.0000000  -0.0000045  -0.0000008
   18   0.0000432   0.0000104   0.0000182   0.0000009  -0.0000010   0.0000031
   19  -0.0001948   0.0000004   0.0000889  -0.0000257  -0.0000004  -0.0000011
   20  -0.0000005  -0.0000600  -0.0000026   0.0000000   0.0000013   0.0000000
   21  -0.0000357  -0.0000021   0.0000110  -0.0000046   0.0000003  -0.0000018
   22   0.0001376   0.0000708  -0.0000199   0.0000105   0.0000076   0.0000013
   23   0.0000056  -0.0000383  -0.0000722   0.0000270  -0.0000154  -0.0000006
   24   0.0000216  -0.0001411   0.0000065   0.0000060   0.0000171  -0.0000089
   25  -0.0001785  -0.0000838   0.0000655  -0.0000095  -0.0000139  -0.0000014
   26  -0.0001550   0.0000062   0.0000600  -0.0000175  -0.0000214  -0.0000017
   27  -0.0000248   0.0000097  -0.0000337  -0.0000017  -0.0000034  -0.0000012
   28  -0.0002595  -0.0002618  -0.0000644   0.0000110  -0.0001011  -0.0000020
   29   0.0005025   0.0001423  -0.0000109   0.0000481   0.0000651   0.0000086
   30  -0.0001243   0.0000606   0.0003984   0.0000039  -0.0000202   0.0000014
   31  -0.0001875   0.0002711   0.0000362   0.0000035  -0.0000053   0.0000006
   32  -0.0003121   0.0001741   0.0000909  -0.0000133  -0.0000507  -0.0000042
   33  -0.0000623   0.0000226   0.0003828  -0.0000004  -0.0000011   0.0000118
   34  -0.0007077  -0.0002765   0.0088769   0.0006107  -0.0000288   0.0003555
   35  -0.0001912  -0.0050367   0.0015494  -0.0000169  -0.0009892   0.0000039
   36   0.0088266   0.0016441  -0.0688304   0.0002399  -0.0000121  -0.0012092
   37  -0.0103511   0.0022434  -0.0792767   0.0011763   0.0000382  -0.0013042
   38   0.0009897   0.0093441   0.0001969   0.0000929   0.0058168   0.0003104
   39  -0.0336231   0.0000460   0.0175505  -0.0019488   0.0003240  -0.0052900
   40  -0.0057281   0.0000605   0.0004647  -0.0002906   0.0000444  -0.0014460
   41   0.0000737   0.0057870   0.0000853   0.0000016   0.0002549   0.0000111
   42  -0.0002930   0.0001274   0.0015639   0.0000497   0.0000059   0.0000505
   43  -0.1545071   0.0019846  -0.0525923  -0.0086315   0.0008943  -0.0292257
   44   0.0038018  -0.0661110   0.0062559   0.0000174   0.0027750   0.0003012
   45  -0.1175437   0.0064581  -0.2808591   0.0020930   0.0000915  -0.0009277
   46   0.0009353  -0.0000705   0.0035993   0.0014562  -0.0000055  -0.0004373
   47  -0.0007862   0.0046619   0.0010391  -0.0000397  -0.0025676  -0.0001035
   48   0.0304563   0.0008678  -0.0360727   0.0005508  -0.0000878   0.0011921
   49   0.7518726  -0.0046403   0.0089687  -0.3370852   0.0032413  -0.0378849
   50  -0.0046403   0.1315701  -0.0138960   0.0033270  -0.0354224   0.0009846
   51   0.0089687  -0.0138960   0.6509114  -0.0405483   0.0009746  -0.0621854
   52  -0.3370852   0.0033270  -0.0405483   0.3557744  -0.0035518   0.0411182
   53   0.0032413  -0.0354224   0.0009746  -0.0035518   0.0243637  -0.0013183
   54  -0.0378849   0.0009846  -0.0621854   0.0411182  -0.0013183   0.0628164
   55  -0.2099963  -0.0007115   0.0665890  -0.0132258  -0.0005592   0.0252674
   56  -0.0025522  -0.0629757   0.0044734   0.0002437   0.0033409  -0.0003056
   57   0.1337608   0.0040940  -0.2519227  -0.0046748  -0.0000826   0.0078783
   58   0.0106195  -0.0005884   0.0199118   0.0008012  -0.0000104  -0.0005119
   59   0.0002401   0.0034220   0.0004701  -0.0000526  -0.0041290  -0.0001279
   60  -0.0110018   0.0006506  -0.0183413   0.0001496  -0.0001326   0.0009146
   61  -0.0401129  -0.0014589   0.0662235   0.0000960  -0.0000422   0.0028475
   62  -0.0002355   0.0087059  -0.0015203  -0.0000267   0.0071826   0.0002710
   63   0.0197215  -0.0011216   0.0471077   0.0033005   0.0002547  -0.0035962
   64  -0.0049595   0.0001157  -0.0021168  -0.0006677  -0.0000215   0.0012128
   65   0.0000954   0.0068550   0.0002008   0.0000115   0.0001560  -0.0000035
   66  -0.0015128   0.0001686   0.0012240  -0.0002997   0.0000037   0.0002162
           55          56          57          58          59          60
    1   0.0017350   0.0000312  -0.0017615  -0.0000825  -0.0000075   0.0001376
    2   0.0001041   0.0066961   0.0003320   0.0000398   0.0000871   0.0000063
    3  -0.0023612   0.0002877  -0.0046797  -0.0012369   0.0000207  -0.0000469
    4  -0.0004932  -0.0010287  -0.0004752  -0.0002303  -0.0000450  -0.0000449
    5  -0.0002665  -0.0003105  -0.0007403  -0.0002938   0.0001591  -0.0000896
    6   0.0003181  -0.0002859  -0.0000238  -0.0000234   0.0000593  -0.0000268
    7   0.0002887   0.0000066   0.0002625   0.0000706  -0.0000207  -0.0000054
    8  -0.0001313   0.0000355   0.0003396   0.0001161  -0.0001415   0.0000287
    9   0.0004979   0.0000719  -0.0001717  -0.0000143  -0.0000171  -0.0000052
   10  -0.0001357   0.0000172   0.0000077   0.0000230   0.0000145   0.0000071
   11   0.0000495   0.0001966  -0.0000053  -0.0000361   0.0000207  -0.0000116
   12   0.0000520   0.0001219   0.0002136   0.0000609   0.0000301   0.0000046
   13   0.0000633  -0.0001745  -0.0000237  -0.0000516   0.0000094  -0.0000218
   14  -0.0000359   0.0000576   0.0000351   0.0000582  -0.0000145   0.0000200
   15  -0.0000428  -0.0000294   0.0000127  -0.0000024  -0.0000061  -0.0000010
   16  -0.0000233   0.0000009  -0.0000226   0.0000455  -0.0000011   0.0000331
   17   0.0000103   0.0000307  -0.0000029   0.0000007  -0.0000302  -0.0000003
   18  -0.0000282   0.0000009  -0.0000960   0.0000049   0.0000018   0.0000041
   19   0.0000577   0.0000071  -0.0001129  -0.0000957   0.0000027  -0.0000339
   20  -0.0000013   0.0000571   0.0000013  -0.0000001  -0.0000086  -0.0000003
   21   0.0000063  -0.0000004   0.0000089  -0.0000137   0.0000002  -0.0000070
   22  -0.0001206  -0.0000158  -0.0000023   0.0000249  -0.0000172   0.0000074
   23  -0.0000563   0.0001833   0.0000248   0.0000372   0.0000163   0.0000119
   24   0.0000653  -0.0001463   0.0001817   0.0000589  -0.0000349   0.0000038
   25   0.0000744   0.0001719  -0.0000133  -0.0000511  -0.0000087  -0.0000228
   26   0.0000293   0.0000582  -0.0000316  -0.0000589  -0.0000122  -0.0000213
   27  -0.0000427   0.0000305   0.0000166  -0.0000026   0.0000061  -0.0000013
   28  -0.0005592   0.0010673  -0.0003581  -0.0002228   0.0000504  -0.0000419
   29   0.0003185  -0.0003944   0.0007256   0.0002983   0.0001547   0.0001006
   30   0.0003620   0.0002998   0.0000095  -0.0000200  -0.0000591  -0.0000280
   31   0.0004434  -0.0000649   0.0002289   0.0000747   0.0000228  -0.0000050
   32   0.0002659   0.0000610  -0.0003949  -0.0001190  -0.0001379  -0.0000392
   33   0.0005348  -0.0000941  -0.0001925  -0.0000129   0.0000181  -0.0000037
   34  -0.0122742   0.0010351  -0.0363314  -0.0053803   0.0000685  -0.0003181
   35   0.0022885   0.0076626  -0.0000530   0.0000562   0.0067677   0.0001384
   36  -0.0855224   0.0002272   0.0163769  -0.0002498   0.0001418   0.0019677
   37  -0.0594353  -0.0002806   0.0218674  -0.0009413  -0.0000004   0.0006574
   38  -0.0003119  -0.0054184  -0.0000384  -0.0000229  -0.0010405  -0.0000415
   39   0.0226579  -0.0000154  -0.0095431   0.0007698  -0.0000445   0.0003328
   40  -0.0008158  -0.0000167   0.0006892   0.0000660  -0.0000043  -0.0000472
   41  -0.0000499  -0.0010023  -0.0000422  -0.0000037  -0.0007386  -0.0000185
   42   0.0005482  -0.0000473   0.0004463  -0.0000628  -0.0000194  -0.0000493
   43   0.0635882  -0.0000850  -0.0088028  -0.0012420  -0.0000322   0.0032380
   44  -0.0015602   0.0086228   0.0018050  -0.0000140   0.0071394   0.0002021
   45   0.0479569   0.0015058  -0.0581937   0.0028810   0.0001975  -0.0010363
   46   0.0005996   0.0000418  -0.0006823  -0.0002319   0.0000012   0.0000849
   47   0.0002084   0.0045110   0.0001699  -0.0000323   0.0000764   0.0000330
   48  -0.0075227   0.0001990  -0.0012449   0.0012723   0.0000229  -0.0011933
   49  -0.2099963  -0.0025522   0.1337608   0.0106195   0.0002401  -0.0110018
   50  -0.0007115  -0.0629757   0.0040940  -0.0005884   0.0034220   0.0006506
   51   0.0665890   0.0044734  -0.2519227   0.0199118   0.0004701  -0.0183413
   52  -0.0132258   0.0002437  -0.0046748   0.0008012  -0.0000526   0.0001496
   53  -0.0005592   0.0033409  -0.0000826  -0.0000104  -0.0041290  -0.0001326
   54   0.0252674  -0.0003056   0.0078783  -0.0005119  -0.0001279   0.0009146
   55   0.6706137  -0.0039717   0.0276079  -0.0975172   0.0030125  -0.0966557
   56  -0.0039717   0.1353064  -0.0160499   0.0030004  -0.0368153   0.0078346
   57   0.0276079  -0.0160499   0.7236220  -0.0967415   0.0078392  -0.2989167
   58  -0.0975172   0.0030004  -0.0967415   0.0999316  -0.0032368   0.1033480
   59   0.0030125  -0.0368153   0.0078392  -0.0032368   0.0257894  -0.0086344
   60  -0.0966557   0.0078346  -0.2989167   0.1033480  -0.0086344   0.3158517
   61  -0.3289790   0.0032176  -0.0603178  -0.0065471   0.0000076   0.0008107
   62   0.0010606  -0.0630868   0.0023139   0.0008616   0.0035004   0.0000939
   63   0.0047183   0.0020239  -0.1312305  -0.0297763   0.0002703  -0.0001194
   64  -0.0138893  -0.0006505   0.0258952   0.0009367  -0.0000031  -0.0002755
   65   0.0003079   0.0031842  -0.0002391  -0.0000521  -0.0040649  -0.0001309
   66  -0.0050064  -0.0001028   0.0074485   0.0003611  -0.0001346   0.0006968
           61          62          63          64          65          66
    1  -0.0192823   0.0004999  -0.0094975   0.0010265  -0.0000388   0.0016156
    2   0.0008992   0.0038381   0.0001058  -0.0000149  -0.0036105  -0.0001314
    3  -0.0308310   0.0001822   0.0003120  -0.0001794  -0.0000908   0.0010680
    4  -0.0008568  -0.0000700   0.0021419   0.0002524   0.0006323  -0.0003826
    5  -0.0032528  -0.0013937  -0.0011598   0.0003124   0.0005220   0.0002141
    6  -0.0008579  -0.0009389  -0.0002829  -0.0000172   0.0002276  -0.0000082
    7   0.0005126   0.0013878   0.0002442  -0.0000431  -0.0001847  -0.0000139
    8   0.0011301  -0.0003878  -0.0002133  -0.0001248  -0.0002016   0.0000428
    9  -0.0008530   0.0008197  -0.0000195  -0.0000585  -0.0000432  -0.0000232
   10  -0.0002160  -0.0001675  -0.0001634  -0.0000870   0.0000827  -0.0000472
   11  -0.0001929  -0.0000050   0.0000301   0.0000527  -0.0001017   0.0001785
   12   0.0009867  -0.0003258  -0.0001250   0.0000058  -0.0000302  -0.0000901
   13  -0.0002969   0.0001122   0.0001841   0.0000296   0.0000684   0.0000191
   14   0.0003083   0.0000588  -0.0001495  -0.0000413  -0.0000885  -0.0000521
   15   0.0000374   0.0001040   0.0000591   0.0000138   0.0000040   0.0000050
   16   0.0003826  -0.0000206   0.0001134  -0.0000441   0.0000013  -0.0000837
   17   0.0000023   0.0001925   0.0000021  -0.0000053  -0.0000565  -0.0000085
   18  -0.0001863  -0.0000107   0.0000547  -0.0000231   0.0000039  -0.0000311
   19  -0.0006043  -0.0000079   0.0002365   0.0000727  -0.0000030   0.0000949
   20   0.0000008  -0.0000183   0.0000003   0.0000002  -0.0000158  -0.0000009
   21  -0.0000487   0.0000048   0.0000047   0.0000165  -0.0000016   0.0000240
   22  -0.0001985   0.0002256  -0.0001505  -0.0001001  -0.0000766  -0.0000698
   23   0.0002172   0.0000003  -0.0000298  -0.0000481  -0.0000909  -0.0001806
   24   0.0009583   0.0003283  -0.0001127   0.0000084   0.0000399  -0.0000869
   25  -0.0002947  -0.0001170   0.0001751   0.0000300  -0.0000651   0.0000161
   26  -0.0003007   0.0000528   0.0001562   0.0000412  -0.0000889   0.0000455
   27   0.0000347  -0.0001133   0.0000556   0.0000132  -0.0000043   0.0000038
   28  -0.0006765  -0.0000992   0.0021902   0.0002489  -0.0006555  -0.0004365
   29   0.0031753  -0.0015779   0.0010334  -0.0003166   0.0005904  -0.0001464
   30  -0.0008553   0.0009602  -0.0002463  -0.0000343  -0.0002579  -0.0000356
   31   0.0003608  -0.0015651   0.0000971  -0.0000293   0.0002458   0.0000258
   32  -0.0012850  -0.0005523   0.0001340   0.0001368  -0.0001703  -0.0000640
   33  -0.0009124  -0.0008946  -0.0000640  -0.0000460   0.0000985   0.0000072
   34  -0.1440100   0.0027384  -0.0939133   0.0094561  -0.0005562   0.0187988
   35   0.0011110  -0.0627179   0.0062971   0.0002366   0.0028528   0.0004963
   36  -0.0308329   0.0059295  -0.2891552  -0.0110541   0.0006440  -0.0180842
   37   0.0602669  -0.0014082   0.0422424  -0.0001894   0.0001377  -0.0033810
   38  -0.0002238   0.0097183   0.0014659   0.0001022   0.0062467   0.0002976
   39  -0.0047739   0.0018572  -0.0563426  -0.0028521   0.0002515  -0.0038807
   40  -0.0023146  -0.0000521   0.0033912   0.0005260  -0.0000238   0.0009944
   41  -0.0000426   0.0064970   0.0002388   0.0000182   0.0003209   0.0000278
   42   0.0038313   0.0002231  -0.0015117  -0.0005385   0.0000307  -0.0008214
   43  -0.0450900   0.0012151  -0.0375386  -0.0006663  -0.0000042  -0.0011349
   44   0.0011614  -0.0074099   0.0006934   0.0000265  -0.0005359  -0.0000125
   45  -0.0372482   0.0007420  -0.0281957  -0.0011504  -0.0000358  -0.0000145
   46   0.0000937  -0.0000597   0.0022293   0.0001265  -0.0000129   0.0001607
   47  -0.0000554  -0.0007321  -0.0000013  -0.0000085  -0.0007664  -0.0000238
   48   0.0026426  -0.0000228  -0.0006264   0.0001855  -0.0000173   0.0000544
   49  -0.0401129  -0.0002355   0.0197215  -0.0049595   0.0000954  -0.0015128
   50  -0.0014589   0.0087059  -0.0011216   0.0001157   0.0068550   0.0001686
   51   0.0662235  -0.0015203   0.0471077  -0.0021168   0.0002008   0.0012240
   52   0.0000960  -0.0000267   0.0033005  -0.0006677   0.0000115  -0.0002997
   53  -0.0000422   0.0071826   0.0002547  -0.0000215   0.0001560   0.0000037
   54   0.0028475   0.0002710  -0.0035962   0.0012128  -0.0000035   0.0002162
   55  -0.3289790   0.0010606   0.0047183  -0.0138893   0.0003079  -0.0050064
   56   0.0032176  -0.0630868   0.0020239  -0.0006505   0.0031842  -0.0001028
   57  -0.0603178   0.0023139  -0.1312305   0.0258952  -0.0002391   0.0074485
   58  -0.0065471   0.0008616  -0.0297763   0.0009367  -0.0000521   0.0003611
   59   0.0000076   0.0035004   0.0002703  -0.0000031  -0.0040649  -0.0001346
   60   0.0008107   0.0000939  -0.0001194  -0.0002755  -0.0001309   0.0006968
   61   0.6922057  -0.0010196  -0.0462670  -0.1644364  -0.0033564   0.1356090
   62  -0.0010196   0.1341888  -0.0146918  -0.0032538  -0.0360544   0.0046901
   63  -0.0462670  -0.0146918   0.6959473   0.1363214   0.0046610  -0.2319090
   64  -0.1644364  -0.0032538   0.1363214   0.1724067   0.0034461  -0.1453269
   65  -0.0033564  -0.0360544   0.0046610   0.0034461   0.0251182  -0.0053075
   66   0.1356090   0.0046901  -0.2319090  -0.1453269  -0.0053075   0.2442370
 **********************************************************************
 **                                                                  **
 **                       VIBRATIONAL ANALYSIS                       **
 **                       --------------------                       **
 **                                                                  **
 **        VIBRATIONAL FREQUENCIES (CM**-1) AND NORMAL MODES         **
 **     FORCE CONSTANTS (mDYN/ANGSTROM) AND REDUCED MASSES (AMU)     **
 **                  INFRARED INTENSITIES (KM/MOL)                   **
 **                                                                  **
 **********************************************************************


 Mode:                 1                      2                      3
 Frequency:        19.81                  35.21                  57.34
 Force Cnst:      0.0027                 0.0144                 0.0136
 Red. Mass:      11.6722                19.6744                 6.9968
 IR Active:          YES                    YES                    YES
 IR Intens:        0.248                  0.055                  0.321
 Raman Active:       YES                    YES                    YES
               X      Y      Z        X      Y      Z        X      Y      Z
 C          0.000 -0.064  0.001    0.002 -0.004 -0.198   -0.000 -0.113 -0.001
 C          0.036 -0.047 -0.051   -0.001 -0.003 -0.169    0.040 -0.087  0.007
 Cl         0.078 -0.067 -0.091    0.023 -0.004 -0.309    0.097 -0.119 -0.007
 C          0.038 -0.014 -0.058   -0.024 -0.001 -0.019    0.041 -0.035  0.018
 Cl         0.086  0.007 -0.133   -0.035 -0.001  0.057    0.097 -0.001  0.054
 C          0.000  0.002 -0.000   -0.043 -0.001  0.092    0.000 -0.010 -0.002
 Cl         0.000  0.043 -0.000   -0.091 -0.000  0.389    0.001  0.060 -0.008
 C         -0.038 -0.014  0.058   -0.028 -0.002 -0.020   -0.041 -0.035 -0.018
 Cl        -0.086  0.006  0.134   -0.044 -0.000  0.055   -0.098 -0.001 -0.051
 C         -0.036 -0.047  0.052   -0.004 -0.003 -0.171   -0.040 -0.087 -0.006
 Cl        -0.078 -0.068  0.091    0.015 -0.003 -0.309   -0.098 -0.118  0.016
 C          0.000 -0.094 -0.001   -0.009 -0.004 -0.123    0.000 -0.096 -0.003
 C         -0.001  0.104  0.003    0.102 -0.007 -0.035   -0.002 -0.140 -0.005
 H         -0.001  0.269  0.009    0.206 -0.014 -0.075   -0.004 -0.297 -0.009
 C         -0.000  0.097  0.001    0.081  0.002  0.112   -0.000  0.074 -0.002
 Cl        -0.000  0.376  0.007    0.237  0.003  0.233   -0.003  0.072 -0.004
 C          0.001 -0.111 -0.006   -0.051  0.013  0.167    0.003  0.318  0.004
 H          0.001 -0.113 -0.008   -0.066  0.021  0.275    0.005  0.498  0.007
 C          0.001 -0.311 -0.010   -0.161  0.015  0.078    0.005  0.327  0.005
 H          0.002 -0.471 -0.015   -0.266  0.024  0.120    0.007  0.510  0.010
 C          0.001 -0.301 -0.007   -0.139  0.006 -0.068    0.003  0.122  0.002
 H          0.002 -0.453 -0.010   -0.229  0.010 -0.139    0.005  0.164  0.004
 TransDip   0.000 -0.016 -0.000   -0.007  0.001 -0.002    0.000  0.018  0.000

 Mode:                 4                      5                      6
 Frequency:        66.77                  78.42                 109.94
 Force Cnst:      0.0794                 0.1018                 0.1221
 Red. Mass:      30.2134                28.0924                17.1419
 IR Active:          YES                    YES                    YES
 IR Intens:        0.013                  0.027                  0.110
 Raman Active:       YES                    YES                    YES
               X      Y      Z        X      Y      Z        X      Y      Z
 C          0.000 -0.027 -0.005   -0.009 -0.004  0.169    0.019  0.003 -0.259
 C         -0.006 -0.023  0.095    0.010 -0.002  0.069   -0.015 -0.001 -0.123
 Cl        -0.055 -0.030  0.472    0.014 -0.006  0.082   -0.107  0.011  0.303
 C          0.021 -0.010 -0.075    0.026  0.000 -0.034   -0.022 -0.003 -0.097
 Cl         0.093  0.002 -0.424    0.103  0.008 -0.460   -0.045 -0.009 -0.043
 C          0.000 -0.005 -0.003    0.006 -0.001  0.095   -0.027  0.001 -0.085
 Cl         0.000  0.012 -0.005   -0.060 -0.001  0.512   -0.061 -0.002  0.119
 C         -0.021 -0.011  0.071    0.024 -0.001 -0.031   -0.021  0.004 -0.097
 Cl        -0.096 -0.003  0.434    0.096 -0.002 -0.453   -0.042  0.009 -0.045
 C          0.006 -0.022 -0.101    0.008 -0.003  0.068   -0.015  0.004 -0.121
 Cl         0.054 -0.024 -0.468    0.011 -0.001  0.073   -0.105 -0.012  0.307
 C          0.000 -0.016 -0.004   -0.013 -0.003  0.170    0.037  0.002 -0.287
 C          0.001 -0.042 -0.004   -0.077 -0.002  0.122    0.123 -0.002 -0.235
 H          0.002 -0.106 -0.006   -0.138 -0.005  0.146    0.201 -0.004 -0.266
 C          0.001  0.019 -0.001   -0.067  0.003  0.033    0.117 -0.002 -0.119
 Cl         0.002 -0.030 -0.001   -0.185  0.002 -0.055    0.329  0.000  0.031
 C          0.001  0.117  0.002    0.011  0.007  0.001    0.012 -0.002 -0.077
 H          0.001  0.173  0.005    0.020  0.011 -0.061    0.001 -0.002  0.003
 C         -0.001  0.136  0.002    0.074  0.006  0.053   -0.066  0.000 -0.144
 H         -0.001  0.208  0.004    0.136  0.009  0.028   -0.145  0.001 -0.113
 C         -0.001  0.065 -0.001    0.059  0.001  0.140   -0.045  0.003 -0.255
 H         -0.001  0.086 -0.001    0.112 -0.000  0.181   -0.109  0.005 -0.305
 TransDip   0.000  0.004  0.000    0.004  0.000  0.004   -0.007 -0.000 -0.008

 Mode:                 7                      8                      9
 Frequency:       177.57                 186.22                 205.32
 Force Cnst:      0.2456                 0.1132                 0.3267
 Red. Mass:      13.2200                 5.5390                13.1548
 IR Active:          YES                    YES                    YES
 IR Intens:        0.047                  0.007                  0.216
 Raman Active:       YES                    YES                    YES
               X      Y      Z        X      Y      Z        X      Y      Z
 C          0.038 -0.001  0.209    0.002 -0.011 -0.002   -0.103  0.000  0.057
 C         -0.033 -0.011  0.204    0.002 -0.014 -0.015   -0.087 -0.005  0.203
 Cl        -0.171  0.095 -0.091    0.010 -0.022 -0.001    0.139 -0.123 -0.006
 C         -0.047 -0.024  0.210    0.004 -0.009 -0.012   -0.102  0.015  0.317
 Cl        -0.103 -0.077 -0.084    0.014 -0.004  0.006    0.074  0.090 -0.080
 C         -0.058 -0.001  0.215    0.001 -0.007 -0.004   -0.115 -0.002  0.350
 Cl        -0.017  0.001 -0.070    0.000 -0.002  0.001   -0.057 -0.003 -0.103
 C         -0.047  0.021  0.211   -0.001 -0.008  0.004   -0.102 -0.017  0.318
 Cl        -0.104  0.078 -0.082   -0.018 -0.000 -0.004    0.078 -0.089 -0.080
 C         -0.033  0.009  0.203    0.001 -0.014  0.008   -0.087  0.004  0.203
 Cl        -0.169 -0.092 -0.094   -0.018 -0.027  0.001    0.129  0.119 -0.007
 C          0.123 -0.003  0.078    0.003  0.047  0.003   -0.095  0.005 -0.155
 C          0.112 -0.009  0.034    0.005  0.353  0.011   -0.101  0.017 -0.171
 H          0.077 -0.012  0.047    0.006  0.481  0.015   -0.089  0.023 -0.176
 C          0.143 -0.005 -0.038    0.005  0.292  0.009   -0.103  0.014 -0.108
 Cl         0.216  0.002 -0.011    0.000 -0.157 -0.005    0.123 -0.008  0.058
 C          0.215 -0.001 -0.070    0.006  0.248  0.007   -0.161  0.014 -0.085
 H          0.223  0.001 -0.128    0.006  0.286  0.007   -0.164  0.016 -0.065
 C          0.269  0.002 -0.035    0.004 -0.031 -0.000   -0.165  0.001 -0.101
 H          0.313  0.006 -0.053    0.004 -0.162 -0.004   -0.185 -0.004 -0.093
 C          0.249  0.003  0.040    0.003 -0.229 -0.005   -0.144 -0.007 -0.149
 H          0.322  0.008  0.098    0.003 -0.551 -0.013   -0.187 -0.020 -0.184
 TransDip   0.007  0.000  0.002    0.001 -0.003  0.000   -0.011  0.000 -0.010

 Mode:                10                     11                     12
 Frequency:       219.65                 220.79                 234.66
 Force Cnst:      0.8451                 0.9847                 0.9131
 Red. Mass:      29.7317                34.2831                28.1439
 IR Active:          YES                    YES                    YES
 IR Intens:        0.178                  0.063                  0.012
 Raman Active:       YES                    YES                    YES
               X      Y      Z        X      Y      Z        X      Y      Z
 C         -0.001 -0.111 -0.002    0.008  0.015 -0.013    0.001  0.023  0.000
 C         -0.013 -0.140 -0.003   -0.037 -0.013 -0.011    0.029  0.067  0.001
 Cl        -0.456  0.074 -0.073   -0.304  0.144 -0.047    0.217 -0.029  0.037
 C          0.033 -0.185  0.011   -0.030  0.004  0.004    0.017  0.034 -0.006
 Cl         0.222 -0.114  0.034    0.451  0.295  0.075   -0.433 -0.210 -0.070
 C         -0.014 -0.122  0.006   -0.099  0.017 -0.005    0.001  0.035 -0.002
 Cl        -0.013  0.564 -0.001   -0.106 -0.068 -0.022    0.000  0.473  0.003
 C         -0.043 -0.180 -0.000   -0.022  0.046  0.007   -0.017  0.034  0.002
 Cl        -0.107 -0.183 -0.021    0.510 -0.263  0.081    0.418 -0.202  0.067
 C          0.001 -0.132  0.005   -0.041  0.053 -0.011   -0.028  0.066 -0.002
 Cl         0.378  0.044  0.061   -0.422 -0.158 -0.068   -0.208 -0.024 -0.036
 C         -0.003 -0.087 -0.007   -0.010  0.006 -0.015    0.001 -0.099  0.000
 C         -0.004 -0.061 -0.006   -0.010  0.001 -0.013    0.002 -0.123  0.000
 H         -0.003 -0.092 -0.007   -0.006  0.001 -0.014    0.002 -0.164 -0.001
 C         -0.004 -0.002 -0.002   -0.013 -0.001 -0.001    0.003 -0.011  0.002
 Cl         0.000 -0.008  0.002   -0.011  0.001  0.004   -0.002 -0.004 -0.001
 C         -0.006  0.049  0.001   -0.025 -0.001  0.004    0.005  0.122  0.005
 H         -0.005  0.120  0.004   -0.026 -0.002  0.011    0.006  0.279  0.009
 C         -0.007 -0.017 -0.002   -0.030  0.003  0.000    0.004 -0.011  0.002
 H         -0.008 -0.002 -0.001   -0.035  0.004  0.002    0.004  0.020  0.003
 C         -0.006 -0.096 -0.006   -0.027  0.006 -0.010    0.003 -0.146 -0.001
 H         -0.009 -0.156 -0.009   -0.037  0.013 -0.018    0.004 -0.210 -0.002
 TransDip   0.001  0.013 -0.000    0.008 -0.002  0.000    0.000 -0.004  0.000

 Mode:                13                     14                     15
 Frequency:       251.39                 254.71                 309.38
 Force Cnst:      0.1897                 0.5211                 0.4364
 Red. Mass:       5.0958                13.6330                 7.7395
 IR Active:          YES                    YES                    YES
 IR Intens:        0.032                  0.302                  0.218
 Raman Active:       YES                    YES                    YES
               X      Y      Z        X      Y      Z        X      Y      Z
 C         -0.003 -0.011  0.007    0.037 -0.001 -0.096    0.076  0.001 -0.234
 C         -0.027 -0.042 -0.003    0.103  0.058  0.033    0.012 -0.025 -0.087
 Cl         0.036 -0.096  0.004   -0.055  0.193 -0.000   -0.011 -0.039  0.018
 C         -0.013 -0.038 -0.010    0.121  0.013  0.157   -0.034 -0.022  0.139
 Cl         0.017 -0.032  0.004   -0.007 -0.108 -0.035    0.007 -0.020 -0.025
 C         -0.012 -0.035 -0.014    0.203 -0.007  0.213   -0.083 -0.001  0.230
 Cl        -0.019  0.076  0.000    0.323  0.013  0.014   -0.070  0.001 -0.052
 C         -0.001 -0.036 -0.012    0.122 -0.027  0.157   -0.032  0.021  0.139
 Cl        -0.015 -0.045  0.000   -0.011  0.095 -0.034    0.007  0.022 -0.024
 C          0.014 -0.035 -0.002    0.110 -0.070  0.034    0.013  0.025 -0.087
 Cl        -0.031 -0.073 -0.005   -0.067 -0.220 -0.005   -0.010  0.035  0.019
 C          0.003  0.206  0.014   -0.055  0.034 -0.151    0.087  0.004 -0.117
 C          0.003  0.293  0.013   -0.064  0.048 -0.125    0.267  0.003  0.055
 H          0.000  0.407  0.017   -0.029  0.065 -0.137    0.440  0.005 -0.010
 C          0.004  0.051 -0.001   -0.100  0.009 -0.016    0.244 -0.004  0.182
 Cl         0.009  0.001 -0.001   -0.089 -0.000  0.025   -0.136  0.004 -0.125
 C          0.008 -0.231 -0.011   -0.206 -0.035  0.029    0.144 -0.013  0.238
 H          0.006 -0.568 -0.025   -0.216 -0.088  0.096    0.123 -0.025  0.407
 C          0.014  0.042 -0.001   -0.254  0.007 -0.006   -0.056 -0.002  0.114
 H          0.018 -0.020 -0.005   -0.306 -0.002  0.014   -0.216 -0.003  0.179
 C          0.013  0.306  0.013   -0.218  0.049 -0.109   -0.037  0.007 -0.059
 H          0.020  0.439  0.022   -0.326  0.072 -0.195   -0.126  0.012 -0.128
 TransDip   0.001  0.006  0.001   -0.014  0.001 -0.010    0.012 -0.000  0.009

 Mode:                16                     17                     18
 Frequency:       322.32                 336.21                 349.42
 Force Cnst:      1.7063                 0.8323                 1.9708
 Red. Mass:      27.8753                12.4974                27.3962
 IR Active:          YES                    YES                    YES
 IR Intens:        0.037                  0.003                  0.113
 Raman Active:       YES                    YES                    YES
               X      Y      Z        X      Y      Z        X      Y      Z
 C          0.001  0.120 -0.002    0.001 -0.005  0.000   -0.082 -0.000 -0.048
 C          0.176  0.167  0.020    0.076 -0.002 -0.485   -0.031  0.151 -0.030
 Cl         0.227  0.355  0.038   -0.014 -0.004  0.076    0.129  0.241  0.025
 C          0.172 -0.168  0.019    0.077  0.005 -0.489   -0.086  0.209 -0.001
 Cl         0.224 -0.344  0.034   -0.012  0.001  0.075   -0.221  0.469 -0.033
 C         -0.001 -0.126  0.001   -0.000  0.002 -0.000    0.053  0.000  0.046
 Cl        -0.001 -0.056 -0.001   -0.001 -0.001 -0.000    0.093 -0.000  0.009
 C         -0.173 -0.169 -0.019   -0.077  0.001  0.490   -0.086 -0.208  0.005
 Cl        -0.225 -0.345 -0.039    0.013  0.005 -0.075   -0.220 -0.467 -0.039
 C         -0.176  0.167 -0.020   -0.075 -0.006  0.484   -0.031 -0.151 -0.024
 Cl        -0.227  0.356 -0.034    0.014 -0.000 -0.076    0.130 -0.243  0.021
 C          0.001  0.005 -0.001   -0.000 -0.006 -0.000   -0.001 -0.001  0.014
 C          0.003  0.060  0.002   -0.000 -0.005 -0.000    0.102 -0.001  0.079
 H          0.006  0.104  0.003   -0.001 -0.004 -0.000    0.162  0.001  0.055
 C          0.003  0.016  0.002   -0.000 -0.020 -0.001    0.121 -0.002  0.069
 Cl        -0.001 -0.003 -0.002   -0.000  0.004  0.000    0.011  0.002 -0.066
 C          0.001 -0.033  0.002   -0.000 -0.014 -0.000    0.129 -0.004  0.071
 H          0.001 -0.088  0.002   -0.000 -0.017 -0.001    0.124 -0.008  0.115
 C         -0.001  0.021  0.002    0.000  0.020  0.001    0.060 -0.000  0.029
 H         -0.003  0.032  0.003    0.000  0.052  0.001    0.015  0.000  0.048
 C         -0.001  0.040  0.000    0.000  0.009  0.000    0.046  0.001  0.014
 H         -0.002  0.067  0.000    0.000  0.034  0.001    0.075  0.002  0.038
 TransDip   0.000 -0.006  0.000    0.000  0.002 -0.000    0.008 -0.000  0.007

 Mode:                19                     20                     21
 Frequency:       378.02                 406.15                 437.51
 Force Cnst:      2.6762                 1.0012                 0.9471
 Red. Mass:      31.7852                10.3018                 8.3978
 IR Active:          YES                    YES                    YES
 IR Intens:        0.036                  3.936                  1.950
 Raman Active:       YES                    YES                    YES
               X      Y      Z        X      Y      Z        X      Y      Z
 C         -0.061  0.000 -0.010    0.048 -0.000 -0.197    0.015 -0.002 -0.171
 C         -0.112 -0.098 -0.019    0.034 -0.005 -0.200    0.043  0.003 -0.291
 Cl        -0.237 -0.413 -0.038   -0.009 -0.011  0.017   -0.001  0.004  0.022
 C         -0.029  0.060 -0.006   -0.010  0.004  0.058   -0.006 -0.000  0.044
 Cl        -0.074  0.160 -0.011   -0.011  0.018 -0.009    0.005 -0.007 -0.003
 C          0.192 -0.000  0.029   -0.035 -0.001  0.229   -0.051 -0.000  0.328
 Cl         0.583 -0.001  0.092    0.009 -0.000 -0.027    0.008 -0.000 -0.036
 C         -0.030 -0.060 -0.007   -0.011 -0.004  0.056   -0.009  0.002  0.042
 Cl        -0.074 -0.160 -0.012   -0.010 -0.018 -0.009    0.007  0.009 -0.003
 C         -0.112  0.099 -0.018    0.032  0.007 -0.200    0.039 -0.001 -0.292
 Cl        -0.237  0.413 -0.033   -0.009  0.012  0.017   -0.000 -0.001  0.023
 C         -0.020 -0.000  0.015    0.038 -0.002 -0.061   -0.054 -0.012  0.264
 C          0.046 -0.001  0.051   -0.073  0.005 -0.086   -0.136  0.000  0.174
 H          0.075 -0.001  0.039   -0.042  0.009 -0.096   -0.366  0.010  0.262
 C          0.062 -0.001  0.033   -0.121 -0.000 -0.010   -0.093 -0.002 -0.093
 Cl         0.023  0.001 -0.048   -0.183 -0.007  0.313    0.141  0.002 -0.108
 C          0.063 -0.001  0.037    0.139  0.000 -0.167   -0.127 -0.001 -0.077
 H          0.059 -0.002  0.069    0.171  0.004 -0.422   -0.124 -0.001 -0.100
 C          0.022 -0.001  0.014    0.270  0.006 -0.132   -0.009  0.007  0.046
 H         -0.000 -0.002  0.024    0.286  0.010 -0.139    0.192  0.019 -0.033
 C          0.013 -0.000  0.012    0.248  0.002 -0.116   -0.056 -0.012  0.290
 H          0.034 -0.001  0.030    0.338 -0.000 -0.045    0.035 -0.017  0.363
 TransDip  -0.003 -0.000  0.005    0.048  0.001 -0.042   -0.027 -0.001  0.036

 Mode:                22                     23                     24
 Frequency:       448.18                 540.89                 594.26
 Force Cnst:      0.3749                 1.1559                 2.5143
 Red. Mass:       3.1678                 6.7057                12.0838
 IR Active:          YES                    YES                    YES
 IR Intens:        1.744                  3.535                  0.073
 Raman Active:       YES                    YES                    YES
               X      Y      Z        X      Y      Z        X      Y      Z
 C         -0.001 -0.035  0.002    0.002  0.211  0.005    0.018  0.008  0.006
 C          0.021 -0.012  0.015   -0.140  0.092 -0.018    0.080  0.001 -0.493
 Cl        -0.006  0.013 -0.002    0.021 -0.047  0.003   -0.005 -0.003  0.032
 C          0.015  0.009  0.007   -0.113 -0.042 -0.029   -0.075 -0.009  0.488
 Cl        -0.012  0.008 -0.002    0.043 -0.020  0.008    0.002  0.005 -0.032
 C          0.001  0.017 -0.005   -0.001 -0.103  0.005    0.005 -0.010  0.004
 Cl         0.000 -0.006  0.001   -0.001  0.024 -0.000   -0.007  0.002 -0.001
 C         -0.015  0.009 -0.008    0.115 -0.043  0.026    0.095 -0.003 -0.489
 Cl         0.012  0.008  0.003   -0.044 -0.021 -0.008   -0.009 -0.004  0.031
 C         -0.023 -0.012 -0.005    0.143  0.092  0.011   -0.055  0.002  0.498
 Cl         0.007  0.013  0.002   -0.021 -0.047 -0.003   -0.000  0.003 -0.033
 C         -0.000 -0.132 -0.006    0.002  0.395  0.010    0.014  0.010 -0.001
 C          0.002  0.154  0.003    0.001  0.002 -0.000    0.000 -0.002 -0.012
 H          0.006  0.539  0.013    0.001  0.068  0.001   -0.007 -0.014 -0.009
 C         -0.000 -0.191 -0.004   -0.002 -0.387 -0.010   -0.004 -0.009 -0.005
 Cl        -0.001  0.017  0.001   -0.000  0.028  0.001   -0.001  0.001  0.000
 C         -0.000 -0.128 -0.002    0.001  0.134  0.004   -0.013 -0.001  0.001
 H         -0.000 -0.122 -0.001    0.005  0.572  0.016   -0.013  0.016 -0.002
 C          0.001  0.261  0.007    0.000 -0.008 -0.000   -0.002  0.003  0.010
 H          0.001  0.666  0.019   -0.001  0.030  0.001    0.004  0.022  0.008
 C         -0.001 -0.164 -0.007   -0.001 -0.121 -0.004    0.001 -0.007  0.004
 H         -0.002 -0.238 -0.010   -0.002 -0.416 -0.012   -0.011  0.005 -0.006
 TransDip   0.001  0.042  0.001    0.002  0.060  0.001    0.009 -0.001  0.000

 Mode:                25                     26                     27
 Frequency:       594.96                 633.47                 651.00
 Force Cnst:      2.2767                 2.5200                 2.4343
 Red. Mass:      10.9162                10.6585                 9.7489
 IR Active:          YES                    YES                    YES
 IR Intens:       38.224                  0.391                 19.327
 Raman Active:       YES                    YES                    YES
               X      Y      Z        X      Y      Z        X      Y      Z
 C          0.378 -0.002  0.041   -0.067 -0.004  0.411   -0.000 -0.098 -0.002
 C          0.254 -0.078  0.067    0.003 -0.000 -0.021    0.219 -0.003  0.027
 Cl        -0.057 -0.062 -0.011   -0.001  0.000  0.006   -0.064 -0.056 -0.010
 C          0.203 -0.006  0.022    0.062  0.005 -0.392    0.247  0.262  0.050
 Cl        -0.082  0.089 -0.012   -0.002 -0.001  0.021    0.002 -0.093 -0.001
 C          0.116  0.003 -0.002   -0.089 -0.000  0.566    0.000  0.427  0.001
 Cl        -0.140 -0.000 -0.021    0.005 -0.000 -0.030   -0.000 -0.053 -0.000
 C          0.193  0.009  0.063    0.056  0.002 -0.387   -0.248  0.262 -0.045
 Cl        -0.081 -0.090 -0.015   -0.002  0.000  0.020   -0.002 -0.092  0.000
 C          0.256  0.077  0.025   -0.000 -0.001 -0.028   -0.219 -0.004 -0.027
 Cl        -0.057  0.062 -0.007   -0.000 -0.001  0.007    0.064 -0.056  0.009
 C          0.310 -0.003 -0.017    0.008 -0.002 -0.084   -0.001  0.163  0.004
 C          0.003  0.006 -0.228    0.002  0.002 -0.127    0.002  0.094  0.003
 H         -0.169  0.004 -0.160    0.106  0.005 -0.169    0.003  0.135  0.004
 C         -0.086  0.005 -0.111   -0.002  0.004  0.048   -0.000 -0.250 -0.006
 Cl        -0.025 -0.000  0.006    0.003  0.000 -0.022   -0.000  0.010  0.001
 C         -0.287  0.001  0.006    0.002 -0.005  0.090    0.003  0.132  0.003
 H         -0.277  0.002 -0.076    0.004 -0.010  0.084    0.005  0.449  0.014
 C         -0.034 -0.005  0.220   -0.012 -0.000  0.068   -0.002 -0.109 -0.006
 H          0.125 -0.004  0.155   -0.137  0.002  0.117   -0.004 -0.235 -0.009
 C          0.030 -0.003  0.105    0.037  0.002 -0.135   -0.001  0.085  0.000
 H         -0.222  0.006 -0.094   -0.058  0.008 -0.210   -0.000 -0.050 -0.002
 TransDip   0.198  0.001  0.005   -0.018  0.000  0.009    0.000  0.141  0.001

 Mode:                28                     29                     30
 Frequency:       683.71                 686.71                 725.82
 Force Cnst:      2.2120                 1.6494                 0.6452
 Red. Mass:       8.0315                 5.9364                 2.0786
 IR Active:          YES                    YES                    YES
 IR Intens:       29.348                 28.277                 74.221
 Raman Active:       YES                    YES                    YES
               X      Y      Z        X      Y      Z        X      Y      Z
 C         -0.078 -0.016  0.012   -0.004  0.233  0.004   -0.000 -0.099  0.002
 C         -0.104 -0.013 -0.095   -0.061  0.198 -0.015    0.041 -0.084  0.004
 Cl         0.027  0.031  0.007   -0.029 -0.080 -0.004    0.007  0.025  0.001
 C         -0.132 -0.023  0.076   -0.032  0.142  0.002    0.038 -0.024  0.007
 Cl         0.021 -0.018 -0.001    0.043 -0.078  0.006   -0.014  0.017 -0.002
 C         -0.091 -0.008 -0.116   -0.004  0.140 -0.007    0.001 -0.003 -0.001
 Cl         0.068  0.000  0.015    0.003 -0.010  0.001   -0.000 -0.001 -0.000
 C         -0.136  0.005  0.074    0.018  0.144  0.011   -0.037 -0.024 -0.005
 Cl         0.026  0.028  0.001   -0.040 -0.075 -0.007    0.014  0.017  0.002
 C         -0.111 -0.012 -0.095    0.051  0.198  0.004   -0.040 -0.084 -0.008
 Cl         0.023 -0.021  0.006    0.031 -0.082  0.004   -0.007  0.025 -0.001
 C          0.058  0.003 -0.093    0.002  0.006 -0.004   -0.000  0.194  0.005
 C         -0.144  0.018 -0.266   -0.008 -0.136 -0.016   -0.000 -0.045 -0.002
 H         -0.088  0.036 -0.289   -0.008 -0.383 -0.023   -0.001 -0.461 -0.014
 C         -0.183 -0.020  0.089   -0.008  0.247  0.011    0.000  0.024  0.002
 Cl         0.041  0.002 -0.074    0.002 -0.005 -0.004    0.000  0.005 -0.000
 C         -0.103  0.007  0.178   -0.006 -0.151  0.004    0.000 -0.033  0.000
 H         -0.055  0.049 -0.155   -0.007 -0.594 -0.025   -0.003 -0.439 -0.010
 C          0.192 -0.026  0.433    0.011  0.172  0.026    0.000  0.124  0.003
 H          0.127 -0.026  0.463    0.009  0.181  0.027   -0.004 -0.272 -0.007
 C          0.233  0.010 -0.046    0.011 -0.141 -0.005   -0.000 -0.044 -0.003
 H          0.027  0.028 -0.202    0.002 -0.283 -0.015   -0.001 -0.655 -0.018
 TransDip  -0.167 -0.010  0.046   -0.010  0.170  0.003    0.000 -0.276 -0.005

 Mode:                31                     32                     33
 Frequency:       737.90                 772.34                 805.03
 Force Cnst:      3.4184                 3.6418                 0.6252
 Red. Mass:      10.6555                10.3620                 1.6375
 IR Active:          YES                    YES                    YES
 IR Intens:        1.976                 15.023                  9.216
 Raman Active:       YES                    YES                    YES
               X      Y      Z        X      Y      Z        X      Y      Z
 C         -0.098 -0.004  0.564   -0.108  0.002 -0.269    0.001 -0.035 -0.001
 C          0.136  0.029 -0.344    0.111  0.119  0.132    0.013 -0.042  0.004
 Cl        -0.020 -0.020  0.010   -0.038 -0.042 -0.011    0.003  0.008  0.000
 C          0.061  0.027  0.243    0.197  0.107 -0.020    0.016 -0.001  0.002
 Cl        -0.010  0.009 -0.007   -0.008  0.003 -0.001   -0.003  0.002 -0.000
 C          0.144  0.000 -0.163    0.293 -0.001  0.079   -0.001  0.014 -0.000
 Cl        -0.055  0.000 -0.005   -0.117  0.000 -0.018    0.000 -0.001  0.000
 C          0.060 -0.032  0.242    0.198 -0.106 -0.021   -0.016 -0.000 -0.002
 Cl        -0.009 -0.008 -0.007   -0.008 -0.003 -0.001    0.003  0.002  0.001
 C          0.134 -0.026 -0.346    0.112 -0.119  0.131   -0.013 -0.042 -0.004
 Cl        -0.020  0.020  0.010   -0.038  0.042 -0.010   -0.002  0.008 -0.000
 C         -0.111 -0.006 -0.020   -0.291  0.002 -0.034    0.001  0.135  0.004
 C         -0.035  0.000  0.017   -0.275 -0.000  0.085    0.000 -0.017 -0.000
 H          0.083  0.019 -0.029   -0.135 -0.005  0.031   -0.001 -0.239 -0.007
 C          0.003 -0.001  0.081   -0.225 -0.005  0.243    0.001  0.089  0.002
 Cl         0.013  0.000 -0.016    0.073  0.002 -0.076   -0.000 -0.004 -0.000
 C          0.106 -0.002  0.057    0.191 -0.005  0.131   -0.001 -0.112 -0.003
 H          0.094  0.011  0.141    0.226  0.005 -0.115    0.004  0.499  0.013
 C         -0.066 -0.001 -0.112    0.103 -0.003  0.061   -0.000 -0.053 -0.002
 H         -0.273  0.017 -0.031   -0.215  0.001  0.191    0.003  0.714  0.020
 C         -0.029  0.005 -0.170    0.085  0.005 -0.179   -0.001 -0.095 -0.002
 H          0.006  0.027 -0.146    0.206  0.004 -0.082    0.000  0.357  0.009
 TransDip   0.035  0.002  0.028    0.011 -0.001  0.124    0.002  0.097  0.004

 Mode:                34                     35                     36
 Frequency:       865.61                 895.05                 902.70
 Force Cnst:      5.3104                 4.2947                 0.7249
 Red. Mass:      12.0292                 9.0989                 1.5098
 IR Active:          YES                    YES                    YES
 IR Intens:        0.199                 33.229                  2.834
 Raman Active:       YES                    YES                    YES
               X      Y      Z        X      Y      Z        X      Y      Z
 C         -0.001 -0.215 -0.001   -0.298 -0.000  0.003    0.001 -0.003 -0.001
 C         -0.308 -0.309 -0.048   -0.084  0.221 -0.026    0.016 -0.014  0.002
 Cl         0.045  0.086  0.007   -0.019 -0.028 -0.002   -0.001  0.001  0.000
 C         -0.305  0.310 -0.046   -0.005  0.259  0.004    0.019 -0.011  0.003
 Cl         0.047 -0.091  0.007    0.030 -0.041  0.005   -0.003  0.004 -0.000
 C          0.000  0.249  0.001    0.359  0.000  0.054   -0.001  0.002 -0.000
 Cl        -0.000  0.006  0.000   -0.075  0.000 -0.012    0.000 -0.001  0.000
 C          0.306  0.310  0.050   -0.006 -0.259  0.001   -0.018 -0.010 -0.003
 Cl        -0.047 -0.091 -0.008    0.030  0.041  0.005    0.003  0.003  0.000
 C          0.309 -0.309  0.044   -0.085 -0.222 -0.028   -0.016 -0.013 -0.001
 Cl        -0.045  0.086 -0.006   -0.019  0.028 -0.002    0.001  0.001 -0.000
 C         -0.000 -0.028 -0.001    0.042  0.004 -0.029   -0.000  0.079  0.002
 C          0.000 -0.028 -0.001    0.203 -0.001 -0.105   -0.001 -0.180 -0.005
 H          0.001  0.236  0.007    0.246  0.014 -0.130    0.003  0.970  0.028
 C          0.000 -0.004 -0.000    0.197  0.005 -0.203   -0.000  0.065  0.002
 Cl        -0.000 -0.000  0.000   -0.042 -0.001  0.041    0.000 -0.004 -0.000
 C          0.000  0.025  0.001   -0.158  0.003 -0.073    0.000 -0.021 -0.000
 H         -0.001 -0.110 -0.002   -0.165  0.002 -0.005    0.001  0.064  0.002
 C         -0.000  0.005 -0.000    0.065 -0.003  0.139    0.000  0.022  0.000
 H         -0.001 -0.100 -0.003    0.419 -0.003  0.002   -0.002 -0.073 -0.002
 C         -0.000  0.002  0.000    0.009 -0.006  0.163   -0.000  0.001 -0.001
 H          0.000  0.049  0.002   -0.055  0.001  0.124    0.000 -0.064 -0.002
 TransDip   0.000  0.014 -0.000    0.167  0.002 -0.079   -0.001  0.054  0.003

 Mode:                37                     38                     39
 Frequency:       920.42                 992.42                1014.82
 Force Cnst:      0.6980                 0.7723                 3.7836
 Red. Mass:       1.3984                 1.3310                 6.2356
 IR Active:          YES                    YES                    YES
 IR Intens:        0.705                  0.012                  2.157
 Raman Active:       YES                    YES                    YES
               X      Y      Z        X      Y      Z        X      Y      Z
 C          0.000 -0.001 -0.000   -0.000 -0.001  0.000   -0.002  0.000 -0.005
 C          0.010 -0.012  0.002   -0.001  0.002 -0.001    0.008  0.004  0.002
 Cl        -0.000  0.001 -0.000    0.000 -0.000  0.000   -0.000 -0.000 -0.000
 C          0.012 -0.007  0.002   -0.001  0.001 -0.000    0.005 -0.014  0.001
 Cl        -0.002  0.002 -0.000    0.000 -0.000  0.000   -0.001  0.002 -0.000
 C         -0.000  0.003 -0.000    0.000 -0.001  0.000   -0.020 -0.000 -0.003
 Cl         0.000 -0.001 -0.000   -0.000  0.000 -0.000    0.002 -0.000  0.000
 C         -0.012 -0.006 -0.002    0.001  0.001  0.000    0.005  0.014  0.001
 Cl         0.002  0.002  0.000   -0.000 -0.000 -0.000   -0.001 -0.002 -0.000
 C         -0.010 -0.011 -0.002    0.001  0.002  0.001    0.008 -0.004  0.002
 Cl         0.000  0.001  0.000   -0.000 -0.000 -0.000   -0.000  0.000 -0.000
 C         -0.000  0.057  0.001    0.000 -0.004  0.000   -0.045  0.000 -0.002
 C         -0.000 -0.013  0.000   -0.000 -0.019 -0.002    0.122 -0.011  0.379
 H         -0.000  0.055  0.002   -0.000  0.071  0.001    0.057 -0.011  0.423
 C         -0.000 -0.030 -0.001    0.000 -0.003 -0.000    0.033  0.001 -0.057
 Cl         0.000  0.002  0.000   -0.000  0.001  0.000    0.003  0.000 -0.002
 C          0.001  0.121  0.003    0.001  0.075  0.002   -0.367  0.004 -0.050
 H         -0.005 -0.689 -0.019   -0.003 -0.430 -0.011   -0.382  0.002 -0.054
 C         -0.000 -0.007 -0.000   -0.001 -0.128 -0.003    0.016 -0.003  0.063
 H          0.001  0.057  0.002    0.002  0.739  0.021   -0.063  0.006  0.079
 C         -0.000 -0.125 -0.004   -0.000  0.083  0.003    0.242  0.009 -0.330
 H          0.000  0.695  0.017   -0.000 -0.483 -0.011    0.229  0.004 -0.362
 TransDip  -0.000 -0.027  0.001    0.001 -0.003 -0.000   -0.019  0.001 -0.043

 Mode:                40                     41                     42
 Frequency:      1072.56                1101.35                1115.89
 Force Cnst:      5.2443                 1.4619                 1.2514
 Red. Mass:       7.7375                 2.0455                 1.7057
 IR Active:          YES                    YES                    YES
 IR Intens:       21.875                 20.129                 16.373
 Raman Active:       YES                    YES                    YES
               X      Y      Z        X      Y      Z        X      Y      Z
 C          0.233 -0.000  0.014   -0.029 -0.000 -0.008   -0.023 -0.000 -0.023
 C         -0.140 -0.175 -0.019    0.015  0.037  0.003    0.015  0.048  0.005
 Cl         0.010  0.017  0.001   -0.002 -0.003 -0.000   -0.002 -0.004 -0.001
 C         -0.161  0.272 -0.023    0.014 -0.025  0.002    0.009 -0.019  0.002
 Cl         0.018 -0.030  0.003   -0.001  0.002 -0.000   -0.000  0.001 -0.000
 C          0.269 -0.000  0.041   -0.032 -0.000 -0.005   -0.035 -0.000 -0.006
 Cl        -0.027  0.000 -0.004    0.003 -0.000  0.001    0.004  0.000  0.001
 C         -0.161 -0.271 -0.026    0.014  0.025  0.002    0.009  0.019  0.002
 Cl         0.018  0.030  0.003   -0.001 -0.002 -0.000   -0.000 -0.001 -0.000
 C         -0.140  0.176 -0.016    0.015 -0.037  0.002    0.015 -0.047  0.005
 Cl         0.010 -0.017  0.001   -0.002  0.003 -0.000   -0.002  0.004 -0.001
 C          0.238 -0.003  0.074   -0.008  0.000 -0.002    0.005 -0.001  0.041
 C         -0.064 -0.000  0.018    0.046  0.001 -0.069   -0.078  0.002 -0.065
 H         -0.333 -0.002  0.135    0.499  0.005 -0.243   -0.475 -0.001  0.079
 C         -0.123 -0.003  0.140   -0.068 -0.004  0.162    0.094  0.002 -0.115
 Cl         0.015  0.000 -0.019    0.008  0.000 -0.018   -0.010 -0.000  0.011
 C         -0.016 -0.002  0.068   -0.135  0.000  0.039    0.009 -0.002  0.086
 H         -0.058 -0.008  0.294   -0.185 -0.007  0.286   -0.067 -0.017  0.672
 C         -0.113  0.006 -0.187   -0.010  0.004 -0.142   -0.045  0.001 -0.029
 H         -0.363  0.004 -0.103    0.315  0.008 -0.284   -0.284 -0.001  0.063
 C          0.096  0.001 -0.067    0.072 -0.002  0.060    0.098 -0.000 -0.018
 H          0.189  0.002 -0.019    0.433 -0.009  0.339    0.362 -0.004  0.182
 TransDip  -0.133 -0.002  0.069   -0.026 -0.002  0.141    0.122  0.002 -0.044

 Mode:                43                     44                     45
 Frequency:      1160.31                1192.80                1251.79
 Force Cnst:      4.9437                 0.9489                11.0279
 Red. Mass:       6.2324                 1.1320                11.9448
 IR Active:          YES                    YES                    YES
 IR Intens:        8.662                  0.219                  0.017
 Raman Active:       YES                    YES                    YES
               X      Y      Z        X      Y      Z        X      Y      Z
 C         -0.067 -0.000 -0.013    0.007 -0.000 -0.001    0.004  0.419  0.003
 C         -0.097 -0.343 -0.016    0.003  0.002  0.001    0.349 -0.193  0.053
 Cl         0.017  0.034  0.003   -0.000 -0.000 -0.000    0.001 -0.003 -0.000
 C          0.084 -0.092  0.012   -0.004  0.006 -0.000   -0.350 -0.201 -0.056
 Cl        -0.013  0.018 -0.002    0.000 -0.001  0.000   -0.001 -0.001  0.000
 C          0.235 -0.000  0.037   -0.005 -0.000 -0.001   -0.002  0.405  0.002
 Cl        -0.029  0.000 -0.005    0.001  0.000  0.000    0.000  0.001  0.000
 C          0.083  0.091  0.013   -0.004 -0.006 -0.001    0.347 -0.207  0.054
 Cl        -0.013 -0.017 -0.002    0.000  0.001  0.000    0.001 -0.000  0.000
 C         -0.098  0.343 -0.012    0.003 -0.002  0.001   -0.346 -0.193 -0.055
 Cl         0.017 -0.034  0.002   -0.000  0.000 -0.000   -0.001 -0.003 -0.000
 C         -0.264  0.002 -0.040    0.002 -0.000  0.006   -0.004 -0.028 -0.005
 C         -0.012  0.002 -0.046   -0.027 -0.000  0.016   -0.002  0.009  0.001
 H          0.302  0.003 -0.184   -0.167 -0.002  0.071   -0.005 -0.050  0.001
 C          0.116  0.002 -0.116   -0.011  0.000 -0.003    0.002  0.003  0.000
 Cl        -0.010 -0.000  0.011    0.001  0.000 -0.001   -0.000  0.000  0.000
 C         -0.036 -0.000  0.024    0.001 -0.001  0.043   -0.000 -0.002 -0.001
 H         -0.077 -0.009  0.364   -0.059 -0.013  0.482   -0.001 -0.001  0.003
 C          0.070 -0.002  0.073    0.069 -0.000 -0.023    0.000  0.002  0.002
 H          0.271 -0.001 -0.001    0.628  0.005 -0.247    0.010 -0.003 -0.002
 C          0.003 -0.001  0.023   -0.039  0.001 -0.034   -0.000  0.009  0.001
 H          0.334 -0.006  0.295   -0.403  0.008 -0.319    0.009 -0.048  0.008
 TransDip   0.073  0.001 -0.059   -0.015 -0.000 -0.002   -0.001 -0.004 -0.000

 Mode:                46                     47                     48
 Frequency:      1264.10                1294.90                1334.15
 Force Cnst:      5.1106                 2.7415                 2.0194
 Red. Mass:       5.4283                 2.7751                 1.9256
 IR Active:          YES                    YES                    YES
 IR Intens:       28.491                  4.492                  4.028
 Raman Active:       YES                    YES                    YES
               X      Y      Z        X      Y      Z        X      Y      Z
 C          0.190 -0.002  0.024   -0.007 -0.000 -0.028    0.009 -0.000 -0.002
 C          0.143 -0.040  0.023   -0.022  0.022  0.001   -0.008  0.013 -0.002
 Cl        -0.007 -0.005 -0.001    0.001 -0.000 -0.000    0.000 -0.001 -0.000
 C         -0.073  0.267 -0.009   -0.002 -0.042  0.001   -0.006 -0.016 -0.001
 Cl         0.009 -0.022  0.001   -0.001  0.003 -0.000    0.000  0.001  0.000
 C         -0.238 -0.002 -0.038    0.041  0.000  0.006    0.018  0.000  0.003
 Cl         0.024 -0.000  0.004   -0.004  0.000 -0.000   -0.001  0.000 -0.000
 C         -0.075 -0.264 -0.013    0.004  0.042  0.002   -0.005  0.016 -0.001
 Cl         0.008  0.022  0.001   -0.001 -0.003 -0.000    0.000 -0.001  0.000
 C          0.146  0.041  0.024   -0.027 -0.020  0.000   -0.008 -0.013 -0.002
 Cl        -0.007  0.005 -0.001    0.001  0.000 -0.000    0.000  0.000 -0.000
 C         -0.266  0.000 -0.001    0.017 -0.007  0.245    0.025  0.001 -0.046
 C         -0.024  0.000 -0.005    0.107  0.001 -0.043   -0.140 -0.001  0.062
 H          0.596  0.005 -0.259    0.595  0.002 -0.232    0.592  0.005 -0.224
 C          0.029  0.003 -0.130   -0.166  0.005 -0.147    0.029 -0.001  0.011
 Cl        -0.004 -0.000  0.008    0.000 -0.000  0.002    0.002 -0.000  0.002
 C          0.009 -0.000  0.010    0.016 -0.002  0.088    0.038  0.004 -0.154
 H         -0.012 -0.006  0.230   -0.002 -0.007  0.238   -0.048 -0.012  0.481
 C          0.068 -0.002  0.077    0.106  0.001 -0.051   -0.076 -0.000  0.034
 H          0.073 -0.003  0.085   -0.489 -0.003  0.186   -0.228 -0.002  0.095
 C         -0.052  0.001 -0.020   -0.047  0.002 -0.075    0.125 -0.003  0.086
 H          0.248 -0.006  0.229   -0.228  0.008 -0.222   -0.364  0.007 -0.298
 TransDip  -0.151  0.001 -0.079    0.066  0.005  0.014    0.062  0.000 -0.016

 Mode:                49                     50                     51
 Frequency:      1347.50                1388.86                1442.26
 Force Cnst:     12.7906                 7.5402                 3.7047
 Red. Mass:      11.9560                 6.6346                 3.0228
 IR Active:          YES                    YES                    YES
 IR Intens:      184.390                112.375                 22.116
 Raman Active:       YES                    YES                    YES
               X      Y      Z        X      Y      Z        X      Y      Z
 C          0.006  0.414  0.003    0.373 -0.005  0.068    0.062  0.001 -0.023
 C         -0.343 -0.217 -0.054   -0.032  0.191 -0.005    0.009  0.015  0.005
 Cl         0.016  0.015  0.003    0.001 -0.010  0.000    0.000 -0.001 -0.000
 C          0.349 -0.216  0.053   -0.211 -0.183 -0.035   -0.036 -0.018 -0.004
 Cl        -0.017  0.017 -0.003    0.004  0.007  0.001    0.001  0.000  0.000
 C          0.005  0.360  0.003    0.273 -0.006  0.043    0.031  0.002  0.004
 Cl        -0.000 -0.012 -0.000   -0.013  0.000 -0.002   -0.001 -0.000 -0.000
 C         -0.355 -0.208 -0.056   -0.206  0.189 -0.032   -0.037  0.015 -0.004
 Cl         0.017  0.017  0.003    0.004 -0.007  0.001    0.001 -0.000  0.000
 C          0.340 -0.225  0.051   -0.038 -0.188 -0.008    0.012 -0.015  0.005
 Cl        -0.016  0.016 -0.002    0.001  0.010  0.000    0.000  0.001 -0.000
 C         -0.001 -0.080 -0.002   -0.133  0.003 -0.098   -0.117 -0.006  0.207
 C          0.002  0.012  0.002   -0.042 -0.002  0.054   -0.098  0.004 -0.121
 H          0.012 -0.065 -0.004    0.184  0.002 -0.034    0.068  0.005 -0.216
 C         -0.006  0.004 -0.005   -0.009  0.002 -0.072    0.234 -0.003  0.058
 Cl         0.000 -0.000  0.000    0.000 -0.000  0.003   -0.007  0.000  0.001
 C          0.001 -0.002  0.001    0.036 -0.000  0.008   -0.071 -0.002  0.088
 H         -0.000 -0.002  0.016    0.037 -0.002  0.079    0.025  0.017 -0.658
 C          0.004  0.003  0.001    0.011 -0.002  0.083   -0.067  0.002 -0.070
 H         -0.008 -0.008  0.006    0.323 -0.001 -0.029    0.116  0.004 -0.165
 C         -0.003  0.013 -0.000   -0.099  0.002 -0.048    0.110  0.000 -0.023
 H          0.006 -0.063  0.005    0.441 -0.010  0.383   -0.356  0.011 -0.404
 TransDip   0.004 -0.435 -0.002    0.338  0.005  0.031    0.094  0.001 -0.118

 Mode:                52                     53                     54
 Frequency:      1507.11                1532.92                1564.13
 Force Cnst:      3.2886                16.5686                16.5443
 Red. Mass:       2.4573                11.9673                11.4776
 IR Active:          YES                    YES                    YES
 IR Intens:       16.171                  0.011                  4.612
 Raman Active:       YES                    YES                    YES
               X      Y      Z        X      Y      Z        X      Y      Z
 C          0.036  0.001  0.012   -0.001 -0.508 -0.002   -0.392  0.004 -0.060
 C          0.038 -0.002  0.006   -0.126  0.301 -0.018    0.432 -0.147  0.066
 Cl        -0.000 -0.000  0.000    0.003 -0.001  0.001   -0.005  0.003 -0.001
 C         -0.051 -0.013 -0.008   -0.107 -0.327 -0.019   -0.374 -0.082 -0.059
 Cl         0.001  0.000  0.000    0.001  0.003  0.000    0.003  0.001  0.001
 C          0.032 -0.002  0.005    0.002  0.534  0.003    0.185 -0.003  0.029
 Cl        -0.000  0.000 -0.000    0.000 -0.006 -0.000    0.001  0.000  0.000
 C         -0.052  0.016 -0.008    0.099 -0.325  0.014   -0.375  0.086 -0.058
 Cl         0.001 -0.000  0.000   -0.001  0.003 -0.000    0.003 -0.001  0.001
 C          0.037  0.000  0.005    0.134  0.302  0.023    0.430  0.143  0.067
 Cl        -0.000  0.000  0.000   -0.003 -0.001 -0.001   -0.005 -0.003 -0.001
 C         -0.135  0.002 -0.054   -0.002  0.041 -0.001    0.119 -0.001  0.018
 C          0.100  0.001 -0.061    0.003 -0.006 -0.001    0.020 -0.000  0.019
 H         -0.441 -0.002  0.146   -0.010  0.038  0.006    0.065 -0.001  0.007
 C          0.026 -0.004  0.125   -0.001 -0.003  0.003   -0.061  0.002 -0.048
 Cl         0.000  0.000 -0.004    0.000  0.000 -0.000    0.001 -0.000  0.001
 C         -0.094  0.003 -0.083   -0.000  0.001 -0.005    0.047 -0.001  0.025
 H         -0.163 -0.005  0.249   -0.003  0.003  0.012    0.064  0.000 -0.040
 C          0.191  0.001 -0.075    0.003 -0.003  0.001   -0.095  0.000  0.020
 H         -0.602 -0.004  0.242   -0.007  0.003  0.005    0.165  0.002 -0.086
 C          0.001 -0.003  0.108   -0.002 -0.006  0.000    0.039  0.000 -0.012
 H         -0.350  0.005 -0.141    0.001  0.036  0.004    0.056 -0.001 -0.008
 TransDip  -0.098 -0.001  0.083   -0.000  0.002  0.002    0.068 -0.000  0.013

 Mode:                55                     56                     57
 Frequency:      1605.87                1634.12                3178.34
 Force Cnst:      8.9333                 9.5243                 6.4716
 Red. Mass:       5.8795                 6.0536                 1.0873
 IR Active:          YES                    YES                    YES
 IR Intens:       42.290                 27.922                  3.942
 Raman Active:       YES                    YES                    YES
               X      Y      Z        X      Y      Z        X      Y      Z
 C         -0.003 -0.002  0.021    0.065 -0.000  0.010    0.000 -0.000  0.000
 C          0.001  0.002 -0.002   -0.014  0.005 -0.002    0.000 -0.000 -0.000
 Cl        -0.000 -0.000  0.000    0.000  0.000  0.000   -0.000 -0.000  0.000
 C         -0.001 -0.001 -0.001    0.006  0.002  0.001   -0.000 -0.000  0.000
 Cl         0.000 -0.000  0.000   -0.000  0.000 -0.000   -0.000  0.000 -0.000
 C         -0.000  0.001  0.001   -0.001  0.000 -0.000    0.000  0.000  0.000
 Cl         0.000 -0.000 -0.000   -0.000  0.000 -0.000   -0.000 -0.000 -0.000
 C          0.000 -0.001 -0.001    0.006 -0.002  0.001   -0.000  0.000  0.000
 Cl         0.000  0.000  0.000   -0.000 -0.000 -0.000   -0.000 -0.000 -0.000
 C          0.001  0.000 -0.002   -0.014 -0.004 -0.002    0.000  0.000 -0.000
 Cl        -0.000  0.000  0.000    0.000 -0.000  0.000   -0.000  0.000  0.000
 C          0.044  0.008 -0.294   -0.241  0.002 -0.048   -0.001  0.000 -0.001
 C         -0.136 -0.004  0.168    0.308 -0.000 -0.049   -0.000  0.000 -0.001
 H          0.299 -0.001  0.007   -0.363 -0.004  0.220    0.004 -0.000  0.012
 C         -0.012  0.006 -0.211   -0.246  0.005 -0.110    0.000  0.000 -0.000
 Cl         0.001 -0.000  0.000    0.002 -0.000  0.003   -0.000 -0.000  0.000
 C         -0.074 -0.010  0.380    0.132 -0.002  0.053    0.017 -0.000  0.004
 H          0.050  0.013 -0.517    0.162 -0.000 -0.042   -0.214  0.002 -0.032
 C          0.129  0.005 -0.216   -0.293  0.001  0.019   -0.024  0.002 -0.062
 H         -0.286  0.003 -0.071    0.266  0.005 -0.220    0.288 -0.022  0.721
 C          0.068 -0.006  0.211    0.307 -0.005  0.152   -0.029 -0.001  0.040
 H         -0.323  0.003 -0.078   -0.313  0.009 -0.340    0.359  0.011 -0.463
 TransDip   0.117  0.004 -0.172   -0.168 -0.001  0.022   -0.049  0.001 -0.040

 Mode:                58                     59                     60
 Frequency:      3193.41                3201.99                3207.34
 Force Cnst:      6.5696                 6.5980                 6.6389
 Red. Mass:       1.0934                 1.0922                 1.0954
 IR Active:          YES                    YES                    YES
 IR Intens:        4.650                  0.184                  2.519
 Raman Active:       YES                    YES                    YES
               X      Y      Z        X      Y      Z        X      Y      Z
 C         -0.000  0.000 -0.000    0.000 -0.000 -0.000   -0.000  0.000 -0.000
 C         -0.000 -0.000 -0.000    0.000  0.000  0.000   -0.000 -0.000 -0.000
 Cl         0.000  0.000 -0.000   -0.000 -0.000 -0.000    0.000  0.000 -0.000
 C          0.000  0.000  0.000   -0.000 -0.000 -0.000    0.000 -0.000  0.000
 Cl        -0.000  0.000 -0.000    0.000  0.000  0.000   -0.000  0.000  0.000
 C          0.000 -0.000 -0.000    0.000 -0.000 -0.000    0.000  0.000  0.000
 Cl        -0.000 -0.000 -0.000   -0.000  0.000  0.000   -0.000  0.000  0.000
 C          0.000 -0.000  0.000   -0.000  0.000 -0.000    0.000  0.000  0.000
 Cl        -0.000 -0.000 -0.000    0.000 -0.000  0.000   -0.000 -0.000  0.000
 C         -0.000  0.000 -0.000    0.000 -0.000  0.000   -0.000  0.000 -0.000
 Cl         0.000 -0.000 -0.000   -0.000  0.000 -0.000    0.000 -0.000 -0.000
 C          0.001 -0.000  0.003   -0.003 -0.000  0.002    0.001 -0.000  0.001
 C         -0.003  0.000 -0.005   -0.032  0.002 -0.081    0.003 -0.000  0.006
 H          0.023 -0.002  0.057    0.360 -0.028  0.923   -0.029  0.002 -0.074
 C          0.000  0.000 -0.001    0.004 -0.000 -0.000    0.000 -0.000  0.004
 Cl        -0.000 -0.000  0.000   -0.000 -0.000  0.000    0.000  0.000 -0.000
 C          0.028 -0.000  0.006   -0.008  0.000 -0.001   -0.080  0.001 -0.010
 H         -0.335  0.004 -0.049    0.096 -0.001  0.013    0.899 -0.010  0.122
 C         -0.020  0.001 -0.040    0.001 -0.000  0.001   -0.011  0.001 -0.033
 H          0.190 -0.014  0.462   -0.005  0.000 -0.011    0.136 -0.010  0.345
 C          0.044  0.001 -0.054   -0.001 -0.000  0.003    0.010  0.000 -0.011
 H         -0.488 -0.015  0.621    0.017  0.001 -0.022   -0.098 -0.003  0.122
 TransDip   0.016  0.002 -0.067   -0.014  0.000 -0.001   -0.035  0.001 -0.037

 STANDARD THERMODYNAMIC QUANTITIES AT   298.15 K  AND     1.00 ATM

   This Molecule has  0 Imaginary Frequencies
   Zero point vibrational energy:       76.788 kcal/mol

   Atom    1 Element C  Has Mass   12.00000
   Atom    2 Element C  Has Mass   12.00000
   Atom    3 Element Cl Has Mass   34.96885
   Atom    4 Element C  Has Mass   12.00000
   Atom    5 Element Cl Has Mass   34.96885
   Atom    6 Element C  Has Mass   12.00000
   Atom    7 Element Cl Has Mass   34.96885
   Atom    8 Element C  Has Mass   12.00000
   Atom    9 Element Cl Has Mass   34.96885
   Atom   10 Element C  Has Mass   12.00000
   Atom   11 Element Cl Has Mass   34.96885
   Atom   12 Element C  Has Mass   12.00000
   Atom   13 Element C  Has Mass   12.00000
   Atom   14 Element H  Has Mass    1.00783
   Atom   15 Element C  Has Mass   12.00000
   Atom   16 Element Cl Has Mass   34.96885
   Atom   17 Element C  Has Mass   12.00000
   Atom   18 Element H  Has Mass    1.00783
   Atom   19 Element C  Has Mass   12.00000
   Atom   20 Element H  Has Mass    1.00783
   Atom   21 Element C  Has Mass   12.00000
   Atom   22 Element H  Has Mass    1.00783
   Molecular Mass:   357.844420 amu
   Principal axes and moments of inertia in amu*Bohr^2:
                             1           2           3
    Eigenvalues --     4824.31008 11720.68237 14755.47947
          X               0.99996    -0.00035     0.00854
          Y               0.00035     1.00000    -0.00075
          Z              -0.00854     0.00076     0.99996
   Rotational Symmetry Number is   1
   The Molecule is an Asymmetric Top
   Translational Enthalpy:        0.889 kcal/mol
   Rotational Enthalpy:           0.889 kcal/mol
   Vibrational Enthalpy:         85.418 kcal/mol
   gas constant (RT):             0.592 kcal/mol
   Translational Entropy:        43.518  cal/mol.K
   Rotational Entropy:           35.077  cal/mol.K
   Vibrational Entropy:          57.847  cal/mol.K

   Total Enthalpy:               87.788 kcal/mol
   Total Entropy:               136.442  cal/mol.K

 ======================================================================

 STANDARD THERMODYNAMIC QUANTITIES FOR ANHARMONIC VIBRATION -- TOSH

   Zero point vibrational energy: ************ kcal/mol

   Vibrational Enthalpy:       Infinity kcal/mol
   Vibrational Entropy:             NaN  cal/mol.K

   Total Enthalpy:             Infinity kcal/mol
   Total Entropy:                   NaN  cal/mol.K

 ======================================================================

 STANDARD THERMODYNAMIC QUANTITIES FOR ANHARMONIC VIBRATION -- VPT2

   Zero point vibrational energy: ************ kcal/mol

   Vibrational Enthalpy:       Infinity kcal/mol
   Vibrational Entropy:             NaN  cal/mol.K

   Total Enthalpy:             Infinity kcal/mol
   Total Entropy:                   NaN  cal/mol.K

 ======================================================================

Archival summary:
1\1\november\FREQ\ProcedureUnspecified\BasisUnspecified\l6124\taweetha\ThuJan906:11:212020ThuJan906:11:212020\0\\#,FREQ,ProcedureUnspecified,BasisUnspecified,\\0,1\Cl\C,1,1.7441\C,2,1.40064,1,119.721\C,2,1.40115,1,118.827,3,179.91,0\C,4,1.40098,2,118.165,1,179.987,0\C,5,1.40061,4,121.371,2,0.103551,0\C,3,1.40136,2,119.431,1,179.924,0\C,4,1.49522,2,120.802,1,-0.207441,0\C,8,1.39656,4,120.525,2,88.7785,0\H,9,1.08353,8,119.881,4,0.304137,0\C,9,1.39229,8,119.983,4,-179.57,0\H,11,1.08383,9,119.869,8,179.902,0\C,11,1.39294,9,120.655,8,0.0229091,0\H,13,1.08229,11,121.04,9,179.844,0\C,13,1.39087,11,118.77,9,-0.114598,0\C,15,1.39039,13,121.441,11,0.0744221,0\H,16,1.08251,15,120.03,13,-179.986,0\Cl,7,1.73623,3,119.993,2,-179.859,0\Cl,3,1.73631,2,120.442,1,0.00336734,0\Cl,6,1.7364,5,120.424,4,179.882,0\Cl,5,1.74394,4,118.917,2,-179.929,0\Cl,15,1.75821,13,119.461,11,179.984,0\\\@

 Total job time:  15366.85s(wall), 15363.49s(cpu) 
 Thu Jan  9 06:11:21 2020

        *************************************************************
        *                                                           *
        *  Thank you very much for using Q-Chem.  Have a nice day.  *
        *                                                           *
        *************************************************************
