# Supplementary material for: Quantum Chemical Investigation of Polychlorinated Dibenzodioxins, Dibenzofurans and Biphenyls: Relative Stability and Planarity Analysis
Source: Molecules. 2020 Dec 3;25(23):5697. doi: 10.3390/molecules25235697 (PMC7730433; doi:10.3390/molecules25235697)
Supplement: Supplementary file 1 [file molecules-25-05697-s001.zip › PCB/B3LYP/ClClClClClHHClHH.out]

                  Welcome to Q-Chem
     A Quantum Leap Into The Future Of Chemistry


 Q-Chem 5.2 (devel), Q-Chem, Inc., Pleasanton, CA (2019)

 Yihan Shao,  Zhengting Gan,  E. Epifanovsky,  A. T. B. Gilbert,  M. Wormit,  
 J. Kussmann,  A. W. Lange,  A. Behn,  Jia Deng,  Xintian Feng,  D. Ghosh,  
 M. Goldey,  P. R. Horn,  L. D. Jacobson,  I. Kaliman,  T. Kus,  A. Landau,  
 Jie Liu,  E. I. Proynov,  R. M. Richard,  R. P. Steele,  E. J. Sundstrom,  
 H. L. Woodcock III,  P. M. Zimmerman,  D. Zuev,  B. Albrecht,  E. Alguire,  
 S. A. Baeppler,  D. Barton,  Z. Benda,  Y. A. Bernard,  E. J. Berquist,  
 K. B. Bravaya,  H. Burton,  D. Casanova,  Chun-Min Chang,  Yunqing Chen,  
 A. Chien,  K. D. Closser,  M. P. Coons,  S. Coriani,  S. Dasgupta,  
 A. L. Dempwolff,  M. Diedenhofen,  Hainam Do,  R. G. Edgar,  Po-Tung Fang,  
 S. Faraji,  S. Fatehi,  Qingguo Feng,  K. D. Fenk,  J. Fosso-Tande,  
 J. Gayvert,  Qinghui Ge,  A. Ghysels,  G. Gidofalvi,  J. Gomes,  
 J. Gonthier,  A. Gunina,  D. Hait,  M. W. D. Hanson-Heine,  
 P. H. P. Harbach,  A. W. Hauser,  M. F. Herbst,  J. E. Herr,  
 E. G. Hohenstein,  Z. C. Holden,  Kerwin Hui,  B. C. Huynh,  T.-C. Jagau,  
 Hyunjun Ji,  B. Kaduk,  K. Khistyaev,  Jaehoon Kim,  P. Klunzinger,  K. Koh,  
 D. Kosenkov,  L. Koulias,  T. Kowalczyk,  C. M. Krauter,  A. Kunitsa,  
 Ka Un Lao,  A. Laurent,  K. V. Lawler,  Joonho Lee,  D. Lefrancois,  
 S. Lehtola,  D. S. Levine,  Yi-Pei Li,  You-Sheng Lin,  Fenglai Liu,  
 E. Livshits,  A. Luenser,  P. Manohar,  E. Mansoor,  S. F. Manzer,  
 Shan-Ping Mao,  Yuezhi Mao,  N. Mardirossian,  A. V. Marenich,  
 T. Markovich,  L. A. Martinez-Martinez,  S. A. Maurer,  N. J. Mayhall,  
 S. C. McKenzie,  J.-M. Mewes,  P. Morgante,  A. F. Morrison,  
 J. W. Mullinax,  K. Nanda,  T. S. Nguyen-Beck,  R. Olivares-Amaya,  
 J. A. Parkhill,  Zheng Pei,  T. M. Perrine,  F. Plasser,  P. Pokhilko,  
 S. Prager,  A. Prociuk,  E. Ramos,  D. R. Rehn,  F. Rob,  M. Scheurer,  
 M. Schneider,  N. Sergueev,  S. M. Sharada,  S. Sharma,  D. W. Small,  
 T. Stauch,  T. Stein,  Yu-Chuan Su,  A. J. W. Thom,  A. Tkatchenko,  
 T. Tsuchimochi,  N. M. Tubman,  L. Vogt,  M. L. Vidal,  O. Vydrov,  
 M. A. Watson,  J. Wenzel,  M. de Wergifosse,  T. A. Wesolowski,  A. White,  
 J. Witte,  A. Yamada,  Jun Yang,  K. Yao,  S. Yeganeh,  S. R. Yost,  
 Zhi-Qiang You,  A. Zech,  Igor Ying Zhang,  Xing Zhang,  Yan Zhao,  
 Ying Zhu,  B. R. Brooks,  G. K. L. Chan,  C. J. Cramer,  M. S. Gordon,  
 W. J. Hehre,  A. Klamt,  M. W. Schmidt,  C. D. Sherrill,  D. G. Truhlar,  
 A. Aspuru-Guzik,  R. Baer,  A. T. Bell,  N. A. Besley,  Jeng-Da Chai,  
 A. E. DePrince, III,  R. A. DiStasio Jr.,  A. Dreuw,  B. D. Dunietz,  
 T. R. Furlani,  Chao-Ping Hsu,  Yousung Jung,  Jing Kong,  D. S. Lambrecht,  
 WanZhen Liang,  C. Ochsenfeld,  V. A. Rassolov,  L. V. Slipchenko,  
 J. E. Subotnik,  T. Van Voorhis,  J. M. Herbert,  A. I. Krylov,  
 P. M. W. Gill,  M. Head-Gordon

 Contributors to earlier versions of Q-Chem not listed above: 
 R. D. Adamson,  B. Austin,  J. Baker,  G. J. O. Beran,  K. Brandhorst,  
 S. T. Brown,  E. F. C. Byrd,  A. K. Chakraborty,  C.-L. Cheng,  
 Siu Hung Chien,  D. M. Chipman,  D. L. Crittenden,  H. Dachsel,  
 R. J. Doerksen,  A. D. Dutoi,  L. Fusti-Molnar,  W. A. Goddard III,  
 A. Golubeva-Zadorozhnaya,  S. R. Gwaltney,  G. Hawkins,  A. Heyden,  
 S. Hirata,  G. Kedziora,  F. J. Keil,  C. Kelley,  Jihan Kim,  R. A. King,  
 R. Z. Khaliullin,  P. P. Korambath,  W. Kurlancheek,  A. M. Lee,  M. S. Lee,  
 S. V. Levchenko,  Ching Yeh Lin,  D. Liotard,  R. C. Lochan,  I. Lotan,  
 P. E. Maslen,  N. Nair,  D. P. O'Neill,  D. Neuhauser,  E. Neuscamman,  
 C. M. Oana,  R. Olson,  B. Peters,  R. Peverati,  P. A. Pieniazek,  
 Y. M. Rhee,  J. Ritchie,  M. A. Rohrdanz,  E. Rosta,  N. J. Russ,  
 H. F. Schaefer III,  N. E. Schultz,  N. Shenvi,  A. C. Simmonett,  A. Sodt,  
 D. Stuck,  K. S. Thanthiriwatte,  V. Vanovschi,  Tao Wang,  A. Warshel,  
 C. F. Williams,  Q. Wu,  X. Xu,  W. Zhang

 Please cite Q-Chem as follows:
 Y. Shao et al., Mol. Phys. 113, 184-215 (2015)
 DOI: 10.1080/00268976.2014.952696

 Q-Chem 5.2.1 for Intel X86 EM64T Linux

 Parts of Q-Chem use Armadillo 8.300.2 (Tropical Shenanigans).
 http://arma.sourceforge.net/

 Q-Chem begins on Thu Jan  9 05:18:50 2020  

Host: 
0

     Scratch files written to /scratch/taweetham/qchem8630//
NAlpha2: 178
NElect   178
Mult     1

 Q-Chem warning in module libgen/rem_setup.C, line 2168:

 Setting Thresh to 1e-14


Checking the input file for inconsistencies... 	...done.

--------------------------------------------------------------
User input:
--------------------------------------------------------------
$MOLECULE
0 1
C 
C  1 1.394960
Cl  2 CCl 1 119.528007
C  2 1.386606 1 120.846377 3 178.766605 0
Cl  4 CCl 2 119.698148 1 -179.612229 0
C  4 1.387279 2 120.235871 1 -0.083363 0
Cl  6 CCl 4 120.254637 2 -179.958574 0
C  6 1.387279 4 119.490737 2 0.041992 0
Cl  8 CCl 6 120.064298 4 179.568218 0
C  8 1.386606 6 120.235863 4 0.041336 0
Cl  10 CCl 8 119.614146 6 178.681836 0
C  1 1.488550 2 120.827489 3 1.275929 0
C  12 1.394960 1 120.827496 2 44.635695 0
H  13 CH 12 119.528011 1 1.275194 0
C  13 1.386606 12 120.846392 1 -179.957497 0
H  15 CH 13 119.698155 12 -179.612829 0
C  15 1.387278 13 120.235860 12 -0.083872 0
Cl  17 CCl 15 120.254633 13 -179.958492 0
C  17 1.387279 15 119.490737 13 0.041666 0
H  19 CH 17 120.064293 15 179.568399 0
C  19 1.386606 17 120.235874 15 0.041790 0
H  21 CH 19 119.614152 17 178.681599 0

CH=1.08273
CCl=1.75400
$END

$REM
   JOB_TYPE	OPTIMIZATION
   BASIS	6-311++G**
   METHOD	B3LYP
   SYM_IGNORE	TRUE
   SCF_GUESS_ALWAYS     TRUE
   SYM_IGNORE   TRUE
   S2THRESH     15
   THRESH       15
$END

--------------------------------------------------------------
 ----------------------------------------------------------------
             Standard Nuclear Orientation (Angstroms)
    I     Atom           X                Y                Z
 ----------------------------------------------------------------
    1      C       0.0000000000     0.0000000000     0.0000000000
    2      C       0.0000000000     0.0000000000     1.3949600000
    3      Cl      1.5261815140     0.0000000000     2.2594170471
    4      C      -1.1901880373     0.0256249026     2.1059255403
    5      Cl     -1.1548436435     0.0351778398     3.8595433764
    6      C      -2.4041742747     0.0535064326     1.4351028665
    7      Cl     -3.9099833729     0.0870232313     2.3339530118
    8      C      -2.4180259722     0.0546630380     0.0478935036
    9      Cl     -3.9445745286     0.0782926128    -0.8155919614
   10      C      -1.2274122092     0.0272853135    -0.6622934626
   11      Cl     -1.2645630159    -0.0058824468    -2.4155862839
   12      C       1.2779219872    -0.0284629571    -0.7628147595
   13      C       2.3095886281    -0.8932703637    -0.3971844912
   14      H       2.1704206894    -1.5663256744     0.4394355459
   15      C       3.5004827568    -0.9194878930    -1.1069450245
   16      H       4.2865586447    -1.6026019117    -0.8107285686
   17      C       3.6821124948    -0.0819958503    -2.1978886372
   18      Cl      5.1879324501    -0.1155248115    -3.0967201401
   19      C       2.6636000698     0.7822218600    -2.5724593424
   20      H       2.7980411655     1.4448431951    -3.4181323354
   21      C       1.4736782845     0.8090230106    -1.8610916159
   22      H       0.6936781770     1.5025559907    -2.1490431582
 ----------------------------------------------------------------
 Nuclear Repulsion Energy =        2029.19410524 hartrees
 There are       89 alpha and       89 beta electrons
 Requested basis set is 6-311++G(d,p)
 There are 170 shells and 472 basis functions

 Total QAlloc Memory Limit   2000 MB
 Mega-Array Size       188 MB
 MEM_STATIC part       192 MB
 A cutoff of  1.0D-15 yielded  10816 shell pairs
 There are     91527 function pairs (     98364 Cartesian)
 Smallest overlap matrix eigenvalue = 1.22E-07
 Linear dependence detected in AO basis
 Number of orthogonalized atomic orbitals = 466
 Maximum deviation from orthogonality = 3.086E-10

 Scale SEOQF with 1.000000e-02/1.000000e-01/1.000000e-01

 Standard Electronic Orientation quadrupole field applied
 Nucleus-field energy     =    -0.0000000869 hartrees
 Guess from superposition of atomic densities
 Warning:  Energy on first SCF cycle will be non-variational
 SAD guess density has 178.000000 electrons

 -----------------------------------------------------------------------
  General SCF calculation program by
  Eric Jon Sundstrom, Paul Horn, Yuezhi Mao, Dmitri Zuev, Alec White,
  David Stuck, Shaama M.S., Shane Yost, Joonho Lee, David Small,
  Daniel Levine, Susi Lehtola, Hugh Burton, Evgeny Epifanovsky,
  Bang C. Huynh
 -----------------------------------------------------------------------
 Exchange:     0.2000 Hartree-Fock + 0.0800 Slater + 0.7200 B88
 Correlation:  0.1900 VWN1RPA + 0.8100 LYP
 Using SG-1 standard quadrature grid
 A restricted SCF calculation will be
 performed using DIIS
 SCF converges when DIIS error is below 1.0e-08
 ---------------------------------------
  Cycle       Energy         DIIS error
 ---------------------------------------
    1   -3225.4543854255      2.85e-02  
    2   -3220.9824144404      2.12e-03  
    3   -3220.9139208203      2.56e-03  
    4   -3221.1003262209      6.01e-04  
    5   -3221.1081769033      3.34e-04  
    6   -3221.1112522772      8.05e-05  
    7   -3221.1114135965      1.93e-05  
    8   -3221.1114215400      6.22e-06  
    9   -3221.1114224935      1.90e-06  
   10   -3221.1114225783      6.13e-07  
   11   -3221.1114225870      2.35e-07  
   12   -3221.1114225888      4.91e-08  
   13   -3221.1114225888      2.51e-08  
   14   -3221.1114225890      5.42e-09  Convergence criterion met
 ---------------------------------------
 SCF time:   CPU 714.30s  wall 714.00s 
 SCF   energy in the final basis set =    -3221.1114225890
 Total energy in the final basis set =    -3221.1114225890

 --------------------------------------------------------------

                    Orbital Energies (a.u.)
 --------------------------------------------------------------

 Alpha MOs
 -- Occupied --
********-101.5822-101.5822-101.5817-101.5816-101.5664 -10.2869 -10.2853
-10.2851 -10.2827 -10.2827 -10.2547 -10.2448 -10.2160 -10.2035 -10.2035
-10.2016 -10.2016  -9.4984  -9.4968  -9.4968  -9.4966  -9.4966  -9.4809
 -7.2636  -7.2618  -7.2618  -7.2615  -7.2615  -7.2532  -7.2522  -7.2517
 -7.2517  -7.2515  -7.2515  -7.2508  -7.2506  -7.2506  -7.2505  -7.2455
 -7.2358  -7.2353  -0.9759  -0.9273  -0.9219  -0.9078  -0.8805  -0.8712
 -0.8581  -0.8460  -0.7927  -0.7807  -0.7533  -0.7430  -0.6593  -0.6505
 -0.6336  -0.6135  -0.5649  -0.5537  -0.5250  -0.4987  -0.4940  -0.4850
 -0.4761  -0.4736  -0.4652  -0.4541  -0.4398  -0.4365  -0.4171  -0.4142
 -0.3981  -0.3979  -0.3870  -0.3647  -0.3629  -0.3611  -0.3580  -0.3547
 -0.3426  -0.3357  -0.3318  -0.3274  -0.3133  -0.2909  -0.2808  -0.2742
 -0.2553
 -- Virtual --
 -0.0780  -0.0693  -0.0635  -0.0381  -0.0262  -0.0177  -0.0130  -0.0022
  0.0049   0.0058   0.0069   0.0197   0.0246   0.0295   0.0326   0.0326
  0.0410   0.0468   0.0552   0.0627   0.0628   0.0678   0.0755   0.0758
  0.0799   0.0813   0.0845   0.0865   0.0909   0.0930   0.0970   0.0978
  0.1075   0.1077   0.1143   0.1145   0.1181   0.1220   0.1239   0.1287
  0.1292   0.1327   0.1346   0.1389   0.1409   0.1433   0.1481   0.1522
  0.1524   0.1587   0.1608   0.1689   0.1737   0.1817   0.1821   0.1861
  0.1909   0.1916   0.1955   0.2001   0.2062   0.2074   0.2143   0.2150
  0.2192   0.2235   0.2248   0.2304   0.2327   0.2378   0.2407   0.2450
  0.2532   0.2593   0.2602   0.2641   0.2691   0.2694   0.2756   0.2778
  0.2810   0.2823   0.2824   0.2866   0.2924   0.3038   0.3057   0.3060
  0.3107   0.3217   0.3336   0.3408   0.3414   0.3556   0.3718   0.3873
  0.4152   0.4265   0.4299   0.4302   0.4416   0.4424   0.4439   0.4516
  0.4531   0.4558   0.4618   0.4717   0.4800   0.4845   0.4860   0.4892
  0.4952   0.5005   0.5160   0.5171   0.5338   0.5345   0.5496   0.5535
  0.5599   0.5700   0.5738   0.5809   0.5928   0.5952   0.6001   0.6009
  0.6075   0.6120   0.6149   0.6190   0.6213   0.6379   0.6499   0.6622
  0.6636   0.6742   0.6761   0.6769   0.6975   0.7062   0.7264   0.7365
  0.7479   0.7497   0.7762   0.7931   0.8049   0.8067   0.8136   0.8223
  0.8233   0.8309   0.8376   0.8380   0.8393   0.8459   0.8489   0.8501
  0.8532   0.8558   0.8565   0.8613   0.8714   0.8806   0.8841   0.8906
  0.8980   0.9016   0.9020   0.9074   0.9096   0.9124   0.9158   0.9264
  0.9358   0.9399   0.9421   0.9525   0.9535   0.9650   0.9728   0.9859
  0.9865   1.0035   1.0150   1.0197   1.0285   1.0463   1.0696   1.0875
  1.0916   1.0951   1.1015   1.1206   1.1314   1.1410   1.1861   1.1954
  1.1994   1.2204   1.2347   1.2644   1.2661   1.2727   1.2748   1.2779
  1.2871   1.2907   1.2982   1.3117   1.3390   1.3402   1.3939   1.4129
  1.4505   1.4617   1.4835   1.5105   1.5281   1.5414   1.5430   1.5742
  1.5795   1.6147   1.6336   1.6363   1.6391   1.6727   1.6884   1.7140
  1.7272   1.7501   1.7629   1.7763   1.7910   1.8053   1.8309   1.8310
  1.8575   1.8631   1.8878   1.8987   1.9195   1.9232   1.9287   1.9490
  1.9584   1.9690   1.9868   2.0573   2.0668   2.0750   2.0932   2.1283
  2.1322   2.1666   2.2225   2.2276   2.2386   2.2512   2.2592   2.2793
  2.2836   2.2887   2.2902   2.3062   2.3157   2.3461   2.3559   2.3820
  2.3827   2.4123   2.4227   2.4324   2.4417   2.4423   2.4613   2.4776
  2.4795   2.4954   2.5259   2.5376   2.6105   2.6168   2.6195   2.6359
  2.6361   2.6562   2.6571   2.6731   2.7263   2.7400   2.7413   2.7414
  2.7637   2.7881   2.8112   2.8163   2.8285   2.8554   2.8741   2.9328
  2.9352   2.9610   2.9777   3.0386   3.0760   3.0897   3.1145   3.1222
  3.1295   3.1497   3.1813   3.2237   3.2385   3.2627   3.3513   3.4086
  3.4908   3.4936   3.5124   3.5873   3.6412   3.7161   3.8031   3.8908
  3.9063   3.9828   4.1362   4.1363   4.3881   4.8141   4.8397   9.7171
  9.7749   9.7776   9.7991   9.8152   9.8154  23.2576  23.5857  23.7880
 23.8354  23.9067  23.9595  23.9650  23.9691  24.0232  24.0720  24.0974
 24.1753  25.7635  25.8031  25.8219  25.8631  25.9149  25.9606  26.0835
 26.0942  26.1233  26.1787  26.2608  26.3971  26.4562  26.5486  26.6033
 26.7482  26.7634  27.0537 215.7063 215.7667 215.7731 215.7978 215.8181
215.8204
 --------------------------------------------------------------

          Ground-State Mulliken Net Atomic Charges

     Atom                 Charge (a.u.)
  ----------------------------------------
      1 C                    -1.059119
      2 C                    -1.016144
      3 Cl                    0.708959
      4 C                     0.165941
      5 Cl                    0.610534
      6 C                    -0.226691
      7 Cl                    0.665991
      8 C                     0.170675
      9 Cl                    0.611268
     10 C                    -1.016918
     11 Cl                    0.708805
     12 C                     0.553314
     13 C                    -0.504650
     14 H                     0.176207
     15 C                    -0.663901
     16 H                     0.195347
     17 C                     0.257806
     18 Cl                    0.458742
     19 C                    -0.663160
     20 H                     0.195516
     21 C                    -0.504435
     22 H                     0.175914
  ----------------------------------------
  Sum of atomic charges =     0.000000

 -----------------------------------------------------------------
                    Cartesian Multipole Moments
 -----------------------------------------------------------------
    Charge (ESU x 10^10)
                 0.0000
    Dipole Moment (Debye)
         X       0.1496      Y      -0.0026      Z      -0.0881
       Tot       0.1736
    Quadrupole Moments (Debye-Ang)
        XX    -150.8070     XY      -2.1559     YY    -142.5313
        XZ       3.9231     YZ      -4.0067     ZZ    -146.3708
    Octopole Moments (Debye-Ang^2)
       XXX     -34.6260    XXY     -11.0627    XYY       3.5682
       YYY      -0.2095    XXZ      25.8220    XYZ      -7.0757
       YYZ      -1.5234    XZZ     -12.1339    YZZ      12.2534
       ZZZ       1.5080
    Hexadecapole Moments (Debye-Ang^3)
      XXXX   -6976.0368   XXXY      50.4037   XXYY   -1198.7321
      XYYY      96.2356   YYYY    -299.5969   XXXZ    1360.1136
      XXYZ      -6.1064   XYYZ     418.6692   YYYZ      10.1218
      XXZZ   -1884.8903   XYZZ      59.9575   YYZZ    -751.7790
      XZZZ    1278.3379   YZZZ     -17.4088   ZZZZ   -4130.0647
 -----------------------------------------------------------------
 Calculating analytic gradient of the SCF energy
 Gradient of SCF Energy
            1           2           3           4           5           6
    1  -0.0152022  -0.0078189   0.0068776  -0.0020676   0.0014807   0.0144214
    2   0.0003821   0.0001967  -0.0056415  -0.0001178   0.0000321  -0.0003496
    3   0.0089206  -0.0023531  -0.0082799  -0.0204018   0.0056699  -0.0084068
            7           8           9          10          11          12
    1  -0.0063987   0.0173006  -0.0043662  -0.0015866   0.0106523   0.0024493
    2   0.0001660  -0.0002289   0.0000406  -0.0000029   0.0052366  -0.0003531
    3   0.0037595   0.0115149  -0.0039793   0.0077381  -0.0021460  -0.0013249
           13          14          15          16          17          18
    1   0.0010805  -0.0028983  -0.0065959  -0.0004233   0.0030750   0.0006815
    2   0.0057323   0.0009743   0.0070030   0.0001431   0.0000290  -0.0000052
    3   0.0038477   0.0046241  -0.0023547   0.0003950  -0.0018134  -0.0003792
           19          20          21          22
    1  -0.0015320  -0.0005346  -0.0032036  -0.0053910
    2  -0.0069576  -0.0001015  -0.0054883  -0.0006893
    3   0.0070978   0.0001516  -0.0025071   0.0002270
 Max gradient component =       2.040E-02
 RMS gradient           =       5.987E-03
 Gradient time:  CPU 259.13 s  wall 259.14 s
 Geometry Optimization Parameters
   NAtoms,    NIC,     NZ,  NCons,   NDum,   NFix, NCnnct, MaxDiis
       22     155      22       0       0       0       0       0


** GEOMETRY OPTIMIZATION IN DELOCALIZED INTERNAL COORDINATES **
   Searching for a Minimum

   Optimization Cycle:   1

                       Coordinates (Angstroms)
     ATOM                X               Y               Z
      1  C         0.0000000000    0.0000000000    0.0000000000
      2  C         0.0000000000    0.0000000000    1.3949600000
      3  Cl        1.5261815140    0.0000000000    2.2594170471
      4  C        -1.1901880373    0.0256249026    2.1059255403
      5  Cl       -1.1548436435    0.0351778398    3.8595433764
      6  C        -2.4041742747    0.0535064326    1.4351028665
      7  Cl       -3.9099833729    0.0870232313    2.3339530118
      8  C        -2.4180259722    0.0546630380    0.0478935036
      9  Cl       -3.9445745286    0.0782926128   -0.8155919614
     10  C        -1.2274122092    0.0272853135   -0.6622934626
     11  Cl       -1.2645630159   -0.0058824468   -2.4155862839
     12  C         1.2779219872   -0.0284629571   -0.7628147595
     13  C         2.3095886281   -0.8932703637   -0.3971844912
     14  H         2.1704206894   -1.5663256744    0.4394355459
     15  C         3.5004827568   -0.9194878930   -1.1069450245
     16  H         4.2865586447   -1.6026019117   -0.8107285686
     17  C         3.6821124948   -0.0819958503   -2.1978886372
     18  Cl        5.1879324501   -0.1155248115   -3.0967201401
     19  C         2.6636000698    0.7822218600   -2.5724593424
     20  H         2.7980411655    1.4448431951   -3.4181323354
     21  C         1.4736782845    0.8090230106   -1.8610916159
     22  H         0.6936781770    1.5025559907   -2.1490431582
   Point Group: c1    Number of degrees of freedom:    60


   Energy is  -3221.111422589


 Attempting to generate delocalized internal coordinates
 Initial Hessian constructed with Jon Baker's OPTIMIZE code

 60 Hessian modes will be used to form the next step
  Hessian Eigenvalues:
     0.010693    0.019215    0.019215    0.023207    0.023207    0.023578
     0.023582    0.023676    0.023682    0.023938    0.023939    0.024090
     0.024090    0.024114    0.024114    0.024135    0.024136    0.024142
     0.024143    0.159962    0.159968    0.159995    0.159996    0.220003
     0.229698    0.240002    0.249937    0.249947    0.249991    0.249993
     0.250000    0.250000    0.250000    0.250000    0.250000    0.250000
     0.250000    0.301033    0.301033    0.301033    0.301033    0.301033
     0.301033    0.336089    0.356665    0.356665    0.356665    0.356665
     0.429243    0.429997    0.431523    0.434586    0.467748    0.467850
     0.472150    0.472184    0.478204    0.478204    0.479142    0.479142

 Minimum search - taking simple RFO step
 Searching for Lamda that Minimizes Along All modes
 Value Taken    Lamda =  -0.03235039
 Calculated Step too Large.  Step scaled by  0.421495
 Step Taken.  Stepsize is  0.300000

                             Maximum     Tolerance    Cnvgd?
         Gradient           0.047390      0.000300      NO
         Displacement       0.272349      0.001200      NO
         Energy change     *********      0.000001      NO


 New Cartesian Coordinates Obtained by Inverse Iteration

 Displacement from previous Coordinates is:  1.113793
 ----------------------------------------------------------------
             Standard Nuclear Orientation (Angstroms)
    I     Atom           X                Y                Z
 ----------------------------------------------------------------
    1      C       0.0041865833     0.0005951808    -0.0019672032
    2      C      -0.0091828103     0.0616295548     1.4029465885
    3      Cl      1.4857060644     0.1902770003     2.3089355284
    4      C      -1.2047999328     0.0895142980     2.1147364289
    5      Cl     -1.1754823389     0.1898698805     3.8618008787
    6      C      -2.4218821328     0.0535612532     1.4454706871
    7      Cl     -3.9233930806     0.0859797356     2.3418705992
    8      C      -2.4346527271    -0.0085954423     0.0575717017
    9      Cl     -3.9607618846    -0.0766545730    -0.7964558019
   10      C      -1.2402021702    -0.0328590337    -0.6563506151
   11      Cl     -1.3318285228    -0.1924020683    -2.3994474292
   12      C       1.2901156020    -0.0280427073    -0.7696699344
   13      C       2.2882787826    -0.9629207596    -0.4736102260
   14      H       2.1229929239    -1.6977200974     0.3015710242
   15      C       3.4794534634    -0.9939645943    -1.1852933599
   16      H       4.2324919498    -1.7341581407    -0.9450757206
   17      C       3.6997279831    -0.0828057083    -2.2089128749
   18      Cl      5.2047156882    -0.1171365992    -3.1080904271
   19      C       2.7251469237     0.8556625396    -2.5187011998
   20      H       2.8949758324     1.5748295886    -3.3102651745
   21      C       1.5335786112     0.8785470652    -1.8072939302
   22      H       0.7972469996     1.6334591463    -2.0440184289
 ----------------------------------------------------------------
 Nuclear Repulsion Energy =        2020.90079940 hartrees
 There are       89 alpha and       89 beta electrons
 Applying Cartesian multipole field
    Component          Value
    ---------          -----
     (2,0,0)        1.00000E-12
     (0,2,0)        2.00000E-11
     (0,0,2)       -3.00000E-11
 Nucleus-field energy     =    -0.0000000867 hartrees
 Requested basis set is 6-311++G(d,p)
 There are 170 shells and 472 basis functions
 A cutoff of  1.0D-15 yielded  10778 shell pairs
 There are     91211 function pairs (     98024 Cartesian)
 Smallest overlap matrix eigenvalue = 1.20E-07
 Linear dependence detected in AO basis
 Number of orthogonalized atomic orbitals = 467
 Maximum deviation from orthogonality = 4.683E-10
 Guess from superposition of atomic densities
 Warning:  Energy on first SCF cycle will be non-variational
 SAD guess density has 178.000000 electrons

 -----------------------------------------------------------------------
  General SCF calculation program by
  Eric Jon Sundstrom, Paul Horn, Yuezhi Mao, Dmitri Zuev, Alec White,
  David Stuck, Shaama M.S., Shane Yost, Joonho Lee, David Small,
  Daniel Levine, Susi Lehtola, Hugh Burton, Evgeny Epifanovsky,
  Bang C. Huynh
 -----------------------------------------------------------------------
 Exchange:     0.2000 Hartree-Fock + 0.0800 Slater + 0.7200 B88
 Correlation:  0.1900 VWN1RPA + 0.8100 LYP
 Using SG-1 standard quadrature grid
 A restricted SCF calculation will be
 performed using DIIS
 SCF converges when DIIS error is below 1.0e-08
 ---------------------------------------
  Cycle       Energy         DIIS error
 ---------------------------------------
    1   -3225.3683290025      2.83e-02  
    2   -3220.9957461762      2.07e-03  
    3   -3220.9377746243      2.45e-03  
    4   -3221.1091323991      5.67e-04  
    5   -3221.1159855179      3.25e-04  
    6   -3221.1189368640      7.99e-05  
    7   -3221.1190982429      1.82e-05  
    8   -3221.1191052134      6.52e-06  
    9   -3221.1191062692      2.16e-06  
   10   -3221.1191063795      7.36e-07  
   11   -3221.1191063933      1.96e-07  
   12   -3221.1191063944      3.91e-08  
   13   -3221.1191063946      1.94e-08  
   14   -3221.1191063946      3.56e-09  Convergence criterion met
 ---------------------------------------
 SCF time:   CPU 697.21s  wall 698.00s 
 SCF   energy in the final basis set =    -3221.1191063946
 Total energy in the final basis set =    -3221.1191063946

 --------------------------------------------------------------

                    Orbital Energies (a.u.)
 --------------------------------------------------------------

 Alpha MOs
 -- Occupied --
********-101.5817-101.5816-101.5810-101.5810-101.5666 -10.2865 -10.2845
-10.2844 -10.2837 -10.2837 -10.2556 -10.2480 -10.2194 -10.2057 -10.2057
-10.2033 -10.2033  -9.4982  -9.4962  -9.4961  -9.4959  -9.4958  -9.4811
 -7.2634  -7.2613  -7.2611  -7.2609  -7.2606  -7.2531  -7.2520  -7.2511
 -7.2510  -7.2508  -7.2507  -7.2501  -7.2500  -7.2499  -7.2497  -7.2457
 -7.2360  -7.2356  -0.9737  -0.9269  -0.9198  -0.9081  -0.8786  -0.8711
 -0.8585  -0.8434  -0.7915  -0.7813  -0.7503  -0.7420  -0.6588  -0.6484
 -0.6321  -0.6135  -0.5629  -0.5536  -0.5238  -0.4996  -0.4943  -0.4839
 -0.4747  -0.4712  -0.4650  -0.4533  -0.4404  -0.4360  -0.4162  -0.4138
 -0.3975  -0.3967  -0.3845  -0.3637  -0.3630  -0.3603  -0.3603  -0.3548
 -0.3438  -0.3331  -0.3309  -0.3286  -0.3125  -0.2882  -0.2833  -0.2723
 -0.2577
 -- Virtual --
 -0.0767  -0.0680  -0.0624  -0.0396  -0.0311  -0.0152  -0.0140  -0.0015
  0.0048   0.0050   0.0064   0.0209   0.0252   0.0290   0.0319   0.0321
  0.0416   0.0462   0.0552   0.0615   0.0629   0.0683   0.0751   0.0753
  0.0789   0.0825   0.0829   0.0854   0.0910   0.0939   0.0961   0.0982
  0.1057   0.1084   0.1133   0.1137   0.1157   0.1214   0.1220   0.1264
  0.1296   0.1296   0.1325   0.1374   0.1378   0.1435   0.1461   0.1511
  0.1517   0.1578   0.1614   0.1650   0.1701   0.1803   0.1836   0.1864
  0.1891   0.1911   0.1946   0.1981   0.2021   0.2053   0.2080   0.2144
  0.2169   0.2228   0.2256   0.2266   0.2290   0.2374   0.2426   0.2435
  0.2532   0.2583   0.2601   0.2613   0.2665   0.2694   0.2737   0.2760
  0.2776   0.2820   0.2827   0.2845   0.2878   0.2980   0.2992   0.3042
  0.3074   0.3166   0.3319   0.3325   0.3414   0.3428   0.3564   0.3704
  0.3896   0.4105   0.4289   0.4311   0.4320   0.4417   0.4440   0.4464
  0.4530   0.4541   0.4576   0.4637   0.4722   0.4831   0.4848   0.4910
  0.4913   0.4994   0.5025   0.5069   0.5157   0.5333   0.5409   0.5526
  0.5601   0.5676   0.5695   0.5756   0.5836   0.5878   0.5932   0.6030
  0.6048   0.6080   0.6103   0.6157   0.6165   0.6213   0.6459   0.6528
  0.6572   0.6622   0.6777   0.6780   0.6881   0.6941   0.7010   0.7255
  0.7296   0.7521   0.7528   0.7916   0.7937   0.7961   0.8064   0.8120
  0.8259   0.8325   0.8354   0.8370   0.8384   0.8394   0.8437   0.8504
  0.8515   0.8569   0.8573   0.8574   0.8679   0.8716   0.8795   0.8857
  0.8870   0.8950   0.8996   0.9034   0.9110   0.9111   0.9158   0.9240
  0.9285   0.9341   0.9381   0.9442   0.9548   0.9550   0.9623   0.9631
  0.9704   0.9826   1.0013   1.0125   1.0130   1.0187   1.0441   1.0558
  1.0625   1.0843   1.0964   1.1064   1.1176   1.1257   1.1453   1.1793
  1.1930   1.1955   1.2172   1.2419   1.2591   1.2695   1.2723   1.2747
  1.2757   1.2794   1.2914   1.3019   1.3020   1.3352   1.3487   1.3879
  1.4180   1.4438   1.4574   1.4824   1.5105   1.5203   1.5403   1.5448
  1.5646   1.5774   1.6108   1.6356   1.6374   1.6392   1.6746   1.6877
  1.7036   1.7452   1.7464   1.7538   1.7647   1.7927   1.8031   1.8253
  1.8301   1.8568   1.8650   1.8774   1.8967   1.9162   1.9170   1.9328
  1.9422   1.9527   1.9652   1.9763   2.0544   2.0608   2.0745   2.0880
  2.1254   2.1294   2.1543   2.2192   2.2250   2.2381   2.2490   2.2604
  2.2727   2.2774   2.2860   2.2916   2.3082   2.3120   2.3415   2.3465
  2.3758   2.3876   2.4058   2.4235   2.4305   2.4375   2.4399   2.4600
  2.4717   2.4768   2.4929   2.5268   2.5348   2.6030   2.6065   2.6273
  2.6285   2.6397   2.6484   2.6562   2.6729   2.7266   2.7344   2.7405
  2.7493   2.7628   2.7873   2.7971   2.8027   2.8220   2.8475   2.8707
  2.9201   2.9296   2.9588   2.9769   3.0245   3.0702   3.0821   3.1057
  3.1166   3.1203   3.1435   3.1783   3.2145   3.2221   3.2504   3.3421
  3.4034   3.4873   3.4880   3.5022   3.5814   3.6393   3.7084   3.7970
  3.8863   3.8979   3.9805   4.1305   4.1306   4.3669   4.8009   4.8358
  9.7120   9.7742   9.7768   9.7997   9.8136   9.8196  23.2592  23.5812
 23.7756  23.8253  23.8947  23.9473  23.9493  23.9563  24.0077  24.0548
 24.0901  24.1660  25.7689  25.8023  25.8219  25.8568  25.9093  25.9465
 26.0742  26.0992  26.1367  26.1842  26.2343  26.3687  26.4447  26.5562
 26.5960  26.7428  26.7486  27.0264 215.7006 215.7659 215.7719 215.7988
215.8162 215.8222
 --------------------------------------------------------------

          Ground-State Mulliken Net Atomic Charges

     Atom                 Charge (a.u.)
  ----------------------------------------
      1 C                    -1.082387
      2 C                    -0.971060
      3 Cl                    0.682359
      4 C                     0.125842
      5 Cl                    0.613044
      6 C                    -0.281286
      7 Cl                    0.671913
      8 C                     0.132556
      9 Cl                    0.613508
     10 C                    -0.974158
     11 Cl                    0.683154
     12 C                     0.603340
     13 C                    -0.575168
     14 H                     0.185022
     15 C                    -0.786865
     16 H                     0.193223
     17 C                     0.720649
     18 Cl                    0.426266
     19 C                    -0.784907
     20 H                     0.193424
     21 C                    -0.573762
     22 H                     0.185293
  ----------------------------------------
  Sum of atomic charges =     0.000000

 -----------------------------------------------------------------
                    Cartesian Multipole Moments
 -----------------------------------------------------------------
    Charge (ESU x 10^10)
                 0.0000
    Dipole Moment (Debye)
         X       0.1921      Y      -0.0033      Z      -0.1141
       Tot       0.2234
    Quadrupole Moments (Debye-Ang)
        XX    -150.7502     XY      -2.1194     YY    -141.6772
        XZ       3.4505     YZ      -3.9666     ZZ    -146.8277
    Octopole Moments (Debye-Ang^2)
       XXX     -31.9336    XXY     -10.9303    XYY       7.6031
       YYY      -0.4287    XXZ      22.5405    XYZ      -7.0635
       YYZ      -3.9312    XZZ     -11.0756    YZZ      12.2523
       ZZZ       2.5548
    Hexadecapole Moments (Debye-Ang^3)
      XXXX   -7045.2009   XXXY      15.7202   XXYY   -1206.0241
      XYYY      54.3431   YYYY    -326.0164   XXXZ    1373.8710
      XXYZ     -25.0188   XYYZ     420.6367   YYYZ     -59.7898
      XXZZ   -1893.9465   XYZZ      50.9410   YYZZ    -755.8650
      XZZZ    1305.4333   YZZZ     -74.4826   ZZZZ   -4151.4119
 -----------------------------------------------------------------
 Calculating analytic gradient of the SCF energy
 Gradient of SCF Energy
            1           2           3           4           5           6
    1  -0.0073023  -0.0053274   0.0007061  -0.0014144   0.0018572   0.0105357
    2   0.0002048  -0.0025580  -0.0005345  -0.0006569   0.0004153  -0.0002604
    3   0.0042850   0.0015393   0.0029425  -0.0144197   0.0040649  -0.0061641
            7           8           9          10          11          12
    1  -0.0047611   0.0122458  -0.0027289  -0.0038421  -0.0022647   0.0012910
    2   0.0001177   0.0005099  -0.0004656   0.0026029   0.0007629  -0.0001664
    3   0.0028326   0.0080642  -0.0035381   0.0038344  -0.0021048  -0.0004544
           13          14          15          16          17          18
    1   0.0041692  -0.0007604  -0.0043784  -0.0001140   0.0024654   0.0001372
    2   0.0021704   0.0005982   0.0050919  -0.0001523  -0.0000554   0.0000215
    3   0.0015084  -0.0008992  -0.0013104   0.0002101  -0.0016089  -0.0000825
           19          20          21          22
    1  -0.0011447  -0.0002433   0.0004279   0.0004463
    2  -0.0049204   0.0001368  -0.0021935  -0.0006690
    3   0.0046211  -0.0000056  -0.0044397   0.0011249
 Max gradient component =       1.442E-02
 RMS gradient           =       3.829E-03
 Gradient time:  CPU 251.40 s  wall 251.42 s
 Geometry Optimization Parameters
   NAtoms,    NIC,     NZ,  NCons,   NDum,   NFix, NCnnct, MaxDiis
       22     155      22       0       0       0       0       0

 Cartesian Hessian Update
 Hessian updated using BFGS update


** GEOMETRY OPTIMIZATION IN DELOCALIZED INTERNAL COORDINATES **
   Searching for a Minimum

   Optimization Cycle:   2

                       Coordinates (Angstroms)
     ATOM                X               Y               Z
      1  C         0.0041865833    0.0005951808   -0.0019672032
      2  C        -0.0091828103    0.0616295548    1.4029465885
      3  Cl        1.4857060644    0.1902770003    2.3089355284
      4  C        -1.2047999328    0.0895142980    2.1147364289
      5  Cl       -1.1754823389    0.1898698805    3.8618008787
      6  C        -2.4218821328    0.0535612532    1.4454706871
      7  Cl       -3.9233930806    0.0859797356    2.3418705992
      8  C        -2.4346527271   -0.0085954423    0.0575717017
      9  Cl       -3.9607618846   -0.0766545730   -0.7964558019
     10  C        -1.2402021702   -0.0328590337   -0.6563506151
     11  Cl       -1.3318285228   -0.1924020683   -2.3994474292
     12  C         1.2901156020   -0.0280427073   -0.7696699344
     13  C         2.2882787826   -0.9629207596   -0.4736102260
     14  H         2.1229929239   -1.6977200974    0.3015710242
     15  C         3.4794534634   -0.9939645943   -1.1852933599
     16  H         4.2324919498   -1.7341581407   -0.9450757206
     17  C         3.6997279831   -0.0828057083   -2.2089128749
     18  Cl        5.2047156882   -0.1171365992   -3.1080904271
     19  C         2.7251469237    0.8556625396   -2.5187011998
     20  H         2.8949758324    1.5748295886   -3.3102651745
     21  C         1.5335786112    0.8785470652   -1.8072939302
     22  H         0.7972469996    1.6334591463   -2.0440184289
   Point Group: c1    Number of degrees of freedom:    60


   Energy is  -3221.119106395

 Hessian updated using BFGS update

 50 Hessian modes will be used to form the next step
  Hessian Eigenvalues:
     0.018164    0.019215    0.019218    0.023206    0.023207    0.023560
     0.023676    0.023681    0.023927    0.023938    0.024090    0.024090
     0.024114    0.024114    0.024131    0.024135    0.024142    0.024143
     0.034404    0.159871    0.159969    0.159996    0.160103    0.220003
     0.226673    0.237892    0.245752    0.249947    0.249987    0.249993
     0.249998    0.250000    0.293961    0.300875    0.311639    0.353485
     0.356665    0.370157    0.429241    0.429845    0.434585    0.442555
     0.467748    0.467850    0.471387    0.472687    0.478204    0.478204
     0.479126    0.569795

 Minimum search - taking simple RFO step
 Searching for Lamda that Minimizes Along All modes
 Value Taken    Lamda =  -0.00466780
 Calculated Step too Large.  Step scaled by  0.883515
 Step Taken.  Stepsize is  0.300000

                             Maximum     Tolerance    Cnvgd?
         Gradient           0.013158      0.000300      NO
         Displacement       0.243450      0.001200      NO
         Energy change     -0.007684      0.000001      NO


 New Cartesian Coordinates Obtained by Inverse Iteration

 Displacement from previous Coordinates is:  0.991839
 ----------------------------------------------------------------
             Standard Nuclear Orientation (Angstroms)
    I     Atom           X                Y                Z
 ----------------------------------------------------------------
    1      C       0.0068982386     0.0007552822    -0.0059528461
    2      C      -0.0014939464     0.1319960821     1.3918026097
    3      Cl      1.5150515132     0.3365543923     2.2395155693
    4      C      -1.1993267324     0.1568133012     2.1167120982
    5      Cl     -1.1866252752     0.3307322951     3.8521002722
    6      C      -2.4211668750     0.0544795431     1.4457026624
    7      Cl     -3.9145512408     0.0867364985     2.3396201505
    8      C      -2.4382321326    -0.0755966082     0.0543195077
    9      Cl     -3.9659423562    -0.2168919595    -0.7750619391
   10      C      -1.2324140875    -0.1041296051    -0.6573567725
   11      Cl     -1.2678833329    -0.3506511968    -2.3888285182
   12      C       1.2853720234    -0.0277929527    -0.7701157435
   13      C       2.2366867595    -1.0264470403    -0.5330521879
   14      H       2.0403681177    -1.7984316768     0.2007588979
   15      C       3.4297819150    -1.0612688204    -1.2445165763
   16      H       4.1533255249    -1.8447513020    -1.0577229246
   17      C       3.6861031606    -0.0816418129    -2.1983526817
   18      Cl      5.1922651119    -0.1159707076    -3.0953995955
   19      C       2.7583488639     0.9245482976    -2.4478836026
   20      H       2.9649443532     1.6873877255    -3.1879606140
   21      C       1.5636182399     0.9435593931    -1.7383045247
   22      H       0.8513039648     1.7366763903    -1.9302721305
 ----------------------------------------------------------------
 Nuclear Repulsion Energy =        2021.55729829 hartrees
 There are       89 alpha and       89 beta electrons
 Applying Cartesian multipole field
    Component          Value
    ---------          -----
     (2,0,0)        1.00000E-12
     (0,2,0)        2.00000E-11
     (0,0,2)       -3.00000E-11
 Nucleus-field energy     =    -0.0000000846 hartrees
 Requested basis set is 6-311++G(d,p)
 There are 170 shells and 472 basis functions
 A cutoff of  1.0D-15 yielded  10801 shell pairs
 There are     91422 function pairs (     98253 Cartesian)
 Smallest overlap matrix eigenvalue = 1.13E-07
 Linear dependence detected in AO basis
 Number of orthogonalized atomic orbitals = 467
 Maximum deviation from orthogonality = 3.393E-10
 Guess from superposition of atomic densities
 Warning:  Energy on first SCF cycle will be non-variational
 SAD guess density has 178.000000 electrons

 -----------------------------------------------------------------------
  General SCF calculation program by
  Eric Jon Sundstrom, Paul Horn, Yuezhi Mao, Dmitri Zuev, Alec White,
  David Stuck, Shaama M.S., Shane Yost, Joonho Lee, David Small,
  Daniel Levine, Susi Lehtola, Hugh Burton, Evgeny Epifanovsky,
  Bang C. Huynh
 -----------------------------------------------------------------------
 Exchange:     0.2000 Hartree-Fock + 0.0800 Slater + 0.7200 B88
 Correlation:  0.1900 VWN1RPA + 0.8100 LYP
 Using SG-1 standard quadrature grid
 A restricted SCF calculation will be
 performed using DIIS
 SCF converges when DIIS error is below 1.0e-08
 ---------------------------------------
  Cycle       Energy         DIIS error
 ---------------------------------------
    1   -3225.3450322551      2.82e-02  
    2   -3220.9990585881      2.06e-03  
    3   -3220.9371206727      2.47e-03  
    4   -3221.1097916657      6.20e-04  
    5   -3221.1185823545      3.29e-04  
    6   -3221.1215902861      7.66e-05  
    7   -3221.1217353848      1.84e-05  
    8   -3221.1217424561      6.87e-06  
    9   -3221.1217436480      2.23e-06  
   10   -3221.1217437663      7.55e-07  
   11   -3221.1217437811      1.84e-07  
   12   -3221.1217437819      3.80e-08  
   13   -3221.1217437820      1.91e-08  
   14   -3221.1217437820      3.80e-09  Convergence criterion met
 ---------------------------------------
 SCF time:   CPU 692.20s  wall 692.00s 
 SCF   energy in the final basis set =    -3221.1217437820
 Total energy in the final basis set =    -3221.1217437820

 --------------------------------------------------------------

                    Orbital Energies (a.u.)
 --------------------------------------------------------------

 Alpha MOs
 -- Occupied --
********-101.5825-101.5824-101.5806-101.5805-101.5656 -10.2870 -10.2852
-10.2851 -10.2835 -10.2835 -10.2558 -10.2448 -10.2182 -10.2063 -10.2063
-10.2041 -10.2041  -9.4985  -9.4970  -9.4969  -9.4954  -9.4953  -9.4802
 -7.2636  -7.2621  -7.2619  -7.2604  -7.2601  -7.2534  -7.2523  -7.2519
 -7.2518  -7.2510  -7.2509  -7.2503  -7.2502  -7.2494  -7.2493  -7.2447
 -7.2351  -7.2347  -0.9720  -0.9256  -0.9208  -0.9080  -0.8805  -0.8721
 -0.8586  -0.8411  -0.7904  -0.7815  -0.7480  -0.7398  -0.6571  -0.6474
 -0.6321  -0.6121  -0.5620  -0.5531  -0.5231  -0.5006  -0.4947  -0.4845
 -0.4741  -0.4695  -0.4645  -0.4542  -0.4403  -0.4374  -0.4149  -0.4129
 -0.3982  -0.3944  -0.3847  -0.3644  -0.3623  -0.3597  -0.3592  -0.3559
 -0.3415  -0.3359  -0.3295  -0.3282  -0.3144  -0.2845  -0.2842  -0.2704
 -0.2586
 -- Virtual --
 -0.0734  -0.0663  -0.0613  -0.0402  -0.0352  -0.0143  -0.0130  -0.0007
  0.0043   0.0057   0.0075   0.0212   0.0250   0.0287   0.0313   0.0321
  0.0427   0.0463   0.0555   0.0608   0.0632   0.0681   0.0750   0.0760
  0.0772   0.0823   0.0825   0.0849   0.0908   0.0949   0.0950   0.0980
  0.1042   0.1090   0.1134   0.1141   0.1142   0.1198   0.1234   0.1249
  0.1275   0.1305   0.1335   0.1366   0.1376   0.1438   0.1473   0.1510
  0.1512   0.1566   0.1610   0.1625   0.1672   0.1799   0.1830   0.1863
  0.1885   0.1914   0.1963   0.1969   0.2006   0.2056   0.2077   0.2149
  0.2173   0.2215   0.2272   0.2286   0.2302   0.2363   0.2416   0.2470
  0.2527   0.2557   0.2612   0.2625   0.2674   0.2689   0.2724   0.2743
  0.2781   0.2791   0.2807   0.2837   0.2856   0.2931   0.2967   0.3019
  0.3055   0.3160   0.3315   0.3326   0.3431   0.3438   0.3571   0.3655
  0.3876   0.4111   0.4293   0.4316   0.4321   0.4426   0.4430   0.4463
  0.4518   0.4553   0.4584   0.4653   0.4724   0.4834   0.4850   0.4898
  0.4911   0.5009   0.5034   0.5048   0.5128   0.5332   0.5443   0.5519
  0.5576   0.5684   0.5754   0.5789   0.5833   0.5834   0.5950   0.6014
  0.6018   0.6104   0.6115   0.6188   0.6204   0.6241   0.6408   0.6574
  0.6610   0.6616   0.6773   0.6801   0.6902   0.6910   0.6952   0.7171
  0.7277   0.7492   0.7616   0.7878   0.7891   0.7949   0.8098   0.8115
  0.8282   0.8341   0.8350   0.8378   0.8383   0.8426   0.8436   0.8508
  0.8509   0.8562   0.8578   0.8583   0.8686   0.8706   0.8804   0.8856
  0.8885   0.8936   0.8966   0.9086   0.9090   0.9111   0.9162   0.9184
  0.9266   0.9314   0.9362   0.9455   0.9528   0.9558   0.9650   0.9691
  0.9696   0.9892   1.0009   1.0091   1.0146   1.0162   1.0431   1.0565
  1.0606   1.0835   1.0953   1.1043   1.1168   1.1321   1.1509   1.1794
  1.1905   1.1980   1.2150   1.2502   1.2571   1.2695   1.2731   1.2734
  1.2790   1.2844   1.2923   1.2982   1.2994   1.3365   1.3572   1.3874
  1.4207   1.4415   1.4614   1.4766   1.5155   1.5180   1.5430   1.5451
  1.5629   1.5865   1.6064   1.6351   1.6412   1.6480   1.6716   1.6862
  1.6928   1.7459   1.7485   1.7548   1.7645   1.7890   1.8047   1.8209
  1.8244   1.8524   1.8579   1.8749   1.8941   1.9131   1.9198   1.9429
  1.9432   1.9568   1.9607   1.9768   2.0522   2.0618   2.0783   2.0903
  2.1211   2.1297   2.1542   2.2136   2.2249   2.2360   2.2488   2.2588
  2.2606   2.2730   2.2820   2.2908   2.3108   2.3129   2.3404   2.3440
  2.3750   2.3990   2.4030   2.4173   2.4331   2.4375   2.4458   2.4498
  2.4708   2.4785   2.4928   2.5273   2.5340   2.5998   2.6079   2.6229
  2.6325   2.6419   2.6446   2.6560   2.6788   2.7273   2.7330   2.7380
  2.7400   2.7616   2.7835   2.7872   2.7970   2.8170   2.8456   2.8649
  2.9174   2.9274   2.9630   2.9858   3.0256   3.0662   3.0811   3.1067
  3.1147   3.1207   3.1454   3.1729   3.2145   3.2221   3.2437   3.3392
  3.4049   3.4828   3.4903   3.5020   3.5824   3.6363   3.7114   3.7936
  3.8800   3.9020   3.9789   4.1304   4.1316   4.3451   4.7965   4.8341
  9.7168   9.7747   9.7845   9.8046   9.8096   9.8203  23.2670  23.5858
 23.7705  23.8104  23.8965  23.9220  23.9414  23.9527  23.9843  24.0607
 24.0825  24.1611  25.7690  25.7984  25.8231  25.8514  25.9104  25.9403
 26.0848  26.0911  26.1385  26.1879  26.2238  26.3765  26.4424  26.5503
 26.5878  26.7323  26.7530  27.0384 215.7056 215.7665 215.7806 215.8042
215.8113 215.8223
 --------------------------------------------------------------

          Ground-State Mulliken Net Atomic Charges

     Atom                 Charge (a.u.)
  ----------------------------------------
      1 C                    -0.953620
      2 C                    -1.006760
      3 Cl                    0.663647
      4 C                     0.147616
      5 Cl                    0.609431
      6 C                    -0.367056
      7 Cl                    0.673794
      8 C                     0.154664
      9 Cl                    0.609947
     10 C                    -1.012467
     11 Cl                    0.662147
     12 C                     0.606095
     13 C                    -0.570827
     14 H                     0.190468
     15 C                    -0.744089
     16 H                     0.196706
     17 C                     0.649604
     18 Cl                    0.433109
     19 C                    -0.746397
     20 H                     0.196676
     21 C                    -0.583272
     22 H                     0.190585
  ----------------------------------------
  Sum of atomic charges =     0.000000

 -----------------------------------------------------------------
                    Cartesian Multipole Moments
 -----------------------------------------------------------------
    Charge (ESU x 10^10)
                -0.0000
    Dipole Moment (Debye)
         X       0.1147      Y       0.0005      Z      -0.0683
       Tot       0.1335
    Quadrupole Moments (Debye-Ang)
        XX    -150.8006     XY      -2.0875     YY    -140.9356
        XZ       3.0114     YZ      -3.9428     ZZ    -147.3514
    Octopole Moments (Debye-Ang^2)
       XXX     -37.8307    XXY     -10.2265    XYY       8.8334
       YYY      -0.2743    XXZ      22.8399    XYZ      -6.8804
       YYZ      -4.7623    XZZ     -12.9795    YZZ      11.9235
       ZZZ       6.7185
    Hexadecapole Moments (Debye-Ang^3)
      XXXX   -7021.1014   XXXY     -13.4858   XXYY   -1201.7663
      XYYY      17.2440   YYYY    -365.8324   XXXZ    1379.2033
      XXYZ     -41.8165   XYYZ     419.3349   YYYZ    -119.3302
      XXZZ   -1881.2278   XYZZ      39.9636   YYZZ    -750.2144
      XZZZ    1311.6289   YZZZ    -123.9335   ZZZZ   -4102.3076
 -----------------------------------------------------------------
 Calculating analytic gradient of the SCF energy
 Gradient of SCF Energy
            1           2           3           4           5           6
    1  -0.0004166  -0.0004888   0.0020261  -0.0013809  -0.0014159   0.0024229
    2   0.0000519  -0.0020505  -0.0002863  -0.0005984   0.0002691  -0.0000565
    3   0.0004030  -0.0010332  -0.0010312  -0.0048917   0.0028424  -0.0014538
            7           8           9          10          11          12
    1  -0.0018249   0.0036606  -0.0031389   0.0005571   0.0017699  -0.0021097
    2   0.0000418   0.0005539  -0.0002305   0.0020951   0.0000840   0.0000650
    3   0.0011293   0.0035733  -0.0001070   0.0008603  -0.0013727   0.0013343
           13          14          15          16          17          18
    1   0.0023660   0.0000215  -0.0017942  -0.0000837   0.0020759  -0.0007587
    2   0.0008948  -0.0003391   0.0014003  -0.0003062  -0.0000959   0.0000384
    3   0.0017296  -0.0002686   0.0002075   0.0003923  -0.0012825   0.0004209
           19          20          21          22
    1  -0.0010718  -0.0003980  -0.0002555   0.0002375
    2  -0.0011706   0.0002608  -0.0009760   0.0003551
    3   0.0014692  -0.0000856  -0.0029673   0.0001315
 Max gradient component =       4.892E-03
 RMS gradient           =       1.507E-03
 Gradient time:  CPU 253.01 s  wall 253.04 s
 Geometry Optimization Parameters
   NAtoms,    NIC,     NZ,  NCons,   NDum,   NFix, NCnnct, MaxDiis
       22     155      22       0       0       0       0       0

 Cartesian Hessian Update
 Hessian updated using BFGS update


** GEOMETRY OPTIMIZATION IN DELOCALIZED INTERNAL COORDINATES **
   Searching for a Minimum

   Optimization Cycle:   3

                       Coordinates (Angstroms)
     ATOM                X               Y               Z
      1  C         0.0068982386    0.0007552822   -0.0059528461
      2  C        -0.0014939464    0.1319960821    1.3918026097
      3  Cl        1.5150515132    0.3365543923    2.2395155693
      4  C        -1.1993267324    0.1568133012    2.1167120982
      5  Cl       -1.1866252752    0.3307322951    3.8521002722
      6  C        -2.4211668750    0.0544795431    1.4457026624
      7  Cl       -3.9145512408    0.0867364985    2.3396201505
      8  C        -2.4382321326   -0.0755966082    0.0543195077
      9  Cl       -3.9659423562   -0.2168919595   -0.7750619391
     10  C        -1.2324140875   -0.1041296051   -0.6573567725
     11  Cl       -1.2678833329   -0.3506511968   -2.3888285182
     12  C         1.2853720234   -0.0277929527   -0.7701157435
     13  C         2.2366867595   -1.0264470403   -0.5330521879
     14  H         2.0403681177   -1.7984316768    0.2007588979
     15  C         3.4297819150   -1.0612688204   -1.2445165763
     16  H         4.1533255249   -1.8447513020   -1.0577229246
     17  C         3.6861031606   -0.0816418129   -2.1983526817
     18  Cl        5.1922651119   -0.1159707076   -3.0953995955
     19  C         2.7583488639    0.9245482976   -2.4478836026
     20  H         2.9649443532    1.6873877255   -3.1879606140
     21  C         1.5636182399    0.9435593931   -1.7383045247
     22  H         0.8513039648    1.7366763903   -1.9302721305
   Point Group: c1    Number of degrees of freedom:    60


   Energy is  -3221.121743782

 Hessian updated using BFGS update

 52 Hessian modes will be used to form the next step
  Hessian Eigenvalues:
     0.014123    0.019217    0.019220    0.023206    0.023212    0.023438
     0.023676    0.023695    0.023907    0.023940    0.024090    0.024090
     0.024113    0.024114    0.024124    0.024141    0.024143    0.024144
     0.033343    0.159438    0.159969    0.159996    0.161530    0.218336
     0.220020    0.234319    0.247427    0.249948    0.249991    0.249993
     0.250000    0.262660    0.282951    0.300921    0.301697    0.318466
     0.354656    0.356664    0.356683    0.378956    0.429243    0.430411
     0.434577    0.442784    0.467749    0.467856    0.472613    0.476069
     0.478204    0.478204    0.482777    0.647675

 Minimum search - taking simple RFO step
 Searching for Lamda that Minimizes Along All modes
 Value Taken    Lamda =  -0.00162004
 Step Taken.  Stepsize is  0.275522

                             Maximum     Tolerance    Cnvgd?
         Gradient           0.008240      0.000300      NO
         Displacement       0.204894      0.001200      NO
         Energy change     -0.002637      0.000001      NO


 New Cartesian Coordinates Obtained by Inverse Iteration

 Displacement from previous Coordinates is:  0.827323
 ----------------------------------------------------------------
             Standard Nuclear Orientation (Angstroms)
    I     Atom           X                Y                Z
 ----------------------------------------------------------------
    1      C       0.0077355306    -0.0025933637    -0.0059251347
    2      C      -0.0013640036     0.1963734533     1.3823377971
    3      Cl      1.5147492724     0.4516975703     2.2089010265
    4      C      -1.1958300613     0.2191920064     2.1128700738
    5      Cl     -1.1662903815     0.4607580067     3.8319913228
    6      C      -2.4192413430     0.0548621965     1.4445253899
    7      Cl     -3.9073205063     0.0900777586     2.3343394311
    8      C      -2.4350728532    -0.1384431830     0.0544641476
    9      Cl     -3.9435964105    -0.3399085153    -0.7811800656
   10      C      -1.2255741514    -0.1726507042    -0.6508229687
   11      Cl     -1.2429250384    -0.4663137827    -2.3709985773
   12      C       1.2833736444    -0.0302139620    -0.7697446313
   13      C       2.1914725670    -1.0769442319    -0.5903639780
   14      H       1.9671239182    -1.8715178550     0.1129759528
   15      C       3.3865041606    -1.1122684711    -1.3022865184
   16      H       4.0864488002    -1.9260742389    -1.1656176017
   17      C       3.6749678527    -0.0801428724    -2.1908316186
   18      Cl      5.1838526265    -0.1120054771    -3.0878836719
   19      C       2.7877731056     0.9756006774    -2.3824880810
   20      H       3.0270146288     1.7703344098    -3.0771200008
   21      C       1.5910747703     0.9909813728    -1.6722235894
   22      H       0.8915556795     1.8058647241    -1.8251675934
 ----------------------------------------------------------------
 Nuclear Repulsion Energy =        2023.37958658 hartrees
 There are       89 alpha and       89 beta electrons
 Applying Cartesian multipole field
    Component          Value
    ---------          -----
     (2,0,0)        1.00000E-12
     (0,2,0)        2.00000E-11
     (0,0,2)       -3.00000E-11
 Nucleus-field energy     =    -0.0000000828 hartrees
 Requested basis set is 6-311++G(d,p)
 There are 170 shells and 472 basis functions
 A cutoff of  1.0D-15 yielded  10808 shell pairs
 There are     91474 function pairs (     98297 Cartesian)
 Smallest overlap matrix eigenvalue = 1.13E-07
 Linear dependence detected in AO basis
 Number of orthogonalized atomic orbitals = 467
 Maximum deviation from orthogonality = 2.362E-10
 Guess from superposition of atomic densities
 Warning:  Energy on first SCF cycle will be non-variational
 SAD guess density has 178.000000 electrons

 -----------------------------------------------------------------------
  General SCF calculation program by
  Eric Jon Sundstrom, Paul Horn, Yuezhi Mao, Dmitri Zuev, Alec White,
  David Stuck, Shaama M.S., Shane Yost, Joonho Lee, David Small,
  Daniel Levine, Susi Lehtola, Hugh Burton, Evgeny Epifanovsky,
  Bang C. Huynh
 -----------------------------------------------------------------------
 Exchange:     0.2000 Hartree-Fock + 0.0800 Slater + 0.7200 B88
 Correlation:  0.1900 VWN1RPA + 0.8100 LYP
 Using SG-1 standard quadrature grid
 A restricted SCF calculation will be
 performed using DIIS
 SCF converges when DIIS error is below 1.0e-08
 ---------------------------------------
  Cycle       Energy         DIIS error
 ---------------------------------------
    1   -3225.3592326041      2.82e-02  
    2   -3221.0001012533      2.06e-03  
    3   -3220.9347184918      2.49e-03  
    4   -3221.1091311128      6.64e-04  
    5   -3221.1197215134      3.25e-04  
    6   -3221.1226437543      7.52e-05  
    7   -3221.1227817066      1.89e-05  
    8   -3221.1227890582      7.49e-06  
    9   -3221.1227905287      2.29e-06  
   10   -3221.1227906533      7.63e-07  
   11   -3221.1227906681      1.76e-07  
   12   -3221.1227906689      4.38e-08  
   13   -3221.1227906692      2.34e-08  
   14   -3221.1227906690      4.64e-09  Convergence criterion met
 ---------------------------------------
 SCF time:   CPU 707.65s  wall 710.00s 
 SCF   energy in the final basis set =    -3221.1227906690
 Total energy in the final basis set =    -3221.1227906690

 --------------------------------------------------------------

                    Orbital Energies (a.u.)
 --------------------------------------------------------------

 Alpha MOs
 -- Occupied --
********-101.5829-101.5828-101.5801-101.5800-101.5647 -10.2875 -10.2847
-10.2847 -10.2823 -10.2822 -10.2556 -10.2427 -10.2170 -10.2063 -10.2062
-10.2046 -10.2046  -9.4989  -9.4976  -9.4975  -9.4949  -9.4949  -9.4793
 -7.2639  -7.2627  -7.2624  -7.2599  -7.2596  -7.2538  -7.2527  -7.2525
 -7.2523  -7.2515  -7.2515  -7.2498  -7.2498  -7.2490  -7.2489  -7.2438
 -7.2341  -7.2338  -0.9720  -0.9270  -0.9211  -0.9077  -0.8813  -0.8739
 -0.8585  -0.8402  -0.7894  -0.7814  -0.7472  -0.7384  -0.6562  -0.6468
 -0.6321  -0.6111  -0.5620  -0.5532  -0.5228  -0.5014  -0.4948  -0.4848
 -0.4747  -0.4691  -0.4641  -0.4548  -0.4403  -0.4383  -0.4139  -0.4136
 -0.3986  -0.3929  -0.3847  -0.3649  -0.3613  -0.3593  -0.3588  -0.3565
 -0.3417  -0.3353  -0.3289  -0.3278  -0.3153  -0.2847  -0.2812  -0.2695
 -0.2602
 -- Virtual --
 -0.0701  -0.0647  -0.0596  -0.0407  -0.0383  -0.0145  -0.0110  -0.0001
  0.0041   0.0059   0.0084   0.0216   0.0258   0.0287   0.0309   0.0321
  0.0433   0.0468   0.0559   0.0605   0.0636   0.0678   0.0757   0.0764
  0.0765   0.0818   0.0824   0.0849   0.0901   0.0940   0.0958   0.0977
  0.1033   0.1100   0.1130   0.1142   0.1147   0.1191   0.1236   0.1243
  0.1267   0.1305   0.1349   0.1366   0.1375   0.1441   0.1481   0.1511
  0.1513   0.1565   0.1606   0.1611   0.1655   0.1796   0.1825   0.1859
  0.1886   0.1912   0.1960   0.1973   0.2006   0.2055   0.2083   0.2149
  0.2184   0.2209   0.2296   0.2305   0.2318   0.2353   0.2409   0.2439
  0.2526   0.2545   0.2616   0.2626   0.2682   0.2686   0.2718   0.2731
  0.2764   0.2773   0.2802   0.2850   0.2883   0.2929   0.2971   0.2999
  0.3058   0.3155   0.3259   0.3327   0.3445   0.3448   0.3577   0.3645
  0.3864   0.4134   0.4285   0.4308   0.4335   0.4418   0.4449   0.4469
  0.4517   0.4564   0.4588   0.4650   0.4731   0.4835   0.4851   0.4866
  0.4890   0.4984   0.5055   0.5076   0.5114   0.5343   0.5455   0.5509
  0.5574   0.5688   0.5742   0.5770   0.5826   0.5866   0.5957   0.5994
  0.6018   0.6092   0.6108   0.6232   0.6233   0.6263   0.6388   0.6567
  0.6646   0.6662   0.6762   0.6860   0.6890   0.6943   0.6972   0.7156
  0.7274   0.7472   0.7701   0.7870   0.7874   0.7941   0.8071   0.8110
  0.8293   0.8320   0.8364   0.8379   0.8384   0.8429   0.8446   0.8493
  0.8502   0.8560   0.8589   0.8603   0.8708   0.8720   0.8830   0.8853
  0.8895   0.8917   0.8939   0.9009   0.9115   0.9128   0.9133   0.9228
  0.9268   0.9302   0.9393   0.9465   0.9522   0.9544   0.9671   0.9689
  0.9831   0.9966   1.0024   1.0078   1.0142   1.0222   1.0425   1.0573
  1.0605   1.0837   1.0941   1.0999   1.1183   1.1415   1.1544   1.1800
  1.1928   1.1990   1.2175   1.2561   1.2568   1.2701   1.2745   1.2775
  1.2813   1.2929   1.2936   1.2973   1.2994   1.3324   1.3661   1.3888
  1.4247   1.4309   1.4671   1.4732   1.5119   1.5268   1.5398   1.5505
  1.5598   1.5931   1.6041   1.6369   1.6453   1.6570   1.6707   1.6847
  1.6878   1.7427   1.7434   1.7553   1.7638   1.7864   1.8076   1.8197
  1.8202   1.8446   1.8551   1.8732   1.8932   1.9122   1.9245   1.9422
  1.9534   1.9606   1.9615   1.9801   2.0509   2.0623   2.0848   2.0966
  2.1190   2.1285   2.1540   2.2138   2.2237   2.2352   2.2516   2.2520
  2.2586   2.2685   2.2818   2.2892   2.3101   2.3217   2.3415   2.3431
  2.3755   2.4032   2.4076   2.4175   2.4307   2.4396   2.4457   2.4530
  2.4743   2.4838   2.4940   2.5287   2.5328   2.5974   2.6111   2.6200
  2.6372   2.6418   2.6492   2.6572   2.6852   2.7250   2.7293   2.7339
  2.7385   2.7612   2.7817   2.7876   2.7950   2.8161   2.8458   2.8585
  2.9152   2.9294   2.9659   2.9929   3.0310   3.0640   3.0851   3.1088
  3.1189   3.1268   3.1483   3.1691   3.2168   3.2304   3.2415   3.3357
  3.4090   3.4797   3.4938   3.5039   3.5871   3.6387   3.7174   3.7925
  3.8826   3.9047   3.9784   4.1309   4.1343   4.3294   4.7970   4.8324
  9.7222   9.7752   9.7861   9.8049   9.8126   9.8224  23.2731  23.5887
 23.7649  23.8092  23.8970  23.9198  23.9329  23.9522  23.9798  24.0709
 24.0775  24.1618  25.7679  25.7968  25.8243  25.8511  25.9066  25.9389
 26.0811  26.0958  26.1386  26.1887  26.2354  26.3826  26.4436  26.5487
 26.5819  26.7379  26.7654  27.0581 215.7118 215.7670 215.7819 215.8043
215.8149 215.8247
 --------------------------------------------------------------

          Ground-State Mulliken Net Atomic Charges

     Atom                 Charge (a.u.)
  ----------------------------------------
      1 C                    -0.855821
      2 C                    -1.078058
      3 Cl                    0.666743
      4 C                     0.106438
      5 Cl                    0.608801
      6 C                    -0.298864
      7 Cl                    0.667549
      8 C                     0.117464
      9 Cl                    0.608767
     10 C                    -1.078931
     11 Cl                    0.664946
     12 C                     0.684981
     13 C                    -0.577096
     14 H                     0.191833
     15 C                    -0.743055
     16 H                     0.198942
     17 C                     0.621529
     18 Cl                    0.439243
     19 C                    -0.733947
     20 H                     0.198927
     21 C                    -0.602244
     22 H                     0.191853
  ----------------------------------------
  Sum of atomic charges =     0.000000

 -----------------------------------------------------------------
                    Cartesian Multipole Moments
 -----------------------------------------------------------------
    Charge (ESU x 10^10)
                 0.0000
    Dipole Moment (Debye)
         X       0.0291      Y       0.0001      Z      -0.0192
       Tot       0.0348
    Quadrupole Moments (Debye-Ang)
        XX    -151.0215     XY      -2.0044     YY    -140.3625
        XZ       2.9652     YZ      -3.8045     ZZ    -147.6321
    Octopole Moments (Debye-Ang^2)
       XXX     -42.6925    XXY      -9.6494    XYY       9.5318
       YYY      -0.7094    XXZ      22.5397    XYZ      -6.5291
       YYZ      -5.2246    XZZ     -14.5380    YZZ      11.2846
       ZZZ      10.7468
    Hexadecapole Moments (Debye-Ang^3)
      XXXX   -6989.4400   XXXY     -37.0588   XXYY   -1196.7827
      XYYY     -13.1672   YYYY    -408.8548   XXXZ    1378.0677
      XXYZ     -55.9467   XYYZ     415.4833   YYYZ    -169.3353
      XXZZ   -1867.1933   XYZZ      29.9922   YYZZ    -747.5875
      XZZZ    1315.6194   YZZZ    -165.8676   ZZZZ   -4061.2416
 -----------------------------------------------------------------
 Calculating analytic gradient of the SCF energy
 Gradient of SCF Energy
            1           2           3           4           5           6
    1   0.0019932  -0.0000121   0.0002706   0.0012405   0.0006536  -0.0021786
    2  -0.0001590  -0.0001000  -0.0006416   0.0000476  -0.0000380   0.0000190
    3  -0.0011726  -0.0002818  -0.0010770   0.0011711  -0.0000370   0.0012266
            7           8           9          10          11          12
    1   0.0004429  -0.0004751   0.0003275   0.0002597   0.0012921  -0.0019104
    2   0.0000226  -0.0001473   0.0000642   0.0001786   0.0005625   0.0002388
    3  -0.0003000  -0.0015039  -0.0005084   0.0001318   0.0003471   0.0008060
           13          14          15          16          17          18
    1  -0.0003155  -0.0000587   0.0001816  -0.0000894   0.0008980  -0.0006008
    2   0.0006822  -0.0003118  -0.0008235   0.0000295  -0.0000021   0.0000241
    3   0.0006460   0.0008874   0.0002306   0.0001460  -0.0003454   0.0003336
           19          20          21          22
    1  -0.0001798  -0.0001796  -0.0006747  -0.0008850
    2   0.0007742   0.0000004  -0.0008216   0.0004012
    3  -0.0004318   0.0000101   0.0001292  -0.0004076
 Max gradient component =       2.179E-03
 RMS gradient           =       7.137E-04
 Gradient time:  CPU 257.35 s  wall 257.37 s
 Geometry Optimization Parameters
   NAtoms,    NIC,     NZ,  NCons,   NDum,   NFix, NCnnct, MaxDiis
       22     155      22       0       0       0       0       0

 Cartesian Hessian Update
 Hessian updated using BFGS update


** GEOMETRY OPTIMIZATION IN DELOCALIZED INTERNAL COORDINATES **
   Searching for a Minimum

   Optimization Cycle:   4

                       Coordinates (Angstroms)
     ATOM                X               Y               Z
      1  C         0.0077355306   -0.0025933637   -0.0059251347
      2  C        -0.0013640036    0.1963734533    1.3823377971
      3  Cl        1.5147492724    0.4516975703    2.2089010265
      4  C        -1.1958300613    0.2191920064    2.1128700738
      5  Cl       -1.1662903815    0.4607580067    3.8319913228
      6  C        -2.4192413430    0.0548621965    1.4445253899
      7  Cl       -3.9073205063    0.0900777586    2.3343394311
      8  C        -2.4350728532   -0.1384431830    0.0544641476
      9  Cl       -3.9435964105   -0.3399085153   -0.7811800656
     10  C        -1.2255741514   -0.1726507042   -0.6508229687
     11  Cl       -1.2429250384   -0.4663137827   -2.3709985773
     12  C         1.2833736444   -0.0302139620   -0.7697446313
     13  C         2.1914725670   -1.0769442319   -0.5903639780
     14  H         1.9671239182   -1.8715178550    0.1129759528
     15  C         3.3865041606   -1.1122684711   -1.3022865184
     16  H         4.0864488002   -1.9260742389   -1.1656176017
     17  C         3.6749678527   -0.0801428724   -2.1908316186
     18  Cl        5.1838526265   -0.1120054771   -3.0878836719
     19  C         2.7877731056    0.9756006774   -2.3824880810
     20  H         3.0270146288    1.7703344098   -3.0771200008
     21  C         1.5910747703    0.9909813728   -1.6722235894
     22  H         0.8915556795    1.8058647241   -1.8251675934
   Point Group: c1    Number of degrees of freedom:    60


   Energy is  -3221.122790669

 Hessian updated using BFGS update

 55 Hessian modes will be used to form the next step
  Hessian Eigenvalues:
     0.009087    0.019217    0.019228    0.023209    0.023212    0.023601
     0.023677    0.023696    0.023921    0.024033    0.024090    0.024091
     0.024114    0.024117    0.024130    0.024142    0.024144    0.024318
     0.031424    0.159190    0.159969    0.159996    0.161512    0.219730
     0.220135    0.234819    0.247404    0.249950    0.249993    0.249999
     0.250000    0.250447    0.268920    0.294311    0.300973    0.301430
     0.301986    0.338508    0.354973    0.356665    0.356665    0.356847
     0.374871    0.429243    0.430585    0.434616    0.444762    0.467750
     0.467856    0.472823    0.478194    0.478204    0.478732    0.521944
     0.624118

 Minimum search - taking simple RFO step
 Searching for Lamda that Minimizes Along All modes
 Value Taken    Lamda =  -0.00073995
 Step Taken.  Stepsize is  0.235706

                             Maximum     Tolerance    Cnvgd?
         Gradient           0.006788      0.000300      NO
         Displacement       0.202257      0.001200      NO
         Energy change     -0.001047      0.000001      NO


 New Cartesian Coordinates Obtained by Inverse Iteration

 Displacement from previous Coordinates is:  0.805744
 ----------------------------------------------------------------
             Standard Nuclear Orientation (Angstroms)
    I     Atom           X                Y                Z
 ----------------------------------------------------------------
    1      C       0.0048361993    -0.0004344887    -0.0059288345
    2      C      -0.0053423168     0.2549896211     1.3719030313
    3      Cl      1.5108127166     0.5651317996     2.1770512371
    4      C      -1.1992100224     0.2788168436     2.1036726035
    5      Cl     -1.1796743495     0.5879863420     3.8084963563
    6      C      -2.4162633258     0.0532615660     1.4433491275
    7      Cl     -3.9018413284     0.0826614265     2.3341487229
    8      C      -2.4315824195    -0.1977644133     0.0631660384
    9      Cl     -3.9350913782    -0.4706536197    -0.7538669505
   10      C      -1.2222602138    -0.2275665848    -0.6428918970
   11      Cl     -1.2269323309    -0.5722141561    -2.3525493029
   12      C       1.2842578865    -0.0290507058    -0.7707262513
   13      C       2.1519179048    -1.1157174918    -0.6494600863
   14      H       1.8962879529    -1.9355102349     0.0131661025
   15      C       3.3477234829    -1.1522139172    -1.3615234392
   16      H       4.0207047009    -1.9946949846    -1.2740808401
   17      C       3.6720584541    -0.0815614619    -2.1888002062
   18      Cl      5.1839586733    -0.1152868525    -3.0864385200
   19      C       2.8252484585     1.0146632880    -2.3207370782
   20      H       3.0977134973     1.8370875230    -2.9690792184
   21      C       1.6274480458     1.0315800133    -1.6108136727
   22      H       0.9516615201     1.8731560067    -1.7183058114
 ----------------------------------------------------------------
 Nuclear Repulsion Energy =        2023.69683787 hartrees
 There are       89 alpha and       89 beta electrons
 Applying Cartesian multipole field
    Component          Value
    ---------          -----
     (2,0,0)        1.00000E-12
     (0,2,0)        2.00000E-11
     (0,0,2)       -3.00000E-11
 Nucleus-field energy     =    -0.0000000808 hartrees
 Requested basis set is 6-311++G(d,p)
 There are 170 shells and 472 basis functions
 A cutoff of  1.0D-15 yielded  10813 shell pairs
 There are     91483 function pairs (     98300 Cartesian)
 Smallest overlap matrix eigenvalue = 1.12E-07
 Linear dependence detected in AO basis
 Number of orthogonalized atomic orbitals = 468
 Maximum deviation from orthogonality = 7.255E-10
 Guess from superposition of atomic densities
 Warning:  Energy on first SCF cycle will be non-variational
 SAD guess density has 178.000000 electrons

 -----------------------------------------------------------------------
  General SCF calculation program by
  Eric Jon Sundstrom, Paul Horn, Yuezhi Mao, Dmitri Zuev, Alec White,
  David Stuck, Shaama M.S., Shane Yost, Joonho Lee, David Small,
  Daniel Levine, Susi Lehtola, Hugh Burton, Evgeny Epifanovsky,
  Bang C. Huynh
 -----------------------------------------------------------------------
 Exchange:     0.2000 Hartree-Fock + 0.0800 Slater + 0.7200 B88
 Correlation:  0.1900 VWN1RPA + 0.8100 LYP
 Using SG-1 standard quadrature grid
 A restricted SCF calculation will be
 performed using DIIS
 SCF converges when DIIS error is below 1.0e-08
 ---------------------------------------
  Cycle       Energy         DIIS error
 ---------------------------------------
    1   -3225.3681041554      2.82e-02  
    2   -3221.0008541026      2.06e-03  
    3   -3220.9360591647      2.48e-03  
    4   -3221.1094824858      6.68e-04  
    5   -3221.1203735374      3.22e-04  
    6   -3221.1232428699      7.52e-05  
    7   -3221.1233806735      1.95e-05  
    8   -3221.1233885077      8.01e-06  
    9   -3221.1233902349      2.29e-06  
   10   -3221.1233903580      7.64e-07  
   11   -3221.1233903731      1.69e-07  
   12   -3221.1233903737      4.79e-08  
   13   -3221.1233903738      2.40e-08  
   14   -3221.1233903738      4.58e-09  Convergence criterion met
 ---------------------------------------
 SCF time:   CPU 702.68s  wall 703.00s 
 SCF   energy in the final basis set =    -3221.1233903738
 Total energy in the final basis set =    -3221.1233903738

 --------------------------------------------------------------

                    Orbital Energies (a.u.)
 --------------------------------------------------------------

 Alpha MOs
 -- Occupied --
********-101.5831-101.5830-101.5801-101.5800-101.5642 -10.2871 -10.2844
-10.2843 -10.2820 -10.2820 -10.2553 -10.2420 -10.2169 -10.2062 -10.2061
-10.2048 -10.2047  -9.4987  -9.4978  -9.4977  -9.4949  -9.4948  -9.4788
 -7.2638  -7.2629  -7.2626  -7.2598  -7.2596  -7.2537  -7.2527  -7.2526
 -7.2526  -7.2517  -7.2517  -7.2498  -7.2497  -7.2489  -7.2488  -7.2433
 -7.2336  -7.2333  -0.9724  -0.9273  -0.9213  -0.9075  -0.8819  -0.8742
 -0.8584  -0.8400  -0.7890  -0.7813  -0.7472  -0.7382  -0.6559  -0.6464
 -0.6329  -0.6105  -0.5623  -0.5531  -0.5229  -0.5020  -0.4947  -0.4848
 -0.4751  -0.4691  -0.4638  -0.4550  -0.4400  -0.4388  -0.4138  -0.4135
 -0.3990  -0.3919  -0.3843  -0.3653  -0.3615  -0.3589  -0.3582  -0.3564
 -0.3412  -0.3354  -0.3290  -0.3275  -0.3155  -0.2852  -0.2791  -0.2692
 -0.2622
 -- Virtual --
 -0.0673  -0.0643  -0.0591  -0.0408  -0.0408  -0.0150  -0.0102  -0.0003
  0.0039   0.0055   0.0084   0.0221   0.0262   0.0286   0.0304   0.0317
  0.0431   0.0471   0.0563   0.0600   0.0634   0.0673   0.0759   0.0761
  0.0763   0.0817   0.0820   0.0852   0.0896   0.0930   0.0956   0.0970
  0.1026   0.1107   0.1126   0.1137   0.1145   0.1183   0.1215   0.1239
  0.1240   0.1273   0.1350   0.1365   0.1372   0.1443   0.1486   0.1503
  0.1516   0.1563   0.1597   0.1602   0.1640   0.1790   0.1794   0.1848
  0.1882   0.1888   0.1948   0.1958   0.2012   0.2047   0.2091   0.2146
  0.2193   0.2204   0.2231   0.2307   0.2346   0.2352   0.2366   0.2416
  0.2525   0.2548   0.2604   0.2607   0.2630   0.2689   0.2711   0.2733
  0.2771   0.2779   0.2810   0.2869   0.2904   0.2930   0.2967   0.2985
  0.3074   0.3147   0.3161   0.3173   0.3408   0.3449   0.3467   0.3576
  0.3752   0.3859   0.4158   0.4282   0.4307   0.4374   0.4409   0.4470
  0.4488   0.4556   0.4572   0.4585   0.4652   0.4733   0.4826   0.4852
  0.4854   0.4880   0.5029   0.5053   0.5111   0.5118   0.5374   0.5443
  0.5489   0.5591   0.5699   0.5724   0.5745   0.5817   0.5921   0.5956
  0.5995   0.6064   0.6081   0.6149   0.6214   0.6257   0.6303   0.6426
  0.6563   0.6665   0.6714   0.6720   0.6894   0.6959   0.7003   0.7029
  0.7268   0.7430   0.7465   0.7794   0.7865   0.7891   0.7972   0.8092
  0.8225   0.8303   0.8353   0.8366   0.8370   0.8377   0.8432   0.8459
  0.8502   0.8504   0.8557   0.8574   0.8609   0.8695   0.8743   0.8814
  0.8853   0.8884   0.8889   0.8925   0.9045   0.9114   0.9134   0.9157
  0.9258   0.9328   0.9332   0.9432   0.9486   0.9532   0.9548   0.9679
  0.9762   0.9902   0.9979   1.0046   1.0119   1.0163   1.0292   1.0480
  1.0570   1.0614   1.0819   1.0935   1.1019   1.1192   1.1530   1.1574
  1.1810   1.1943   1.1974   1.2198   1.2564   1.2577   1.2689   1.2751
  1.2813   1.2829   1.2952   1.2968   1.3017   1.3045   1.3334   1.3737
  1.3906   1.4170   1.4272   1.4698   1.4733   1.5112   1.5356   1.5366
  1.5548   1.5622   1.5988   1.6039   1.6384   1.6488   1.6643   1.6703
  1.6847   1.6872   1.7319   1.7422   1.7555   1.7624   1.7847   1.8108
  1.8151   1.8193   1.8376   1.8514   1.8755   1.8940   1.9115   1.9269
  1.9416   1.9555   1.9659   1.9701   1.9805   2.0529   2.0624   2.0904
  2.1032   2.1203   2.1254   2.1527   2.2215   2.2233   2.2337   2.2465
  2.2528   2.2588   2.2662   2.2818   2.2870   2.3097   2.3293   2.3434
  2.3467   2.3732   2.4068   2.4120   2.4166   2.4274   2.4440   2.4442
  2.4563   2.4764   2.4889   2.5016   2.5275   2.5410   2.5916   2.6130
  2.6187   2.6390   2.6466   2.6508   2.6591   2.6915   2.7199   2.7254
  2.7368   2.7499   2.7657   2.7826   2.7899   2.8171   2.8192   2.8469
  2.8525   2.9116   2.9322   2.9656   2.9962   3.0384   3.0649   3.0915
  3.1128   3.1210   3.1295   3.1518   3.1643   3.2222   3.2382   3.2429
  3.3301   3.4166   3.4775   3.4973   3.5057   3.5927   3.6464   3.7235
  3.7973   3.8831   3.9087   3.9783   4.1312   4.1360   4.3189   4.7994
  4.8302   9.7256   9.7752   9.7864   9.8074   9.8188   9.8193  23.2769
 23.5892  23.7664  23.8095  23.8972  23.9193  23.9378  23.9522  23.9814
 24.0763  24.0789  24.1656  25.7677  25.7941  25.8248  25.8513  25.8996
 25.9410  26.0923  26.0941  26.1366  26.1908  26.2525  26.3811  26.4554
 26.5446  26.6147  26.7409  26.7712  27.0775 215.7154 215.7671 215.7822
215.8068 215.8205 215.8233
 --------------------------------------------------------------

          Ground-State Mulliken Net Atomic Charges

     Atom                 Charge (a.u.)
  ----------------------------------------
      1 C                    -0.845707
      2 C                    -1.195929
      3 Cl                    0.664869
      4 C                     0.170905
      5 Cl                    0.609279
      6 C                    -0.183318
      7 Cl                    0.667237
      8 C                     0.173906
      9 Cl                    0.609659
     10 C                    -1.204034
     11 Cl                    0.662678
     12 C                     0.782454
     13 C                    -0.564527
     14 H                     0.203763
     15 C                    -0.889404
     16 H                     0.193537
     17 C                     0.770426
     18 Cl                    0.437650
     19 C                    -0.880182
     20 H                     0.193581
     21 C                    -0.580670
     22 H                     0.203829
  ----------------------------------------
  Sum of atomic charges =     0.000000

 -----------------------------------------------------------------
                    Cartesian Multipole Moments
 -----------------------------------------------------------------
    Charge (ESU x 10^10)
                 0.0000
    Dipole Moment (Debye)
         X      -0.0219      Y       0.0023      Z       0.0119
       Tot       0.0250
    Quadrupole Moments (Debye-Ang)
        XX    -151.2471     XY      -1.8402     YY    -139.8396
        XZ       2.8331     YZ      -3.5831     ZZ    -148.0086
    Octopole Moments (Debye-Ang^2)
       XXX     -45.3138    XXY      -8.6313    XYY      10.6261
       YYY      -0.6127    XXZ      22.1370    XYZ      -6.0996
       YYZ      -5.8993    XZZ     -15.4194    YZZ      10.5041
       ZZZ      13.3508
    Hexadecapole Moments (Debye-Ang^3)
      XXXX   -6985.6938   XXXY     -58.9379   XXYY   -1198.4144
      XYYY     -43.5212   YYYY    -457.9129   XXXZ    1389.3828
      XXYZ     -69.5367   XYYZ     416.5675   YYYZ    -216.2671
      XXZZ   -1858.3855   XYZZ      19.0371   YYZZ    -746.4395
      XZZZ    1330.7696   YZZZ    -205.5543   ZZZZ   -4022.2130
 -----------------------------------------------------------------
 Calculating analytic gradient of the SCF energy
 Gradient of SCF Energy
            1           2           3           4           5           6
    1   0.0008440   0.0000077   0.0002411   0.0006340  -0.0001062  -0.0018740
    2  -0.0000579   0.0002740  -0.0006596   0.0005025  -0.0004100   0.0000480
    3  -0.0004474  -0.0001296  -0.0013281   0.0022879  -0.0014454   0.0011079
            7           8           9          10          11          12
    1   0.0015097  -0.0017258   0.0012630   0.0001068   0.0011482   0.0001624
    2  -0.0000305  -0.0005434   0.0004565  -0.0002177   0.0005392   0.0000196
    3  -0.0008916  -0.0015805   0.0006733   0.0000385   0.0004702  -0.0001698
           13          14          15          16          17          18
    1  -0.0009480  -0.0003415   0.0006897  -0.0000209  -0.0005342   0.0001349
    2   0.0006566   0.0000526  -0.0008146   0.0002604   0.0000325   0.0000103
    3   0.0002071   0.0009795  -0.0001418  -0.0001915   0.0003903  -0.0000561
           19          20          21          22
    1   0.0004006   0.0001394  -0.0007241  -0.0010068
    2   0.0006853  -0.0002144  -0.0006056   0.0000163
    3  -0.0005952   0.0000997   0.0009709  -0.0002484
 Max gradient component =       2.288E-03
 RMS gradient           =       7.524E-04
 Gradient time:  CPU 256.45 s  wall 256.46 s
 Geometry Optimization Parameters
   NAtoms,    NIC,     NZ,  NCons,   NDum,   NFix, NCnnct, MaxDiis
       22     155      22       0       0       0       0       0

 Cartesian Hessian Update
 Hessian updated using BFGS update


** GEOMETRY OPTIMIZATION IN DELOCALIZED INTERNAL COORDINATES **
   Searching for a Minimum

   Optimization Cycle:   5

                       Coordinates (Angstroms)
     ATOM                X               Y               Z
      1  C         0.0048361993   -0.0004344887   -0.0059288345
      2  C        -0.0053423168    0.2549896211    1.3719030313
      3  Cl        1.5108127166    0.5651317996    2.1770512371
      4  C        -1.1992100224    0.2788168436    2.1036726035
      5  Cl       -1.1796743495    0.5879863420    3.8084963563
      6  C        -2.4162633258    0.0532615660    1.4433491275
      7  Cl       -3.9018413284    0.0826614265    2.3341487229
      8  C        -2.4315824195   -0.1977644133    0.0631660384
      9  Cl       -3.9350913782   -0.4706536197   -0.7538669505
     10  C        -1.2222602138   -0.2275665848   -0.6428918970
     11  Cl       -1.2269323309   -0.5722141561   -2.3525493029
     12  C         1.2842578865   -0.0290507058   -0.7707262513
     13  C         2.1519179048   -1.1157174918   -0.6494600863
     14  H         1.8962879529   -1.9355102349    0.0131661025
     15  C         3.3477234829   -1.1522139172   -1.3615234392
     16  H         4.0207047009   -1.9946949846   -1.2740808401
     17  C         3.6720584541   -0.0815614619   -2.1888002062
     18  Cl        5.1839586733   -0.1152868525   -3.0864385200
     19  C         2.8252484585    1.0146632880   -2.3207370782
     20  H         3.0977134973    1.8370875230   -2.9690792184
     21  C         1.6274480458    1.0315800133   -1.6108136727
     22  H         0.9516615201    1.8731560067   -1.7183058114
   Point Group: c1    Number of degrees of freedom:    60


   Energy is  -3221.123390374

 Hessian updated using BFGS update

 57 Hessian modes will be used to form the next step
  Hessian Eigenvalues:
     0.005853    0.019225    0.019236    0.023208    0.023209    0.023665
     0.023677    0.023697    0.023960    0.024030    0.024090    0.024097
     0.024114    0.024119    0.024142    0.024144    0.024159    0.024497
     0.029457    0.159325    0.159970    0.159996    0.163757    0.220005
     0.222907    0.236342    0.247529    0.249932    0.249971    0.249996
     0.250000    0.250000    0.251413    0.269764    0.299433    0.300978
     0.301031    0.301829    0.304029    0.338003    0.356115    0.356664
     0.356695    0.356851    0.374469    0.429239    0.431503    0.434626
     0.445411    0.467749    0.467858    0.474568    0.478183    0.478203
     0.483910    0.496068    0.569343

 Minimum search - taking simple RFO step
 Searching for Lamda that Minimizes Along All modes
 Value Taken    Lamda =  -0.00049456
 Step Taken.  Stepsize is  0.231525

                             Maximum     Tolerance    Cnvgd?
         Gradient           0.005052      0.000300      NO
         Displacement       0.206741      0.001200      NO
         Energy change     -0.000600      0.000001      NO


 New Cartesian Coordinates Obtained by Inverse Iteration

 Displacement from previous Coordinates is:  0.824232
 ----------------------------------------------------------------
             Standard Nuclear Orientation (Angstroms)
    I     Atom           X                Y                Z
 ----------------------------------------------------------------
    1      C       0.0032483812     0.0063882358    -0.0032891642
    2      C      -0.0124362743     0.3133207837     1.3632955049
    3      Cl      1.4962867933     0.6837227185     2.1566189401
    4      C      -1.2073641945     0.3363971972     2.0933587777
    5      Cl     -1.1961133678     0.7181163190     3.7845158615
    6      C      -2.4162370647     0.0493323537     1.4431636831
    7      Cl     -3.9044541498     0.0690076890     2.3352563152
    8      C      -2.4250748237    -0.2562844934     0.0744305468
    9      Cl     -3.9198891918    -0.6142303003    -0.7277267220
   10      C      -1.2155639297    -0.2760562612    -0.6320353994
   11      Cl     -1.2082716668    -0.6722743423    -2.3303980415
   12      C       1.2865751801    -0.0238348027    -0.7686299565
   13      C       2.1124450719    -1.1476669047    -0.7105291357
   14      H       1.8252917227    -1.9954407089    -0.0985073648
   15      C       3.3076093044    -1.1865388567    -1.4232162651
   16      H       3.9489695146    -2.0571867555    -1.3844160094
   17      C       3.6701918200    -0.0854703141    -2.1916647147
   18      Cl      5.1802299240    -0.1263799946    -3.0951724604
   19      C       2.8649884103     1.0465502946    -2.2609397027
   20      H       3.1680861317     1.8930053667    -2.8635407997
   21      C       1.6696184217     1.0698944158    -1.5472528012
   22      H       1.0282957950     1.9422938790    -1.6035699813
 ----------------------------------------------------------------
 Nuclear Repulsion Energy =        2022.67021608 hartrees
 There are       89 alpha and       89 beta electrons
 Applying Cartesian multipole field
    Component          Value
    ---------          -----
     (2,0,0)        1.00000E-12
     (0,2,0)        2.00000E-11
     (0,0,2)       -3.00000E-11
 Nucleus-field energy     =    -0.0000000789 hartrees
 Requested basis set is 6-311++G(d,p)
 There are 170 shells and 472 basis functions
 A cutoff of  1.0D-15 yielded  10815 shell pairs
 There are     91555 function pairs (     98380 Cartesian)
 Smallest overlap matrix eigenvalue = 1.13E-07
 Linear dependence detected in AO basis
 Number of orthogonalized atomic orbitals = 468
 Maximum deviation from orthogonality = 5.249E-10
 Guess from superposition of atomic densities
 Warning:  Energy on first SCF cycle will be non-variational
 SAD guess density has 178.000000 electrons

 -----------------------------------------------------------------------
  General SCF calculation program by
  Eric Jon Sundstrom, Paul Horn, Yuezhi Mao, Dmitri Zuev, Alec White,
  David Stuck, Shaama M.S., Shane Yost, Joonho Lee, David Small,
  Daniel Levine, Susi Lehtola, Hugh Burton, Evgeny Epifanovsky,
  Bang C. Huynh
 -----------------------------------------------------------------------
 Exchange:     0.2000 Hartree-Fock + 0.0800 Slater + 0.7200 B88
 Correlation:  0.1900 VWN1RPA + 0.8100 LYP
 Using SG-1 standard quadrature grid
 A restricted SCF calculation will be
 performed using DIIS
 SCF converges when DIIS error is below 1.0e-08
 ---------------------------------------
  Cycle       Energy         DIIS error
 ---------------------------------------
    1   -3225.3589354368      2.82e-02  
    2   -3221.0014469248      2.05e-03  
    3   -3220.9376218554      2.47e-03  
    4   -3221.1097878950      6.69e-04  
    5   -3221.1207188373      3.20e-04  
    6   -3221.1235656511      7.51e-05  
    7   -3221.1237031095      1.96e-05  
    8   -3221.1237109767      8.17e-06  
    9   -3221.1237127888      2.26e-06  
   10   -3221.1237129086      7.59e-07  
   11   -3221.1237129234      1.69e-07  
   12   -3221.1237129239      5.02e-08  
   13   -3221.1237129242      2.39e-08  
   14   -3221.1237129243      4.52e-09  Convergence criterion met
 ---------------------------------------
 SCF time:   CPU 705.70s  wall 706.00s 
 SCF   energy in the final basis set =    -3221.1237129243
 Total energy in the final basis set =    -3221.1237129243

 --------------------------------------------------------------

                    Orbital Energies (a.u.)
 --------------------------------------------------------------

 Alpha MOs
 -- Occupied --
********-101.5831-101.5830-101.5802-101.5801-101.5640 -10.2873 -10.2845
-10.2844 -10.2821 -10.2821 -10.2552 -10.2419 -10.2172 -10.2061 -10.2060
-10.2049 -10.2048  -9.4986  -9.4978  -9.4977  -9.4949  -9.4949  -9.4786
 -7.2637  -7.2629  -7.2626  -7.2599  -7.2597  -7.2535  -7.2527  -7.2526
 -7.2525  -7.2517  -7.2517  -7.2498  -7.2498  -7.2490  -7.2489  -7.2431
 -7.2334  -7.2331  -0.9723  -0.9272  -0.9209  -0.9074  -0.8818  -0.8738
 -0.8582  -0.8401  -0.7888  -0.7814  -0.7475  -0.7384  -0.6559  -0.6457
 -0.6336  -0.6105  -0.5624  -0.5530  -0.5228  -0.5024  -0.4944  -0.4847
 -0.4751  -0.4690  -0.4636  -0.4550  -0.4397  -0.4389  -0.4137  -0.4132
 -0.3992  -0.3913  -0.3839  -0.3654  -0.3615  -0.3589  -0.3577  -0.3561
 -0.3411  -0.3351  -0.3292  -0.3274  -0.3156  -0.2856  -0.2777  -0.2693
 -0.2639
 -- Virtual --
 -0.0654  -0.0643  -0.0598  -0.0429  -0.0407  -0.0154  -0.0102  -0.0003
  0.0037   0.0052   0.0082   0.0218   0.0265   0.0284   0.0300   0.0313
  0.0428   0.0479   0.0566   0.0597   0.0636   0.0668   0.0758   0.0758
  0.0761   0.0816   0.0819   0.0853   0.0895   0.0921   0.0948   0.0967
  0.1021   0.1112   0.1122   0.1145   0.1148   0.1176   0.1201   0.1231
  0.1234   0.1280   0.1348   0.1365   0.1382   0.1447   0.1487   0.1490
  0.1518   0.1566   0.1584   0.1608   0.1633   0.1783   0.1786   0.1845
  0.1877   0.1886   0.1937   0.1956   0.2024   0.2041   0.2090   0.2143
  0.2189   0.2211   0.2214   0.2317   0.2321   0.2353   0.2402   0.2430
  0.2527   0.2540   0.2579   0.2611   0.2626   0.2678   0.2707   0.2731
  0.2783   0.2810   0.2817   0.2889   0.2913   0.2949   0.2969   0.2976
  0.3105   0.3111   0.3143   0.3210   0.3431   0.3449   0.3516   0.3574
  0.3789   0.3855   0.4200   0.4277   0.4307   0.4349   0.4412   0.4465
  0.4521   0.4567   0.4579   0.4581   0.4654   0.4726   0.4776   0.4854
  0.4871   0.4877   0.5024   0.5053   0.5103   0.5143   0.5412   0.5423
  0.5480   0.5607   0.5707   0.5711   0.5739   0.5805   0.5898   0.5975
  0.6000   0.6073   0.6082   0.6170   0.6182   0.6260   0.6344   0.6468
  0.6559   0.6646   0.6677   0.6751   0.6898   0.6961   0.7059   0.7123
  0.7261   0.7463   0.7521   0.7816   0.7847   0.7901   0.7927   0.8125
  0.8247   0.8310   0.8327   0.8345   0.8369   0.8377   0.8421   0.8487
  0.8509   0.8512   0.8553   0.8576   0.8606   0.8663   0.8739   0.8760
  0.8839   0.8858   0.8861   0.8939   0.9049   0.9092   0.9146   0.9191
  0.9298   0.9344   0.9367   0.9457   0.9474   0.9532   0.9566   0.9662
  0.9809   0.9914   0.9966   1.0038   1.0083   1.0273   1.0306   1.0554
  1.0559   1.0629   1.0777   1.0932   1.1058   1.1180   1.1584   1.1662
  1.1817   1.1930   1.1974   1.2255   1.2566   1.2584   1.2682   1.2747
  1.2817   1.2837   1.2921   1.2964   1.3051   1.3079   1.3360   1.3802
  1.3900   1.4051   1.4288   1.4672   1.4817   1.5115   1.5315   1.5417
  1.5486   1.5678   1.6006   1.6046   1.6399   1.6485   1.6701   1.6705
  1.6843   1.6922   1.7187   1.7408   1.7545   1.7586   1.7832   1.8108
  1.8126   1.8174   1.8328   1.8475   1.8794   1.8947   1.9106   1.9278
  1.9410   1.9557   1.9691   1.9774   1.9812   2.0544   2.0612   2.0979
  2.1082   2.1202   2.1214   2.1511   2.2229   2.2270   2.2322   2.2423
  2.2531   2.2570   2.2680   2.2818   2.2832   2.3092   2.3331   2.3437
  2.3502   2.3701   2.4079   2.4134   2.4155   2.4258   2.4385   2.4444
  2.4550   2.4763   2.4924   2.5027   2.5244   2.5408   2.5845   2.6049
  2.6210   2.6371   2.6515   2.6534   2.6593   2.6981   2.7154   2.7220
  2.7342   2.7536   2.7657   2.7702   2.7855   2.8220   2.8326   2.8462
  2.8551   2.9065   2.9329   2.9636   2.9974   3.0463   3.0656   3.0976
  3.1148   3.1208   3.1319   3.1519   3.1571   3.2227   3.2344   3.2572
  3.3235   3.4235   3.4746   3.5016   3.5058   3.5975   3.6480   3.7282
  3.8005   3.8825   3.9118   3.9779   4.1314   4.1372   4.3114   4.8002
  4.8268   9.7287   9.7758   9.7841   9.8069   9.8148   9.8297  23.2802
 23.5894  23.7671  23.8092  23.8968  23.9187  23.9401  23.9509  23.9819
 24.0765  24.0838  24.1674  25.7670  25.7908  25.8250  25.8526  25.8849
 25.9447  26.0882  26.0982  26.1349  26.1888  26.2721  26.3667  26.4584
 26.5385  26.6169  26.7436  26.7626  27.0867 215.7188 215.7678 215.7794
215.8061 215.8158 215.8358
 --------------------------------------------------------------

          Ground-State Mulliken Net Atomic Charges

     Atom                 Charge (a.u.)
  ----------------------------------------
      1 C                    -0.912946
      2 C                    -1.254974
      3 Cl                    0.646170
      4 C                     0.185449
      5 Cl                    0.617690
      6 C                     0.031418
      7 Cl                    0.667219
      8 C                     0.177228
      9 Cl                    0.618698
     10 C                    -1.250905
     11 Cl                    0.646709
     12 C                     0.815196
     13 C                    -0.603345
     14 H                     0.205250
     15 C                    -0.908711
     16 H                     0.195344
     17 C                     0.765041
     18 Cl                    0.447025
     19 C                    -0.911007
     20 H                     0.195413
     21 C                    -0.578036
     22 H                     0.206074
  ----------------------------------------
  Sum of atomic charges =     0.000000

 -----------------------------------------------------------------
                    Cartesian Multipole Moments
 -----------------------------------------------------------------
    Charge (ESU x 10^10)
                -0.0000
    Dipole Moment (Debye)
         X      -0.0281      Y       0.0062      Z       0.0178
       Tot       0.0338
    Quadrupole Moments (Debye-Ang)
        XX    -151.4850     XY      -1.6090     YY    -139.3537
        XZ       2.7307     YZ      -3.2874     ZZ    -148.3840
    Octopole Moments (Debye-Ang^2)
       XXX     -46.3481    XXY      -7.3440    XYY      11.9012
       YYY      -0.2168    XXZ      21.3605    XYZ      -5.6117
       YYZ      -6.6760    XZZ     -15.6896    YZZ       9.6964
       ZZZ      15.1742
    Hexadecapole Moments (Debye-Ang^3)
      XXXX   -6978.1263   XXXY     -80.0384   XXYY   -1201.4123
      XYYY     -73.9868   YYYY    -516.2621   XXXZ    1403.5209
      XXYZ     -83.3901   XYYZ     419.4907   YYYZ    -263.2047
      XXZZ   -1849.9590   XYZZ       7.5388   YYZZ    -748.5663
      XZZZ    1350.8604   YZZZ    -245.9147   ZZZZ   -3993.2356
 -----------------------------------------------------------------
 Calculating analytic gradient of the SCF energy
 Gradient of SCF Energy
            1           2           3           4           5           6
    1  -0.0010164   0.0000475   0.0001886   0.0002721   0.0001127  -0.0005173
    2   0.0000113   0.0000526  -0.0003168   0.0004055  -0.0002575   0.0000307
    3   0.0003115  -0.0001474  -0.0006503   0.0016234  -0.0009991   0.0003596
            7           8           9          10          11          12
    1   0.0004894  -0.0013341   0.0008100   0.0004486   0.0008348   0.0013634
    2  -0.0000587  -0.0003494   0.0003013  -0.0000534   0.0002914  -0.0002460
    3  -0.0003422  -0.0010691   0.0005516   0.0000132   0.0002496  -0.0007544
           13          14          15          16          17          18
    1  -0.0006765  -0.0002327   0.0004432   0.0000502  -0.0013224   0.0005941
    2   0.0000571   0.0000973  -0.0002374   0.0001014   0.0001104  -0.0000389
    3  -0.0000745   0.0005946   0.0000180  -0.0002458   0.0007215  -0.0003444
           19          20          21          22
    1   0.0003293   0.0002069  -0.0004894  -0.0006019
    2   0.0001609  -0.0001000   0.0001225  -0.0000842
    3  -0.0003638   0.0000558   0.0005997  -0.0001075
 Max gradient component =       1.623E-03
 RMS gradient           =       5.413E-04
 Gradient time:  CPU 254.16 s  wall 254.18 s
 Geometry Optimization Parameters
   NAtoms,    NIC,     NZ,  NCons,   NDum,   NFix, NCnnct, MaxDiis
       22     155      22       0       0       0       0       0

 Cartesian Hessian Update
 Hessian updated using BFGS update


** GEOMETRY OPTIMIZATION IN DELOCALIZED INTERNAL COORDINATES **
   Searching for a Minimum

   Optimization Cycle:   6

                       Coordinates (Angstroms)
     ATOM                X               Y               Z
      1  C         0.0032483812    0.0063882358   -0.0032891642
      2  C        -0.0124362743    0.3133207837    1.3632955049
      3  Cl        1.4962867933    0.6837227185    2.1566189401
      4  C        -1.2073641945    0.3363971972    2.0933587777
      5  Cl       -1.1961133678    0.7181163190    3.7845158615
      6  C        -2.4162370647    0.0493323537    1.4431636831
      7  Cl       -3.9044541498    0.0690076890    2.3352563152
      8  C        -2.4250748237   -0.2562844934    0.0744305468
      9  Cl       -3.9198891918   -0.6142303003   -0.7277267220
     10  C        -1.2155639297   -0.2760562612   -0.6320353994
     11  Cl       -1.2082716668   -0.6722743423   -2.3303980415
     12  C         1.2865751801   -0.0238348027   -0.7686299565
     13  C         2.1124450719   -1.1476669047   -0.7105291357
     14  H         1.8252917227   -1.9954407089   -0.0985073648
     15  C         3.3076093044   -1.1865388567   -1.4232162651
     16  H         3.9489695146   -2.0571867555   -1.3844160094
     17  C         3.6701918200   -0.0854703141   -2.1916647147
     18  Cl        5.1802299240   -0.1263799946   -3.0951724604
     19  C         2.8649884103    1.0465502946   -2.2609397027
     20  H         3.1680861317    1.8930053667   -2.8635407997
     21  C         1.6696184217    1.0698944158   -1.5472528012
     22  H         1.0282957950    1.9422938790   -1.6035699813
   Point Group: c1    Number of degrees of freedom:    60


   Energy is  -3221.123712924

 Hessian updated using BFGS update

 59 Hessian modes will be used to form the next step
  Hessian Eigenvalues:
     0.005009    0.019224    0.019236    0.023196    0.023209    0.023605
     0.023677    0.023697    0.023957    0.023976    0.024091    0.024097
     0.024114    0.024118    0.024142    0.024144    0.024171    0.024331
     0.029014    0.159298    0.159972    0.159995    0.161665    0.220003
     0.222778    0.235777    0.247418    0.249737    0.249966    0.249998
     0.250000    0.250000    0.251149    0.252038    0.264234    0.293013
     0.300911    0.301031    0.301034    0.301885    0.303396    0.341524
     0.354614    0.356664    0.356688    0.356845    0.358792    0.429260
     0.430612    0.433981    0.434627    0.467722    0.468348    0.469844
     0.477806    0.478224    0.478337    0.485755    0.550284

 Minimum search - taking simple RFO step
 Searching for Lamda that Minimizes Along All modes
 Value Taken    Lamda =  -0.00014639
 Step Taken.  Stepsize is  0.118746

                             Maximum     Tolerance    Cnvgd?
         Gradient           0.002874      0.000300      NO
         Displacement       0.103835      0.001200      NO
         Energy change     -0.000323      0.000001      NO


 New Cartesian Coordinates Obtained by Inverse Iteration

 Displacement from previous Coordinates is:  0.416030
 ----------------------------------------------------------------
             Standard Nuclear Orientation (Angstroms)
    I     Atom           X                Y                Z
 ----------------------------------------------------------------
    1      C       0.0029807677     0.0099136311    -0.0029647469
    2      C      -0.0172035115     0.3427880551     1.3578403664
    3      Cl      1.4855805604     0.7433343149     2.1477829166
    4      C      -1.2132022827     0.3645582223     2.0867912403
    5      Cl     -1.2096571056     0.7822450509     3.7714669359
    6      C      -2.4172776888     0.0464931633     1.4442790423
    7      Cl     -3.9061758736     0.0636229702     2.3381949380
    8      C      -2.4216764278    -0.2868914992     0.0829915330
    9      Cl     -3.9121349087    -0.6871661309    -0.7113556656
   10      C      -1.2131863092    -0.3009219418    -0.6252804469
   11      Cl     -1.2084475305    -0.7209882602    -2.3181626383
   12      C       1.2875113056    -0.0206195080    -0.7676583270
   13      C       2.0940260440    -1.1602777905    -0.7421409360
   14      H       1.7910433201    -2.0230526991    -0.1601288149
   15      C       3.2888073185    -1.2011745584    -1.4552999435
   16      H       3.9130712428    -2.0849701840    -1.4382021387
   17      C       3.6727395549    -0.0876063351    -2.1946373292
   18      Cl      5.1803882032    -0.1319116417    -3.1003315034
   19      C       2.8874864600     1.0598383510    -2.2315511775
   20      H       3.2039936207     1.9173795372    -2.8113436807
   21      C       1.6935597850     1.0865287261    -1.5158116969
   22      H       1.0742052631     1.9755440454    -1.5447268163
 ----------------------------------------------------------------
 Nuclear Repulsion Energy =        2021.67065914 hartrees
 There are       89 alpha and       89 beta electrons
 Applying Cartesian multipole field
    Component          Value
    ---------          -----
     (2,0,0)        1.00000E-12
     (0,2,0)        2.00000E-11
     (0,0,2)       -3.00000E-11
 Nucleus-field energy     =    -0.0000000780 hartrees
 Requested basis set is 6-311++G(d,p)
 There are 170 shells and 472 basis functions
 A cutoff of  1.0D-15 yielded  10808 shell pairs
 There are     91440 function pairs (     98251 Cartesian)
 Smallest overlap matrix eigenvalue = 1.14E-07
 Linear dependence detected in AO basis
 Number of orthogonalized atomic orbitals = 468
 Maximum deviation from orthogonality = 5.707E-10
 Guess from superposition of atomic densities
 Warning:  Energy on first SCF cycle will be non-variational
 SAD guess density has 178.000000 electrons

 -----------------------------------------------------------------------
  General SCF calculation program by
  Eric Jon Sundstrom, Paul Horn, Yuezhi Mao, Dmitri Zuev, Alec White,
  David Stuck, Shaama M.S., Shane Yost, Joonho Lee, David Small,
  Daniel Levine, Susi Lehtola, Hugh Burton, Evgeny Epifanovsky,
  Bang C. Huynh
 -----------------------------------------------------------------------
 Exchange:     0.2000 Hartree-Fock + 0.0800 Slater + 0.7200 B88
 Correlation:  0.1900 VWN1RPA + 0.8100 LYP
 Using SG-1 standard quadrature grid
 A restricted SCF calculation will be
 performed using DIIS
 SCF converges when DIIS error is below 1.0e-08
 ---------------------------------------
  Cycle       Energy         DIIS error
 ---------------------------------------
    1   -3225.3515397373      2.82e-02  
    2   -3221.0017570383      2.05e-03  
    3   -3220.9387707423      2.46e-03  
    4   -3221.1100664391      6.64e-04  
    5   -3221.1208037478      3.21e-04  
    6   -3221.1236634676      7.51e-05  
    7   -3221.1238008435      1.95e-05  
    8   -3221.1238085955      8.22e-06  
    9   -3221.1238104349      2.26e-06  
   10   -3221.1238105548      7.54e-07  
   11   -3221.1238105691      1.68e-07  
   12   -3221.1238105697      4.92e-08  
   13   -3221.1238105698      2.38e-08  
   14   -3221.1238105699      4.50e-09  Convergence criterion met
 ---------------------------------------
 SCF time:   CPU 705.72s  wall 706.00s 
 SCF   energy in the final basis set =    -3221.1238105699
 Total energy in the final basis set =    -3221.1238105699

 --------------------------------------------------------------

                    Orbital Energies (a.u.)
 --------------------------------------------------------------

 Alpha MOs
 -- Occupied --
********-101.5830-101.5829-101.5803-101.5802-101.5642 -10.2874 -10.2846
-10.2845 -10.2824 -10.2824 -10.2552 -10.2423 -10.2176 -10.2061 -10.2060
-10.2049 -10.2048  -9.4986  -9.4977  -9.4976  -9.4950  -9.4950  -9.4788
 -7.2636  -7.2628  -7.2625  -7.2600  -7.2598  -7.2535  -7.2525  -7.2524
 -7.2524  -7.2516  -7.2516  -7.2499  -7.2498  -7.2490  -7.2489  -7.2433
 -7.2336  -7.2333  -0.9722  -0.9269  -0.9206  -0.9074  -0.8815  -0.8734
 -0.8582  -0.8401  -0.7890  -0.7813  -0.7475  -0.7386  -0.6560  -0.6453
 -0.6338  -0.6107  -0.5624  -0.5530  -0.5228  -0.5024  -0.4943  -0.4846
 -0.4749  -0.4690  -0.4636  -0.4548  -0.4398  -0.4388  -0.4136  -0.4132
 -0.3992  -0.3913  -0.3837  -0.3652  -0.3616  -0.3590  -0.3574  -0.3560
 -0.3412  -0.3348  -0.3293  -0.3275  -0.3155  -0.2857  -0.2773  -0.2694
 -0.2646
 -- Virtual --
 -0.0648  -0.0644  -0.0604  -0.0438  -0.0406  -0.0155  -0.0104  -0.0003
  0.0036   0.0052   0.0080   0.0217   0.0266   0.0283   0.0298   0.0312
  0.0426   0.0482   0.0565   0.0597   0.0639   0.0665   0.0756   0.0757
  0.0760   0.0816   0.0818   0.0853   0.0896   0.0917   0.0944   0.0966
  0.1018   0.1113   0.1121   0.1147   0.1149   0.1173   0.1196   0.1227
  0.1232   0.1281   0.1346   0.1366   0.1385   0.1452   0.1479   0.1491
  0.1518   0.1567   0.1579   0.1612   0.1629   0.1780   0.1785   0.1843
  0.1874   0.1884   0.1939   0.1956   0.2029   0.2039   0.2087   0.2141
  0.2185   0.2207   0.2215   0.2313   0.2325   0.2351   0.2413   0.2439
  0.2528   0.2535   0.2567   0.2613   0.2626   0.2672   0.2706   0.2730
  0.2787   0.2818   0.2832   0.2896   0.2918   0.2938   0.2956   0.2997
  0.3092   0.3128   0.3138   0.3230   0.3438   0.3447   0.3544   0.3573
  0.3804   0.3854   0.4222   0.4277   0.4307   0.4331   0.4422   0.4459
  0.4532   0.4563   0.4580   0.4596   0.4653   0.4723   0.4757   0.4855
  0.4868   0.4891   0.5022   0.5055   0.5099   0.5153   0.5413   0.5436
  0.5478   0.5612   0.5698   0.5707   0.5755   0.5799   0.5893   0.5983
  0.6002   0.6080   0.6087   0.6146   0.6191   0.6263   0.6365   0.6486
  0.6557   0.6617   0.6684   0.6760   0.6900   0.6957   0.7062   0.7176
  0.7258   0.7463   0.7582   0.7818   0.7841   0.7906   0.7921   0.8161
  0.8265   0.8296   0.8314   0.8350   0.8367   0.8378   0.8414   0.8472
  0.8499   0.8514   0.8541   0.8588   0.8627   0.8654   0.8736   0.8759
  0.8830   0.8844   0.8858   0.8948   0.9045   0.9083   0.9151   0.9203
  0.9337   0.9348   0.9376   0.9452   0.9472   0.9538   0.9577   0.9660
  0.9838   0.9907   0.9947   1.0036   1.0065   1.0295   1.0316   1.0540
  1.0568   1.0645   1.0753   1.0932   1.1085   1.1167   1.1586   1.1712
  1.1824   1.1904   1.1991   1.2306   1.2555   1.2601   1.2681   1.2742
  1.2814   1.2842   1.2904   1.2960   1.3060   1.3098   1.3381   1.3822
  1.3902   1.4008   1.4294   1.4662   1.4873   1.5115   1.5281   1.5428
  1.5458   1.5692   1.6015   1.6050   1.6409   1.6477   1.6710   1.6729
  1.6852   1.6948   1.7140   1.7396   1.7537   1.7573   1.7830   1.8098
  1.8125   1.8160   1.8315   1.8459   1.8813   1.8948   1.9103   1.9274
  1.9410   1.9557   1.9697   1.9787   1.9832   2.0557   2.0601   2.1029
  2.1098   2.1192   2.1200   2.1502   2.2229   2.2294   2.2318   2.2404
  2.2529   2.2561   2.2692   2.2810   2.2816   2.3089   2.3340   2.3439
  2.3515   2.3686   2.4078   2.4127   2.4170   2.4256   2.4351   2.4441
  2.4538   2.4758   2.4934   2.5030   2.5229   2.5416   2.5809   2.6021
  2.6222   2.6359   2.6518   2.6561   2.6599   2.7014   2.7134   2.7201
  2.7326   2.7557   2.7632   2.7663   2.7833   2.8227   2.8322   2.8457
  2.8615   2.9034   2.9327   2.9627   2.9973   3.0496   3.0662   3.0996
  3.1139   3.1207   3.1333   3.1518   3.1534   3.2225   3.2330   3.2649
  3.3209   3.4267   3.4732   3.5038   3.5049   3.5990   3.6490   3.7303
  3.8020   3.8817   3.9137   3.9777   4.1312   4.1372   4.3102   4.8002
  4.8250   9.7294   9.7763   9.7825   9.8065   9.8133   9.8353  23.2816
 23.5897  23.7672  23.8095  23.8969  23.9181  23.9417  23.9500  23.9816
 24.0765  24.0838  24.1672  25.7667  25.7891  25.8249  25.8530  25.8770
 25.9461  26.0863  26.0999  26.1342  26.1878  26.2788  26.3586  26.4593
 26.5359  26.6197  26.7452  26.7566  27.0887 215.7195 215.7685 215.7775
215.8057 215.8140 215.8421
 --------------------------------------------------------------

          Ground-State Mulliken Net Atomic Charges

     Atom                 Charge (a.u.)
  ----------------------------------------
      1 C                    -0.955337
      2 C                    -1.277502
      3 Cl                    0.631300
      4 C                     0.202947
      5 Cl                    0.623723
      6 C                     0.137095
      7 Cl                    0.667304
      8 C                     0.179979
      9 Cl                    0.624494
     10 C                    -1.277825
     11 Cl                    0.633946
     12 C                     0.841169
     13 C                    -0.630964
     14 H                     0.206015
     15 C                    -0.904772
     16 H                     0.196224
     17 C                     0.749413
     18 Cl                    0.451698
     19 C                    -0.912059
     20 H                     0.196322
     21 C                    -0.590548
     22 H                     0.207380
  ----------------------------------------
  Sum of atomic charges =     0.000000

 -----------------------------------------------------------------
                    Cartesian Multipole Moments
 -----------------------------------------------------------------
    Charge (ESU x 10^10)
                -0.0000
    Dipole Moment (Debye)
         X      -0.0103      Y       0.0081      Z       0.0095
       Tot       0.0162
    Quadrupole Moments (Debye-Ang)
        XX    -151.5351     XY      -1.4809     YY    -139.1435
        XZ       2.6365     YZ      -3.1170     ZZ    -148.5456
    Octopole Moments (Debye-Ang^2)
       XXX     -45.6829    XXY      -6.5994    XYY      12.6687
       YYY      -0.0181    XXZ      20.7219    XYZ      -5.3619
       YYZ      -7.1088    XZZ     -15.5533    YZZ       9.2151
       ZZZ      15.6019
    Hexadecapole Moments (Debye-Ang^3)
      XXXX   -6978.4192   XXXY     -90.7428   XXYY   -1204.5865
      XYYY     -88.9832   YYYY    -548.4497   XXXZ    1410.8877
      XXYZ     -90.1794   XYYZ     421.7688   YYYZ    -286.0082
      XXZZ   -1845.6794   XYZZ       1.5533   YYZZ    -750.3868
      XZZZ    1362.1551   YZZZ    -265.9425   ZZZZ   -3979.4584
 -----------------------------------------------------------------
 Calculating analytic gradient of the SCF energy
 Gradient of SCF Energy
            1           2           3           4           5           6
    1  -0.0007414   0.0002101   0.0001538  -0.0002362  -0.0001119   0.0003688
    2   0.0000689   0.0000396  -0.0001716   0.0000728  -0.0000656   0.0000018
    3   0.0003918  -0.0001581  -0.0002656   0.0005482  -0.0002546  -0.0001260
            7           8           9          10          11          12
    1   0.0000057  -0.0005052   0.0002592   0.0002078   0.0000625   0.0008726
    2   0.0000225  -0.0000321   0.0000264  -0.0000842   0.0001424  -0.0001408
    3   0.0001318  -0.0002060   0.0000858  -0.0000713   0.0000274  -0.0003997
           13          14          15          16          17          18
    1  -0.0002784  -0.0000284   0.0002421   0.0000290  -0.0008202   0.0004188
    2  -0.0000172   0.0000719  -0.0000463   0.0000278   0.0000540  -0.0000298
    3   0.0001550   0.0001396  -0.0000630  -0.0001144   0.0004436  -0.0002647
           19          20          21          22
    1   0.0001945   0.0000909  -0.0002462  -0.0001480
    2   0.0000031  -0.0000264   0.0001752  -0.0000923
    3  -0.0001802   0.0000099   0.0001902  -0.0000196
 Max gradient component =       8.726E-04
 RMS gradient           =       2.604E-04
 Gradient time:  CPU 254.43 s  wall 254.44 s
 Geometry Optimization Parameters
   NAtoms,    NIC,     NZ,  NCons,   NDum,   NFix, NCnnct, MaxDiis
       22     155      22       0       0       0       0       0

 Cartesian Hessian Update
 Hessian updated using BFGS update


** GEOMETRY OPTIMIZATION IN DELOCALIZED INTERNAL COORDINATES **
   Searching for a Minimum

   Optimization Cycle:   7

                       Coordinates (Angstroms)
     ATOM                X               Y               Z
      1  C         0.0029807677    0.0099136311   -0.0029647469
      2  C        -0.0172035115    0.3427880551    1.3578403664
      3  Cl        1.4855805604    0.7433343149    2.1477829166
      4  C        -1.2132022827    0.3645582223    2.0867912403
      5  Cl       -1.2096571056    0.7822450509    3.7714669359
      6  C        -2.4172776888    0.0464931633    1.4442790423
      7  Cl       -3.9061758736    0.0636229702    2.3381949380
      8  C        -2.4216764278   -0.2868914992    0.0829915330
      9  Cl       -3.9121349087   -0.6871661309   -0.7113556656
     10  C        -1.2131863092   -0.3009219418   -0.6252804469
     11  Cl       -1.2084475305   -0.7209882602   -2.3181626383
     12  C         1.2875113056   -0.0206195080   -0.7676583270
     13  C         2.0940260440   -1.1602777905   -0.7421409360
     14  H         1.7910433201   -2.0230526991   -0.1601288149
     15  C         3.2888073185   -1.2011745584   -1.4552999435
     16  H         3.9130712428   -2.0849701840   -1.4382021387
     17  C         3.6727395549   -0.0876063351   -2.1946373292
     18  Cl        5.1803882032   -0.1319116417   -3.1003315034
     19  C         2.8874864600    1.0598383510   -2.2315511775
     20  H         3.2039936207    1.9173795372   -2.8113436807
     21  C         1.6935597850    1.0865287261   -1.5158116969
     22  H         1.0742052631    1.9755440454   -1.5447268163
   Point Group: c1    Number of degrees of freedom:    60


   Energy is  -3221.123810570

 Hessian updated using BFGS update

 59 Hessian modes will be used to form the next step
  Hessian Eigenvalues:
     0.003587    0.019230    0.019236    0.023193    0.023223    0.023436
     0.023683    0.023697    0.023907    0.023984    0.024092    0.024098
     0.024113    0.024116    0.024135    0.024143    0.024149    0.024616
     0.028365    0.158934    0.159379    0.159997    0.160106    0.220007
     0.220921    0.229093    0.243722    0.248369    0.249968    0.249998
     0.250000    0.250072    0.250132    0.253098    0.269895    0.290853
     0.300762    0.301032    0.301034    0.301948    0.302053    0.340430
     0.353418    0.356664    0.356670    0.356881    0.360719    0.429235
     0.430685    0.432422    0.434629    0.467123    0.468067    0.470009
     0.477315    0.478280    0.479452    0.491738    0.545200

 Minimum search - taking simple RFO step
 Searching for Lamda that Minimizes Along All modes
 Value Taken    Lamda =  -0.00004311
 Step Taken.  Stepsize is  0.090247

                             Maximum     Tolerance    Cnvgd?
         Gradient           0.000713      0.000300      NO
         Displacement       0.079672      0.001200      NO
         Energy change     -0.000098      0.000001      NO


 New Cartesian Coordinates Obtained by Inverse Iteration

 Displacement from previous Coordinates is:  0.318586
 ----------------------------------------------------------------
             Standard Nuclear Orientation (Angstroms)
    I     Atom           X                Y                Z
 ----------------------------------------------------------------
    1      C       0.0038922316     0.0118066016    -0.0015437480
    2      C      -0.0207196687     0.3649990692     1.3541581992
    3      Cl      1.4761626487     0.7915002204     2.1414334303
    4      C      -1.2173059398     0.3858433242     2.0816788947
    5      Cl     -1.2172162160     0.8295917502     3.7606915821
    6      C      -2.4178925237     0.0450119812     1.4446512619
    7      Cl     -3.9082712670     0.0602367728     2.3366446943
    8      C      -2.4174661806    -0.3095655316     0.0892112492
    9      Cl     -3.9045208185    -0.7376260795    -0.6991002701
   10      C      -1.2089954075    -0.3205591051    -0.6191038453
   11      Cl     -1.1992830259    -0.7625338039    -2.3063809847
   12      C       1.2877451552    -0.0187985900    -0.7662275077
   13      C       2.0785260947    -1.1699380412    -0.7673882694
   14      H       1.7629855044    -2.0429082871    -0.2077619621
   15      C       3.2728771610    -1.2119365621    -1.4809989467
   16      H       3.8840479025    -2.1050297801    -1.4812355923
   17      C       3.6733360569    -0.0888885744    -2.1969539379
   18      Cl      5.1789478074    -0.1345537654    -3.1037215706
   19      C       2.9030258449     1.0693092397    -2.2083745053
   20      H       3.2295655773     1.9349836400    -2.7702899141
   21      C       1.7103200118     1.0977714404    -1.4909574616
   22      H       1.1066708588     1.9979495993    -1.4986796852
 ----------------------------------------------------------------
 Nuclear Repulsion Energy =        2021.44274150 hartrees
 There are       89 alpha and       89 beta electrons
 Applying Cartesian multipole field
    Component          Value
    ---------          -----
     (2,0,0)        1.00000E-12
     (0,2,0)        2.00000E-11
     (0,0,2)       -3.00000E-11
 Nucleus-field energy     =    -0.0000000772 hartrees
 Requested basis set is 6-311++G(d,p)
 There are 170 shells and 472 basis functions
 A cutoff of  1.0D-15 yielded  10812 shell pairs
 There are     91457 function pairs (     98268 Cartesian)
 Smallest overlap matrix eigenvalue = 1.15E-07
 Linear dependence detected in AO basis
 Number of orthogonalized atomic orbitals = 468
 Maximum deviation from orthogonality = 5.094E-10
 Guess from superposition of atomic densities
 Warning:  Energy on first SCF cycle will be non-variational
 SAD guess density has 178.000000 electrons

 -----------------------------------------------------------------------
  General SCF calculation program by
  Eric Jon Sundstrom, Paul Horn, Yuezhi Mao, Dmitri Zuev, Alec White,
  David Stuck, Shaama M.S., Shane Yost, Joonho Lee, David Small,
  Daniel Levine, Susi Lehtola, Hugh Burton, Evgeny Epifanovsky,
  Bang C. Huynh
 -----------------------------------------------------------------------
 Exchange:     0.2000 Hartree-Fock + 0.0800 Slater + 0.7200 B88
 Correlation:  0.1900 VWN1RPA + 0.8100 LYP
 Using SG-1 standard quadrature grid
 A restricted SCF calculation will be
 performed using DIIS
 SCF converges when DIIS error is below 1.0e-08
 ---------------------------------------
  Cycle       Energy         DIIS error
 ---------------------------------------
    1   -3225.3514001734      2.82e-02  
    2   -3221.0016829733      2.05e-03  
    3   -3220.9385227290      2.46e-03  
    4   -3221.1100744776      6.65e-04  
    5   -3221.1208201930      3.21e-04  
    6   -3221.1236890638      7.50e-05  
    7   -3221.1238260632      1.94e-05  
    8   -3221.1238337570      8.25e-06  
    9   -3221.1238356129      2.26e-06  
   10   -3221.1238357322      7.52e-07  
   11   -3221.1238357464      1.68e-07  
   12   -3221.1238357473      4.89e-08  
   13   -3221.1238357473      2.38e-08  
   14   -3221.1238357475      4.47e-09  Convergence criterion met
 ---------------------------------------
 SCF time:   CPU 702.16s  wall 703.00s 
 SCF   energy in the final basis set =    -3221.1238357475
 Total energy in the final basis set =    -3221.1238357475

 --------------------------------------------------------------

                    Orbital Energies (a.u.)
 --------------------------------------------------------------

 Alpha MOs
 -- Occupied --
********-101.5829-101.5828-101.5803-101.5802-101.5643 -10.2874 -10.2846
-10.2845 -10.2824 -10.2824 -10.2552 -10.2424 -10.2176 -10.2061 -10.2060
-10.2048 -10.2047  -9.4986  -9.4976  -9.4975  -9.4950  -9.4949  -9.4789
 -7.2637  -7.2627  -7.2624  -7.2600  -7.2598  -7.2535  -7.2525  -7.2524
 -7.2523  -7.2515  -7.2515  -7.2499  -7.2498  -7.2490  -7.2489  -7.2435
 -7.2337  -7.2335  -0.9722  -0.9268  -0.9206  -0.9075  -0.8813  -0.8733
 -0.8584  -0.8402  -0.7891  -0.7812  -0.7475  -0.7387  -0.6562  -0.6450
 -0.6339  -0.6108  -0.5624  -0.5530  -0.5229  -0.5025  -0.4943  -0.4845
 -0.4748  -0.4690  -0.4637  -0.4546  -0.4400  -0.4387  -0.4135  -0.4132
 -0.3993  -0.3914  -0.3835  -0.3651  -0.3616  -0.3591  -0.3573  -0.3560
 -0.3413  -0.3347  -0.3294  -0.3275  -0.3154  -0.2856  -0.2771  -0.2695
 -0.2649
 -- Virtual --
 -0.0646  -0.0644  -0.0606  -0.0443  -0.0404  -0.0155  -0.0105  -0.0003
  0.0035   0.0054   0.0079   0.0216   0.0267   0.0283   0.0298   0.0311
  0.0426   0.0483   0.0566   0.0597   0.0641   0.0663   0.0756   0.0756
  0.0760   0.0816   0.0818   0.0853   0.0898   0.0915   0.0942   0.0966
  0.1017   0.1113   0.1121   0.1148   0.1151   0.1172   0.1194   0.1226
  0.1231   0.1283   0.1345   0.1366   0.1386   0.1457   0.1473   0.1492
  0.1518   0.1568   0.1577   0.1615   0.1628   0.1779   0.1785   0.1843
  0.1873   0.1885   0.1939   0.1955   0.2033   0.2040   0.2085   0.2140
  0.2184   0.2204   0.2216   0.2309   0.2331   0.2350   0.2419   0.2445
  0.2527   0.2533   0.2561   0.2613   0.2626   0.2670   0.2705   0.2730
  0.2790   0.2820   0.2849   0.2895   0.2921   0.2933   0.2947   0.3007
  0.3087   0.3134   0.3136   0.3242   0.3444   0.3447   0.3561   0.3572
  0.3810   0.3853   0.4239   0.4277   0.4307   0.4318   0.4429   0.4458
  0.4537   0.4560   0.4580   0.4608   0.4653   0.4721   0.4746   0.4856
  0.4865   0.4899   0.5021   0.5057   0.5097   0.5159   0.5410   0.5449
  0.5478   0.5613   0.5693   0.5705   0.5765   0.5797   0.5891   0.5989
  0.6004   0.6085   0.6094   0.6132   0.6197   0.6264   0.6380   0.6499
  0.6553   0.6600   0.6687   0.6767   0.6902   0.6955   0.7064   0.7204
  0.7256   0.7463   0.7621   0.7820   0.7837   0.7905   0.7923   0.8189
  0.8266   0.8281   0.8312   0.8364   0.8365   0.8379   0.8411   0.8440
  0.8500   0.8520   0.8534   0.8586   0.8643   0.8652   0.8730   0.8778
  0.8824   0.8832   0.8858   0.8954   0.9042   0.9078   0.9153   0.9209
  0.9348   0.9376   0.9381   0.9441   0.9473   0.9545   0.9584   0.9662
  0.9863   0.9909   0.9929   1.0037   1.0055   1.0297   1.0333   1.0532
  1.0565   1.0660   1.0742   1.0933   1.1100   1.1157   1.1587   1.1738
  1.1831   1.1887   1.2003   1.2341   1.2550   1.2616   1.2681   1.2740
  1.2812   1.2845   1.2897   1.2958   1.3068   1.3108   1.3398   1.3835
  1.3905   1.3988   1.4300   1.4659   1.4910   1.5115   1.5260   1.5430
  1.5446   1.5702   1.6025   1.6054   1.6415   1.6475   1.6714   1.6747
  1.6859   1.6966   1.7117   1.7391   1.7530   1.7572   1.7831   1.8095
  1.8122   1.8155   1.8311   1.8452   1.8828   1.8948   1.9106   1.9272
  1.9411   1.9558   1.9704   1.9792   1.9846   2.0570   2.0591   2.1066
  2.1109   2.1180   2.1201   2.1499   2.2228   2.2303   2.2322   2.2395
  2.2529   2.2555   2.2699   2.2797   2.2816   2.3088   2.3347   2.3441
  2.3525   2.3680   2.4078   2.4122   2.4184   2.4255   2.4331   2.4443
  2.4533   2.4758   2.4942   2.5033   2.5223   2.5424   2.5800   2.6008
  2.6230   2.6354   2.6520   2.6573   2.6608   2.7040   2.7122   2.7189
  2.7317   2.7570   2.7594   2.7667   2.7820   2.8231   2.8311   2.8456
  2.8658   2.9018   2.9327   2.9627   2.9977   3.0520   3.0665   3.1009
  3.1136   3.1211   3.1345   3.1514   3.1525   3.2228   3.2326   3.2701
  3.3197   3.4289   3.4725   3.5044   3.5058   3.5999   3.6502   3.7319
  3.8033   3.8815   3.9155   3.9775   4.1310   4.1374   4.3099   4.8004
  4.8242   9.7300   9.7769   9.7817   9.8063   9.8127   9.8390  23.2827
 23.5901  23.7674  23.8101  23.8977  23.9185  23.9423  23.9496  23.9819
 24.0767  24.0843  24.1675  25.7665  25.7882  25.8249  25.8533  25.8725
 25.9470  26.0855  26.1009  26.1340  26.1872  26.2831  26.3544  26.4602
 26.5348  26.6220  26.7465  26.7536  27.0903 215.7202 215.7691 215.7766
215.8054 215.8132 215.8462
 --------------------------------------------------------------

          Ground-State Mulliken Net Atomic Charges

     Atom                 Charge (a.u.)
  ----------------------------------------
      1 C                    -0.981223
      2 C                    -1.292658
      3 Cl                    0.622852
      4 C                     0.210010
      5 Cl                    0.626850
      6 C                     0.200710
      7 Cl                    0.667538
      8 C                     0.188366
      9 Cl                    0.627711
     10 C                    -1.287188
     11 Cl                    0.625282
     12 C                     0.849924
     13 C                    -0.649790
     14 H                     0.206410
     15 C                    -0.900629
     16 H                     0.196828
     17 C                     0.736350
     18 Cl                    0.454726
     19 C                    -0.911060
     20 H                     0.196898
     21 C                    -0.595947
     22 H                     0.208039
  ----------------------------------------
  Sum of atomic charges =     0.000000

 -----------------------------------------------------------------
                    Cartesian Multipole Moments
 -----------------------------------------------------------------
    Charge (ESU x 10^10)
                -0.0000
    Dipole Moment (Debye)
         X      -0.0007      Y       0.0088      Z       0.0041
       Tot       0.0097
    Quadrupole Moments (Debye-Ang)
        XX    -151.5336     XY      -1.3841     YY    -138.9967
        XZ       2.5508     YZ      -2.9776     ZZ    -148.6551
    Octopole Moments (Debye-Ang^2)
       XXX     -45.6039    XXY      -6.0361    XYY      13.1096
       YYY       0.0138    XXZ      20.2504    XYZ      -5.0825
       YYZ      -7.4060    XZZ     -15.4227    YZZ       8.7582
       ZZZ      15.9093
    Hexadecapole Moments (Debye-Ang^3)
      XXXX   -6970.4945   XXXY     -98.4108   XXYY   -1206.3664
      XYYY     -99.7592   YYYY    -574.6052   XXXZ    1415.4588
      XXYZ     -95.4676   XYYZ     423.3876   YYYZ    -303.2572
      XXZZ   -1841.1203   XYZZ      -2.9911   YYZZ    -751.5417
      XZZZ    1370.2432   YZZZ    -281.3029   ZZZZ   -3966.4239
 -----------------------------------------------------------------
 Calculating analytic gradient of the SCF energy
 Gradient of SCF Energy
            1           2           3           4           5           6
    1  -0.0004150   0.0000914  -0.0000439  -0.0001345   0.0001485   0.0004046
    2  -0.0000097  -0.0000861  -0.0000195  -0.0000735   0.0000741  -0.0000199
    3   0.0001228  -0.0000300   0.0000311  -0.0001032   0.0000682  -0.0002907
            7           8           9          10          11          12
    1  -0.0002627  -0.0000069  -0.0001280   0.0001990   0.0001341   0.0002033
    2  -0.0000272   0.0000976  -0.0000595   0.0000824   0.0000819  -0.0000260
    3   0.0000391   0.0002916   0.0000804  -0.0000604   0.0000220  -0.0001092
           13          14          15          16          17          18
    1  -0.0001343   0.0000266   0.0000663  -0.0000109  -0.0002087   0.0001160
    2   0.0000313   0.0000057   0.0000762   0.0000029   0.0000087  -0.0000109
    3   0.0000716  -0.0000328  -0.0000658   0.0000006   0.0001178  -0.0001024
           19          20          21          22
    1   0.0000737  -0.0000129  -0.0001365   0.0000308
    2  -0.0000719   0.0000044  -0.0000512  -0.0000099
    3  -0.0000184   0.0000010  -0.0000560   0.0000227
 Max gradient component =       4.150E-04
 RMS gradient           =       1.233E-04
 Gradient time:  CPU 255.72 s  wall 255.74 s
 Geometry Optimization Parameters
   NAtoms,    NIC,     NZ,  NCons,   NDum,   NFix, NCnnct, MaxDiis
       22     155      22       0       0       0       0       0

 Cartesian Hessian Update
 Hessian updated using BFGS update


** GEOMETRY OPTIMIZATION IN DELOCALIZED INTERNAL COORDINATES **
   Searching for a Minimum

   Optimization Cycle:   8

                       Coordinates (Angstroms)
     ATOM                X               Y               Z
      1  C         0.0038922316    0.0118066016   -0.0015437480
      2  C        -0.0207196687    0.3649990692    1.3541581992
      3  Cl        1.4761626487    0.7915002204    2.1414334303
      4  C        -1.2173059398    0.3858433242    2.0816788947
      5  Cl       -1.2172162160    0.8295917502    3.7606915821
      6  C        -2.4178925237    0.0450119812    1.4446512619
      7  Cl       -3.9082712670    0.0602367728    2.3366446943
      8  C        -2.4174661806   -0.3095655316    0.0892112492
      9  Cl       -3.9045208185   -0.7376260795   -0.6991002701
     10  C        -1.2089954075   -0.3205591051   -0.6191038453
     11  Cl       -1.1992830259   -0.7625338039   -2.3063809847
     12  C         1.2877451552   -0.0187985900   -0.7662275077
     13  C         2.0785260947   -1.1699380412   -0.7673882694
     14  H         1.7629855044   -2.0429082871   -0.2077619621
     15  C         3.2728771610   -1.2119365621   -1.4809989467
     16  H         3.8840479025   -2.1050297801   -1.4812355923
     17  C         3.6733360569   -0.0888885744   -2.1969539379
     18  Cl        5.1789478074   -0.1345537654   -3.1037215706
     19  C         2.9030258449    1.0693092397   -2.2083745053
     20  H         3.2295655773    1.9349836400   -2.7702899141
     21  C         1.7103200118    1.0977714404   -1.4909574616
     22  H         1.1066708588    1.9979495993   -1.4986796852
   Point Group: c1    Number of degrees of freedom:    60


   Energy is  -3221.123835748

 Hessian updated using BFGS update

 60 Hessian modes will be used to form the next step
  Hessian Eigenvalues:
     0.002603    0.019229    0.019281    0.023160    0.023252    0.023342
     0.023692    0.023708    0.023907    0.024049    0.024091    0.024097
     0.024108    0.024116    0.024129    0.024144    0.024165    0.024856
     0.028224    0.159354    0.159505    0.159996    0.160588    0.219987
     0.222861    0.228110    0.241102    0.248091    0.249969    0.249999
     0.250000    0.250000    0.250017    0.250301    0.256887    0.286576
     0.296575    0.300354    0.301032    0.301043    0.301287    0.307249
     0.341052    0.353618    0.356665    0.356675    0.356884    0.361021
     0.428544    0.429363    0.431973    0.434636    0.467530    0.469165
     0.470099    0.477810    0.478317    0.484917    0.491487    0.543484

 Minimum search - taking simple RFO step
 Searching for Lamda that Minimizes Along All modes
 Value Taken    Lamda =  -0.00000812
 Step Taken.  Stepsize is  0.043273

                             Maximum     Tolerance    Cnvgd?
         Gradient           0.000632      0.000300      NO
         Displacement       0.036346      0.001200      NO
         Energy change     -0.000025      0.000001      NO


 New Cartesian Coordinates Obtained by Inverse Iteration

 Displacement from previous Coordinates is:  0.145428
 ----------------------------------------------------------------
             Standard Nuclear Orientation (Angstroms)
    I     Atom           X                Y                Z
 ----------------------------------------------------------------
    1      C       0.0040608186     0.0117533291    -0.0016583300
    2      C      -0.0222238935     0.3755145463     1.3513110453
    3      Cl      1.4733179584     0.8129698321     2.1350730853
    4      C      -1.2188635108     0.3958197885     2.0790037222
    5      Cl     -1.2216212472     0.8496710902     3.7553787163
    6      C      -2.4182390495     0.0450484964     1.4450085792
    7      Cl     -3.9074836794     0.0607300671     2.3381121334
    8      C      -2.4161877261    -0.3196475819     0.0920123889
    9      Cl     -3.9011162256    -0.7578451966    -0.6947954653
   10      C      -1.2077887264    -0.3312144840    -0.6161674502
   11      Cl     -1.1979729760    -0.7852373087    -2.3002634631
   12      C       1.2877827394    -0.0186193795    -0.7660942855
   13      C       2.0717367233    -1.1745132337    -0.7790396059
   14      H       1.7504283573    -2.0515912850    -0.2291101088
   15      C       3.2660082773    -1.2166129680    -1.4926798787
   16      H       3.8715614274    -2.1135087533    -1.5014904211
   17      C       3.6737695457    -0.0888807961    -2.1972792611
   18      Cl      5.1789252683    -0.1343676073    -3.1037765559
   19      C       2.9103143150     1.0740614499    -2.1968670008
   20      H       3.2418380521     1.9433764471    -2.7502134771
   21      C       1.7179158542     1.1027438302    -1.4790309344
   22      H       1.1202695051     2.0070152355    -1.4776823221
 ----------------------------------------------------------------
 Nuclear Repulsion Energy =        2021.37307438 hartrees
 There are       89 alpha and       89 beta electrons
 Applying Cartesian multipole field
    Component          Value
    ---------          -----
     (2,0,0)        1.00000E-12
     (0,2,0)        2.00000E-11
     (0,0,2)       -3.00000E-11
 Nucleus-field energy     =    -0.0000000768 hartrees
 Requested basis set is 6-311++G(d,p)
 There are 170 shells and 472 basis functions
 A cutoff of  1.0D-15 yielded  10813 shell pairs
 There are     91451 function pairs (     98262 Cartesian)
 Smallest overlap matrix eigenvalue = 1.15E-07
 Linear dependence detected in AO basis
 Number of orthogonalized atomic orbitals = 467
 Maximum deviation from orthogonality = 5.749E-10
 Guess from superposition of atomic densities
 Warning:  Energy on first SCF cycle will be non-variational
 SAD guess density has 178.000000 electrons

 -----------------------------------------------------------------------
  General SCF calculation program by
  Eric Jon Sundstrom, Paul Horn, Yuezhi Mao, Dmitri Zuev, Alec White,
  David Stuck, Shaama M.S., Shane Yost, Joonho Lee, David Small,
  Daniel Levine, Susi Lehtola, Hugh Burton, Evgeny Epifanovsky,
  Bang C. Huynh
 -----------------------------------------------------------------------
 Exchange:     0.2000 Hartree-Fock + 0.0800 Slater + 0.7200 B88
 Correlation:  0.1900 VWN1RPA + 0.8100 LYP
 Using SG-1 standard quadrature grid
 A restricted SCF calculation will be
 performed using DIIS
 SCF converges when DIIS error is below 1.0e-08
 ---------------------------------------
  Cycle       Energy         DIIS error
 ---------------------------------------
    1   -3225.3510114413      2.82e-02  
    2   -3221.0016553575      2.06e-03  
    3   -3220.9384350313      2.47e-03  
    4   -3221.1100302606      6.66e-04  
    5   -3221.1207838285      3.22e-04  
    6   -3221.1236549316      7.51e-05  
    7   -3221.1237916892      1.94e-05  
    8   -3221.1237993592      8.28e-06  
    9   -3221.1238012200      2.26e-06  
   10   -3221.1238013395      7.52e-07  
   11   -3221.1238013533      1.68e-07  
   12   -3221.1238013543      4.87e-08  
   13   -3221.1238013542      2.38e-08  
   14   -3221.1238013541      4.50e-09  Convergence criterion met
 ---------------------------------------
 SCF time:   CPU 703.68s  wall 704.00s 
 SCF   energy in the final basis set =    -3221.1238013541
 Total energy in the final basis set =    -3221.1238013541

 --------------------------------------------------------------

                    Orbital Energies (a.u.)
 --------------------------------------------------------------

 Alpha MOs
 -- Occupied --
********-101.5829-101.5828-101.5803-101.5802-101.5644 -10.2874 -10.2845
-10.2844 -10.2825 -10.2824 -10.2552 -10.2424 -10.2176 -10.2061 -10.2060
-10.2048 -10.2047  -9.4986  -9.4976  -9.4975  -9.4950  -9.4949  -9.4790
 -7.2637  -7.2627  -7.2624  -7.2600  -7.2597  -7.2535  -7.2525  -7.2524
 -7.2523  -7.2515  -7.2514  -7.2499  -7.2498  -7.2490  -7.2489  -7.2435
 -7.2338  -7.2335  -0.9721  -0.9268  -0.9206  -0.9076  -0.8813  -0.8734
 -0.8584  -0.8402  -0.7891  -0.7812  -0.7475  -0.7386  -0.6562  -0.6449
 -0.6339  -0.6108  -0.5624  -0.5530  -0.5229  -0.5025  -0.4943  -0.4845
 -0.4747  -0.4689  -0.4637  -0.4545  -0.4401  -0.4387  -0.4135  -0.4132
 -0.3993  -0.3915  -0.3834  -0.3651  -0.3616  -0.3591  -0.3573  -0.3560
 -0.3413  -0.3346  -0.3293  -0.3276  -0.3154  -0.2856  -0.2770  -0.2694
 -0.2650
 -- Virtual --
 -0.0645  -0.0644  -0.0605  -0.0444  -0.0404  -0.0153  -0.0105   0.0001
  0.0035   0.0055   0.0081   0.0216   0.0267   0.0283   0.0298   0.0313
  0.0429   0.0491   0.0566   0.0597   0.0642   0.0663   0.0756   0.0757
  0.0760   0.0817   0.0818   0.0853   0.0898   0.0915   0.0955   0.0966
  0.1018   0.1113   0.1121   0.1150   0.1163   0.1172   0.1193   0.1226
  0.1275   0.1283   0.1346   0.1366   0.1392   0.1463   0.1472   0.1493
  0.1519   0.1568   0.1577   0.1615   0.1640   0.1780   0.1828   0.1849
  0.1875   0.1898   0.1940   0.1955   0.2034   0.2040   0.2084   0.2140
  0.2183   0.2217   0.2255   0.2328   0.2333   0.2349   0.2422   0.2446
  0.2527   0.2533   0.2559   0.2619   0.2657   0.2670   0.2714   0.2729
  0.2793   0.2820   0.2856   0.2893   0.2934   0.2943   0.2957   0.3011
  0.3086   0.3134   0.3207   0.3444   0.3448   0.3543   0.3572   0.3778
  0.3852   0.4145   0.4276   0.4307   0.4310   0.4422   0.4457   0.4534
  0.4559   0.4580   0.4607   0.4653   0.4720   0.4741   0.4857   0.4863
  0.4902   0.4981   0.5058   0.5096   0.5151   0.5409   0.5445   0.5478
  0.5614   0.5692   0.5704   0.5768   0.5796   0.5891   0.5927   0.6005
  0.6087   0.6093   0.6126   0.6177   0.6264   0.6382   0.6503   0.6533
  0.6594   0.6686   0.6712   0.6901   0.6904   0.7064   0.7162   0.7256
  0.7463   0.7532   0.7758   0.7834   0.7905   0.7913   0.8093   0.8204
  0.8252   0.8307   0.8365   0.8372   0.8379   0.8410   0.8416   0.8426
  0.8523   0.8531   0.8561   0.8586   0.8650   0.8707   0.8782   0.8810
  0.8823   0.8857   0.8956   0.9042   0.9076   0.9152   0.9189   0.9342
  0.9349   0.9382   0.9415   0.9434   0.9521   0.9586   0.9664   0.9875
  0.9909   0.9920   1.0037   1.0051   1.0293   1.0337   1.0531   1.0561
  1.0665   1.0740   1.0933   1.1100   1.1153   1.1587   1.1724   1.1835
  1.1881   1.2003   1.2344   1.2550   1.2613   1.2682   1.2739   1.2808
  1.2845   1.2896   1.2958   1.2994   1.3111   1.3395   1.3838   1.3889
  1.3982   1.4298   1.4657   1.4920   1.5114   1.5252   1.5428   1.5444
  1.5643   1.6029   1.6055   1.6416   1.6476   1.6714   1.6752   1.6862
  1.6969   1.7110   1.7389   1.7528   1.7561   1.7831   1.8094   1.8120
  1.8150   1.8310   1.8450   1.8831   1.8948   1.9106   1.9270   1.9411
  1.9558   1.9702   1.9793   1.9849   2.0572   2.0586   2.1068   2.1113
  2.1177   2.1196   2.1497   2.2228   2.2288   2.2306   2.2389   2.2528
  2.2553   2.2701   2.2793   2.2816   2.3088   2.3342   2.3441   2.3526
  2.3677   2.4046   2.4120   2.4188   2.4253   2.4325   2.4399   2.4531
  2.4758   2.4944   2.4957   2.5221   2.5398   2.5795   2.5997   2.6196
  2.6353   2.6521   2.6563   2.6607   2.7049   2.7117   2.7185   2.7313
  2.7463   2.7582   2.7632   2.7816   2.8232   2.8305   2.8455   2.8598
  2.9013   2.9326   2.9626   2.9977   3.0519   3.0664   3.1012   3.1134
  3.1211   3.1348   3.1508   3.1525   3.2185   3.2323   3.2713   3.3192
  3.4296   3.4723   3.5042   3.5061   3.6000   3.6460   3.7317   3.7998
  3.8814   3.9141   3.9774   4.1310   4.1374   4.3099   4.8002   4.8239
  9.7286   9.7765   9.7816   9.8064   9.8126   9.8385  23.2828  23.5875
 23.7670  23.8101  23.8948  23.9183  23.9393  23.9493  23.9813  24.0767
 24.0828  24.1668  25.7665  25.7879  25.8249  25.8534  25.8712  25.9472
 26.0853  26.0929  26.1340  26.1871  26.2818  26.3531  26.4393  26.5345
 26.6011  26.7469  26.7528  27.0886 215.7182 215.7686 215.7764 215.8055
215.8131 215.8456
 --------------------------------------------------------------

          Ground-State Mulliken Net Atomic Charges

     Atom                 Charge (a.u.)
  ----------------------------------------
      1 C                    -0.803518
      2 C                    -0.880309
      3 Cl                    0.616736
      4 C                    -0.022532
      5 Cl                    0.625962
      6 C                    -0.310740
      7 Cl                    0.681381
      8 C                    -0.055137
      9 Cl                    0.626696
     10 C                    -0.892773
     11 Cl                    0.619337
     12 C                     0.731241
     13 C                    -0.537317
     14 H                     0.201421
     15 C                    -0.976765
     16 H                     0.198619
     17 C                     0.797876
     18 Cl                    0.454591
     19 C                    -0.981811
     20 H                     0.198564
     21 C                    -0.493808
     22 H                     0.202285
  ----------------------------------------
  Sum of atomic charges =     0.000000

 -----------------------------------------------------------------
                    Cartesian Multipole Moments
 -----------------------------------------------------------------
    Charge (ESU x 10^10)
                -0.0000
    Dipole Moment (Debye)
         X       0.0030      Y       0.0086      Z       0.0016
       Tot       0.0093
    Quadrupole Moments (Debye-Ang)
        XX    -151.5256     XY      -1.3439     YY    -138.9390
        XZ       2.5081     YZ      -2.9080     ZZ    -148.6849
    Octopole Moments (Debye-Ang^2)
       XXX     -45.4777    XXY      -5.7741    XYY      13.3164
       YYY       0.0178    XXZ      20.0233    XYZ      -4.9700
       YYZ      -7.5444    XZZ     -15.4702    YZZ       8.5210
       ZZZ      16.1380
    Hexadecapole Moments (Debye-Ang^3)
      XXXX   -6968.0984   XXXY    -101.9591   XXYY   -1207.4203
      XYYY    -104.5389   YYYY    -586.9806   XXXZ    1417.2423
      XXYZ     -97.7349   XYYZ     423.9902   YYYZ    -311.0196
      XXZZ   -1838.4973   XYZZ      -5.1202   YYZZ    -751.8444
      XZZZ    1373.1795   YZZZ    -288.1695   ZZZZ   -3958.3301
 -----------------------------------------------------------------
 Calculating analytic gradient of the SCF energy
 Gradient of SCF Energy
            1           2           3           4           5           6
    1  -0.0000382   0.0001232   0.0000232  -0.0001276  -0.0000559   0.0001764
    2  -0.0000085  -0.0000199  -0.0000132  -0.0000625   0.0000287   0.0000180
    3   0.0000457  -0.0000018  -0.0000499  -0.0000942   0.0000900  -0.0000424
            7           8           9          10          11          12
    1  -0.0000449   0.0000798  -0.0000382   0.0000092  -0.0000640  -0.0000337
    2   0.0000324   0.0000424  -0.0000654   0.0000209   0.0000176   0.0000232
    3   0.0001498   0.0001270  -0.0001015  -0.0000937   0.0000288   0.0000239
           13          14          15          16          17          18
    1  -0.0000249   0.0000256   0.0000129  -0.0000168   0.0000231  -0.0000289
    2   0.0000352  -0.0000270   0.0000316  -0.0000148  -0.0000239   0.0000015
    3   0.0000426  -0.0000355  -0.0000364   0.0000188  -0.0000357  -0.0000077
           19          20          21          22
    1   0.0000036  -0.0000372  -0.0000031   0.0000363
    2  -0.0000146   0.0000148  -0.0000444   0.0000279
    3   0.0000028  -0.0000129  -0.0000188   0.0000012
 Max gradient component =       1.764E-04
 RMS gradient           =       5.487E-05
 Gradient time:  CPU 251.82 s  wall 251.83 s
 Geometry Optimization Parameters
   NAtoms,    NIC,     NZ,  NCons,   NDum,   NFix, NCnnct, MaxDiis
       22     155      22       0       0       0       0       0

 Cartesian Hessian Update
 Hessian updated using BFGS update


** GEOMETRY OPTIMIZATION IN DELOCALIZED INTERNAL COORDINATES **
   Searching for a Minimum

   Optimization Cycle:   9

                       Coordinates (Angstroms)
     ATOM                X               Y               Z
      1  C         0.0040608186    0.0117533291   -0.0016583300
      2  C        -0.0222238935    0.3755145463    1.3513110453
      3  Cl        1.4733179584    0.8129698321    2.1350730853
      4  C        -1.2188635108    0.3958197885    2.0790037222
      5  Cl       -1.2216212472    0.8496710902    3.7553787163
      6  C        -2.4182390495    0.0450484964    1.4450085792
      7  Cl       -3.9074836794    0.0607300671    2.3381121334
      8  C        -2.4161877261   -0.3196475819    0.0920123889
      9  Cl       -3.9011162256   -0.7578451966   -0.6947954653
     10  C        -1.2077887264   -0.3312144840   -0.6161674502
     11  Cl       -1.1979729760   -0.7852373087   -2.3002634631
     12  C         1.2877827394   -0.0186193795   -0.7660942855
     13  C         2.0717367233   -1.1745132337   -0.7790396059
     14  H         1.7504283573   -2.0515912850   -0.2291101088
     15  C         3.2660082773   -1.2166129680   -1.4926798787
     16  H         3.8715614274   -2.1135087533   -1.5014904211
     17  C         3.6737695457   -0.0888807961   -2.1972792611
     18  Cl        5.1789252683   -0.1343676073   -3.1037765559
     19  C         2.9103143150    1.0740614499   -2.1968670008
     20  H         3.2418380521    1.9433764471   -2.7502134771
     21  C         1.7179158542    1.1027438302   -1.4790309344
     22  H         1.1202695051    2.0070152355   -1.4776823221
   Point Group: c1    Number of degrees of freedom:    60


   Energy is  -3221.123801354

 Hessian updated using BFGS update

 60 Hessian modes will be used to form the next step
  Hessian Eigenvalues:
     0.002212    0.019181    0.019308    0.022257    0.023253    0.023334
     0.023638    0.023695    0.023746    0.023970    0.024064    0.024096
     0.024102    0.024120    0.024125    0.024143    0.024159    0.024169
     0.028315    0.159366    0.159897    0.159995    0.161087    0.219952
     0.222168    0.230768    0.237024    0.248161    0.249663    0.249981
     0.250000    0.250003    0.250015    0.250611    0.256918    0.292770
     0.294807    0.300986    0.301033    0.301060    0.302366    0.339882
     0.351698    0.356112    0.356665    0.356690    0.357253    0.360879
     0.429240    0.431290    0.433243    0.434640    0.467531    0.469196
     0.469913    0.477815    0.478298    0.488292    0.516614    0.542840

 Minimum search - taking simple RFO step
 Searching for Lamda that Minimizes Along All modes
 Value Taken    Lamda =  -0.00000120
 Step Taken.  Stepsize is  0.010993

                             Maximum     Tolerance    Cnvgd?
         Gradient           0.000406      0.000300      NO
         Displacement       0.008210      0.001200      NO
         Energy change      0.000034      0.000001      NO


 New Cartesian Coordinates Obtained by Inverse Iteration

 Displacement from previous Coordinates is:  0.033663
 ----------------------------------------------------------------
             Standard Nuclear Orientation (Angstroms)
    I     Atom           X                Y                Z
 ----------------------------------------------------------------
    1      C       0.0042973236     0.0113518956    -0.0014134657
    2      C      -0.0226600615     0.3779535938     1.3508237155
    3      Cl      1.4722732239     0.8179079954     2.1343775949
    4      C      -1.2192468169     0.3982381119     2.0784803384
    5      Cl     -1.2219152722     0.8541234332     3.7541578431
    6      C      -2.4184158141     0.0453865703     1.4449258108
    7      Cl     -3.9079393078     0.0613120243     2.3370506426
    8      C      -2.4158494338    -0.3217258994     0.0925702197
    9      Cl     -3.9007811280    -0.7608769287    -0.6933157198
   10      C      -1.2072102139    -0.3342502972    -0.6152254358
   11      Cl     -1.1964725171    -0.7915978221    -2.2984638330
   12      C       1.2879856966    -0.0189121196    -0.7659152658
   13      C       2.0704319960    -1.1758235158    -0.7817652349
   14      H       1.7478901131    -2.0536661957    -0.2337686676
   15      C       3.2645336454    -1.2177237614    -1.4956796504
   16      H       3.8689886911    -2.1153295949    -1.5070294905
   17      C       3.6737229002    -0.0886588460    -2.1973824928
   18      Cl      5.1787632218    -0.1337985805    -3.1040136876
   19      C       2.9117255675     1.0752598517    -2.1941392303
   20      H       3.2444808385     1.9454100316    -2.7454241134
   21      C       1.7193612734     1.1036597669    -1.4762199635
   22      H       1.1224678820     2.0084258054    -1.4728788033
 ----------------------------------------------------------------
 Nuclear Repulsion Energy =        2021.38915684 hartrees
 There are       89 alpha and       89 beta electrons
 Applying Cartesian multipole field
    Component          Value
    ---------          -----
     (2,0,0)        1.00000E-12
     (0,2,0)        2.00000E-11
     (0,0,2)       -3.00000E-11
 Nucleus-field energy     =    -0.0000000767 hartrees
 Requested basis set is 6-311++G(d,p)
 There are 170 shells and 472 basis functions
 A cutoff of  1.0D-15 yielded  10812 shell pairs
 There are     91449 function pairs (     98260 Cartesian)
 Smallest overlap matrix eigenvalue = 1.15E-07
 Linear dependence detected in AO basis
 Number of orthogonalized atomic orbitals = 467
 Maximum deviation from orthogonality = 2.818E-10
 Guess from superposition of atomic densities
 Warning:  Energy on first SCF cycle will be non-variational
 SAD guess density has 178.000000 electrons

 -----------------------------------------------------------------------
  General SCF calculation program by
  Eric Jon Sundstrom, Paul Horn, Yuezhi Mao, Dmitri Zuev, Alec White,
  David Stuck, Shaama M.S., Shane Yost, Joonho Lee, David Small,
  Daniel Levine, Susi Lehtola, Hugh Burton, Evgeny Epifanovsky,
  Bang C. Huynh
 -----------------------------------------------------------------------
 Exchange:     0.2000 Hartree-Fock + 0.0800 Slater + 0.7200 B88
 Correlation:  0.1900 VWN1RPA + 0.8100 LYP
 Using SG-1 standard quadrature grid
 A restricted SCF calculation will be
 performed using DIIS
 SCF converges when DIIS error is below 1.0e-08
 ---------------------------------------
  Cycle       Energy         DIIS error
 ---------------------------------------
    1   -3225.3512272100      2.82e-02  
    2   -3221.0016660914      2.06e-03  
    3   -3220.9384441064      2.47e-03  
    4   -3221.1100266404      6.66e-04  
    5   -3221.1207847835      3.22e-04  
    6   -3221.1236556928      7.51e-05  
    7   -3221.1237924120      1.94e-05  
    8   -3221.1238000847      8.28e-06  
    9   -3221.1238019472      2.26e-06  
   10   -3221.1238020662      7.52e-07  
   11   -3221.1238020805      1.68e-07  
   12   -3221.1238020812      4.87e-08  
   13   -3221.1238020811      2.38e-08  
   14   -3221.1238020815      4.49e-09  Convergence criterion met
 ---------------------------------------
 SCF time:   CPU 704.35s  wall 705.00s 
 SCF   energy in the final basis set =    -3221.1238020815
 Total energy in the final basis set =    -3221.1238020815

 --------------------------------------------------------------

                    Orbital Energies (a.u.)
 --------------------------------------------------------------

 Alpha MOs
 -- Occupied --
********-101.5829-101.5828-101.5802-101.5802-101.5644 -10.2874 -10.2845
-10.2844 -10.2824 -10.2824 -10.2552 -10.2424 -10.2176 -10.2061 -10.2060
-10.2048 -10.2047  -9.4986  -9.4976  -9.4975  -9.4950  -9.4949  -9.4790
 -7.2637  -7.2627  -7.2624  -7.2599  -7.2597  -7.2535  -7.2525  -7.2524
 -7.2523  -7.2515  -7.2514  -7.2499  -7.2498  -7.2490  -7.2489  -7.2435
 -7.2338  -7.2335  -0.9721  -0.9268  -0.9206  -0.9076  -0.8813  -0.8734
 -0.8584  -0.8401  -0.7891  -0.7812  -0.7475  -0.7386  -0.6562  -0.6449
 -0.6338  -0.6108  -0.5624  -0.5530  -0.5229  -0.5025  -0.4943  -0.4845
 -0.4747  -0.4689  -0.4637  -0.4545  -0.4401  -0.4387  -0.4135  -0.4132
 -0.3993  -0.3915  -0.3834  -0.3651  -0.3616  -0.3591  -0.3573  -0.3560
 -0.3413  -0.3346  -0.3293  -0.3276  -0.3154  -0.2857  -0.2770  -0.2694
 -0.2650
 -- Virtual --
 -0.0645  -0.0643  -0.0605  -0.0444  -0.0404  -0.0153  -0.0105   0.0001
  0.0035   0.0055   0.0081   0.0217   0.0267   0.0283   0.0298   0.0313
  0.0429   0.0491   0.0566   0.0597   0.0643   0.0663   0.0756   0.0757
  0.0760   0.0817   0.0818   0.0853   0.0898   0.0914   0.0955   0.0966
  0.1018   0.1113   0.1121   0.1149   0.1163   0.1172   0.1193   0.1226
  0.1275   0.1283   0.1346   0.1366   0.1392   0.1464   0.1472   0.1493
  0.1519   0.1568   0.1577   0.1616   0.1640   0.1780   0.1828   0.1849
  0.1875   0.1898   0.1940   0.1955   0.2034   0.2040   0.2084   0.2140
  0.2183   0.2217   0.2255   0.2328   0.2333   0.2349   0.2422   0.2446
  0.2527   0.2533   0.2559   0.2619   0.2658   0.2670   0.2714   0.2729
  0.2793   0.2820   0.2857   0.2892   0.2934   0.2942   0.2958   0.3012
  0.3086   0.3134   0.3207   0.3445   0.3448   0.3544   0.3572   0.3779
  0.3852   0.4145   0.4276   0.4307   0.4310   0.4423   0.4457   0.4534
  0.4559   0.4580   0.4607   0.4653   0.4720   0.4741   0.4857   0.4863
  0.4902   0.4981   0.5058   0.5096   0.5152   0.5409   0.5445   0.5479
  0.5614   0.5692   0.5704   0.5769   0.5796   0.5891   0.5927   0.6006
  0.6088   0.6094   0.6125   0.6177   0.6264   0.6384   0.6504   0.6532
  0.6593   0.6685   0.6713   0.6901   0.6904   0.7064   0.7164   0.7256
  0.7463   0.7534   0.7758   0.7833   0.7905   0.7913   0.8094   0.8208
  0.8249   0.8307   0.8365   0.8375   0.8378   0.8409   0.8414   0.8424
  0.8523   0.8530   0.8562   0.8586   0.8650   0.8707   0.8784   0.8807
  0.8823   0.8857   0.8957   0.9042   0.9075   0.9152   0.9189   0.9344
  0.9349   0.9383   0.9415   0.9433   0.9521   0.9587   0.9664   0.9877
  0.9909   0.9919   1.0037   1.0051   1.0294   1.0337   1.0531   1.0561
  1.0666   1.0740   1.0933   1.1100   1.1152   1.1587   1.1725   1.1835
  1.1880   1.2004   1.2346   1.2551   1.2614   1.2682   1.2739   1.2808
  1.2845   1.2896   1.2959   1.2995   1.3111   1.3396   1.3838   1.3889
  1.3982   1.4299   1.4657   1.4921   1.5114   1.5251   1.5427   1.5444
  1.5644   1.6031   1.6055   1.6417   1.6477   1.6713   1.6752   1.6862
  1.6970   1.7108   1.7388   1.7527   1.7562   1.7831   1.8094   1.8119
  1.8149   1.8310   1.8451   1.8831   1.8948   1.9105   1.9270   1.9411
  1.9558   1.9703   1.9793   1.9850   2.0573   2.0585   2.1069   2.1113
  2.1176   2.1197   2.1497   2.2228   2.2290   2.2305   2.2388   2.2528
  2.2553   2.2701   2.2793   2.2816   2.3088   2.3343   2.3442   2.3526
  2.3677   2.4047   2.4119   2.4189   2.4253   2.4323   2.4399   2.4531
  2.4758   2.4945   2.4958   2.5221   2.5399   2.5794   2.5996   2.6196
  2.6353   2.6521   2.6563   2.6608   2.7050   2.7116   2.7184   2.7313
  2.7464   2.7581   2.7631   2.7815   2.8232   2.8305   2.8455   2.8601
  2.9012   2.9327   2.9626   2.9977   3.0519   3.0663   3.1013   3.1134
  3.1212   3.1349   3.1507   3.1526   3.2185   3.2322   3.2716   3.3191
  3.4297   3.4723   3.5042   3.5061   3.6000   3.6461   3.7317   3.7997
  3.8814   3.9141   3.9774   4.1310   4.1374   4.3099   4.8001   4.8239
  9.7286   9.7765   9.7816   9.8065   9.8126   9.8387  23.2829  23.5875
 23.7668  23.8101  23.8948  23.9183  23.9392  23.9492  23.9812  24.0767
 24.0828  24.1668  25.7665  25.7878  25.8249  25.8535  25.8710  25.9473
 26.0854  26.0931  26.1341  26.1872  26.2820  26.3529  26.4392  26.5345
 26.6013  26.7470  26.7528  27.0888 215.7182 215.7686 215.7764 215.8056
215.8130 215.8458
 --------------------------------------------------------------

          Ground-State Mulliken Net Atomic Charges

     Atom                 Charge (a.u.)
  ----------------------------------------
      1 C                    -0.801015
      2 C                    -0.877547
      3 Cl                    0.616354
      4 C                    -0.023431
      5 Cl                    0.625924
      6 C                    -0.316771
      7 Cl                    0.681397
      8 C                    -0.056043
      9 Cl                    0.626729
     10 C                    -0.889192
     11 Cl                    0.618736
     12 C                     0.731511
     13 C                    -0.535530
     14 H                     0.201527
     15 C                    -0.979119
     16 H                     0.198597
     17 C                     0.799735
     18 Cl                    0.454625
     19 C                    -0.983272
     20 H                     0.198537
     21 C                    -0.494112
     22 H                     0.202359
  ----------------------------------------
  Sum of atomic charges =     0.000000

 -----------------------------------------------------------------
                    Cartesian Multipole Moments
 -----------------------------------------------------------------
    Charge (ESU x 10^10)
                -0.0000
    Dipole Moment (Debye)
         X       0.0014      Y       0.0082      Z       0.0022
       Tot       0.0087
    Quadrupole Moments (Debye-Ang)
        XX    -151.5187     XY      -1.3373     YY    -138.9261
        XZ       2.4985     YZ      -2.8930     ZZ    -148.6958
    Octopole Moments (Debye-Ang^2)
       XXX     -45.5693    XXY      -5.7357    XYY      13.3571
       YYY      -0.0198    XXZ      19.9909    XYZ      -4.9221
       YYZ      -7.5742    XZZ     -15.4594    YZZ       8.4509
       ZZZ      16.1955
    Hexadecapole Moments (Debye-Ang^3)
      XXXX   -6967.2365   XXXY    -102.6172   XXYY   -1207.6720
      XYYY    -105.4442   YYYY    -589.8180   XXXZ    1417.6314
      XXYZ     -98.2982   XYYZ     424.0890   YYYZ    -312.8317
      XXZZ   -1838.0465   XYZZ      -5.5647   YYZZ    -751.8469
      XZZZ    1373.9508   YZZZ    -289.7967   ZZZZ   -3956.2905
 -----------------------------------------------------------------
 Calculating analytic gradient of the SCF energy
 Gradient of SCF Energy
            1           2           3           4           5           6
    1   0.0000358   0.0000545  -0.0000090  -0.0000056   0.0000250   0.0000050
    2  -0.0000104   0.0000245  -0.0000086  -0.0000192   0.0000122  -0.0000030
    3  -0.0000009   0.0000297  -0.0000064  -0.0000170   0.0000337  -0.0000091
            7           8           9          10          11          12
    1  -0.0000073   0.0000050  -0.0000269  -0.0000110  -0.0000168  -0.0000398
    2  -0.0000031   0.0000184  -0.0000077  -0.0000214   0.0000137   0.0000251
    3   0.0000043   0.0000668   0.0000201  -0.0000545   0.0000190   0.0000131
           13          14          15          16          17          18
    1  -0.0000028   0.0000092  -0.0000021  -0.0000095   0.0000525  -0.0000447
    2   0.0000070  -0.0000145  -0.0000031  -0.0000089  -0.0000126   0.0000013
    3   0.0000153  -0.0000168  -0.0000284   0.0000020  -0.0000411   0.0000014
           19          20          21          22
    1  -0.0000041  -0.0000218   0.0000027   0.0000117
    2   0.0000080   0.0000058  -0.0000174   0.0000139
    3  -0.0000019  -0.0000134  -0.0000120  -0.0000037
 Max gradient component =       6.675E-05
 RMS gradient           =       2.190E-05
 Gradient time:  CPU 255.17 s  wall 255.18 s
 Geometry Optimization Parameters
   NAtoms,    NIC,     NZ,  NCons,   NDum,   NFix, NCnnct, MaxDiis
       22     155      22       0       0       0       0       0

 Cartesian Hessian Update
 Hessian updated using BFGS update


** GEOMETRY OPTIMIZATION IN DELOCALIZED INTERNAL COORDINATES **
   Searching for a Minimum

   Optimization Cycle:  10

                       Coordinates (Angstroms)
     ATOM                X               Y               Z
      1  C         0.0042973236    0.0113518956   -0.0014134657
      2  C        -0.0226600615    0.3779535938    1.3508237155
      3  Cl        1.4722732239    0.8179079954    2.1343775949
      4  C        -1.2192468169    0.3982381119    2.0784803384
      5  Cl       -1.2219152722    0.8541234332    3.7541578431
      6  C        -2.4184158141    0.0453865703    1.4449258108
      7  Cl       -3.9079393078    0.0613120243    2.3370506426
      8  C        -2.4158494338   -0.3217258994    0.0925702197
      9  Cl       -3.9007811280   -0.7608769287   -0.6933157198
     10  C        -1.2072102139   -0.3342502972   -0.6152254358
     11  Cl       -1.1964725171   -0.7915978221   -2.2984638330
     12  C         1.2879856966   -0.0189121196   -0.7659152658
     13  C         2.0704319960   -1.1758235158   -0.7817652349
     14  H         1.7478901131   -2.0536661957   -0.2337686676
     15  C         3.2645336454   -1.2177237614   -1.4956796504
     16  H         3.8689886911   -2.1153295949   -1.5070294905
     17  C         3.6737229002   -0.0886588460   -2.1973824928
     18  Cl        5.1787632218   -0.1337985805   -3.1040136876
     19  C         2.9117255675    1.0752598517   -2.1941392303
     20  H         3.2444808385    1.9454100316   -2.7454241134
     21  C         1.7193612734    1.1036597669   -1.4762199635
     22  H         1.1224678820    2.0084258054   -1.4728788033
   Point Group: c1    Number of degrees of freedom:    60


   Energy is  -3221.123802082

 Hessian updated using BFGS update

 60 Hessian modes will be used to form the next step
  Hessian Eigenvalues:
     0.002274    0.018827    0.019298    0.020310    0.023256    0.023356
     0.023389    0.023694    0.023713    0.023976    0.024061    0.024096
     0.024100    0.024112    0.024121    0.024140    0.024154    0.024183
     0.028547    0.153298    0.159389    0.159953    0.159999    0.218953
     0.220006    0.228494    0.236228    0.247756    0.248197    0.249977
     0.250000    0.250001    0.250019    0.252366    0.261505    0.288761
     0.295306    0.300830    0.301035    0.301077    0.301733    0.339565
     0.352901    0.356664    0.356666    0.356868    0.360440    0.381615
     0.429219    0.430576    0.433045    0.434766    0.467550    0.469101
     0.470819    0.477875    0.478126    0.487497    0.540374    0.541091

 Minimum search - taking simple RFO step
 Searching for Lamda that Minimizes Along All modes
 Value Taken    Lamda =   0.00000000
 Step Taken.  Stepsize is  0.001513

                             Maximum     Tolerance    Cnvgd?
         Gradient           0.000065      0.000300     YES
         Displacement       0.000914      0.001200     YES
         Energy change     -0.000001      0.000001     YES

 Final energy is   -3221.1238020815363     


 ******************************
 **  OPTIMIZATION CONVERGED  **
 ******************************

                       Coordinates (Angstroms)
     ATOM                X               Y               Z
      1  C         0.0042973236    0.0113518956   -0.0014134657
      2  C        -0.0226600615    0.3779535938    1.3508237155
      3  Cl        1.4722732239    0.8179079954    2.1343775949
      4  C        -1.2192468169    0.3982381119    2.0784803384
      5  Cl       -1.2219152722    0.8541234332    3.7541578431
      6  C        -2.4184158141    0.0453865703    1.4449258108
      7  Cl       -3.9079393078    0.0613120243    2.3370506426
      8  C        -2.4158494338   -0.3217258994    0.0925702197
      9  Cl       -3.9007811280   -0.7608769287   -0.6933157198
     10  C        -1.2072102139   -0.3342502972   -0.6152254358
     11  Cl       -1.1964725171   -0.7915978221   -2.2984638330
     12  C         1.2879856966   -0.0189121196   -0.7659152658
     13  C         2.0704319960   -1.1758235158   -0.7817652349
     14  H         1.7478901131   -2.0536661957   -0.2337686676
     15  C         3.2645336454   -1.2177237614   -1.4956796504
     16  H         3.8689886911   -2.1153295949   -1.5070294905
     17  C         3.6737229002   -0.0886588460   -2.1973824928
     18  Cl        5.1787632218   -0.1337985805   -3.1040136876
     19  C         2.9117255675    1.0752598517   -2.1941392303
     20  H         3.2444808385    1.9454100316   -2.7454241134
     21  C         1.7193612734    1.1036597669   -1.4762199635
     22  H         1.1224678820    2.0084258054   -1.4728788033

Z-matrix Print:
$molecule
0 1
Cl
C  1 1.744297
C  2 1.400693 1 119.688605
C  3 1.401301 2 119.445217 1 179.944546 0
C  4 1.401393 3 120.045939 2 0.102921 0
C  5 1.400613 4 119.507013 3 -0.127541 0
C  6 1.401310 5 121.436812 4 -0.015614 0
C  7 1.494401 6 121.029899 5 -179.448115 0
C  8 1.396705 7 120.610111 6 -91.860355 0
H  9 1.083925 8 119.949507 7 0.216072 0
C  9 1.392102 8 120.691100 7 -179.693115 0
H  11 1.082498 9 120.632365 8 179.915974 0
C  11 1.391171 9 119.171119 8 0.006147 0
C  13 1.390903 11 121.120033 9 -0.098915 0
H  14 1.082216 13 120.243184 11 -179.927415 0
C  14 1.391872 13 119.124932 11 0.086870 0
H  16 1.083947 14 119.354431 13 179.986980 0
Cl 4 1.736324 3 119.988666 2 -179.821646 0
Cl 3 1.736517 2 120.459014 1 0.115346 0
Cl 5 1.736587 4 120.067248 3 179.966276 0
Cl 6 1.744231 5 119.682004 4 179.935402 0
Cl 13 1.757602 11 119.453676 9 179.874626 0
$end


 --------------------------------------------------------------

                    Orbital Energies (a.u.)
 --------------------------------------------------------------

 Alpha MOs
 -- Occupied --
********-101.5829-101.5828-101.5802-101.5802-101.5644 -10.2874 -10.2845
-10.2844 -10.2824 -10.2824 -10.2552 -10.2424 -10.2176 -10.2061 -10.2060
-10.2048 -10.2047  -9.4986  -9.4976  -9.4975  -9.4950  -9.4949  -9.4790
 -7.2637  -7.2627  -7.2624  -7.2599  -7.2597  -7.2535  -7.2525  -7.2524
 -7.2523  -7.2515  -7.2514  -7.2499  -7.2498  -7.2490  -7.2489  -7.2435
 -7.2338  -7.2335  -0.9721  -0.9268  -0.9206  -0.9076  -0.8813  -0.8734
 -0.8584  -0.8401  -0.7891  -0.7812  -0.7475  -0.7386  -0.6562  -0.6449
 -0.6338  -0.6108  -0.5624  -0.5530  -0.5229  -0.5025  -0.4943  -0.4845
 -0.4747  -0.4689  -0.4637  -0.4545  -0.4401  -0.4387  -0.4135  -0.4132
 -0.3993  -0.3915  -0.3834  -0.3651  -0.3616  -0.3591  -0.3573  -0.3560
 -0.3413  -0.3346  -0.3293  -0.3276  -0.3154  -0.2857  -0.2770  -0.2694
 -0.2650
 -- Virtual --
 -0.0645  -0.0643  -0.0605  -0.0444  -0.0404  -0.0153  -0.0105   0.0001
  0.0035   0.0055   0.0081   0.0217   0.0267   0.0283   0.0298   0.0313
  0.0429   0.0491   0.0566   0.0597   0.0643   0.0663   0.0756   0.0757
  0.0760   0.0817   0.0818   0.0853   0.0898   0.0914   0.0955   0.0966
  0.1018   0.1113   0.1121   0.1149   0.1163   0.1172   0.1193   0.1226
  0.1275   0.1283   0.1346   0.1366   0.1392   0.1464   0.1472   0.1493
  0.1519   0.1568   0.1577   0.1616   0.1640   0.1780   0.1828   0.1849
  0.1875   0.1898   0.1940   0.1955   0.2034   0.2040   0.2084   0.2140
  0.2183   0.2217   0.2255   0.2328   0.2333   0.2349   0.2422   0.2446
  0.2527   0.2533   0.2559   0.2619   0.2658   0.2670   0.2714   0.2729
  0.2793   0.2820   0.2857   0.2892   0.2934   0.2942   0.2958   0.3012
  0.3086   0.3134   0.3207   0.3445   0.3448   0.3544   0.3572   0.3779
  0.3852   0.4145   0.4276   0.4307   0.4310   0.4423   0.4457   0.4534
  0.4559   0.4580   0.4607   0.4653   0.4720   0.4741   0.4857   0.4863
  0.4902   0.4981   0.5058   0.5096   0.5152   0.5409   0.5445   0.5479
  0.5614   0.5692   0.5704   0.5769   0.5796   0.5891   0.5927   0.6006
  0.6088   0.6094   0.6125   0.6177   0.6264   0.6384   0.6504   0.6532
  0.6593   0.6685   0.6713   0.6901   0.6904   0.7064   0.7164   0.7256
  0.7463   0.7534   0.7758   0.7833   0.7905   0.7913   0.8094   0.8208
  0.8249   0.8307   0.8365   0.8375   0.8378   0.8409   0.8414   0.8424
  0.8523   0.8530   0.8562   0.8586   0.8650   0.8707   0.8784   0.8807
  0.8823   0.8857   0.8957   0.9042   0.9075   0.9152   0.9189   0.9344
  0.9349   0.9383   0.9415   0.9433   0.9521   0.9587   0.9664   0.9877
  0.9909   0.9919   1.0037   1.0051   1.0294   1.0337   1.0531   1.0561
  1.0666   1.0740   1.0933   1.1100   1.1152   1.1587   1.1725   1.1835
  1.1880   1.2004   1.2346   1.2551   1.2614   1.2682   1.2739   1.2808
  1.2845   1.2896   1.2959   1.2995   1.3111   1.3396   1.3838   1.3889
  1.3982   1.4299   1.4657   1.4921   1.5114   1.5251   1.5427   1.5444
  1.5644   1.6031   1.6055   1.6417   1.6477   1.6713   1.6752   1.6862
  1.6970   1.7108   1.7388   1.7527   1.7562   1.7831   1.8094   1.8119
  1.8149   1.8310   1.8451   1.8831   1.8948   1.9105   1.9270   1.9411
  1.9558   1.9703   1.9793   1.9850   2.0573   2.0585   2.1069   2.1113
  2.1176   2.1197   2.1497   2.2228   2.2290   2.2305   2.2388   2.2528
  2.2553   2.2701   2.2793   2.2816   2.3088   2.3343   2.3442   2.3526
  2.3677   2.4047   2.4119   2.4189   2.4253   2.4323   2.4399   2.4531
  2.4758   2.4945   2.4958   2.5221   2.5399   2.5794   2.5996   2.6196
  2.6353   2.6521   2.6563   2.6608   2.7050   2.7116   2.7184   2.7313
  2.7464   2.7581   2.7631   2.7815   2.8232   2.8305   2.8455   2.8601
  2.9012   2.9327   2.9626   2.9977   3.0519   3.0663   3.1013   3.1134
  3.1212   3.1349   3.1507   3.1526   3.2185   3.2322   3.2716   3.3191
  3.4297   3.4723   3.5042   3.5061   3.6000   3.6461   3.7317   3.7997
  3.8814   3.9141   3.9774   4.1310   4.1374   4.3099   4.8001   4.8239
  9.7286   9.7765   9.7816   9.8065   9.8126   9.8387  23.2829  23.5875
 23.7668  23.8101  23.8948  23.9183  23.9392  23.9492  23.9812  24.0767
 24.0828  24.1668  25.7665  25.7878  25.8249  25.8535  25.8710  25.9473
 26.0854  26.0931  26.1341  26.1872  26.2820  26.3529  26.4392  26.5345
 26.6013  26.7470  26.7528  27.0888 215.7182 215.7686 215.7764 215.8056
215.8130 215.8458
 --------------------------------------------------------------

          Ground-State Mulliken Net Atomic Charges

     Atom                 Charge (a.u.)
  ----------------------------------------
      1 C                    -0.801015
      2 C                    -0.877547
      3 Cl                    0.616354
      4 C                    -0.023431
      5 Cl                    0.625924
      6 C                    -0.316771
      7 Cl                    0.681397
      8 C                    -0.056043
      9 Cl                    0.626729
     10 C                    -0.889192
     11 Cl                    0.618736
     12 C                     0.731511
     13 C                    -0.535530
     14 H                     0.201527
     15 C                    -0.979119
     16 H                     0.198597
     17 C                     0.799735
     18 Cl                    0.454625
     19 C                    -0.983272
     20 H                     0.198537
     21 C                    -0.494112
     22 H                     0.202359
  ----------------------------------------
  Sum of atomic charges =     0.000000

 -----------------------------------------------------------------
                    Cartesian Multipole Moments
 -----------------------------------------------------------------
    Charge (ESU x 10^10)
                -0.0000
    Dipole Moment (Debye)
         X       0.0014      Y       0.0082      Z       0.0022
       Tot       0.0087
    Quadrupole Moments (Debye-Ang)
        XX    -151.5187     XY      -1.3373     YY    -138.9261
        XZ       2.4985     YZ      -2.8930     ZZ    -148.6958
    Octopole Moments (Debye-Ang^2)
       XXX     -45.5693    XXY      -5.7357    XYY      13.3571
       YYY      -0.0198    XXZ      19.9909    XYZ      -4.9221
       YYZ      -7.5742    XZZ     -15.4594    YZZ       8.4509
       ZZZ      16.1955
    Hexadecapole Moments (Debye-Ang^3)
      XXXX   -6967.2365   XXXY    -102.6172   XXYY   -1207.6720
      XYYY    -105.4442   YYYY    -589.8180   XXXZ    1417.6314
      XXYZ     -98.2982   XYYZ     424.0890   YYYZ    -312.8317
      XXZZ   -1838.0465   XYZZ      -5.5647   YYZZ    -751.8469
      XZZZ    1373.9508   YZZZ    -289.7967   ZZZZ   -3956.2905
 -----------------------------------------------------------------
Archival summary:
1\1\november\OPT\ProcedureUnspecified\BasisUnspecified\l6124\taweetha\ThuJan907:58:482020ThuJan907:58:482020\0\\#,OPT,ProcedureUnspecified,BasisUnspecified,\\0,1\Cl\C,1,1.7443\C,2,1.40069,1,119.689\C,3,1.4013,2,119.445,1,179.945,0\C,4,1.40139,3,120.046,2,0.102921,0\C,5,1.40061,4,119.507,3,-0.127541,0\C,6,1.40131,5,121.437,4,-0.0156139,0\C,7,1.4944,6,121.03,5,-179.448,0\C,8,1.39671,7,120.61,6,-91.8604,0\H,9,1.08393,8,119.95,7,0.216072,0\C,9,1.3921,8,120.691,7,-179.693,0\H,11,1.0825,9,120.632,8,179.916,0\C,11,1.39117,9,119.171,8,0.00614676,0\C,13,1.3909,11,121.12,9,-0.0989148,0\H,14,1.08222,13,120.243,11,-179.927,0\C,14,1.39187,13,119.125,11,0.0868697,0\H,16,1.08395,14,119.354,13,179.987,0\Cl,4,1.73632,3,119.989,2,-179.822,0\Cl,3,1.73652,2,120.459,1,0.115346,0\Cl,5,1.73659,4,120.067,3,179.966,0\Cl,6,1.74423,5,119.682,4,179.935,0\Cl,13,1.7576,11,119.454,9,179.875,0\\\@

 Total job time:  9598.38s(wall), 9594.87s(cpu) 
 Thu Jan  9 07:58:48 2020

        *************************************************************
        *                                                           *
        *  Thank you very much for using Q-Chem.  Have a nice day.  *
        *                                                           *
        *************************************************************


 
User input: 2 of 2 
 
                  Welcome to Q-Chem
     A Quantum Leap Into The Future Of Chemistry


 Q-Chem 5.2 (devel), Q-Chem, Inc., Pleasanton, CA (2019)

 Yihan Shao,  Zhengting Gan,  E. Epifanovsky,  A. T. B. Gilbert,  M. Wormit,  
 J. Kussmann,  A. W. Lange,  A. Behn,  Jia Deng,  Xintian Feng,  D. Ghosh,  
 M. Goldey,  P. R. Horn,  L. D. Jacobson,  I. Kaliman,  T. Kus,  A. Landau,  
 Jie Liu,  E. I. Proynov,  R. M. Richard,  R. P. Steele,  E. J. Sundstrom,  
 H. L. Woodcock III,  P. M. Zimmerman,  D. Zuev,  B. Albrecht,  E. Alguire,  
 S. A. Baeppler,  D. Barton,  Z. Benda,  Y. A. Bernard,  E. J. Berquist,  
 K. B. Bravaya,  H. Burton,  D. Casanova,  Chun-Min Chang,  Yunqing Chen,  
 A. Chien,  K. D. Closser,  M. P. Coons,  S. Coriani,  S. Dasgupta,  
 A. L. Dempwolff,  M. Diedenhofen,  Hainam Do,  R. G. Edgar,  Po-Tung Fang,  
 S. Faraji,  S. Fatehi,  Qingguo Feng,  K. D. Fenk,  J. Fosso-Tande,  
 J. Gayvert,  Qinghui Ge,  A. Ghysels,  G. Gidofalvi,  J. Gomes,  
 J. Gonthier,  A. Gunina,  D. Hait,  M. W. D. Hanson-Heine,  
 P. H. P. Harbach,  A. W. Hauser,  M. F. Herbst,  J. E. Herr,  
 E. G. Hohenstein,  Z. C. Holden,  Kerwin Hui,  B. C. Huynh,  T.-C. Jagau,  
 Hyunjun Ji,  B. Kaduk,  K. Khistyaev,  Jaehoon Kim,  P. Klunzinger,  K. Koh,  
 D. Kosenkov,  L. Koulias,  T. Kowalczyk,  C. M. Krauter,  A. Kunitsa,  
 Ka Un Lao,  A. Laurent,  K. V. Lawler,  Joonho Lee,  D. Lefrancois,  
 S. Lehtola,  D. S. Levine,  Yi-Pei Li,  You-Sheng Lin,  Fenglai Liu,  
 E. Livshits,  A. Luenser,  P. Manohar,  E. Mansoor,  S. F. Manzer,  
 Shan-Ping Mao,  Yuezhi Mao,  N. Mardirossian,  A. V. Marenich,  
 T. Markovich,  L. A. Martinez-Martinez,  S. A. Maurer,  N. J. Mayhall,  
 S. C. McKenzie,  J.-M. Mewes,  P. Morgante,  A. F. Morrison,  
 J. W. Mullinax,  K. Nanda,  T. S. Nguyen-Beck,  R. Olivares-Amaya,  
 J. A. Parkhill,  Zheng Pei,  T. M. Perrine,  F. Plasser,  P. Pokhilko,  
 S. Prager,  A. Prociuk,  E. Ramos,  D. R. Rehn,  F. Rob,  M. Scheurer,  
 M. Schneider,  N. Sergueev,  S. M. Sharada,  S. Sharma,  D. W. Small,  
 T. Stauch,  T. Stein,  Yu-Chuan Su,  A. J. W. Thom,  A. Tkatchenko,  
 T. Tsuchimochi,  N. M. Tubman,  L. Vogt,  M. L. Vidal,  O. Vydrov,  
 M. A. Watson,  J. Wenzel,  M. de Wergifosse,  T. A. Wesolowski,  A. White,  
 J. Witte,  A. Yamada,  Jun Yang,  K. Yao,  S. Yeganeh,  S. R. Yost,  
 Zhi-Qiang You,  A. Zech,  Igor Ying Zhang,  Xing Zhang,  Yan Zhao,  
 Ying Zhu,  B. R. Brooks,  G. K. L. Chan,  C. J. Cramer,  M. S. Gordon,  
 W. J. Hehre,  A. Klamt,  M. W. Schmidt,  C. D. Sherrill,  D. G. Truhlar,  
 A. Aspuru-Guzik,  R. Baer,  A. T. Bell,  N. A. Besley,  Jeng-Da Chai,  
 A. E. DePrince, III,  R. A. DiStasio Jr.,  A. Dreuw,  B. D. Dunietz,  
 T. R. Furlani,  Chao-Ping Hsu,  Yousung Jung,  Jing Kong,  D. S. Lambrecht,  
 WanZhen Liang,  C. Ochsenfeld,  V. A. Rassolov,  L. V. Slipchenko,  
 J. E. Subotnik,  T. Van Voorhis,  J. M. Herbert,  A. I. Krylov,  
 P. M. W. Gill,  M. Head-Gordon

 Contributors to earlier versions of Q-Chem not listed above: 
 R. D. Adamson,  B. Austin,  J. Baker,  G. J. O. Beran,  K. Brandhorst,  
 S. T. Brown,  E. F. C. Byrd,  A. K. Chakraborty,  C.-L. Cheng,  
 Siu Hung Chien,  D. M. Chipman,  D. L. Crittenden,  H. Dachsel,  
 R. J. Doerksen,  A. D. Dutoi,  L. Fusti-Molnar,  W. A. Goddard III,  
 A. Golubeva-Zadorozhnaya,  S. R. Gwaltney,  G. Hawkins,  A. Heyden,  
 S. Hirata,  G. Kedziora,  F. J. Keil,  C. Kelley,  Jihan Kim,  R. A. King,  
 R. Z. Khaliullin,  P. P. Korambath,  W. Kurlancheek,  A. M. Lee,  M. S. Lee,  
 S. V. Levchenko,  Ching Yeh Lin,  D. Liotard,  R. C. Lochan,  I. Lotan,  
 P. E. Maslen,  N. Nair,  D. P. O'Neill,  D. Neuhauser,  E. Neuscamman,  
 C. M. Oana,  R. Olson,  B. Peters,  R. Peverati,  P. A. Pieniazek,  
 Y. M. Rhee,  J. Ritchie,  M. A. Rohrdanz,  E. Rosta,  N. J. Russ,  
 H. F. Schaefer III,  N. E. Schultz,  N. Shenvi,  A. C. Simmonett,  A. Sodt,  
 D. Stuck,  K. S. Thanthiriwatte,  V. Vanovschi,  Tao Wang,  A. Warshel,  
 C. F. Williams,  Q. Wu,  X. Xu,  W. Zhang

 Please cite Q-Chem as follows:
 Y. Shao et al., Mol. Phys. 113, 184-215 (2015)
 DOI: 10.1080/00268976.2014.952696

 Q-Chem 5.2.1 for Intel X86 EM64T Linux

 Parts of Q-Chem use Armadillo 8.300.2 (Tropical Shenanigans).
 http://arma.sourceforge.net/

 Q-Chem begins on Thu Jan  9 07:58:48 2020  

Host: 
0

     Scratch files written to /scratch/taweetham/qchem8630//
NAlpha2: 178
NElect   178
Mult     1
The previous job contains 0 fragments, simply inherited here

 Q-Chem warning in module libgen/rem_setup.C, line 2168:

 Setting Thresh to 1e-14


Checking the input file for inconsistencies... 	...done.

--------------------------------------------------------------
User input:
--------------------------------------------------------------

$MOLECULE
READ
$END

$REM
   JOB_TYPE 	FREQUENCY
   BASIS 	6-311++G**
   METHOD	B3LYP
   SCF_GUESS_ALWAYS     TRUE
   S2THRESH     15
   THRESH       15
   MEM_TOTAL    10000
$END

--------------------------------------------------------------
 ----------------------------------------------------------------
             Standard Nuclear Orientation (Angstroms)
    I     Atom           X                Y                Z
 ----------------------------------------------------------------
    1      C       0.0361838743     0.0052765142    -0.0126414375
    2      C      -0.6891524826     1.2042576623    -0.0131664452
    3      Cl      0.1815167946     2.7155916423    -0.0252782638
    4      C      -2.0897274947     1.2107412692    -0.0052238913
    5      Cl     -2.9622314817     2.7122293340    -0.0032162302
    6      C      -2.7855578501    -0.0056683285     0.0031212071
    7      Cl     -4.5218051565    -0.0115057666     0.0183458234
    8      C      -2.0810645424    -1.2170012761     0.0007832845
    9      Cl     -2.9419737909    -2.7250402103     0.0128792301
   10      C      -0.6805133970    -1.1989981833    -0.0077426750
   11      Cl      0.2028248542    -2.7030875681    -0.0092310586
   12      C       1.5305755186     0.0089889293    -0.0088226188
   13      C       2.2310641398     0.0440793148     1.1990688366
   14      H       1.6889623988     0.0734242788     2.1372617008
   15      C       3.6228418184     0.0412295267     1.2150358201
   16      H       4.1635946360     0.0679302064     2.1520867350
   17      C       4.3136269711     0.0032271441     0.0083950283
   18      Cl      6.0711807129    -0.0036764308     0.0194074679
   19      C       3.6370251995    -0.0299511204    -1.2067043233
   20      H       4.1897178673    -0.0591758746    -2.1370156460
   21      C       2.2449278664    -0.0269386777    -1.2084872479
   22      H       1.7146445193    -0.0543222682    -2.1534444847
 ----------------------------------------------------------------
 Molecular Point Group                 C1    NOp =  1
 Largest Abelian Subgroup              C1    NOp =  1
 Nuclear Repulsion Energy =        2021.38915684 hartrees
 There are       89 alpha and       89 beta electrons
 Requested basis set is 6-311++G(d,p)
 There are 170 shells and 472 basis functions

 Total QAlloc Memory Limit  10000 MB
 Mega-Array Size       188 MB
 MEM_STATIC part       192 MB
 A cutoff of  1.0D-15 yielded  10812 shell pairs
 There are     91449 function pairs (     98260 Cartesian)
 Smallest overlap matrix eigenvalue = 1.15E-07
 Linear dependence detected in AO basis
 Number of orthogonalized atomic orbitals = 467
 Maximum deviation from orthogonality = 6.529E-10
 Guess from superposition of atomic densities
 Warning:  Energy on first SCF cycle will be non-variational
 SAD guess density has 178.000000 electrons

 -----------------------------------------------------------------------
  General SCF calculation program by
  Eric Jon Sundstrom, Paul Horn, Yuezhi Mao, Dmitri Zuev, Alec White,
  David Stuck, Shaama M.S., Shane Yost, Joonho Lee, David Small,
  Daniel Levine, Susi Lehtola, Hugh Burton, Evgeny Epifanovsky,
  Bang C. Huynh
 -----------------------------------------------------------------------
 Exchange:     0.2000 Hartree-Fock + 0.0800 Slater + 0.7200 B88
 Correlation:  0.1900 VWN1RPA + 0.8100 LYP
 Using SG-1 standard quadrature grid
 A restricted SCF calculation will be
 performed using DIIS
 SCF converges when DIIS error is below 1.0e-08
 ---------------------------------------
  Cycle       Energy         DIIS error
 ---------------------------------------
    1   -3225.3518647170      2.82e-02  
    2   -3221.0018548518      2.06e-03  
    3   -3220.9386626314      2.47e-03  
    4   -3221.1102378008      6.66e-04  
    5   -3221.1209808513      3.22e-04  
    6   -3221.1238512166      7.51e-05  
    7   -3221.1239879367      1.94e-05  
    8   -3221.1239956098      8.28e-06  
    9   -3221.1239974734      2.26e-06  
   10   -3221.1239975922      7.51e-07  
   11   -3221.1239976066      1.68e-07  
   12   -3221.1239976075      4.87e-08  
   13   -3221.1239976072      2.39e-08  
   14   -3221.1239976073      4.51e-09  Convergence criterion met
 ---------------------------------------
 SCF time:   CPU 704.03s  wall 704.00s 
 SCF   energy in the final basis set =    -3221.1239976073
 Total energy in the final basis set =    -3221.1239976073

 --------------------------------------------------------------

                    Orbital Energies (a.u.)
 --------------------------------------------------------------

 Alpha MOs
 -- Occupied --
********-101.5829-101.5828-101.5803-101.5803-101.5644 -10.2874 -10.2845
-10.2845 -10.2824 -10.2824 -10.2552 -10.2424 -10.2175 -10.2060 -10.2059
-10.2048 -10.2047  -9.4986  -9.4976  -9.4975  -9.4951  -9.4950  -9.4790
 -7.2635  -7.2626  -7.2626  -7.2600  -7.2599  -7.2535  -7.2526  -7.2525
 -7.2524  -7.2514  -7.2514  -7.2500  -7.2499  -7.2490  -7.2489  -7.2434
 -7.2339  -7.2335  -0.9722  -0.9268  -0.9206  -0.9076  -0.8813  -0.8734
 -0.8584  -0.8402  -0.7891  -0.7811  -0.7475  -0.7386  -0.6562  -0.6449
 -0.6339  -0.6107  -0.5624  -0.5530  -0.5229  -0.5025  -0.4943  -0.4845
 -0.4748  -0.4689  -0.4637  -0.4545  -0.4400  -0.4387  -0.4135  -0.4131
 -0.3993  -0.3915  -0.3834  -0.3651  -0.3616  -0.3591  -0.3573  -0.3560
 -0.3413  -0.3346  -0.3293  -0.3276  -0.3154  -0.2856  -0.2770  -0.2694
 -0.2649
 -- Virtual --
 -0.0645  -0.0644  -0.0605  -0.0443  -0.0404  -0.0152  -0.0104   0.0002
  0.0037   0.0056   0.0081   0.0216   0.0268   0.0284   0.0299   0.0313
  0.0434   0.0492   0.0566   0.0596   0.0646   0.0665   0.0756   0.0757
  0.0760   0.0817   0.0821   0.0852   0.0900   0.0918   0.0954   0.0966
  0.1018   0.1113   0.1123   0.1148   0.1164   0.1174   0.1192   0.1229
  0.1274   0.1287   0.1347   0.1364   0.1393   0.1466   0.1474   0.1495
  0.1518   0.1570   0.1580   0.1624   0.1641   0.1785   0.1825   0.1849
  0.1877   0.1901   0.1939   0.1956   0.2038   0.2040   0.2084   0.2138
  0.2186   0.2218   0.2248   0.2332   0.2337   0.2352   0.2423   0.2444
  0.2525   0.2532   0.2567   0.2621   0.2658   0.2670   0.2717   0.2728
  0.2795   0.2823   0.2856   0.2892   0.2934   0.2943   0.2958   0.3010
  0.3091   0.3134   0.3209   0.3445   0.3450   0.3547   0.3572   0.3780
  0.3853   0.4146   0.4274   0.4305   0.4310   0.4426   0.4461   0.4539
  0.4559   0.4582   0.4609   0.4655   0.4718   0.4741   0.4852   0.4862
  0.4903   0.4979   0.5059   0.5100   0.5160   0.5411   0.5445   0.5480
  0.5615   0.5692   0.5705   0.5769   0.5798   0.5894   0.5928   0.6005
  0.6087   0.6094   0.6125   0.6175   0.6268   0.6385   0.6503   0.6532
  0.6595   0.6688   0.6717   0.6901   0.6905   0.7066   0.7162   0.7256
  0.7464   0.7534   0.7758   0.7833   0.7905   0.7913   0.8094   0.8210
  0.8250   0.8307   0.8368   0.8375   0.8378   0.8410   0.8415   0.8423
  0.8525   0.8532   0.8561   0.8586   0.8654   0.8706   0.8783   0.8807
  0.8822   0.8857   0.8956   0.9041   0.9076   0.9153   0.9189   0.9344
  0.9349   0.9384   0.9416   0.9433   0.9522   0.9586   0.9663   0.9876
  0.9910   0.9919   1.0036   1.0051   1.0294   1.0339   1.0531   1.0561
  1.0666   1.0740   1.0931   1.1100   1.1153   1.1587   1.1728   1.1835
  1.1880   1.2005   1.2345   1.2551   1.2612   1.2681   1.2739   1.2810
  1.2845   1.2894   1.2959   1.2996   1.3112   1.3396   1.3839   1.3888
  1.3981   1.4298   1.4657   1.4922   1.5115   1.5252   1.5427   1.5443
  1.5643   1.6032   1.6055   1.6417   1.6477   1.6714   1.6752   1.6862
  1.6970   1.7108   1.7388   1.7528   1.7561   1.7831   1.8094   1.8120
  1.8150   1.8311   1.8450   1.8831   1.8947   1.9106   1.9270   1.9412
  1.9558   1.9702   1.9793   1.9850   2.0573   2.0585   2.1069   2.1114
  2.1176   2.1197   2.1497   2.2228   2.2289   2.2305   2.2389   2.2527
  2.2553   2.2701   2.2792   2.2817   2.3087   2.3343   2.3443   2.3526
  2.3677   2.4047   2.4120   2.4188   2.4247   2.4323   2.4399   2.4531
  2.4759   2.4945   2.4957   2.5221   2.5399   2.5794   2.5996   2.6196
  2.6353   2.6521   2.6563   2.6608   2.7051   2.7116   2.7184   2.7313
  2.7464   2.7581   2.7632   2.7816   2.8232   2.8305   2.8455   2.8601
  2.9012   2.9326   2.9626   2.9977   3.0518   3.0664   3.1012   3.1134
  3.1212   3.1349   3.1507   3.1525   3.2185   3.2322   3.2715   3.3192
  3.4297   3.4724   3.5041   3.5061   3.5999   3.6461   3.7317   3.7997
  3.8814   3.9141   3.9774   4.1310   4.1374   4.3098   4.8001   4.8239
  9.7287   9.7765   9.7815   9.8066   9.8124   9.8386  23.2829  23.5876
 23.7668  23.8101  23.8948  23.9183  23.9392  23.9493  23.9812  24.0767
 24.0828  24.1668  25.7667  25.7875  25.8251  25.8535  25.8707  25.9470
 26.0854  26.0929  26.1344  26.1870  26.2818  26.3526  26.4393  26.5341
 26.6015  26.7469  26.7527  27.0886 215.7182 215.7686 215.7764 215.8056
215.8130 215.8457
 --------------------------------------------------------------

          Ground-State Mulliken Net Atomic Charges

     Atom                 Charge (a.u.)
  ----------------------------------------
      1 C                    -0.795469
      2 C                    -0.863705
      3 Cl                    0.610843
      4 C                    -0.024426
      5 Cl                    0.626075
      6 C                    -0.327650
      7 Cl                    0.681393
      8 C                    -0.055377
      9 Cl                    0.626224
     10 C                    -0.876162
     11 Cl                    0.613307
     12 C                     0.746492
     13 C                    -0.543033
     14 H                     0.201937
     15 C                    -0.977647
     16 H                     0.198342
     17 C                     0.794299
     18 Cl                    0.454647
     19 C                    -0.986088
     20 H                     0.198341
     21 C                    -0.504618
     22 H                     0.202272
  ----------------------------------------
  Sum of atomic charges =     0.000000

 -----------------------------------------------------------------
                    Cartesian Multipole Moments
 -----------------------------------------------------------------
    Charge (ESU x 10^10)
                -0.0000
    Dipole Moment (Debye)
         X      -0.0036      Y       0.0040      Z      -0.0069
       Tot       0.0087
    Quadrupole Moments (Debye-Ang)
        XX    -152.9857     XY       0.0136     YY    -148.3042
        XZ      -0.0814     YZ       0.2781     ZZ    -137.8525
    Octopole Moments (Debye-Ang^2)
       XXX     -79.0404    XXY      -0.0911    XYY     -14.4356
       YYY      -0.1496    XXZ      -0.2908    XYZ       0.8626
       YYZ       0.0570    XZZ      13.8999    YZZ       0.0195
       ZZZ       0.0937
    Hexadecapole Moments (Debye-Ang^3)
      XXXX   -8684.2520   XXXY      -0.6488   XXYY   -1838.1373
      XYYY      -0.2820   YYYY   -2492.4805   XXXZ      -3.1087
      XXYZ       2.7441   XYYZ      -0.4223   YYYZ      -1.2034
      XXZZ   -1422.5268   XYZZ       0.0327   YYZZ    -516.6334
      XZZZ      -0.1201   YZZZ       1.5418   ZZZZ    -385.8706
 -----------------------------------------------------------------
 Calculating MO derivatives via CPSCF
    1     0    69    0.0187513  
    2     0    69    0.0053511  
    3     0    69    0.0006390  
    4     0    69    0.0000534  
    5    55    14    0.0000037  
    6    69     0    0.0000002  Converged
 Time for AOints: 1276.4 s (CPU) 1276.4 s (wall)
 ------------------------------------------------------------------------------
                     AOints        : Timing summary (seconds)
 ------------------------------------------------------------------------------
     job step          cpu (% of tot)      sys (% of tot)     wall (% of tot)
 ------------------------------------------------------------------------------
  AOints            0.1276E+04 (10.1)   0.1000E-04 ( 3.0)   0.1276E+04 (10.1)
 ------------------------------------------------------------------------------
   Grand Totals     0.1259E+05          0.3290E-03          0.1259E+05
 ------------------------------------------------------------------------------
 Polarizability Matrix (a.u.)
            1           2           3
    1-307.5147479   0.1464293   0.2998972
    2   0.1464293-211.5282926  -0.5862963
    3   0.2998972  -0.5862963-140.5352764
 Calculating analytic Hessian of the SCF energy

 Direct stationary perturbation theory relativistic correction:

 rels  =       4.761793436053
 relv  =     -18.347941202532
 rel2e =       5.041944030390
 E_rel =      -8.544203736090

 Hessian of the SCF Energy
            1           2           3           4           5           6
    1   0.6324437  -0.0003162  -0.0004344  -0.1653559   0.1153547  -0.0000800
    2  -0.0003162   0.6125683  -0.0000273   0.0566841  -0.2334931   0.0002981
    3  -0.0004344  -0.0000273   0.1686246  -0.0000008  -0.0000310  -0.0584719
    4  -0.1653559   0.0566841  -0.0000008   0.5878962  -0.0458512  -0.0022069
    5   0.1153547  -0.2334931  -0.0000310  -0.0458512   0.5256959  -0.0012521
    6  -0.0000800   0.0002981  -0.0584719  -0.0022069  -0.0012521   0.1105296
    7   0.0046228  -0.0000584   0.0000045  -0.0701884  -0.0515468   0.0004806
    8  -0.0190720  -0.0410679   0.0003130  -0.0550734  -0.1305215   0.0007353
    9   0.0000797   0.0001091   0.0043838   0.0004793   0.0007553  -0.0227024
   10  -0.0238560   0.0750409  -0.0000101  -0.2952942  -0.0299343   0.0013380
   11   0.0244206   0.0308620  -0.0000593   0.0322542  -0.0954730  -0.0001285
   12   0.0000902  -0.0004272   0.0036593   0.0013547   0.0002280  -0.0538106
   13  -0.0032021  -0.0042667   0.0000456  -0.0201999   0.0330730   0.0000600
   14  -0.0001782   0.0028520   0.0000040   0.0121950  -0.0178661  -0.0000186
   15   0.0000454   0.0000025   0.0036648   0.0000529  -0.0001254   0.0029890
   16   0.0007759   0.0002306   0.0000185  -0.0266498  -0.0232065   0.0002750
   17   0.0002330  -0.0658673   0.0001398  -0.0806677   0.0318462   0.0004094
   18  -0.0000224   0.0001679   0.0022278   0.0003796   0.0000920   0.0033955
   19  -0.0015485  -0.0000072   0.0000407   0.0038212  -0.0024605   0.0000193
   20  -0.0000062   0.0003878  -0.0000034   0.0008587  -0.0032789   0.0000243
   21   0.0000015   0.0000121  -0.0011291  -0.0000054   0.0000311   0.0035938
   22  -0.0231071  -0.0753871   0.0003716  -0.0541201   0.0295853   0.0002414
   23  -0.0247632   0.0301147  -0.0000366   0.0293839  -0.0167032  -0.0001117
   24   0.0002345   0.0002385   0.0036346   0.0002127  -0.0000978   0.0011635
   25  -0.0032178   0.0042225   0.0000165   0.0003727  -0.0000489  -0.0000204
   26   0.0001466   0.0028840   0.0000051   0.0001192  -0.0000728  -0.0000242
   27   0.0000261  -0.0000121   0.0036681   0.0000172  -0.0000173  -0.0009430
   28  -0.1640417  -0.0560988   0.0004612   0.0639608  -0.0279419  -0.0002864
   29  -0.1147323  -0.2344963   0.0006366   0.0289028  -0.0630350   0.0000104
   30   0.0008746   0.0004003  -0.0585227  -0.0004408   0.0003819   0.0068624
   31   0.0044487   0.0004105  -0.0000538  -0.0009856  -0.0019194   0.0000548
   32   0.0193744  -0.0410211   0.0000061  -0.0050509   0.0013776   0.0000296
   33  -0.0000563   0.0001380   0.0044053   0.0000482  -0.0000030   0.0035620
   34  -0.2128908  -0.0004576  -0.0000595  -0.0207845   0.0127876   0.0001844
   35  -0.0003952  -0.0748720  -0.0007975   0.0268656   0.0033612   0.0000470
   36  -0.0003791  -0.0006183  -0.0791903   0.0000640   0.0000524   0.0042030
   37  -0.0256072  -0.0008756  -0.0275989  -0.0003561  -0.0032086  -0.0008550
   38  -0.0004849   0.0032135   0.0000567   0.0001420  -0.0014611  -0.0010432
   39  -0.0065197   0.0000816   0.0050559   0.0022714  -0.0005247  -0.0004880
   40   0.0009906  -0.0000538  -0.0003561   0.0002277   0.0003390  -0.0000131
   41   0.0001029  -0.0036438   0.0001290   0.0006261   0.0005891   0.0001131
   42   0.0013502   0.0001090   0.0008027  -0.0004292   0.0000914   0.0001023
   43   0.0020382  -0.0000800  -0.0030977  -0.0007338  -0.0005982   0.0004304
   44  -0.0001225   0.0066040  -0.0002805  -0.0010776  -0.0003727  -0.0001063
   45  -0.0025950  -0.0003127  -0.0037979  -0.0001713  -0.0005818   0.0000278
   46  -0.0002478  -0.0000388  -0.0011354  -0.0002067  -0.0002838   0.0000164
   47   0.0000159   0.0001808   0.0000065  -0.0000672   0.0001643   0.0000510
   48   0.0001287  -0.0000012   0.0001432   0.0000058  -0.0000426  -0.0000250
   49  -0.0011132   0.0000063   0.0000113   0.0003980   0.0000918  -0.0000297
   50   0.0000152  -0.0007778  -0.0000504   0.0002527   0.0001749  -0.0000110
   51   0.0000122  -0.0000416  -0.0021785  -0.0000424  -0.0000093   0.0004291
   52   0.0016106  -0.0000073   0.0000027  -0.0005392  -0.0004355   0.0000082
   53  -0.0000038  -0.0006999   0.0000322   0.0000811  -0.0000284   0.0000021
   54   0.0000097   0.0000315   0.0003152  -0.0000060  -0.0000048  -0.0000048
   55   0.0019941   0.0001148   0.0031302  -0.0006813  -0.0005646  -0.0003641
   56   0.0000672   0.0066318  -0.0002833  -0.0010830  -0.0002999   0.0001292
   57   0.0026437  -0.0003335  -0.0037483   0.0003050   0.0005913   0.0000084
   58  -0.0002524   0.0000411   0.0011337  -0.0002186  -0.0002840  -0.0000133
   59  -0.0000129   0.0001871  -0.0000121  -0.0000666   0.0001620  -0.0000558
   60  -0.0001383  -0.0000028   0.0001582  -0.0000052   0.0000281  -0.0000232
   61  -0.0255054   0.0008620   0.0271995  -0.0005481  -0.0032832   0.0007620
   62   0.0004361   0.0031204   0.0001035  -0.0000425  -0.0012934   0.0009855
   63   0.0060739   0.0000887   0.0054510  -0.0022776   0.0006022  -0.0004861
   64   0.0010177   0.0000341   0.0003055   0.0001894   0.0003380   0.0000016
   65  -0.0000798  -0.0036665   0.0001476   0.0006153   0.0005284  -0.0000837
   66  -0.0013440   0.0000995   0.0008465   0.0003941  -0.0001660   0.0000871
            7           8           9          10          11          12
    1   0.0046228  -0.0190720   0.0000797  -0.0238560   0.0244206   0.0000902
    2  -0.0000584  -0.0410679   0.0001091   0.0750409   0.0308620  -0.0004272
    3   0.0000045   0.0003130   0.0043838  -0.0000101  -0.0000593   0.0036593
    4  -0.0701884  -0.0550734   0.0004793  -0.2952942   0.0322542   0.0013547
    5  -0.0515468  -0.1305215   0.0007553  -0.0299343  -0.0954730   0.0002280
    6   0.0004806   0.0007353  -0.0227024   0.0013380  -0.0001285  -0.0538106
    7   0.0995820   0.0782569  -0.0008001  -0.0205710  -0.0329966   0.0002720
    8   0.0782569   0.1903771  -0.0012529  -0.0109513  -0.0176768   0.0001474
    9  -0.0008001  -0.0012529   0.0116756   0.0002114   0.0002614   0.0030665
   10  -0.0205710  -0.0109513   0.0002114   0.5856912   0.0381154  -0.0031939
   11  -0.0329966  -0.0176768   0.0002614   0.0381154   0.5387760  -0.0016158
   12   0.0002720   0.0001474   0.0030665  -0.0031939  -0.0016158   0.1057273
   13  -0.0082782   0.0037788   0.0000442  -0.0718840   0.0565701   0.0001901
   14  -0.0039752   0.0031993   0.0000225   0.0563243  -0.1356756  -0.0000591
   15   0.0000768  -0.0000401  -0.0006771   0.0002502  -0.0000548  -0.0222012
   16  -0.0022706   0.0007744   0.0000361  -0.1441959  -0.1169999   0.0009578
   17   0.0042895   0.0018133  -0.0000366  -0.0544693  -0.2462106   0.0010608
   18   0.0000299   0.0000085   0.0035356   0.0008523   0.0014024  -0.0524912
   19  -0.0012998  -0.0006642   0.0000038  -0.0380423  -0.0027308   0.0003570
   20  -0.0012540  -0.0001775   0.0000063  -0.0230851  -0.0002907   0.0001946
   21   0.0000153   0.0000086   0.0001797   0.0003991   0.0000364   0.0033456
   22   0.0005092  -0.0007172  -0.0000427   0.0619539   0.0280778  -0.0004005
   23  -0.0003024   0.0001864   0.0000065  -0.0271945  -0.0549612   0.0002760
   24  -0.0000102  -0.0000206  -0.0007864  -0.0002855  -0.0000099   0.0034905
   25  -0.0004345  -0.0009300   0.0000072  -0.0011799   0.0016264   0.0000325
   26  -0.0009615  -0.0014722   0.0000157   0.0044420   0.0011382  -0.0000245
   27   0.0000061   0.0000113  -0.0000848   0.0000161  -0.0000080   0.0034855
   28  -0.0010404   0.0050281   0.0000366  -0.0537339  -0.0296427   0.0003763
   29   0.0019004   0.0014345   0.0000288  -0.0298488  -0.0171704   0.0001944
   30   0.0000176   0.0000552   0.0035639   0.0004374   0.0002230   0.0011584
   31   0.0003477  -0.0001224   0.0000033   0.0005014   0.0003039  -0.0000159
   32   0.0001412  -0.0019803   0.0000060   0.0007152   0.0001953  -0.0000015
   33  -0.0000002  -0.0000063   0.0001846  -0.0000473  -0.0000208  -0.0007903
   34  -0.0022854  -0.0026268  -0.0000324   0.0010184   0.0012146  -0.0000210
   35   0.0040608  -0.0027155   0.0000515   0.0011108  -0.0036524   0.0000161
   36  -0.0000219  -0.0000731  -0.0021813   0.0000703  -0.0000172   0.0056055
   37   0.0002998   0.0011448  -0.0009271  -0.0001361  -0.0001885   0.0009710
   38   0.0015862  -0.0005828   0.0005837  -0.0002711  -0.0000189  -0.0002976
   39   0.0001104  -0.0003665   0.0000480  -0.0001776   0.0000774  -0.0001685
   40  -0.0001224  -0.0000783  -0.0001185  -0.0001169   0.0000674   0.0000087
   41  -0.0001604  -0.0001789   0.0000309   0.0000654  -0.0000917  -0.0000944
   42  -0.0000203   0.0001123  -0.0000244  -0.0000811   0.0001739  -0.0000767
   43   0.0004435  -0.0001024   0.0003962  -0.0000047  -0.0000721   0.0001127
   44   0.0000225   0.0000633   0.0000733   0.0000279   0.0001837   0.0001718
   45   0.0001404   0.0003683  -0.0002951   0.0000135  -0.0000475   0.0001261
   46   0.0000679   0.0001116  -0.0000261   0.0000280  -0.0000301   0.0000489
   47  -0.0000187  -0.0001502  -0.0000073   0.0000219   0.0000194   0.0000440
   48  -0.0000139   0.0000160   0.0000016  -0.0000042  -0.0000015  -0.0000036
   49  -0.0000341   0.0000542   0.0000020  -0.0001346   0.0004363   0.0000023
   50  -0.0002708   0.0001253   0.0000045  -0.0000215  -0.0000279   0.0000263
   51   0.0000827  -0.0000904   0.0003922   0.0000150   0.0000087   0.0000157
   52  -0.0000751   0.0001797  -0.0000003   0.0001907  -0.0002694   0.0000040
   53   0.0000137   0.0000263  -0.0000007  -0.0000004  -0.0000119  -0.0000042
   54  -0.0000024   0.0000053  -0.0000070  -0.0000013  -0.0000015  -0.0000217
   55   0.0002874   0.0000493  -0.0003984  -0.0000238  -0.0000825  -0.0001020
   56  -0.0000355   0.0000362  -0.0000668   0.0000258   0.0002136  -0.0001661
   57  -0.0001907  -0.0002775  -0.0002789  -0.0000374   0.0000144   0.0001670
   58   0.0000643   0.0001111   0.0000252   0.0000256  -0.0000270  -0.0000503
   59  -0.0000168  -0.0001521   0.0000110   0.0000182   0.0000209  -0.0000400
   60   0.0000144  -0.0000038   0.0000009   0.0000039   0.0000011  -0.0000030
   61   0.0004818   0.0009483   0.0009128  -0.0001471  -0.0001280  -0.0009955
   62   0.0014445  -0.0003863  -0.0005272  -0.0002010  -0.0000438   0.0002980
   63  -0.0002446   0.0004253   0.0000460   0.0001848  -0.0000636  -0.0001912
   64  -0.0001074  -0.0000989   0.0001081  -0.0000897   0.0000789   0.0000037
   65  -0.0001195  -0.0001996  -0.0000750   0.0000681  -0.0001064   0.0000726
   66   0.0000532  -0.0000752  -0.0000411   0.0000449  -0.0001667  -0.0000897
           13          14          15          16          17          18
    1  -0.0032021  -0.0001782   0.0000454   0.0007759   0.0002330  -0.0000224
    2  -0.0042667   0.0028520   0.0000025   0.0002306  -0.0658673   0.0001679
    3   0.0000456   0.0000040   0.0036648   0.0000185   0.0001398   0.0022278
    4  -0.0201999   0.0121950   0.0000529  -0.0266498  -0.0806677   0.0003796
    5   0.0330730  -0.0178661  -0.0001254  -0.0232065   0.0318462   0.0000920
    6   0.0000600  -0.0000186   0.0029890   0.0002750   0.0004094   0.0033955
    7  -0.0082782  -0.0039752   0.0000768  -0.0022706   0.0042895   0.0000299
    8   0.0037788   0.0031993  -0.0000401   0.0007744   0.0018133   0.0000085
    9   0.0000442   0.0000225  -0.0006771   0.0000361  -0.0000366   0.0035356
   10  -0.0718840   0.0563243   0.0002502  -0.1441959  -0.0544693   0.0008523
   11   0.0565701  -0.1356756  -0.0000548  -0.1169999  -0.2462106   0.0014024
   12   0.0001901  -0.0000591  -0.0222012   0.0009578   0.0010608  -0.0524912
   13   0.1031039  -0.0802483  -0.0004142   0.0011828  -0.0002348   0.0000218
   14  -0.0802483   0.1953124   0.0000070   0.0202020  -0.0392169  -0.0000202
   15  -0.0004142   0.0000070   0.0108845  -0.0000458   0.0000714   0.0032985
   16   0.0011828   0.0202020  -0.0000458   0.5103389  -0.0004274  -0.0030967
   17  -0.0002348  -0.0392169   0.0000714  -0.0004274   0.6066479  -0.0012984
   18   0.0000218  -0.0000202   0.0032985  -0.0030967  -0.0012984   0.1051933
   19   0.0004313  -0.0010165  -0.0000017  -0.1653879  -0.0004592   0.0011860
   20  -0.0092326  -0.0059270   0.0000950  -0.0004688  -0.0381809   0.0000431
   21   0.0000197   0.0000241  -0.0008813   0.0012325   0.0000638  -0.0215748
   22  -0.0011365  -0.0044609   0.0000163  -0.1454509   0.0552488   0.0005948
   23  -0.0016434   0.0010922   0.0000372   0.1178208  -0.2451993  -0.0004395
   24   0.0000350   0.0000551   0.0034823   0.0003881  -0.0000501  -0.0524303
   25   0.0003995   0.0003023  -0.0000025   0.0013644   0.0005313   0.0000265
   26  -0.0002842  -0.0017629   0.0000072  -0.0199313  -0.0392970   0.0002980
   27  -0.0000014   0.0000011   0.0002738   0.0000743   0.0001397   0.0032859
   28   0.0003727  -0.0001181   0.0000284  -0.0274271   0.0802598  -0.0000278
   29   0.0000495  -0.0000717   0.0000089   0.0227960   0.0326307  -0.0002538
   30  -0.0000073  -0.0000123  -0.0009466   0.0001102  -0.0005627   0.0033941
   31  -0.0004505   0.0009708  -0.0000029  -0.0022398  -0.0043219   0.0000580
   32   0.0009377  -0.0014583  -0.0000029  -0.0007969   0.0017745   0.0000042
   33   0.0000002  -0.0000000  -0.0000819   0.0000379   0.0000718   0.0035362
   34   0.0002291  -0.0006295  -0.0000034  -0.0008256   0.0000111   0.0000119
   35   0.0013519  -0.0004468  -0.0000148   0.0000113  -0.0010065  -0.0000095
   36   0.0000136  -0.0000075   0.0001536   0.0000097  -0.0000338  -0.0013512
   37  -0.0001540   0.0001805   0.0000847   0.0002575   0.0000079  -0.0002518
   38   0.0001302   0.0000222   0.0000967   0.0000302   0.0001784   0.0000129
   39   0.0002600  -0.0002328   0.0000076   0.0000153  -0.0000022   0.0000487
   40   0.0000304  -0.0000457   0.0000075  -0.0000591   0.0000094  -0.0000213
   41   0.0000678  -0.0000861   0.0000004   0.0000000  -0.0000542  -0.0000018
   42   0.0000132  -0.0000418   0.0000006  -0.0000848   0.0000108  -0.0000145
   43  -0.0000935   0.0001318  -0.0000483   0.0001602  -0.0000117  -0.0000501
   44  -0.0001427   0.0000690  -0.0000080  -0.0000067   0.0000272  -0.0000064
   45   0.0000294  -0.0000102   0.0000306  -0.0000673   0.0000111  -0.0000622
   46  -0.0000446   0.0000510   0.0000053   0.0000398  -0.0000005  -0.0000074
   47   0.0000052  -0.0000142  -0.0000087  -0.0000011  -0.0000326  -0.0000007
   48  -0.0000074   0.0000062   0.0000003   0.0000182   0.0000007  -0.0000069
   49   0.0002894  -0.0003394  -0.0000005  -0.0004230  -0.0000031   0.0000018
   50   0.0000364  -0.0000206  -0.0000085   0.0000026   0.0000125  -0.0000050
   51   0.0000068  -0.0000003  -0.0000428  -0.0000037  -0.0000171   0.0000565
   52  -0.0003215   0.0003361   0.0000013   0.0004098   0.0000031  -0.0000026
   53   0.0000070  -0.0000029   0.0000011  -0.0000012   0.0000063   0.0000005
   54  -0.0000027   0.0000026  -0.0000000   0.0000024   0.0000014  -0.0000004
   55  -0.0001032   0.0001273   0.0000472   0.0001578   0.0000174   0.0000453
   56  -0.0001485   0.0000691   0.0000156   0.0000014   0.0000170  -0.0000039
   57  -0.0000222   0.0000072   0.0000288   0.0000725   0.0000067  -0.0000585
   58  -0.0000455   0.0000504  -0.0000046   0.0000400   0.0000009   0.0000044
   59   0.0000046  -0.0000141   0.0000085   0.0000004  -0.0000333  -0.0000033
   60   0.0000061  -0.0000046   0.0000002  -0.0000181   0.0000005  -0.0000063
   61  -0.0001541   0.0001857  -0.0000827   0.0002629  -0.0000032   0.0002460
   62   0.0001168   0.0000330  -0.0000889  -0.0000236   0.0001973   0.0000134
   63  -0.0002753   0.0002300   0.0000149  -0.0000126   0.0000010   0.0000401
   64   0.0000284  -0.0000454  -0.0000093  -0.0000588  -0.0000096   0.0000228
   65   0.0000724  -0.0000860   0.0000004  -0.0000001  -0.0000515  -0.0000015
   66  -0.0000153   0.0000476   0.0000015   0.0000821   0.0000105  -0.0000155
           19          20          21          22          23          24
    1  -0.0015485  -0.0000062   0.0000015  -0.0231071  -0.0247632   0.0002345
    2  -0.0000072   0.0003878   0.0000121  -0.0753871   0.0301147   0.0002385
    3   0.0000407  -0.0000034  -0.0011291   0.0003716  -0.0000366   0.0036346
    4   0.0038212   0.0008587  -0.0000054  -0.0541201   0.0293839   0.0002127
    5  -0.0024605  -0.0032789   0.0000311   0.0295853  -0.0167032  -0.0000978
    6   0.0000193   0.0000243   0.0035938   0.0002414  -0.0001117   0.0011635
    7  -0.0012998  -0.0012540   0.0000153   0.0005092  -0.0003024  -0.0000102
    8  -0.0006642  -0.0001775   0.0000086  -0.0007172   0.0001864  -0.0000206
    9   0.0000038   0.0000063   0.0001797  -0.0000427   0.0000065  -0.0007864
   10  -0.0380423  -0.0230851   0.0003991   0.0619539  -0.0271945  -0.0002855
   11  -0.0027308  -0.0002907   0.0000364   0.0280778  -0.0549612  -0.0000099
   12   0.0003570   0.0001946   0.0033456  -0.0004005   0.0002760   0.0034905
   13   0.0004313  -0.0092326   0.0000197  -0.0011365  -0.0016434   0.0000350
   14  -0.0010165  -0.0059270   0.0000241  -0.0044609   0.0010922   0.0000551
   15  -0.0000017   0.0000950  -0.0008813   0.0000163   0.0000372   0.0034823
   16  -0.1653879  -0.0004688   0.0012325  -0.1454509   0.1178208   0.0003881
   17  -0.0004592  -0.0381809   0.0000638   0.0552488  -0.2451993  -0.0000501
   18   0.0011860   0.0000431  -0.0215748   0.0005948  -0.0004395  -0.0524303
   19   0.2380357   0.0006431  -0.0019245  -0.0382088   0.0024481   0.0003489
   20   0.0006431   0.0567105  -0.0001392   0.0228314  -0.0000940  -0.0001708
   21  -0.0019245  -0.0001392   0.0101289   0.0003210  -0.0000229   0.0033351
   22  -0.0382088   0.0228314   0.0003210   0.5859100  -0.0377720  -0.0032399
   23   0.0024481  -0.0000940  -0.0000229  -0.0377720   0.5384595  -0.0007656
   24   0.0003489  -0.0001708   0.0033351  -0.0032399  -0.0007656   0.1056732
   25   0.0003541   0.0092746  -0.0000413  -0.0710297  -0.0560830   0.0005868
   26   0.0010736  -0.0058250  -0.0000001  -0.0558142  -0.1365130   0.0007572
   27  -0.0000078  -0.0000608  -0.0008822   0.0006416   0.0007754  -0.0221529
   28   0.0037985  -0.0008056  -0.0000338  -0.2950673  -0.0338688   0.0017143
   29   0.0025225  -0.0032676  -0.0000129   0.0283110  -0.0955272   0.0000391
   30  -0.0000142   0.0000165   0.0036002   0.0013316   0.0003930  -0.0538333
   31  -0.0013125   0.0012460   0.0000095  -0.0208958   0.0329674   0.0000445
   32   0.0006534  -0.0001643  -0.0000033   0.0109152  -0.0173255  -0.0000145
   33   0.0000096  -0.0000061   0.0001796   0.0001700  -0.0001494   0.0030703
   34   0.0005968   0.0000025  -0.0000056   0.0010413  -0.0012064  -0.0000442
   35  -0.0000019   0.0001333   0.0000126  -0.0010849  -0.0036733   0.0000016
   36  -0.0000134   0.0000008   0.0001194  -0.0000224   0.0000517   0.0056000
   37  -0.0004600  -0.0000019   0.0000459  -0.0001240   0.0001463   0.0009914
   38   0.0000128  -0.0000119  -0.0000088   0.0001883  -0.0000349   0.0003083
   39   0.0003632  -0.0000001  -0.0000378  -0.0001849  -0.0000689  -0.0001785
   40   0.0000813  -0.0000002   0.0000053  -0.0000917  -0.0000786   0.0000032
   41   0.0000030  -0.0000161   0.0000006  -0.0000719  -0.0001036   0.0000771
   42   0.0000874   0.0000013   0.0000074  -0.0000524  -0.0001700  -0.0000887
   43  -0.0001800   0.0000016   0.0000027  -0.0000309   0.0000835   0.0001011
   44  -0.0000096   0.0000343   0.0000036  -0.0000185   0.0002116  -0.0001500
   45  -0.0000795  -0.0000010   0.0000216   0.0000406   0.0000185   0.0001643
   46  -0.0000859  -0.0000002   0.0000021   0.0000259   0.0000290   0.0000506
   47   0.0000001  -0.0000058   0.0000002  -0.0000186   0.0000193  -0.0000436
   48  -0.0000085   0.0000002  -0.0000001  -0.0000033   0.0000012  -0.0000025
   49   0.0005098   0.0000018  -0.0000042  -0.0001345  -0.0004384  -0.0000010
   50  -0.0000007  -0.0000191  -0.0000008   0.0000224  -0.0000274  -0.0000032
   51   0.0000038   0.0000013  -0.0000026  -0.0000220   0.0000034   0.0000251
   52  -0.0004742  -0.0000022   0.0000039   0.0001898   0.0002683  -0.0000059
   53   0.0000018  -0.0000076  -0.0000002  -0.0000012  -0.0000146  -0.0000031
   54  -0.0000030   0.0000004  -0.0000013   0.0000026   0.0000018  -0.0000206
   55  -0.0001810  -0.0000025   0.0000006   0.0000036   0.0000680  -0.0001149
   56   0.0000077   0.0000345   0.0000034  -0.0000334   0.0001945   0.0001857
   57   0.0000749  -0.0000004   0.0000199  -0.0000173  -0.0000412   0.0001216
   58  -0.0000854  -0.0000005  -0.0000002   0.0000272   0.0000289  -0.0000491
   59   0.0000019  -0.0000061   0.0000005  -0.0000224   0.0000172   0.0000452
   60   0.0000077   0.0000003  -0.0000002   0.0000043  -0.0000010  -0.0000053
   61  -0.0004446  -0.0000012  -0.0000370  -0.0001541   0.0001723  -0.0009515
   62  -0.0000149  -0.0000121  -0.0000097   0.0002824  -0.0000249  -0.0002885
   63  -0.0003651  -0.0000027  -0.0000309   0.0001768   0.0000685  -0.0001845
   64   0.0000823   0.0000007  -0.0000070  -0.0001140  -0.0000706  -0.0000051
   65  -0.0000025  -0.0000159   0.0000009  -0.0000622  -0.0000956  -0.0000892
   66  -0.0000847   0.0000006   0.0000090   0.0000693   0.0001712  -0.0000773
           25          26          27          28          29          30
    1  -0.0032178   0.0001466   0.0000261  -0.1640417  -0.1147323   0.0008746
    2   0.0042225   0.0028840  -0.0000121  -0.0560988  -0.2344963   0.0004003
    3   0.0000165   0.0000051   0.0036681   0.0004612   0.0006366  -0.0585227
    4   0.0003727   0.0001192   0.0000172   0.0639608   0.0289028  -0.0004408
    5  -0.0000489  -0.0000728  -0.0000173  -0.0279419  -0.0630350   0.0003819
    6  -0.0000204  -0.0000242  -0.0009430  -0.0002864   0.0000104   0.0068624
    7  -0.0004345  -0.0009615   0.0000061  -0.0010404   0.0019004   0.0000176
    8  -0.0009300  -0.0014722   0.0000113   0.0050281   0.0014345   0.0000552
    9   0.0000072   0.0000157  -0.0000848   0.0000366   0.0000288   0.0035639
   10  -0.0011799   0.0044420   0.0000161  -0.0537339  -0.0298488   0.0004374
   11   0.0016264   0.0011382  -0.0000080  -0.0296427  -0.0171704   0.0002230
   12   0.0000325  -0.0000245   0.0034855   0.0003763   0.0001944   0.0011584
   13   0.0003995  -0.0002842  -0.0000014   0.0003727   0.0000495  -0.0000073
   14   0.0003023  -0.0017629   0.0000011  -0.0001181  -0.0000717  -0.0000123
   15  -0.0000025   0.0000072   0.0002738   0.0000284   0.0000089  -0.0009466
   16   0.0013644  -0.0199313   0.0000743  -0.0274271   0.0227960   0.0001102
   17   0.0005313  -0.0392970   0.0001397   0.0802598   0.0326307  -0.0005627
   18   0.0000265   0.0002980   0.0032859  -0.0000278  -0.0002538   0.0033941
   19   0.0003541   0.0010736  -0.0000078   0.0037985   0.0025225  -0.0000142
   20   0.0092746  -0.0058250  -0.0000608  -0.0008056  -0.0032676   0.0000165
   21  -0.0000413  -0.0000001  -0.0008822  -0.0000338  -0.0000129   0.0036002
   22  -0.0710297  -0.0558142   0.0006416  -0.2950673   0.0283110   0.0013316
   23  -0.0560830  -0.1365130   0.0007754  -0.0338688  -0.0955272   0.0003930
   24   0.0005868   0.0007572  -0.0221529   0.0017143   0.0000391  -0.0538333
   25   0.1017704   0.0795263  -0.0009820  -0.0198227  -0.0330733   0.0002981
   26   0.0795263   0.1963959  -0.0011585  -0.0121936  -0.0181824   0.0001655
   27  -0.0009820  -0.0011585   0.0108567   0.0001424   0.0002918   0.0029828
   28  -0.0198227  -0.0121936   0.0001424   0.5872116   0.0462470  -0.0024309
   29  -0.0330733  -0.0181824   0.0002918   0.0462470   0.5260616  -0.0009918
   30   0.0002981   0.0001655   0.0029828  -0.0024309  -0.0009918   0.1106267
   31  -0.0082415   0.0038794   0.0000524  -0.0710416   0.0520656   0.0001480
   32  -0.0038508   0.0031904   0.0000117   0.0555370  -0.1296634  -0.0000838
   33   0.0000758  -0.0000459  -0.0006828   0.0000127  -0.0000311  -0.0227511
   34   0.0002247   0.0006314   0.0000067  -0.0206572  -0.0130123  -0.0003235
   35  -0.0013518  -0.0004506   0.0000223  -0.0270343   0.0031379   0.0000937
   36   0.0000002   0.0000059   0.0001521   0.0000618  -0.0000025   0.0042235
   37  -0.0001520  -0.0001891   0.0000846  -0.0005859   0.0032830  -0.0007728
   38  -0.0001195   0.0000338  -0.0000915   0.0000659  -0.0012810   0.0009529
   39   0.0002721   0.0002276   0.0000077   0.0022717   0.0006788  -0.0004826
   40   0.0000286   0.0000463   0.0000089   0.0002022  -0.0003360  -0.0000151
   41  -0.0000725  -0.0000870   0.0000026  -0.0006046   0.0005211  -0.0000756
   42   0.0000165   0.0000503   0.0000018  -0.0003880  -0.0001849   0.0000968
   43  -0.0001023  -0.0001252  -0.0000453  -0.0006642   0.0005427   0.0003676
   44   0.0001508   0.0000680   0.0000101   0.0010700  -0.0003029   0.0001076
   45   0.0000218   0.0000065   0.0000277  -0.0003095   0.0005961   0.0000234
   46  -0.0000449  -0.0000509   0.0000054  -0.0002190   0.0002817   0.0000136
   47  -0.0000042  -0.0000135   0.0000088   0.0000638   0.0001611  -0.0000531
   48  -0.0000067  -0.0000052   0.0000003   0.0000024   0.0000330  -0.0000230
   49   0.0002875   0.0003415  -0.0000052   0.0003982  -0.0000816   0.0000273
   50  -0.0000389  -0.0000233  -0.0000033  -0.0002647   0.0001809   0.0000282
   51  -0.0000023   0.0000073  -0.0000433   0.0000663  -0.0000294   0.0004239
   52  -0.0003193  -0.0003397   0.0000056  -0.0005465   0.0004357  -0.0000154
   53  -0.0000048  -0.0000004   0.0000010  -0.0000768  -0.0000322   0.0000005
   54  -0.0000015  -0.0000019  -0.0000003  -0.0000005  -0.0000006  -0.0000059
   55  -0.0000911  -0.0001360   0.0000503  -0.0007652   0.0006196  -0.0004368
   56   0.0001422   0.0000703  -0.0000132   0.0011070  -0.0003764  -0.0001356
   57  -0.0000300  -0.0000131   0.0000332   0.0001550  -0.0005711   0.0000065
   58  -0.0000444  -0.0000514  -0.0000044  -0.0002101   0.0002861  -0.0000132
   59  -0.0000048  -0.0000130  -0.0000086   0.0000701   0.0001631   0.0000568
   60   0.0000069   0.0000058   0.0000002  -0.0000080  -0.0000388  -0.0000237
   61  -0.0001504  -0.0001751  -0.0000837  -0.0003314   0.0031764   0.0008404
   62  -0.0001276   0.0000181   0.0000970  -0.0001578  -0.0014741  -0.0010704
   63  -0.0002623  -0.0002387   0.0000135  -0.0022815  -0.0004836  -0.0004674
   64   0.0000288   0.0000456  -0.0000078   0.0002146  -0.0003352   0.0000065
   65  -0.0000662  -0.0000859   0.0000004  -0.0006412   0.0005903   0.0001098
   66  -0.0000118  -0.0000400   0.0000000   0.0004371   0.0000824   0.0000919
           31          32          33          34          35          36
    1   0.0044487   0.0193744  -0.0000563  -0.2128908  -0.0003952  -0.0003791
    2   0.0004105  -0.0410211   0.0001380  -0.0004576  -0.0748720  -0.0006183
    3  -0.0000538   0.0000061   0.0044053  -0.0000595  -0.0007975  -0.0791903
    4  -0.0009856  -0.0050509   0.0000482  -0.0207845   0.0268656   0.0000640
    5  -0.0019194   0.0013776  -0.0000030   0.0127876   0.0033612   0.0000524
    6   0.0000548   0.0000296   0.0035620   0.0001844   0.0000470   0.0042030
    7   0.0003477   0.0001412  -0.0000002  -0.0022854   0.0040608  -0.0000219
    8  -0.0001224  -0.0019803  -0.0000063  -0.0026268  -0.0027155  -0.0000731
    9   0.0000033   0.0000060   0.0001846  -0.0000324   0.0000515  -0.0021813
   10   0.0005014   0.0007152  -0.0000473   0.0010184   0.0011108   0.0000703
   11   0.0003039   0.0001953  -0.0000208   0.0012146  -0.0036524  -0.0000172
   12  -0.0000159  -0.0000015  -0.0007903  -0.0000210   0.0000161   0.0056055
   13  -0.0004505   0.0009377   0.0000002   0.0002291   0.0013519   0.0000136
   14   0.0009708  -0.0014583  -0.0000000  -0.0006295  -0.0004468  -0.0000075
   15  -0.0000029  -0.0000029  -0.0000819  -0.0000034  -0.0000148   0.0001536
   16  -0.0022398  -0.0007969   0.0000379  -0.0008256   0.0000113   0.0000097
   17  -0.0043219   0.0017745   0.0000718   0.0000111  -0.0010065  -0.0000338
   18   0.0000580   0.0000042   0.0035362   0.0000119  -0.0000095  -0.0013512
   19  -0.0013125   0.0006534   0.0000096   0.0005968  -0.0000019  -0.0000134
   20   0.0012460  -0.0001643  -0.0000061   0.0000025   0.0001333   0.0000008
   21   0.0000095  -0.0000033   0.0001796  -0.0000056   0.0000126   0.0001194
   22  -0.0208958   0.0109152   0.0001700   0.0010413  -0.0010849  -0.0000224
   23   0.0329674  -0.0173255  -0.0001494  -0.0012064  -0.0036733   0.0000517
   24   0.0000445  -0.0000145   0.0030703  -0.0000442   0.0000016   0.0056000
   25  -0.0082415  -0.0038508   0.0000758   0.0002247  -0.0013518   0.0000002
   26   0.0038794   0.0031904  -0.0000459   0.0006314  -0.0004506   0.0000059
   27   0.0000524   0.0000117  -0.0006828   0.0000067   0.0000223   0.0001521
   28  -0.0710416   0.0555370   0.0000127  -0.0206572  -0.0270343   0.0000618
   29   0.0520656  -0.1296634  -0.0000311  -0.0130123   0.0031379  -0.0000025
   30   0.0001480  -0.0000838  -0.0227511  -0.0003235   0.0000937   0.0042235
   31   0.1008729  -0.0788397  -0.0003518  -0.0023419  -0.0041519  -0.0000287
   32  -0.0788397   0.1894010  -0.0000013   0.0025779  -0.0028582  -0.0000446
   33  -0.0003518  -0.0000013   0.0116947   0.0000914   0.0000362  -0.0021709
   34  -0.0023419   0.0025779   0.0000914   0.6348551   0.0003742  -0.0009886
   35  -0.0041519  -0.0028582   0.0000362   0.0003742   0.1809328   0.0149264
   36  -0.0000287  -0.0000446  -0.0021709  -0.0009886   0.0149264   0.6378570
   37   0.0004932  -0.0009393  -0.0009345  -0.1653683  -0.0016894  -0.0486537
   38  -0.0014620  -0.0004167  -0.0005355  -0.0031098  -0.0636918  -0.0061499
   39   0.0002529   0.0004160   0.0000489  -0.1122002  -0.0061988  -0.2682734
   40  -0.0001075   0.0001044  -0.0001035   0.0105303  -0.0004808  -0.0144167
   41   0.0001177  -0.0002056  -0.0000813   0.0003176   0.0035865  -0.0005229
   42  -0.0000551  -0.0000737  -0.0000495   0.0151935  -0.0006768  -0.0180114
   43   0.0002854  -0.0000412   0.0004097  -0.0278614  -0.0020798  -0.0773515
   44   0.0000336   0.0000470  -0.0000669  -0.0007919   0.0086645   0.0007897
   45   0.0001966  -0.0002746  -0.0002811  -0.0280204   0.0007350   0.0337517
   46   0.0000657  -0.0001110  -0.0000265  -0.0048693   0.0000613   0.0010048
   47   0.0000191  -0.0001519   0.0000099   0.0000520   0.0071104  -0.0001371
   48  -0.0000134  -0.0000053   0.0000007   0.0010416  -0.0001584   0.0018774
   49  -0.0000327  -0.0000597  -0.0000037   0.0022252  -0.0000099   0.0004660
   50   0.0002752   0.0001316  -0.0000023  -0.0000230  -0.0086435  -0.0020518
   51  -0.0000968  -0.0000981   0.0003971   0.0004343  -0.0019096  -0.0767718
   52  -0.0000737  -0.0001798  -0.0000023  -0.0020914   0.0000243  -0.0000339
   53  -0.0000134   0.0000266   0.0000005   0.0000025  -0.0006157   0.0000869
   54   0.0000019   0.0000042  -0.0000071  -0.0000247   0.0000725   0.0022480
   55   0.0004692   0.0001102  -0.0003961  -0.0290890   0.0022258   0.0766347
   56  -0.0000226   0.0000587   0.0000857   0.0008983   0.0086143   0.0005904
   57  -0.0001288   0.0003798  -0.0002954   0.0272994   0.0007899   0.0350120
   58   0.0000694  -0.0001133   0.0000242  -0.0048517  -0.0000240  -0.0010923
   59   0.0000198  -0.0001494  -0.0000107  -0.0000002   0.0071001  -0.0001555
   60   0.0000149   0.0000150   0.0000018  -0.0011204  -0.0001562   0.0018497
   61   0.0002865  -0.0011580   0.0009284  -0.1673452   0.0017497   0.0498963
   62  -0.0016247  -0.0006375   0.0005957   0.0032959  -0.0635765  -0.0059953
   63  -0.0001028  -0.0003815   0.0000408   0.1134084  -0.0062586  -0.2666946
   64  -0.0001168   0.0000742   0.0001142   0.0105335   0.0004687   0.0147742
   65   0.0001692  -0.0001704   0.0000229  -0.0003068   0.0035627  -0.0006917
   66   0.0000128   0.0001124  -0.0000120  -0.0148220  -0.0006233  -0.0180085
           37          38          39          40          41          42
    1  -0.0256072  -0.0004849  -0.0065197   0.0009906   0.0001029   0.0013502
    2  -0.0008756   0.0032135   0.0000816  -0.0000538  -0.0036438   0.0001090
    3  -0.0275989   0.0000567   0.0050559  -0.0003561   0.0001290   0.0008027
    4  -0.0003561   0.0001420   0.0022714   0.0002277   0.0006261  -0.0004292
    5  -0.0032086  -0.0014611  -0.0005247   0.0003390   0.0005891   0.0000914
    6  -0.0008550  -0.0010432  -0.0004880  -0.0000131   0.0001131   0.0001023
    7   0.0002998   0.0015862   0.0001104  -0.0001224  -0.0001604  -0.0000203
    8   0.0011448  -0.0005828  -0.0003665  -0.0000783  -0.0001789   0.0001123
    9  -0.0009271   0.0005837   0.0000480  -0.0001185   0.0000309  -0.0000244
   10  -0.0001361  -0.0002711  -0.0001776  -0.0001169   0.0000654  -0.0000811
   11  -0.0001885  -0.0000189   0.0000774   0.0000674  -0.0000917   0.0001739
   12   0.0009710  -0.0002976  -0.0001685   0.0000087  -0.0000944  -0.0000767
   13  -0.0001540   0.0001302   0.0002600   0.0000304   0.0000678   0.0000132
   14   0.0001805   0.0000222  -0.0002328  -0.0000457  -0.0000861  -0.0000418
   15   0.0000847   0.0000967   0.0000076   0.0000075   0.0000004   0.0000006
   16   0.0002575   0.0000302   0.0000153  -0.0000591   0.0000000  -0.0000848
   17   0.0000079   0.0001784  -0.0000022   0.0000094  -0.0000542   0.0000108
   18  -0.0002518   0.0000129   0.0000487  -0.0000213  -0.0000018  -0.0000145
   19  -0.0004600   0.0000128   0.0003632   0.0000813   0.0000030   0.0000874
   20  -0.0000019  -0.0000119  -0.0000001  -0.0000002  -0.0000161   0.0000013
   21   0.0000459  -0.0000088  -0.0000378   0.0000053   0.0000006   0.0000074
   22  -0.0001240   0.0001883  -0.0001849  -0.0000917  -0.0000719  -0.0000524
   23   0.0001463  -0.0000349  -0.0000689  -0.0000786  -0.0001036  -0.0001700
   24   0.0009914   0.0003083  -0.0001785   0.0000032   0.0000771  -0.0000887
   25  -0.0001520  -0.0001195   0.0002721   0.0000286  -0.0000725   0.0000165
   26  -0.0001891   0.0000338   0.0002276   0.0000463  -0.0000870   0.0000503
   27   0.0000846  -0.0000915   0.0000077   0.0000089   0.0000026   0.0000018
   28  -0.0005859   0.0000659   0.0022717   0.0002022  -0.0006046  -0.0003880
   29   0.0032830  -0.0012810   0.0006788  -0.0003360   0.0005211  -0.0001849
   30  -0.0007728   0.0009529  -0.0004826  -0.0000151  -0.0000756   0.0000968
   31   0.0004932  -0.0014620   0.0002529  -0.0001075   0.0001177  -0.0000551
   32  -0.0009393  -0.0004167   0.0004160   0.0001044  -0.0002056  -0.0000737
   33  -0.0009345  -0.0005355   0.0000489  -0.0001035  -0.0000813  -0.0000495
   34  -0.1653683  -0.0031098  -0.1122002   0.0105303   0.0003176   0.0151935
   35  -0.0016894  -0.0636918  -0.0061988  -0.0004808   0.0035865  -0.0006768
   36  -0.0486537  -0.0061499  -0.2682734  -0.0144167  -0.0005229  -0.0180114
   37   0.6815031  -0.0020859  -0.0388231  -0.1274144   0.0036733   0.1203754
   38  -0.0020859   0.1364906   0.0171465   0.0037149  -0.0367979  -0.0070391
   39  -0.0388231   0.0171465   0.7063519   0.1208179  -0.0071207  -0.2677347
   40  -0.1274144   0.0037149   0.1208179   0.1331658  -0.0039578  -0.1289937
   41   0.0036733  -0.0367979  -0.0071207  -0.0039578   0.0250191   0.0078919
   42   0.1203754  -0.0070391  -0.2677347  -0.1289937   0.0078919   0.2823680
   43  -0.3350967   0.0015713   0.0316071  -0.0117314   0.0000091  -0.0024711
   44  -0.0003429  -0.0618300  -0.0019244   0.0008643   0.0037385   0.0000126
   45  -0.0373364  -0.0018089  -0.1276915   0.0283662  -0.0000727   0.0039691
   46  -0.0106280  -0.0007691  -0.0277333   0.0010148  -0.0000136   0.0002735
   47   0.0000571   0.0034845   0.0000799  -0.0000116  -0.0042379   0.0001542
   48   0.0021416   0.0000179   0.0044142  -0.0002779   0.0001534   0.0007109
   49  -0.0311554   0.0008656   0.0250454  -0.0040573   0.0000032  -0.0007607
   50   0.0025552   0.0085938   0.0008141  -0.0000091   0.0072914  -0.0001657
   51   0.0830403   0.0006971   0.0366662  -0.0010610  -0.0001373   0.0017168
   52   0.0030599   0.0001816   0.0050313  -0.0013939  -0.0000025  -0.0002282
   53  -0.0000513   0.0046740  -0.0002832   0.0000324   0.0000494   0.0000012
   54  -0.0014850  -0.0002532  -0.0039671   0.0008752  -0.0000005   0.0000662
   55  -0.0497714  -0.0008391  -0.0302322  -0.0007208  -0.0000505  -0.0007486
   56  -0.0007742  -0.0060799  -0.0003450  -0.0000189  -0.0009585   0.0000431
   57  -0.0295833  -0.0003335  -0.0193751  -0.0006805   0.0000287   0.0003279
   58  -0.0007223  -0.0000271  -0.0007643   0.0000392  -0.0000001   0.0000801
   59  -0.0000166  -0.0010582   0.0000382  -0.0000010  -0.0007526   0.0000220
   60  -0.0008951   0.0000369   0.0002489   0.0000687   0.0000214  -0.0000245
   61   0.0632706   0.0005749   0.0249659  -0.0010598  -0.0000807  -0.0038816
   62  -0.0008185   0.0103748  -0.0022370  -0.0000845   0.0061861  -0.0002895
   63  -0.0235240  -0.0020590  -0.0613786  -0.0033189  -0.0003072  -0.0032045
   64  -0.0011478   0.0001061   0.0033490   0.0005642   0.0000284   0.0008051
   65   0.0001311   0.0062007  -0.0002550  -0.0000218   0.0002326  -0.0000325
   66   0.0039017  -0.0002884  -0.0031188  -0.0007853  -0.0000346  -0.0009418
           43          44          45          46          47          48
    1   0.0020382  -0.0001225  -0.0025950  -0.0002478   0.0000159   0.0001287
    2  -0.0000800   0.0066040  -0.0003127  -0.0000388   0.0001808  -0.0000012
    3  -0.0030977  -0.0002805  -0.0037979  -0.0011354   0.0000065   0.0001432
    4  -0.0007338  -0.0010776  -0.0001713  -0.0002067  -0.0000672   0.0000058
    5  -0.0005982  -0.0003727  -0.0005818  -0.0002838   0.0001643  -0.0000426
    6   0.0004304  -0.0001063   0.0000278   0.0000164   0.0000510  -0.0000250
    7   0.0004435   0.0000225   0.0001404   0.0000679  -0.0000187  -0.0000139
    8  -0.0001024   0.0000633   0.0003683   0.0001116  -0.0001502   0.0000160
    9   0.0003962   0.0000733  -0.0002951  -0.0000261  -0.0000073   0.0000016
   10  -0.0000047   0.0000279   0.0000135   0.0000280   0.0000219  -0.0000042
   11  -0.0000721   0.0001837  -0.0000475  -0.0000301   0.0000194  -0.0000015
   12   0.0001127   0.0001718   0.0001261   0.0000489   0.0000440  -0.0000036
   13  -0.0000935  -0.0001427   0.0000294  -0.0000446   0.0000052  -0.0000074
   14   0.0001318   0.0000690  -0.0000102   0.0000510  -0.0000142   0.0000062
   15  -0.0000483  -0.0000080   0.0000306   0.0000053  -0.0000087   0.0000003
   16   0.0001602  -0.0000067  -0.0000673   0.0000398  -0.0000011   0.0000182
   17  -0.0000117   0.0000272   0.0000111  -0.0000005  -0.0000326   0.0000007
   18  -0.0000501  -0.0000064  -0.0000622  -0.0000074  -0.0000007  -0.0000069
   19  -0.0001800  -0.0000096  -0.0000795  -0.0000859   0.0000001  -0.0000085
   20   0.0000016   0.0000343  -0.0000010  -0.0000002  -0.0000058   0.0000002
   21   0.0000027   0.0000036   0.0000216   0.0000021   0.0000002  -0.0000001
   22  -0.0000309  -0.0000185   0.0000406   0.0000259  -0.0000186  -0.0000033
   23   0.0000835   0.0002116   0.0000185   0.0000290   0.0000193   0.0000012
   24   0.0001011  -0.0001500   0.0001643   0.0000506  -0.0000436  -0.0000025
   25  -0.0001023   0.0001508   0.0000218  -0.0000449  -0.0000042  -0.0000067
   26  -0.0001252   0.0000680   0.0000065  -0.0000509  -0.0000135  -0.0000052
   27  -0.0000453   0.0000101   0.0000277   0.0000054   0.0000088   0.0000003
   28  -0.0006642   0.0010700  -0.0003095  -0.0002190   0.0000638   0.0000024
   29   0.0005427  -0.0003029   0.0005961   0.0002817   0.0001611   0.0000330
   30   0.0003676   0.0001076   0.0000234   0.0000136  -0.0000531  -0.0000230
   31   0.0002854   0.0000336   0.0001966   0.0000657   0.0000191  -0.0000134
   32  -0.0000412   0.0000470  -0.0002746  -0.0001110  -0.0001519  -0.0000053
   33   0.0004097  -0.0000669  -0.0002811  -0.0000265   0.0000099   0.0000007
   34  -0.0278614  -0.0007919  -0.0280204  -0.0048693   0.0000520   0.0010416
   35  -0.0020798   0.0086645   0.0007350   0.0000613   0.0071104  -0.0001584
   36  -0.0773515   0.0007897   0.0337517   0.0010048  -0.0001371   0.0018774
   37  -0.3350967  -0.0003429  -0.0373364  -0.0106280   0.0000571   0.0021416
   38   0.0015713  -0.0618300  -0.0018089  -0.0007691   0.0034845   0.0000179
   39   0.0316071  -0.0019244  -0.1276915  -0.0277333   0.0000799   0.0044142
   40  -0.0117314   0.0008643   0.0283662   0.0010148  -0.0000116  -0.0002779
   41   0.0000091   0.0037385  -0.0000727  -0.0000136  -0.0042379   0.0001534
   42  -0.0024711   0.0000126   0.0039691   0.0002735   0.0001542   0.0007109
   43   0.6816834  -0.0003126   0.0438884  -0.1265084  -0.0033070  -0.1217602
   44  -0.0003126   0.1306869   0.0175697  -0.0034133  -0.0353022  -0.0066646
   45   0.0438884   0.0175697   0.7224224  -0.1241916  -0.0066601  -0.2721791
   46  -0.1265084  -0.0034133  -0.1241916   0.1325382   0.0035718   0.1313343
   47  -0.0033070  -0.0353022  -0.0066601   0.0035718   0.0245096   0.0073338
   48  -0.1217602  -0.0066646  -0.2721791   0.1313343   0.0073338   0.2866595
   49  -0.1517185   0.0037487   0.1153515   0.0093925  -0.0005054  -0.0160446
   50   0.0019031  -0.0658747  -0.0069796   0.0004357   0.0027251  -0.0005846
   51   0.0500452  -0.0068265  -0.2841215   0.0152600  -0.0006392  -0.0189989
   52  -0.0387051   0.0001627   0.0002883   0.0011243  -0.0000180  -0.0004810
   53   0.0009548   0.0044525  -0.0000226   0.0000166  -0.0026068   0.0001399
   54   0.0270448  -0.0001379   0.0035160   0.0004191   0.0001340   0.0009588
   55   0.0611938  -0.0007596  -0.0222565  -0.0013251   0.0001214   0.0038794
   56   0.0005910   0.0101461  -0.0018901   0.0001129   0.0057051  -0.0002664
   57   0.0236301  -0.0019462  -0.0543519   0.0032534  -0.0002816  -0.0029083
   58  -0.0012389  -0.0000665  -0.0032357   0.0005852  -0.0000238  -0.0007395
   59  -0.0000920   0.0057017  -0.0002379   0.0000183   0.0002526  -0.0000281
   60  -0.0038632  -0.0002383  -0.0030006   0.0007583  -0.0000347  -0.0008642
   61  -0.0503961   0.0009648   0.0292565  -0.0007436   0.0000491   0.0008764
   62   0.0010454  -0.0060603  -0.0004517   0.0000268  -0.0010589   0.0000329
   63   0.0299165  -0.0004238  -0.0186490   0.0007536   0.0000217   0.0002711
   64  -0.0007409   0.0000177   0.0006679   0.0000412  -0.0000019  -0.0000677
   65  -0.0000107  -0.0009565   0.0000469  -0.0000055  -0.0007583   0.0000228
   66   0.0007334   0.0000409   0.0003480  -0.0000789   0.0000222  -0.0000264
           49          50          51          52          53          54
    1  -0.0011132   0.0000152   0.0000122   0.0016106  -0.0000038   0.0000097
    2   0.0000063  -0.0007778  -0.0000416  -0.0000073  -0.0006999   0.0000315
    3   0.0000113  -0.0000504  -0.0021785   0.0000027   0.0000322   0.0003152
    4   0.0003980   0.0002527  -0.0000424  -0.0005392   0.0000811  -0.0000060
    5   0.0000918   0.0001749  -0.0000093  -0.0004355  -0.0000284  -0.0000048
    6  -0.0000297  -0.0000110   0.0004291   0.0000082   0.0000021  -0.0000048
    7  -0.0000341  -0.0002708   0.0000827  -0.0000751   0.0000137  -0.0000024
    8   0.0000542   0.0001253  -0.0000904   0.0001797   0.0000263   0.0000053
    9   0.0000020   0.0000045   0.0003922  -0.0000003  -0.0000007  -0.0000070
   10  -0.0001346  -0.0000215   0.0000150   0.0001907  -0.0000004  -0.0000013
   11   0.0004363  -0.0000279   0.0000087  -0.0002694  -0.0000119  -0.0000015
   12   0.0000023   0.0000263   0.0000157   0.0000040  -0.0000042  -0.0000217
   13   0.0002894   0.0000364   0.0000068  -0.0003215   0.0000070  -0.0000027
   14  -0.0003394  -0.0000206  -0.0000003   0.0003361  -0.0000029   0.0000026
   15  -0.0000005  -0.0000085  -0.0000428   0.0000013   0.0000011  -0.0000000
   16  -0.0004230   0.0000026  -0.0000037   0.0004098  -0.0000012   0.0000024
   17  -0.0000031   0.0000125  -0.0000171   0.0000031   0.0000063   0.0000014
   18   0.0000018  -0.0000050   0.0000565  -0.0000026   0.0000005  -0.0000004
   19   0.0005098  -0.0000007   0.0000038  -0.0004742   0.0000018  -0.0000030
   20   0.0000018  -0.0000191   0.0000013  -0.0000022  -0.0000076   0.0000004
   21  -0.0000042  -0.0000008  -0.0000026   0.0000039  -0.0000002  -0.0000013
   22  -0.0001345   0.0000224  -0.0000220   0.0001898  -0.0000012   0.0000026
   23  -0.0004384  -0.0000274   0.0000034   0.0002683  -0.0000146   0.0000018
   24  -0.0000010  -0.0000032   0.0000251  -0.0000059  -0.0000031  -0.0000206
   25   0.0002875  -0.0000389  -0.0000023  -0.0003193  -0.0000048  -0.0000015
   26   0.0003415  -0.0000233   0.0000073  -0.0003397  -0.0000004  -0.0000019
   27  -0.0000052  -0.0000033  -0.0000433   0.0000056   0.0000010  -0.0000003
   28   0.0003982  -0.0002647   0.0000663  -0.0005465  -0.0000768  -0.0000005
   29  -0.0000816   0.0001809  -0.0000294   0.0004357  -0.0000322  -0.0000006
   30   0.0000273   0.0000282   0.0004239  -0.0000154   0.0000005  -0.0000059
   31  -0.0000327   0.0002752  -0.0000968  -0.0000737  -0.0000134   0.0000019
   32  -0.0000597   0.0001316  -0.0000981  -0.0001798   0.0000266   0.0000042
   33  -0.0000037  -0.0000023   0.0003971  -0.0000023   0.0000005  -0.0000071
   34   0.0022252  -0.0000230   0.0004343  -0.0020914   0.0000025  -0.0000247
   35  -0.0000099  -0.0086435  -0.0019096   0.0000243  -0.0006157   0.0000725
   36   0.0004660  -0.0020518  -0.0767718  -0.0000339   0.0000869   0.0022480
   37  -0.0311554   0.0025552   0.0830403   0.0030599  -0.0000513  -0.0014850
   38   0.0008656   0.0085938   0.0006971   0.0001816   0.0046740  -0.0002532
   39   0.0250454   0.0008141   0.0366662   0.0050313  -0.0002832  -0.0039671
   40  -0.0040573  -0.0000091  -0.0010610  -0.0013939   0.0000324   0.0008752
   41   0.0000032   0.0072914  -0.0001373  -0.0000025   0.0000494  -0.0000005
   42  -0.0007607  -0.0001657   0.0017168  -0.0002282   0.0000012   0.0000662
   43  -0.1517185   0.0019031   0.0500452  -0.0387051   0.0009548   0.0270448
   44   0.0037487  -0.0658747  -0.0068265   0.0001627   0.0044525  -0.0001379
   45   0.1153515  -0.0069796  -0.2841215   0.0002883  -0.0000226   0.0035160
   46   0.0093925   0.0004357   0.0152600   0.0011243   0.0000166   0.0004191
   47  -0.0005054   0.0027251  -0.0006392  -0.0000180  -0.0026068   0.0001340
   48  -0.0160446  -0.0005846  -0.0189989  -0.0004810   0.0001399   0.0009588
   49   0.4996433  -0.0013579  -0.0010586  -0.1499417   0.0005227  -0.0007662
   50  -0.0013579   0.1262991   0.0155121   0.0005020  -0.0228775  -0.0004977
   51  -0.0010586   0.0155121   0.6496563  -0.0007184  -0.0005285  -0.0401134
   52  -0.1499417   0.0005020  -0.0007184   0.2233133  -0.0008348   0.0011804
   53   0.0005227  -0.0228775  -0.0005285  -0.0008348   0.0111015   0.0007084
   54  -0.0007662  -0.0004977  -0.0401134   0.0011804   0.0007084   0.0368234
   55  -0.1498663  -0.0012296  -0.0482298  -0.0382822  -0.0006220  -0.0275186
   56  -0.0031059  -0.0658438  -0.0062072   0.0001636   0.0044394   0.0000484
   57  -0.1134607  -0.0061038  -0.2855412  -0.0008051  -0.0000265   0.0031710
   58   0.0093413  -0.0004521  -0.0149221   0.0011435  -0.0000421  -0.0004073
   59   0.0004530   0.0027281  -0.0006021  -0.0000095  -0.0026006   0.0001403
   60   0.0163763  -0.0006750  -0.0190451   0.0004805   0.0001279   0.0010008
   61  -0.0297914  -0.0023822  -0.0837934   0.0031044   0.0000367   0.0015752
   62  -0.0006744   0.0085820   0.0011066  -0.0001615   0.0046726  -0.0002535
   63  -0.0258389   0.0009261   0.0353418  -0.0049239  -0.0002310  -0.0040084
   64  -0.0040777   0.0000515   0.0009849  -0.0013824  -0.0000175  -0.0008921
   65   0.0000495   0.0072916  -0.0001995   0.0000031   0.0000495   0.0000006
   66   0.0006907  -0.0001687   0.0017391   0.0002109  -0.0000022   0.0000585
           55          56          57          58          59          60
    1   0.0019941   0.0000672   0.0026437  -0.0002524  -0.0000129  -0.0001383
    2   0.0001148   0.0066318  -0.0003335   0.0000411   0.0001871  -0.0000028
    3   0.0031302  -0.0002833  -0.0037483   0.0011337  -0.0000121   0.0001582
    4  -0.0006813  -0.0010830   0.0003050  -0.0002186  -0.0000666  -0.0000052
    5  -0.0005646  -0.0002999   0.0005913  -0.0002840   0.0001620   0.0000281
    6  -0.0003641   0.0001292   0.0000084  -0.0000133  -0.0000558  -0.0000232
    7   0.0002874  -0.0000355  -0.0001907   0.0000643  -0.0000168   0.0000144
    8   0.0000493   0.0000362  -0.0002775   0.0001111  -0.0001521  -0.0000038
    9  -0.0003984  -0.0000668  -0.0002789   0.0000252   0.0000110   0.0000009
   10  -0.0000238   0.0000258  -0.0000374   0.0000256   0.0000182   0.0000039
   11  -0.0000825   0.0002136   0.0000144  -0.0000270   0.0000209   0.0000011
   12  -0.0001020  -0.0001661   0.0001670  -0.0000503  -0.0000400  -0.0000030
   13  -0.0001032  -0.0001485  -0.0000222  -0.0000455   0.0000046   0.0000061
   14   0.0001273   0.0000691   0.0000072   0.0000504  -0.0000141  -0.0000046
   15   0.0000472   0.0000156   0.0000288  -0.0000046   0.0000085   0.0000002
   16   0.0001578   0.0000014   0.0000725   0.0000400   0.0000004  -0.0000181
   17   0.0000174   0.0000170   0.0000067   0.0000009  -0.0000333   0.0000005
   18   0.0000453  -0.0000039  -0.0000585   0.0000044  -0.0000033  -0.0000063
   19  -0.0001810   0.0000077   0.0000749  -0.0000854   0.0000019   0.0000077
   20  -0.0000025   0.0000345  -0.0000004  -0.0000005  -0.0000061   0.0000003
   21   0.0000006   0.0000034   0.0000199  -0.0000002   0.0000005  -0.0000002
   22   0.0000036  -0.0000334  -0.0000173   0.0000272  -0.0000224   0.0000043
   23   0.0000680   0.0001945  -0.0000412   0.0000289   0.0000172  -0.0000010
   24  -0.0001149   0.0001857   0.0001216  -0.0000491   0.0000452  -0.0000053
   25  -0.0000911   0.0001422  -0.0000300  -0.0000444  -0.0000048   0.0000069
   26  -0.0001360   0.0000703  -0.0000131  -0.0000514  -0.0000130   0.0000058
   27   0.0000503  -0.0000132   0.0000332  -0.0000044  -0.0000086   0.0000002
   28  -0.0007652   0.0011070   0.0001550  -0.0002101   0.0000701  -0.0000080
   29   0.0006196  -0.0003764  -0.0005711   0.0002861   0.0001631  -0.0000388
   30  -0.0004368  -0.0001356   0.0000065  -0.0000132   0.0000568  -0.0000237
   31   0.0004692  -0.0000226  -0.0001288   0.0000694   0.0000198   0.0000149
   32   0.0001102   0.0000587   0.0003798  -0.0001133  -0.0001494   0.0000150
   33  -0.0003961   0.0000857  -0.0002954   0.0000242  -0.0000107   0.0000018
   34  -0.0290890   0.0008983   0.0272994  -0.0048517  -0.0000002  -0.0011204
   35   0.0022258   0.0086143   0.0007899  -0.0000240   0.0071001  -0.0001562
   36   0.0766347   0.0005904   0.0350120  -0.0010923  -0.0001555   0.0018497
   37  -0.0497714  -0.0007742  -0.0295833  -0.0007223  -0.0000166  -0.0008951
   38  -0.0008391  -0.0060799  -0.0003335  -0.0000271  -0.0010582   0.0000369
   39  -0.0302322  -0.0003450  -0.0193751  -0.0007643   0.0000382   0.0002489
   40  -0.0007208  -0.0000189  -0.0006805   0.0000392  -0.0000010   0.0000687
   41  -0.0000505  -0.0009585   0.0000287  -0.0000001  -0.0007526   0.0000214
   42  -0.0007486   0.0000431   0.0003279   0.0000801   0.0000220  -0.0000245
   43   0.0611938   0.0005910   0.0236301  -0.0012389  -0.0000920  -0.0038632
   44  -0.0007596   0.0101461  -0.0019462  -0.0000665   0.0057017  -0.0002383
   45  -0.0222565  -0.0018901  -0.0543519  -0.0032357  -0.0002379  -0.0030006
   46  -0.0013251   0.0001129   0.0032534   0.0005852   0.0000183   0.0007583
   47   0.0001214   0.0057051  -0.0002816  -0.0000238   0.0002526  -0.0000347
   48   0.0038794  -0.0002664  -0.0029083  -0.0007395  -0.0000281  -0.0008642
   49  -0.1498663  -0.0031059  -0.1134607   0.0093413   0.0004530   0.0163763
   50  -0.0012296  -0.0658438  -0.0061038  -0.0004521   0.0027281  -0.0006750
   51  -0.0482298  -0.0062072  -0.2855412  -0.0149221  -0.0006021  -0.0190451
   52  -0.0382822   0.0001636  -0.0008051   0.0011435  -0.0000095   0.0004805
   53  -0.0006220   0.0044394  -0.0000265  -0.0000421  -0.0026006   0.0001279
   54  -0.0275186   0.0000484   0.0031710  -0.0004073   0.0001403   0.0010008
   55   0.6824271  -0.0026582  -0.0443239  -0.1295720   0.0039047   0.1232638
   56  -0.0026582   0.1308368   0.0172492   0.0039402  -0.0354227  -0.0071031
   57  -0.0443239   0.0172492   0.7202638   0.1257014  -0.0071111  -0.2685861
   58  -0.1295720   0.0039402   0.1257014   0.1357952  -0.0041820  -0.1329169
   59   0.0039047  -0.0354227  -0.0071111  -0.0041820   0.0246259   0.0078266
   60   0.1232638  -0.0071031  -0.2685861  -0.1329169   0.0078266   0.2828856
   61  -0.3346402   0.0016399   0.0347009  -0.0109055  -0.0000559  -0.0023261
   62  -0.0005422  -0.0618133  -0.0020715   0.0008466   0.0034803   0.0000412
   63  -0.0342058  -0.0018679  -0.1276639   0.0275107  -0.0000390   0.0047259
   64  -0.0114233  -0.0008187  -0.0285562   0.0010159  -0.0000102   0.0002855
   65   0.0001276   0.0037262   0.0000420  -0.0000115  -0.0042368   0.0001535
   66   0.0022766  -0.0000020   0.0036498  -0.0002664   0.0001551   0.0007101
           61          62          63          64          65          66
    1  -0.0255054   0.0004361   0.0060739   0.0010177  -0.0000798  -0.0013440
    2   0.0008620   0.0031204   0.0000887   0.0000341  -0.0036665   0.0000995
    3   0.0271995   0.0001035   0.0054510   0.0003055   0.0001476   0.0008465
    4  -0.0005481  -0.0000425  -0.0022776   0.0001894   0.0006153   0.0003941
    5  -0.0032832  -0.0012934   0.0006022   0.0003380   0.0005284  -0.0001660
    6   0.0007620   0.0009855  -0.0004861   0.0000016  -0.0000837   0.0000871
    7   0.0004818   0.0014445  -0.0002446  -0.0001074  -0.0001195   0.0000532
    8   0.0009483  -0.0003863   0.0004253  -0.0000989  -0.0001996  -0.0000752
    9   0.0009128  -0.0005272   0.0000460   0.0001081  -0.0000750  -0.0000411
   10  -0.0001471  -0.0002010   0.0001848  -0.0000897   0.0000681   0.0000449
   11  -0.0001280  -0.0000438  -0.0000636   0.0000789  -0.0001064  -0.0001667
   12  -0.0009955   0.0002980  -0.0001912   0.0000037   0.0000726  -0.0000897
   13  -0.0001541   0.0001168  -0.0002753   0.0000284   0.0000724  -0.0000153
   14   0.0001857   0.0000330   0.0002300  -0.0000454  -0.0000860   0.0000476
   15  -0.0000827  -0.0000889   0.0000149  -0.0000093   0.0000004   0.0000015
   16   0.0002629  -0.0000236  -0.0000126  -0.0000588  -0.0000001   0.0000821
   17  -0.0000032   0.0001973   0.0000010  -0.0000096  -0.0000515   0.0000105
   18   0.0002460   0.0000134   0.0000401   0.0000228  -0.0000015  -0.0000155
   19  -0.0004446  -0.0000149  -0.0003651   0.0000823  -0.0000025  -0.0000847
   20  -0.0000012  -0.0000121  -0.0000027   0.0000007  -0.0000159   0.0000006
   21  -0.0000370  -0.0000097  -0.0000309  -0.0000070   0.0000009   0.0000090
   22  -0.0001541   0.0002824   0.0001768  -0.0001140  -0.0000622   0.0000693
   23   0.0001723  -0.0000249   0.0000685  -0.0000706  -0.0000956   0.0001712
   24  -0.0009515  -0.0002885  -0.0001845  -0.0000051  -0.0000892  -0.0000773
   25  -0.0001504  -0.0001276  -0.0002623   0.0000288  -0.0000662  -0.0000118
   26  -0.0001751   0.0000181  -0.0002387   0.0000456  -0.0000859  -0.0000400
   27  -0.0000837   0.0000970   0.0000135  -0.0000078   0.0000004   0.0000000
   28  -0.0003314  -0.0001578  -0.0022815   0.0002146  -0.0006412   0.0004371
   29   0.0031764  -0.0014741  -0.0004836  -0.0003352   0.0005903   0.0000824
   30   0.0008404  -0.0010704  -0.0004674   0.0000065   0.0001098   0.0000919
   31   0.0002865  -0.0016247  -0.0001028  -0.0001168   0.0001692   0.0000128
   32  -0.0011580  -0.0006375  -0.0003815   0.0000742  -0.0001704   0.0001124
   33   0.0009284   0.0005957   0.0000408   0.0001142   0.0000229  -0.0000120
   34  -0.1673452   0.0032959   0.1134084   0.0105335  -0.0003068  -0.0148220
   35   0.0017497  -0.0635765  -0.0062586   0.0004687   0.0035627  -0.0006233
   36   0.0498963  -0.0059953  -0.2666946   0.0147742  -0.0006917  -0.0180085
   37   0.0632706  -0.0008185  -0.0235240  -0.0011478   0.0001311   0.0039017
   38   0.0005749   0.0103748  -0.0020590   0.0001061   0.0062007  -0.0002884
   39   0.0249659  -0.0022370  -0.0613786   0.0033490  -0.0002550  -0.0031188
   40  -0.0010598  -0.0000845  -0.0033189   0.0005642  -0.0000218  -0.0007853
   41  -0.0000807   0.0061861  -0.0003072   0.0000284   0.0002326  -0.0000346
   42  -0.0038816  -0.0002895  -0.0032045   0.0008051  -0.0000325  -0.0009418
   43  -0.0503961   0.0010454   0.0299165  -0.0007409  -0.0000107   0.0007334
   44   0.0009648  -0.0060603  -0.0004238   0.0000177  -0.0009565   0.0000409
   45   0.0292565  -0.0004517  -0.0186490   0.0006679   0.0000469   0.0003480
   46  -0.0007436   0.0000268   0.0007536   0.0000412  -0.0000055  -0.0000789
   47   0.0000491  -0.0010589   0.0000217  -0.0000019  -0.0007583   0.0000222
   48   0.0008764   0.0000329   0.0002711  -0.0000677   0.0000228  -0.0000264
   49  -0.0297914  -0.0006744  -0.0258389  -0.0040777   0.0000495   0.0006907
   50  -0.0023822   0.0085820   0.0009261   0.0000515   0.0072916  -0.0001687
   51  -0.0837934   0.0011066   0.0353418   0.0009849  -0.0001995   0.0017391
   52   0.0031044  -0.0001615  -0.0049239  -0.0013824   0.0000031   0.0002109
   53   0.0000367   0.0046726  -0.0002310  -0.0000175   0.0000495  -0.0000022
   54   0.0015752  -0.0002535  -0.0040084  -0.0008921   0.0000006   0.0000585
   55  -0.3346402  -0.0005422  -0.0342058  -0.0114233   0.0001276   0.0022766
   56   0.0016399  -0.0618133  -0.0018679  -0.0008187   0.0037262  -0.0000020
   57   0.0347009  -0.0020715  -0.1276639  -0.0285562   0.0000420   0.0036498
   58  -0.0109055   0.0008466   0.0275107   0.0010159  -0.0000115  -0.0002664
   59  -0.0000559   0.0034803  -0.0000390  -0.0000102  -0.0042368   0.0001551
   60  -0.0023261   0.0000412   0.0047259   0.0002855   0.0001535   0.0007101
   61   0.6793126   0.0003242   0.0386447  -0.1243977  -0.0034167  -0.1186497
   62   0.0003242   0.1364635   0.0166843  -0.0033439  -0.0367470  -0.0066751
   63   0.0386447   0.0166843   0.7078739  -0.1190350  -0.0066918  -0.2708635
   64  -0.1243977  -0.0033439  -0.1190350   0.1299404   0.0035080   0.1271514
   65  -0.0034167  -0.0367470  -0.0066918   0.0035080   0.0249945   0.0074996
   66  -0.1186497  -0.0066751  -0.2708635   0.1271514   0.0074996   0.2856530
 **********************************************************************
 **                                                                  **
 **                       VIBRATIONAL ANALYSIS                       **
 **                       --------------------                       **
 **                                                                  **
 **        VIBRATIONAL FREQUENCIES (CM**-1) AND NORMAL MODES         **
 **     FORCE CONSTANTS (mDYN/ANGSTROM) AND REDUCED MASSES (AMU)     **
 **                  INFRARED INTENSITIES (KM/MOL)                   **
 **                                                                  **
 **********************************************************************


 Mode:                 1                      2                      3
 Frequency:        32.15                  35.83                  36.17
 Force Cnst:      0.0024                 0.0162                 0.0185
 Red. Mass:       3.9946                21.3684                23.9976
 IR Active:          YES                    YES                    YES
 IR Intens:        0.000                  0.022                  0.038
 Raman Active:       YES                    YES                    YES
               X      Y      Z        X      Y      Z        X      Y      Z
 C          0.000 -0.001 -0.003   -0.000 -0.019 -0.213   -0.000 -0.201  0.024
 C          0.001 -0.001  0.018    0.008 -0.014 -0.186    0.088 -0.145  0.020
 Cl         0.000 -0.000  0.009    0.017 -0.021 -0.338    0.199 -0.209  0.036
 C          0.001 -0.000  0.030    0.009 -0.004 -0.023    0.091 -0.039  0.003
 Cl         0.001  0.000  0.074    0.021  0.003  0.055    0.209  0.030 -0.006
 C          0.000 -0.000  0.001    0.002  0.002  0.099   -0.001  0.014 -0.010
 Cl         0.000  0.000  0.005    0.004  0.016  0.425   -0.002  0.154 -0.044
 C         -0.000 -0.000 -0.030   -0.008 -0.004 -0.020   -0.092 -0.039  0.002
 Cl        -0.001 -0.000 -0.072   -0.018  0.003  0.062   -0.211  0.028 -0.008
 C         -0.000 -0.001 -0.023   -0.009 -0.014 -0.184   -0.089 -0.146  0.020
 Cl        -0.001 -0.002 -0.017   -0.020 -0.020 -0.338   -0.198 -0.210  0.034
 C          0.000 -0.001 -0.003   -0.000 -0.023 -0.139    0.000 -0.245  0.019
 C         -0.001  0.242 -0.009   -0.115 -0.034 -0.070    0.009 -0.186  0.012
 H         -0.003  0.437 -0.016   -0.209 -0.054 -0.123    0.016 -0.251  0.018
 C         -0.001  0.243 -0.007   -0.119 -0.015  0.068    0.009  0.013 -0.004
 H         -0.002  0.431 -0.011   -0.211 -0.021  0.122    0.016  0.096 -0.011
 C          0.000  0.001  0.002   -0.002  0.015  0.135    0.001  0.151 -0.013
 Cl         0.000  0.002  0.005   -0.003  0.051  0.317    0.003  0.551 -0.039
 C          0.002 -0.241  0.007    0.115  0.020  0.069   -0.008  0.023 -0.005
 H          0.002 -0.428  0.014    0.206  0.042  0.122   -0.014  0.114 -0.011
 C          0.002 -0.242  0.005    0.114  0.001 -0.069   -0.008 -0.176  0.011
 H          0.002 -0.437  0.011    0.208  0.010 -0.122   -0.016 -0.231  0.017
 TransDip   0.001 -0.000 -0.000    0.000 -0.001 -0.005   -0.000 -0.006  0.001

 Mode:                 4                      5                      6
 Frequency:        67.67                  80.03                 122.71
 Force Cnst:      0.0740                 0.1084                 0.1063
 Red. Mass:      27.4391                28.7128                11.9768
 IR Active:          YES                    YES                    YES
 IR Intens:        0.000                  0.023                  0.240
 Raman Active:       YES                    YES                    YES
               X      Y      Z        X      Y      Z        X      Y      Z
 C          0.000 -0.000 -0.000    0.000  0.001  0.163   -0.001 -0.004 -0.306
 C          0.001  0.000  0.098   -0.000  0.001  0.071    0.001 -0.003 -0.166
 Cl         0.002  0.002  0.454   -0.000  0.001  0.130    0.004 -0.002  0.250
 C         -0.000 -0.000 -0.069   -0.001  0.000 -0.042    0.001 -0.002 -0.121
 Cl        -0.003 -0.001 -0.412   -0.005 -0.002 -0.476    0.004 -0.000  0.015
 C         -0.000  0.000 -0.000    0.000  0.000  0.084    0.001 -0.001 -0.115
 Cl        -0.000  0.000 -0.000    0.004  0.001  0.525    0.002  0.002  0.092
 C          0.000  0.000  0.068   -0.000  0.000 -0.041   -0.001 -0.002 -0.121
 Cl         0.003  0.001  0.413   -0.003 -0.001 -0.476   -0.001 -0.001  0.014
 C         -0.001 -0.000 -0.099    0.000  0.001  0.071   -0.001 -0.003 -0.166
 Cl        -0.004 -0.002 -0.454    0.001  0.001  0.130    0.001 -0.003  0.251
 C          0.000 -0.001 -0.000    0.000  0.001  0.160   -0.001 -0.001 -0.312
 C          0.000  0.111 -0.004    0.063  0.001  0.122   -0.096  0.003 -0.261
 H          0.000  0.200 -0.007    0.116  0.002  0.153   -0.176  0.003 -0.307
 C          0.000  0.116 -0.004    0.067  0.000  0.043   -0.107  0.006 -0.141
 H          0.000  0.207 -0.006    0.119  0.001  0.013   -0.185  0.006 -0.096
 C          0.000 -0.000 -0.000    0.001 -0.001  0.005   -0.004  0.006 -0.080
 Cl         0.000  0.002  0.001    0.002 -0.001 -0.116   -0.006 -0.002  0.153
 C          0.000 -0.117  0.003   -0.065 -0.002  0.042    0.100  0.009 -0.140
 H          0.000 -0.207  0.006   -0.116 -0.003  0.012    0.178  0.011 -0.094
 C          0.000 -0.114  0.003   -0.062 -0.001  0.122    0.092  0.005 -0.260
 H          0.000 -0.203  0.006   -0.116 -0.002  0.152    0.172  0.007 -0.305
 TransDip   0.000 -0.000  0.000   -0.000  0.000  0.005   -0.000  0.001 -0.016

 Mode:                 7                      8                      9
 Frequency:       144.02                 170.95                 207.96
 Force Cnst:      0.1137                 0.2915                 0.3025
 Red. Mass:       9.3035                16.9306                11.8723
 IR Active:          YES                    YES                    YES
 IR Intens:        0.477                  0.006                  0.332
 Raman Active:       YES                    YES                    YES
               X      Y      Z        X      Y      Z        X      Y      Z
 C         -0.000 -0.082  0.012    0.074 -0.000 -0.004    0.000  0.000  0.063
 C          0.013 -0.080  0.009   -0.019 -0.014 -0.002    0.001  0.001  0.237
 Cl         0.063 -0.113 -0.004   -0.238  0.111  0.001   -0.002  0.000 -0.029
 C          0.021 -0.048  0.007   -0.036 -0.029 -0.000    0.002  0.001  0.384
 Cl         0.083 -0.019 -0.003   -0.164 -0.098  0.001   -0.001 -0.001 -0.107
 C          0.000 -0.035  0.007   -0.051 -0.000  0.000    0.002  0.001  0.431
 Cl         0.000  0.016 -0.003   -0.058  0.001  0.000   -0.002  0.004 -0.104
 C         -0.020 -0.049  0.007   -0.037  0.028  0.000    0.002  0.000  0.384
 Cl        -0.081 -0.020 -0.002   -0.167  0.097  0.000   -0.002 -0.001 -0.107
 C         -0.012 -0.080  0.009   -0.019  0.013 -0.001    0.001  0.001  0.237
 Cl        -0.059 -0.112 -0.005   -0.236 -0.113  0.003    0.007  0.005 -0.030
 C         -0.001  0.066  0.006    0.159  0.000 -0.007    0.000 -0.003 -0.193
 C          0.001  0.239  0.000    0.239  0.001 -0.031   -0.012 -0.007 -0.196
 H          0.002  0.232  0.001    0.283 -0.000 -0.005   -0.033 -0.008 -0.209
 C          0.001  0.360 -0.005    0.259  0.003 -0.027   -0.033 -0.009 -0.168
 H          0.003  0.395 -0.007    0.222  0.003 -0.004   -0.049 -0.012 -0.159
 C         -0.001  0.290 -0.005    0.312  0.004 -0.002   -0.001 -0.008 -0.141
 Cl        -0.003 -0.195  0.003    0.357 -0.003  0.006   -0.003  0.006  0.168
 C         -0.003  0.362 -0.006    0.264  0.007  0.020    0.032 -0.008 -0.168
 H         -0.005  0.398 -0.008    0.230  0.008 -0.001    0.049 -0.008 -0.159
 C         -0.003  0.241 -0.000    0.242  0.005  0.019    0.013 -0.005 -0.196
 H         -0.005  0.235  0.001    0.290  0.006 -0.008    0.034 -0.005 -0.209
 TransDip   0.000  0.022 -0.000    0.003  0.000 -0.000   -0.000 -0.001 -0.018

 Mode:                10                     11                     12
 Frequency:       219.60                 221.43                 235.47
 Force Cnst:      0.8846                 0.9993                 1.1294
 Red. Mass:      31.1337                34.5893                34.5712
 IR Active:          YES                    YES                    YES
 IR Intens:        0.192                  0.072                  0.009
 Raman Active:       YES                    YES                    YES
               X      Y      Z        X      Y      Z        X      Y      Z
 C          0.001 -0.117  0.000    0.014  0.001  0.001   -0.001  0.021  0.000
 C         -0.010 -0.146 -0.005   -0.034 -0.031  0.004    0.021  0.057  0.001
 Cl        -0.425  0.046  0.003   -0.379  0.164  0.001    0.271 -0.075 -0.002
 C          0.040 -0.195 -0.009   -0.019 -0.021  0.005    0.012  0.025  0.001
 Cl         0.171 -0.163  0.002    0.483  0.276 -0.006   -0.467 -0.239  0.004
 C          0.001 -0.134 -0.008   -0.091  0.001  0.006   -0.003  0.025  0.001
 Cl        -0.002  0.603  0.000   -0.099 -0.003 -0.000   -0.006  0.530 -0.002
 C         -0.037 -0.196 -0.006   -0.019  0.024  0.004   -0.017  0.025 -0.000
 Cl        -0.162 -0.168  0.003    0.491 -0.272 -0.004    0.465 -0.237 -0.003
 C          0.011 -0.146 -0.003   -0.035  0.033  0.003   -0.025  0.058 -0.000
 Cl         0.420  0.045 -0.003   -0.388 -0.169  0.003   -0.265 -0.070  0.002
 C         -0.000 -0.059  0.005   -0.002 -0.001 -0.001    0.000 -0.014  0.000
 C         -0.002 -0.027  0.005   -0.010 -0.001  0.002    0.002  0.001 -0.001
 H         -0.002 -0.045  0.005   -0.015 -0.002 -0.002    0.002 -0.000 -0.000
 C         -0.001  0.006  0.004   -0.012 -0.000  0.001    0.002  0.029 -0.002
 H         -0.001  0.021  0.004   -0.007 -0.002 -0.001    0.001  0.036 -0.002
 C         -0.001  0.008  0.004   -0.017  0.001 -0.001    0.002  0.034 -0.002
 Cl        -0.002 -0.009 -0.004   -0.023 -0.000  0.001    0.003 -0.012  0.001
 C         -0.001  0.006  0.004   -0.011  0.003 -0.004    0.002  0.030 -0.001
 H         -0.001  0.020  0.004   -0.007  0.005 -0.002    0.001  0.036 -0.002
 C         -0.000 -0.028  0.004   -0.010  0.001 -0.005    0.001  0.001 -0.000
 H         -0.001 -0.045  0.005   -0.015  0.003 -0.001    0.001  0.000 -0.000
 TransDip   0.000  0.014  0.000    0.009 -0.000 -0.000   -0.000 -0.003 -0.000

 Mode:                13                     14                     15
 Frequency:       243.36                 303.41                 321.45
 Force Cnst:      0.8534                 0.3644                 1.4755
 Red. Mass:      24.4569                 6.7191                24.2368
 IR Active:          YES                    YES                    YES
 IR Intens:        0.000                  0.100                  0.156
 Raman Active:       YES                    YES                    YES
               X      Y      Z        X      Y      Z        X      Y      Z
 C          0.105  0.000  0.001    0.000  0.000  0.208   -0.001  0.087 -0.001
 C          0.182  0.077  0.002    0.001  0.001  0.071    0.182  0.160 -0.011
 Cl        -0.134  0.314 -0.002   -0.001  0.001 -0.018    0.193  0.360 -0.001
 C          0.219  0.011  0.004   -0.000  0.000 -0.128    0.168 -0.132 -0.008
 Cl        -0.055 -0.193 -0.000   -0.000  0.001  0.024    0.183 -0.294  0.001
 C          0.326  0.001  0.004   -0.001 -0.000 -0.210    0.000 -0.091  0.002
 Cl         0.434  0.004 -0.005    0.002 -0.000  0.035    0.000 -0.067 -0.000
 C          0.218 -0.009  0.004   -0.001 -0.000 -0.127   -0.168 -0.135  0.010
 Cl        -0.051  0.189 -0.001    0.001  0.001  0.023   -0.182 -0.298  0.001
 C          0.181 -0.074  0.002   -0.000  0.000  0.072   -0.183  0.158  0.008
 Cl        -0.138 -0.317  0.001    0.000  0.001 -0.018   -0.194  0.358 -0.001
 C          0.005 -0.000  0.002   -0.000 -0.004  0.119   -0.000 -0.166  0.003
 C         -0.092 -0.000  0.036    0.149 -0.005  0.025   -0.002 -0.125  0.002
 H         -0.152 -0.003 -0.000    0.301 -0.009  0.112   -0.004 -0.189  0.003
 C         -0.118 -0.001  0.034    0.128 -0.003 -0.219   -0.001  0.080 -0.001
 H         -0.069 -0.004  0.004    0.287 -0.005 -0.311   -0.003  0.119 -0.001
 C         -0.188  0.000  0.001    0.001 -0.001 -0.275    0.001  0.156 -0.002
 Cl        -0.258  0.001 -0.003   -0.002  0.004  0.193   -0.000 -0.037 -0.000
 C         -0.118  0.000 -0.030   -0.126 -0.002 -0.221    0.002  0.079 -0.001
 H         -0.069  0.003  0.001   -0.283 -0.005 -0.315    0.004  0.115 -0.001
 C         -0.092 -0.001 -0.033   -0.150 -0.003  0.023    0.002 -0.124  0.002
 H         -0.152  0.002  0.002   -0.303 -0.005  0.108    0.003 -0.188  0.003
 TransDip  -0.001 -0.000  0.000    0.000 -0.001 -0.010    0.000 -0.013 -0.000

 Mode:                16                     17                     18
 Frequency:       336.38                 338.28                 346.47
 Force Cnst:      0.8084                 0.4706                 2.0904
 Red. Mass:      12.1262                 6.9803                29.5568
 IR Active:          YES                    YES                    YES
 IR Intens:        0.028                  0.830                  0.076
 Raman Active:       YES                    YES                    YES
               X      Y      Z        X      Y      Z        X      Y      Z
 C          0.001 -0.014 -0.000   -0.001 -0.063 -0.002    0.145 -0.000  0.001
 C          0.009 -0.002  0.474    0.020 -0.013 -0.064    0.051 -0.168 -0.012
 Cl        -0.012  0.005 -0.075   -0.052  0.020  0.010   -0.128 -0.244  0.004
 C          0.006  0.010  0.481    0.002  0.055 -0.063    0.084 -0.226 -0.013
 Cl        -0.012  0.008 -0.074   -0.069  0.071  0.010    0.222 -0.479  0.002
 C         -0.001  0.012  0.001    0.001  0.057  0.003   -0.103  0.000  0.000
 Cl        -0.002 -0.004 -0.000    0.001 -0.018 -0.000   -0.188 -0.001  0.002
 C         -0.005  0.012 -0.481   -0.003  0.052  0.065    0.081  0.228  0.011
 Cl         0.016  0.018  0.074    0.066  0.066 -0.011    0.220  0.482 -0.005
 C         -0.008 -0.001 -0.474   -0.021 -0.016  0.062    0.048  0.168  0.013
 Cl         0.010  0.010  0.075    0.054  0.018 -0.010   -0.128  0.245 -0.002
 C          0.000 -0.074  0.001   -0.000 -0.311  0.003    0.091 -0.006  0.001
 C         -0.001 -0.054  0.001   -0.005 -0.293  0.004    0.026 -0.006  0.029
 H         -0.002 -0.087  0.001   -0.010 -0.483  0.007   -0.016 -0.010  0.003
 C         -0.001  0.003  0.001   -0.004  0.144 -0.001    0.005  0.003  0.027
 H         -0.001 -0.024  0.002   -0.008  0.185  0.000    0.051  0.003  0.000
 C         -0.000  0.079 -0.001    0.001  0.338 -0.005   -0.059  0.007 -0.001
 Cl        -0.001 -0.017 -0.000   -0.000 -0.071 -0.001   -0.138 -0.001 -0.001
 C          0.001  0.064 -0.002    0.005  0.135 -0.001    0.006  0.001 -0.027
 H          0.002  0.109 -0.002    0.010  0.165  0.001    0.051  0.002  0.000
 C          0.001 -0.081  0.001    0.004 -0.288  0.004    0.026 -0.007 -0.028
 H          0.002 -0.135  0.003    0.009 -0.475  0.007   -0.016 -0.012 -0.003
 TransDip   0.001 -0.005  0.000   -0.000 -0.029  0.000    0.009 -0.000  0.000

 Mode:                19                     20                     21
 Frequency:       376.81                 412.75                 420.61
 Force Cnst:      2.6929                 0.2939                 0.8079
 Red. Mass:      32.1899                 2.9276                 7.7512
 IR Active:          YES                    YES                    YES
 IR Intens:        0.245                  0.004                  0.150
 Raman Active:       YES                    YES                    YES
               X      Y      Z        X      Y      Z        X      Y      Z
 C         -0.089 -0.000  0.001    0.000 -0.000  0.004   -0.003  0.002 -0.256
 C         -0.119 -0.102  0.003   -0.000 -0.000 -0.007   -0.004 -0.000 -0.336
 Cl        -0.244 -0.422  0.003   -0.000 -0.000  0.002    0.000 -0.002  0.028
 C         -0.024  0.044  0.001   -0.000  0.000 -0.014   -0.001 -0.001  0.070
 Cl        -0.046  0.110 -0.000   -0.000  0.000  0.002    0.001 -0.001 -0.007
 C          0.197  0.001 -0.002    0.000  0.000 -0.006    0.003 -0.000  0.380
 Cl         0.607  0.002 -0.005    0.001 -0.000  0.001    0.001  0.000 -0.044
 C         -0.023 -0.044  0.001   -0.000  0.000  0.012    0.002 -0.000  0.071
 Cl        -0.045 -0.110  0.001   -0.000 -0.000 -0.001   -0.000  0.001 -0.007
 C         -0.120  0.102  0.003   -0.000  0.000  0.017   -0.001 -0.001 -0.335
 Cl        -0.247  0.421  0.000   -0.000  0.001 -0.003   -0.000 -0.001  0.028
 C         -0.075 -0.000 -0.003    0.000 -0.000 -0.003   -0.005  0.006  0.190
 C         -0.035 -0.003 -0.023   -0.001  0.207 -0.008    0.084  0.009  0.166
 H         -0.009 -0.004 -0.007   -0.003  0.459 -0.017    0.228  0.018  0.250
 C         -0.021  0.002 -0.019   -0.002 -0.209  0.007    0.095 -0.009 -0.067
 H         -0.056  0.006  0.002   -0.004 -0.449  0.015    0.241 -0.024 -0.150
 C          0.028  0.000  0.002    0.000  0.001  0.002    0.001  0.003 -0.126
 Cl         0.092 -0.000 -0.000   -0.000 -0.000 -0.001    0.004  0.001  0.046
 C         -0.019 -0.002  0.020    0.002  0.209 -0.005   -0.098  0.007 -0.067
 H         -0.049 -0.005  0.001    0.005  0.448 -0.011   -0.246  0.011 -0.154
 C         -0.032  0.002  0.019    0.001 -0.208  0.004   -0.091 -0.007  0.167
 H         -0.003  0.004  0.001    0.002 -0.461  0.010   -0.235 -0.020  0.249
 TransDip  -0.016  0.000 -0.000    0.002 -0.000 -0.000   -0.003  0.000  0.012

 Mode:                22                     23                     24
 Frequency:       454.67                 509.70                 593.36
 Force Cnst:      1.4443                 0.5093                 2.5078
 Red. Mass:      11.8579                 3.3271                12.0895
 IR Active:          YES                    YES                    YES
 IR Intens:       25.434                  5.967                  0.001
 Raman Active:       YES                    YES                    YES
               X      Y      Z        X      Y      Z        X      Y      Z
 C         -0.213 -0.001  0.005    0.000  0.104 -0.002    0.001  0.002 -0.001
 C         -0.072  0.050  0.007   -0.068  0.042  0.004    0.002  0.002  0.502
 Cl         0.036  0.053 -0.001    0.012 -0.027 -0.000   -0.000 -0.000 -0.033
 C         -0.027 -0.009 -0.001   -0.053 -0.021  0.001   -0.004 -0.002 -0.494
 Cl         0.077 -0.102 -0.000    0.025 -0.014 -0.000    0.000  0.000  0.032
 C          0.000 -0.000 -0.006    0.000 -0.048 -0.004    0.000 -0.001 -0.001
 Cl         0.047  0.000  0.000   -0.000  0.013  0.000   -0.000  0.000  0.000
 C         -0.027  0.009  0.001    0.053 -0.021  0.000    0.006  0.001  0.496
 Cl         0.076  0.102 -0.001   -0.025 -0.014  0.000   -0.001 -0.000 -0.032
 C         -0.071 -0.051  0.007    0.069  0.043  0.002   -0.000 -0.000 -0.502
 Cl         0.036 -0.053 -0.001   -0.012 -0.027 -0.000   -0.000  0.000  0.033
 C         -0.312 -0.000 -0.004    0.000  0.277 -0.009   -0.000 -0.001  0.000
 C         -0.277 -0.001 -0.061    0.000 -0.053  0.001   -0.000 -0.000  0.000
 H         -0.228 -0.000 -0.031   -0.000 -0.420  0.012    0.000 -0.015  0.001
 C         -0.234 -0.001 -0.070   -0.000 -0.073  0.003   -0.000  0.000 -0.000
 H         -0.377  0.001  0.014   -0.002 -0.472  0.015   -0.000 -0.005 -0.000
 C         -0.019  0.001  0.002    0.001  0.271 -0.007    0.000 -0.001 -0.000
 Cl         0.366 -0.002  0.002    0.000 -0.016  0.000   -0.000  0.000  0.000
 C         -0.233  0.004  0.070    0.000 -0.074  0.003    0.000  0.001 -0.000
 H         -0.371  0.003 -0.014   -0.001 -0.471  0.014   -0.000  0.013 -0.001
 C         -0.277  0.000  0.053   -0.000 -0.053  0.001    0.000 -0.000  0.001
 H         -0.223 -0.002  0.021   -0.001 -0.419  0.012    0.000  0.021 -0.000
 TransDip  -0.162  0.000 -0.001    0.000 -0.078  0.003   -0.001 -0.000  0.000

 Mode:                25                     26                     27
 Frequency:       622.92                 640.14                 640.65
 Force Cnst:      2.1137                 1.6928                 2.6536
 Red. Mass:       9.2454                 7.0114                10.9734
 IR Active:          YES                    YES                    YES
 IR Intens:        0.031                  0.213                 11.865
 Raman Active:       YES                    YES                    YES
               X      Y      Z        X      Y      Z        X      Y      Z
 C         -0.002  0.000  0.342    0.034 -0.192  0.003    0.315  0.033 -0.003
 C         -0.002  0.000 -0.060    0.254 -0.082  0.001    0.253 -0.037 -0.003
 Cl         0.000  0.001  0.007   -0.054 -0.020  0.000   -0.053 -0.061  0.001
 C         -0.003 -0.000 -0.297    0.261  0.183 -0.007    0.216 -0.022  0.001
 Cl         0.001 -0.001  0.016   -0.026 -0.043  0.000   -0.070  0.083  0.000
 C          0.002  0.002  0.452    0.018  0.328  0.003    0.185 -0.054 -0.004
 Cl         0.001 -0.000 -0.025   -0.017 -0.044  0.000   -0.157  0.007  0.001
 C         -0.005 -0.000 -0.295   -0.208  0.180 -0.000    0.294 -0.037 -0.001
 Cl         0.001  0.000  0.016    0.011 -0.059  0.000   -0.075 -0.067  0.001
 C         -0.003 -0.001 -0.062   -0.191 -0.073 -0.001    0.327  0.065 -0.001
 Cl         0.001 -0.001  0.007    0.041 -0.006 -0.000   -0.069  0.065  0.000
 C          0.000  0.000 -0.122    0.015  0.074  0.001    0.136 -0.013 -0.002
 C          0.157 -0.004 -0.213   -0.021  0.107  0.016   -0.139 -0.015  0.117
 H          0.037 -0.014 -0.283   -0.038 -0.116  0.012   -0.329  0.019  0.005
 C          0.138  0.001  0.135   -0.023 -0.087  0.009   -0.155  0.019  0.100
 H          0.002 -0.006  0.213   -0.013 -0.476  0.014   -0.091  0.085  0.061
 C          0.000  0.007  0.113   -0.022  0.143 -0.007   -0.205 -0.024  0.003
 Cl        -0.001  0.000  0.011    0.015 -0.001 -0.000    0.139 -0.000  0.002
 C         -0.138  0.002  0.134   -0.013 -0.088 -0.012   -0.170  0.013 -0.091
 H         -0.004 -0.005  0.213   -0.010 -0.475  0.001   -0.101  0.081 -0.052
 C         -0.153 -0.004 -0.213   -0.010  0.107 -0.011   -0.153 -0.022 -0.128
 H         -0.030 -0.013 -0.284   -0.034 -0.115  0.009   -0.339  0.018 -0.024
 TransDip  -0.001 -0.001  0.006    0.014  0.005  0.001    0.110  0.001 -0.001

 Mode:                28                     29                     30
 Frequency:       650.88                 682.20                 740.30
 Force Cnst:      2.0738                 2.3799                 3.5165
 Red. Mass:       8.3084                 8.6795                10.8902
 IR Active:          YES                    YES                    YES
 IR Intens:        0.227                 91.750                  0.080
 Raman Active:       YES                    YES                    YES
               X      Y      Z        X      Y      Z        X      Y      Z
 C          0.005  0.002  0.140   -0.001  0.308 -0.003    0.002  0.008  0.646
 C         -0.002 -0.001  0.077   -0.047  0.264  0.003   -0.008  0.004 -0.383
 Cl         0.001  0.001 -0.000   -0.051 -0.120  0.001    0.000 -0.001  0.014
 C         -0.005 -0.008 -0.238    0.003  0.230 -0.006   -0.004  0.002  0.226
 Cl        -0.001  0.004  0.011    0.059 -0.118  0.000    0.001 -0.002 -0.004
 C          0.005 -0.011  0.301   -0.001  0.253  0.006   -0.005  0.000 -0.172
 Cl        -0.002  0.001 -0.014    0.000 -0.020 -0.000    0.002  0.000  0.003
 C          0.009 -0.008 -0.238   -0.005  0.230 -0.007    0.003  0.004  0.226
 Cl        -0.001  0.002  0.011   -0.058 -0.118  0.001   -0.001 -0.001 -0.004
 C          0.010  0.000  0.076    0.045  0.265  0.005    0.000  0.007 -0.384
 Cl        -0.003  0.003 -0.000    0.051 -0.120 -0.000    0.001 -0.002  0.014
 C          0.002  0.002  0.089   -0.001  0.027 -0.000    0.006 -0.005  0.005
 C         -0.268  0.005  0.161   -0.003 -0.129  0.004   -0.091  0.002 -0.035
 H         -0.200  0.006  0.200   -0.002  0.004  0.001   -0.133  0.003 -0.061
 C         -0.272 -0.005 -0.187   -0.003  0.097 -0.006   -0.118 -0.004 -0.050
 H         -0.194 -0.007 -0.232   -0.003  0.473 -0.016   -0.169 -0.010 -0.023
 C         -0.003 -0.003 -0.099    0.000 -0.150  0.004   -0.007  0.004  0.009
 Cl         0.003 -0.001 -0.025   -0.000  0.001 -0.000    0.002 -0.000 -0.010
 C          0.268 -0.007 -0.187    0.004  0.098 -0.005    0.117 -0.005 -0.061
 H          0.194 -0.008 -0.231    0.005  0.472 -0.015    0.180 -0.009 -0.026
 C          0.261  0.005  0.160    0.003 -0.129  0.005    0.089  0.002 -0.047
 H          0.186  0.008  0.202    0.004  0.004  0.001    0.119  0.006 -0.066
 TransDip   0.002 -0.005 -0.014   -0.000  0.307 -0.003   -0.001  0.004 -0.008

 Mode:                31                     32                     33
 Frequency:       751.70                 756.81                 832.04
 Force Cnst:      2.7834                 1.1413                 0.5100
 Red. Mass:       8.3607                 3.3820                 1.2503
 IR Active:          YES                    YES                    YES
 IR Intens:       57.194                 22.301                  0.012
 Raman Active:       YES                    YES                    YES
               X      Y      Z        X      Y      Z        X      Y      Z
 C          0.067  0.003 -0.012    0.001 -0.087  0.006   -0.000 -0.001  0.000
 C         -0.130 -0.070  0.007    0.036 -0.081 -0.002    0.000 -0.001  0.001
 Cl         0.033  0.035 -0.001    0.006  0.021  0.000   -0.000  0.000 -0.000
 C         -0.170 -0.069 -0.002    0.036 -0.015  0.001    0.001  0.000 -0.001
 Cl         0.014 -0.010 -0.000   -0.011  0.011  0.000   -0.000  0.000 -0.000
 C         -0.230 -0.001  0.004   -0.003  0.010 -0.001    0.001  0.001 -0.000
 Cl         0.099  0.000 -0.001    0.001 -0.002  0.000   -0.000 -0.000  0.000
 C         -0.168  0.069 -0.002   -0.040 -0.013  0.002   -0.000 -0.000  0.001
 Cl         0.013  0.010 -0.000    0.011  0.011 -0.000    0.000  0.000  0.000
 C         -0.128  0.074  0.006   -0.038 -0.080 -0.003   -0.000 -0.002 -0.002
 Cl         0.034 -0.036 -0.000   -0.006  0.020  0.000   -0.000  0.000  0.000
 C          0.236 -0.007  0.001    0.002  0.265 -0.008   -0.000  0.004 -0.000
 C         -0.015  0.009  0.273   -0.001 -0.087  0.006   -0.000 -0.073  0.002
 H         -0.278  0.026  0.126   -0.003 -0.616  0.021    0.000  0.477 -0.015
 C          0.008  0.004  0.276   -0.000  0.149 -0.002   -0.000 -0.079  0.002
 H          0.286  0.004  0.120    0.002  0.123 -0.003    0.001  0.533 -0.015
 C         -0.275  0.007 -0.002   -0.003 -0.235  0.007    0.001  0.002 -0.000
 Cl         0.085 -0.000  0.001    0.001  0.007 -0.000   -0.000 -0.000  0.000
 C          0.007 -0.011 -0.274    0.002  0.148 -0.007    0.000  0.075 -0.002
 H          0.281 -0.012 -0.116    0.005  0.125 -0.005   -0.002 -0.503  0.014
 C         -0.014 -0.004 -0.272    0.001 -0.088  0.000    0.000  0.069 -0.001
 H         -0.280  0.004 -0.129   -0.003 -0.613  0.018   -0.001 -0.461  0.014
 TransDip  -0.242  0.003  0.001   -0.002 -0.151  0.003    0.000  0.003 -0.000

 Mode:                34                     35                     36
 Frequency:       842.47                 869.06                 872.56
 Force Cnst:      0.7329                 5.1547                 4.2497
 Red. Mass:       1.7526                11.5837                 9.4735
 IR Active:          YES                    YES                    YES
 IR Intens:       16.451                  0.010                  1.138
 Raman Active:       YES                    YES                    YES
               X      Y      Z        X      Y      Z        X      Y      Z
 C          0.001 -0.040  0.003   -0.002 -0.200 -0.002   -0.347 -0.000 -0.001
 C          0.005 -0.060 -0.000   -0.312 -0.285  0.003   -0.058  0.244  0.000
 Cl         0.004  0.011 -0.000    0.044  0.081 -0.001   -0.025 -0.036  0.000
 C          0.009  0.008  0.000   -0.313  0.304  0.001    0.043  0.257 -0.001
 Cl        -0.002 -0.001  0.000    0.049 -0.090 -0.000    0.029 -0.039 -0.000
 C         -0.001  0.025 -0.000    0.002  0.236 -0.001    0.405  0.000 -0.003
 Cl         0.000 -0.001 -0.000   -0.001  0.007 -0.000   -0.094 -0.000  0.001
 C         -0.009  0.009  0.000    0.312  0.303 -0.003    0.041 -0.260  0.000
 Cl         0.002 -0.001 -0.000   -0.048 -0.090  0.001    0.029  0.041 -0.000
 C         -0.005 -0.059 -0.001    0.314 -0.286  0.000   -0.060 -0.242  0.001
 Cl        -0.004  0.011  0.000   -0.045  0.081  0.000   -0.025  0.035  0.000
 C         -0.000  0.156 -0.005   -0.000 -0.086  0.003   -0.075  0.002 -0.001
 C         -0.000 -0.081  0.003    0.001  0.031 -0.000    0.040  0.004  0.136
 H          0.000  0.380 -0.011   -0.000 -0.081  0.002    0.006  0.004  0.129
 C         -0.000 -0.074  0.002    0.001  0.022  0.001    0.120  0.006  0.204
 H          0.002  0.536 -0.016    0.002 -0.225  0.008    0.329  0.002  0.092
 C          0.000  0.083 -0.003   -0.001 -0.020  0.001   -0.106  0.000 -0.000
 Cl        -0.000 -0.007  0.000    0.000  0.002 -0.000    0.011 -0.000  0.000
 C         -0.000 -0.079  0.002    0.000  0.023 -0.002    0.122 -0.007 -0.203
 H          0.002  0.571 -0.017    0.001 -0.229  0.006    0.329  0.003 -0.089
 C         -0.000 -0.087  0.003   -0.000  0.032 -0.002    0.042 -0.005 -0.136
 H          0.001  0.417 -0.012   -0.000 -0.087  0.001    0.008 -0.002 -0.130
 TransDip   0.002  0.130 -0.007    0.000 -0.003  0.001    0.034  0.001 -0.002

 Mode:                37                     38                     39
 Frequency:       963.34                 975.93                1030.77
 Force Cnst:      0.7597                 0.7656                 2.5173
 Red. Mass:       1.3893                 1.3644                 4.0213
 IR Active:          YES                    YES                    YES
 IR Intens:        1.317                  0.001                 41.310
 Raman Active:       YES                    YES                    YES
               X      Y      Z        X      Y      Z        X      Y      Z
 C          0.000  0.001  0.001    0.000  0.000 -0.000   -0.017 -0.000  0.000
 C          0.007 -0.011 -0.000    0.000 -0.000 -0.001    0.026  0.008 -0.000
 Cl        -0.000  0.001 -0.000    0.000 -0.000  0.000   -0.001 -0.001 -0.000
 C          0.008 -0.004 -0.000    0.000 -0.000  0.000    0.024 -0.045 -0.000
 Cl        -0.001  0.001  0.000   -0.000  0.000  0.000   -0.004  0.006  0.000
 C         -0.000  0.004 -0.000   -0.000  0.000  0.000   -0.049 -0.000  0.000
 Cl         0.000 -0.000 -0.000    0.000 -0.000 -0.000    0.005  0.000 -0.000
 C         -0.008 -0.004  0.000   -0.000  0.000 -0.000    0.024  0.045 -0.000
 Cl         0.001  0.001 -0.000    0.000 -0.000 -0.000   -0.004 -0.006  0.000
 C         -0.006 -0.011 -0.000    0.000 -0.000  0.001    0.026 -0.008 -0.000
 Cl         0.000  0.001 -0.000    0.000  0.000 -0.000   -0.001  0.001  0.000
 C         -0.000  0.045 -0.001   -0.001  0.000  0.000   -0.070 -0.000 -0.000
 C         -0.000 -0.094  0.003    0.000  0.093 -0.003    0.071 -0.008 -0.258
 H         -0.000  0.524 -0.016   -0.000 -0.507  0.015   -0.168 -0.011 -0.403
 C          0.000  0.086 -0.002   -0.000 -0.084  0.003    0.040  0.006  0.211
 H         -0.000 -0.474  0.014    0.001  0.458 -0.012   -0.213  0.010  0.356
 C         -0.000 -0.028  0.001   -0.000 -0.001  0.000   -0.151  0.000 -0.001
 Cl         0.000  0.002 -0.000    0.000  0.000  0.000    0.015 -0.000  0.000
 C          0.000  0.083 -0.003    0.000  0.087 -0.003    0.043 -0.007 -0.211
 H         -0.003 -0.461  0.012   -0.002 -0.477  0.013   -0.205 -0.006 -0.358
 C          0.000 -0.091  0.003    0.000 -0.095  0.003    0.068  0.008  0.259
 H          0.002  0.504 -0.015    0.002  0.522 -0.016   -0.176  0.010  0.402
 TransDip  -0.000 -0.037 -0.001   -0.000 -0.001 -0.000   -0.206  0.000 -0.001

 Mode:                40                     41                     42
 Frequency:      1068.13                1100.51                1129.64
 Force Cnst:      5.5006                 2.1653                 1.0130
 Red. Mass:       8.1829                 3.0345                 1.3473
 IR Active:          YES                    YES                    YES
 IR Intens:       17.318                 63.680                  5.406
 Raman Active:       YES                    YES                    YES
               X      Y      Z        X      Y      Z        X      Y      Z
 C         -0.233 -0.001  0.001    0.030  0.000 -0.000   -0.000  0.000 -0.017
 C          0.150  0.157 -0.001   -0.018 -0.046  0.000    0.000  0.000  0.002
 Cl        -0.010 -0.016  0.000    0.002  0.004 -0.000   -0.000 -0.000 -0.000
 C          0.179 -0.289 -0.000   -0.013  0.024  0.000    0.000 -0.000  0.000
 Cl        -0.021  0.033  0.000    0.001 -0.002 -0.000   -0.000  0.000 -0.000
 C         -0.282 -0.001  0.002    0.041  0.000 -0.000   -0.001  0.000 -0.000
 Cl         0.028  0.000 -0.000   -0.004 -0.000  0.000    0.000 -0.000  0.000
 C          0.177  0.290 -0.002   -0.013 -0.024  0.000   -0.000 -0.000  0.000
 Cl        -0.021 -0.034  0.000    0.001  0.002 -0.000    0.000  0.000 -0.000
 C          0.151 -0.156  0.000   -0.019  0.046  0.000    0.000 -0.001  0.002
 Cl        -0.010  0.016 -0.000    0.002 -0.004  0.000   -0.000  0.000 -0.000
 C         -0.285 -0.000 -0.002    0.009  0.000  0.001    0.000  0.001  0.051
 C         -0.057  0.004  0.138   -0.090  0.002  0.050    0.076 -0.001 -0.031
 H          0.153  0.011  0.281   -0.348 -0.003 -0.090    0.447  0.006  0.176
 C          0.110  0.003  0.086    0.020  0.004  0.113   -0.073 -0.001 -0.036
 H          0.276 -0.002  0.007   -0.385  0.011  0.367   -0.468  0.006  0.183
 C          0.117 -0.000  0.001    0.349 -0.001  0.003   -0.003  0.001  0.042
 Cl        -0.019  0.000 -0.000   -0.039  0.000 -0.000    0.000 -0.000 -0.003
 C          0.112 -0.003 -0.084    0.024 -0.003 -0.114    0.073 -0.001 -0.032
 H          0.275  0.000 -0.004   -0.363 -0.008 -0.365    0.471  0.003  0.196
 C         -0.055 -0.003 -0.138   -0.092 -0.002 -0.053   -0.074 -0.001 -0.032
 H          0.157 -0.013 -0.279   -0.364  0.005  0.091   -0.444  0.008  0.168
 TransDip   0.133  0.000 -0.001    0.256 -0.001  0.002   -0.003  0.001  0.074

 Mode:                43                     44                     45
 Frequency:      1157.41                1202.17                1251.22
 Force Cnst:      5.4010                 0.9703                11.0162
 Red. Mass:       6.8430                 1.1395                11.9430
 IR Active:          YES                    YES                    YES
 IR Intens:        2.405                  0.853                  0.059
 Raman Active:       YES                    YES                    YES
               X      Y      Z        X      Y      Z        X      Y      Z
 C          0.046  0.000 -0.001    0.001 -0.000 -0.000   -0.001  0.423 -0.001
 C          0.103  0.383 -0.002    0.001  0.007 -0.000    0.350 -0.193 -0.001
 Cl        -0.019 -0.038  0.000   -0.000 -0.001  0.000    0.001 -0.003 -0.000
 C         -0.077  0.078  0.000   -0.001  0.001  0.000   -0.349 -0.207  0.003
 Cl         0.013 -0.017 -0.000    0.000 -0.000  0.000   -0.001 -0.000 -0.000
 C         -0.257 -0.001  0.002   -0.003 -0.000  0.000   -0.001  0.406 -0.001
 Cl         0.031  0.000 -0.000    0.000  0.000 -0.000   -0.000  0.001  0.000
 C         -0.077 -0.079  0.001   -0.001 -0.001  0.000    0.350 -0.203 -0.002
 Cl         0.013  0.017 -0.000    0.000  0.000 -0.000    0.001 -0.000  0.000
 C          0.107 -0.382  0.000    0.001 -0.007  0.000   -0.350 -0.197  0.002
 Cl        -0.019  0.038  0.000   -0.000  0.001 -0.000   -0.000 -0.003  0.000
 C          0.287  0.000  0.002    0.000 -0.000  0.000    0.000 -0.029  0.005
 C          0.016 -0.001 -0.017    0.049  0.001  0.028   -0.001  0.009 -0.002
 H         -0.326 -0.007 -0.226    0.442  0.008  0.255   -0.007 -0.050 -0.004
 C         -0.081 -0.002 -0.062   -0.045  0.001  0.021    0.001  0.002 -0.001
 H         -0.286  0.002  0.050   -0.422  0.008  0.236   -0.001 -0.002 -0.000
 C          0.055 -0.000  0.000   -0.019  0.000 -0.000   -0.000 -0.001  0.002
 Cl        -0.002  0.000  0.000    0.003 -0.000  0.000   -0.000 -0.000 -0.000
 C         -0.083  0.002  0.061   -0.045 -0.001 -0.022   -0.001  0.002 -0.001
 H         -0.289 -0.001 -0.055   -0.417 -0.005 -0.240    0.001 -0.002 -0.000
 C          0.017  0.000  0.017    0.050 -0.001 -0.028    0.001  0.009 -0.002
 H         -0.322  0.009  0.219    0.446 -0.010 -0.249    0.007 -0.050 -0.004
 TransDip   0.050  0.000 -0.001    0.030  0.000  0.000    0.001 -0.008 -0.000

 Mode:                46                     47                     48
 Frequency:      1265.27                1303.01                1323.72
 Force Cnst:      6.7344                10.9860                 1.3205
 Red. Mass:       7.1397                10.9824                 1.2791
 IR Active:          YES                    YES                    YES
 IR Intens:       53.009                  0.974                  0.279
 Raman Active:       YES                    YES                    YES
               X      Y      Z        X      Y      Z        X      Y      Z
 C         -0.225 -0.001 -0.001    0.000  0.003 -0.055   -0.000  0.001 -0.011
 C         -0.175  0.054  0.001   -0.003 -0.006  0.010   -0.001 -0.001  0.001
 Cl         0.008  0.006 -0.000    0.000  0.000 -0.000    0.000  0.000 -0.000
 C          0.089 -0.320  0.000    0.008  0.004  0.003    0.002 -0.000  0.001
 Cl        -0.010  0.027 -0.000   -0.000 -0.000 -0.000   -0.000  0.000 -0.000
 C          0.287  0.001 -0.002   -0.005  0.002 -0.001   -0.000  0.001 -0.000
 Cl        -0.029 -0.000  0.000    0.000 -0.000  0.000    0.000 -0.000  0.000
 C          0.086  0.321 -0.001   -0.007 -0.006  0.003   -0.002 -0.001  0.001
 Cl        -0.010 -0.027  0.000    0.000  0.001 -0.000    0.000  0.000 -0.000
 C         -0.174 -0.055  0.001    0.009 -0.001  0.010    0.002 -0.001  0.001
 Cl         0.008 -0.006 -0.000   -0.000  0.000 -0.000   -0.000  0.000 -0.000
 C          0.315  0.001  0.007   -0.006  0.016  0.529   -0.001  0.002  0.079
 C          0.066  0.000  0.007   -0.234 -0.007 -0.228    0.034  0.001  0.021
 H         -0.305 -0.008 -0.220   -0.092 -0.002 -0.158   -0.436 -0.007 -0.249
 C         -0.070 -0.002 -0.072    0.248 -0.008 -0.220    0.029 -0.000 -0.002
 H         -0.292  0.002  0.044   -0.095  0.001 -0.037   -0.414  0.008  0.252
 C         -0.009  0.000  0.003   -0.002  0.013  0.438    0.001 -0.003 -0.116
 Cl         0.004 -0.000  0.000   -0.000 -0.000 -0.001   -0.000  0.000  0.002
 C         -0.075  0.002  0.068   -0.244 -0.006 -0.224   -0.028  0.000 -0.002
 H         -0.287 -0.000 -0.046    0.109 -0.002 -0.030    0.413  0.006  0.258
 C          0.070 -0.001 -0.011    0.235 -0.007 -0.225   -0.035  0.001  0.021
 H         -0.301  0.009  0.211    0.099 -0.008 -0.161    0.438 -0.009 -0.243
 TransDip   0.233  0.001 -0.002   -0.004 -0.007  0.031   -0.002 -0.007 -0.015

 Mode:                49                     50                     51
 Frequency:      1348.17                1391.06                1421.96
 Force Cnst:     12.7890                 9.0738                 3.3341
 Red. Mass:      11.9425                 7.9587                 2.7987
 IR Active:          YES                    YES                    YES
 IR Intens:      183.923                110.513                  6.639
 Raman Active:       YES                    YES                    YES
               X      Y      Z        X      Y      Z        X      Y      Z
 C          0.002  0.412  0.000    0.431 -0.001 -0.001   -0.000  0.001  0.029
 C         -0.347 -0.221  0.002   -0.033  0.210 -0.001   -0.002 -0.000 -0.002
 Cl         0.016  0.016 -0.000    0.001 -0.011  0.000    0.000  0.000  0.000
 C          0.358 -0.210 -0.001   -0.241 -0.204  0.002    0.001 -0.002 -0.001
 Cl        -0.018  0.017  0.000    0.005  0.007 -0.000   -0.000  0.000  0.000
 C          0.001  0.355 -0.001    0.306 -0.001 -0.002   -0.000  0.003  0.001
 Cl        -0.000 -0.012  0.000   -0.014  0.000  0.000    0.000 -0.000 -0.000
 C         -0.360 -0.210  0.003   -0.240  0.205  0.001   -0.001 -0.002 -0.001
 Cl         0.017  0.017 -0.000    0.005 -0.007 -0.000    0.000  0.000  0.000
 C          0.348 -0.221 -0.002   -0.034 -0.208  0.001    0.002 -0.000 -0.002
 Cl        -0.016  0.016  0.000    0.001  0.011 -0.000   -0.000  0.000  0.000
 C         -0.001 -0.079 -0.006   -0.186 -0.000  0.001    0.000 -0.005 -0.147
 C          0.004  0.013  0.000   -0.082 -0.001 -0.044   -0.173  0.001  0.034
 H          0.013 -0.062  0.008    0.286  0.007  0.174    0.312  0.010  0.337
 C         -0.008  0.003  0.004    0.025  0.002  0.061    0.177  0.000  0.023
 H          0.028 -0.007 -0.017    0.255 -0.002 -0.060   -0.315  0.010  0.326
 C          0.000 -0.002 -0.001    0.036 -0.000  0.002    0.000 -0.003 -0.119
 Cl        -0.000 -0.000 -0.000   -0.003  0.000 -0.000   -0.000  0.000  0.006
 C          0.009  0.003  0.003    0.022 -0.002 -0.063   -0.177  0.001  0.022
 H         -0.025 -0.007 -0.017    0.262  0.001  0.067    0.309  0.008  0.330
 C         -0.005  0.013  0.001   -0.080  0.002  0.043    0.173  0.001  0.035
 H         -0.009 -0.062  0.005    0.292 -0.007 -0.172   -0.322  0.011  0.335
 TransDip   0.003 -0.434  0.001    0.337  0.003 -0.001   -0.000 -0.001  0.083

 Mode:                52                     53                     54
 Frequency:      1521.42                1532.20                1564.92
 Force Cnst:      3.4083                16.5577                15.6273
 Red. Mass:       2.4991                11.9707                10.8305
 IR Active:          YES                    YES                    YES
 IR Intens:       42.018                  0.001                 12.986
 Raman Active:       YES                    YES                    YES
               X      Y      Z        X      Y      Z        X      Y      Z
 C         -0.023 -0.001 -0.000    0.002 -0.506  0.000   -0.388  0.000  0.001
 C         -0.051  0.007  0.000   -0.131  0.300 -0.000    0.420 -0.137 -0.002
 Cl         0.000  0.000 -0.000    0.003 -0.001 -0.000   -0.005  0.003  0.000
 C          0.061  0.016 -0.000   -0.105 -0.328  0.002   -0.362 -0.081  0.002
 Cl        -0.001 -0.000  0.000    0.001  0.003 -0.000    0.003  0.001 -0.000
 C         -0.036  0.001  0.000   -0.001  0.536 -0.001    0.178 -0.000 -0.001
 Cl         0.000 -0.000 -0.000    0.000 -0.006  0.000    0.001  0.000 -0.000
 C          0.061 -0.016 -0.000    0.104 -0.327  0.000   -0.363  0.079  0.002
 Cl        -0.001  0.000  0.000   -0.001  0.003 -0.000    0.003 -0.001 -0.000
 C         -0.051 -0.006  0.000    0.132  0.301 -0.001    0.418  0.139 -0.003
 Cl         0.000 -0.000  0.000   -0.003 -0.001  0.000   -0.005 -0.003  0.000
 C          0.139  0.000 -0.000   -0.001  0.040 -0.000    0.131  0.000  0.001
 C         -0.056 -0.003 -0.098    0.003 -0.006  0.002    0.023 -0.001 -0.027
 H          0.409  0.004  0.155   -0.008  0.036 -0.006    0.107 -0.000  0.012
 C         -0.127  0.004  0.112    0.001 -0.003 -0.003   -0.095  0.002  0.047
 H          0.446 -0.007 -0.203   -0.004  0.002 -0.001    0.176 -0.004 -0.106
 C          0.136 -0.000  0.000   -0.001  0.001  0.005    0.071 -0.000 -0.001
 Cl        -0.004  0.000 -0.000    0.000  0.000 -0.000   -0.001  0.000  0.000
 C         -0.127 -0.003 -0.113    0.001 -0.003 -0.002   -0.094 -0.001 -0.046
 H          0.446  0.004  0.212   -0.001  0.002 -0.003    0.174  0.003  0.109
 C         -0.056  0.003  0.097   -0.002 -0.006  0.001    0.024  0.001  0.027
 H          0.409 -0.005 -0.148    0.004  0.037 -0.004    0.103 -0.000 -0.009
 TransDip   0.208 -0.001  0.002   -0.000  0.001 -0.000    0.115  0.000 -0.001

 Mode:                55                     56                     57
 Frequency:      1605.29                1634.14                3181.23
 Force Cnst:     10.5600                 9.1336                 6.4983
 Red. Mass:       6.9551                 5.8051                 1.0898
 IR Active:          YES                    YES                    YES
 IR Intens:        0.320                 12.647                  3.931
 Raman Active:       YES                    YES                    YES
               X      Y      Z        X      Y      Z        X      Y      Z
 C         -0.001  0.003  0.025    0.066  0.000 -0.000   -0.000 -0.000 -0.000
 C          0.000 -0.002 -0.003   -0.013  0.005 -0.000   -0.000 -0.000  0.000
 Cl         0.000  0.000  0.000    0.000  0.000  0.000    0.000  0.000 -0.000
 C          0.000  0.001 -0.002    0.006  0.002 -0.000    0.000  0.000 -0.000
 Cl        -0.000  0.000  0.000   -0.000 -0.000  0.000   -0.000 -0.000 -0.000
 C          0.000 -0.002  0.001   -0.002  0.000  0.000   -0.000  0.000 -0.000
 Cl         0.000  0.000 -0.000   -0.000 -0.000  0.000    0.000  0.000  0.000
 C         -0.001  0.001 -0.002    0.006 -0.002 -0.000    0.000 -0.000 -0.000
 Cl         0.000  0.000  0.000   -0.000  0.000 -0.000   -0.000  0.000  0.000
 C          0.001 -0.001 -0.003   -0.013 -0.005  0.000   -0.000  0.000  0.000
 Cl        -0.000 -0.000  0.000    0.000 -0.000 -0.000    0.000 -0.000 -0.000
 C          0.002 -0.011 -0.348   -0.249 -0.000  0.001    0.003  0.000  0.001
 C          0.119  0.007  0.224    0.307  0.002  0.100    0.034 -0.002 -0.061
 H         -0.360 -0.001 -0.035   -0.347 -0.008 -0.281   -0.397  0.021  0.691
 C          0.103 -0.008 -0.242   -0.263  0.002  0.057    0.008  0.001  0.018
 H         -0.314  0.000 -0.028    0.193 -0.007 -0.214   -0.119 -0.006 -0.213
 C         -0.002  0.012  0.390    0.128 -0.000 -0.001    0.001 -0.000  0.000
 Cl         0.000 -0.000 -0.005    0.002 -0.000  0.000   -0.000 -0.000 -0.000
 C         -0.104 -0.007 -0.243   -0.261 -0.001 -0.058    0.007 -0.000 -0.014
 H          0.317 -0.002 -0.021    0.188  0.005  0.217   -0.094  0.005  0.163
 C         -0.118  0.007  0.222    0.308 -0.003 -0.098    0.021  0.001  0.039
 H          0.356 -0.002 -0.026   -0.352  0.008  0.274   -0.249 -0.013 -0.448
 TransDip   0.001 -0.000  0.018    0.114 -0.001  0.001    0.063 -0.000 -0.011

 Mode:                58                     59                     60
 Frequency:      3181.57                3206.01                3208.63
 Force Cnst:      6.4983                 6.6246                 6.6369
 Red. Mass:       1.0896                 1.0939                 1.0941
 IR Active:          YES                    YES                    YES
 IR Intens:        2.440                  1.448                  0.719
 Raman Active:       YES                    YES                    YES
               X      Y      Z        X      Y      Z        X      Y      Z
 C          0.000 -0.000 -0.000    0.000 -0.000 -0.000   -0.000 -0.000 -0.000
 C          0.000 -0.000  0.000    0.000  0.000  0.000   -0.000 -0.000 -0.000
 Cl         0.000 -0.000 -0.000   -0.000 -0.000  0.000    0.000  0.000 -0.000
 C         -0.000 -0.000 -0.000   -0.000 -0.000  0.000    0.000  0.000 -0.000
 Cl         0.000  0.000 -0.000    0.000 -0.000 -0.000   -0.000  0.000 -0.000
 C          0.000  0.000 -0.000   -0.000 -0.000 -0.000    0.000 -0.000 -0.000
 Cl        -0.000  0.000  0.000    0.000 -0.000 -0.000   -0.000 -0.000 -0.000
 C         -0.000  0.000 -0.000   -0.000  0.000  0.000    0.000 -0.000  0.000
 Cl        -0.000  0.000 -0.000    0.000  0.000 -0.000   -0.000 -0.000  0.000
 C          0.000 -0.000  0.000    0.000 -0.000 -0.000   -0.000  0.000  0.000
 Cl        -0.000  0.000 -0.000   -0.000  0.000 -0.000    0.000 -0.000  0.000
 C         -0.001  0.000  0.003   -0.001  0.000  0.002    0.001  0.000  0.001
 C          0.023 -0.001 -0.040    0.003 -0.000 -0.003    0.015 -0.001 -0.021
 H         -0.264  0.014  0.458   -0.021  0.001  0.034   -0.139  0.007  0.235
 C          0.004  0.000  0.010   -0.010 -0.000 -0.017   -0.041 -0.002 -0.071
 H         -0.066 -0.003 -0.118    0.111  0.005  0.193    0.463  0.022  0.807
 C         -0.000 -0.000 -0.000    0.002  0.000  0.003   -0.003  0.000  0.002
 Cl         0.000 -0.000 -0.000   -0.000  0.000 -0.000    0.000  0.000 -0.000
 C         -0.008  0.001  0.018    0.042 -0.002 -0.070   -0.009  0.000  0.016
 H          0.123 -0.006 -0.213   -0.470  0.024  0.796    0.105 -0.005 -0.178
 C         -0.034 -0.002 -0.061   -0.016 -0.001 -0.022    0.004  0.000  0.007
 H          0.389  0.020  0.695    0.146  0.007  0.255   -0.044 -0.002 -0.077
 TransDip  -0.013 -0.001 -0.048    0.009 -0.001 -0.037   -0.015 -0.001 -0.022

 STANDARD THERMODYNAMIC QUANTITIES AT   298.15 K  AND     1.00 ATM

   This Molecule has  0 Imaginary Frequencies
   Zero point vibrational energy:       76.769 kcal/mol

   Atom    1 Element C  Has Mass   12.00000
   Atom    2 Element C  Has Mass   12.00000
   Atom    3 Element Cl Has Mass   34.96885
   Atom    4 Element C  Has Mass   12.00000
   Atom    5 Element Cl Has Mass   34.96885
   Atom    6 Element C  Has Mass   12.00000
   Atom    7 Element Cl Has Mass   34.96885
   Atom    8 Element C  Has Mass   12.00000
   Atom    9 Element Cl Has Mass   34.96885
   Atom   10 Element C  Has Mass   12.00000
   Atom   11 Element Cl Has Mass   34.96885
   Atom   12 Element C  Has Mass   12.00000
   Atom   13 Element C  Has Mass   12.00000
   Atom   14 Element H  Has Mass    1.00783
   Atom   15 Element C  Has Mass   12.00000
   Atom   16 Element H  Has Mass    1.00783
   Atom   17 Element C  Has Mass   12.00000
   Atom   18 Element Cl Has Mass   34.96885
   Atom   19 Element C  Has Mass   12.00000
   Atom   20 Element H  Has Mass    1.00783
   Atom   21 Element C  Has Mass   12.00000
   Atom   22 Element H  Has Mass    1.00783
   Molecular Mass:   357.844420 amu
   Principal axes and moments of inertia in amu*Bohr^2:
                             1           2           3
    Eigenvalues --     4245.91013 13004.13954 16617.41078
          X               1.00000     0.00004    -0.00002
          Y              -0.00004     1.00000     0.00062
          Z               0.00002    -0.00062     1.00000
   Rotational Symmetry Number is   1
   The Molecule is an Asymmetric Top
   Translational Enthalpy:        0.889 kcal/mol
   Rotational Enthalpy:           0.889 kcal/mol
   Vibrational Enthalpy:         85.404 kcal/mol
   gas constant (RT):             0.592 kcal/mol
   Translational Entropy:        43.518  cal/mol.K
   Rotational Entropy:           35.171  cal/mol.K
   Vibrational Entropy:          57.725  cal/mol.K

   Total Enthalpy:               87.774 kcal/mol
   Total Entropy:               136.414  cal/mol.K

 ======================================================================

 STANDARD THERMODYNAMIC QUANTITIES FOR ANHARMONIC VIBRATION -- TOSH

   Zero point vibrational energy: ************ kcal/mol

   Vibrational Enthalpy:       Infinity kcal/mol
   Vibrational Entropy:             NaN  cal/mol.K

   Total Enthalpy:             Infinity kcal/mol
   Total Entropy:                   NaN  cal/mol.K

 ======================================================================

 STANDARD THERMODYNAMIC QUANTITIES FOR ANHARMONIC VIBRATION -- VPT2

   Zero point vibrational energy: ************ kcal/mol

   Vibrational Enthalpy:       Infinity kcal/mol
   Vibrational Entropy:             NaN  cal/mol.K

   Total Enthalpy:             Infinity kcal/mol
   Total Entropy:                   NaN  cal/mol.K

 ======================================================================

Archival summary:
1\1\november\FREQ\ProcedureUnspecified\BasisUnspecified\l6124\taweetha\ThuJan912:11:582020ThuJan912:11:582020\0\\#,FREQ,ProcedureUnspecified,BasisUnspecified,\\0,1\Cl\C,1,1.7443\C,2,1.40069,1,119.689\C,3,1.4013,2,119.445,1,179.945,0\C,4,1.40139,3,120.046,2,0.102921,0\C,5,1.40061,4,119.507,3,-0.127541,0\C,6,1.40131,5,121.437,4,-0.0156139,0\C,7,1.4944,6,121.03,5,-179.448,0\C,8,1.39671,7,120.61,6,-91.8604,0\H,9,1.08393,8,119.95,7,0.216072,0\C,9,1.3921,8,120.691,7,-179.693,0\H,11,1.0825,9,120.632,8,179.916,0\C,11,1.39117,9,119.171,8,0.00614676,0\C,13,1.3909,11,121.12,9,-0.0989148,0\H,14,1.08222,13,120.243,11,-179.927,0\C,14,1.39187,13,119.125,11,0.0868697,0\H,16,1.08395,14,119.354,13,179.987,0\Cl,4,1.73632,3,119.989,2,-179.822,0\Cl,3,1.73652,2,120.459,1,0.115346,0\Cl,5,1.73659,4,120.067,3,179.966,0\Cl,6,1.74423,5,119.682,4,179.935,0\Cl,13,1.7576,11,119.454,9,179.875,0\\\@

 Total job time:  15189.13s(wall), 15188.72s(cpu) 
 Thu Jan  9 12:11:58 2020

        *************************************************************
        *                                                           *
        *  Thank you very much for using Q-Chem.  Have a nice day.  *
        *                                                           *
        *************************************************************
