# Supplementary material for: Quantum Chemical Investigation of Polychlorinated Dibenzodioxins, Dibenzofurans and Biphenyls: Relative Stability and Planarity Analysis
Source: Molecules. 2020 Dec 3;25(23):5697. doi: 10.3390/molecules25235697 (PMC7730433; doi:10.3390/molecules25235697)
Supplement: Supplementary file 1 [file molecules-25-05697-s001.zip › PCB/B3LYP/ClClClClClHHHHH.out]

                  Welcome to Q-Chem
     A Quantum Leap Into The Future Of Chemistry


 Q-Chem 5.2 (devel), Q-Chem, Inc., Pleasanton, CA (2019)

 Yihan Shao,  Zhengting Gan,  E. Epifanovsky,  A. T. B. Gilbert,  M. Wormit,  
 J. Kussmann,  A. W. Lange,  A. Behn,  Jia Deng,  Xintian Feng,  D. Ghosh,  
 M. Goldey,  P. R. Horn,  L. D. Jacobson,  I. Kaliman,  T. Kus,  A. Landau,  
 Jie Liu,  E. I. Proynov,  R. M. Richard,  R. P. Steele,  E. J. Sundstrom,  
 H. L. Woodcock III,  P. M. Zimmerman,  D. Zuev,  B. Albrecht,  E. Alguire,  
 S. A. Baeppler,  D. Barton,  Z. Benda,  Y. A. Bernard,  E. J. Berquist,  
 K. B. Bravaya,  H. Burton,  D. Casanova,  Chun-Min Chang,  Yunqing Chen,  
 A. Chien,  K. D. Closser,  M. P. Coons,  S. Coriani,  S. Dasgupta,  
 A. L. Dempwolff,  M. Diedenhofen,  Hainam Do,  R. G. Edgar,  Po-Tung Fang,  
 S. Faraji,  S. Fatehi,  Qingguo Feng,  K. D. Fenk,  J. Fosso-Tande,  
 J. Gayvert,  Qinghui Ge,  A. Ghysels,  G. Gidofalvi,  J. Gomes,  
 J. Gonthier,  A. Gunina,  D. Hait,  M. W. D. Hanson-Heine,  
 P. H. P. Harbach,  A. W. Hauser,  M. F. Herbst,  J. E. Herr,  
 E. G. Hohenstein,  Z. C. Holden,  Kerwin Hui,  B. C. Huynh,  T.-C. Jagau,  
 Hyunjun Ji,  B. Kaduk,  K. Khistyaev,  Jaehoon Kim,  P. Klunzinger,  K. Koh,  
 D. Kosenkov,  L. Koulias,  T. Kowalczyk,  C. M. Krauter,  A. Kunitsa,  
 Ka Un Lao,  A. Laurent,  K. V. Lawler,  Joonho Lee,  D. Lefrancois,  
 S. Lehtola,  D. S. Levine,  Yi-Pei Li,  You-Sheng Lin,  Fenglai Liu,  
 E. Livshits,  A. Luenser,  P. Manohar,  E. Mansoor,  S. F. Manzer,  
 Shan-Ping Mao,  Yuezhi Mao,  N. Mardirossian,  A. V. Marenich,  
 T. Markovich,  L. A. Martinez-Martinez,  S. A. Maurer,  N. J. Mayhall,  
 S. C. McKenzie,  J.-M. Mewes,  P. Morgante,  A. F. Morrison,  
 J. W. Mullinax,  K. Nanda,  T. S. Nguyen-Beck,  R. Olivares-Amaya,  
 J. A. Parkhill,  Zheng Pei,  T. M. Perrine,  F. Plasser,  P. Pokhilko,  
 S. Prager,  A. Prociuk,  E. Ramos,  D. R. Rehn,  F. Rob,  M. Scheurer,  
 M. Schneider,  N. Sergueev,  S. M. Sharada,  S. Sharma,  D. W. Small,  
 T. Stauch,  T. Stein,  Yu-Chuan Su,  A. J. W. Thom,  A. Tkatchenko,  
 T. Tsuchimochi,  N. M. Tubman,  L. Vogt,  M. L. Vidal,  O. Vydrov,  
 M. A. Watson,  J. Wenzel,  M. de Wergifosse,  T. A. Wesolowski,  A. White,  
 J. Witte,  A. Yamada,  Jun Yang,  K. Yao,  S. Yeganeh,  S. R. Yost,  
 Zhi-Qiang You,  A. Zech,  Igor Ying Zhang,  Xing Zhang,  Yan Zhao,  
 Ying Zhu,  B. R. Brooks,  G. K. L. Chan,  C. J. Cramer,  M. S. Gordon,  
 W. J. Hehre,  A. Klamt,  M. W. Schmidt,  C. D. Sherrill,  D. G. Truhlar,  
 A. Aspuru-Guzik,  R. Baer,  A. T. Bell,  N. A. Besley,  Jeng-Da Chai,  
 A. E. DePrince, III,  R. A. DiStasio Jr.,  A. Dreuw,  B. D. Dunietz,  
 T. R. Furlani,  Chao-Ping Hsu,  Yousung Jung,  Jing Kong,  D. S. Lambrecht,  
 WanZhen Liang,  C. Ochsenfeld,  V. A. Rassolov,  L. V. Slipchenko,  
 J. E. Subotnik,  T. Van Voorhis,  J. M. Herbert,  A. I. Krylov,  
 P. M. W. Gill,  M. Head-Gordon

 Contributors to earlier versions of Q-Chem not listed above: 
 R. D. Adamson,  B. Austin,  J. Baker,  G. J. O. Beran,  K. Brandhorst,  
 S. T. Brown,  E. F. C. Byrd,  A. K. Chakraborty,  C.-L. Cheng,  
 Siu Hung Chien,  D. M. Chipman,  D. L. Crittenden,  H. Dachsel,  
 R. J. Doerksen,  A. D. Dutoi,  L. Fusti-Molnar,  W. A. Goddard III,  
 A. Golubeva-Zadorozhnaya,  S. R. Gwaltney,  G. Hawkins,  A. Heyden,  
 S. Hirata,  G. Kedziora,  F. J. Keil,  C. Kelley,  Jihan Kim,  R. A. King,  
 R. Z. Khaliullin,  P. P. Korambath,  W. Kurlancheek,  A. M. Lee,  M. S. Lee,  
 S. V. Levchenko,  Ching Yeh Lin,  D. Liotard,  R. C. Lochan,  I. Lotan,  
 P. E. Maslen,  N. Nair,  D. P. O'Neill,  D. Neuhauser,  E. Neuscamman,  
 C. M. Oana,  R. Olson,  B. Peters,  R. Peverati,  P. A. Pieniazek,  
 Y. M. Rhee,  J. Ritchie,  M. A. Rohrdanz,  E. Rosta,  N. J. Russ,  
 H. F. Schaefer III,  N. E. Schultz,  N. Shenvi,  A. C. Simmonett,  A. Sodt,  
 D. Stuck,  K. S. Thanthiriwatte,  V. Vanovschi,  Tao Wang,  A. Warshel,  
 C. F. Williams,  Q. Wu,  X. Xu,  W. Zhang

 Please cite Q-Chem as follows:
 Y. Shao et al., Mol. Phys. 113, 184-215 (2015)
 DOI: 10.1080/00268976.2014.952696

 Q-Chem 5.2.1 for Intel X86 EM64T Linux

 Parts of Q-Chem use Armadillo 8.300.2 (Tropical Shenanigans).
 http://arma.sourceforge.net/

 Q-Chem begins on Thu Jan  9 06:03:36 2020  

Host: 
0

     Scratch files written to /scratch/taweetham/qchem8808//
NAlpha2: 162
NElect   162
Mult     1

 Q-Chem warning in module libgen/rem_setup.C, line 2168:

 Setting Thresh to 1e-14


Checking the input file for inconsistencies... 	...done.

--------------------------------------------------------------
User input:
--------------------------------------------------------------
$MOLECULE
0 1
C 
C  1 1.394960
Cl  2 CCl 1 119.528007
C  2 1.386606 1 120.846377 3 178.766605 0
Cl  4 CCl 2 119.698148 1 -179.612229 0
C  4 1.387279 2 120.235871 1 -0.083363 0
Cl  6 CCl 4 120.254637 2 -179.958574 0
C  6 1.387279 4 119.490737 2 0.041992 0
Cl  8 CCl 6 120.064298 4 179.568218 0
C  8 1.386606 6 120.235863 4 0.041336 0
Cl  10 CCl 8 119.614146 6 178.681836 0
C  1 1.488550 2 120.827489 3 1.275929 0
C  12 1.394960 1 120.827496 2 44.635695 0
H  13 CH 12 119.528011 1 1.275194 0
C  13 1.386606 12 120.846392 1 -179.957497 0
H  15 CH 13 119.698155 12 -179.612829 0
C  15 1.387278 13 120.235860 12 -0.083872 0
H  17 CH 15 120.254633 13 -179.958492 0
C  17 1.387279 15 119.490737 13 0.041666 0
H  19 CH 17 120.064293 15 179.568399 0
C  19 1.386606 17 120.235874 15 0.041790 0
H  21 CH 19 119.614152 17 178.681599 0

CH=1.08273
CCl=1.75400
$END

$REM
   JOB_TYPE	OPTIMIZATION
   BASIS	6-311++G**
   METHOD	B3LYP
   SYM_IGNORE	TRUE
   SCF_GUESS_ALWAYS     TRUE
   SYM_IGNORE   TRUE
   S2THRESH     15
   THRESH       15
$END

--------------------------------------------------------------
 ----------------------------------------------------------------
             Standard Nuclear Orientation (Angstroms)
    I     Atom           X                Y                Z
 ----------------------------------------------------------------
    1      C       0.0000000000     0.0000000000     0.0000000000
    2      C       0.0000000000     0.0000000000     1.3949600000
    3      Cl      1.5261815140     0.0000000000     2.2594170471
    4      C      -1.1901880373     0.0256249026     2.1059255403
    5      Cl     -1.1548436435     0.0351778398     3.8595433764
    6      C      -2.4041742747     0.0535064326     1.4351028665
    7      Cl     -3.9099833729     0.0870232313     2.3339530118
    8      C      -2.4180259722     0.0546630380     0.0478935036
    9      Cl     -3.9445745286     0.0782926128    -0.8155919614
   10      C      -1.2274122092     0.0272853135    -0.6622934626
   11      Cl     -1.2645630159    -0.0058824468    -2.4155862839
   12      C       1.2779219872    -0.0284629571    -0.7628147595
   13      C       2.3095886281    -0.8932703637    -0.3971844912
   14      H       2.1704206894    -1.5663256744     0.4394355459
   15      C       3.5004827568    -0.9194878930    -1.1069450245
   16      H       4.2865586447    -1.6026019117    -0.8107285686
   17      C       3.6821124948    -0.0819958503    -2.1978886372
   18      H       4.6116429624    -0.1026930066    -2.7527300472
   19      C       2.6636000698     0.7822218600    -2.5724593424
   20      H       2.7980411655     1.4448431951    -3.4181323354
   21      C       1.4736782845     0.8090230106    -1.8610916159
   22      H       0.6936781770     1.5025559907    -2.1490431582
 ----------------------------------------------------------------
 Nuclear Repulsion Energy =        1790.41124420 hartrees
 There are       81 alpha and       81 beta electrons
 Requested basis set is 6-311++G(d,p)
 There are 162 shells and 449 basis functions

 Total QAlloc Memory Limit   2000 MB
 Mega-Array Size       188 MB
 MEM_STATIC part       192 MB
 A cutoff of  1.0D-15 yielded  10205 shell pairs
 There are     85017 function pairs (     91398 Cartesian)
 Smallest overlap matrix eigenvalue = 1.25E-07
 Linear dependence detected in AO basis
 Number of orthogonalized atomic orbitals = 444
 Maximum deviation from orthogonality = 4.387E-10

 Scale SEOQF with 1.000000e-01/1.000000e-01/1.000000e-01

 Standard Electronic Orientation quadrupole field applied
 Nucleus-field energy     =    -0.0000000395 hartrees
 Guess from superposition of atomic densities
 Warning:  Energy on first SCF cycle will be non-variational
 SAD guess density has 162.000000 electrons

 -----------------------------------------------------------------------
  General SCF calculation program by
  Eric Jon Sundstrom, Paul Horn, Yuezhi Mao, Dmitri Zuev, Alec White,
  David Stuck, Shaama M.S., Shane Yost, Joonho Lee, David Small,
  Daniel Levine, Susi Lehtola, Hugh Burton, Evgeny Epifanovsky,
  Bang C. Huynh
 -----------------------------------------------------------------------
 Exchange:     0.2000 Hartree-Fock + 0.0800 Slater + 0.7200 B88
 Correlation:  0.1900 VWN1RPA + 0.8100 LYP
 Using SG-1 standard quadrature grid
 A restricted SCF calculation will be
 performed using DIIS
 SCF converges when DIIS error is below 1.0e-08
 ---------------------------------------
  Cycle       Energy         DIIS error
 ---------------------------------------
    1   -2765.6237627499      2.95e-02  
    2   -2761.3447998421      2.31e-03  
    3   -2761.2856080816      2.71e-03  
    4   -2761.4843322305      4.22e-04  
    5   -2761.4867767955      2.97e-04  
    6   -2761.4889096544      8.15e-05  
    7   -2761.4890631587      2.23e-05  
    8   -2761.4890750856      7.60e-06  
    9   -2761.4890764460      2.34e-06  
   10   -2761.4890765746      5.89e-07  
   11   -2761.4890765830      1.92e-07  
   12   -2761.4890765837      8.21e-08  
   13   -2761.4890765839      1.59e-08  
   14   -2761.4890765840      5.59e-09  Convergence criterion met
 ---------------------------------------
 SCF time:   CPU 625.56s  wall 628.00s 
 SCF   energy in the final basis set =    -2761.4890765840
 Total energy in the final basis set =    -2761.4890765840

 --------------------------------------------------------------

                    Orbital Energies (a.u.)
 --------------------------------------------------------------

 Alpha MOs
 -- Occupied --
********-101.5784-101.5784-101.5766-101.5766 -10.2826 -10.2809 -10.2808
-10.2779 -10.2779 -10.2392 -10.2073 -10.1908 -10.1908 -10.1892 -10.1873
-10.1872  -9.4948  -9.4929  -9.4928  -9.4917  -9.4917  -7.2600  -7.2580
 -7.2578  -7.2567  -7.2565  -7.2496  -7.2486  -7.2478  -7.2477  -7.2469
 -7.2467  -7.2467  -7.2466  -7.2457  -7.2456  -0.9713  -0.9228  -0.9146
 -0.8786  -0.8761  -0.8624  -0.8422  -0.7960  -0.7665  -0.7488  -0.7458
 -0.6587  -0.6388  -0.6231  -0.6086  -0.5587  -0.5482  -0.5243  -0.4896
 -0.4810  -0.4784  -0.4715  -0.4642  -0.4579  -0.4420  -0.4313  -0.4308
 -0.4093  -0.3994  -0.3859  -0.3804  -0.3686  -0.3603  -0.3589  -0.3522
 -0.3503  -0.3401  -0.3307  -0.3274  -0.3118  -0.2913  -0.2710  -0.2675
 -0.2546
 -- Virtual --
 -0.0718  -0.0652  -0.0590  -0.0267  -0.0171  -0.0138  -0.0104   0.0017
  0.0044   0.0076   0.0227   0.0269   0.0274   0.0314   0.0326   0.0409
  0.0481   0.0589   0.0599   0.0670   0.0693   0.0781   0.0804   0.0835
  0.0848   0.0858   0.0902   0.0938   0.0972   0.0996   0.1058   0.1069
  0.1140   0.1167   0.1186   0.1203   0.1212   0.1243   0.1315   0.1339
  0.1356   0.1362   0.1439   0.1446   0.1494   0.1589   0.1617   0.1651
  0.1664   0.1673   0.1721   0.1797   0.1829   0.1867   0.1938   0.1965
  0.2037   0.2052   0.2089   0.2104   0.2136   0.2156   0.2227   0.2280
  0.2283   0.2341   0.2392   0.2399   0.2442   0.2539   0.2570   0.2642
  0.2677   0.2679   0.2764   0.2796   0.2806   0.2818   0.2820   0.2828
  0.2913   0.2926   0.3003   0.3079   0.3104   0.3115   0.3211   0.3261
  0.3285   0.3530   0.3581   0.3641   0.3753   0.3928   0.4203   0.4309
  0.4377   0.4441   0.4464   0.4540   0.4554   0.4640   0.4748   0.4776
  0.4881   0.4922   0.4947   0.5011   0.5034   0.5129   0.5251   0.5351
  0.5409   0.5433   0.5568   0.5604   0.5674   0.5769   0.5855   0.5892
  0.5942   0.5977   0.6033   0.6049   0.6111   0.6172   0.6189   0.6196
  0.6278   0.6406   0.6567   0.6682   0.6796   0.6800   0.6807   0.7049
  0.7133   0.7171   0.7323   0.7466   0.7591   0.7725   0.7884   0.7991
  0.8122   0.8130   0.8189   0.8272   0.8350   0.8350   0.8414   0.8416
  0.8440   0.8462   0.8556   0.8605   0.8653   0.8654   0.8829   0.8863
  0.8884   0.8949   0.9030   0.9065   0.9107   0.9155   0.9194   0.9231
  0.9256   0.9429   0.9444   0.9530   0.9542   0.9658   0.9788   0.9894
  0.9908   0.9926   1.0183   1.0201   1.0318   1.0547   1.0582   1.0778
  1.0958   1.1014   1.1138   1.1221   1.1247   1.1542   1.1554   1.2009
  1.2062   1.2395   1.2411   1.2750   1.2760   1.2792   1.2840   1.2914
  1.3032   1.3149   1.3363   1.3379   1.3982   1.4031   1.4542   1.4693
  1.4975   1.5076   1.5224   1.5363   1.5483   1.5666   1.5708   1.5913
  1.6306   1.6411   1.6455   1.6545   1.6618   1.6848   1.7204   1.7374
  1.7487   1.7718   1.7825   1.7985   1.8034   1.8216   1.8364   1.8539
  1.8652   1.8676   1.8923   1.9061   1.9221   1.9395   1.9424   1.9536
  1.9689   1.9696   2.0182   2.0253   2.0779   2.0814   2.0988   2.1392
  2.1457   2.2132   2.2279   2.2311   2.2426   2.2767   2.2880   2.2891
  2.2945   2.3159   2.3163   2.3525   2.3650   2.3891   2.3894   2.4149
  2.4333   2.4437   2.4446   2.4455   2.4575   2.4723   2.4879   2.5015
  2.5114   2.5362   2.6143   2.6247   2.6381   2.6432   2.6604   2.6675
  2.6778   2.7053   2.7153   2.7396   2.7443   2.7473   2.7663   2.8024
  2.8096   2.8220   2.8440   2.8616   2.8676   2.8800   2.9418   2.9458
  2.9698   2.9988   3.0638   3.0816   3.0996   3.1213   3.1332   3.1353
  3.2058   3.2062   3.2414   3.2691   3.3671   3.3856   3.4751   3.5031
  3.5205   3.5404   3.6244   3.6738   3.7321   3.8958   3.9026   3.9948
  4.0408   4.1497   4.1520   4.4031   4.8212   4.8519   9.7199   9.7810
  9.8025   9.8188   9.8206  23.2662  23.6471  23.7944  23.8401  23.9435
 23.9704  23.9763  23.9957  24.0440  24.0956  24.1100  24.2070  25.7711
 25.8069  25.8675  25.9202  25.9642  26.0848  26.1041  26.1820  26.2688
 26.4061  26.4565  26.5691  26.7509  26.7717  27.0570 215.7087 215.7764
215.8013 215.8235 215.8239
 --------------------------------------------------------------

          Ground-State Mulliken Net Atomic Charges

     Atom                 Charge (a.u.)
  ----------------------------------------
      1 C                    -1.095036
      2 C                    -0.888069
      3 Cl                    0.697495
      4 C                     0.090152
      5 Cl                    0.606325
      6 C                    -0.156117
      7 Cl                    0.671697
      8 C                     0.095352
      9 Cl                    0.607122
     10 C                    -0.889445
     11 Cl                    0.697236
     12 C                     0.912868
     13 C                    -0.525147
     14 H                     0.166016
     15 C                    -0.409744
     16 H                     0.173314
     17 C                    -0.314860
     18 H                     0.158445
     19 C                    -0.409477
     20 H                     0.173317
     21 C                    -0.527134
     22 H                     0.165690
  ----------------------------------------
  Sum of atomic charges =     0.000000

 -----------------------------------------------------------------
                    Cartesian Multipole Moments
 -----------------------------------------------------------------
    Charge (ESU x 10^10)
                 0.0000
    Dipole Moment (Debye)
         X       1.8460      Y      -0.0407      Z      -1.1010
       Tot       2.1498
    Quadrupole Moments (Debye-Ang)
        XX    -128.3772     XY      -2.2161     YY    -131.4190
        XZ      -3.0574     YZ      -3.5275     ZZ    -131.4829
    Octopole Moments (Debye-Ang^2)
       XXX     219.3955    XXY     -13.0609    XYY      64.7117
       YYY      -4.2951    XXZ     -51.8815    XYZ      -5.6490
       YYZ     -38.0679    XZZ      74.0730    YZZ       9.3921
       ZZZ    -123.8334
    Hexadecapole Moments (Debye-Ang^3)
      XXXX   -4689.5670   XXXY      24.3853   XXYY    -869.5855
      XYYY      75.3317   YYYY    -288.6484   XXXZ     580.4514
      XXYZ       3.3103   XYYZ     223.5561   YYYZ      24.5812
      XXZZ   -1324.7994   XYZZ      49.0802   YYZZ    -632.8961
      XZZZ     625.3603   YZZZ      -0.4055   ZZZZ   -3388.8467
 -----------------------------------------------------------------
 Calculating analytic gradient of the SCF energy
 Gradient of SCF Energy
            1           2           3           4           5           6
    1  -0.0151788  -0.0077901   0.0069746  -0.0020249   0.0015279   0.0141919
    2   0.0003800   0.0002046  -0.0057881  -0.0001156   0.0000320  -0.0003442
    3   0.0089058  -0.0022505  -0.0084757  -0.0200903   0.0054086  -0.0082695
            7           8           9          10          11          12
    1  -0.0061240   0.0170463  -0.0041132  -0.0016624   0.0108749   0.0007074
    2   0.0001598  -0.0002263   0.0000339  -0.0000096   0.0053750  -0.0003242
    3   0.0035955   0.0113289  -0.0038967   0.0076642  -0.0021427  -0.0002817
           13          14          15          16          17          18
    1   0.0007277  -0.0018797  -0.0023801  -0.0004940  -0.0037833  -0.0009157
    2   0.0089655   0.0008738   0.0036418   0.0008683   0.0002103   0.0000422
    3   0.0007458   0.0042289  -0.0009793  -0.0004691   0.0022553   0.0005206
           19          20          21          22
    1  -0.0005712   0.0001780  -0.0007555  -0.0045556
    2  -0.0037886  -0.0008025  -0.0087555  -0.0006327
    3   0.0026612   0.0006727  -0.0006475  -0.0004846
 Max gradient component =       2.009E-02
 RMS gradient           =       5.802E-03
 Gradient time:  CPU 228.55 s  wall 228.55 s
 Geometry Optimization Parameters
   NAtoms,    NIC,     NZ,  NCons,   NDum,   NFix, NCnnct, MaxDiis
       22     155      22       0       0       0       0       0


** GEOMETRY OPTIMIZATION IN DELOCALIZED INTERNAL COORDINATES **
   Searching for a Minimum

   Optimization Cycle:   1

                       Coordinates (Angstroms)
     ATOM                X               Y               Z
      1  C         0.0000000000    0.0000000000    0.0000000000
      2  C         0.0000000000    0.0000000000    1.3949600000
      3  Cl        1.5261815140    0.0000000000    2.2594170471
      4  C        -1.1901880373    0.0256249026    2.1059255403
      5  Cl       -1.1548436435    0.0351778398    3.8595433764
      6  C        -2.4041742747    0.0535064326    1.4351028665
      7  Cl       -3.9099833729    0.0870232313    2.3339530118
      8  C        -2.4180259722    0.0546630380    0.0478935036
      9  Cl       -3.9445745286    0.0782926128   -0.8155919614
     10  C        -1.2274122092    0.0272853135   -0.6622934626
     11  Cl       -1.2645630159   -0.0058824468   -2.4155862839
     12  C         1.2779219872   -0.0284629571   -0.7628147595
     13  C         2.3095886281   -0.8932703637   -0.3971844912
     14  H         2.1704206894   -1.5663256744    0.4394355459
     15  C         3.5004827568   -0.9194878930   -1.1069450245
     16  H         4.2865586447   -1.6026019117   -0.8107285686
     17  C         3.6821124948   -0.0819958503   -2.1978886372
     18  H         4.6116429624   -0.1026930066   -2.7527300472
     19  C         2.6636000698    0.7822218600   -2.5724593424
     20  H         2.7980411655    1.4448431951   -3.4181323354
     21  C         1.4736782845    0.8090230106   -1.8610916159
     22  H         0.6936781770    1.5025559907   -2.1490431582
   Point Group: c1    Number of degrees of freedom:    60


   Energy is  -2761.489076584


 Attempting to generate delocalized internal coordinates
 Initial Hessian constructed with Jon Baker's OPTIMIZE code

 60 Hessian modes will be used to form the next step
  Hessian Eigenvalues:
     0.010693    0.019215    0.019215    0.023207    0.023207    0.023578
     0.023582    0.023676    0.023682    0.023938    0.023939    0.024090
     0.024090    0.024114    0.024114    0.024135    0.024136    0.024142
     0.024143    0.159962    0.159968    0.159995    0.159996    0.160000
     0.220001    0.220003    0.234725    0.249937    0.249947    0.249991
     0.249993    0.250000    0.250000    0.250000    0.250000    0.250000
     0.250000    0.301033    0.301033    0.301033    0.301033    0.301033
     0.336089    0.356665    0.356665    0.356665    0.356665    0.356665
     0.428240    0.429243    0.431523    0.434586    0.467748    0.467850
     0.472114    0.472184    0.478204    0.478204    0.479142    0.479142

 Minimum search - taking simple RFO step
 Searching for Lamda that Minimizes Along All modes
 Value Taken    Lamda =  -0.03305593
 Calculated Step too Large.  Step scaled by  0.417817
 Step Taken.  Stepsize is  0.300000

                             Maximum     Tolerance    Cnvgd?
         Gradient           0.048508      0.000300      NO
         Displacement       0.272620      0.001200      NO
         Energy change     *********      0.000001      NO


 New Cartesian Coordinates Obtained by Inverse Iteration

 Displacement from previous Coordinates is:  1.115010
 ----------------------------------------------------------------
             Standard Nuclear Orientation (Angstroms)
    I     Atom           X                Y                Z
 ----------------------------------------------------------------
    1      C       0.0042775173     0.0006452699    -0.0021990312
    2      C      -0.0091498467     0.0616588217     1.4027275633
    3      Cl      1.4855247145     0.1905899321     2.3090726798
    4      C      -1.2047210991     0.0895200764     2.1145530872
    5      Cl     -1.1753825693     0.1899419782     3.8618277065
    6      C      -2.4218040867     0.0535368064     1.4455362794
    7      Cl     -3.9234647832     0.0858978444     2.3422054273
    8      C      -2.4345880469    -0.0086061330     0.0577506341
    9      Cl     -3.9610298596    -0.0767958656    -0.7961104516
   10      C      -1.2402534178    -0.0328154193    -0.6563385027
   11      Cl     -1.3326068536    -0.1926138451    -2.3993934701
   12      C       1.2903656330    -0.0280108583    -0.7700262249
   13      C       2.2877617014    -0.9635269321    -0.4732021904
   14      H       2.1204064707    -1.6977314380     0.3024215864
   15      C       3.4788661591    -0.9927362040    -1.1863278157
   16      H       4.2303205701    -1.7343411671    -0.9436194790
   17      C       3.7041612348    -0.0829516279    -2.2114028142
   18      H       4.6341076145    -0.1042068824    -2.7666929188
   19      C       2.7259237844     0.8543529397    -2.5177671261
   20      H       2.8930351648     1.5749162441    -3.3092186330
   21      C       1.5330171387     0.8791764142    -1.8073892399
   22      H       0.7953751794     1.6335973692    -2.0426658624
 ----------------------------------------------------------------
 Nuclear Repulsion Energy =        1782.86025829 hartrees
 There are       81 alpha and       81 beta electrons
 Applying Cartesian multipole field
    Component          Value
    ---------          -----
     (2,0,0)        1.00000E-11
     (0,2,0)        2.00000E-11
     (0,0,2)       -3.00000E-11
 Nucleus-field energy     =    -0.0000000389 hartrees
 Requested basis set is 6-311++G(d,p)
 There are 162 shells and 449 basis functions
 A cutoff of  1.0D-15 yielded  10169 shell pairs
 There are     84711 function pairs (     91068 Cartesian)
 Smallest overlap matrix eigenvalue = 1.25E-07
 Linear dependence detected in AO basis
 Number of orthogonalized atomic orbitals = 444
 Maximum deviation from orthogonality = 4.388E-10
 Guess from superposition of atomic densities
 Warning:  Energy on first SCF cycle will be non-variational
 SAD guess density has 162.000000 electrons

 -----------------------------------------------------------------------
  General SCF calculation program by
  Eric Jon Sundstrom, Paul Horn, Yuezhi Mao, Dmitri Zuev, Alec White,
  David Stuck, Shaama M.S., Shane Yost, Joonho Lee, David Small,
  Daniel Levine, Susi Lehtola, Hugh Burton, Evgeny Epifanovsky,
  Bang C. Huynh
 -----------------------------------------------------------------------
 Exchange:     0.2000 Hartree-Fock + 0.0800 Slater + 0.7200 B88
 Correlation:  0.1900 VWN1RPA + 0.8100 LYP
 Using SG-1 standard quadrature grid
 A restricted SCF calculation will be
 performed using DIIS
 SCF converges when DIIS error is below 1.0e-08
 ---------------------------------------
  Cycle       Energy         DIIS error
 ---------------------------------------
    1   -2765.5313975811      2.93e-02  
    2   -2761.3588022731      2.26e-03  
    3   -2761.3102942579      2.60e-03  
    4   -2761.4929902212      3.78e-04  
    5   -2761.4950774361      2.55e-04  
    6   -2761.4965942536      8.61e-05  
    7   -2761.4967702158      2.14e-05  
    8   -2761.4967812838      7.29e-06  
    9   -2761.4967825447      2.24e-06  
   10   -2761.4967826617      5.48e-07  
   11   -2761.4967826691      1.79e-07  
   12   -2761.4967826698      7.88e-08  
   13   -2761.4967826699      1.64e-08  
   14   -2761.4967826701      5.68e-09  Convergence criterion met
 ---------------------------------------
 SCF time:   CPU 625.61s  wall 625.00s 
 SCF   energy in the final basis set =    -2761.4967826701
 Total energy in the final basis set =    -2761.4967826701

 --------------------------------------------------------------

                    Orbital Energies (a.u.)
 --------------------------------------------------------------

 Alpha MOs
 -- Occupied --
********-101.5780-101.5779-101.5762-101.5762 -10.2824 -10.2802 -10.2801
-10.2791 -10.2791 -10.2426 -10.2107 -10.1930 -10.1930 -10.1905 -10.1892
-10.1890  -9.4947  -9.4926  -9.4925  -9.4911  -9.4910  -7.2599  -7.2577
 -7.2574  -7.2561  -7.2558  -7.2496  -7.2486  -7.2475  -7.2474  -7.2465
 -7.2464  -7.2460  -7.2459  -7.2451  -7.2449  -0.9693  -0.9226  -0.9122
 -0.8788  -0.8743  -0.8624  -0.8399  -0.7949  -0.7666  -0.7459  -0.7447
 -0.6582  -0.6358  -0.6222  -0.6085  -0.5573  -0.5481  -0.5229  -0.4903
 -0.4809  -0.4773  -0.4702  -0.4630  -0.4573  -0.4403  -0.4324  -0.4306
 -0.4093  -0.3963  -0.3856  -0.3782  -0.3665  -0.3595  -0.3591  -0.3536
 -0.3520  -0.3426  -0.3286  -0.3275  -0.3105  -0.2885  -0.2714  -0.2676
 -0.2574
 -- Virtual --
 -0.0708  -0.0640  -0.0581  -0.0279  -0.0220  -0.0114  -0.0112   0.0018
  0.0045   0.0068   0.0237   0.0260   0.0273   0.0307   0.0326   0.0422
  0.0465   0.0591   0.0599   0.0645   0.0703   0.0769   0.0807   0.0823
  0.0851   0.0864   0.0903   0.0944   0.0966   0.1005   0.1042   0.1065
  0.1134   0.1159   0.1165   0.1199   0.1201   0.1246   0.1298   0.1312
  0.1345   0.1363   0.1376   0.1438   0.1494   0.1571   0.1618   0.1639
  0.1663   0.1669   0.1689   0.1778   0.1806   0.1881   0.1947   0.1953
  0.2019   0.2021   0.2059   0.2067   0.2127   0.2156   0.2224   0.2263
  0.2292   0.2359   0.2368   0.2377   0.2464   0.2537   0.2565   0.2639
  0.2676   0.2697   0.2755   0.2774   0.2786   0.2799   0.2821   0.2829
  0.2883   0.2906   0.2970   0.3074   0.3103   0.3104   0.3159   0.3238
  0.3321   0.3544   0.3580   0.3628   0.3751   0.3922   0.4152   0.4325
  0.4374   0.4444   0.4465   0.4523   0.4557   0.4616   0.4745   0.4820
  0.4879   0.4919   0.4928   0.4995   0.5035   0.5040   0.5333   0.5334
  0.5371   0.5495   0.5571   0.5600   0.5651   0.5745   0.5833   0.5854
  0.5933   0.5954   0.6007   0.6053   0.6117   0.6155   0.6191   0.6192
  0.6279   0.6514   0.6559   0.6704   0.6771   0.6793   0.6940   0.6996
  0.7078   0.7129   0.7288   0.7368   0.7568   0.7742   0.7922   0.8001
  0.8102   0.8126   0.8143   0.8322   0.8345   0.8375   0.8401   0.8417
  0.8442   0.8520   0.8576   0.8588   0.8642   0.8679   0.8756   0.8787
  0.8910   0.8922   0.8976   0.9060   0.9137   0.9154   0.9185   0.9251
  0.9283   0.9413   0.9413   0.9558   0.9567   0.9661   0.9698   0.9765
  0.9833   0.9872   1.0051   1.0200   1.0289   1.0528   1.0558   1.0604
  1.0725   1.0989   1.1120   1.1217   1.1252   1.1491   1.1582   1.1867
  1.2006   1.2329   1.2458   1.2732   1.2754   1.2758   1.2800   1.2948
  1.3040   1.3042   1.3333   1.3470   1.3924   1.4099   1.4464   1.4641
  1.4865   1.5030   1.5224   1.5264   1.5497   1.5605   1.5653   1.5893
  1.6292   1.6388   1.6438   1.6546   1.6673   1.6938   1.7161   1.7373
  1.7440   1.7615   1.7726   1.7978   1.8038   1.8231   1.8311   1.8485
  1.8641   1.8690   1.8834   1.8935   1.9220   1.9336   1.9384   1.9518
  1.9637   1.9692   2.0086   2.0142   2.0713   2.0814   2.0923   2.1315
  2.1415   2.2093   2.2220   2.2283   2.2420   2.2717   2.2778   2.2846
  2.2960   2.3125   2.3171   2.3455   2.3545   2.3815   2.3921   2.4081
  2.4272   2.4371   2.4405   2.4485   2.4529   2.4707   2.4811   2.4991
  2.5085   2.5302   2.6106   2.6273   2.6363   2.6367   2.6539   2.6632
  2.6711   2.7021   2.7034   2.7330   2.7386   2.7448   2.7736   2.7967
  2.7982   2.8125   2.8396   2.8554   2.8614   2.8743   2.9289   2.9387
  2.9682   2.9945   3.0477   3.0753   3.0915   3.1112   3.1205   3.1341
  3.1923   3.1929   3.2259   3.2562   3.3566   3.3772   3.4719   3.4952
  3.5085   3.5346   3.6165   3.6662   3.7263   3.8907   3.8926   3.9902
  4.0380   4.1424   4.1452   4.3821   4.8076   4.8475   9.7145   9.7793
  9.8029   9.8170   9.8232  23.2672  23.6424  23.7790  23.8301  23.9204
 23.9520  23.9702  23.9847  24.0233  24.0819  24.1003  24.1958  25.7717
 25.8060  25.8598  25.9140  25.9498  26.0741  26.0995  26.1866  26.2417
 26.3670  26.4440  26.5538  26.7450  26.7528  27.0291 215.7027 215.7741
215.8021 215.8195 215.8256
 --------------------------------------------------------------

          Ground-State Mulliken Net Atomic Charges

     Atom                 Charge (a.u.)
  ----------------------------------------
      1 C                    -1.058819
      2 C                    -0.877702
      3 Cl                    0.673426
      4 C                     0.071423
      5 Cl                    0.611096
      6 C                    -0.215978
      7 Cl                    0.672539
      8 C                     0.076070
      9 Cl                    0.611614
     10 C                    -0.881713
     11 Cl                    0.674331
     12 C                     0.779325
     13 C                    -0.455229
     14 H                     0.175894
     15 C                    -0.414119
     16 H                     0.173961
     17 C                    -0.257545
     18 H                     0.160405
     19 C                    -0.412847
     20 H                     0.173998
     21 C                    -0.456303
     22 H                     0.176171
  ----------------------------------------
  Sum of atomic charges =     0.000000

 -----------------------------------------------------------------
                    Cartesian Multipole Moments
 -----------------------------------------------------------------
    Charge (ESU x 10^10)
                -0.0000
    Dipole Moment (Debye)
         X       1.8753      Y      -0.0416      Z      -1.1194
       Tot       2.1843
    Quadrupole Moments (Debye-Ang)
        XX    -128.2330     XY      -2.1914     YY    -130.6714
        XZ      -3.5486     YZ      -3.4930     ZZ    -131.8678
    Octopole Moments (Debye-Ang^2)
       XXX     223.5440    XXY     -12.9151    XYY      68.6264
       YYY      -4.5496    XXZ     -55.7996    XYZ      -5.5717
       YYZ     -40.4228    XZZ      75.6420    YZZ       9.2831
       ZZZ    -123.3947
    Hexadecapole Moments (Debye-Ang^3)
      XXXX   -4740.2274   XXXY     -10.8928   XXYY    -875.9225
      XYYY      33.1031   YYYY    -315.7902   XXXZ     586.1252
      XXYZ     -15.4598   XYYZ     224.8322   YYYZ     -45.1049
      XXZZ   -1328.3842   XYZZ      39.5843   YYZZ    -636.5584
      XZZZ     647.5499   YZZZ     -57.4438   ZZZZ   -3404.3357
 -----------------------------------------------------------------
 Calculating analytic gradient of the SCF energy
 Gradient of SCF Energy
            1           2           3           4           5           6
    1  -0.0073415  -0.0052619   0.0007385  -0.0014015   0.0019032   0.0104289
    2   0.0002026  -0.0026216  -0.0005940  -0.0006267   0.0004025  -0.0002576
    3   0.0043091   0.0016407   0.0028595  -0.0142813   0.0038896  -0.0060992
            7           8           9          10          11          12
    1  -0.0045901   0.0121296  -0.0025534  -0.0038989  -0.0021836   0.0001008
    2   0.0001136   0.0004823  -0.0004578   0.0026654   0.0008132  -0.0001459
    3   0.0027317   0.0079837  -0.0034932   0.0037249  -0.0020959   0.0002729
           13          14          15          16          17          18
    1   0.0037317  -0.0001051  -0.0013964  -0.0001648  -0.0023870  -0.0004695
    2   0.0047251   0.0004693   0.0023458   0.0004821   0.0000807   0.0000251
    3  -0.0003803  -0.0011652  -0.0004402  -0.0004522   0.0012711   0.0002688
           19          20          21          22
    1  -0.0003572   0.0002835   0.0017950   0.0009997
    2  -0.0023166  -0.0004653  -0.0047626  -0.0005595
    3   0.0015510   0.0003392  -0.0031053   0.0006708
 Max gradient component =       1.428E-02
 RMS gradient           =       3.681E-03
 Gradient time:  CPU 220.82 s  wall 220.83 s
 Geometry Optimization Parameters
   NAtoms,    NIC,     NZ,  NCons,   NDum,   NFix, NCnnct, MaxDiis
       22     155      22       0       0       0       0       0

 Cartesian Hessian Update
 Hessian updated using BFGS update


** GEOMETRY OPTIMIZATION IN DELOCALIZED INTERNAL COORDINATES **
   Searching for a Minimum

   Optimization Cycle:   2

                       Coordinates (Angstroms)
     ATOM                X               Y               Z
      1  C         0.0042775173    0.0006452699   -0.0021990312
      2  C        -0.0091498467    0.0616588217    1.4027275633
      3  Cl        1.4855247145    0.1905899321    2.3090726798
      4  C        -1.2047210991    0.0895200764    2.1145530872
      5  Cl       -1.1753825693    0.1899419782    3.8618277065
      6  C        -2.4218040867    0.0535368064    1.4455362794
      7  Cl       -3.9234647832    0.0858978444    2.3422054273
      8  C        -2.4345880469   -0.0086061330    0.0577506341
      9  Cl       -3.9610298596   -0.0767958656   -0.7961104516
     10  C        -1.2402534178   -0.0328154193   -0.6563385027
     11  Cl       -1.3326068536   -0.1926138451   -2.3993934701
     12  C         1.2903656330   -0.0280108583   -0.7700262249
     13  C         2.2877617014   -0.9635269321   -0.4732021904
     14  H         2.1204064707   -1.6977314380    0.3024215864
     15  C         3.4788661591   -0.9927362040   -1.1863278157
     16  H         4.2303205701   -1.7343411671   -0.9436194790
     17  C         3.7041612348   -0.0829516279   -2.2114028142
     18  H         4.6341076145   -0.1042068824   -2.7666929188
     19  C         2.7259237844    0.8543529397   -2.5177671261
     20  H         2.8930351648    1.5749162441   -3.3092186330
     21  C         1.5330171387    0.8791764142   -1.8073892399
     22  H         0.7953751794    1.6335973692   -2.0426658624
   Point Group: c1    Number of degrees of freedom:    60


   Energy is  -2761.496782670

 Hessian updated using BFGS update

 51 Hessian modes will be used to form the next step
  Hessian Eigenvalues:
     0.018223    0.019215    0.019218    0.023206    0.023207    0.023558
     0.023676    0.023681    0.023927    0.023938    0.024090    0.024090
     0.024114    0.024114    0.024131    0.024135    0.024142    0.024143
     0.034862    0.159927    0.159968    0.159996    0.160000    0.160440
     0.220003    0.220005    0.234895    0.243527    0.249947    0.249987
     0.249993    0.249998    0.250000    0.294021    0.300908    0.311779
     0.353477    0.356545    0.370008    0.428523    0.429241    0.434585
     0.438776    0.467748    0.467850    0.470973    0.473149    0.478204
     0.478204    0.479079    0.569290

 Minimum search - taking simple RFO step
 Searching for Lamda that Minimizes Along All modes
 Value Taken    Lamda =  -0.00478914
 Calculated Step too Large.  Step scaled by  0.861597
 Step Taken.  Stepsize is  0.300000

                             Maximum     Tolerance    Cnvgd?
         Gradient           0.013186      0.000300      NO
         Displacement       0.243478      0.001200      NO
         Energy change     -0.007706      0.000001      NO


 New Cartesian Coordinates Obtained by Inverse Iteration

 Displacement from previous Coordinates is:  0.991771
 ----------------------------------------------------------------
             Standard Nuclear Orientation (Angstroms)
    I     Atom           X                Y                Z
 ----------------------------------------------------------------
    1      C       0.0073051497     0.0005259532    -0.0064684121
    2      C      -0.0013120446     0.1318487692     1.3911537677
    3      Cl      1.5148412625     0.3369104576     2.2397932747
    4      C      -1.1989460727     0.1566871670     2.1158924217
    5      Cl     -1.1860047104     0.3311390270     3.8519346497
    6      C      -2.4206332276     0.0545186327     1.4454783325
    7      Cl     -3.9146687391     0.0869977561     2.3399862361
    8      C      -2.4375432209    -0.0754482143     0.0545080495
    9      Cl     -3.9659511554    -0.2169494511    -0.7750401622
   10      C      -1.2321347697    -0.1041835812    -0.6573544760
   11      Cl     -1.2689865956    -0.3507296741    -2.3889583618
   12      C       1.2861735529    -0.0280903260    -0.7709757800
   13      C       2.2355982499    -1.0284285751    -0.5322989834
   14      H       2.0342720968    -1.7988097696     0.2025082971
   15      C       3.4284576314    -1.0576467264    -1.2465530298
   16      H       4.1480949156    -1.8447151873    -1.0529887792
   17      C       3.6964288574    -0.0817343211    -2.2039004621
   18      H       4.6279136886    -0.1025115453    -2.7577516460
   19      C       2.7595826138     0.9208373932    -2.4454269694
   20      H       2.9588829443     1.6876194380    -3.1850647200
   21      C       1.5622539827     0.9450601135    -1.7382413578
   22      H       0.8465179103     1.7365999876    -1.9264906858
 ----------------------------------------------------------------
 Nuclear Repulsion Energy =        1782.60754768 hartrees
 There are       81 alpha and       81 beta electrons
 Applying Cartesian multipole field
    Component          Value
    ---------          -----
     (2,0,0)        1.00000E-11
     (0,2,0)        2.00000E-11
     (0,0,2)       -3.00000E-11
 Nucleus-field energy     =    -0.0000000370 hartrees
 Requested basis set is 6-311++G(d,p)
 There are 162 shells and 449 basis functions
 A cutoff of  1.0D-15 yielded  10189 shell pairs
 There are     84915 function pairs (     91290 Cartesian)
 Smallest overlap matrix eigenvalue = 1.21E-07
 Linear dependence detected in AO basis
 Number of orthogonalized atomic orbitals = 444
 Maximum deviation from orthogonality = 3.576E-10
 Guess from superposition of atomic densities
 Warning:  Energy on first SCF cycle will be non-variational
 SAD guess density has 162.000000 electrons

 -----------------------------------------------------------------------
  General SCF calculation program by
  Eric Jon Sundstrom, Paul Horn, Yuezhi Mao, Dmitri Zuev, Alec White,
  David Stuck, Shaama M.S., Shane Yost, Joonho Lee, David Small,
  Daniel Levine, Susi Lehtola, Hugh Burton, Evgeny Epifanovsky,
  Bang C. Huynh
 -----------------------------------------------------------------------
 Exchange:     0.2000 Hartree-Fock + 0.0800 Slater + 0.7200 B88
 Correlation:  0.1900 VWN1RPA + 0.8100 LYP
 Using SG-1 standard quadrature grid
 A restricted SCF calculation will be
 performed using DIIS
 SCF converges when DIIS error is below 1.0e-08
 ---------------------------------------
  Cycle       Energy         DIIS error
 ---------------------------------------
    1   -2765.5020999482      2.92e-02  
    2   -2761.3632436571      2.24e-03  
    3   -2761.3153581870      2.58e-03  
    4   -2761.4948075993      4.17e-04  
    5   -2761.4969960883      3.05e-04  
    6   -2761.4993062550      7.56e-05  
    7   -2761.4994382845      2.16e-05  
    8   -2761.4994496537      6.73e-06  
    9   -2761.4994506967      2.20e-06  
   10   -2761.4994508092      5.38e-07  
   11   -2761.4994508159      1.73e-07  
   12   -2761.4994508166      7.34e-08  
   13   -2761.4994508168      1.69e-08  
   14   -2761.4994508170      4.93e-09  Convergence criterion met
 ---------------------------------------
 SCF time:   CPU 623.91s  wall 624.00s 
 SCF   energy in the final basis set =    -2761.4994508170
 Total energy in the final basis set =    -2761.4994508170

 --------------------------------------------------------------

                    Orbital Energies (a.u.)
 --------------------------------------------------------------

 Alpha MOs
 -- Occupied --
********-101.5788-101.5787-101.5758-101.5758 -10.2829 -10.2810 -10.2809
-10.2788 -10.2788 -10.2394 -10.2095 -10.1937 -10.1936 -10.1913 -10.1902
-10.1901  -9.4950  -9.4934  -9.4933  -9.4906  -9.4906  -7.2601  -7.2585
 -7.2582  -7.2556  -7.2554  -7.2499  -7.2488  -7.2483  -7.2481  -7.2473
 -7.2473  -7.2455  -7.2455  -7.2447  -7.2445  -0.9677  -0.9213  -0.9137
 -0.8779  -0.8761  -0.8637  -0.8378  -0.7940  -0.7664  -0.7438  -0.7427
 -0.6568  -0.6342  -0.6225  -0.6070  -0.5567  -0.5474  -0.5221  -0.4910
 -0.4812  -0.4776  -0.4698  -0.4614  -0.4566  -0.4406  -0.4323  -0.4320
 -0.4085  -0.3949  -0.3855  -0.3758  -0.3664  -0.3602  -0.3587  -0.3530
 -0.3529  -0.3411  -0.3314  -0.3260  -0.3124  -0.2843  -0.2718  -0.2660
 -0.2588
 -- Virtual --
 -0.0676  -0.0622  -0.0573  -0.0284  -0.0261  -0.0114  -0.0094   0.0017
  0.0062   0.0064   0.0239   0.0259   0.0270   0.0301   0.0322   0.0426
  0.0466   0.0594   0.0603   0.0637   0.0712   0.0761   0.0803   0.0813
  0.0855   0.0861   0.0903   0.0946   0.0961   0.1003   0.1028   0.1060
  0.1123   0.1152   0.1159   0.1203   0.1206   0.1271   0.1292   0.1302
  0.1315   0.1363   0.1366   0.1450   0.1492   0.1570   0.1608   0.1628
  0.1659   0.1665   0.1667   0.1779   0.1780   0.1871   0.1931   0.1973
  0.1995   0.2008   0.2048   0.2052   0.2127   0.2166   0.2223   0.2268
  0.2308   0.2353   0.2356   0.2406   0.2497   0.2529   0.2547   0.2590
  0.2693   0.2729   0.2758   0.2763   0.2775   0.2780   0.2822   0.2830
  0.2846   0.2901   0.2951   0.3038   0.3076   0.3089   0.3110   0.3235
  0.3356   0.3549   0.3588   0.3635   0.3740   0.3906   0.4146   0.4331
  0.4365   0.4438   0.4466   0.4525   0.4549   0.4629   0.4746   0.4818
  0.4882   0.4907   0.4939   0.4949   0.5044   0.5068   0.5326   0.5333
  0.5358   0.5534   0.5584   0.5588   0.5639   0.5733   0.5830   0.5874
  0.5911   0.5953   0.6054   0.6054   0.6130   0.6145   0.6229   0.6257
  0.6282   0.6473   0.6660   0.6717   0.6780   0.6828   0.6945   0.6991
  0.7002   0.7098   0.7265   0.7312   0.7546   0.7800   0.7899   0.7968
  0.8077   0.8166   0.8209   0.8337   0.8365   0.8377   0.8413   0.8434
  0.8441   0.8526   0.8528   0.8597   0.8655   0.8692   0.8755   0.8764
  0.8912   0.8919   0.8961   0.9018   0.9110   0.9149   0.9219   0.9238
  0.9259   0.9354   0.9426   0.9514   0.9560   0.9717   0.9725   0.9771
  0.9830   0.9950   1.0077   1.0240   1.0264   1.0510   1.0539   1.0606
  1.0717   1.0982   1.1108   1.1127   1.1275   1.1496   1.1645   1.1902
  1.1964   1.2314   1.2538   1.2739   1.2768   1.2779   1.2791   1.2955
  1.3002   1.3021   1.3374   1.3578   1.3918   1.4120   1.4460   1.4679
  1.4802   1.5032   1.5224   1.5336   1.5476   1.5619   1.5635   1.5920
  1.6266   1.6429   1.6477   1.6593   1.6658   1.6917   1.7110   1.7365
  1.7431   1.7619   1.7718   1.8002   1.8014   1.8201   1.8258   1.8406
  1.8600   1.8628   1.8804   1.8933   1.9258   1.9361   1.9362   1.9488
  1.9658   1.9756   2.0085   2.0125   2.0717   2.0857   2.0902   2.1268
  2.1405   2.2115   2.2163   2.2281   2.2399   2.2670   2.2692   2.2778
  2.2952   2.3129   2.3204   2.3467   2.3484   2.3813   2.4007   2.4046
  2.4180   2.4375   2.4384   2.4541   2.4571   2.4605   2.4783   2.4995
  2.5103   2.5307   2.6137   2.6315   2.6319   2.6449   2.6454   2.6618
  2.6638   2.6948   2.7020   2.7330   2.7359   2.7443   2.7775   2.7889
  2.7951   2.8065   2.8359   2.8548   2.8580   2.8688   2.9267   2.9333
  2.9720   3.0023   3.0427   3.0712   3.0897   3.1137   3.1181   3.1352
  3.1853   3.1976   3.2259   3.2500   3.3525   3.3728   3.4754   3.4911
  3.5065   3.5343   3.6153   3.6581   3.7342   3.8844   3.8986   3.9873
  4.0342   4.1421   4.1440   4.3598   4.8030   4.8459   9.7191   9.7876
  9.8075   9.8127   9.8238  23.2750  23.6482  23.7749  23.8156  23.9219
 23.9276  23.9648  23.9694  24.0117  24.0839  24.0909  24.1860  25.7716
 25.8022  25.8545  25.9151  25.9440  26.0834  26.0925  26.1887  26.2296
 26.3737  26.4398  26.5510  26.7344  26.7566  27.0407 215.7074 215.7835
215.8073 215.8142 215.8256
 --------------------------------------------------------------

          Ground-State Mulliken Net Atomic Charges

     Atom                 Charge (a.u.)
  ----------------------------------------
      1 C                    -0.992835
      2 C                    -0.894989
      3 Cl                    0.652527
      4 C                     0.091888
      5 Cl                    0.608834
      6 C                    -0.371482
      7 Cl                    0.677078
      8 C                     0.107753
      9 Cl                    0.608875
     10 C                    -0.899319
     11 Cl                    0.651337
     12 C                     0.809691
     13 C                    -0.426613
     14 H                     0.183129
     15 C                    -0.415099
     16 H                     0.175643
     17 C                    -0.231220
     18 H                     0.160526
     19 C                    -0.416411
     20 H                     0.175506
     21 C                    -0.437977
     22 H                     0.183156
  ----------------------------------------
  Sum of atomic charges =     0.000000

 -----------------------------------------------------------------
                    Cartesian Multipole Moments
 -----------------------------------------------------------------
    Charge (ESU x 10^10)
                -0.0000
    Dipole Moment (Debye)
         X       1.8093      Y      -0.0375      Z      -1.0768
       Tot       2.1058
    Quadrupole Moments (Debye-Ang)
        XX    -128.1847     XY      -2.1713     YY    -130.0373
        XZ      -4.0004     YZ      -3.4897     ZZ    -132.3520
    Octopole Moments (Debye-Ang^2)
       XXX     217.9211    XXY     -12.1363    XYY      69.3724
       YYY      -4.3513    XXZ     -55.6333    XYZ      -5.3507
       YYZ     -40.8971    XZZ      73.7192    YZZ       8.8951
       ZZZ    -118.8372
    Hexadecapole Moments (Debye-Ang^3)
      XXXX   -4721.4079   XXXY     -39.6000   XXYY    -874.2957
      XYYY      -3.5616   YYYY    -356.4189   XXXZ     593.0663
      XXYZ     -32.3961   XYYZ     225.3962   YYYZ    -104.9140
      XXZZ   -1317.0717   XYZZ      28.4203   YYZZ    -632.2331
      XZZZ     657.3355   YZZZ    -107.2764   ZZZZ   -3360.5507
 -----------------------------------------------------------------
 Calculating analytic gradient of the SCF energy
 Gradient of SCF Energy
            1           2           3           4           5           6
    1  -0.0006302  -0.0006118   0.0020623  -0.0013857  -0.0013490   0.0026614
    2   0.0000540  -0.0021102  -0.0003182  -0.0006352   0.0002790  -0.0000647
    3   0.0005271  -0.0009941  -0.0010227  -0.0051846   0.0028426  -0.0015920
            7           8           9          10          11          12
    1  -0.0018808   0.0039242  -0.0031082   0.0004714   0.0017843  -0.0024699
    2   0.0000453   0.0005868  -0.0002396   0.0021509   0.0001248   0.0000828
    3   0.0011629   0.0037147  -0.0001608   0.0009409  -0.0014116   0.0015567
           13          14          15          16          17          18
    1   0.0020647   0.0001409  -0.0007437  -0.0001235  -0.0001366  -0.0000885
    2   0.0019974  -0.0004534   0.0003705   0.0000383  -0.0000470  -0.0000080
    3   0.0011712  -0.0002655   0.0004275   0.0001148   0.0000060   0.0000625
           19          20          21          22
    1  -0.0007136  -0.0002080   0.0000465   0.0002938
    2  -0.0001739  -0.0000529  -0.0020987   0.0004720
    3   0.0004324   0.0000591  -0.0024110   0.0000241
 Max gradient component =       5.185E-03
 RMS gradient           =       1.490E-03
 Gradient time:  CPU 225.65 s  wall 225.67 s
 Geometry Optimization Parameters
   NAtoms,    NIC,     NZ,  NCons,   NDum,   NFix, NCnnct, MaxDiis
       22     155      22       0       0       0       0       0

 Cartesian Hessian Update
 Hessian updated using BFGS update


** GEOMETRY OPTIMIZATION IN DELOCALIZED INTERNAL COORDINATES **
   Searching for a Minimum

   Optimization Cycle:   3

                       Coordinates (Angstroms)
     ATOM                X               Y               Z
      1  C         0.0073051497    0.0005259532   -0.0064684121
      2  C        -0.0013120446    0.1318487692    1.3911537677
      3  Cl        1.5148412625    0.3369104576    2.2397932747
      4  C        -1.1989460727    0.1566871670    2.1158924217
      5  Cl       -1.1860047104    0.3311390270    3.8519346497
      6  C        -2.4206332276    0.0545186327    1.4454783325
      7  Cl       -3.9146687391    0.0869977561    2.3399862361
      8  C        -2.4375432209   -0.0754482143    0.0545080495
      9  Cl       -3.9659511554   -0.2169494511   -0.7750401622
     10  C        -1.2321347697   -0.1041835812   -0.6573544760
     11  Cl       -1.2689865956   -0.3507296741   -2.3889583618
     12  C         1.2861735529   -0.0280903260   -0.7709757800
     13  C         2.2355982499   -1.0284285751   -0.5322989834
     14  H         2.0342720968   -1.7988097696    0.2025082971
     15  C         3.4284576314   -1.0576467264   -1.2465530298
     16  H         4.1480949156   -1.8447151873   -1.0529887792
     17  C         3.6964288574   -0.0817343211   -2.2039004621
     18  H         4.6279136886   -0.1025115453   -2.7577516460
     19  C         2.7595826138    0.9208373932   -2.4454269694
     20  H         2.9588829443    1.6876194380   -3.1850647200
     21  C         1.5622539827    0.9450601135   -1.7382413578
     22  H         0.8465179103    1.7365999876   -1.9264906858
   Point Group: c1    Number of degrees of freedom:    60


   Energy is  -2761.499450817

 Hessian updated using BFGS update

 53 Hessian modes will be used to form the next step
  Hessian Eigenvalues:
     0.014226    0.019217    0.019221    0.023206    0.023211    0.023432
     0.023676    0.023694    0.023907    0.023940    0.024090    0.024090
     0.024113    0.024114    0.024123    0.024141    0.024143    0.024145
     0.033845    0.159968    0.159996    0.159999    0.160040    0.161228
     0.219975    0.220003    0.228222    0.244627    0.249948    0.249991
     0.249993    0.250000    0.262242    0.281286    0.300926    0.301379
     0.318089    0.354029    0.356622    0.356667    0.377786    0.427638
     0.429244    0.434567    0.439326    0.467748    0.467855    0.472863
     0.475691    0.478204    0.478204    0.480965    0.650622

 Minimum search - taking simple RFO step
 Searching for Lamda that Minimizes Along All modes
 Value Taken    Lamda =  -0.00169339
 Step Taken.  Stepsize is  0.282047

                             Maximum     Tolerance    Cnvgd?
         Gradient           0.008101      0.000300      NO
         Displacement       0.209207      0.001200      NO
         Energy change     -0.002668      0.000001      NO


 New Cartesian Coordinates Obtained by Inverse Iteration

 Displacement from previous Coordinates is:  0.844523
 ----------------------------------------------------------------
             Standard Nuclear Orientation (Angstroms)
    I     Atom           X                Y                Z
 ----------------------------------------------------------------
    1      C       0.0087966944    -0.0033349941    -0.0067783917
    2      C      -0.0010278110     0.1974539156     1.3812458675
    3      Cl      1.5146289536     0.4542005539     2.2084204784
    4      C      -1.1954571421     0.2204279490     2.1119198592
    5      Cl     -1.1660420352     0.4637461810     3.8315421284
    6      C      -2.4188564184     0.0552348956     1.4442365663
    7      Cl     -3.9075895994     0.0912102889     2.3345095519
    8      C      -2.4343956240    -0.1394919652     0.0545988295
    9      Cl     -3.9436989541    -0.3418341247    -0.7809764009
   10      C      -1.2248763086    -0.1745826879    -0.6506843814
   11      Cl     -1.2433715874    -0.4697116194    -2.3706867739
   12      C       1.2851073314    -0.0309274940    -0.7711910234
   13      C       2.1899707030    -1.0811065159    -0.5909018658
   14      H       1.9590290912    -1.8737225453     0.1130695174
   15      C       3.3844250451    -1.1078483864    -1.3062107185
   16      H       4.0780414121    -1.9282082071    -1.1609451115
   17      C       3.6889338608    -0.0798203063    -2.1982895896
   18      H       4.6208855165    -0.0983879017    -2.7518533898
   19      C       2.7898488578     0.9714681496    -2.3778245848
   20      H       3.0191538647     1.7734287384    -3.0703209843
   21      C       1.5902070857     0.9943161509    -1.6708208609
   22      H       0.8864293840     1.8069872487    -1.8183175183
 ----------------------------------------------------------------
 Nuclear Repulsion Energy =        1783.87530921 hartrees
 There are       81 alpha and       81 beta electrons
 Applying Cartesian multipole field
    Component          Value
    ---------          -----
     (2,0,0)        1.00000E-11
     (0,2,0)        2.00000E-11
     (0,0,2)       -3.00000E-11
 Nucleus-field energy     =    -0.0000000355 hartrees
 Requested basis set is 6-311++G(d,p)
 There are 162 shells and 449 basis functions
 A cutoff of  1.0D-15 yielded  10200 shell pairs
 There are     84979 function pairs (     91348 Cartesian)
 Smallest overlap matrix eigenvalue = 1.20E-07
 Linear dependence detected in AO basis
 Number of orthogonalized atomic orbitals = 445
 Maximum deviation from orthogonality = 4.958E-10
 Guess from superposition of atomic densities
 Warning:  Energy on first SCF cycle will be non-variational
 SAD guess density has 162.000000 electrons

 -----------------------------------------------------------------------
  General SCF calculation program by
  Eric Jon Sundstrom, Paul Horn, Yuezhi Mao, Dmitri Zuev, Alec White,
  David Stuck, Shaama M.S., Shane Yost, Joonho Lee, David Small,
  Daniel Levine, Susi Lehtola, Hugh Burton, Evgeny Epifanovsky,
  Bang C. Huynh
 -----------------------------------------------------------------------
 Exchange:     0.2000 Hartree-Fock + 0.0800 Slater + 0.7200 B88
 Correlation:  0.1900 VWN1RPA + 0.8100 LYP
 Using SG-1 standard quadrature grid
 A restricted SCF calculation will be
 performed using DIIS
 SCF converges when DIIS error is below 1.0e-08
 ---------------------------------------
  Cycle       Energy         DIIS error
 ---------------------------------------
    1   -2765.5133501183      2.92e-02  
    2   -2761.3649572223      2.23e-03  
    3   -2761.3167899878      2.57e-03  
    4   -2761.4949466651      4.57e-04  
    5   -2761.4976732973      3.31e-04  
    6   -2761.5004680429      6.93e-05  
    7   -2761.5005765451      2.18e-05  
    8   -2761.5005880516      6.22e-06  
    9   -2761.5005889508      1.97e-06  
   10   -2761.5005890378      5.34e-07  
   11   -2761.5005890446      1.70e-07  
   12   -2761.5005890452      7.09e-08  
   13   -2761.5005890454      1.61e-08  
   14   -2761.5005890452      4.41e-09  Convergence criterion met
 ---------------------------------------
 SCF time:   CPU 620.83s  wall 621.00s 
 SCF   energy in the final basis set =    -2761.5005890452
 Total energy in the final basis set =    -2761.5005890452

 --------------------------------------------------------------

                    Orbital Energies (a.u.)
 --------------------------------------------------------------

 Alpha MOs
 -- Occupied --
********-101.5793-101.5791-101.5753-101.5752 -10.2833 -10.2805 -10.2805
-10.2776 -10.2775 -10.2372 -10.2083 -10.1936 -10.1935 -10.1914 -10.1908
-10.1905  -9.4953  -9.4939  -9.4938  -9.4902  -9.4901  -7.2604  -7.2590
 -7.2587  -7.2551  -7.2549  -7.2502  -7.2492  -7.2488  -7.2486  -7.2478
 -7.2478  -7.2451  -7.2450  -7.2442  -7.2441  -0.9675  -0.9226  -0.9143
 -0.8782  -0.8769  -0.8652  -0.8369  -0.7932  -0.7660  -0.7429  -0.7412
 -0.6559  -0.6325  -0.6232  -0.6060  -0.5569  -0.5472  -0.5217  -0.4914
 -0.4816  -0.4776  -0.4704  -0.4608  -0.4562  -0.4408  -0.4329  -0.4323
 -0.4092  -0.3939  -0.3852  -0.3744  -0.3663  -0.3606  -0.3577  -0.3539
 -0.3532  -0.3414  -0.3308  -0.3251  -0.3134  -0.2802  -0.2720  -0.2651
 -0.2608
 -- Virtual --
 -0.0645  -0.0603  -0.0557  -0.0291  -0.0287  -0.0118  -0.0074   0.0013
  0.0063   0.0077   0.0243   0.0256   0.0276   0.0302   0.0320   0.0423
  0.0473   0.0596   0.0610   0.0632   0.0719   0.0752   0.0804   0.0816
  0.0856   0.0857   0.0902   0.0929   0.0942   0.1005   0.1023   0.1052
  0.1117   0.1148   0.1162   0.1208   0.1209   0.1284   0.1294   0.1295
  0.1309   0.1346   0.1364   0.1459   0.1480   0.1556   0.1603   0.1619
  0.1638   0.1660   0.1665   0.1756   0.1788   0.1847   0.1930   0.1937
  0.1979   0.1989   0.2032   0.2045   0.2117   0.2171   0.2244   0.2277
  0.2319   0.2340   0.2355   0.2417   0.2475   0.2522   0.2528   0.2533
  0.2647   0.2719   0.2752   0.2757   0.2771   0.2800   0.2814   0.2820
  0.2888   0.2902   0.2938   0.3023   0.3027   0.3058   0.3100   0.3182
  0.3246   0.3300   0.3555   0.3613   0.3644   0.3769   0.3898   0.4172
  0.4328   0.4348   0.4465   0.4471   0.4529   0.4558   0.4633   0.4756
  0.4807   0.4884   0.4897   0.4900   0.5001   0.5080   0.5129   0.5301
  0.5352   0.5354   0.5553   0.5582   0.5597   0.5654   0.5736   0.5795
  0.5877   0.5991   0.6007   0.6039   0.6099   0.6112   0.6142   0.6270
  0.6301   0.6327   0.6441   0.6686   0.6767   0.6801   0.6924   0.6928
  0.7012   0.7057   0.7167   0.7243   0.7530   0.7626   0.7873   0.7879
  0.7947   0.8147   0.8191   0.8239   0.8361   0.8369   0.8379   0.8409
  0.8425   0.8453   0.8524   0.8531   0.8645   0.8692   0.8694   0.8760
  0.8817   0.8898   0.8926   0.8965   0.8976   0.9044   0.9155   0.9167
  0.9274   0.9303   0.9342   0.9469   0.9530   0.9540   0.9759   0.9781
  0.9853   0.9866   1.0089   1.0094   1.0269   1.0286   1.0503   1.0533
  1.0615   1.0740   1.0975   1.1081   1.1096   1.1313   1.1546   1.1682
  1.1942   1.1985   1.2350   1.2597   1.2782   1.2811   1.2829   1.2831
  1.2992   1.2998   1.3047   1.3344   1.3687   1.3939   1.4167   1.4338
  1.4753   1.4766   1.5050   1.5196   1.5427   1.5467   1.5618   1.5696
  1.5932   1.6275   1.6466   1.6544   1.6647   1.6670   1.6855   1.7077
  1.7349   1.7407   1.7613   1.7727   1.7991   1.8049   1.8179   1.8254
  1.8334   1.8515   1.8615   1.8765   1.8949   1.9306   1.9389   1.9393
  1.9464   1.9705   1.9799   2.0137   2.0144   2.0725   2.0921   2.0923
  2.1251   2.1368   2.2148   2.2211   2.2268   2.2391   2.2588   2.2691
  2.2766   2.2937   2.3134   2.3287   2.3447   2.3511   2.3818   2.4049
  2.4071   2.4169   2.4376   2.4379   2.4494   2.4647   2.4660   2.4808
  2.5046   2.5222   2.5325   2.6202   2.6274   2.6333   2.6451   2.6501
  2.6531   2.6640   2.6963   2.7030   2.7318   2.7425   2.7562   2.7797
  2.7935   2.7999   2.8059   2.8351   2.8560   2.8590   2.8626   2.9260
  2.9332   2.9740   3.0090   3.0449   3.0684   3.0934   3.1157   3.1226
  3.1408   3.1809   3.2071   3.2358   3.2472   3.3484   3.3719   3.4833
  3.4884   3.5078   3.5389   3.6200   3.6591   3.7447   3.8868   3.9021
  3.9862   4.0329   4.1441   4.1443   4.3442   4.8030   4.8441   9.7254
  9.7893   9.8081   9.8167   9.8261  23.2814  23.6541  23.7692  23.8140
 23.9196  23.9246  23.9599  23.9628  24.0110  24.0854  24.0929  24.1848
 25.7702  25.8005  25.8547  25.9126  25.9430  26.0892  26.0982  26.1899
 26.2413  26.3766  26.4564  26.5505  26.7396  26.7691  27.0660 215.7146
215.7851 215.8074 215.8191 215.8283
 --------------------------------------------------------------

          Ground-State Mulliken Net Atomic Charges

     Atom                 Charge (a.u.)
  ----------------------------------------
      1 C                    -0.856123
      2 C                    -1.075072
      3 Cl                    0.655629
      4 C                     0.136260
      5 Cl                    0.607089
      6 C                    -0.264602
      7 Cl                    0.664967
      8 C                     0.147684
      9 Cl                    0.607079
     10 C                    -1.075687
     11 Cl                    0.653213
     12 C                     1.028473
     13 C                    -0.570669
     14 H                     0.191332
     15 C                    -0.335637
     16 H                     0.172572
     17 C                    -0.299227
     18 H                     0.169640
     19 C                    -0.333540
     20 H                     0.172564
     21 C                    -0.586988
     22 H                     0.191044
  ----------------------------------------
  Sum of atomic charges =     0.000000

 -----------------------------------------------------------------
                    Cartesian Multipole Moments
 -----------------------------------------------------------------
    Charge (ESU x 10^10)
                 0.0000
    Dipole Moment (Debye)
         X       1.7435      Y      -0.0357      Z      -1.0375
       Tot       2.0291
    Quadrupole Moments (Debye-Ang)
        XX    -128.2559     XY      -2.0955     YY    -129.5366
        XZ      -4.1170     YZ      -3.3872     ZZ    -132.5751
    Octopole Moments (Debye-Ang^2)
       XXX     213.6643    XXY     -11.4247    XYY      69.7548
       YYY      -4.6342    XXZ     -56.2523    XYZ      -4.9993
       YYZ     -41.1370    XZZ      72.3265    YZZ       8.2674
       ZZZ    -114.7460
    Hexadecapole Moments (Debye-Ang^3)
      XXXX   -4690.9202   XXXY     -62.6210   XXYY    -871.2016
      XYYY     -33.5611   YYYY    -401.2741   XXXZ     591.7317
      XXYZ     -47.2331   XYYZ     222.8056   YYYZ    -156.5912
      XXZZ   -1302.9348   XYZZ      18.4308   YYZZ    -630.3671
      XZZZ     662.8280   YZZZ    -151.0171   ZZZZ   -3321.1494
 -----------------------------------------------------------------
 Calculating analytic gradient of the SCF energy
 Gradient of SCF Energy
            1           2           3           4           5           6
    1   0.0019436  -0.0000289   0.0002594   0.0012423   0.0006783  -0.0021188
    2  -0.0001609  -0.0000633  -0.0006731  -0.0000116  -0.0000240   0.0000167
    3  -0.0011415  -0.0002520  -0.0010966   0.0011098   0.0000128   0.0011904
            7           8           9          10          11          12
    1   0.0003949  -0.0004146   0.0002964   0.0002270   0.0013069  -0.0016617
    2   0.0000261  -0.0000826   0.0000520   0.0001408   0.0006062   0.0002487
    3  -0.0002727  -0.0014762  -0.0005559   0.0001327   0.0003716   0.0006290
           13          14          15          16          17          18
    1  -0.0002779  -0.0001752  -0.0001181  -0.0000516   0.0007687   0.0000302
    2   0.0003456  -0.0003223  -0.0004593  -0.0000428   0.0000031  -0.0000157
    3   0.0008923   0.0009522   0.0000677   0.0002505  -0.0002631  -0.0000201
           19          20          21          22
    1  -0.0002088  -0.0002452  -0.0008488  -0.0009979
    2   0.0004387   0.0000675  -0.0004993   0.0004095
    3  -0.0001363  -0.0000502  -0.0000026  -0.0003417
 Max gradient component =       2.119E-03
 RMS gradient           =       6.755E-04
 Gradient time:  CPU 225.32 s  wall 225.34 s
 Geometry Optimization Parameters
   NAtoms,    NIC,     NZ,  NCons,   NDum,   NFix, NCnnct, MaxDiis
       22     155      22       0       0       0       0       0

 Cartesian Hessian Update
 Hessian updated using BFGS update


** GEOMETRY OPTIMIZATION IN DELOCALIZED INTERNAL COORDINATES **
   Searching for a Minimum

   Optimization Cycle:   4

                       Coordinates (Angstroms)
     ATOM                X               Y               Z
      1  C         0.0087966944   -0.0033349941   -0.0067783917
      2  C        -0.0010278110    0.1974539156    1.3812458675
      3  Cl        1.5146289536    0.4542005539    2.2084204784
      4  C        -1.1954571421    0.2204279490    2.1119198592
      5  Cl       -1.1660420352    0.4637461810    3.8315421284
      6  C        -2.4188564184    0.0552348956    1.4442365663
      7  Cl       -3.9075895994    0.0912102889    2.3345095519
      8  C        -2.4343956240   -0.1394919652    0.0545988295
      9  Cl       -3.9436989541   -0.3418341247   -0.7809764009
     10  C        -1.2248763086   -0.1745826879   -0.6506843814
     11  Cl       -1.2433715874   -0.4697116194   -2.3706867739
     12  C         1.2851073314   -0.0309274940   -0.7711910234
     13  C         2.1899707030   -1.0811065159   -0.5909018658
     14  H         1.9590290912   -1.8737225453    0.1130695174
     15  C         3.3844250451   -1.1078483864   -1.3062107185
     16  H         4.0780414121   -1.9282082071   -1.1609451115
     17  C         3.6889338608   -0.0798203063   -2.1982895896
     18  H         4.6208855165   -0.0983879017   -2.7518533898
     19  C         2.7898488578    0.9714681496   -2.3778245848
     20  H         3.0191538647    1.7734287384   -3.0703209843
     21  C         1.5902070857    0.9943161509   -1.6708208609
     22  H         0.8864293840    1.8069872487   -1.8183175183
   Point Group: c1    Number of degrees of freedom:    60


   Energy is  -2761.500589045

 Hessian updated using BFGS update

 56 Hessian modes will be used to form the next step
  Hessian Eigenvalues:
     0.009176    0.019218    0.019226    0.023209    0.023212    0.023589
     0.023676    0.023695    0.023918    0.024039    0.024090    0.024091
     0.024114    0.024117    0.024126    0.024142    0.024144    0.024344
     0.031702    0.159969    0.159996    0.159999    0.160141    0.161408
     0.219893    0.220003    0.230203    0.244024    0.249950    0.249993
     0.249999    0.250000    0.250446    0.266226    0.294995    0.301032
     0.301101    0.302118    0.337469    0.354376    0.356639    0.356666
     0.356676    0.373718    0.428107    0.429246    0.434615    0.440682
     0.467750    0.467855    0.472800    0.478195    0.478204    0.478644
     0.518402    0.628910

 Minimum search - taking simple RFO step
 Searching for Lamda that Minimizes Along All modes
 Value Taken    Lamda =  -0.00078462
 Step Taken.  Stepsize is  0.241390

                             Maximum     Tolerance    Cnvgd?
         Gradient           0.006856      0.000300      NO
         Displacement       0.207741      0.001200      NO
         Energy change     -0.001138      0.000001      NO


 New Cartesian Coordinates Obtained by Inverse Iteration

 Displacement from previous Coordinates is:  0.827166
 ----------------------------------------------------------------
             Standard Nuclear Orientation (Angstroms)
    I     Atom           X                Y                Z
 ----------------------------------------------------------------
    1      C       0.0063590863    -0.0019950553    -0.0064090044
    2      C      -0.0050810889     0.2569696263     1.3707998001
    3      Cl      1.5105329774     0.5694612218     2.1763063476
    4      C      -1.1992542160     0.2822163186     2.1024178945
    5      Cl     -1.1807859232     0.5951358110     3.8071488983
    6      C      -2.4160925531     0.0543843580     1.4427322560
    7      Cl     -3.9024598910     0.0857171213     2.3333621569
    8      C      -2.4306519560    -0.2004821113     0.0633742597
    9      Cl     -3.9347233133    -0.4750071357    -0.7533167660
   10      C      -1.2209075277    -0.2314730803    -0.6422926675
   11      Cl     -1.2258162683    -0.5795879959    -2.3513660564
   12      C       1.2865419317    -0.0303747879    -0.7717329145
   13      C       2.1504254851    -1.1211010998    -0.6515878555
   14      H       1.8884591147    -1.9393124146     0.0107742428
   15      C       3.3452532611    -1.1482837308    -1.3673099284
   16      H       4.0100616899    -1.9993518194    -1.2736471860
   17      C       3.6863554189    -0.0810853697    -2.1968769522
   18      H       4.6180325941    -0.1001213273    -2.7507821197
   19      C       2.8277840694     1.0109557828    -2.3141729316
   20      H       3.0906619259     1.8426779277    -2.9578885654
   21      C       1.6275611901     1.0353864076    -1.6072805687
   22      H       0.9478863128     1.8747686764    -1.7085111360
 ----------------------------------------------------------------
 Nuclear Repulsion Energy =        1784.16693773 hartrees
 There are       81 alpha and       81 beta electrons
 Applying Cartesian multipole field
    Component          Value
    ---------          -----
     (2,0,0)        1.00000E-11
     (0,2,0)        2.00000E-11
     (0,0,2)       -3.00000E-11
 Nucleus-field energy     =    -0.0000000336 hartrees
 Requested basis set is 6-311++G(d,p)
 There are 162 shells and 449 basis functions
 A cutoff of  1.0D-15 yielded  10205 shell pairs
 There are     84984 function pairs (     91345 Cartesian)
 Smallest overlap matrix eigenvalue = 1.18E-07
 Linear dependence detected in AO basis
 Number of orthogonalized atomic orbitals = 445
 Maximum deviation from orthogonality = 5.828E-10
 Guess from superposition of atomic densities
 Warning:  Energy on first SCF cycle will be non-variational
 SAD guess density has 162.000000 electrons

 -----------------------------------------------------------------------
  General SCF calculation program by
  Eric Jon Sundstrom, Paul Horn, Yuezhi Mao, Dmitri Zuev, Alec White,
  David Stuck, Shaama M.S., Shane Yost, Joonho Lee, David Small,
  Daniel Levine, Susi Lehtola, Hugh Burton, Evgeny Epifanovsky,
  Bang C. Huynh
 -----------------------------------------------------------------------
 Exchange:     0.2000 Hartree-Fock + 0.0800 Slater + 0.7200 B88
 Correlation:  0.1900 VWN1RPA + 0.8100 LYP
 Using SG-1 standard quadrature grid
 A restricted SCF calculation will be
 performed using DIIS
 SCF converges when DIIS error is below 1.0e-08
 ---------------------------------------
  Cycle       Energy         DIIS error
 ---------------------------------------
    1   -2765.5251510012      2.92e-02  
    2   -2761.3656000302      2.23e-03  
    3   -2761.3188895802      2.56e-03  
    4   -2761.4954369630      4.60e-04  
    5   -2761.4982236214      3.32e-04  
    6   -2761.5010389750      6.87e-05  
    7   -2761.5011452561      2.18e-05  
    8   -2761.5011567249      5.92e-06  
    9   -2761.5011575528      1.76e-06  
   10   -2761.5011576193      5.01e-07  
   11   -2761.5011576253      1.50e-07  
   12   -2761.5011576257      6.92e-08  
   13   -2761.5011576259      1.57e-08  
   14   -2761.5011576256      4.13e-09  Convergence criterion met
 ---------------------------------------
 SCF time:   CPU 623.94s  wall 624.00s 
 SCF   energy in the final basis set =    -2761.5011576256
 Total energy in the final basis set =    -2761.5011576256

 --------------------------------------------------------------

                    Orbital Energies (a.u.)
 --------------------------------------------------------------

 Alpha MOs
 -- Occupied --
********-101.5794-101.5793-101.5753-101.5752 -10.2829 -10.2802 -10.2801
-10.2773 -10.2772 -10.2365 -10.2080 -10.1932 -10.1932 -10.1911 -10.1908
-10.1903  -9.4952  -9.4941  -9.4940  -9.4901  -9.4900  -7.2602  -7.2592
 -7.2589  -7.2550  -7.2548  -7.2501  -7.2490  -7.2490  -7.2489  -7.2480
 -7.2480  -7.2450  -7.2449  -7.2441  -7.2440  -0.9679  -0.9229  -0.9146
 -0.8783  -0.8775  -0.8657  -0.8367  -0.7928  -0.7658  -0.7428  -0.7409
 -0.6554  -0.6313  -0.6246  -0.6054  -0.5574  -0.5471  -0.5218  -0.4913
 -0.4820  -0.4775  -0.4708  -0.4609  -0.4558  -0.4408  -0.4335  -0.4321
 -0.4094  -0.3934  -0.3852  -0.3733  -0.3661  -0.3610  -0.3578  -0.3540
 -0.3530  -0.3410  -0.3310  -0.3248  -0.3136  -0.2772  -0.2723  -0.2648
 -0.2635
 -- Virtual --
 -0.0618  -0.0597  -0.0552  -0.0313  -0.0286  -0.0119  -0.0065   0.0011
  0.0061   0.0081   0.0248   0.0257   0.0280   0.0298   0.0317   0.0419
  0.0478   0.0600   0.0623   0.0625   0.0722   0.0740   0.0804   0.0821
  0.0855   0.0856   0.0899   0.0920   0.0942   0.1007   0.1015   0.1046
  0.1116   0.1145   0.1164   0.1210   0.1217   0.1275   0.1285   0.1298
  0.1326   0.1338   0.1363   0.1464   0.1485   0.1563   0.1586   0.1623
  0.1643   0.1654   0.1664   0.1736   0.1795   0.1842   0.1930   0.1944
  0.1969   0.1978   0.2020   0.2024   0.2105   0.2179   0.2263   0.2286
  0.2301   0.2333   0.2402   0.2425   0.2443   0.2506   0.2514   0.2540
  0.2655   0.2708   0.2757   0.2759   0.2771   0.2795   0.2806   0.2847
  0.2910   0.2915   0.2963   0.3010   0.3045   0.3052   0.3156   0.3214
  0.3218   0.3262   0.3565   0.3627   0.3644   0.3819   0.3895   0.4198
  0.4325   0.4342   0.4438   0.4483   0.4525   0.4569   0.4636   0.4761
  0.4796   0.4873   0.4880   0.4897   0.5005   0.5106   0.5143   0.5268
  0.5349   0.5384   0.5539   0.5595   0.5604   0.5663   0.5750   0.5767
  0.5844   0.5984   0.6010   0.6031   0.6101   0.6123   0.6170   0.6252
  0.6280   0.6361   0.6466   0.6670   0.6772   0.6788   0.6924   0.7001
  0.7064   0.7122   0.7180   0.7231   0.7523   0.7651   0.7862   0.7928
  0.7939   0.8129   0.8207   0.8227   0.8354   0.8381   0.8388   0.8411
  0.8419   0.8439   0.8518   0.8541   0.8631   0.8665   0.8687   0.8760
  0.8795   0.8851   0.8924   0.8929   0.8968   0.9066   0.9129   0.9174
  0.9289   0.9330   0.9375   0.9497   0.9534   0.9541   0.9751   0.9808
  0.9882   0.9942   1.0135   1.0186   1.0256   1.0336   1.0505   1.0579
  1.0615   1.0743   1.0969   1.1063   1.1135   1.1327   1.1621   1.1710
  1.1953   1.2002   1.2382   1.2606   1.2790   1.2840   1.2854   1.2893
  1.2998   1.3006   1.3043   1.3355   1.3776   1.3934   1.4175   1.4194
  1.4739   1.4834   1.5066   1.5175   1.5378   1.5599   1.5655   1.5663
  1.5911   1.6300   1.6497   1.6591   1.6648   1.6725   1.6812   1.7001
  1.7338   1.7405   1.7591   1.7707   1.7987   1.8089   1.8176   1.8242
  1.8271   1.8456   1.8577   1.8768   1.8961   1.9328   1.9408   1.9427
  1.9453   1.9723   1.9815   2.0160   2.0203   2.0721   2.0958   2.0984
  2.1255   2.1309   2.2165   2.2264   2.2270   2.2375   2.2540   2.2700
  2.2762   2.2911   2.3137   2.3351   2.3473   2.3555   2.3794   2.4042
  2.4106   2.4175   2.4352   2.4383   2.4475   2.4654   2.4675   2.4815
  2.5067   2.5289   2.5389   2.6185   2.6222   2.6251   2.6431   2.6515
  2.6567   2.6631   2.7020   2.7039   2.7293   2.7412   2.7588   2.7793
  2.7893   2.8003   2.8150   2.8378   2.8541   2.8576   2.8645   2.9222
  2.9355   2.9735   3.0121   3.0492   3.0690   3.0995   3.1200   3.1250
  3.1449   3.1761   3.2101   3.2431   3.2471   3.3432   3.3734   3.4868
  3.4906   3.5095   3.5431   3.6250   3.6611   3.7545   3.8872   3.9065
  3.9864   4.0327   4.1449   4.1460   4.3334   4.8049   4.8421   9.7290
  9.7899   9.8107   9.8221   9.8225  23.2852  23.6545  23.7707  23.8139
 23.9191  23.9236  23.9619  23.9628  24.0133  24.0850  24.1017  24.1878
 25.7699  25.7978  25.8552  25.9032  25.9454  26.0947  26.0976  26.1925
 26.2559  26.3721  26.4592  26.5473  26.7413  26.7748  27.0796 215.7185
215.7855 215.8101 215.8240 215.8261
 --------------------------------------------------------------

          Ground-State Mulliken Net Atomic Charges

     Atom                 Charge (a.u.)
  ----------------------------------------
      1 C                    -0.914802
      2 C                    -1.151484
      3 Cl                    0.655165
      4 C                     0.160328
      5 Cl                    0.608137
      6 C                    -0.146162
      7 Cl                    0.664298
      8 C                     0.159441
      9 Cl                    0.608645
     10 C                    -1.157902
     11 Cl                    0.652286
     12 C                     1.070884
     13 C                    -0.523935
     14 H                     0.194017
     15 C                    -0.420223
     16 H                     0.171628
     17 C                    -0.213703
     18 H                     0.170584
     19 C                    -0.416448
     20 H                     0.171712
     21 C                    -0.536575
     22 H                     0.194110
  ----------------------------------------
  Sum of atomic charges =     0.000000

 -----------------------------------------------------------------
                    Cartesian Multipole Moments
 -----------------------------------------------------------------
    Charge (ESU x 10^10)
                 0.0000
    Dipole Moment (Debye)
         X       1.7092      Y      -0.0359      Z      -1.0166
       Tot       1.9890
    Quadrupole Moments (Debye-Ang)
        XX    -128.3332     XY      -1.9645     YY    -129.0640
        XZ      -4.3123     YZ      -3.1819     ZZ    -132.8715
    Octopole Moments (Debye-Ang^2)
       XXX     211.8854    XXY     -10.5360    XYY      70.7864
       YYY      -4.6863    XXZ     -57.0854    XYZ      -4.5296
       YYZ     -41.7521    XZZ      71.7470    YZZ       7.4184
       ZZZ    -112.3397
    Hexadecapole Moments (Debye-Ang^3)
      XXXX   -4681.0472   XXXY     -85.8485   XXYY    -873.1887
      XYYY     -64.7807   YYYY    -452.4763   XXXZ     600.8705
      XXYZ     -61.0477   XYYZ     224.2146   YYYZ    -204.8258
      XXZZ   -1292.0231   XYZZ       7.0262   YYZZ    -629.3276
      XZZZ     677.3118   YZZZ    -191.9569   ZZZZ   -3279.7322
 -----------------------------------------------------------------
 Calculating analytic gradient of the SCF energy
 Gradient of SCF Energy
            1           2           3           4           5           6
    1   0.0008443   0.0000758   0.0002587   0.0005995  -0.0001425  -0.0019476
    2  -0.0000617   0.0003013  -0.0006744   0.0005485  -0.0004301   0.0000593
    3  -0.0004469  -0.0001480  -0.0013477   0.0023959  -0.0014447   0.0011461
            7           8           9          10          11          12
    1   0.0015203  -0.0018385   0.0012434   0.0001584   0.0011813   0.0004699
    2  -0.0000272  -0.0005964   0.0004867  -0.0002407   0.0005657   0.0000364
    3  -0.0009002  -0.0015971   0.0006982  -0.0000032   0.0004709  -0.0003879
           13          14          15          16          17          18
    1  -0.0008079  -0.0003886   0.0002563   0.0000068   0.0000217  -0.0000325
    2  -0.0000032   0.0001586  -0.0001103   0.0000344   0.0000407   0.0000107
    3   0.0003676   0.0009823  -0.0002636  -0.0000368   0.0001041   0.0000115
           19          20          21          22
    1   0.0002572   0.0000633  -0.0007711  -0.0010284
    2  -0.0000197  -0.0000092   0.0000300  -0.0000994
    3  -0.0001801   0.0000348   0.0007579  -0.0002130
 Max gradient component =       2.396E-03
 RMS gradient           =       7.358E-04
 Gradient time:  CPU 224.10 s  wall 224.12 s
 Geometry Optimization Parameters
   NAtoms,    NIC,     NZ,  NCons,   NDum,   NFix, NCnnct, MaxDiis
       22     155      22       0       0       0       0       0

 Cartesian Hessian Update
 Hessian updated using BFGS update


** GEOMETRY OPTIMIZATION IN DELOCALIZED INTERNAL COORDINATES **
   Searching for a Minimum

   Optimization Cycle:   5

                       Coordinates (Angstroms)
     ATOM                X               Y               Z
      1  C         0.0063590863   -0.0019950553   -0.0064090044
      2  C        -0.0050810889    0.2569696263    1.3707998001
      3  Cl        1.5105329774    0.5694612218    2.1763063476
      4  C        -1.1992542160    0.2822163186    2.1024178945
      5  Cl       -1.1807859232    0.5951358110    3.8071488983
      6  C        -2.4160925531    0.0543843580    1.4427322560
      7  Cl       -3.9024598910    0.0857171213    2.3333621569
      8  C        -2.4306519560   -0.2004821113    0.0633742597
      9  Cl       -3.9347233133   -0.4750071357   -0.7533167660
     10  C        -1.2209075277   -0.2314730803   -0.6422926675
     11  Cl       -1.2258162683   -0.5795879959   -2.3513660564
     12  C         1.2865419317   -0.0303747879   -0.7717329145
     13  C         2.1504254851   -1.1211010998   -0.6515878555
     14  H         1.8884591147   -1.9393124146    0.0107742428
     15  C         3.3452532611   -1.1482837308   -1.3673099284
     16  H         4.0100616899   -1.9993518194   -1.2736471860
     17  C         3.6863554189   -0.0810853697   -2.1968769522
     18  H         4.6180325941   -0.1001213273   -2.7507821197
     19  C         2.8277840694    1.0109557828   -2.3141729316
     20  H         3.0906619259    1.8426779277   -2.9578885654
     21  C         1.6275611901    1.0353864076   -1.6072805687
     22  H         0.9478863128    1.8747686764   -1.7085111360
   Point Group: c1    Number of degrees of freedom:    60


   Energy is  -2761.501157626

 Hessian updated using BFGS update

 59 Hessian modes will be used to form the next step
  Hessian Eigenvalues:
     0.006017    0.019223    0.019235    0.023209    0.023210    0.023676
     0.023687    0.023697    0.023943    0.024035    0.024090    0.024094
     0.024114    0.024118    0.024142    0.024144    0.024193    0.024532
     0.029590    0.159970    0.159996    0.160000    0.160146    0.163084
     0.220003    0.220143    0.233804    0.244355    0.249950    0.249981
     0.249996    0.250000    0.250000    0.251268    0.266908    0.299797
     0.301031    0.301033    0.301891    0.303519    0.336976    0.356384
     0.356639    0.356665    0.356669    0.356810    0.373511    0.428374
     0.429253    0.434622    0.440877    0.467750    0.467866    0.474559
     0.478182    0.478204    0.480875    0.497835    0.574390

 Minimum search - taking simple RFO step
 Searching for Lamda that Minimizes Along All modes
 Value Taken    Lamda =  -0.00050499
 Step Taken.  Stepsize is  0.230236

                             Maximum     Tolerance    Cnvgd?
         Gradient           0.005050      0.000300      NO
         Displacement       0.208015      0.001200      NO
         Energy change     -0.000569      0.000001      NO


 New Cartesian Coordinates Obtained by Inverse Iteration

 Displacement from previous Coordinates is:  0.828062
 ----------------------------------------------------------------
             Standard Nuclear Orientation (Angstroms)
    I     Atom           X                Y                Z
 ----------------------------------------------------------------
    1      C       0.0048503874     0.0036727154    -0.0032952360
    2      C      -0.0122411427     0.3144982026     1.3623365397
    3      Cl      1.4960179029     0.6866291280     2.1559683302
    4      C      -1.2075340296     0.3404580568     2.0919097221
    5      Cl     -1.1972970653     0.7276018831     3.7823828861
    6      C      -2.4162584784     0.0517615506     1.4423632906
    7      Cl     -3.9054223851     0.0750308487     2.3338416198
    8      C      -2.4241341964    -0.2584693318     0.0747645812
    9      Cl     -3.9192625761    -0.6184316517    -0.7270701537
   10      C      -1.2141016363    -0.2805602642    -0.6309283487
   11      Cl     -1.2068796328    -0.6818428482    -2.3282511715
   12      C       1.2886468170    -0.0262385171    -0.7690279064
   13      C       2.1116979222    -1.1530806468    -0.7127028174
   14      H       1.8191602972    -1.9997087779    -0.1012562526
   15      C       3.3052918643    -1.1830299873    -1.4302510902
   16      H       3.9378861367    -2.0623436711    -1.3878429003
   17      C       3.6841623394    -0.0850697974    -2.2006011964
   18      H       4.6140816847    -0.1074962408    -2.7574722364
   19      C       2.8670610325     1.0427061557    -2.2539978527
   20      H       3.1611553403     1.8988611552    -2.8505160854
   21      C       1.6691985126     1.0721586930    -1.5433823048
   22      H       1.0240632255     1.9423906687    -1.5932302135
 ----------------------------------------------------------------
 Nuclear Repulsion Energy =        1783.25887183 hartrees
 There are       81 alpha and       81 beta electrons
 Applying Cartesian multipole field
    Component          Value
    ---------          -----
     (2,0,0)        1.00000E-11
     (0,2,0)        2.00000E-11
     (0,0,2)       -3.00000E-11
 Nucleus-field energy     =    -0.0000000317 hartrees
 Requested basis set is 6-311++G(d,p)
 There are 162 shells and 449 basis functions
 A cutoff of  1.0D-15 yielded  10207 shell pairs
 There are     85046 function pairs (     91415 Cartesian)
 Smallest overlap matrix eigenvalue = 1.19E-07
 Linear dependence detected in AO basis
 Number of orthogonalized atomic orbitals = 445
 Maximum deviation from orthogonality = 4.181E-10
 Guess from superposition of atomic densities
 Warning:  Energy on first SCF cycle will be non-variational
 SAD guess density has 162.000000 electrons

 -----------------------------------------------------------------------
  General SCF calculation program by
  Eric Jon Sundstrom, Paul Horn, Yuezhi Mao, Dmitri Zuev, Alec White,
  David Stuck, Shaama M.S., Shane Yost, Joonho Lee, David Small,
  Daniel Levine, Susi Lehtola, Hugh Burton, Evgeny Epifanovsky,
  Bang C. Huynh
 -----------------------------------------------------------------------
 Exchange:     0.2000 Hartree-Fock + 0.0800 Slater + 0.7200 B88
 Correlation:  0.1900 VWN1RPA + 0.8100 LYP
 Using SG-1 standard quadrature grid
 A restricted SCF calculation will be
 performed using DIIS
 SCF converges when DIIS error is below 1.0e-08
 ---------------------------------------
  Cycle       Energy         DIIS error
 ---------------------------------------
    1   -2765.5180341954      2.92e-02  
    2   -2761.3661613999      2.23e-03  
    3   -2761.3205963089      2.55e-03  
    4   -2761.4957807173      4.60e-04  
    5   -2761.4985638953      3.31e-04  
    6   -2761.5013688404      6.85e-05  
    7   -2761.5014740997      2.21e-05  
    8   -2761.5014859284      5.85e-06  
    9   -2761.5014867444      1.70e-06  
   10   -2761.5014868059      4.83e-07  
   11   -2761.5014868115      1.39e-07  
   12   -2761.5014868119      6.71e-08  
   13   -2761.5014868120      1.56e-08  
   14   -2761.5014868119      4.00e-09  Convergence criterion met
 ---------------------------------------
 SCF time:   CPU 622.82s  wall 623.00s 
 SCF   energy in the final basis set =    -2761.5014868119
 Total energy in the final basis set =    -2761.5014868119

 --------------------------------------------------------------

                    Orbital Energies (a.u.)
 --------------------------------------------------------------

 Alpha MOs
 -- Occupied --
********-101.5794-101.5793-101.5754-101.5753 -10.2831 -10.2803 -10.2802
-10.2774 -10.2773 -10.2364 -10.2083 -10.1931 -10.1931 -10.1910 -10.1908
-10.1902  -9.4950  -9.4941  -9.4940  -9.4901  -9.4901  -7.2601  -7.2592
 -7.2589  -7.2551  -7.2549  -7.2499  -7.2490  -7.2489  -7.2489  -7.2481
 -7.2480  -7.2450  -7.2450  -7.2442  -7.2441  -0.9678  -0.9228  -0.9141
 -0.8781  -0.8774  -0.8656  -0.8367  -0.7926  -0.7658  -0.7430  -0.7410
 -0.6553  -0.6302  -0.6256  -0.6053  -0.5576  -0.5470  -0.5217  -0.4910
 -0.4823  -0.4773  -0.4709  -0.4608  -0.4556  -0.4407  -0.4337  -0.4318
 -0.4094  -0.3930  -0.3852  -0.3727  -0.3659  -0.3611  -0.3578  -0.3538
 -0.3531  -0.3409  -0.3308  -0.3247  -0.3136  -0.2746  -0.2726  -0.2663
 -0.2649
 -- Virtual --
 -0.0602  -0.0596  -0.0560  -0.0331  -0.0285  -0.0121  -0.0066   0.0010
  0.0059   0.0080   0.0245   0.0255   0.0285   0.0294   0.0314   0.0414
  0.0479   0.0603   0.0619   0.0642   0.0711   0.0732   0.0804   0.0822
  0.0853   0.0854   0.0894   0.0911   0.0944   0.1005   0.1010   0.1040
  0.1116   0.1142   0.1162   0.1210   0.1227   0.1265   0.1273   0.1302
  0.1330   0.1339   0.1360   0.1460   0.1497   0.1565   0.1572   0.1630
  0.1648   0.1651   0.1665   0.1713   0.1798   0.1841   0.1924   0.1945
  0.1966   0.1970   0.2002   0.2019   0.2096   0.2190   0.2248   0.2286
  0.2311   0.2333   0.2416   0.2433   0.2449   0.2488   0.2498   0.2552
  0.2656   0.2701   0.2759   0.2761   0.2769   0.2775   0.2811   0.2853
  0.2923   0.2940   0.2989   0.3001   0.3032   0.3061   0.3154   0.3227
  0.3249   0.3296   0.3573   0.3632   0.3639   0.3873   0.3893   0.4246
  0.4319   0.4338   0.4399   0.4496   0.4515   0.4578   0.4632   0.4756
  0.4783   0.4872   0.4877   0.4895   0.5003   0.5125   0.5156   0.5242
  0.5341   0.5418   0.5522   0.5609   0.5621   0.5670   0.5746   0.5783
  0.5817   0.5966   0.6027   0.6047   0.6098   0.6130   0.6196   0.6203
  0.6285   0.6411   0.6497   0.6640   0.6748   0.6761   0.6924   0.7054
  0.7089   0.7194   0.7223   0.7254   0.7518   0.7707   0.7848   0.7943
  0.7952   0.8106   0.8226   0.8280   0.8352   0.8375   0.8410   0.8411
  0.8419   0.8437   0.8508   0.8570   0.8595   0.8599   0.8675   0.8759
  0.8770   0.8817   0.8899   0.8909   0.8971   0.9068   0.9098   0.9186
  0.9314   0.9361   0.9404   0.9503   0.9533   0.9563   0.9751   0.9851
  0.9922   0.9957   1.0106   1.0218   1.0307   1.0342   1.0496   1.0601
  1.0656   1.0742   1.0961   1.1041   1.1204   1.1313   1.1721   1.1726
  1.1926   1.2050   1.2449   1.2594   1.2791   1.2829   1.2874   1.2911
  1.3007   1.3028   1.3041   1.3388   1.3849   1.3930   1.4040   1.4215
  1.4720   1.4942   1.5070   1.5160   1.5305   1.5608   1.5699   1.5714
  1.5903   1.6338   1.6497   1.6571   1.6612   1.6803   1.6831   1.6932
  1.7331   1.7417   1.7551   1.7671   1.7982   1.8112   1.8163   1.8222
  1.8230   1.8415   1.8534   1.8784   1.8986   1.9341   1.9406   1.9428
  1.9460   1.9732   1.9813   2.0184   2.0252   2.0706   2.0981   2.1059
  2.1252   2.1256   2.2172   2.2261   2.2324   2.2362   2.2502   2.2717
  2.2757   2.2872   2.3138   2.3378   2.3487   2.3603   2.3762   2.4039
  2.4119   2.4168   2.4313   2.4385   2.4454   2.4612   2.4675   2.4810
  2.5074   2.5269   2.5527   2.6030   2.6106   2.6284   2.6410   2.6574
  2.6596   2.6624   2.7045   2.7086   2.7261   2.7388   2.7621   2.7688
  2.7860   2.7960   2.8312   2.8408   2.8456   2.8565   2.8782   2.9169
  2.9360   2.9720   3.0132   3.0552   3.0698   3.1048   3.1218   3.1258
  3.1462   3.1689   3.2114   3.2391   3.2617   3.3372   3.3748   3.4842
  3.4986   3.5095   3.5483   3.6283   3.6628   3.7616   3.8868   3.9101
  3.9863   4.0327   4.1454   4.1471   4.3268   4.8052   4.8390   9.7322
  9.7876   9.8102   9.8187   9.8332  23.2886  23.6549  23.7715  23.8137
 23.9183  23.9232  23.9616  23.9637  24.0157  24.0851  24.1069  24.1894
 25.7690  25.7945  25.8567  25.8886  25.9491  26.0907  26.1012  26.1910
 26.2745  26.3561  26.4615  26.5416  26.7436  26.7663  27.0889 215.7220
215.7828 215.8094 215.8196 215.8392
 --------------------------------------------------------------

          Ground-State Mulliken Net Atomic Charges

     Atom                 Charge (a.u.)
  ----------------------------------------
      1 C                    -1.007596
      2 C                    -1.256029
      3 Cl                    0.637811
      4 C                     0.203387
      5 Cl                    0.616765
      6 C                     0.021681
      7 Cl                    0.663217
      8 C                     0.213559
      9 Cl                    0.616956
     10 C                    -1.230690
     11 Cl                    0.638537
     12 C                     1.130428
     13 C                    -0.514419
     14 H                     0.197249
     15 C                    -0.497507
     16 H                     0.170403
     17 C                    -0.140079
     18 H                     0.171409
     19 C                    -0.497963
     20 H                     0.170465
     21 C                    -0.505669
     22 H                     0.198084
  ----------------------------------------
  Sum of atomic charges =     0.000000

 -----------------------------------------------------------------
                    Cartesian Multipole Moments
 -----------------------------------------------------------------
    Charge (ESU x 10^10)
                -0.0000
    Dipole Moment (Debye)
         X       1.7074      Y      -0.0389      Z      -1.0204
       Tot       1.9895
    Quadrupole Moments (Debye-Ang)
        XX    -128.5209     XY      -1.7956     YY    -128.6329
        XZ      -4.4498     YZ      -2.8972     ZZ    -133.1551
    Octopole Moments (Debye-Ang^2)
       XXX     210.9883    XXY      -9.6114    XYY      71.9392
       YYY      -4.7228    XXZ     -58.1867    XYZ      -3.9520
       YYZ     -42.5824    XZZ      71.7304    YZZ       6.4376
       ZZZ    -111.1857
    Hexadecapole Moments (Debye-Ang^3)
      XXXX   -4674.3662   XXXY    -109.5415   XXYY    -876.9181
      XYYY     -96.6934   YYYY    -511.9616   XXXZ     612.6530
      XXYZ     -74.3337   XYYZ     226.8767   YYYZ    -251.2896
      XXZZ   -1281.9599   XYZZ      -5.1802   YYZZ    -630.7173
      XZZZ     694.9954   YZZZ    -231.9597   ZZZZ   -3244.4794
 -----------------------------------------------------------------
 Calculating analytic gradient of the SCF energy
 Gradient of SCF Energy
            1           2           3           4           5           6
    1  -0.0009863   0.0000593   0.0001910   0.0002950   0.0001055  -0.0006118
    2   0.0000098   0.0000346  -0.0003271   0.0004471  -0.0002629   0.0000415
    3   0.0003135  -0.0001990  -0.0006971   0.0017261  -0.0010219   0.0004106
            7           8           9          10          11          12
    1   0.0005271  -0.0014207   0.0008237   0.0004899   0.0008664   0.0013653
    2  -0.0000537  -0.0003873   0.0003150  -0.0000177   0.0002893  -0.0002273
    3  -0.0003671  -0.0011396   0.0005634   0.0000328   0.0002601  -0.0007791
           13          14          15          16          17          18
    1  -0.0005679  -0.0002394   0.0002343   0.0000154  -0.0004484   0.0000042
    2  -0.0001975   0.0001453   0.0000156  -0.0000060   0.0000590   0.0000126
    3   0.0000858   0.0005902  -0.0000291  -0.0001929   0.0001819  -0.0000110
           19          20          21          22
    1   0.0002590   0.0001825  -0.0005473  -0.0005970
    2  -0.0001079  -0.0000161   0.0003706  -0.0001368
    3  -0.0001103   0.0000568   0.0004229  -0.0000971
 Max gradient component =       1.726E-03
 RMS gradient           =       5.161E-04
 Gradient time:  CPU 222.97 s  wall 222.98 s
 Geometry Optimization Parameters
   NAtoms,    NIC,     NZ,  NCons,   NDum,   NFix, NCnnct, MaxDiis
       22     155      22       0       0       0       0       0

 Cartesian Hessian Update
 Hessian updated using BFGS update


** GEOMETRY OPTIMIZATION IN DELOCALIZED INTERNAL COORDINATES **
   Searching for a Minimum

   Optimization Cycle:   6

                       Coordinates (Angstroms)
     ATOM                X               Y               Z
      1  C         0.0048503874    0.0036727154   -0.0032952360
      2  C        -0.0122411427    0.3144982026    1.3623365397
      3  Cl        1.4960179029    0.6866291280    2.1559683302
      4  C        -1.2075340296    0.3404580568    2.0919097221
      5  Cl       -1.1972970653    0.7276018831    3.7823828861
      6  C        -2.4162584784    0.0517615506    1.4423632906
      7  Cl       -3.9054223851    0.0750308487    2.3338416198
      8  C        -2.4241341964   -0.2584693318    0.0747645812
      9  Cl       -3.9192625761   -0.6184316517   -0.7270701537
     10  C        -1.2141016363   -0.2805602642   -0.6309283487
     11  Cl       -1.2068796328   -0.6818428482   -2.3282511715
     12  C         1.2886468170   -0.0262385171   -0.7690279064
     13  C         2.1116979222   -1.1530806468   -0.7127028174
     14  H         1.8191602972   -1.9997087779   -0.1012562526
     15  C         3.3052918643   -1.1830299873   -1.4302510902
     16  H         3.9378861367   -2.0623436711   -1.3878429003
     17  C         3.6841623394   -0.0850697974   -2.2006011964
     18  H         4.6140816847   -0.1074962408   -2.7574722364
     19  C         2.8670610325    1.0427061557   -2.2539978527
     20  H         3.1611553403    1.8988611552   -2.8505160854
     21  C         1.6691985126    1.0721586930   -1.5433823048
     22  H         1.0240632255    1.9423906687   -1.5932302135
   Point Group: c1    Number of degrees of freedom:    60


   Energy is  -2761.501486812

 Hessian updated using BFGS update

 60 Hessian modes will be used to form the next step
  Hessian Eigenvalues:
     0.005113    0.019223    0.019232    0.023200    0.023209    0.023618
     0.023677    0.023696    0.023942    0.023976    0.024090    0.024094
     0.024114    0.024118    0.024142    0.024144    0.024211    0.024388
     0.029268    0.159972    0.159996    0.160000    0.160072    0.161050
     0.220005    0.220117    0.232657    0.243938    0.249820    0.249966
     0.249998    0.250000    0.250000    0.251052    0.251867    0.261573
     0.292326    0.301025    0.301033    0.301758    0.301917    0.339769
     0.354004    0.356571    0.356665    0.356667    0.356700    0.359561
     0.428889    0.429371    0.429786    0.434626    0.467724    0.468282
     0.469611    0.478154    0.478245    0.479075    0.486033    0.551177

 Minimum search - taking simple RFO step
 Searching for Lamda that Minimizes Along All modes
 Value Taken    Lamda =  -0.00015219
 Step Taken.  Stepsize is  0.121072

                             Maximum     Tolerance    Cnvgd?
         Gradient           0.002963      0.000300      NO
         Displacement       0.104589      0.001200      NO
         Energy change     -0.000329      0.000001      NO


 New Cartesian Coordinates Obtained by Inverse Iteration

 Displacement from previous Coordinates is:  0.419247
 ----------------------------------------------------------------
             Standard Nuclear Orientation (Angstroms)
    I     Atom           X                Y                Z
 ----------------------------------------------------------------
    1      C       0.0046378623     0.0069494559    -0.0028010821
    2      C      -0.0170570542     0.3440891119     1.3569976887
    3      Cl      1.4850259860     0.7462276803     2.1477959506
    4      C      -1.2135206314     0.3690084804     2.0852661361
    5      Cl     -1.2112645559     0.7927579309     3.7690120450
    6      C      -2.4173746864     0.0492256903     1.4435473357
    7      Cl     -3.9073275796     0.0703753857     2.3367674762
    8      C      -2.4207404272    -0.2891166607     0.0836450591
    9      Cl     -3.9115892993    -0.6916874223    -0.7100421127
   10      C      -1.2117487131    -0.3058313266    -0.6238804932
   11      Cl     -1.2075525272    -0.7308928118    -2.3156928805
   12      C       1.2895395141    -0.0233677121    -0.7679628716
   13      C       2.0928294120    -1.1660896284    -0.7454384109
   14      H       1.7844578653    -2.0280998529    -0.1645724246
   15      C       3.2867072008    -1.1977128537    -1.4624222154
   16      H       3.9025559585    -2.0896247641    -1.4424454080
   17      C       3.6865690352    -0.0872494445    -2.2035735042
   18      H       4.6157223257    -0.1118682391    -2.7616356574
   19      C       2.8892241089     1.0557267378    -2.2252014776
   20      H       3.1969225507     1.9225836374    -2.7989803891
   21      C       1.6935234884     1.0885148374    -1.5112444398
   22      H       1.0706024863     1.9755790916    -1.5333971204
 ----------------------------------------------------------------
 Nuclear Repulsion Energy =        1782.33498633 hartrees
 There are       81 alpha and       81 beta electrons
 Applying Cartesian multipole field
    Component          Value
    ---------          -----
     (2,0,0)        1.00000E-11
     (0,2,0)        2.00000E-11
     (0,0,2)       -3.00000E-11
 Nucleus-field energy     =    -0.0000000307 hartrees
 Requested basis set is 6-311++G(d,p)
 There are 162 shells and 449 basis functions
 A cutoff of  1.0D-15 yielded  10198 shell pairs
 There are     84932 function pairs (     91287 Cartesian)
 Smallest overlap matrix eigenvalue = 1.20E-07
 Linear dependence detected in AO basis
 Number of orthogonalized atomic orbitals = 444
 Maximum deviation from orthogonality = 2.647E-10
 Guess from superposition of atomic densities
 Warning:  Energy on first SCF cycle will be non-variational
 SAD guess density has 162.000000 electrons

 -----------------------------------------------------------------------
  General SCF calculation program by
  Eric Jon Sundstrom, Paul Horn, Yuezhi Mao, Dmitri Zuev, Alec White,
  David Stuck, Shaama M.S., Shane Yost, Joonho Lee, David Small,
  Daniel Levine, Susi Lehtola, Hugh Burton, Evgeny Epifanovsky,
  Bang C. Huynh
 -----------------------------------------------------------------------
 Exchange:     0.2000 Hartree-Fock + 0.0800 Slater + 0.7200 B88
 Correlation:  0.1900 VWN1RPA + 0.8100 LYP
 Using SG-1 standard quadrature grid
 A restricted SCF calculation will be
 performed using DIIS
 SCF converges when DIIS error is below 1.0e-08
 ---------------------------------------
  Cycle       Energy         DIIS error
 ---------------------------------------
    1   -2765.5096235996      2.92e-02  
    2   -2761.3665848176      2.23e-03  
    3   -2761.3220534091      2.55e-03  
    4   -2761.4960198489      4.54e-04  
    5   -2761.4986778851      3.29e-04  
    6   -2761.5014328158      6.91e-05  
    7   -2761.5015399201      2.20e-05  
    8   -2761.5015515878      5.87e-06  
    9   -2761.5015524057      1.69e-06  
   10   -2761.5015524662      4.80e-07  
   11   -2761.5015524714      1.38e-07  
   12   -2761.5015524721      6.63e-08  
   13   -2761.5015524718      1.57e-08  
   14   -2761.5015524720      4.01e-09  Convergence criterion met
 ---------------------------------------
 SCF time:   CPU 621.38s  wall 621.00s 
 SCF   energy in the final basis set =    -2761.5015524720
 Total energy in the final basis set =    -2761.5015524720

 --------------------------------------------------------------

                    Orbital Energies (a.u.)
 --------------------------------------------------------------

 Alpha MOs
 -- Occupied --
********-101.5793-101.5792-101.5755-101.5754 -10.2831 -10.2803 -10.2802
-10.2777 -10.2776 -10.2369 -10.2086 -10.1931 -10.1931 -10.1911 -10.1908
-10.1902  -9.4950  -9.4940  -9.4939  -9.4902  -9.4902  -7.2600  -7.2591
 -7.2588  -7.2552  -7.2550  -7.2499  -7.2489  -7.2488  -7.2487  -7.2479
 -7.2479  -7.2452  -7.2451  -7.2443  -7.2442  -0.9677  -0.9226  -0.9138
 -0.8780  -0.8771  -0.8652  -0.8369  -0.7927  -0.7657  -0.7431  -0.7412
 -0.6555  -0.6297  -0.6258  -0.6055  -0.5576  -0.5470  -0.5218  -0.4909
 -0.4823  -0.4772  -0.4707  -0.4608  -0.4556  -0.4405  -0.4336  -0.4320
 -0.4093  -0.3928  -0.3851  -0.3727  -0.3658  -0.3609  -0.3580  -0.3536
 -0.3533  -0.3411  -0.3305  -0.3248  -0.3134  -0.2736  -0.2726  -0.2678
 -0.2651
 -- Virtual --
 -0.0599  -0.0597  -0.0566  -0.0339  -0.0284  -0.0121  -0.0068   0.0014
  0.0059   0.0077   0.0244   0.0254   0.0287   0.0292   0.0313   0.0414
  0.0478   0.0605   0.0616   0.0656   0.0699   0.0731   0.0803   0.0822
  0.0854   0.0854   0.0891   0.0934   0.0945   0.1005   0.1008   0.1040
  0.1115   0.1141   0.1163   0.1210   0.1231   0.1261   0.1268   0.1303
  0.1338   0.1344   0.1357   0.1472   0.1504   0.1567   0.1580   0.1633
  0.1648   0.1651   0.1667   0.1729   0.1798   0.1882   0.1922   0.1950
  0.1968   0.1976   0.2004   0.2017   0.2093   0.2198   0.2233   0.2291
  0.2321   0.2334   0.2422   0.2439   0.2475   0.2481   0.2527   0.2556
  0.2692   0.2700   0.2758   0.2763   0.2767   0.2768   0.2820   0.2852
  0.2934   0.2956   0.2999   0.3021   0.3024   0.3103   0.3137   0.3259
  0.3313   0.3576   0.3601   0.3634   0.3892   0.3895   0.4181   0.4318
  0.4337   0.4362   0.4498   0.4506   0.4577   0.4632   0.4752   0.4777
  0.4871   0.4882   0.4895   0.4971   0.5132   0.5145   0.5232   0.5336
  0.5414   0.5517   0.5610   0.5631   0.5669   0.5737   0.5800   0.5806
  0.5961   0.5974   0.6054   0.6101   0.6133   0.6167   0.6205   0.6290
  0.6428   0.6509   0.6622   0.6721   0.6749   0.6924   0.7031   0.7088
  0.7156   0.7219   0.7259   0.7490   0.7516   0.7845   0.7943   0.7953
  0.8089   0.8154   0.8249   0.8349   0.8375   0.8405   0.8414   0.8423
  0.8433   0.8502   0.8511   0.8572   0.8573   0.8621   0.8711   0.8762
  0.8805   0.8865   0.8905   0.8980   0.9066   0.9085   0.9191   0.9304
  0.9374   0.9409   0.9463   0.9500   0.9574   0.9760   0.9848   0.9946
  0.9952   1.0078   1.0200   1.0329   1.0349   1.0476   1.0587   1.0675
  1.0730   1.0960   1.1031   1.1234   1.1290   1.1723   1.1741   1.1910
  1.2073   1.2501   1.2581   1.2786   1.2812   1.2882   1.2898   1.2975
  1.3007   1.3046   1.3404   1.3877   1.3917   1.3983   1.4223   1.4712
  1.5010   1.5062   1.5154   1.5258   1.5579   1.5686   1.5715   1.5912
  1.6367   1.6489   1.6516   1.6620   1.6810   1.6881   1.6912   1.7327
  1.7423   1.7528   1.7643   1.7986   1.8108   1.8158   1.8206   1.8221
  1.8402   1.8516   1.8790   1.8994   1.9344   1.9399   1.9426   1.9461
  1.9729   1.9814   2.0186   2.0275   2.0691   2.0984   2.1098   2.1234
  2.1241   2.2170   2.2260   2.2319   2.2351   2.2483   2.2722   2.2751
  2.2850   2.3136   2.3373   2.3495   2.3620   2.3743   2.4054   2.4086
  2.4161   2.4289   2.4382   2.4448   2.4589   2.4592   2.4803   2.5022
  2.5260   2.5593   2.5930   2.6074   2.6282   2.6400   2.6573   2.6606
  2.6630   2.7045   2.7117   2.7245   2.7371   2.7461   2.7609   2.7854
  2.7930   2.8314   2.8415   2.8418   2.8557   2.8831   2.9136   2.9360
  2.9712   3.0128   3.0572   3.0703   3.1064   3.1202   3.1264   3.1460
  3.1651   3.2088   3.2376   3.2685   3.3348   3.3751   3.4828   3.5017
  3.5086   3.5510   3.6285   3.6609   3.7606   3.8860   3.9109   3.9862
  4.0320   4.1451   4.1469   4.3258   4.8049   4.8375   9.7304   9.7860
  9.8098   9.8172   9.8378  23.2898  23.6505  23.7716  23.8140  23.9179
 23.9226  23.9608  23.9642  24.0139  24.0850  24.1062  24.1882  25.7687
 25.7929  25.8571  25.8807  25.9503  26.0887  26.0940  26.1902  26.2757
 26.3481  26.4377  26.5391  26.7447  26.7603  27.0886 215.7196 215.7809
215.8089 215.8178 215.8443
 --------------------------------------------------------------

          Ground-State Mulliken Net Atomic Charges

     Atom                 Charge (a.u.)
  ----------------------------------------
      1 C                    -0.826080
      2 C                    -0.883997
      3 Cl                    0.623534
      4 C                     0.008935
      5 Cl                    0.618472
      6 C                    -0.449854
      7 Cl                    0.677417
      8 C                    -0.015834
      9 Cl                    0.619601
     10 C                    -0.883116
     11 Cl                    0.624311
     12 C                     1.066698
     13 C                    -0.432869
     14 H                     0.192712
     15 C                    -0.577245
     16 H                     0.173361
     17 C                    -0.070092
     18 H                     0.163749
     19 C                    -0.577649
     20 H                     0.173590
     21 C                    -0.419127
     22 H                     0.193483
  ----------------------------------------
  Sum of atomic charges =     0.000000

 -----------------------------------------------------------------
                    Cartesian Multipole Moments
 -----------------------------------------------------------------
    Charge (ESU x 10^10)
                 0.0000
    Dipole Moment (Debye)
         X       1.7206      Y      -0.0404      Z      -1.0292
       Tot       2.0054
    Quadrupole Moments (Debye-Ang)
        XX    -128.6055     XY      -1.6987     YY    -128.4489
        XZ      -4.5196     YZ      -2.7336     ZZ    -133.2844
    Octopole Moments (Debye-Ang^2)
       XXX     211.5197    XXY      -9.0808    XYY      72.7011
       YYY      -4.7542    XXZ     -58.8242    XYZ      -3.6720
       YYZ     -43.0778    XZZ      71.9041    YZZ       5.9037
       ZZZ    -111.0527
    Hexadecapole Moments (Debye-Ang^3)
      XXXX   -4675.8929   XXXY    -121.8661   XXYY    -880.3430
      XYYY    -112.6809   YYYY    -544.7675   XXXZ     619.8691
      XXYZ     -80.8068   XYYZ     228.9958   YYYZ    -273.8200
      XXZZ   -1277.3694   XYZZ     -11.4811   YYZZ    -632.2032
      XZZZ     705.4996   YZZZ    -251.7532   ZZZZ   -3227.7300
 -----------------------------------------------------------------
 Calculating analytic gradient of the SCF energy
 Gradient of SCF Energy
            1           2           3           4           5           6
    1  -0.0006737   0.0002301   0.0001596  -0.0002323  -0.0001334   0.0003257
    2   0.0000744   0.0000402  -0.0001678   0.0001018  -0.0000637   0.0000062
    3   0.0003520  -0.0001659  -0.0002450   0.0006056  -0.0002689  -0.0000989
            7           8           9          10          11          12
    1   0.0000227  -0.0005535   0.0002587   0.0002260   0.0000588   0.0008285
    2   0.0000322  -0.0000445   0.0000347  -0.0000850   0.0001371  -0.0001509
    3   0.0001217  -0.0002432   0.0001101  -0.0000857   0.0000128  -0.0003694
           13          14          15          16          17          18
    1  -0.0002868  -0.0000109   0.0001342   0.0000049  -0.0001483   0.0000348
    2  -0.0000681   0.0000742  -0.0000031  -0.0000016  -0.0000063  -0.0000035
    3   0.0001031   0.0001670   0.0000561  -0.0001244   0.0000377  -0.0000237
           19          20          21          22
    1   0.0000258   0.0000973  -0.0002080  -0.0001603
    2  -0.0000252  -0.0000170   0.0002318  -0.0000958
    3  -0.0001164   0.0000174   0.0002035  -0.0000456
 Max gradient component =       8.285E-04
 RMS gradient           =       2.206E-04
 Gradient time:  CPU 220.27 s  wall 220.29 s
 Geometry Optimization Parameters
   NAtoms,    NIC,     NZ,  NCons,   NDum,   NFix, NCnnct, MaxDiis
       22     155      22       0       0       0       0       0

 Cartesian Hessian Update
 Hessian updated using BFGS update


** GEOMETRY OPTIMIZATION IN DELOCALIZED INTERNAL COORDINATES **
   Searching for a Minimum

   Optimization Cycle:   7

                       Coordinates (Angstroms)
     ATOM                X               Y               Z
      1  C         0.0046378623    0.0069494559   -0.0028010821
      2  C        -0.0170570542    0.3440891119    1.3569976887
      3  Cl        1.4850259860    0.7462276803    2.1477959506
      4  C        -1.2135206314    0.3690084804    2.0852661361
      5  Cl       -1.2112645559    0.7927579309    3.7690120450
      6  C        -2.4173746864    0.0492256903    1.4435473357
      7  Cl       -3.9073275796    0.0703753857    2.3367674762
      8  C        -2.4207404272   -0.2891166607    0.0836450591
      9  Cl       -3.9115892993   -0.6916874223   -0.7100421127
     10  C        -1.2117487131   -0.3058313266   -0.6238804932
     11  Cl       -1.2075525272   -0.7308928118   -2.3156928805
     12  C         1.2895395141   -0.0233677121   -0.7679628716
     13  C         2.0928294120   -1.1660896284   -0.7454384109
     14  H         1.7844578653   -2.0280998529   -0.1645724246
     15  C         3.2867072008   -1.1977128537   -1.4624222154
     16  H         3.9025559585   -2.0896247641   -1.4424454080
     17  C         3.6865690352   -0.0872494445   -2.2035735042
     18  H         4.6157223257   -0.1118682391   -2.7616356574
     19  C         2.8892241089    1.0557267378   -2.2252014776
     20  H         3.1969225507    1.9225836374   -2.7989803891
     21  C         1.6935234884    1.0885148374   -1.5112444398
     22  H         1.0706024863    1.9755790916   -1.5333971204
   Point Group: c1    Number of degrees of freedom:    60


   Energy is  -2761.501552472

 Hessian updated using BFGS update

 60 Hessian modes will be used to form the next step
  Hessian Eigenvalues:
     0.003667    0.019226    0.019230    0.023146    0.023220    0.023306
     0.023679    0.023698    0.023893    0.023969    0.024090    0.024097
     0.024113    0.024120    0.024141    0.024143    0.024170    0.024669
     0.028683    0.158796    0.159996    0.159998    0.160069    0.160322
     0.219294    0.220007    0.227993    0.241468    0.247145    0.249968
     0.249998    0.250000    0.250071    0.250097    0.252758    0.269292
     0.290743    0.300871    0.301033    0.301064    0.301916    0.339398
     0.352788    0.356624    0.356662    0.356675    0.356706    0.360753
     0.428795    0.429342    0.430505    0.434626    0.467299    0.468124
     0.470352    0.477900    0.478432    0.479168    0.491413    0.544430

 Minimum search - taking simple RFO step
 Searching for Lamda that Minimizes Along All modes
 Value Taken    Lamda =  -0.00004075
 Step Taken.  Stepsize is  0.088545

                             Maximum     Tolerance    Cnvgd?
         Gradient           0.000652      0.000300      NO
         Displacement       0.078054      0.001200      NO
         Energy change     -0.000066      0.000001      NO


 New Cartesian Coordinates Obtained by Inverse Iteration

 Displacement from previous Coordinates is:  0.312107
 ----------------------------------------------------------------
             Standard Nuclear Orientation (Angstroms)
    I     Atom           X                Y                Z
 ----------------------------------------------------------------
    1      C       0.0053620456     0.0089049876    -0.0015692800
    2      C      -0.0205215566     0.3659340404     1.3530939799
    3      Cl      1.4759268676     0.7935817793     2.1408528603
    4      C      -1.2173943094     0.3897727502     2.0800999056
    5      Cl     -1.2180051376     0.8389527784     3.7582588266
    6      C      -2.4179025956     0.0477057124     1.4439844406
    7      Cl     -3.9092405217     0.0667794503     2.3354983784
    8      C      -2.4166544053    -0.3112515345     0.0898818084
    9      Cl     -3.9041068607    -0.7410899084    -0.6979562134
   10      C      -1.2078189494    -0.3249777622    -0.6177818605
   11      Cl     -1.1989135362    -0.7715207919    -2.3040067240
   12      C       1.2895837173    -0.0215847327    -0.7667095725
   13      C       2.0773978216    -1.1754244865    -0.7701287289
   14      H       1.7563480655    -2.0474682611    -0.2116147550
   15      C       3.2709470141    -1.2082923016    -1.4873691484
   16      H       3.8743328487    -2.1088943803    -1.4843957687
   17      C       3.6866126666    -0.0885814449    -2.2054039751
   18      H       4.6150765578    -0.1143878102    -2.7643782741
   19      C       2.9043974606     1.0649630846    -2.2025971028
   20      H       3.2221974695     1.9394773735    -2.7589670449
   21      C       1.7098893458     1.0993893280    -1.4869923360
   22      H       1.1026283115     1.9975094529    -1.4880582118
 ----------------------------------------------------------------
 Nuclear Repulsion Energy =        1782.16411315 hartrees
 There are       81 alpha and       81 beta electrons
 Applying Cartesian multipole field
    Component          Value
    ---------          -----
     (2,0,0)        1.00000E-11
     (0,2,0)        2.00000E-11
     (0,0,2)       -3.00000E-11
 Nucleus-field energy     =    -0.0000000299 hartrees
 Requested basis set is 6-311++G(d,p)
 There are 162 shells and 449 basis functions
 A cutoff of  1.0D-15 yielded  10202 shell pairs
 There are     84942 function pairs (     91297 Cartesian)
 Smallest overlap matrix eigenvalue = 1.21E-07
 Linear dependence detected in AO basis
 Number of orthogonalized atomic orbitals = 444
 Maximum deviation from orthogonality = 3.947E-10
 Guess from superposition of atomic densities
 Warning:  Energy on first SCF cycle will be non-variational
 SAD guess density has 162.000000 electrons

 -----------------------------------------------------------------------
  General SCF calculation program by
  Eric Jon Sundstrom, Paul Horn, Yuezhi Mao, Dmitri Zuev, Alec White,
  David Stuck, Shaama M.S., Shane Yost, Joonho Lee, David Small,
  Daniel Levine, Susi Lehtola, Hugh Burton, Evgeny Epifanovsky,
  Bang C. Huynh
 -----------------------------------------------------------------------
 Exchange:     0.2000 Hartree-Fock + 0.0800 Slater + 0.7200 B88
 Correlation:  0.1900 VWN1RPA + 0.8100 LYP
 Using SG-1 standard quadrature grid
 A restricted SCF calculation will be
 performed using DIIS
 SCF converges when DIIS error is below 1.0e-08
 ---------------------------------------
  Cycle       Energy         DIIS error
 ---------------------------------------
    1   -2765.5093357115      2.92e-02  
    2   -2761.3666054570      2.23e-03  
    3   -2761.3221935835      2.55e-03  
    4   -2761.4960464473      4.54e-04  
    5   -2761.4986999219      3.29e-04  
    6   -2761.5014565228      6.91e-05  
    7   -2761.5015635935      2.20e-05  
    8   -2761.5015752346      5.88e-06  
    9   -2761.5015760561      1.69e-06  
   10   -2761.5015761160      4.78e-07  
   11   -2761.5015761214      1.37e-07  
   12   -2761.5015761217      6.59e-08  
   13   -2761.5015761217      1.58e-08  
   14   -2761.5015761219      3.98e-09  Convergence criterion met
 ---------------------------------------
 SCF time:   CPU 621.39s  wall 622.00s 
 SCF   energy in the final basis set =    -2761.5015761219
 Total energy in the final basis set =    -2761.5015761219

 --------------------------------------------------------------

                    Orbital Energies (a.u.)
 --------------------------------------------------------------

 Alpha MOs
 -- Occupied --
********-101.5793-101.5791-101.5755-101.5754 -10.2832 -10.2803 -10.2803
-10.2777 -10.2777 -10.2369 -10.2087 -10.1931 -10.1931 -10.1911 -10.1908
-10.1902  -9.4950  -9.4939  -9.4938  -9.4903  -9.4902  -7.2601  -7.2590
 -7.2587  -7.2552  -7.2550  -7.2499  -7.2489  -7.2488  -7.2487  -7.2478
 -7.2478  -7.2452  -7.2451  -7.2443  -7.2442  -0.9677  -0.9225  -0.9138
 -0.8780  -0.8770  -0.8651  -0.8370  -0.7928  -0.7657  -0.7432  -0.7414
 -0.6557  -0.6295  -0.6259  -0.6057  -0.5577  -0.5471  -0.5218  -0.4909
 -0.4824  -0.4772  -0.4705  -0.4608  -0.4556  -0.4404  -0.4335  -0.4321
 -0.4092  -0.3927  -0.3851  -0.3727  -0.3657  -0.3609  -0.3580  -0.3535
 -0.3534  -0.3411  -0.3303  -0.3248  -0.3134  -0.2729  -0.2727  -0.2686
 -0.2651
 -- Virtual --
 -0.0597  -0.0596  -0.0568  -0.0342  -0.0283  -0.0121  -0.0069   0.0014
  0.0058   0.0077   0.0243   0.0253   0.0288   0.0291   0.0312   0.0413
  0.0478   0.0606   0.0615   0.0667   0.0689   0.0731   0.0803   0.0822
  0.0853   0.0855   0.0890   0.0932   0.0946   0.1004   0.1007   0.1039
  0.1115   0.1140   0.1163   0.1210   0.1233   0.1260   0.1266   0.1303
  0.1338   0.1346   0.1356   0.1471   0.1507   0.1565   0.1578   0.1634
  0.1648   0.1651   0.1669   0.1727   0.1798   0.1882   0.1921   0.1946
  0.1969   0.1975   0.2004   0.2016   0.2093   0.2203   0.2224   0.2288
  0.2327   0.2335   0.2422   0.2443   0.2474   0.2478   0.2531   0.2558
  0.2692   0.2699   0.2759   0.2762   0.2764   0.2768   0.2823   0.2851
  0.2936   0.2968   0.2998   0.3013   0.3031   0.3104   0.3130   0.3268
  0.3332   0.3577   0.3603   0.3632   0.3891   0.3903   0.4189   0.4317
  0.4336   0.4353   0.4500   0.4503   0.4579   0.4632   0.4750   0.4777
  0.4871   0.4884   0.4893   0.4972   0.5135   0.5150   0.5228   0.5334
  0.5421   0.5516   0.5611   0.5641   0.5665   0.5733   0.5799   0.5812
  0.5959   0.5976   0.6059   0.6109   0.6139   0.6146   0.6211   0.6291
  0.6456   0.6516   0.6612   0.6703   0.6750   0.6924   0.7033   0.7089
  0.7166   0.7218   0.7272   0.7513   0.7534   0.7842   0.7947   0.7955
  0.8088   0.8169   0.8260   0.8349   0.8376   0.8399   0.8415   0.8426
  0.8434   0.8478   0.8503   0.8562   0.8573   0.8638   0.8707   0.8758
  0.8804   0.8850   0.8904   0.8984   0.9063   0.9078   0.9192   0.9306
  0.9391   0.9412   0.9465   0.9484   0.9580   0.9767   0.9855   0.9951
  0.9968   1.0059   1.0191   1.0327   1.0373   1.0461   1.0582   1.0686
  1.0734   1.0960   1.1027   1.1245   1.1287   1.1725   1.1760   1.1904
  1.2089   1.2535   1.2575   1.2784   1.2810   1.2886   1.2894   1.2981
  1.3005   1.3056   1.3416   1.3899   1.3919   1.3952   1.4229   1.4710
  1.5056   1.5060   1.5156   1.5222   1.5565   1.5694   1.5724   1.5926
  1.6395   1.6477   1.6487   1.6626   1.6816   1.6904   1.6910   1.7326
  1.7432   1.7517   1.7636   1.7989   1.8109   1.8156   1.8199   1.8218
  1.8398   1.8509   1.8797   1.9002   1.9348   1.9397   1.9426   1.9463
  1.9731   1.9816   2.0191   2.0287   2.0686   2.0989   2.1127   2.1226
  2.1242   2.2172   2.2259   2.2337   2.2348   2.2477   2.2725   2.2750
  2.2838   2.3135   2.3376   2.3499   2.3635   2.3734   2.4070   2.4087
  2.4152   2.4277   2.4384   2.4446   2.4579   2.4592   2.4804   2.5021
  2.5255   2.5645   2.5875   2.6063   2.6290   2.6396   2.6573   2.6605
  2.6650   2.7045   2.7139   2.7234   2.7365   2.7469   2.7565   2.7854
  2.7923   2.8344   2.8391   2.8423   2.8553   2.8873   2.9119   2.9360
  2.9712   3.0130   3.0590   3.0707   3.1073   3.1197   3.1269   3.1462
  3.1636   3.2094   3.2373   3.2735   3.3339   3.3755   3.4823   3.5042
  3.5082   3.5529   3.6292   3.6622   3.7617   3.8858   3.9121   3.9860
  4.0324   4.1450   4.1471   4.3258   4.8050   4.8369   9.7309   9.7853
  9.8095   9.8167   9.8415  23.2907  23.6506  23.7718  23.8147  23.9186
 23.9232  23.9606  23.9651  24.0142  24.0853  24.1070  24.1885  25.7685
 25.7919  25.8575  25.8765  25.9510  26.0882  26.0955  26.1896  26.2789
 26.3440  26.4376  26.5382  26.7456  26.7576  27.0903 215.7201 215.7801
215.8086 215.8172 215.8483
 --------------------------------------------------------------

          Ground-State Mulliken Net Atomic Charges

     Atom                 Charge (a.u.)
  ----------------------------------------
      1 C                    -0.819879
      2 C                    -0.871946
      3 Cl                    0.615776
      4 C                     0.005658
      5 Cl                    0.620328
      6 C                    -0.455297
      7 Cl                    0.677668
      8 C                    -0.020448
      9 Cl                    0.621208
     10 C                    -0.872735
     11 Cl                    0.617383
     12 C                     1.084346
     13 C                    -0.440384
     14 H                     0.193307
     15 C                    -0.587880
     16 H                     0.173114
     17 C                    -0.062774
     18 H                     0.163890
     19 C                    -0.588560
     20 H                     0.173396
     21 C                    -0.420235
     22 H                     0.194065
  ----------------------------------------
  Sum of atomic charges =     0.000000

 -----------------------------------------------------------------
                    Cartesian Multipole Moments
 -----------------------------------------------------------------
    Charge (ESU x 10^10)
                -0.0000
    Dipole Moment (Debye)
         X       1.7232      Y      -0.0411      Z      -1.0325
       Tot       2.0093
    Quadrupole Moments (Debye-Ang)
        XX    -128.6500     XY      -1.6227     YY    -128.3194
        XZ      -4.5759     YZ      -2.6106     ZZ    -133.3813
    Octopole Moments (Debye-Ang^2)
       XXX     211.2235    XXY      -8.6328    XYY      73.0905
       YYY      -4.8078    XXZ     -59.1533    XYZ      -3.3960
       YYZ     -43.3882    XZZ      71.9660    YZZ       5.4483
       ZZZ    -110.8820
    Hexadecapole Moments (Debye-Ang^3)
      XXXX   -4670.8189   XXXY    -130.3861   XXYY    -882.3165
      XYYY    -123.8432   YYYY    -570.6592   XXXZ     624.7822
      XXYZ     -85.8206   XYYZ     230.4696   YYYZ    -290.3765
      XXZZ   -1273.1182   XYZZ     -16.0801   YYZZ    -633.0394
      XZZZ     712.9704   YZZZ    -266.5954   ZZZZ   -3212.9285
 -----------------------------------------------------------------
 Calculating analytic gradient of the SCF energy
 Gradient of SCF Energy
            1           2           3           4           5           6
    1  -0.0004000   0.0000754  -0.0000442  -0.0001190   0.0001538   0.0003946
    2   0.0000051  -0.0000806  -0.0000259  -0.0000631   0.0000799  -0.0000157
    3   0.0001295  -0.0000473   0.0000168  -0.0000858   0.0000526  -0.0002840
            7           8           9          10          11          12
    1  -0.0002577  -0.0000140  -0.0001064   0.0001913   0.0001251   0.0001781
    2  -0.0000190   0.0001005  -0.0000561   0.0000788   0.0000792  -0.0000590
    3   0.0000375   0.0002606   0.0000730  -0.0000399   0.0000276  -0.0000788
           13          14          15          16          17          18
    1  -0.0001111   0.0000358  -0.0000076  -0.0000098   0.0000135  -0.0000152
    2   0.0000879  -0.0000025   0.0000329   0.0000019  -0.0000196  -0.0000104
    3   0.0000567  -0.0000274  -0.0000164  -0.0000122  -0.0000129  -0.0000107
           19          20          21          22
    1  -0.0000122  -0.0000049  -0.0001034   0.0000379
    2  -0.0000131  -0.0000114  -0.0000842  -0.0000054
    3   0.0000320  -0.0000103  -0.0000699   0.0000093
 Max gradient component =       4.000E-04
 RMS gradient           =       1.113E-04
 Gradient time:  CPU 224.72 s  wall 224.74 s
 Geometry Optimization Parameters
   NAtoms,    NIC,     NZ,  NCons,   NDum,   NFix, NCnnct, MaxDiis
       22     155      22       0       0       0       0       0

 Cartesian Hessian Update
 Hessian updated using BFGS update


** GEOMETRY OPTIMIZATION IN DELOCALIZED INTERNAL COORDINATES **
   Searching for a Minimum

   Optimization Cycle:   8

                       Coordinates (Angstroms)
     ATOM                X               Y               Z
      1  C         0.0053620456    0.0089049876   -0.0015692800
      2  C        -0.0205215566    0.3659340404    1.3530939799
      3  Cl        1.4759268676    0.7935817793    2.1408528603
      4  C        -1.2173943094    0.3897727502    2.0800999056
      5  Cl       -1.2180051376    0.8389527784    3.7582588266
      6  C        -2.4179025956    0.0477057124    1.4439844406
      7  Cl       -3.9092405217    0.0667794503    2.3354983784
      8  C        -2.4166544053   -0.3112515345    0.0898818084
      9  Cl       -3.9041068607   -0.7410899084   -0.6979562134
     10  C        -1.2078189494   -0.3249777622   -0.6177818605
     11  Cl       -1.1989135362   -0.7715207919   -2.3040067240
     12  C         1.2895837173   -0.0215847327   -0.7667095725
     13  C         2.0773978216   -1.1754244865   -0.7701287289
     14  H         1.7563480655   -2.0474682611   -0.2116147550
     15  C         3.2709470141   -1.2082923016   -1.4873691484
     16  H         3.8743328487   -2.1088943803   -1.4843957687
     17  C         3.6866126666   -0.0885814449   -2.2054039751
     18  H         4.6150765578   -0.1143878102   -2.7643782741
     19  C         2.9043974606    1.0649630846   -2.2025971028
     20  H         3.2221974695    1.9394773735   -2.7589670449
     21  C         1.7098893458    1.0993893280   -1.4869923360
     22  H         1.1026283115    1.9975094529   -1.4880582118
   Point Group: c1    Number of degrees of freedom:    60


   Energy is  -2761.501576122

 Hessian updated using BFGS update

 60 Hessian modes will be used to form the next step
  Hessian Eigenvalues:
     0.002651    0.019228    0.019265    0.023091    0.023226    0.023246
     0.023692    0.023704    0.023861    0.024074    0.024091    0.024102
     0.024114    0.024119    0.024138    0.024144    0.024182    0.024887
     0.028517    0.159420    0.159996    0.159999    0.160131    0.160687
     0.219954    0.220157    0.230057    0.238684    0.246136    0.249968
     0.250000    0.250003    0.250006    0.250260    0.257005    0.285755
     0.296131    0.300442    0.301036    0.301051    0.306738    0.340810
     0.353047    0.356624    0.356664    0.356684    0.356721    0.361042
     0.427366    0.429304    0.430616    0.434628    0.467572    0.469725
     0.470510    0.478133    0.478346    0.484851    0.491500    0.542505

 Minimum search - taking simple RFO step
 Searching for Lamda that Minimizes Along All modes
 Value Taken    Lamda =  -0.00000742
 Step Taken.  Stepsize is  0.041271

                             Maximum     Tolerance    Cnvgd?
         Gradient           0.000598      0.000300      NO
         Displacement       0.034474      0.001200      NO
         Energy change     -0.000024      0.000001      NO


 New Cartesian Coordinates Obtained by Inverse Iteration

 Displacement from previous Coordinates is:  0.138052
 ----------------------------------------------------------------
             Standard Nuclear Orientation (Angstroms)
    I     Atom           X                Y                Z
 ----------------------------------------------------------------
    1      C       0.0055650207     0.0090028591    -0.0016758544
    2      C      -0.0219697890     0.3760283251     1.3504249384
    3      Cl      1.4730590683     0.8144355066     2.1349453383
    4      C      -1.2189248208     0.3991344477     2.0775671564
    5      Cl     -1.2223896082     0.8577333641     3.7532600124
    6      C      -2.4182362624     0.0475454359     1.4443490105
    7      Cl     -3.9084772613     0.0668576839     2.3369306595
    8      C      -2.4154062003    -0.3208883759     0.0925767150
    9      Cl     -3.9008907976    -0.7602592471    -0.6938220330
   10      C      -1.2066363779    -0.3349925972    -0.6149874724
   11      Cl     -1.1976150645    -0.7928462522    -2.2982009058
   12      C       1.2896744597    -0.0212712424    -0.7666127065
   13      C       2.0708493831    -1.1797296968    -0.7812208835
   14      H       1.7440735478    -2.0555981390    -0.2320031558
   15      C       3.2644844321    -1.2126957577    -1.4982968356
   16      H       3.8626043726    -2.1168163425    -1.5033196655
   17      C       3.6868447865    -0.0886737216    -2.2057041131
   18      H       4.6151805631    -0.1146114794    -2.7648795197
   19      C       2.9113523205     1.0693702458    -2.1919236760
   20      H       3.2339767117     1.9472768467    -2.7401370724
   21      C       1.7172442439     1.1042261946    -1.4756394793
   22      H       1.1157795919     2.0062692657    -1.4678892540
 ----------------------------------------------------------------
 Nuclear Repulsion Energy =        1782.07976639 hartrees
 There are       81 alpha and       81 beta electrons
 Applying Cartesian multipole field
    Component          Value
    ---------          -----
     (2,0,0)        1.00000E-11
     (0,2,0)        2.00000E-11
     (0,0,2)       -3.00000E-11
 Nucleus-field energy     =    -0.0000000296 hartrees
 Requested basis set is 6-311++G(d,p)
 There are 162 shells and 449 basis functions
 A cutoff of  1.0D-15 yielded  10202 shell pairs
 There are     84943 function pairs (     91298 Cartesian)
 Smallest overlap matrix eigenvalue = 1.21E-07
 Linear dependence detected in AO basis
 Number of orthogonalized atomic orbitals = 444
 Maximum deviation from orthogonality = 1.928E-10
 Guess from superposition of atomic densities
 Warning:  Energy on first SCF cycle will be non-variational
 SAD guess density has 162.000000 electrons

 -----------------------------------------------------------------------
  General SCF calculation program by
  Eric Jon Sundstrom, Paul Horn, Yuezhi Mao, Dmitri Zuev, Alec White,
  David Stuck, Shaama M.S., Shane Yost, Joonho Lee, David Small,
  Daniel Levine, Susi Lehtola, Hugh Burton, Evgeny Epifanovsky,
  Bang C. Huynh
 -----------------------------------------------------------------------
 Exchange:     0.2000 Hartree-Fock + 0.0800 Slater + 0.7200 B88
 Correlation:  0.1900 VWN1RPA + 0.8100 LYP
 Using SG-1 standard quadrature grid
 A restricted SCF calculation will be
 performed using DIIS
 SCF converges when DIIS error is below 1.0e-08
 ---------------------------------------
  Cycle       Energy         DIIS error
 ---------------------------------------
    1   -2765.5083071674      2.92e-02  
    2   -2761.3666691892      2.23e-03  
    3   -2761.3223088747      2.55e-03  
    4   -2761.4960536903      4.53e-04  
    5   -2761.4987033249      3.29e-04  
    6   -2761.5014603495      6.91e-05  
    7   -2761.5015674092      2.20e-05  
    8   -2761.5015790488      5.87e-06  
    9   -2761.5015798691      1.69e-06  
   10   -2761.5015799293      4.78e-07  
   11   -2761.5015799346      1.37e-07  
   12   -2761.5015799349      6.58e-08  
   13   -2761.5015799351      1.59e-08  
   14   -2761.5015799351      4.01e-09  Convergence criterion met
 ---------------------------------------
 SCF time:   CPU 619.18s  wall 620.00s 
 SCF   energy in the final basis set =    -2761.5015799351
 Total energy in the final basis set =    -2761.5015799351

 --------------------------------------------------------------

                    Orbital Energies (a.u.)
 --------------------------------------------------------------

 Alpha MOs
 -- Occupied --
********-101.5792-101.5791-101.5755-101.5754 -10.2832 -10.2803 -10.2802
-10.2777 -10.2777 -10.2370 -10.2087 -10.1931 -10.1931 -10.1911 -10.1908
-10.1903  -9.4951  -9.4939  -9.4938  -9.4903  -9.4902  -7.2601  -7.2590
 -7.2587  -7.2552  -7.2550  -7.2500  -7.2489  -7.2488  -7.2486  -7.2478
 -7.2478  -7.2452  -7.2451  -7.2443  -7.2442  -0.9677  -0.9224  -0.9138
 -0.8780  -0.8769  -0.8651  -0.8369  -0.7928  -0.7657  -0.7431  -0.7413
 -0.6557  -0.6294  -0.6260  -0.6057  -0.5577  -0.5471  -0.5218  -0.4909
 -0.4824  -0.4772  -0.4705  -0.4608  -0.4556  -0.4403  -0.4335  -0.4321
 -0.4092  -0.3927  -0.3851  -0.3727  -0.3657  -0.3609  -0.3580  -0.3535
 -0.3534  -0.3411  -0.3303  -0.3248  -0.3134  -0.2727  -0.2726  -0.2689
 -0.2651
 -- Virtual --
 -0.0597  -0.0596  -0.0568  -0.0344  -0.0283  -0.0121  -0.0069   0.0014
  0.0058   0.0077   0.0243   0.0253   0.0288   0.0290   0.0312   0.0413
  0.0479   0.0606   0.0614   0.0671   0.0685   0.0731   0.0802   0.0822
  0.0853   0.0855   0.0890   0.0932   0.0947   0.1004   0.1007   0.1039
  0.1114   0.1140   0.1163   0.1210   0.1233   0.1260   0.1265   0.1303
  0.1337   0.1347   0.1356   0.1471   0.1508   0.1564   0.1578   0.1634
  0.1648   0.1652   0.1669   0.1727   0.1798   0.1882   0.1921   0.1945
  0.1969   0.1975   0.2003   0.2015   0.2093   0.2205   0.2221   0.2288
  0.2329   0.2334   0.2421   0.2444   0.2474   0.2477   0.2533   0.2558
  0.2691   0.2699   0.2758   0.2761   0.2764   0.2768   0.2824   0.2851
  0.2937   0.2972   0.2998   0.3010   0.3032   0.3104   0.3128   0.3270
  0.3338   0.3578   0.3603   0.3632   0.3891   0.3905   0.4191   0.4317
  0.4336   0.4350   0.4500   0.4502   0.4580   0.4632   0.4750   0.4777
  0.4871   0.4885   0.4892   0.4972   0.5136   0.5152   0.5227   0.5333
  0.5422   0.5516   0.5611   0.5644   0.5664   0.5732   0.5799   0.5815
  0.5959   0.5975   0.6061   0.6115   0.6137   0.6140   0.6212   0.6291
  0.6464   0.6518   0.6608   0.6698   0.6750   0.6925   0.7033   0.7088
  0.7168   0.7217   0.7276   0.7513   0.7544   0.7841   0.7948   0.7955
  0.8087   0.8174   0.8263   0.8349   0.8377   0.8397   0.8415   0.8427
  0.8437   0.8466   0.8503   0.8559   0.8572   0.8643   0.8707   0.8756
  0.8804   0.8845   0.8903   0.8987   0.9062   0.9076   0.9192   0.9307
  0.9398   0.9412   0.9467   0.9477   0.9581   0.9769   0.9857   0.9952
  0.9973   1.0053   1.0187   1.0327   1.0380   1.0456   1.0581   1.0688
  1.0735   1.0960   1.1026   1.1247   1.1286   1.1725   1.1765   1.1902
  1.2093   1.2544   1.2575   1.2784   1.2810   1.2886   1.2893   1.2983
  1.3004   1.3058   1.3418   1.3908   1.3920   1.3939   1.4231   1.4709
  1.5059   1.5070   1.5162   1.5204   1.5561   1.5696   1.5726   1.5929
  1.6409   1.6459   1.6488   1.6627   1.6816   1.6903   1.6918   1.7325
  1.7434   1.7515   1.7634   1.7990   1.8107   1.8155   1.8196   1.8217
  1.8396   1.8508   1.8798   1.9004   1.9348   1.9396   1.9426   1.9463
  1.9730   1.9816   2.0191   2.0289   2.0684   2.0989   2.1134   2.1223
  2.1241   2.2171   2.2259   2.2342   2.2348   2.2473   2.2725   2.2749
  2.2835   2.3135   2.3377   2.3500   2.3638   2.3731   2.4074   2.4087
  2.4148   2.4273   2.4384   2.4444   2.4576   2.4592   2.4803   2.5021
  2.5254   2.5662   2.5854   2.6060   2.6290   2.6395   2.6573   2.6605
  2.6654   2.7045   2.7146   2.7230   2.7363   2.7472   2.7553   2.7854
  2.7921   2.8354   2.8380   2.8424   2.8551   2.8883   2.9113   2.9359
  2.9711   3.0130   3.0592   3.0705   3.1075   3.1196   3.1269   3.1463
  3.1631   3.2094   3.2370   3.2749   3.3335   3.3755   3.4821   3.5048
  3.5079   3.5534   3.6291   3.6624   3.7618   3.8857   3.9123   3.9860
  4.0324   4.1449   4.1472   4.3257   4.8048   4.8366   9.7311   9.7851
  9.8096   9.8166   9.8424  23.2910  23.6506  23.7714  23.8147  23.9184
 23.9230  23.9603  23.9649  24.0139  24.0852  24.1067  24.1883  25.7685
 25.7917  25.8575  25.8754  25.9512  26.0880  26.0960  26.1896  26.2796
 26.3429  26.4376  26.5380  26.7459  26.7569  27.0907 215.7202 215.7799
215.8087 215.8170 215.8493
 --------------------------------------------------------------

          Ground-State Mulliken Net Atomic Charges

     Atom                 Charge (a.u.)
  ----------------------------------------
      1 C                    -0.816944
      2 C                    -0.867049
      3 Cl                    0.613518
      4 C                     0.002890
      5 Cl                    0.620865
      6 C                    -0.459276
      7 Cl                    0.677709
      8 C                    -0.020772
      9 Cl                    0.621404
     10 C                    -0.870113
     11 Cl                    0.615449
     12 C                     1.089569
     13 C                    -0.440980
     14 H                     0.193533
     15 C                    -0.591338
     16 H                     0.173047
     17 C                    -0.060159
     18 H                     0.163987
     19 C                    -0.591793
     20 H                     0.173330
     21 C                    -0.421137
     22 H                     0.194264
  ----------------------------------------
  Sum of atomic charges =     0.000000

 -----------------------------------------------------------------
                    Cartesian Multipole Moments
 -----------------------------------------------------------------
    Charge (ESU x 10^10)
                -0.0000
    Dipole Moment (Debye)
         X       1.7220      Y      -0.0410      Z      -1.0322
       Tot       2.0081
    Quadrupole Moments (Debye-Ang)
        XX    -128.6595     XY      -1.5912     YY    -128.2681
        XZ      -4.6076     YZ      -2.5573     ZZ    -133.4152
    Octopole Moments (Debye-Ang^2)
       XXX     211.1943    XXY      -8.3908    XYY      73.2689
       YYY      -4.7975    XXZ     -59.2589    XYZ      -3.2974
       YYZ     -43.5092    XZZ      71.8757    YZZ       5.2360
       ZZZ    -110.6770
    Hexadecapole Moments (Debye-Ang^3)
      XXXX   -4669.3548   XXXY    -133.9551   XXYY    -883.3492
      XYYY    -128.4350   YYYY    -582.5265   XXXZ     626.9668
      XXYZ     -88.0223   XYYZ     231.0914   YYYZ    -297.7251
      XXZZ   -1270.9337   XYZZ     -18.0869   YYZZ    -633.3641
      XZZZ     715.8845   YZZZ    -273.2633   ZZZZ   -3205.5135
 -----------------------------------------------------------------
 Calculating analytic gradient of the SCF energy
 Gradient of SCF Energy
            1           2           3           4           5           6
    1  -0.0000389   0.0001001   0.0000113  -0.0001216  -0.0000425   0.0001769
    2  -0.0000022  -0.0000130  -0.0000141  -0.0000572   0.0000359   0.0000216
    3   0.0000406   0.0000054  -0.0000517  -0.0000869   0.0000756  -0.0000438
            7           8           9          10          11          12
    1  -0.0000395   0.0000730  -0.0000266  -0.0000028  -0.0000582  -0.0000327
    2   0.0000396   0.0000488  -0.0000608   0.0000163   0.0000207   0.0000023
    3   0.0001406   0.0001173  -0.0000999  -0.0000791   0.0000417   0.0000285
           13          14          15          16          17          18
    1  -0.0000203   0.0000216  -0.0000043  -0.0000119   0.0000417  -0.0000150
    2   0.0000512  -0.0000333   0.0000027  -0.0000149  -0.0000281  -0.0000086
    3   0.0000509  -0.0000359  -0.0000281   0.0000170  -0.0000414  -0.0000088
           19          20          21          22
    1  -0.0000118  -0.0000329  -0.0000060   0.0000404
    2   0.0000138   0.0000028  -0.0000538   0.0000305
    3   0.0000175  -0.0000225  -0.0000383   0.0000014
 Max gradient component =       1.769E-04
 RMS gradient           =       5.237E-05
 Gradient time:  CPU 225.17 s  wall 225.20 s
 Geometry Optimization Parameters
   NAtoms,    NIC,     NZ,  NCons,   NDum,   NFix, NCnnct, MaxDiis
       22     155      22       0       0       0       0       0

 Cartesian Hessian Update
 Hessian updated using BFGS update


** GEOMETRY OPTIMIZATION IN DELOCALIZED INTERNAL COORDINATES **
   Searching for a Minimum

   Optimization Cycle:   9

                       Coordinates (Angstroms)
     ATOM                X               Y               Z
      1  C         0.0055650207    0.0090028591   -0.0016758544
      2  C        -0.0219697890    0.3760283251    1.3504249384
      3  Cl        1.4730590683    0.8144355066    2.1349453383
      4  C        -1.2189248208    0.3991344477    2.0775671564
      5  Cl       -1.2223896082    0.8577333641    3.7532600124
      6  C        -2.4182362624    0.0475454359    1.4443490105
      7  Cl       -3.9084772613    0.0668576839    2.3369306595
      8  C        -2.4154062003   -0.3208883759    0.0925767150
      9  Cl       -3.9008907976   -0.7602592471   -0.6938220330
     10  C        -1.2066363779   -0.3349925972   -0.6149874724
     11  Cl       -1.1976150645   -0.7928462522   -2.2982009058
     12  C         1.2896744597   -0.0212712424   -0.7666127065
     13  C         2.0708493831   -1.1797296968   -0.7812208835
     14  H         1.7440735478   -2.0555981390   -0.2320031558
     15  C         3.2644844321   -1.2126957577   -1.4982968356
     16  H         3.8626043726   -2.1168163425   -1.5033196655
     17  C         3.6868447865   -0.0886737216   -2.2057041131
     18  H         4.6151805631   -0.1146114794   -2.7648795197
     19  C         2.9113523205    1.0693702458   -2.1919236760
     20  H         3.2339767117    1.9472768467   -2.7401370724
     21  C         1.7172442439    1.1042261946   -1.4756394793
     22  H         1.1157795919    2.0062692657   -1.4678892540
   Point Group: c1    Number of degrees of freedom:    60


   Energy is  -2761.501579935

 Hessian updated using BFGS update

 60 Hessian modes will be used to form the next step
  Hessian Eigenvalues:
     0.002278    0.019196    0.019290    0.022238    0.023243    0.023277
     0.023575    0.023693    0.023716    0.023956    0.024086    0.024092
     0.024105    0.024126    0.024127    0.024142    0.024160    0.024219
     0.028625    0.159878    0.159995    0.159999    0.160198    0.160616
     0.219984    0.220020    0.231878    0.232771    0.246507    0.249795
     0.249980    0.250000    0.250011    0.250430    0.257924    0.292271
     0.296563    0.301018    0.301034    0.301800    0.338148    0.346610
     0.355710    0.356663    0.356680    0.356700    0.356841    0.360996
     0.428332    0.429331    0.433138    0.434702    0.467562    0.469199
     0.470548    0.478148    0.478184    0.489424    0.516485    0.541832

 Minimum search - taking simple RFO step
 Searching for Lamda that Minimizes Along All modes
 Value Taken    Lamda =  -0.00000109
 Step Taken.  Stepsize is  0.010075

                             Maximum     Tolerance    Cnvgd?
         Gradient           0.000381      0.000300      NO
         Displacement       0.007283      0.001200      NO
         Energy change     -0.000004      0.000001      NO


 New Cartesian Coordinates Obtained by Inverse Iteration

 Displacement from previous Coordinates is:  0.029928
 ----------------------------------------------------------------
             Standard Nuclear Orientation (Angstroms)
    I     Atom           X                Y                Z
 ----------------------------------------------------------------
    1      C       0.0058198437     0.0087000668    -0.0014791695
    2      C      -0.0223130666     0.3782612497     1.3499840233
    3      Cl      1.4721308451     0.8190535765     2.1343681916
    4      C      -1.2192388626     0.4012567316     2.0770939826
    5      Cl     -1.2227051349     0.8615006087     3.7522135829
    6      C      -2.4183643183     0.0477688162     1.4442647427
    7      Cl     -3.9088725213     0.0671709449     2.3359228390
    8      C      -2.4150649446    -0.3227764183     0.0930598479
    9      Cl     -3.9006581413    -0.7628283432    -0.6924177042
   10      C      -1.2060767191    -0.3376881170    -0.6141899506
   11      Cl     -1.1962461610    -0.7985492352    -2.2966518889
   12      C       1.2898843205    -0.0214551937    -0.7664680594
   13      C       2.0696312184    -1.1808775248    -0.7836901292
   14      H       1.7417239620    -2.0573323907    -0.2360781578
   15      C       3.2631724633    -1.2136550820    -1.5009119921
   16      H       3.8602925094    -2.1184173991    -1.5081517917
   17      C       3.6867164335    -0.0885090223    -2.2058376797
   18      H       4.6149835003    -0.1142900885    -2.7651636190
   19      C       2.9125911339     1.0703976373    -2.1895941080
   20      H       3.2363741230     1.9490667109    -2.7358919813
   21      C       1.7186007626     1.1051281145    -1.4730719692
   22      H       1.1177610738     2.0075716812    -1.4635678059
 ----------------------------------------------------------------
 Nuclear Repulsion Energy =        1782.08563472 hartrees
 There are       81 alpha and       81 beta electrons
 Applying Cartesian multipole field
    Component          Value
    ---------          -----
     (2,0,0)        1.00000E-11
     (0,2,0)        2.00000E-11
     (0,0,2)       -3.00000E-11
 Nucleus-field energy     =    -0.0000000295 hartrees
 Requested basis set is 6-311++G(d,p)
 There are 162 shells and 449 basis functions
 A cutoff of  1.0D-15 yielded  10201 shell pairs
 There are     84940 function pairs (     91295 Cartesian)
 Smallest overlap matrix eigenvalue = 1.21E-07
 Linear dependence detected in AO basis
 Number of orthogonalized atomic orbitals = 444
 Maximum deviation from orthogonality = 6.876E-10
 Guess from superposition of atomic densities
 Warning:  Energy on first SCF cycle will be non-variational
 SAD guess density has 162.000000 electrons

 -----------------------------------------------------------------------
  General SCF calculation program by
  Eric Jon Sundstrom, Paul Horn, Yuezhi Mao, Dmitri Zuev, Alec White,
  David Stuck, Shaama M.S., Shane Yost, Joonho Lee, David Small,
  Daniel Levine, Susi Lehtola, Hugh Burton, Evgeny Epifanovsky,
  Bang C. Huynh
 -----------------------------------------------------------------------
 Exchange:     0.2000 Hartree-Fock + 0.0800 Slater + 0.7200 B88
 Correlation:  0.1900 VWN1RPA + 0.8100 LYP
 Using SG-1 standard quadrature grid
 A restricted SCF calculation will be
 performed using DIIS
 SCF converges when DIIS error is below 1.0e-08
 ---------------------------------------
  Cycle       Energy         DIIS error
 ---------------------------------------
    1   -2765.5083678885      2.92e-02  
    2   -2761.3666810408      2.23e-03  
    3   -2761.3223293061      2.55e-03  
    4   -2761.4960541845      4.53e-04  
    5   -2761.4987037179      3.29e-04  
    6   -2761.5014609154      6.91e-05  
    7   -2761.5015679686      2.20e-05  
    8   -2761.5015796123      5.87e-06  
    9   -2761.5015804321      1.69e-06  
   10   -2761.5015804924      4.78e-07  
   11   -2761.5015804975      1.37e-07  
   12   -2761.5015804979      6.58e-08  
   13   -2761.5015804978      1.58e-08  
   14   -2761.5015804979      4.00e-09  Convergence criterion met
 ---------------------------------------
 SCF time:   CPU 650.52s  wall 650.00s 
 SCF   energy in the final basis set =    -2761.5015804979
 Total energy in the final basis set =    -2761.5015804979

 --------------------------------------------------------------

                    Orbital Energies (a.u.)
 --------------------------------------------------------------

 Alpha MOs
 -- Occupied --
********-101.5792-101.5791-101.5755-101.5754 -10.2832 -10.2803 -10.2802
-10.2777 -10.2777 -10.2370 -10.2087 -10.1932 -10.1931 -10.1911 -10.1908
-10.1903  -9.4951  -9.4939  -9.4938  -9.4903  -9.4902  -7.2602  -7.2590
 -7.2587  -7.2552  -7.2550  -7.2500  -7.2489  -7.2488  -7.2486  -7.2478
 -7.2478  -7.2452  -7.2451  -7.2442  -7.2442  -0.9677  -0.9224  -0.9139
 -0.8780  -0.8769  -0.8651  -0.8369  -0.7928  -0.7657  -0.7431  -0.7413
 -0.6557  -0.6294  -0.6260  -0.6057  -0.5576  -0.5471  -0.5218  -0.4909
 -0.4824  -0.4772  -0.4705  -0.4608  -0.4557  -0.4404  -0.4335  -0.4321
 -0.4092  -0.3927  -0.3851  -0.3727  -0.3657  -0.3609  -0.3580  -0.3535
 -0.3534  -0.3411  -0.3303  -0.3248  -0.3134  -0.2727  -0.2725  -0.2689
 -0.2651
 -- Virtual --
 -0.0597  -0.0596  -0.0567  -0.0344  -0.0283  -0.0121  -0.0068   0.0014
  0.0058   0.0077   0.0243   0.0254   0.0289   0.0290   0.0312   0.0413
  0.0479   0.0606   0.0614   0.0672   0.0684   0.0731   0.0802   0.0822
  0.0853   0.0855   0.0890   0.0932   0.0947   0.1005   0.1007   0.1039
  0.1114   0.1140   0.1163   0.1210   0.1233   0.1259   0.1265   0.1303
  0.1337   0.1347   0.1356   0.1471   0.1508   0.1564   0.1578   0.1635
  0.1648   0.1652   0.1669   0.1727   0.1798   0.1882   0.1921   0.1945
  0.1969   0.1975   0.2003   0.2015   0.2093   0.2205   0.2221   0.2288
  0.2330   0.2334   0.2421   0.2444   0.2474   0.2477   0.2533   0.2558
  0.2692   0.2699   0.2758   0.2761   0.2764   0.2768   0.2824   0.2851
  0.2937   0.2972   0.2998   0.3009   0.3033   0.3104   0.3128   0.3270
  0.3339   0.3578   0.3603   0.3632   0.3891   0.3905   0.4192   0.4317
  0.4336   0.4350   0.4500   0.4502   0.4580   0.4632   0.4750   0.4777
  0.4871   0.4885   0.4892   0.4972   0.5136   0.5152   0.5227   0.5333
  0.5422   0.5516   0.5611   0.5645   0.5664   0.5732   0.5799   0.5815
  0.5959   0.5974   0.6062   0.6117   0.6135   0.6140   0.6212   0.6291
  0.6466   0.6519   0.6608   0.6697   0.6750   0.6925   0.7033   0.7088
  0.7169   0.7217   0.7277   0.7513   0.7546   0.7840   0.7948   0.7955
  0.8087   0.8175   0.8263   0.8348   0.8377   0.8397   0.8414   0.8427
  0.8438   0.8464   0.8503   0.8559   0.8572   0.8644   0.8707   0.8756
  0.8804   0.8844   0.8903   0.8988   0.9062   0.9076   0.9192   0.9307
  0.9400   0.9413   0.9467   0.9477   0.9581   0.9769   0.9857   0.9952
  0.9974   1.0052   1.0187   1.0328   1.0381   1.0456   1.0581   1.0688
  1.0735   1.0960   1.1026   1.1247   1.1286   1.1725   1.1765   1.1902
  1.2093   1.2546   1.2576   1.2784   1.2810   1.2886   1.2893   1.2984
  1.3004   1.3059   1.3418   1.3910   1.3920   1.3937   1.4232   1.4708
  1.5059   1.5072   1.5164   1.5199   1.5560   1.5696   1.5726   1.5930
  1.6412   1.6455   1.6489   1.6626   1.6815   1.6903   1.6920   1.7325
  1.7434   1.7515   1.7633   1.7990   1.8107   1.8155   1.8196   1.8216
  1.8395   1.8508   1.8797   1.9004   1.9348   1.9396   1.9426   1.9463
  1.9730   1.9816   2.0192   2.0289   2.0684   2.0989   2.1135   2.1223
  2.1242   2.2171   2.2259   2.2342   2.2349   2.2472   2.2725   2.2748
  2.2835   2.3135   2.3377   2.3501   2.3638   2.3730   2.4074   2.4087
  2.4148   2.4273   2.4384   2.4444   2.4576   2.4592   2.4803   2.5022
  2.5254   2.5665   2.5850   2.6059   2.6290   2.6395   2.6573   2.6605
  2.6655   2.7045   2.7147   2.7229   2.7362   2.7472   2.7552   2.7854
  2.7921   2.8356   2.8378   2.8424   2.8551   2.8885   2.9113   2.9360
  2.9711   3.0130   3.0592   3.0705   3.1075   3.1196   3.1269   3.1464
  3.1630   3.2095   3.2369   3.2751   3.3335   3.3755   3.4821   3.5049
  3.5079   3.5534   3.6291   3.6624   3.7617   3.8857   3.9122   3.9860
  4.0324   4.1449   4.1472   4.3257   4.8047   4.8366   9.7311   9.7851
  9.8097   9.8166   9.8425  23.2911  23.6507  23.7712  23.8147  23.9182
 23.9229  23.9603  23.9647  24.0138  24.0852  24.1066  24.1883  25.7685
 25.7917  25.8575  25.8753  25.9512  26.0880  26.0962  26.1897  26.2797
 26.3428  26.4376  26.5380  26.7459  26.7569  27.0908 215.7202 215.7799
215.8088 215.8170 215.8495
 --------------------------------------------------------------

          Ground-State Mulliken Net Atomic Charges

     Atom                 Charge (a.u.)
  ----------------------------------------
      1 C                    -0.815924
      2 C                    -0.866713
      3 Cl                    0.613235
      4 C                     0.003063
      5 Cl                    0.620813
      6 C                    -0.461234
      7 Cl                    0.677726
      8 C                    -0.021265
      9 Cl                    0.621431
     10 C                    -0.868747
     11 Cl                    0.615073
     12 C                     1.090273
     13 C                    -0.440440
     14 H                     0.193585
     15 C                    -0.592230
     16 H                     0.173037
     17 C                    -0.059373
     18 H                     0.164012
     19 C                    -0.592483
     20 H                     0.173316
     21 C                    -0.421446
     22 H                     0.194292
  ----------------------------------------
  Sum of atomic charges =     0.000000

 -----------------------------------------------------------------
                    Cartesian Multipole Moments
 -----------------------------------------------------------------
    Charge (ESU x 10^10)
                 0.0000
    Dipole Moment (Debye)
         X       1.7204      Y      -0.0410      Z      -1.0317
       Tot       2.0065
    Quadrupole Moments (Debye-Ang)
        XX    -128.6540     XY      -1.5846     YY    -128.2586
        XZ      -4.6157     YZ      -2.5473     ZZ    -133.4235
    Octopole Moments (Debye-Ang^2)
       XXX     211.0906    XXY      -8.3450    XYY      73.3017
       YYY      -4.8090    XXZ     -59.2836    XYZ      -3.2606
       YYZ     -43.5359    XZZ      71.8871    YZZ       5.1857
       ZZZ    -110.6398
    Hexadecapole Moments (Debye-Ang^3)
      XXXX   -4668.7120   XXXY    -134.4697   XXYY    -883.6048
      XYYY    -129.1869   YYYY    -585.0870   XXXZ     627.3152
      XXYZ     -88.5653   XYYZ     231.1826   YYYZ    -299.3771
      XXZZ   -1270.5370   XYZZ     -18.4430   YYZZ    -633.3649
      XZZZ     716.5291   YZZZ    -274.7696   ZZZZ   -3203.6021
 -----------------------------------------------------------------
 Calculating analytic gradient of the SCF energy
 Gradient of SCF Energy
            1           2           3           4           5           6
    1   0.0000418   0.0000527  -0.0000074  -0.0000087   0.0000244   0.0000071
    2  -0.0000080   0.0000262  -0.0000034  -0.0000112   0.0000188   0.0000017
    3  -0.0000092   0.0000353  -0.0000016  -0.0000171   0.0000297  -0.0000114
            7           8           9          10          11          12
    1  -0.0000070   0.0000023  -0.0000277  -0.0000151  -0.0000155  -0.0000366
    2   0.0000042   0.0000195  -0.0000028  -0.0000195   0.0000113   0.0000161
    3   0.0000011   0.0000681   0.0000240  -0.0000557   0.0000164   0.0000129
           13          14          15          16          17          18
    1  -0.0000120   0.0000054   0.0000052  -0.0000095   0.0000160  -0.0000088
    2   0.0000050  -0.0000162  -0.0000051  -0.0000118  -0.0000155  -0.0000080
    3   0.0000111  -0.0000127  -0.0000217   0.0000045  -0.0000200  -0.0000143
           19          20          21          22
    1  -0.0000037  -0.0000193   0.0000056   0.0000109
    2   0.0000026  -0.0000008  -0.0000158   0.0000127
    3  -0.0000098  -0.0000167  -0.0000073  -0.0000055
 Max gradient component =       6.808E-05
 RMS gradient           =       1.981E-05
 Gradient time:  CPU 221.05 s  wall 221.07 s
 Geometry Optimization Parameters
   NAtoms,    NIC,     NZ,  NCons,   NDum,   NFix, NCnnct, MaxDiis
       22     155      22       0       0       0       0       0

 Cartesian Hessian Update
 Hessian updated using BFGS update


** GEOMETRY OPTIMIZATION IN DELOCALIZED INTERNAL COORDINATES **
   Searching for a Minimum

   Optimization Cycle:  10

                       Coordinates (Angstroms)
     ATOM                X               Y               Z
      1  C         0.0058198437    0.0087000668   -0.0014791695
      2  C        -0.0223130666    0.3782612497    1.3499840233
      3  Cl        1.4721308451    0.8190535765    2.1343681916
      4  C        -1.2192388626    0.4012567316    2.0770939826
      5  Cl       -1.2227051349    0.8615006087    3.7522135829
      6  C        -2.4183643183    0.0477688162    1.4442647427
      7  Cl       -3.9088725213    0.0671709449    2.3359228390
      8  C        -2.4150649446   -0.3227764183    0.0930598479
      9  Cl       -3.9006581413   -0.7628283432   -0.6924177042
     10  C        -1.2060767191   -0.3376881170   -0.6141899506
     11  Cl       -1.1962461610   -0.7985492352   -2.2966518889
     12  C         1.2898843205   -0.0214551937   -0.7664680594
     13  C         2.0696312184   -1.1808775248   -0.7836901292
     14  H         1.7417239620   -2.0573323907   -0.2360781578
     15  C         3.2631724633   -1.2136550820   -1.5009119921
     16  H         3.8602925094   -2.1184173991   -1.5081517917
     17  C         3.6867164335   -0.0885090223   -2.2058376797
     18  H         4.6149835003   -0.1142900885   -2.7651636190
     19  C         2.9125911339    1.0703976373   -2.1895941080
     20  H         3.2363741230    1.9490667109   -2.7358919813
     21  C         1.7186007626    1.1051281145   -1.4730719692
     22  H         1.1177610738    2.0075716812   -1.4635678059
   Point Group: c1    Number of degrees of freedom:    60


   Energy is  -2761.501580498

 Hessian updated using BFGS update

 60 Hessian modes will be used to form the next step
  Hessian Eigenvalues:
     0.002337    0.018807    0.019284    0.020026    0.023190    0.023252
     0.023319    0.023697    0.023706    0.023883    0.024086    0.024092
     0.024104    0.024120    0.024127    0.024140    0.024147    0.024185
     0.028912    0.153486    0.159932    0.159996    0.160004    0.160301
     0.217914    0.220012    0.226909    0.235542    0.246456    0.248669
     0.249979    0.250001    0.250009    0.251388    0.263519    0.289433
     0.295993    0.300905    0.301040    0.301098    0.338760    0.351568
     0.356609    0.356661    0.356678    0.356712    0.360491    0.381541
     0.428492    0.429324    0.434536    0.435970    0.467574    0.469115
     0.470400    0.477816    0.478166    0.489165    0.539816    0.542584

 Minimum search - taking simple RFO step
 Searching for Lamda that Minimizes Along All modes
 Value Taken    Lamda =   0.00000000
 Step Taken.  Stepsize is  0.001540

                             Maximum     Tolerance    Cnvgd?
         Gradient           0.000074      0.000300     YES
         Displacement       0.000941      0.001200     YES
         Energy change     -0.000001      0.000001     YES

 Final energy is   -2761.5015804978616     


 ******************************
 **  OPTIMIZATION CONVERGED  **
 ******************************

                       Coordinates (Angstroms)
     ATOM                X               Y               Z
      1  C         0.0058198437    0.0087000668   -0.0014791695
      2  C        -0.0223130666    0.3782612497    1.3499840233
      3  Cl        1.4721308451    0.8190535765    2.1343681916
      4  C        -1.2192388626    0.4012567316    2.0770939826
      5  Cl       -1.2227051349    0.8615006087    3.7522135829
      6  C        -2.4183643183    0.0477688162    1.4442647427
      7  Cl       -3.9088725213    0.0671709449    2.3359228390
      8  C        -2.4150649446   -0.3227764183    0.0930598479
      9  Cl       -3.9006581413   -0.7628283432   -0.6924177042
     10  C        -1.2060767191   -0.3376881170   -0.6141899506
     11  Cl       -1.1962461610   -0.7985492352   -2.2966518889
     12  C         1.2898843205   -0.0214551937   -0.7664680594
     13  C         2.0696312184   -1.1808775248   -0.7836901292
     14  H         1.7417239620   -2.0573323907   -0.2360781578
     15  C         3.2631724633   -1.2136550820   -1.5009119921
     16  H         3.8602925094   -2.1184173991   -1.5081517917
     17  C         3.6867164335   -0.0885090223   -2.2058376797
     18  H         4.6149835003   -0.1142900885   -2.7651636190
     19  C         2.9125911339    1.0703976373   -2.1895941080
     20  H         3.2363741230    1.9490667109   -2.7358919813
     21  C         1.7186007626    1.1051281145   -1.4730719692
     22  H         1.1177610738    2.0075716812   -1.4635678059

Z-matrix Print:
$molecule
0 1
Cl
C  1 1.744468
C  2 1.400742 1 119.646047
C  3 1.401096 2 119.457627 1 179.988353 0
C  4 1.401188 3 120.017169 2 0.084880 0
C  5 1.400660 4 119.519264 3 -0.121833 0
C  6 1.401364 5 121.474518 4 0.002918 0
C  7 1.494971 6 121.067640 5 -179.588077 0
C  8 1.397239 7 120.401645 6 -91.557749 0
H  9 1.084206 8 119.778597 7 0.205893 0
C  9 1.392919 8 120.201907 7 -179.697277 0
H  11 1.084129 9 119.670194 8 179.918103 0
C  11 1.393771 9 120.186964 8 -0.001444 0
H  13 1.084062 11 120.091611 9 179.911843 0
C  13 1.393651 11 119.775361 9 -0.077150 0
H  15 1.084066 13 120.200528 11 -179.950603 0
C  15 1.392847 13 120.124635 11 0.069327 0
H  17 1.084239 15 120.013684 13 179.986802 0
Cl 4 1.736964 3 120.002533 2 -179.840117 0
Cl 3 1.737126 2 120.472634 1 0.136179 0
Cl 5 1.737200 4 120.041514 3 179.971748 0
Cl 6 1.744396 5 119.638229 4 179.948205 0
$end


 --------------------------------------------------------------

                    Orbital Energies (a.u.)
 --------------------------------------------------------------

 Alpha MOs
 -- Occupied --
********-101.5792-101.5791-101.5755-101.5754 -10.2832 -10.2803 -10.2802
-10.2777 -10.2777 -10.2370 -10.2087 -10.1932 -10.1931 -10.1911 -10.1908
-10.1903  -9.4951  -9.4939  -9.4938  -9.4903  -9.4902  -7.2602  -7.2590
 -7.2587  -7.2552  -7.2550  -7.2500  -7.2489  -7.2488  -7.2486  -7.2478
 -7.2478  -7.2452  -7.2451  -7.2442  -7.2442  -0.9677  -0.9224  -0.9139
 -0.8780  -0.8769  -0.8651  -0.8369  -0.7928  -0.7657  -0.7431  -0.7413
 -0.6557  -0.6294  -0.6260  -0.6057  -0.5576  -0.5471  -0.5218  -0.4909
 -0.4824  -0.4772  -0.4705  -0.4608  -0.4557  -0.4404  -0.4335  -0.4321
 -0.4092  -0.3927  -0.3851  -0.3727  -0.3657  -0.3609  -0.3580  -0.3535
 -0.3534  -0.3411  -0.3303  -0.3248  -0.3134  -0.2727  -0.2725  -0.2689
 -0.2651
 -- Virtual --
 -0.0597  -0.0596  -0.0567  -0.0344  -0.0283  -0.0121  -0.0068   0.0014
  0.0058   0.0077   0.0243   0.0254   0.0289   0.0290   0.0312   0.0413
  0.0479   0.0606   0.0614   0.0672   0.0684   0.0731   0.0802   0.0822
  0.0853   0.0855   0.0890   0.0932   0.0947   0.1005   0.1007   0.1039
  0.1114   0.1140   0.1163   0.1210   0.1233   0.1259   0.1265   0.1303
  0.1337   0.1347   0.1356   0.1471   0.1508   0.1564   0.1578   0.1635
  0.1648   0.1652   0.1669   0.1727   0.1798   0.1882   0.1921   0.1945
  0.1969   0.1975   0.2003   0.2015   0.2093   0.2205   0.2221   0.2288
  0.2330   0.2334   0.2421   0.2444   0.2474   0.2477   0.2533   0.2558
  0.2692   0.2699   0.2758   0.2761   0.2764   0.2768   0.2824   0.2851
  0.2937   0.2972   0.2998   0.3009   0.3033   0.3104   0.3128   0.3270
  0.3339   0.3578   0.3603   0.3632   0.3891   0.3905   0.4192   0.4317
  0.4336   0.4350   0.4500   0.4502   0.4580   0.4632   0.4750   0.4777
  0.4871   0.4885   0.4892   0.4972   0.5136   0.5152   0.5227   0.5333
  0.5422   0.5516   0.5611   0.5645   0.5664   0.5732   0.5799   0.5815
  0.5959   0.5974   0.6062   0.6117   0.6135   0.6140   0.6212   0.6291
  0.6466   0.6519   0.6608   0.6697   0.6750   0.6925   0.7033   0.7088
  0.7169   0.7217   0.7277   0.7513   0.7546   0.7840   0.7948   0.7955
  0.8087   0.8175   0.8263   0.8348   0.8377   0.8397   0.8414   0.8427
  0.8438   0.8464   0.8503   0.8559   0.8572   0.8644   0.8707   0.8756
  0.8804   0.8844   0.8903   0.8988   0.9062   0.9076   0.9192   0.9307
  0.9400   0.9413   0.9467   0.9477   0.9581   0.9769   0.9857   0.9952
  0.9974   1.0052   1.0187   1.0328   1.0381   1.0456   1.0581   1.0688
  1.0735   1.0960   1.1026   1.1247   1.1286   1.1725   1.1765   1.1902
  1.2093   1.2546   1.2576   1.2784   1.2810   1.2886   1.2893   1.2984
  1.3004   1.3059   1.3418   1.3910   1.3920   1.3937   1.4232   1.4708
  1.5059   1.5072   1.5164   1.5199   1.5560   1.5696   1.5726   1.5930
  1.6412   1.6455   1.6489   1.6626   1.6815   1.6903   1.6920   1.7325
  1.7434   1.7515   1.7633   1.7990   1.8107   1.8155   1.8196   1.8216
  1.8395   1.8508   1.8797   1.9004   1.9348   1.9396   1.9426   1.9463
  1.9730   1.9816   2.0192   2.0289   2.0684   2.0989   2.1135   2.1223
  2.1242   2.2171   2.2259   2.2342   2.2349   2.2472   2.2725   2.2748
  2.2835   2.3135   2.3377   2.3501   2.3638   2.3730   2.4074   2.4087
  2.4148   2.4273   2.4384   2.4444   2.4576   2.4592   2.4803   2.5022
  2.5254   2.5665   2.5850   2.6059   2.6290   2.6395   2.6573   2.6605
  2.6655   2.7045   2.7147   2.7229   2.7362   2.7472   2.7552   2.7854
  2.7921   2.8356   2.8378   2.8424   2.8551   2.8885   2.9113   2.9360
  2.9711   3.0130   3.0592   3.0705   3.1075   3.1196   3.1269   3.1464
  3.1630   3.2095   3.2369   3.2751   3.3335   3.3755   3.4821   3.5049
  3.5079   3.5534   3.6291   3.6624   3.7617   3.8857   3.9122   3.9860
  4.0324   4.1449   4.1472   4.3257   4.8047   4.8366   9.7311   9.7851
  9.8097   9.8166   9.8425  23.2911  23.6507  23.7712  23.8147  23.9182
 23.9229  23.9603  23.9647  24.0138  24.0852  24.1066  24.1883  25.7685
 25.7917  25.8575  25.8753  25.9512  26.0880  26.0962  26.1897  26.2797
 26.3428  26.4376  26.5380  26.7459  26.7569  27.0908 215.7202 215.7799
215.8088 215.8170 215.8495
 --------------------------------------------------------------

          Ground-State Mulliken Net Atomic Charges

     Atom                 Charge (a.u.)
  ----------------------------------------
      1 C                    -0.815924
      2 C                    -0.866713
      3 Cl                    0.613235
      4 C                     0.003063
      5 Cl                    0.620813
      6 C                    -0.461234
      7 Cl                    0.677726
      8 C                    -0.021265
      9 Cl                    0.621431
     10 C                    -0.868747
     11 Cl                    0.615073
     12 C                     1.090273
     13 C                    -0.440440
     14 H                     0.193585
     15 C                    -0.592230
     16 H                     0.173037
     17 C                    -0.059373
     18 H                     0.164012
     19 C                    -0.592483
     20 H                     0.173316
     21 C                    -0.421446
     22 H                     0.194292
  ----------------------------------------
  Sum of atomic charges =     0.000000

 -----------------------------------------------------------------
                    Cartesian Multipole Moments
 -----------------------------------------------------------------
    Charge (ESU x 10^10)
                 0.0000
    Dipole Moment (Debye)
         X       1.7204      Y      -0.0410      Z      -1.0317
       Tot       2.0065
    Quadrupole Moments (Debye-Ang)
        XX    -128.6540     XY      -1.5846     YY    -128.2586
        XZ      -4.6157     YZ      -2.5473     ZZ    -133.4235
    Octopole Moments (Debye-Ang^2)
       XXX     211.0906    XXY      -8.3450    XYY      73.3017
       YYY      -4.8090    XXZ     -59.2836    XYZ      -3.2606
       YYZ     -43.5359    XZZ      71.8871    YZZ       5.1857
       ZZZ    -110.6398
    Hexadecapole Moments (Debye-Ang^3)
      XXXX   -4668.7120   XXXY    -134.4697   XXYY    -883.6048
      XYYY    -129.1869   YYYY    -585.0870   XXXZ     627.3152
      XXYZ     -88.5653   XYYZ     231.1826   YYYZ    -299.3771
      XXZZ   -1270.5370   XYZZ     -18.4430   YYZZ    -633.3649
      XZZZ     716.5291   YZZZ    -274.7696   ZZZZ   -3203.6021
 -----------------------------------------------------------------
Archival summary:
1\1\november\OPT\ProcedureUnspecified\BasisUnspecified\l5125\taweetha\ThuJan908:25:232020ThuJan908:25:232020\0\\#,OPT,ProcedureUnspecified,BasisUnspecified,\\0,1\Cl\C,1,1.74447\C,2,1.40074,1,119.646\C,3,1.4011,2,119.458,1,179.988,0\C,4,1.40119,3,120.017,2,0.0848801,0\C,5,1.40066,4,119.519,3,-0.121833,0\C,6,1.40136,5,121.475,4,0.00291819,0\C,7,1.49497,6,121.068,5,-179.588,0\C,8,1.39724,7,120.402,6,-91.5577,0\H,9,1.08421,8,119.779,7,0.205893,0\C,9,1.39292,8,120.202,7,-179.697,0\H,11,1.08413,9,119.67,8,179.918,0\C,11,1.39377,9,120.187,8,-0.00144361,0\H,13,1.08406,11,120.092,9,179.912,0\C,13,1.39365,11,119.775,9,-0.0771503,0\H,15,1.08407,13,120.201,11,-179.951,0\C,15,1.39285,13,120.125,11,0.0693266,0\H,17,1.08424,15,120.014,13,179.987,0\Cl,4,1.73696,3,120.003,2,-179.84,0\Cl,3,1.73713,2,120.473,1,0.136179,0\Cl,5,1.7372,4,120.042,3,179.972,0\Cl,6,1.7444,5,119.638,4,179.948,0\\\@

 Total job time:  8506.59s(wall), 8503.03s(cpu) 
 Thu Jan  9 08:25:23 2020

        *************************************************************
        *                                                           *
        *  Thank you very much for using Q-Chem.  Have a nice day.  *
        *                                                           *
        *************************************************************


 
User input: 2 of 2 
 
                  Welcome to Q-Chem
     A Quantum Leap Into The Future Of Chemistry


 Q-Chem 5.2 (devel), Q-Chem, Inc., Pleasanton, CA (2019)

 Yihan Shao,  Zhengting Gan,  E. Epifanovsky,  A. T. B. Gilbert,  M. Wormit,  
 J. Kussmann,  A. W. Lange,  A. Behn,  Jia Deng,  Xintian Feng,  D. Ghosh,  
 M. Goldey,  P. R. Horn,  L. D. Jacobson,  I. Kaliman,  T. Kus,  A. Landau,  
 Jie Liu,  E. I. Proynov,  R. M. Richard,  R. P. Steele,  E. J. Sundstrom,  
 H. L. Woodcock III,  P. M. Zimmerman,  D. Zuev,  B. Albrecht,  E. Alguire,  
 S. A. Baeppler,  D. Barton,  Z. Benda,  Y. A. Bernard,  E. J. Berquist,  
 K. B. Bravaya,  H. Burton,  D. Casanova,  Chun-Min Chang,  Yunqing Chen,  
 A. Chien,  K. D. Closser,  M. P. Coons,  S. Coriani,  S. Dasgupta,  
 A. L. Dempwolff,  M. Diedenhofen,  Hainam Do,  R. G. Edgar,  Po-Tung Fang,  
 S. Faraji,  S. Fatehi,  Qingguo Feng,  K. D. Fenk,  J. Fosso-Tande,  
 J. Gayvert,  Qinghui Ge,  A. Ghysels,  G. Gidofalvi,  J. Gomes,  
 J. Gonthier,  A. Gunina,  D. Hait,  M. W. D. Hanson-Heine,  
 P. H. P. Harbach,  A. W. Hauser,  M. F. Herbst,  J. E. Herr,  
 E. G. Hohenstein,  Z. C. Holden,  Kerwin Hui,  B. C. Huynh,  T.-C. Jagau,  
 Hyunjun Ji,  B. Kaduk,  K. Khistyaev,  Jaehoon Kim,  P. Klunzinger,  K. Koh,  
 D. Kosenkov,  L. Koulias,  T. Kowalczyk,  C. M. Krauter,  A. Kunitsa,  
 Ka Un Lao,  A. Laurent,  K. V. Lawler,  Joonho Lee,  D. Lefrancois,  
 S. Lehtola,  D. S. Levine,  Yi-Pei Li,  You-Sheng Lin,  Fenglai Liu,  
 E. Livshits,  A. Luenser,  P. Manohar,  E. Mansoor,  S. F. Manzer,  
 Shan-Ping Mao,  Yuezhi Mao,  N. Mardirossian,  A. V. Marenich,  
 T. Markovich,  L. A. Martinez-Martinez,  S. A. Maurer,  N. J. Mayhall,  
 S. C. McKenzie,  J.-M. Mewes,  P. Morgante,  A. F. Morrison,  
 J. W. Mullinax,  K. Nanda,  T. S. Nguyen-Beck,  R. Olivares-Amaya,  
 J. A. Parkhill,  Zheng Pei,  T. M. Perrine,  F. Plasser,  P. Pokhilko,  
 S. Prager,  A. Prociuk,  E. Ramos,  D. R. Rehn,  F. Rob,  M. Scheurer,  
 M. Schneider,  N. Sergueev,  S. M. Sharada,  S. Sharma,  D. W. Small,  
 T. Stauch,  T. Stein,  Yu-Chuan Su,  A. J. W. Thom,  A. Tkatchenko,  
 T. Tsuchimochi,  N. M. Tubman,  L. Vogt,  M. L. Vidal,  O. Vydrov,  
 M. A. Watson,  J. Wenzel,  M. de Wergifosse,  T. A. Wesolowski,  A. White,  
 J. Witte,  A. Yamada,  Jun Yang,  K. Yao,  S. Yeganeh,  S. R. Yost,  
 Zhi-Qiang You,  A. Zech,  Igor Ying Zhang,  Xing Zhang,  Yan Zhao,  
 Ying Zhu,  B. R. Brooks,  G. K. L. Chan,  C. J. Cramer,  M. S. Gordon,  
 W. J. Hehre,  A. Klamt,  M. W. Schmidt,  C. D. Sherrill,  D. G. Truhlar,  
 A. Aspuru-Guzik,  R. Baer,  A. T. Bell,  N. A. Besley,  Jeng-Da Chai,  
 A. E. DePrince, III,  R. A. DiStasio Jr.,  A. Dreuw,  B. D. Dunietz,  
 T. R. Furlani,  Chao-Ping Hsu,  Yousung Jung,  Jing Kong,  D. S. Lambrecht,  
 WanZhen Liang,  C. Ochsenfeld,  V. A. Rassolov,  L. V. Slipchenko,  
 J. E. Subotnik,  T. Van Voorhis,  J. M. Herbert,  A. I. Krylov,  
 P. M. W. Gill,  M. Head-Gordon

 Contributors to earlier versions of Q-Chem not listed above: 
 R. D. Adamson,  B. Austin,  J. Baker,  G. J. O. Beran,  K. Brandhorst,  
 S. T. Brown,  E. F. C. Byrd,  A. K. Chakraborty,  C.-L. Cheng,  
 Siu Hung Chien,  D. M. Chipman,  D. L. Crittenden,  H. Dachsel,  
 R. J. Doerksen,  A. D. Dutoi,  L. Fusti-Molnar,  W. A. Goddard III,  
 A. Golubeva-Zadorozhnaya,  S. R. Gwaltney,  G. Hawkins,  A. Heyden,  
 S. Hirata,  G. Kedziora,  F. J. Keil,  C. Kelley,  Jihan Kim,  R. A. King,  
 R. Z. Khaliullin,  P. P. Korambath,  W. Kurlancheek,  A. M. Lee,  M. S. Lee,  
 S. V. Levchenko,  Ching Yeh Lin,  D. Liotard,  R. C. Lochan,  I. Lotan,  
 P. E. Maslen,  N. Nair,  D. P. O'Neill,  D. Neuhauser,  E. Neuscamman,  
 C. M. Oana,  R. Olson,  B. Peters,  R. Peverati,  P. A. Pieniazek,  
 Y. M. Rhee,  J. Ritchie,  M. A. Rohrdanz,  E. Rosta,  N. J. Russ,  
 H. F. Schaefer III,  N. E. Schultz,  N. Shenvi,  A. C. Simmonett,  A. Sodt,  
 D. Stuck,  K. S. Thanthiriwatte,  V. Vanovschi,  Tao Wang,  A. Warshel,  
 C. F. Williams,  Q. Wu,  X. Xu,  W. Zhang

 Please cite Q-Chem as follows:
 Y. Shao et al., Mol. Phys. 113, 184-215 (2015)
 DOI: 10.1080/00268976.2014.952696

 Q-Chem 5.2.1 for Intel X86 EM64T Linux

 Parts of Q-Chem use Armadillo 8.300.2 (Tropical Shenanigans).
 http://arma.sourceforge.net/

 Q-Chem begins on Thu Jan  9 08:25:23 2020  

Host: 
0

     Scratch files written to /scratch/taweetham/qchem8808//
NAlpha2: 162
NElect   162
Mult     1
The previous job contains 0 fragments, simply inherited here

 Q-Chem warning in module libgen/rem_setup.C, line 2168:

 Setting Thresh to 1e-14


Checking the input file for inconsistencies... 	...done.

--------------------------------------------------------------
User input:
--------------------------------------------------------------

$MOLECULE
READ
$END

$REM
   JOB_TYPE 	FREQUENCY
   BASIS 	6-311++G**
   METHOD	B3LYP
   SCF_GUESS_ALWAYS     TRUE
   S2THRESH     15
   THRESH       15
   MEM_TOTAL    10000
$END

--------------------------------------------------------------
 ----------------------------------------------------------------
             Standard Nuclear Orientation (Angstroms)
    I     Atom           X                Y                Z
 ----------------------------------------------------------------
    1      C       0.6408661826     0.0044748474    -0.0069390070
    2      C      -0.0843880679     1.2035670110    -0.0089252384
    3      Cl      0.7863689104     2.7150657064    -0.0174682306
    4      C      -1.4850234968     1.2110926214    -0.0053465783
    5      Cl     -2.3570722117     2.7135549718    -0.0055497714
    6      C      -2.1819403190    -0.0044739884     0.0004129052
    7      Cl     -3.9188717251    -0.0091041658     0.0100647688
    8      C      -1.4780984615    -1.2159506794    -0.0000241924
    9      Cl     -2.3407160027    -2.7237377544     0.0087474432
   10      C      -0.0774677026    -1.1988882516    -0.0044419586
   11      Cl      0.8038239955    -2.7043757678    -0.0046977641
   12      C       2.1358255574     0.0070711950    -0.0015865586
   13      C       2.8333889578     0.0359480228     1.2088403899
   14      H       2.2858064101     0.0610671882     2.1443068794
   15      C       4.2262076083     0.0319227029     1.2167318901
   16      H       4.7576262433     0.0538908082     2.1613541698
   17      C       4.9323820178    -0.0006151698     0.0156813643
   18      H       6.0164179542    -0.0050663166     0.0216974243
   19      C       4.2401514759    -0.0276584767    -1.1937333765
   20      H       4.7834833878    -0.0530921884    -2.1315391620
   21      C       2.8472736535    -0.0238486532    -1.2037356313
   22      H       2.3115411433    -0.0464974145    -2.1460629434
 ----------------------------------------------------------------
 Molecular Point Group                 C1    NOp =  1
 Largest Abelian Subgroup              C1    NOp =  1
 Nuclear Repulsion Energy =        1782.08563472 hartrees
 There are       81 alpha and       81 beta electrons
 Requested basis set is 6-311++G(d,p)
 There are 162 shells and 449 basis functions

 Total QAlloc Memory Limit  10000 MB
 Mega-Array Size       188 MB
 MEM_STATIC part       192 MB
 A cutoff of  1.0D-15 yielded  10201 shell pairs
 There are     84940 function pairs (     91295 Cartesian)
 Smallest overlap matrix eigenvalue = 1.21E-07
 Linear dependence detected in AO basis
 Number of orthogonalized atomic orbitals = 444
 Maximum deviation from orthogonality = 3.101E-10
 Guess from superposition of atomic densities
 Warning:  Energy on first SCF cycle will be non-variational
 SAD guess density has 162.000000 electrons

 -----------------------------------------------------------------------
  General SCF calculation program by
  Eric Jon Sundstrom, Paul Horn, Yuezhi Mao, Dmitri Zuev, Alec White,
  David Stuck, Shaama M.S., Shane Yost, Joonho Lee, David Small,
  Daniel Levine, Susi Lehtola, Hugh Burton, Evgeny Epifanovsky,
  Bang C. Huynh
 -----------------------------------------------------------------------
 Exchange:     0.2000 Hartree-Fock + 0.0800 Slater + 0.7200 B88
 Correlation:  0.1900 VWN1RPA + 0.8100 LYP
 Using SG-1 standard quadrature grid
 A restricted SCF calculation will be
 performed using DIIS
 SCF converges when DIIS error is below 1.0e-08
 ---------------------------------------
  Cycle       Energy         DIIS error
 ---------------------------------------
    1   -2765.5089695449      2.92e-02  
    2   -2761.3668148230      2.23e-03  
    3   -2761.3224898049      2.55e-03  
    4   -2761.4961997464      4.53e-04  
    5   -2761.4988447663      3.29e-04  
    6   -2761.5015998267      6.91e-05  
    7   -2761.5017068740      2.20e-05  
    8   -2761.5017185180      5.87e-06  
    9   -2761.5017193360      1.69e-06  
   10   -2761.5017193961      4.77e-07  
   11   -2761.5017194013      1.37e-07  
   12   -2761.5017194017      6.57e-08  
   13   -2761.5017194017      1.59e-08  
   14   -2761.5017194017      4.02e-09  Convergence criterion met
 ---------------------------------------
 SCF time:   CPU 620.51s  wall 620.00s 
 SCF   energy in the final basis set =    -2761.5017194017
 Total energy in the final basis set =    -2761.5017194017

 --------------------------------------------------------------

                    Orbital Energies (a.u.)
 --------------------------------------------------------------

 Alpha MOs
 -- Occupied --
********-101.5792-101.5792-101.5756-101.5755 -10.2832 -10.2803 -10.2803
-10.2777 -10.2777 -10.2370 -10.2087 -10.1931 -10.1931 -10.1910 -10.1907
-10.1902  -9.4950  -9.4939  -9.4938  -9.4903  -9.4903  -7.2599  -7.2589
 -7.2589  -7.2553  -7.2552  -7.2499  -7.2491  -7.2488  -7.2487  -7.2478
 -7.2477  -7.2453  -7.2452  -7.2443  -7.2442  -0.9677  -0.9225  -0.9139
 -0.8780  -0.8770  -0.8652  -0.8369  -0.7928  -0.7657  -0.7431  -0.7413
 -0.6557  -0.6294  -0.6259  -0.6056  -0.5577  -0.5471  -0.5218  -0.4909
 -0.4824  -0.4772  -0.4705  -0.4608  -0.4556  -0.4403  -0.4335  -0.4321
 -0.4092  -0.3927  -0.3850  -0.3727  -0.3657  -0.3609  -0.3580  -0.3535
 -0.3534  -0.3412  -0.3303  -0.3248  -0.3134  -0.2726  -0.2725  -0.2689
 -0.2651
 -- Virtual --
 -0.0597  -0.0596  -0.0567  -0.0343  -0.0283  -0.0120  -0.0068   0.0015
  0.0059   0.0077   0.0243   0.0254   0.0290   0.0291   0.0313   0.0416
  0.0481   0.0606   0.0614   0.0675   0.0686   0.0732   0.0803   0.0821
  0.0856   0.0857   0.0889   0.0931   0.0950   0.1005   0.1009   0.1039
  0.1115   0.1141   0.1163   0.1210   0.1231   0.1262   0.1267   0.1306
  0.1337   0.1347   0.1365   0.1471   0.1513   0.1568   0.1577   0.1635
  0.1652   0.1658   0.1676   0.1727   0.1799   0.1883   0.1922   0.1948
  0.1971   0.1975   0.2004   0.2016   0.2093   0.2200   0.2224   0.2289
  0.2332   0.2339   0.2422   0.2445   0.2473   0.2476   0.2535   0.2562
  0.2692   0.2696   0.2757   0.2762   0.2767   0.2767   0.2825   0.2847
  0.2936   0.2972   0.3000   0.3009   0.3033   0.3106   0.3133   0.3271
  0.3340   0.3578   0.3603   0.3632   0.3892   0.3905   0.4195   0.4314
  0.4334   0.4350   0.4503   0.4505   0.4580   0.4634   0.4748   0.4777
  0.4871   0.4885   0.4886   0.4969   0.5140   0.5158   0.5226   0.5333
  0.5423   0.5517   0.5614   0.5645   0.5665   0.5732   0.5799   0.5816
  0.5965   0.5976   0.6061   0.6116   0.6133   0.6140   0.6209   0.6293
  0.6467   0.6518   0.6609   0.6697   0.6751   0.6925   0.7037   0.7089
  0.7168   0.7217   0.7276   0.7514   0.7544   0.7840   0.7948   0.7954
  0.8087   0.8174   0.8264   0.8348   0.8377   0.8399   0.8414   0.8432
  0.8438   0.8465   0.8505   0.8559   0.8573   0.8644   0.8706   0.8756
  0.8804   0.8844   0.8903   0.8987   0.9063   0.9076   0.9192   0.9307
  0.9400   0.9413   0.9468   0.9477   0.9580   0.9768   0.9856   0.9953
  0.9973   1.0052   1.0187   1.0329   1.0383   1.0457   1.0581   1.0689
  1.0735   1.0958   1.1026   1.1247   1.1286   1.1725   1.1768   1.1901
  1.2094   1.2544   1.2576   1.2784   1.2813   1.2886   1.2890   1.2985
  1.3004   1.3059   1.3419   1.3910   1.3918   1.3937   1.4230   1.4709
  1.5060   1.5072   1.5164   1.5200   1.5560   1.5695   1.5726   1.5930
  1.6412   1.6455   1.6489   1.6626   1.6816   1.6903   1.6920   1.7326
  1.7433   1.7514   1.7633   1.7990   1.8107   1.8155   1.8196   1.8216
  1.8396   1.8508   1.8797   1.9004   1.9347   1.9397   1.9426   1.9464
  1.9730   1.9816   2.0192   2.0289   2.0684   2.0989   2.1135   2.1223
  2.1242   2.2171   2.2259   2.2341   2.2348   2.2472   2.2725   2.2746
  2.2834   2.3134   2.3377   2.3502   2.3639   2.3731   2.4074   2.4088
  2.4148   2.4267   2.4385   2.4444   2.4576   2.4592   2.4804   2.5022
  2.5254   2.5665   2.5850   2.6059   2.6290   2.6396   2.6573   2.6604
  2.6654   2.7045   2.7148   2.7230   2.7362   2.7472   2.7552   2.7853
  2.7922   2.8356   2.8378   2.8423   2.8551   2.8885   2.9113   2.9359
  2.9712   3.0129   3.0591   3.0705   3.1075   3.1195   3.1269   3.1463
  3.1631   3.2094   3.2369   3.2751   3.3335   3.3755   3.4821   3.5048
  3.5078   3.5534   3.6290   3.6624   3.7617   3.8857   3.9122   3.9860
  4.0324   4.1449   4.1472   4.3256   4.8047   4.8366   9.7312   9.7850
  9.8098   9.8164   9.8424  23.2911  23.6507  23.7712  23.8147  23.9183
 23.9229  23.9603  23.9647  24.0138  24.0852  24.1067  24.1883  25.7686
 25.7914  25.8575  25.8749  25.9510  26.0880  26.0960  26.1895  26.2795
 26.3424  26.4376  26.5376  26.7458  26.7567  27.0907 215.7203 215.7799
215.8088 215.8169 215.8494
 --------------------------------------------------------------

          Ground-State Mulliken Net Atomic Charges

     Atom                 Charge (a.u.)
  ----------------------------------------
      1 C                    -0.812301
      2 C                    -0.854067
      3 Cl                    0.607964
      4 C                     0.002802
      5 Cl                    0.620901
      6 C                    -0.471614
      7 Cl                    0.677754
      8 C                    -0.020020
      9 Cl                    0.620987
     10 C                    -0.858779
     11 Cl                    0.610457
     12 C                     1.103082
     13 C                    -0.445744
     14 H                     0.193976
     15 C                    -0.597397
     16 H                     0.172959
     17 C                    -0.056444
     18 H                     0.164035
     19 C                    -0.597534
     20 H                     0.173090
     21 C                    -0.428264
     22 H                     0.194155
  ----------------------------------------
  Sum of atomic charges =     0.000000

 -----------------------------------------------------------------
                    Cartesian Multipole Moments
 -----------------------------------------------------------------
    Charge (ESU x 10^10)
                -0.0000
    Dipole Moment (Debye)
         X       2.0034      Y      -0.0031      Z       0.0060
       Tot       2.0034
    Quadrupole Moments (Debye-Ang)
        XX    -123.2963     XY      -0.0231     YY    -137.2331
        XZ       0.0047     YZ       0.2142     ZZ    -127.2587
    Octopole Moments (Debye-Ang^2)
       XXX      26.9415    XXY      -0.2552    XYY     -23.9954
       YYY      -0.0875    XXZ       0.1109    XYZ       0.7901
       YYZ      -0.0177    XZZ       6.9545    YZZ       0.0056
       ZZZ       0.0865
    Hexadecapole Moments (Debye-Ang^3)
      XXXX   -5013.3685   XXXY      -1.5368   XXYY   -1368.5342
      XYYY      -0.1651   YYYY   -2487.1400   XXXZ      -0.3814
      XXYZ       2.9943   XYYZ      -0.4525   YYYZ      -1.0116
      XXZZ    -924.0881   XYZZ      -0.0185   YYZZ    -513.3577
      XZZZ       0.0476   YZZZ       1.1538   ZZZZ    -380.6087
 -----------------------------------------------------------------
 Calculating MO derivatives via CPSCF
    1     0    69    0.0192224  
    2     0    69    0.0053824  
    3     0    69    0.0006586  
    4     4    65    0.0000534  
    5    61     8    0.0000034  
    6    69     0    0.0000002  Converged
 Time for AOints: 1096.6 s (CPU) 1096.7 s (wall)
 ------------------------------------------------------------------------------
                     AOints        : Timing summary (seconds)
 ------------------------------------------------------------------------------
     job step          cpu (% of tot)      sys (% of tot)     wall (% of tot)
 ------------------------------------------------------------------------------
  AOints            0.1097E+04 ( 9.8)   0.8000E-05 ( 2.6)   0.1097E+04 ( 9.8)
 ------------------------------------------------------------------------------
   Grand Totals     0.1123E+05          0.3080E-03          0.1123E+05
 ------------------------------------------------------------------------------
 Polarizability Matrix (a.u.)
            1           2           3
    1-269.5479311   0.1025678   0.1617823
    2   0.1025678-206.4861275  -0.5001601
    3   0.1617823  -0.5001601-135.7880411
 Calculating analytic Hessian of the SCF energy

 Direct stationary perturbation theory relativistic correction:

 rels  =       3.985545478416
 relv  =     -15.372663239258
 rel2e =       4.238316531888
 E_rel =      -7.148801228954

 Hessian of the SCF Energy
            1           2           3           4           5           6
    1   0.6305598  -0.0003496   0.0004050  -0.1652569   0.1148869  -0.0002845
    2  -0.0003496   0.6115399   0.0000087   0.0567022  -0.2331209   0.0003957
    3   0.0004050   0.0000087   0.1691745  -0.0002027   0.0002190  -0.0584390
    4  -0.1652569   0.0567022  -0.0002027   0.5875902  -0.0456918  -0.0008500
    5   0.1148869  -0.2331209   0.0002190  -0.0456918   0.5249404  -0.0011883
    6  -0.0002845   0.0003957  -0.0584390  -0.0008500  -0.0011883   0.1097143
    7   0.0046274  -0.0001585   0.0000068  -0.0702069  -0.0515434   0.0003091
    8  -0.0190219  -0.0411713   0.0002259  -0.0550639  -0.1300457   0.0005280
    9   0.0000731   0.0000976   0.0043836   0.0003074   0.0005485  -0.0225568
   10  -0.0236482   0.0751691  -0.0000754  -0.2952814  -0.0299818   0.0005903
   11   0.0245512   0.0308449  -0.0000082   0.0323319  -0.0953538  -0.0000349
   12   0.0000137  -0.0002058   0.0034281   0.0006067   0.0001329  -0.0529934
   13  -0.0032779  -0.0042957   0.0000255  -0.0200584   0.0330582  -0.0000004
   14  -0.0000953   0.0029187   0.0000011   0.0121010  -0.0179555   0.0000138
   15   0.0000228  -0.0000129   0.0036957  -0.0000088  -0.0000306   0.0028678
   16   0.0007849   0.0001883   0.0000110  -0.0267552  -0.0230417   0.0001709
   17   0.0001885  -0.0659558   0.0001242  -0.0806172   0.0319491   0.0001704
   18  -0.0000234   0.0001445   0.0024779   0.0002542   0.0000313   0.0031566
   19  -0.0014436  -0.0000062   0.0000279   0.0037300  -0.0024471   0.0000188
   20  -0.0000043   0.0003798  -0.0000035   0.0008486  -0.0032710   0.0000246
   21  -0.0000003   0.0000120  -0.0011823  -0.0000010   0.0000199   0.0036252
   22  -0.0230304  -0.0754350   0.0002601  -0.0540461   0.0294948   0.0000838
   23  -0.0248208   0.0302354  -0.0000713   0.0295054  -0.0168141  -0.0000342
   24   0.0001366   0.0000390   0.0034235   0.0000629  -0.0000216   0.0010438
   25  -0.0032862   0.0042590   0.0000058   0.0004056  -0.0000471  -0.0000159
   26   0.0000719   0.0029446   0.0000080   0.0001943  -0.0000818  -0.0000205
   27   0.0000095   0.0000042   0.0036970   0.0000208  -0.0000177  -0.0009533
   28  -0.1641798  -0.0562201   0.0001718   0.0638484  -0.0278888  -0.0001215
   29  -0.1143760  -0.2338824   0.0002727   0.0286710  -0.0630085   0.0000680
   30   0.0005061   0.0001893  -0.0585086  -0.0002591   0.0002660   0.0070435
   31   0.0044830   0.0004532  -0.0000396  -0.0009225  -0.0019789   0.0000350
   32   0.0192626  -0.0411474   0.0000258  -0.0051243   0.0014358   0.0000141
   33  -0.0000384   0.0001010   0.0044074   0.0000295  -0.0000055   0.0035521
   34  -0.2107766  -0.0003527  -0.0002317  -0.0205517   0.0131213   0.0001109
   35  -0.0002727  -0.0753165  -0.0006608   0.0269690   0.0033108   0.0000769
   36  -0.0004600  -0.0005270  -0.0796202   0.0000073   0.0000691   0.0043305
   37  -0.0256767  -0.0007166  -0.0276268  -0.0004587  -0.0033119  -0.0008738
   38  -0.0003834   0.0034829   0.0000593   0.0000573  -0.0015174  -0.0009951
   39  -0.0065207   0.0000728   0.0052156   0.0023059  -0.0006017  -0.0004924
   40   0.0009925  -0.0000508  -0.0004134   0.0002482   0.0003407  -0.0000100
   41   0.0000842  -0.0036955   0.0001092   0.0006092   0.0006009   0.0000802
   42   0.0013989   0.0000923   0.0007832  -0.0004444   0.0000936   0.0001071
   43   0.0018034  -0.0000566  -0.0031666  -0.0006156  -0.0004137   0.0004676
   44  -0.0001016   0.0070218  -0.0002464  -0.0011454  -0.0003695  -0.0001143
   45  -0.0026332  -0.0002759  -0.0039827  -0.0002660  -0.0006342   0.0000096
   46  -0.0002535  -0.0000342  -0.0012317  -0.0002301  -0.0003055   0.0000189
   47   0.0000144   0.0001728   0.0000067  -0.0000612   0.0001569   0.0000591
   48   0.0001987  -0.0000020   0.0000853  -0.0000202  -0.0000687  -0.0000284
   49   0.0007689  -0.0000003   0.0000159  -0.0002195  -0.0004508  -0.0000205
   50   0.0000089  -0.0011128  -0.0000304   0.0002633   0.0000313   0.0000135
   51   0.0000217  -0.0000139  -0.0018199  -0.0000373  -0.0000085   0.0004419
   52   0.0000347  -0.0000050  -0.0000006  -0.0000059  -0.0000665   0.0000013
   53   0.0000021  -0.0010653   0.0000335   0.0001550   0.0000832   0.0000010
   54   0.0000002   0.0000318   0.0001650  -0.0000057  -0.0000047   0.0000018
   55   0.0017452   0.0001025   0.0032119  -0.0005748  -0.0003889  -0.0004151
   56   0.0000532   0.0070446  -0.0002527  -0.0011438  -0.0003086   0.0000958
   57   0.0026934  -0.0002977  -0.0039278   0.0003778   0.0006431  -0.0000024
   58  -0.0002605   0.0000376   0.0012311  -0.0002406  -0.0003064  -0.0000153
   59  -0.0000110   0.0001765  -0.0000143  -0.0000597   0.0001566  -0.0000617
   60  -0.0002070  -0.0000038   0.0000998   0.0000204   0.0000548  -0.0000259
   61  -0.0257269   0.0007440   0.0272440  -0.0006092  -0.0033752   0.0007956
   62   0.0003811   0.0034228   0.0000679  -0.0000991  -0.0013686   0.0009678
   63   0.0060867   0.0000664   0.0056197  -0.0023124   0.0006628  -0.0004944
   64   0.0010170   0.0000273   0.0003721   0.0002153   0.0003392   0.0000056
   65  -0.0000688  -0.0037172   0.0001257   0.0006007   0.0005502  -0.0000600
   66  -0.0013999   0.0000838   0.0008236   0.0004159  -0.0001593   0.0000921
            7           8           9          10          11          12
    1   0.0046274  -0.0190219   0.0000731  -0.0236482   0.0245512   0.0000137
    2  -0.0001585  -0.0411713   0.0000976   0.0751691   0.0308449  -0.0002058
    3   0.0000068   0.0002259   0.0043836  -0.0000754  -0.0000082   0.0034281
    4  -0.0702069  -0.0550639   0.0003074  -0.2952814   0.0323319   0.0006067
    5  -0.0515434  -0.1300457   0.0005485  -0.0299818  -0.0953538   0.0001329
    6   0.0003091   0.0005280  -0.0225568   0.0005903  -0.0000349  -0.0529934
    7   0.0996639   0.0782587  -0.0004949  -0.0205943  -0.0329492   0.0001824
    8   0.0782587   0.1899510  -0.0009139  -0.0109655  -0.0177336   0.0000985
    9  -0.0004949  -0.0009139   0.0116122   0.0001276   0.0001500   0.0029619
   10  -0.0205943  -0.0109655   0.0001276   0.5854759   0.0387231  -0.0016750
   11  -0.0329492  -0.0177336   0.0001500   0.0387231   0.5386244  -0.0013072
   12   0.0001824   0.0000985   0.0029619  -0.0016750  -0.0013072   0.1047188
   13  -0.0083257   0.0037908   0.0000186  -0.0716173   0.0562474   0.0000502
   14  -0.0039799   0.0032030   0.0000098   0.0560013  -0.1352950   0.0000634
   15   0.0000459  -0.0000252  -0.0006492   0.0001048   0.0000654  -0.0219937
   16  -0.0022565   0.0007629   0.0000172  -0.1443981  -0.1175175   0.0006329
   17   0.0042319   0.0017588  -0.0000165  -0.0547842  -0.2463868   0.0007988
   18   0.0000133   0.0000101   0.0035370   0.0005478   0.0009665  -0.0520061
   19  -0.0013021  -0.0006766   0.0000007  -0.0379447  -0.0025552   0.0002230
   20  -0.0012479  -0.0001790   0.0000019  -0.0230188  -0.0002599   0.0001186
   21   0.0000098   0.0000061   0.0001874   0.0002558   0.0000223   0.0032371
   22   0.0004406  -0.0007914  -0.0000308   0.0618301   0.0281317  -0.0002227
   23  -0.0002872   0.0002127   0.0000047  -0.0274135  -0.0550225   0.0001833
   24  -0.0000079  -0.0000189  -0.0007757  -0.0001227   0.0000512   0.0035200
   25  -0.0004327  -0.0009337   0.0000058  -0.0011941   0.0015981   0.0000178
   26  -0.0009557  -0.0014721   0.0000115   0.0043881   0.0010774  -0.0000126
   27   0.0000051   0.0000083  -0.0000861   0.0000008  -0.0000058   0.0035031
   28  -0.0009671   0.0051048   0.0000175  -0.0537413  -0.0297224   0.0002023
   29   0.0019643   0.0014842   0.0000239  -0.0297077  -0.0172062   0.0001007
   30   0.0000060   0.0000538   0.0035564   0.0002526   0.0001283   0.0010593
   31   0.0003443  -0.0001230   0.0000037   0.0004339   0.0002865  -0.0000105
   32   0.0001384  -0.0019930   0.0000064   0.0007887   0.0002215   0.0000016
   33  -0.0000002  -0.0000048   0.0001814  -0.0000346  -0.0000137  -0.0007806
   34  -0.0022694  -0.0027071  -0.0000258   0.0010036   0.0010892  -0.0000226
   35   0.0040637  -0.0027080   0.0000442   0.0010968  -0.0036775   0.0000150
   36  -0.0000238  -0.0000638  -0.0022623   0.0000564  -0.0000062   0.0056402
   37   0.0002934   0.0011933  -0.0009076  -0.0000868  -0.0001809   0.0009782
   38   0.0015810  -0.0005404   0.0005922  -0.0002929  -0.0000035  -0.0002946
   39   0.0001090  -0.0003708   0.0000758  -0.0001869   0.0000623  -0.0002061
   40  -0.0001199  -0.0000896  -0.0001166  -0.0001175   0.0000708   0.0000135
   41  -0.0001580  -0.0001870   0.0000266   0.0000744  -0.0000938  -0.0000694
   42  -0.0000229   0.0001168  -0.0000254  -0.0000795   0.0001709  -0.0000849
   43   0.0004683  -0.0001622   0.0004025  -0.0000679   0.0000105   0.0001057
   44   0.0000346   0.0000621   0.0000812   0.0000436   0.0001685   0.0001599
   45   0.0001550   0.0003972  -0.0002769   0.0000396  -0.0000308   0.0001488
   46   0.0000702   0.0001230  -0.0000283   0.0000398  -0.0000408   0.0000518
   47  -0.0000248  -0.0001463  -0.0000097   0.0000252   0.0000248   0.0000412
   48  -0.0000156   0.0000260   0.0000002   0.0000071  -0.0000201   0.0000025
   49  -0.0001695   0.0002714  -0.0000001   0.0001148   0.0000647   0.0000056
   50  -0.0002841   0.0002441   0.0000030  -0.0000396   0.0000157   0.0000073
   51   0.0000619  -0.0000705   0.0003538   0.0000132   0.0000048  -0.0000049
   52  -0.0000007   0.0000174  -0.0000005   0.0000256  -0.0000491  -0.0000002
   53   0.0000169  -0.0000490  -0.0000005  -0.0000097  -0.0000327  -0.0000047
   54   0.0000012   0.0000025   0.0000134  -0.0000012   0.0000006  -0.0000093
   55   0.0003390  -0.0000320  -0.0004001  -0.0000810   0.0000040  -0.0000986
   56  -0.0000125   0.0000407  -0.0000771   0.0000393   0.0001915  -0.0001298
   57  -0.0001919  -0.0003257  -0.0002656  -0.0000603   0.0000062   0.0001775
   58   0.0000668   0.0001232   0.0000278   0.0000376  -0.0000387  -0.0000544
   59  -0.0000226  -0.0001488   0.0000121   0.0000218   0.0000270  -0.0000390
   60   0.0000167  -0.0000144  -0.0000002  -0.0000072   0.0000191   0.0000021
   61   0.0004390   0.0010272   0.0008947  -0.0000976  -0.0001349  -0.0009947
   62   0.0014585  -0.0003784  -0.0005308  -0.0002331  -0.0000227   0.0002851
   63  -0.0002167   0.0004199   0.0000758   0.0001993  -0.0000555  -0.0002274
   64  -0.0001082  -0.0001063   0.0001083  -0.0000952   0.0000805  -0.0000062
   65  -0.0001237  -0.0002038  -0.0000650   0.0000759  -0.0001049   0.0000566
   66   0.0000517  -0.0000849  -0.0000404   0.0000482  -0.0001651  -0.0000924
           13          14          15          16          17          18
    1  -0.0032779  -0.0000953   0.0000228   0.0007849   0.0001885  -0.0000234
    2  -0.0042957   0.0029187  -0.0000129   0.0001883  -0.0659558   0.0001445
    3   0.0000255   0.0000011   0.0036957   0.0000110   0.0001242   0.0024779
    4  -0.0200584   0.0121010  -0.0000088  -0.0267552  -0.0806172   0.0002542
    5   0.0330582  -0.0179555  -0.0000306  -0.0230417   0.0319491   0.0000313
    6  -0.0000004   0.0000138   0.0028678   0.0001709   0.0001704   0.0031566
    7  -0.0083257  -0.0039799   0.0000459  -0.0022565   0.0042319   0.0000133
    8   0.0037908   0.0032030  -0.0000252   0.0007629   0.0017588   0.0000101
    9   0.0000186   0.0000098  -0.0006492   0.0000172  -0.0000165   0.0035370
   10  -0.0716173   0.0560013   0.0001048  -0.1443981  -0.0547842   0.0005478
   11   0.0562474  -0.1352950   0.0000654  -0.1175175  -0.2463868   0.0009665
   12   0.0000502   0.0000634  -0.0219937   0.0006329   0.0007988  -0.0520061
   13   0.1028099  -0.0798756  -0.0001467   0.0011584  -0.0002828   0.0000159
   14  -0.0798756   0.1949321  -0.0001645   0.0202288  -0.0391244   0.0000261
   15  -0.0001467  -0.0001645   0.0108159  -0.0000420   0.0000631   0.0032023
   16   0.0011584   0.0202288  -0.0000420   0.5101406  -0.0003676  -0.0018224
   17  -0.0002828  -0.0391244   0.0000631  -0.0003676   0.6071036  -0.0011530
   18   0.0000159   0.0000261   0.0032023  -0.0018224  -0.0011530   0.1043773
   19   0.0004219  -0.0010393  -0.0000012  -0.1648952  -0.0003630   0.0007402
   20  -0.0092395  -0.0059333   0.0000636  -0.0003691  -0.0381399   0.0000371
   21   0.0000200   0.0000195  -0.0008684   0.0007804   0.0000564  -0.0213282
   22  -0.0011591  -0.0044040   0.0000048  -0.1453996   0.0554297   0.0002994
   23  -0.0016120   0.0010400   0.0000286   0.1181853  -0.2456244  -0.0001061
   24   0.0000205   0.0000395   0.0035008   0.0001269   0.0000925  -0.0519384
   25   0.0004040   0.0002957  -0.0000017   0.0013056   0.0005227   0.0000205
   26  -0.0002809  -0.0017743   0.0000062  -0.0200125  -0.0391847   0.0002190
   27  -0.0000009   0.0000015   0.0002790   0.0000625   0.0001292   0.0031899
   28   0.0004061  -0.0001934   0.0000292  -0.0273940   0.0803070  -0.0000867
   29   0.0000484  -0.0000804   0.0000087   0.0227138   0.0325909  -0.0001693
   30  -0.0000055  -0.0000085  -0.0009592   0.0000311  -0.0003029   0.0031394
   31  -0.0004457   0.0009635  -0.0000032  -0.0022319  -0.0042584   0.0000400
   32   0.0009398  -0.0014608  -0.0000012  -0.0007806   0.0017277  -0.0000014
   33   0.0000002   0.0000007  -0.0000831   0.0000221   0.0000474   0.0035389
   34   0.0002927  -0.0006837  -0.0000026  -0.0008473  -0.0000099   0.0000140
   35   0.0013586  -0.0004637  -0.0000076   0.0000096  -0.0010001  -0.0000002
   36   0.0000101  -0.0000071   0.0001451   0.0000052  -0.0000281  -0.0013536
   37  -0.0002094   0.0002357   0.0000827   0.0002961   0.0000044  -0.0002385
   38   0.0001316   0.0000329   0.0000961   0.0000225   0.0001893   0.0000046
   39   0.0002451  -0.0002128   0.0000103   0.0000720  -0.0000024   0.0000670
   40   0.0000368  -0.0000520   0.0000091  -0.0000597   0.0000079  -0.0000238
   41   0.0000688  -0.0000882  -0.0000014  -0.0000005  -0.0000599  -0.0000018
   42   0.0000086  -0.0000375   0.0000027  -0.0000836   0.0000098  -0.0000145
   43   0.0000077   0.0000253  -0.0000507   0.0000220  -0.0000092  -0.0000443
   44  -0.0001656   0.0000759  -0.0000085  -0.0000031   0.0000265  -0.0000031
   45   0.0000016   0.0000140   0.0000305  -0.0000648   0.0000062  -0.0000655
   46  -0.0000552   0.0000624   0.0000063   0.0000485  -0.0000006  -0.0000024
   47   0.0000063  -0.0000122  -0.0000087  -0.0000005  -0.0000347  -0.0000002
   48  -0.0000228   0.0000222  -0.0000002   0.0000381   0.0000007  -0.0000089
   49  -0.0001313   0.0001017   0.0000007   0.0001272   0.0000010  -0.0000012
   50   0.0000537  -0.0000034  -0.0000045  -0.0000006   0.0000373  -0.0000072
   51   0.0000022   0.0000016  -0.0000412   0.0000006  -0.0000132   0.0000523
   52  -0.0000273   0.0000367   0.0000000   0.0000467   0.0000001  -0.0000002
   53   0.0000190  -0.0000258   0.0000009  -0.0000001  -0.0000073   0.0000013
   54  -0.0000005   0.0000011  -0.0000020   0.0000000   0.0000009  -0.0000009
   55  -0.0000009   0.0000219   0.0000493   0.0000228   0.0000105   0.0000425
   56  -0.0001687   0.0000750   0.0000112   0.0000027   0.0000183   0.0000018
   57   0.0000069  -0.0000179   0.0000291   0.0000651   0.0000066  -0.0000613
   58  -0.0000561   0.0000623  -0.0000057   0.0000488   0.0000011  -0.0000001
   59   0.0000065  -0.0000130   0.0000085  -0.0000003  -0.0000353  -0.0000025
   60   0.0000212  -0.0000203  -0.0000004  -0.0000375   0.0000004  -0.0000083
   61  -0.0002085   0.0002385  -0.0000823   0.0002961   0.0000010   0.0002316
   62   0.0001191   0.0000406  -0.0000899  -0.0000227   0.0002056   0.0000047
   63  -0.0002590   0.0002113   0.0000151  -0.0000677  -0.0000005   0.0000623
   64   0.0000352  -0.0000517  -0.0000106  -0.0000597  -0.0000083   0.0000246
   65   0.0000729  -0.0000881   0.0000027   0.0000007  -0.0000573  -0.0000027
   66  -0.0000107   0.0000428   0.0000032   0.0000813   0.0000094  -0.0000151
           19          20          21          22          23          24
    1  -0.0014436  -0.0000043  -0.0000003  -0.0230304  -0.0248208   0.0001366
    2  -0.0000062   0.0003798   0.0000120  -0.0754350   0.0302354   0.0000390
    3   0.0000279  -0.0000035  -0.0011823   0.0002601  -0.0000713   0.0034235
    4   0.0037300   0.0008486  -0.0000010  -0.0540461   0.0295054   0.0000629
    5  -0.0024471  -0.0032710   0.0000199   0.0294948  -0.0168141  -0.0000216
    6   0.0000188   0.0000246   0.0036252   0.0000838  -0.0000342   0.0010438
    7  -0.0013021  -0.0012479   0.0000098   0.0004406  -0.0002872  -0.0000079
    8  -0.0006766  -0.0001790   0.0000061  -0.0007914   0.0002127  -0.0000189
    9   0.0000007   0.0000019   0.0001874  -0.0000308   0.0000047  -0.0007757
   10  -0.0379447  -0.0230188   0.0002558   0.0618301  -0.0274135  -0.0001227
   11  -0.0025552  -0.0002599   0.0000223   0.0281317  -0.0550225   0.0000512
   12   0.0002230   0.0001186   0.0032371  -0.0002227   0.0001833   0.0035200
   13   0.0004219  -0.0092395   0.0000200  -0.0011591  -0.0016120   0.0000205
   14  -0.0010393  -0.0059333   0.0000195  -0.0044040   0.0010400   0.0000395
   15  -0.0000012   0.0000636  -0.0008684   0.0000048   0.0000286   0.0035008
   16  -0.1648952  -0.0003691   0.0007804  -0.1453996   0.1181853   0.0001269
   17  -0.0003630  -0.0381399   0.0000564   0.0554297  -0.2456244   0.0000925
   18   0.0007402   0.0000371  -0.0213282   0.0002994  -0.0001061  -0.0519384
   19   0.2374428   0.0005148  -0.0012009  -0.0380736   0.0023243   0.0002170
   20   0.0005148   0.0566524  -0.0001189   0.0228155  -0.0001008  -0.0001003
   21  -0.0012009  -0.0001189   0.0100425   0.0001880  -0.0000152   0.0032265
   22  -0.0380736   0.0228155   0.0001880   0.5856080  -0.0384145  -0.0017877
   23   0.0023243  -0.0001008  -0.0000152  -0.0384145   0.5384295  -0.0007629
   24   0.0002170  -0.0001003   0.0032265  -0.0017877  -0.0007629   0.1046551
   25   0.0003614   0.0092666  -0.0000338  -0.0709332  -0.0558672   0.0004028
   26   0.0010832  -0.0058437   0.0000025  -0.0555983  -0.1359939   0.0005516
   27  -0.0000068  -0.0000330  -0.0008699   0.0004557   0.0005635  -0.0219466
   28   0.0037109  -0.0008061  -0.0000272  -0.2950596  -0.0336786   0.0009769
   29   0.0024990  -0.0032625  -0.0000045   0.0286314  -0.0954007   0.0000935
   30  -0.0000107   0.0000124   0.0036316   0.0006565   0.0002503  -0.0530078
   31  -0.0013127   0.0012417   0.0000043  -0.0208559   0.0329252   0.0000016
   32   0.0006673  -0.0001685  -0.0000015   0.0109322  -0.0174419   0.0000025
   33   0.0000047  -0.0000030   0.0001875   0.0000977  -0.0000673   0.0029615
   34   0.0005593   0.0000020  -0.0000033   0.0010003  -0.0010643  -0.0000439
   35  -0.0000011   0.0001562   0.0000066  -0.0010808  -0.0036907   0.0000075
   36  -0.0000077  -0.0000000   0.0001308  -0.0000185   0.0000327   0.0056319
   37  -0.0005015  -0.0000014   0.0000468  -0.0000818   0.0001472   0.0009907
   38   0.0000108  -0.0000122  -0.0000042   0.0002197  -0.0000150   0.0002957
   39   0.0003411  -0.0000001  -0.0000399  -0.0001997  -0.0000532  -0.0002169
   40   0.0000894  -0.0000001   0.0000045  -0.0000962  -0.0000804   0.0000110
   41   0.0000024  -0.0000168   0.0000005  -0.0000799  -0.0001029   0.0000565
   42   0.0000800   0.0000011   0.0000081  -0.0000540  -0.0001680  -0.0000920
   43  -0.0000312   0.0000016   0.0000007  -0.0000870  -0.0000047   0.0001009
   44  -0.0000089   0.0000502   0.0000007  -0.0000309   0.0001901  -0.0001285
   45  -0.0000938  -0.0000013   0.0000232   0.0000602   0.0000104   0.0001787
   46  -0.0001030  -0.0000001   0.0000018   0.0000376   0.0000400   0.0000546
   47  -0.0000004  -0.0000082   0.0000001  -0.0000225   0.0000253  -0.0000418
   48  -0.0000364   0.0000002  -0.0000003   0.0000077   0.0000198   0.0000030
   49  -0.0001178  -0.0000009   0.0000010   0.0001153  -0.0000641  -0.0000093
   50   0.0000014  -0.0000600   0.0000019   0.0000361   0.0000138  -0.0000044
   51  -0.0000002   0.0000021  -0.0000037  -0.0000140   0.0000029   0.0000004
   52  -0.0000547  -0.0000001   0.0000003   0.0000257   0.0000488   0.0000001
   53   0.0000001   0.0000041  -0.0000005   0.0000096  -0.0000329  -0.0000013
   54  -0.0000002  -0.0000000  -0.0000015   0.0000006   0.0000008  -0.0000079
   55  -0.0000327  -0.0000016  -0.0000005  -0.0000632  -0.0000116  -0.0001078
   56   0.0000066   0.0000506   0.0000007  -0.0000462   0.0001759   0.0001560
   57   0.0000918  -0.0000007   0.0000219  -0.0000431  -0.0000284   0.0001427
   58  -0.0001031  -0.0000005  -0.0000003   0.0000393   0.0000403  -0.0000517
   59   0.0000025  -0.0000083   0.0000003  -0.0000260   0.0000225   0.0000430
   60   0.0000351   0.0000004  -0.0000007  -0.0000070  -0.0000196   0.0000014
   61  -0.0004896  -0.0000011  -0.0000403  -0.0000952   0.0001695  -0.0009602
   62  -0.0000125  -0.0000124  -0.0000052   0.0003016  -0.0000063  -0.0002815
   63  -0.0003447  -0.0000019  -0.0000358   0.0001924   0.0000601  -0.0002190
   64   0.0000902   0.0000007  -0.0000058  -0.0001157  -0.0000739  -0.0000107
   65  -0.0000024  -0.0000168   0.0000008  -0.0000713  -0.0000972  -0.0000676
   66  -0.0000778   0.0000007   0.0000091   0.0000703   0.0001688  -0.0000849
           25          26          27          28          29          30
    1  -0.0032862   0.0000719   0.0000095  -0.1641798  -0.1143760   0.0005061
    2   0.0042590   0.0029446   0.0000042  -0.0562201  -0.2338824   0.0001893
    3   0.0000058   0.0000080   0.0036970   0.0001718   0.0002727  -0.0585086
    4   0.0004056   0.0001943   0.0000208   0.0638484   0.0286710  -0.0002591
    5  -0.0000471  -0.0000818  -0.0000177  -0.0278888  -0.0630085   0.0002660
    6  -0.0000159  -0.0000205  -0.0009533  -0.0001215   0.0000680   0.0070435
    7  -0.0004327  -0.0009557   0.0000051  -0.0009671   0.0019643   0.0000060
    8  -0.0009337  -0.0014721   0.0000083   0.0051048   0.0014842   0.0000538
    9   0.0000058   0.0000115  -0.0000861   0.0000175   0.0000239   0.0035564
   10  -0.0011941   0.0043881   0.0000008  -0.0537413  -0.0297077   0.0002526
   11   0.0015981   0.0010774  -0.0000058  -0.0297224  -0.0172062   0.0001283
   12   0.0000178  -0.0000126   0.0035031   0.0002023   0.0001007   0.0010593
   13   0.0004040  -0.0002809  -0.0000009   0.0004061   0.0000484  -0.0000055
   14   0.0002957  -0.0017743   0.0000015  -0.0001934  -0.0000804  -0.0000085
   15  -0.0000017   0.0000062   0.0002790   0.0000292   0.0000087  -0.0009592
   16   0.0013056  -0.0200125   0.0000625  -0.0273940   0.0227138   0.0000311
   17   0.0005227  -0.0391847   0.0001292   0.0803070   0.0325909  -0.0003029
   18   0.0000205   0.0002190   0.0031899  -0.0000867  -0.0001693   0.0031394
   19   0.0003614   0.0010832  -0.0000068   0.0037109   0.0024990  -0.0000107
   20   0.0092666  -0.0058437  -0.0000330  -0.0008061  -0.0032625   0.0000124
   21  -0.0000338   0.0000025  -0.0008699  -0.0000272  -0.0000045   0.0036316
   22  -0.0709332  -0.0555983   0.0004557  -0.2950596   0.0286314   0.0006565
   23  -0.0558672  -0.1359939   0.0005635  -0.0336786  -0.0954007   0.0002503
   24   0.0004028   0.0005516  -0.0219466   0.0009769   0.0000935  -0.0530078
   25   0.1017154   0.0793062  -0.0006589  -0.0197454  -0.0330536   0.0002111
   26   0.0793062   0.1958172  -0.0008515  -0.0120967  -0.0182094   0.0001154
   27  -0.0006589  -0.0008515   0.0107921   0.0000708   0.0001784   0.0028590
   28  -0.0197454  -0.0120967   0.0000708   0.5870284   0.0460361  -0.0011393
   29  -0.0330536  -0.0182094   0.0001784   0.0460361   0.5251591  -0.0006529
   30   0.0002111   0.0001154   0.0028590  -0.0011393  -0.0006529   0.1098218
   31  -0.0082861   0.0038985   0.0000301  -0.0709092   0.0519683   0.0000574
   32  -0.0038481   0.0031950   0.0000044   0.0554286  -0.1293086  -0.0000153
   33   0.0000474  -0.0000316  -0.0006546  -0.0000488   0.0000197  -0.0226074
   34   0.0002865   0.0006843   0.0000049  -0.0204799  -0.0133189  -0.0003041
   35  -0.0013570  -0.0004680   0.0000146  -0.0271020   0.0031425   0.0000210
   36  -0.0000029   0.0000038   0.0001441   0.0000030  -0.0000094   0.0043513
   37  -0.0002074  -0.0002421   0.0000834  -0.0006409   0.0033691  -0.0008046
   38  -0.0001219   0.0000415  -0.0000914   0.0001124  -0.0013670   0.0009341
   39   0.0002559   0.0002087   0.0000107   0.0023096   0.0007299  -0.0004847
   40   0.0000350   0.0000522   0.0000103   0.0002250  -0.0003359  -0.0000157
   41  -0.0000731  -0.0000888   0.0000045  -0.0005933   0.0005454  -0.0000539
   42   0.0000115   0.0000450   0.0000036  -0.0004096  -0.0001756   0.0000985
   43   0.0000001  -0.0000191  -0.0000497  -0.0005554   0.0003721   0.0004185
   44   0.0001704   0.0000732   0.0000074   0.0011369  -0.0003114   0.0001033
   45  -0.0000057  -0.0000182   0.0000282  -0.0003800   0.0006453   0.0000062
   46  -0.0000553  -0.0000625   0.0000064  -0.0002405   0.0003042   0.0000143
   47  -0.0000059  -0.0000121   0.0000088   0.0000585   0.0001554  -0.0000609
   48  -0.0000219  -0.0000212  -0.0000001  -0.0000233   0.0000590  -0.0000261
   49  -0.0001310  -0.0001034   0.0000017  -0.0002279   0.0004557   0.0000116
   50  -0.0000541  -0.0000017  -0.0000010  -0.0002735   0.0000324   0.0000224
   51  -0.0000038   0.0000029  -0.0000416   0.0000461  -0.0000178   0.0004416
   52  -0.0000273  -0.0000372   0.0000004  -0.0000074   0.0000677  -0.0000015
   53  -0.0000186  -0.0000260   0.0000007  -0.0001548   0.0000818  -0.0000011
   54   0.0000004   0.0000009  -0.0000022   0.0000063  -0.0000055   0.0000009
   55   0.0000097  -0.0000286   0.0000508  -0.0006379   0.0004366  -0.0004741
   56   0.0001651   0.0000761  -0.0000122   0.0011739  -0.0003736  -0.0001153
   57  -0.0000015   0.0000128   0.0000325   0.0002524  -0.0006263  -0.0000069
   58  -0.0000551  -0.0000632  -0.0000057  -0.0002330   0.0003082  -0.0000170
   59  -0.0000060  -0.0000111  -0.0000084   0.0000637   0.0001557   0.0000631
   60   0.0000221   0.0000216  -0.0000006   0.0000180  -0.0000646  -0.0000274
   61  -0.0002052  -0.0002304  -0.0000817  -0.0004355   0.0032838   0.0008623
   62  -0.0001297   0.0000306   0.0000968  -0.0000689  -0.0015372  -0.0010272
   63  -0.0002475  -0.0002186   0.0000137  -0.0023167  -0.0005591  -0.0004824
   64   0.0000354   0.0000521  -0.0000094   0.0002370  -0.0003372   0.0000043
   65  -0.0000678  -0.0000880  -0.0000014  -0.0006216   0.0006025   0.0000785
   66  -0.0000074  -0.0000359   0.0000021   0.0004505   0.0000853   0.0001016
           31          32          33          34          35          36
    1   0.0044830   0.0192626  -0.0000384  -0.2107766  -0.0002727  -0.0004600
    2   0.0004532  -0.0411474   0.0001010  -0.0003527  -0.0753165  -0.0005270
    3  -0.0000396   0.0000258   0.0044074  -0.0002317  -0.0006608  -0.0796202
    4  -0.0009225  -0.0051243   0.0000295  -0.0205517   0.0269690   0.0000073
    5  -0.0019789   0.0014358  -0.0000055   0.0131213   0.0033108   0.0000691
    6   0.0000350   0.0000141   0.0035521   0.0001109   0.0000769   0.0043305
    7   0.0003443   0.0001384  -0.0000002  -0.0022694   0.0040637  -0.0000238
    8  -0.0001230  -0.0019930  -0.0000048  -0.0027071  -0.0027080  -0.0000638
    9   0.0000037   0.0000064   0.0001814  -0.0000258   0.0000442  -0.0022623
   10   0.0004339   0.0007887  -0.0000346   0.0010036   0.0010968   0.0000564
   11   0.0002865   0.0002215  -0.0000137   0.0010892  -0.0036775  -0.0000062
   12  -0.0000105   0.0000016  -0.0007806  -0.0000226   0.0000150   0.0056402
   13  -0.0004457   0.0009398   0.0000002   0.0002927   0.0013586   0.0000101
   14   0.0009635  -0.0014608   0.0000007  -0.0006837  -0.0004637  -0.0000071
   15  -0.0000032  -0.0000012  -0.0000831  -0.0000026  -0.0000076   0.0001451
   16  -0.0022319  -0.0007806   0.0000221  -0.0008473   0.0000096   0.0000052
   17  -0.0042584   0.0017277   0.0000474  -0.0000099  -0.0010001  -0.0000281
   18   0.0000400  -0.0000014   0.0035389   0.0000140  -0.0000002  -0.0013536
   19  -0.0013127   0.0006673   0.0000047   0.0005593  -0.0000011  -0.0000077
   20   0.0012417  -0.0001685  -0.0000030   0.0000020   0.0001562  -0.0000000
   21   0.0000043  -0.0000015   0.0001875  -0.0000033   0.0000066   0.0001308
   22  -0.0208559   0.0109322   0.0000977   0.0010003  -0.0010808  -0.0000185
   23   0.0329252  -0.0174419  -0.0000673  -0.0010643  -0.0036907   0.0000327
   24   0.0000016   0.0000025   0.0029615  -0.0000439   0.0000075   0.0056319
   25  -0.0082861  -0.0038481   0.0000474   0.0002865  -0.0013570  -0.0000029
   26   0.0038985   0.0031950  -0.0000316   0.0006843  -0.0004680   0.0000038
   27   0.0000301   0.0000044  -0.0006546   0.0000049   0.0000146   0.0001441
   28  -0.0709092   0.0554286  -0.0000488  -0.0204799  -0.0271020   0.0000030
   29   0.0519683  -0.1293086   0.0000197  -0.0133189   0.0031425  -0.0000094
   30   0.0000574  -0.0000153  -0.0226074  -0.0003041   0.0000210   0.0043513
   31   0.1007264  -0.0787022  -0.0001653  -0.0023261  -0.0041612  -0.0000177
   32  -0.0787022   0.1891632  -0.0000796   0.0026618  -0.0028545  -0.0000309
   33  -0.0001653  -0.0000796   0.0116346   0.0000788   0.0000218  -0.0022507
   34  -0.0023261   0.0026618   0.0000788   0.6298052   0.0000221  -0.0008619
   35  -0.0041612  -0.0028545   0.0000218   0.0000221   0.1818917   0.0125550
   36  -0.0000177  -0.0000309  -0.0022507  -0.0008619   0.0125550   0.6389752
   37   0.0004481  -0.0010229  -0.0009164  -0.1647853  -0.0013062  -0.0478060
   38  -0.0014785  -0.0004043  -0.0005456  -0.0024953  -0.0631405  -0.0051369
   39   0.0002263   0.0004097   0.0000775  -0.1116307  -0.0051209  -0.2683284
   40  -0.0001078   0.0001102  -0.0001046   0.0103230  -0.0004114  -0.0144752
   41   0.0001221  -0.0002098  -0.0000705   0.0002627   0.0033273  -0.0004173
   42  -0.0000537  -0.0000831  -0.0000484   0.0153819  -0.0005861  -0.0185305
   43   0.0003345   0.0000400   0.0004140  -0.0273688  -0.0017689  -0.0791689
   44   0.0000087   0.0000493  -0.0000808  -0.0006630   0.0077252   0.0007430
   45   0.0001978  -0.0003237  -0.0002657  -0.0290878   0.0006572   0.0329046
   46   0.0000684  -0.0001233  -0.0000286  -0.0052193   0.0000623   0.0008827
   47   0.0000250  -0.0001484   0.0000118   0.0000513   0.0071893  -0.0001127
   48  -0.0000154  -0.0000157  -0.0000006   0.0007576  -0.0001316   0.0020113
   49  -0.0001652  -0.0002751  -0.0000072   0.0009049   0.0000150   0.0004132
   50   0.0002955   0.0002524   0.0000033  -0.0000201  -0.0076805  -0.0016236
   51  -0.0000764  -0.0000787   0.0003580   0.0003959  -0.0015181  -0.0714311
   52  -0.0000014  -0.0000183   0.0000004   0.0007226  -0.0000070   0.0000092
   53  -0.0000179  -0.0000500  -0.0000008  -0.0000125  -0.0008478  -0.0000087
   54  -0.0000017   0.0000025   0.0000137   0.0000127  -0.0000138  -0.0013337
   55   0.0004951   0.0001702  -0.0004010  -0.0286593   0.0019516   0.0784754
   56  -0.0000406   0.0000586   0.0000911   0.0008260   0.0076894   0.0004186
   57  -0.0001423   0.0004090  -0.0002801   0.0283982   0.0006525   0.0342101
   58   0.0000717  -0.0001251   0.0000267  -0.0052078  -0.0000077  -0.0009758
   59   0.0000263  -0.0001456  -0.0000126   0.0000197   0.0071845  -0.0001250
   60   0.0000165   0.0000247   0.0000007  -0.0008428  -0.0001307   0.0019898
   61   0.0002744  -0.0012064   0.0009105  -0.1667219   0.0015356   0.0491101
   62  -0.0016204  -0.0005923   0.0006007   0.0028512  -0.0630748  -0.0051195
   63  -0.0001026  -0.0003868   0.0000721   0.1128998  -0.0053845  -0.2668193
   64  -0.0001156   0.0000865   0.0001131   0.0103147   0.0003911   0.0148448
   65   0.0001665  -0.0001785   0.0000183  -0.0002661   0.0033044  -0.0006050
   66   0.0000158   0.0001172  -0.0000138  -0.0149977  -0.0005177  -0.0185358
           37          38          39          40          41          42
    1  -0.0256767  -0.0003834  -0.0065207   0.0009925   0.0000842   0.0013989
    2  -0.0007166   0.0034829   0.0000728  -0.0000508  -0.0036955   0.0000923
    3  -0.0276268   0.0000593   0.0052156  -0.0004134   0.0001092   0.0007832
    4  -0.0004587   0.0000573   0.0023059   0.0002482   0.0006092  -0.0004444
    5  -0.0033119  -0.0015174  -0.0006017   0.0003407   0.0006009   0.0000936
    6  -0.0008738  -0.0009951  -0.0004924  -0.0000100   0.0000802   0.0001071
    7   0.0002934   0.0015810   0.0001090  -0.0001199  -0.0001580  -0.0000229
    8   0.0011933  -0.0005404  -0.0003708  -0.0000896  -0.0001870   0.0001168
    9  -0.0009076   0.0005922   0.0000758  -0.0001166   0.0000266  -0.0000254
   10  -0.0000868  -0.0002929  -0.0001869  -0.0001175   0.0000744  -0.0000795
   11  -0.0001809  -0.0000035   0.0000623   0.0000708  -0.0000938   0.0001709
   12   0.0009782  -0.0002946  -0.0002061   0.0000135  -0.0000694  -0.0000849
   13  -0.0002094   0.0001316   0.0002451   0.0000368   0.0000688   0.0000086
   14   0.0002357   0.0000329  -0.0002128  -0.0000520  -0.0000882  -0.0000375
   15   0.0000827   0.0000961   0.0000103   0.0000091  -0.0000014   0.0000027
   16   0.0002961   0.0000225   0.0000720  -0.0000597  -0.0000005  -0.0000836
   17   0.0000044   0.0001893  -0.0000024   0.0000079  -0.0000599   0.0000098
   18  -0.0002385   0.0000046   0.0000670  -0.0000238  -0.0000018  -0.0000145
   19  -0.0005015   0.0000108   0.0003411   0.0000894   0.0000024   0.0000800
   20  -0.0000014  -0.0000122  -0.0000001  -0.0000001  -0.0000168   0.0000011
   21   0.0000468  -0.0000042  -0.0000399   0.0000045   0.0000005   0.0000081
   22  -0.0000818   0.0002197  -0.0001997  -0.0000962  -0.0000799  -0.0000540
   23   0.0001472  -0.0000150  -0.0000532  -0.0000804  -0.0001029  -0.0001680
   24   0.0009907   0.0002957  -0.0002169   0.0000110   0.0000565  -0.0000920
   25  -0.0002074  -0.0001219   0.0002559   0.0000350  -0.0000731   0.0000115
   26  -0.0002421   0.0000415   0.0002087   0.0000522  -0.0000888   0.0000450
   27   0.0000834  -0.0000914   0.0000107   0.0000103   0.0000045   0.0000036
   28  -0.0006409   0.0001124   0.0023096   0.0002250  -0.0005933  -0.0004096
   29   0.0033691  -0.0013670   0.0007299  -0.0003359   0.0005454  -0.0001756
   30  -0.0008046   0.0009341  -0.0004847  -0.0000157  -0.0000539   0.0000985
   31   0.0004481  -0.0014785   0.0002263  -0.0001078   0.0001221  -0.0000537
   32  -0.0010229  -0.0004043   0.0004097   0.0001102  -0.0002098  -0.0000831
   33  -0.0009164  -0.0005456   0.0000775  -0.0001046  -0.0000705  -0.0000484
   34  -0.1647853  -0.0024953  -0.1116307   0.0103230   0.0002627   0.0153819
   35  -0.0013062  -0.0631405  -0.0051209  -0.0004114   0.0033273  -0.0005861
   36  -0.0478060  -0.0051369  -0.2683284  -0.0144752  -0.0004173  -0.0185305
   37   0.6818235  -0.0023328  -0.0409092  -0.1286084   0.0031711   0.1203130
   38  -0.0023328   0.1358339   0.0144118   0.0032096  -0.0365457  -0.0059601
   39  -0.0409092   0.0144118   0.7052494   0.1208497  -0.0060331  -0.2652889
   40  -0.1286084   0.0032096   0.1208497   0.1341742  -0.0034370  -0.1293260
   41   0.0031711  -0.0365457  -0.0060331  -0.0034370   0.0248231   0.0066917
   42   0.1203130  -0.0059601  -0.2652889  -0.1293260   0.0066917   0.2802831
   43  -0.3326958   0.0016056   0.0325598  -0.0107120   0.0000235  -0.0024174
   44   0.0000782  -0.0630961  -0.0016149   0.0007466   0.0035600   0.0000197
   45  -0.0337607  -0.0014578  -0.1285015   0.0287620  -0.0000863   0.0040003
   46  -0.0110044  -0.0006570  -0.0289263   0.0009986  -0.0000139   0.0003571
   47   0.0000604   0.0034267   0.0000743  -0.0000170  -0.0040834   0.0001261
   48   0.0021590  -0.0000129   0.0033237  -0.0003598   0.0001263   0.0007559
   49  -0.0285226   0.0008619   0.0289965  -0.0055271   0.0000222  -0.0005685
   50   0.0020188   0.0084312   0.0006167  -0.0000006   0.0072563  -0.0001400
   51   0.0767045   0.0004934   0.0355246  -0.0013854  -0.0001103   0.0017162
   52   0.0006443   0.0001115   0.0031267  -0.0006429  -0.0000024  -0.0002067
   53   0.0000766   0.0072780  -0.0003148   0.0000397   0.0001305  -0.0000011
   54   0.0024361  -0.0003002  -0.0044345   0.0013800  -0.0000039   0.0000534
   55  -0.0517576  -0.0006619  -0.0303958  -0.0006939  -0.0000445  -0.0007808
   56  -0.0006060  -0.0074835  -0.0002067  -0.0000173  -0.0009103   0.0000358
   57  -0.0296307  -0.0002040  -0.0185870  -0.0007681   0.0000221   0.0002877
   58  -0.0007551  -0.0000249  -0.0009115   0.0000628  -0.0000022   0.0000855
   59  -0.0000148  -0.0009974   0.0000302  -0.0000024  -0.0010658   0.0000264
   60  -0.0008552   0.0000307   0.0001909   0.0000847   0.0000253  -0.0000259
   61   0.0636208   0.0004257   0.0249208  -0.0010442  -0.0000603  -0.0040004
   62  -0.0007413   0.0098151  -0.0018649  -0.0000651   0.0065815  -0.0002466
   63  -0.0234843  -0.0016618  -0.0602417  -0.0033349  -0.0002632  -0.0030125
   64  -0.0011339   0.0000978   0.0033602   0.0005439   0.0000242   0.0008109
   65   0.0001204   0.0065900  -0.0002200  -0.0000180   0.0003230  -0.0000311
   66   0.0040187  -0.0002538  -0.0029234  -0.0007912  -0.0000316  -0.0009767
           43          44          45          46          47          48
    1   0.0018034  -0.0001016  -0.0026332  -0.0002535   0.0000144   0.0001987
    2  -0.0000566   0.0070218  -0.0002759  -0.0000342   0.0001728  -0.0000020
    3  -0.0031666  -0.0002464  -0.0039827  -0.0012317   0.0000067   0.0000853
    4  -0.0006156  -0.0011454  -0.0002660  -0.0002301  -0.0000612  -0.0000202
    5  -0.0004137  -0.0003695  -0.0006342  -0.0003055   0.0001569  -0.0000687
    6   0.0004676  -0.0001143   0.0000096   0.0000189   0.0000591  -0.0000284
    7   0.0004683   0.0000346   0.0001550   0.0000702  -0.0000248  -0.0000156
    8  -0.0001622   0.0000621   0.0003972   0.0001230  -0.0001463   0.0000260
    9   0.0004025   0.0000812  -0.0002769  -0.0000283  -0.0000097   0.0000002
   10  -0.0000679   0.0000436   0.0000396   0.0000398   0.0000252   0.0000071
   11   0.0000105   0.0001685  -0.0000308  -0.0000408   0.0000248  -0.0000201
   12   0.0001057   0.0001599   0.0001488   0.0000518   0.0000412   0.0000025
   13   0.0000077  -0.0001656   0.0000016  -0.0000552   0.0000063  -0.0000228
   14   0.0000253   0.0000759   0.0000140   0.0000624  -0.0000122   0.0000222
   15  -0.0000507  -0.0000085   0.0000305   0.0000063  -0.0000087  -0.0000002
   16   0.0000220  -0.0000031  -0.0000648   0.0000485  -0.0000005   0.0000381
   17  -0.0000092   0.0000265   0.0000062  -0.0000006  -0.0000347   0.0000007
   18  -0.0000443  -0.0000031  -0.0000655  -0.0000024  -0.0000002  -0.0000089
   19  -0.0000312  -0.0000089  -0.0000938  -0.0001030  -0.0000004  -0.0000364
   20   0.0000016   0.0000502  -0.0000013  -0.0000001  -0.0000082   0.0000002
   21   0.0000007   0.0000007   0.0000232   0.0000018   0.0000001  -0.0000003
   22  -0.0000870  -0.0000309   0.0000602   0.0000376  -0.0000225   0.0000077
   23  -0.0000047   0.0001901   0.0000104   0.0000400   0.0000253   0.0000198
   24   0.0001009  -0.0001285   0.0001787   0.0000546  -0.0000418   0.0000030
   25   0.0000001   0.0001704  -0.0000057  -0.0000553  -0.0000059  -0.0000219
   26  -0.0000191   0.0000732  -0.0000182  -0.0000625  -0.0000121  -0.0000212
   27  -0.0000497   0.0000074   0.0000282   0.0000064   0.0000088  -0.0000001
   28  -0.0005554   0.0011369  -0.0003800  -0.0002405   0.0000585  -0.0000233
   29   0.0003721  -0.0003114   0.0006453   0.0003042   0.0001554   0.0000590
   30   0.0004185   0.0001033   0.0000062   0.0000143  -0.0000609  -0.0000261
   31   0.0003345   0.0000087   0.0001978   0.0000684   0.0000250  -0.0000154
   32   0.0000400   0.0000493  -0.0003237  -0.0001233  -0.0001484  -0.0000157
   33   0.0004140  -0.0000808  -0.0002657  -0.0000286   0.0000118  -0.0000006
   34  -0.0273688  -0.0006630  -0.0290878  -0.0052193   0.0000513   0.0007576
   35  -0.0017689   0.0077252   0.0006572   0.0000623   0.0071893  -0.0001316
   36  -0.0791689   0.0007430   0.0329046   0.0008827  -0.0001127   0.0020113
   37  -0.3326958   0.0000782  -0.0337607  -0.0110044   0.0000604   0.0021590
   38   0.0016056  -0.0630961  -0.0014578  -0.0006570   0.0034267  -0.0000129
   39   0.0325598  -0.0016149  -0.1285015  -0.0289263   0.0000743   0.0033237
   40  -0.0107120   0.0007466   0.0287620   0.0009986  -0.0000170  -0.0003598
   41   0.0000235   0.0035600  -0.0000863  -0.0000139  -0.0040834   0.0001263
   42  -0.0024174   0.0000197   0.0040003   0.0003571   0.0001261   0.0007559
   43   0.6769229  -0.0010880   0.0333133  -0.1254492  -0.0025986  -0.1185702
   44  -0.0010880   0.1351252   0.0145273  -0.0026217  -0.0365414  -0.0053780
   45   0.0333133   0.0145273   0.7194659  -0.1183544  -0.0053777  -0.2695412
   46  -0.1254492  -0.0026217  -0.1183544   0.1300312   0.0027936   0.1274591
   47  -0.0025986  -0.0365414  -0.0053777   0.0027936   0.0253055   0.0059986
   48  -0.1185702  -0.0053780  -0.2695412   0.1274591   0.0059986   0.2846698
   49  -0.1815838   0.0035285   0.1209714   0.0117524  -0.0004143  -0.0157753
   50   0.0019922  -0.0645166  -0.0059094   0.0003569   0.0032756  -0.0004810
   51   0.0563427  -0.0057172  -0.2799125   0.0152996  -0.0005646  -0.0183395
   52  -0.0114731  -0.0000188  -0.0028352   0.0007671  -0.0000190   0.0002415
   53   0.0007496   0.0032808   0.0000547  -0.0000279  -0.0039934   0.0001198
   54   0.0282933  -0.0000776   0.0047205  -0.0004969   0.0001226   0.0008971
   55   0.0649633  -0.0007330  -0.0227916  -0.0008809   0.0001139   0.0040284
   56   0.0004516   0.0086240  -0.0016335   0.0001101   0.0071796  -0.0002689
   57   0.0242382  -0.0017376  -0.0583198   0.0032930  -0.0002805  -0.0029983
   58  -0.0007919  -0.0000473  -0.0032678   0.0003898  -0.0000212  -0.0007892
   59  -0.0000666   0.0071774  -0.0002402   0.0000174   0.0001357  -0.0000234
   60  -0.0040055  -0.0002375  -0.0030928   0.0008063  -0.0000313  -0.0009911
   61  -0.0523738   0.0008664   0.0292843  -0.0007774   0.0000403   0.0008365
   62   0.0009273  -0.0074678  -0.0003585   0.0000246  -0.0009966   0.0000245
   63   0.0300511  -0.0003314  -0.0178667   0.0009007   0.0000118   0.0002140
   64  -0.0007157   0.0000145   0.0007561   0.0000651  -0.0000036  -0.0000835
   65  -0.0000119  -0.0009068   0.0000352  -0.0000070  -0.0010708   0.0000266
   66   0.0007648   0.0000332   0.0003089  -0.0000839   0.0000268  -0.0000279
           49          50          51          52          53          54
    1   0.0007689   0.0000089   0.0000217   0.0000347   0.0000021   0.0000002
    2  -0.0000003  -0.0011128  -0.0000139  -0.0000050  -0.0010653   0.0000318
    3   0.0000159  -0.0000304  -0.0018199  -0.0000006   0.0000335   0.0001650
    4  -0.0002195   0.0002633  -0.0000373  -0.0000059   0.0001550  -0.0000057
    5  -0.0004508   0.0000313  -0.0000085  -0.0000665   0.0000832  -0.0000047
    6  -0.0000205   0.0000135   0.0004419   0.0000013   0.0000010   0.0000018
    7  -0.0001695  -0.0002841   0.0000619  -0.0000007   0.0000169   0.0000012
    8   0.0002714   0.0002441  -0.0000705   0.0000174  -0.0000490   0.0000025
    9  -0.0000001   0.0000030   0.0003538  -0.0000005  -0.0000005   0.0000134
   10   0.0001148  -0.0000396   0.0000132   0.0000256  -0.0000097  -0.0000012
   11   0.0000647   0.0000157   0.0000048  -0.0000491  -0.0000327   0.0000006
   12   0.0000056   0.0000073  -0.0000049  -0.0000002  -0.0000047  -0.0000093
   13  -0.0001313   0.0000537   0.0000022  -0.0000273   0.0000190  -0.0000005
   14   0.0001017  -0.0000034   0.0000016   0.0000367  -0.0000258   0.0000011
   15   0.0000007  -0.0000045  -0.0000412   0.0000000   0.0000009  -0.0000020
   16   0.0001272  -0.0000006   0.0000006   0.0000467  -0.0000001   0.0000000
   17   0.0000010   0.0000373  -0.0000132   0.0000001  -0.0000073   0.0000009
   18  -0.0000012  -0.0000072   0.0000523  -0.0000002   0.0000013  -0.0000009
   19  -0.0001178   0.0000014  -0.0000002  -0.0000547   0.0000001  -0.0000002
   20  -0.0000009  -0.0000600   0.0000021  -0.0000001   0.0000041  -0.0000000
   21   0.0000010   0.0000019  -0.0000037   0.0000003  -0.0000005  -0.0000015
   22   0.0001153   0.0000361  -0.0000140   0.0000257   0.0000096   0.0000006
   23  -0.0000641   0.0000138   0.0000029   0.0000488  -0.0000329   0.0000008
   24  -0.0000093  -0.0000044   0.0000004   0.0000001  -0.0000013  -0.0000079
   25  -0.0001310  -0.0000541  -0.0000038  -0.0000273  -0.0000186   0.0000004
   26  -0.0001034  -0.0000017   0.0000029  -0.0000372  -0.0000260   0.0000009
   27   0.0000017  -0.0000010  -0.0000416   0.0000004   0.0000007  -0.0000022
   28  -0.0002279  -0.0002735   0.0000461  -0.0000074  -0.0001548   0.0000063
   29   0.0004557   0.0000324  -0.0000178   0.0000677   0.0000818  -0.0000055
   30   0.0000116   0.0000224   0.0004416  -0.0000015  -0.0000011   0.0000009
   31  -0.0001652   0.0002955  -0.0000764  -0.0000014  -0.0000179  -0.0000017
   32  -0.0002751   0.0002524  -0.0000787  -0.0000183  -0.0000500   0.0000025
   33  -0.0000072   0.0000033   0.0003580   0.0000004  -0.0000008   0.0000137
   34   0.0009049  -0.0000201   0.0003959   0.0007226  -0.0000125   0.0000127
   35   0.0000150  -0.0076805  -0.0015181  -0.0000070  -0.0008478  -0.0000138
   36   0.0004132  -0.0016236  -0.0714311   0.0000092  -0.0000087  -0.0013337
   37  -0.0285226   0.0020188   0.0767045   0.0006443   0.0000766   0.0024361
   38   0.0008619   0.0084312   0.0004934   0.0001115   0.0072780  -0.0003002
   39   0.0289965   0.0006167   0.0355246   0.0031267  -0.0003148  -0.0044345
   40  -0.0055271  -0.0000006  -0.0013854  -0.0006429   0.0000397   0.0013800
   41   0.0000222   0.0072563  -0.0001103  -0.0000024   0.0001305  -0.0000039
   42  -0.0005685  -0.0001400   0.0017162  -0.0002067  -0.0000011   0.0000534
   43  -0.1815838   0.0019922   0.0563427  -0.0114731   0.0007496   0.0282933
   44   0.0035285  -0.0645166  -0.0057172  -0.0000188   0.0032808  -0.0000776
   45   0.1209714  -0.0059094  -0.2799125  -0.0028352   0.0000547   0.0047205
   46   0.0117524   0.0003569   0.0152996   0.0007671  -0.0000279  -0.0004969
   47  -0.0004143   0.0032756  -0.0005646  -0.0000190  -0.0039934   0.0001226
   48  -0.0157753  -0.0004810  -0.0183395   0.0002415   0.0001198   0.0008971
   49   0.7397929  -0.0024111   0.0003145  -0.3361684   0.0012271  -0.0015461
   50  -0.0024111   0.1358814   0.0129098   0.0012135  -0.0366003  -0.0005265
   51   0.0003145   0.0129098   0.6559629  -0.0015620  -0.0005429  -0.0591619
   52  -0.3361684   0.0012135  -0.0015620   0.3564937  -0.0013364   0.0016855
   53   0.0012271  -0.0366003  -0.0005429  -0.0013364   0.0251752   0.0007900
   54  -0.0015461  -0.0005265  -0.0591619   0.0016855   0.0007900   0.0582368
   55  -0.1795762  -0.0010024  -0.0550501  -0.0111953  -0.0006261  -0.0284979
   56  -0.0025736  -0.0644780  -0.0050784   0.0001251   0.0032870   0.0001400
   57  -0.1197137  -0.0049002  -0.2817121   0.0026465   0.0000256   0.0043979
   58   0.0117262  -0.0004038  -0.0149553   0.0007670  -0.0000082   0.0004941
   59   0.0003501   0.0032865  -0.0004859  -0.0000236  -0.0039959   0.0001197
   60   0.0161373  -0.0005936  -0.0183779  -0.0002419   0.0001215   0.0009119
   61  -0.0272220  -0.0018209  -0.0774134   0.0007061  -0.0000560  -0.0023729
   62  -0.0006543   0.0084376   0.0009716  -0.0000438   0.0072768  -0.0002799
   63  -0.0297091   0.0007888   0.0342547  -0.0030612  -0.0002679  -0.0044971
   64  -0.0055407   0.0000696   0.0012950  -0.0006293  -0.0000275  -0.0013872
   65   0.0000483   0.0072572  -0.0001694   0.0000064   0.0001290  -0.0000012
   66   0.0004817  -0.0001445   0.0017398   0.0001980  -0.0000046   0.0000387
           55          56          57          58          59          60
    1   0.0017452   0.0000532   0.0026934  -0.0002605  -0.0000110  -0.0002070
    2   0.0001025   0.0070446  -0.0002977   0.0000376   0.0001765  -0.0000038
    3   0.0032119  -0.0002527  -0.0039278   0.0012311  -0.0000143   0.0000998
    4  -0.0005748  -0.0011438   0.0003778  -0.0002406  -0.0000597   0.0000204
    5  -0.0003889  -0.0003086   0.0006431  -0.0003064   0.0001566   0.0000548
    6  -0.0004151   0.0000958  -0.0000024  -0.0000153  -0.0000617  -0.0000259
    7   0.0003390  -0.0000125  -0.0001919   0.0000668  -0.0000226   0.0000167
    8  -0.0000320   0.0000407  -0.0003257   0.0001232  -0.0001488  -0.0000144
    9  -0.0004001  -0.0000771  -0.0002656   0.0000278   0.0000121  -0.0000002
   10  -0.0000810   0.0000393  -0.0000603   0.0000376   0.0000218  -0.0000072
   11   0.0000040   0.0001915   0.0000062  -0.0000387   0.0000270   0.0000191
   12  -0.0000986  -0.0001298   0.0001775  -0.0000544  -0.0000390   0.0000021
   13  -0.0000009  -0.0001687   0.0000069  -0.0000561   0.0000065   0.0000212
   14   0.0000219   0.0000750  -0.0000179   0.0000623  -0.0000130  -0.0000203
   15   0.0000493   0.0000112   0.0000291  -0.0000057   0.0000085  -0.0000004
   16   0.0000228   0.0000027   0.0000651   0.0000488  -0.0000003  -0.0000375
   17   0.0000105   0.0000183   0.0000066   0.0000011  -0.0000353   0.0000004
   18   0.0000425   0.0000018  -0.0000613  -0.0000001  -0.0000025  -0.0000083
   19  -0.0000327   0.0000066   0.0000918  -0.0001031   0.0000025   0.0000351
   20  -0.0000016   0.0000506  -0.0000007  -0.0000005  -0.0000083   0.0000004
   21  -0.0000005   0.0000007   0.0000219  -0.0000003   0.0000003  -0.0000007
   22  -0.0000632  -0.0000462  -0.0000431   0.0000393  -0.0000260  -0.0000070
   23  -0.0000116   0.0001759  -0.0000284   0.0000403   0.0000225  -0.0000196
   24  -0.0001078   0.0001560   0.0001427  -0.0000517   0.0000430   0.0000014
   25   0.0000097   0.0001651  -0.0000015  -0.0000551  -0.0000060   0.0000221
   26  -0.0000286   0.0000761   0.0000128  -0.0000632  -0.0000111   0.0000216
   27   0.0000508  -0.0000122   0.0000325  -0.0000057  -0.0000084  -0.0000006
   28  -0.0006379   0.0011739   0.0002524  -0.0002330   0.0000637   0.0000180
   29   0.0004366  -0.0003736  -0.0006263   0.0003082   0.0001557  -0.0000646
   30  -0.0004741  -0.0001153  -0.0000069  -0.0000170   0.0000631  -0.0000274
   31   0.0004951  -0.0000406  -0.0001423   0.0000717   0.0000263   0.0000165
   32   0.0001702   0.0000586   0.0004090  -0.0001251  -0.0001456   0.0000247
   33  -0.0004010   0.0000911  -0.0002801   0.0000267  -0.0000126   0.0000007
   34  -0.0286593   0.0008260   0.0283982  -0.0052078   0.0000197  -0.0008428
   35   0.0019516   0.0076894   0.0006525  -0.0000077   0.0071845  -0.0001307
   36   0.0784754   0.0004186   0.0342101  -0.0009758  -0.0001250   0.0019898
   37  -0.0517576  -0.0006060  -0.0296307  -0.0007551  -0.0000148  -0.0008552
   38  -0.0006619  -0.0074835  -0.0002040  -0.0000249  -0.0009974   0.0000307
   39  -0.0303958  -0.0002067  -0.0185870  -0.0009115   0.0000302   0.0001909
   40  -0.0006939  -0.0000173  -0.0007681   0.0000628  -0.0000024   0.0000847
   41  -0.0000445  -0.0009103   0.0000221  -0.0000022  -0.0010658   0.0000253
   42  -0.0007808   0.0000358   0.0002877   0.0000855   0.0000264  -0.0000259
   43   0.0649633   0.0004516   0.0242382  -0.0007919  -0.0000666  -0.0040055
   44  -0.0007330   0.0086240  -0.0017376  -0.0000473   0.0071774  -0.0002375
   45  -0.0227916  -0.0016335  -0.0583198  -0.0032678  -0.0002402  -0.0030928
   46  -0.0008809   0.0001101   0.0032930   0.0003898   0.0000174   0.0008063
   47   0.0001139   0.0071796  -0.0002805  -0.0000212   0.0001357  -0.0000313
   48   0.0040284  -0.0002689  -0.0029983  -0.0007892  -0.0000234  -0.0009911
   49  -0.1795762  -0.0025736  -0.1197137   0.0117262   0.0003501   0.0161373
   50  -0.0010024  -0.0644780  -0.0049002  -0.0004038   0.0032865  -0.0005936
   51  -0.0550501  -0.0050784  -0.2817121  -0.0149553  -0.0004859  -0.0183779
   52  -0.0111953   0.0001251   0.0026465   0.0007670  -0.0000236  -0.0002419
   53  -0.0006261   0.0032870   0.0000256  -0.0000082  -0.0039959   0.0001215
   54  -0.0284979   0.0001400   0.0043979   0.0004941   0.0001197   0.0009119
   55   0.6780066  -0.0025049  -0.0337711  -0.1284938   0.0033165   0.1202471
   56  -0.0025049   0.1352176   0.0143798   0.0032869  -0.0366324  -0.0060474
   57  -0.0337711   0.0143798   0.7180984   0.1200545  -0.0060513  -0.2663787
   58  -0.1284938   0.0032869   0.1200545   0.1332940  -0.0035539  -0.1292484
   59   0.0033165  -0.0366324  -0.0060513  -0.0035539   0.0253819   0.0067269
   60   0.1202471  -0.0060474  -0.2663787  -0.1292484   0.0067269   0.2813238
   61  -0.3325311   0.0015704   0.0311532  -0.0113076  -0.0000261  -0.0023394
   62  -0.0002169  -0.0630967  -0.0017599   0.0007604   0.0034335   0.0000109
   63  -0.0351566  -0.0015129  -0.1285324   0.0287293  -0.0000949   0.0036541
   64  -0.0104034  -0.0006963  -0.0289478   0.0010002  -0.0000116   0.0003663
   65   0.0001252   0.0035549   0.0000724  -0.0000170  -0.0040842   0.0001269
   66   0.0022358   0.0000039   0.0036749  -0.0003508   0.0001291   0.0007555
           61          62          63          64          65          66
    1  -0.0257269   0.0003811   0.0060867   0.0010170  -0.0000688  -0.0013999
    2   0.0007440   0.0034228   0.0000664   0.0000273  -0.0037172   0.0000838
    3   0.0272440   0.0000679   0.0056197   0.0003721   0.0001257   0.0008236
    4  -0.0006092  -0.0000991  -0.0023124   0.0002153   0.0006007   0.0004159
    5  -0.0033752  -0.0013686   0.0006628   0.0003392   0.0005502  -0.0001593
    6   0.0007956   0.0009678  -0.0004944   0.0000056  -0.0000600   0.0000921
    7   0.0004390   0.0014585  -0.0002167  -0.0001082  -0.0001237   0.0000517
    8   0.0010272  -0.0003784   0.0004199  -0.0001063  -0.0002038  -0.0000849
    9   0.0008947  -0.0005308   0.0000758   0.0001083  -0.0000650  -0.0000404
   10  -0.0000976  -0.0002331   0.0001993  -0.0000952   0.0000759   0.0000482
   11  -0.0001349  -0.0000227  -0.0000555   0.0000805  -0.0001049  -0.0001651
   12  -0.0009947   0.0002851  -0.0002274  -0.0000062   0.0000566  -0.0000924
   13  -0.0002085   0.0001191  -0.0002590   0.0000352   0.0000729  -0.0000107
   14   0.0002385   0.0000406   0.0002113  -0.0000517  -0.0000881   0.0000428
   15  -0.0000823  -0.0000899   0.0000151  -0.0000106   0.0000027   0.0000032
   16   0.0002961  -0.0000227  -0.0000677  -0.0000597   0.0000007   0.0000813
   17   0.0000010   0.0002056  -0.0000005  -0.0000083  -0.0000573   0.0000094
   18   0.0002316   0.0000047   0.0000623   0.0000246  -0.0000027  -0.0000151
   19  -0.0004896  -0.0000125  -0.0003447   0.0000902  -0.0000024  -0.0000778
   20  -0.0000011  -0.0000124  -0.0000019   0.0000007  -0.0000168   0.0000007
   21  -0.0000403  -0.0000052  -0.0000358  -0.0000058   0.0000008   0.0000091
   22  -0.0000952   0.0003016   0.0001924  -0.0001157  -0.0000713   0.0000703
   23   0.0001695  -0.0000063   0.0000601  -0.0000739  -0.0000972   0.0001688
   24  -0.0009602  -0.0002815  -0.0002190  -0.0000107  -0.0000676  -0.0000849
   25  -0.0002052  -0.0001297  -0.0002475   0.0000354  -0.0000678  -0.0000074
   26  -0.0002304   0.0000306  -0.0002186   0.0000521  -0.0000880  -0.0000359
   27  -0.0000817   0.0000968   0.0000137  -0.0000094  -0.0000014   0.0000021
   28  -0.0004355  -0.0000689  -0.0023167   0.0002370  -0.0006216   0.0004505
   29   0.0032838  -0.0015372  -0.0005591  -0.0003372   0.0006025   0.0000853
   30   0.0008623  -0.0010272  -0.0004824   0.0000043   0.0000785   0.0001016
   31   0.0002744  -0.0016204  -0.0001026  -0.0001156   0.0001665   0.0000158
   32  -0.0012064  -0.0005923  -0.0003868   0.0000865  -0.0001785   0.0001172
   33   0.0009105   0.0006007   0.0000721   0.0001131   0.0000183  -0.0000138
   34  -0.1667219   0.0028512   0.1128998   0.0103147  -0.0002661  -0.0149977
   35   0.0015356  -0.0630748  -0.0053845   0.0003911   0.0033044  -0.0005177
   36   0.0491101  -0.0051195  -0.2668193   0.0148448  -0.0006050  -0.0185358
   37   0.0636208  -0.0007413  -0.0234843  -0.0011339   0.0001204   0.0040187
   38   0.0004257   0.0098151  -0.0016618   0.0000978   0.0065900  -0.0002538
   39   0.0249208  -0.0018649  -0.0602417   0.0033602  -0.0002200  -0.0029234
   40  -0.0010442  -0.0000651  -0.0033349   0.0005439  -0.0000180  -0.0007912
   41  -0.0000603   0.0065815  -0.0002632   0.0000242   0.0003230  -0.0000316
   42  -0.0040004  -0.0002466  -0.0030125   0.0008109  -0.0000311  -0.0009767
   43  -0.0523738   0.0009273   0.0300511  -0.0007157  -0.0000119   0.0007648
   44   0.0008664  -0.0074678  -0.0003314   0.0000145  -0.0009068   0.0000332
   45   0.0292843  -0.0003585  -0.0178667   0.0007561   0.0000352   0.0003089
   46  -0.0007774   0.0000246   0.0009007   0.0000651  -0.0000070  -0.0000839
   47   0.0000403  -0.0009966   0.0000118  -0.0000036  -0.0010708   0.0000268
   48   0.0008365   0.0000245   0.0002140  -0.0000835   0.0000266  -0.0000279
   49  -0.0272220  -0.0006543  -0.0297091  -0.0055407   0.0000483   0.0004817
   50  -0.0018209   0.0084376   0.0007888   0.0000696   0.0072572  -0.0001445
   51  -0.0774134   0.0009716   0.0342547   0.0012950  -0.0001694   0.0017398
   52   0.0007061  -0.0000438  -0.0030612  -0.0006293   0.0000064   0.0001980
   53  -0.0000560   0.0072768  -0.0002679  -0.0000275   0.0001290  -0.0000046
   54  -0.0023729  -0.0002799  -0.0044971  -0.0013872  -0.0000012   0.0000387
   55  -0.3325311  -0.0002169  -0.0351566  -0.0104034   0.0001252   0.0022358
   56   0.0015704  -0.0630967  -0.0015129  -0.0006963   0.0035549   0.0000039
   57   0.0311532  -0.0017599  -0.1285324  -0.0289478   0.0000724   0.0036749
   58  -0.0113076   0.0007604   0.0287293   0.0010002  -0.0000170  -0.0003508
   59  -0.0000261   0.0034335  -0.0000949  -0.0000116  -0.0040842   0.0001291
   60  -0.0023394   0.0000109   0.0036541   0.0003663   0.0001269   0.0007555
   61   0.6800845  -0.0001677   0.0406713  -0.1255749  -0.0028247  -0.1186296
   62  -0.0001677   0.1358000   0.0140223  -0.0027505  -0.0364909  -0.0054874
   63   0.0406713   0.0140223   0.7068949  -0.1191166  -0.0055044  -0.2684483
   64  -0.1255749  -0.0027505  -0.1191166   0.1309385   0.0028833   0.1275164
   65  -0.0028247  -0.0364909  -0.0055044   0.0028833   0.0247934   0.0061841
   66  -0.1186296  -0.0054874  -0.2684483   0.1275164   0.0061841   0.2836095
 **********************************************************************
 **                                                                  **
 **                       VIBRATIONAL ANALYSIS                       **
 **                       --------------------                       **
 **                                                                  **
 **        VIBRATIONAL FREQUENCIES (CM**-1) AND NORMAL MODES         **
 **     FORCE CONSTANTS (mDYN/ANGSTROM) AND REDUCED MASSES (AMU)     **
 **                  INFRARED INTENSITIES (KM/MOL)                   **
 **                                                                  **
 **********************************************************************


 Mode:                 1                      2                      3
 Frequency:        31.95                  41.94                  59.69
 Force Cnst:      0.0024                 0.0114                 0.0146
 Red. Mass:       3.9742                10.9708                 6.9734
 IR Active:          YES                    YES                    YES
 IR Intens:        0.000                  0.051                  0.367
 Raman Active:       YES                    YES                    YES
               X      Y      Z        X      Y      Z        X      Y      Z
 C          0.000 -0.001 -0.001    0.000 -0.004 -0.124   -0.000 -0.114  0.003
 C          0.000 -0.001  0.020    0.001 -0.003 -0.126    0.040 -0.089  0.003
 Cl        -0.000 -0.000  0.012    0.002 -0.004 -0.238    0.093 -0.120  0.003
 C          0.000 -0.000  0.030    0.002 -0.001 -0.029    0.043 -0.037  0.001
 Cl         0.001 -0.000  0.073    0.004  0.000  0.007    0.104 -0.002  0.002
 C          0.000 -0.000  0.000    0.001 -0.000  0.057   -0.000 -0.012 -0.001
 Cl         0.000  0.000  0.001    0.002  0.003  0.292   -0.001  0.059 -0.006
 C         -0.000 -0.000 -0.030   -0.001 -0.001 -0.029   -0.043 -0.037  0.001
 Cl        -0.001 -0.000 -0.073   -0.003  0.000  0.007   -0.105 -0.003 -0.001
 C         -0.000 -0.001 -0.021   -0.001 -0.003 -0.126   -0.040 -0.089  0.003
 Cl        -0.001 -0.001 -0.013   -0.003 -0.004 -0.239   -0.093 -0.120  0.005
 C          0.000 -0.000 -0.001   -0.000 -0.003 -0.018   -0.000 -0.089  0.002
 C         -0.000  0.243 -0.006   -0.128 -0.002  0.057   -0.001  0.007 -0.000
 H         -0.001  0.438 -0.012   -0.230 -0.005 -0.003   -0.001 -0.070  0.001
 C          0.000  0.242 -0.005   -0.129  0.005  0.208    0.000  0.247 -0.005
 H         -0.000  0.432 -0.009   -0.231  0.006  0.265   -0.000  0.341 -0.007
 C          0.000  0.002  0.001   -0.002  0.011  0.283    0.001  0.387 -0.008
 H          0.000  0.004  0.002   -0.003  0.017  0.397    0.002  0.597 -0.013
 C          0.000 -0.239  0.007    0.126  0.009  0.209    0.001  0.254 -0.005
 H          0.001 -0.427  0.012    0.227  0.014  0.268    0.002  0.353 -0.008
 C          0.000 -0.242  0.006    0.126  0.002  0.058    0.001  0.013 -0.000
 H          0.000 -0.438  0.011    0.229  0.002 -0.000    0.001 -0.058  0.001
 TransDip   0.000  0.000  0.000    0.000  0.000  0.007    0.000  0.019 -0.000

 Mode:                 4                      5                      6
 Frequency:        67.39                  81.33                 132.71
 Force Cnst:      0.0731                 0.1012                 0.0944
 Red. Mass:      27.3300                25.9614                 9.0958
 IR Active:          YES                    YES                    YES
 IR Intens:        0.000                  0.001                  0.002
 Raman Active:       YES                    YES                    YES
               X      Y      Z        X      Y      Z        X      Y      Z
 C          0.000 -0.002 -0.000    0.000 -0.000  0.143   -0.001 -0.001 -0.316
 C          0.001 -0.001  0.098    0.000 -0.000  0.073   -0.000 -0.001 -0.198
 Cl         0.002  0.000  0.453    0.001 -0.000  0.169    0.001  0.001  0.200
 C          0.000 -0.001 -0.069   -0.000 -0.000 -0.035    0.000 -0.000 -0.149
 Cl        -0.000 -0.001 -0.412   -0.002 -0.001 -0.450    0.001  0.000  0.042
 C         -0.000 -0.000 -0.000    0.000 -0.000  0.077    0.000 -0.000 -0.144
 Cl         0.000  0.001  0.000    0.002  0.001  0.487    0.001  0.001  0.081
 C         -0.000 -0.000  0.068   -0.001 -0.000 -0.035   -0.000 -0.001 -0.149
 Cl         0.001  0.001  0.411   -0.003 -0.001 -0.450    0.001  0.000  0.042
 C         -0.001 -0.001 -0.099   -0.000 -0.000  0.073   -0.000 -0.001 -0.198
 Cl        -0.003 -0.003 -0.452   -0.000 -0.000  0.170    0.001  0.000  0.200
 C          0.000 -0.002 -0.000    0.000 -0.000  0.100   -0.001 -0.001 -0.252
 C          0.000  0.113 -0.003    0.091  0.001  0.046   -0.143 -0.001 -0.171
 H          0.000  0.202 -0.005    0.166  0.000  0.090   -0.262  0.000 -0.240
 C          0.000  0.119 -0.003    0.093  0.002 -0.066   -0.150 -0.001  0.007
 H          0.000  0.213 -0.005    0.168  0.003 -0.108   -0.269 -0.001  0.074
 C          0.000  0.005  0.000    0.001  0.003 -0.120   -0.003 -0.001  0.093
 H          0.000  0.008  0.001    0.002  0.004 -0.203   -0.004 -0.001  0.225
 C          0.000 -0.113  0.003   -0.091  0.001 -0.067    0.144  0.000  0.008
 H          0.000 -0.204  0.005   -0.165  0.002 -0.110    0.262  0.001  0.077
 C          0.000 -0.114  0.003   -0.090 -0.000  0.045    0.140  0.000 -0.169
 H         -0.000 -0.205  0.005   -0.165 -0.001  0.088    0.259  0.002 -0.237
 TransDip   0.000  0.000  0.000   -0.000  0.000 -0.001   -0.000  0.000 -0.001

 Mode:                 7                      8                      9
 Frequency:       193.13                 219.40                 221.56
 Force Cnst:      0.2820                 0.8559                 0.9928
 Red. Mass:      12.8304                30.1761                34.3283
 IR Active:          YES                    YES                    YES
 IR Intens:        0.083                  0.194                  0.048
 Raman Active:       YES                    YES                    YES
               X      Y      Z        X      Y      Z        X      Y      Z
 C         -0.127 -0.000  0.003   -0.001 -0.110 -0.001    0.002  0.001  0.002
 C         -0.044  0.005  0.002   -0.008 -0.135  0.005   -0.043 -0.032 -0.002
 Cl         0.228 -0.158 -0.000   -0.418  0.057  0.001   -0.362  0.146  0.000
 C         -0.032  0.029  0.001    0.038 -0.185  0.010   -0.029 -0.018 -0.005
 Cl         0.124  0.123 -0.001    0.153 -0.159 -0.003    0.486  0.288 -0.001
 C         -0.028 -0.000  0.000   -0.001 -0.125  0.013   -0.104  0.002 -0.006
 Cl        -0.034 -0.001  0.000   -0.003  0.598 -0.004   -0.116 -0.003  0.002
 C         -0.031 -0.029  0.000   -0.038 -0.186  0.012   -0.029  0.023 -0.006
 Cl         0.126 -0.122 -0.000   -0.141 -0.167 -0.002    0.498 -0.284 -0.000
 C         -0.043 -0.006  0.001    0.008 -0.135  0.006   -0.045  0.036 -0.003
 Cl         0.223  0.156 -0.002    0.415  0.059 -0.002   -0.373 -0.149  0.002
 C         -0.194  0.002  0.003   -0.002 -0.087 -0.006   -0.014 -0.003  0.005
 C         -0.252  0.004  0.018   -0.006 -0.077 -0.004   -0.019 -0.004  0.007
 H         -0.282  0.006 -0.001   -0.011 -0.112 -0.006   -0.022 -0.007  0.005
 C         -0.264  0.002  0.013   -0.007 -0.016 -0.000   -0.020 -0.001  0.002
 H         -0.244  0.002  0.001   -0.010  0.005  0.001   -0.015 -0.002 -0.001
 C         -0.288 -0.001 -0.002   -0.002  0.029  0.001   -0.027  0.003 -0.002
 H         -0.289 -0.004 -0.004   -0.002  0.095  0.004   -0.027  0.008 -0.005
 C         -0.268 -0.001 -0.015    0.002 -0.016 -0.000   -0.026  0.001 -0.002
 H         -0.252 -0.003 -0.005    0.006  0.005  0.001   -0.026  0.003 -0.002
 C         -0.255  0.001 -0.015    0.002 -0.077 -0.005   -0.025 -0.003  0.001
 H         -0.289  0.001  0.005    0.005 -0.112 -0.006   -0.032 -0.003  0.005
 TransDip  -0.009  0.000 -0.000    0.000  0.014 -0.000    0.007 -0.000  0.000

 Mode:                10                     11                     12
 Frequency:       226.34                 234.85                 250.30
 Force Cnst:      0.2507                 0.8953                 0.1839
 Red. Mass:       8.3056                27.5493                 4.9821
 IR Active:          YES                    YES                    YES
 IR Intens:        0.045                  0.014                  0.010
 Raman Active:       YES                    YES                    YES
               X      Y      Z        X      Y      Z        X      Y      Z
 C          0.000 -0.000 -0.074    0.000 -0.030  0.005    0.001 -0.010  0.004
 C         -0.000 -0.000  0.138   -0.028 -0.075 -0.005   -0.018 -0.037 -0.002
 Cl         0.001 -0.002 -0.001   -0.234  0.026  0.001    0.037 -0.083  0.000
 C          0.000  0.001  0.331   -0.013 -0.044 -0.014   -0.004 -0.035 -0.006
 Cl         0.006  0.004 -0.085    0.438  0.197  0.001    0.013 -0.039  0.002
 C          0.001  0.001  0.394    0.000 -0.041 -0.016    0.001 -0.034 -0.008
 Cl        -0.002 -0.009 -0.087    0.002 -0.437  0.005    0.002  0.075  0.001
 C          0.001  0.001  0.331    0.014 -0.044 -0.013    0.007 -0.035 -0.005
 Cl        -0.002  0.001 -0.085   -0.433  0.191  0.005   -0.012 -0.038  0.001
 C          0.001 -0.000  0.137    0.028 -0.075 -0.004    0.020 -0.037 -0.000
 Cl        -0.003 -0.002 -0.001    0.229  0.024 -0.002   -0.040 -0.087 -0.000
 C          0.001  0.006 -0.231   -0.001  0.101  0.009   -0.000  0.203  0.003
 C         -0.117  0.010 -0.171    0.005  0.141  0.005    0.004  0.297 -0.001
 H         -0.230  0.015 -0.238    0.010  0.199  0.007    0.007  0.431 -0.003
 C         -0.129  0.001  0.001    0.005  0.015  0.000    0.003  0.047 -0.000
 H         -0.242 -0.002  0.064    0.011 -0.014 -0.002    0.007 -0.005 -0.001
 C         -0.001 -0.009  0.079   -0.002 -0.118 -0.001   -0.002 -0.226  0.004
 H         -0.002 -0.022  0.196   -0.003 -0.284 -0.002   -0.003 -0.567  0.009
 C          0.127  0.002  0.002   -0.007  0.016 -0.000   -0.005  0.048 -0.000
 H          0.240  0.000  0.067   -0.013 -0.013 -0.003   -0.008 -0.004 -0.001
 C          0.117  0.010 -0.170   -0.006  0.141  0.005   -0.004  0.297 -0.001
 H          0.232  0.015 -0.235   -0.012  0.199  0.007   -0.007  0.431 -0.003
 TransDip  -0.000 -0.000 -0.007   -0.000  0.004  0.000   -0.000  0.003  0.001

 Mode:                13                     14                     15
 Frequency:       260.73                 322.55                 336.13
 Force Cnst:      0.5467                 1.7041                 0.8260
 Red. Mass:      13.6494                27.7997                12.4077
 IR Active:          YES                    YES                    YES
 IR Intens:        0.346                  0.032                  0.000
 Raman Active:       YES                    YES                    YES
               X      Y      Z        X      Y      Z        X      Y      Z
 C         -0.005  0.000  0.001   -0.000  0.120 -0.000   -0.001 -0.001  0.000
 C          0.105  0.073  0.002    0.177  0.168 -0.016   -0.004 -0.002 -0.486
 Cl        -0.049  0.211 -0.001    0.229  0.356  0.000   -0.002 -0.002  0.077
 C          0.144  0.029  0.003    0.173 -0.167 -0.015   -0.005  0.003 -0.494
 Cl        -0.004 -0.087 -0.000    0.227 -0.342  0.002   -0.005  0.009  0.076
 C          0.245  0.001  0.003    0.000 -0.125 -0.000    0.001  0.002 -0.000
 Cl         0.344  0.000 -0.002   -0.000 -0.057  0.000    0.001  0.000 -0.000
 C          0.144 -0.028  0.002   -0.173 -0.169  0.014    0.004  0.002  0.494
 Cl        -0.003  0.087 -0.000   -0.225 -0.345 -0.000    0.002  0.001 -0.076
 C          0.104 -0.072  0.001   -0.178  0.167  0.014    0.003 -0.002  0.486
 Cl        -0.048 -0.209  0.000   -0.231  0.355 -0.002    0.003 -0.006 -0.077
 C         -0.121 -0.004  0.002    0.000 -0.000  0.001    0.000  0.000 -0.000
 C         -0.220 -0.005  0.032    0.001  0.047 -0.000    0.000 -0.017  0.000
 H         -0.277 -0.009 -0.003    0.001  0.089 -0.001    0.000 -0.033  0.001
 C         -0.241 -0.001  0.025    0.001  0.018 -0.000    0.000  0.032 -0.001
 H         -0.205 -0.002  0.004    0.001  0.034 -0.001    0.000  0.071 -0.002
 C         -0.284  0.005 -0.002    0.000 -0.038  0.001    0.000  0.002  0.000
 H         -0.284  0.012 -0.004   -0.000 -0.091  0.002    0.001  0.004  0.000
 C         -0.243 -0.000 -0.027   -0.000  0.017 -0.000    0.000 -0.033  0.001
 H         -0.210  0.002 -0.007   -0.001  0.030 -0.001    0.000 -0.074  0.002
 C         -0.222 -0.006 -0.030   -0.000  0.047 -0.000    0.000  0.014 -0.000
 H         -0.282 -0.008  0.005   -0.000  0.090 -0.001    0.001  0.026 -0.001
 TransDip  -0.019 -0.000 -0.000    0.000 -0.006 -0.000   -0.000  0.000 -0.000

 Mode:                16                     17                     18
 Frequency:       349.93                 378.03                 406.49
 Force Cnst:      2.0079                 2.6677                 0.2780
 Red. Mass:      27.8304                31.6835                 2.8555
 IR Active:          YES                    YES                    YES
 IR Intens:        0.113                  0.000                  0.002
 Raman Active:       YES                    YES                    YES
               X      Y      Z        X      Y      Z        X      Y      Z
 C          0.088  0.001  0.000   -0.060 -0.000  0.004   -0.000  0.000 -0.006
 C          0.036 -0.153 -0.008   -0.115 -0.100  0.007    0.000  0.000  0.006
 Cl        -0.133 -0.244  0.003   -0.238 -0.413  0.002    0.000  0.000 -0.002
 C          0.088 -0.212 -0.008   -0.033  0.059  0.000    0.000 -0.000  0.016
 Cl         0.230 -0.475  0.002   -0.077  0.162 -0.000    0.000 -0.000 -0.002
 C         -0.060 -0.000  0.001    0.189  0.001 -0.005   -0.000 -0.000  0.007
 Cl        -0.095 -0.000  0.000    0.590  0.002 -0.002   -0.000  0.000 -0.001
 C          0.086  0.212  0.008   -0.033 -0.059 -0.002    0.000 -0.000 -0.012
 Cl         0.226  0.475 -0.004   -0.076 -0.162  0.001    0.000  0.000  0.001
 C          0.035  0.153  0.008   -0.115  0.100  0.004    0.000 -0.000 -0.019
 Cl        -0.134  0.244 -0.001   -0.241  0.412 -0.000    0.000 -0.000  0.003
 C         -0.003  0.000  0.000   -0.013 -0.000 -0.003   -0.000  0.000  0.003
 C         -0.082 -0.000  0.027    0.042 -0.002 -0.023    0.001 -0.203  0.008
 H         -0.129 -0.002 -0.001    0.073 -0.004 -0.004    0.002 -0.459  0.015
 C         -0.099  0.000  0.023    0.053  0.002 -0.016    0.002  0.206 -0.005
 H         -0.068 -0.000  0.005    0.030  0.006 -0.003    0.005  0.453 -0.012
 C         -0.135  0.001 -0.001    0.080 -0.001  0.002   -0.000 -0.000 -0.001
 H         -0.135  0.003 -0.001    0.081 -0.001  0.003   -0.000 -0.000 -0.002
 C         -0.099 -0.001 -0.023    0.056 -0.002  0.016   -0.002 -0.206  0.005
 H         -0.069 -0.002 -0.005    0.037 -0.005  0.005   -0.005 -0.452  0.010
 C         -0.082 -0.002 -0.027    0.045  0.003  0.017   -0.001  0.203 -0.002
 H         -0.130 -0.003  0.001    0.079  0.005 -0.003   -0.002  0.460 -0.008
 TransDip  -0.011 -0.000 -0.000   -0.001  0.000 -0.000   -0.001  0.000  0.000

 Mode:                19                     20                     21
 Frequency:       411.82                 493.47                 589.75
 Force Cnst:      0.8990                 0.5837                 2.4779
 Red. Mass:       8.9972                 4.0681                12.0920
 IR Active:          YES                    YES                    YES
 IR Intens:        0.119                  0.847                  0.002
 Raman Active:       YES                    YES                    YES
               X      Y      Z        X      Y      Z        X      Y      Z
 C         -0.000  0.002 -0.320    0.001  0.129 -0.001   -0.001  0.002 -0.002
 C         -0.003 -0.001 -0.378   -0.083  0.050  0.005   -0.001  0.003  0.503
 Cl        -0.000 -0.003  0.033    0.016 -0.037 -0.000    0.000 -0.000 -0.033
 C         -0.001 -0.001  0.092   -0.063 -0.027  0.001   -0.003 -0.002 -0.494
 Cl         0.001  0.000 -0.010    0.034 -0.019 -0.000    0.001 -0.000  0.032
 C          0.002 -0.001  0.434    0.000 -0.059 -0.005   -0.000 -0.001 -0.002
 Cl         0.001  0.000 -0.051   -0.000  0.017  0.000    0.000  0.000  0.000
 C          0.002 -0.001  0.094    0.064 -0.027  0.000    0.003  0.001  0.496
 Cl        -0.002 -0.002 -0.010   -0.034 -0.020  0.000   -0.000  0.000 -0.032
 C          0.001  0.000 -0.376    0.084  0.051  0.004   -0.001 -0.000 -0.502
 Cl        -0.001  0.000  0.033   -0.017 -0.037 -0.000    0.000 -0.000  0.033
 C         -0.001  0.009  0.175    0.001  0.350 -0.009   -0.002 -0.001  0.000
 C          0.067  0.013  0.170    0.000 -0.010 -0.000   -0.000 -0.001 -0.000
 H          0.176  0.027  0.235   -0.000 -0.293  0.007    0.002 -0.015  0.001
 C          0.092 -0.013  0.002   -0.000 -0.141  0.004    0.000  0.000 -0.001
 H          0.201 -0.030 -0.058   -0.002 -0.466  0.012   -0.001 -0.004 -0.001
 C          0.002  0.002 -0.064    0.001  0.215 -0.005    0.002 -0.001 -0.000
 H          0.003  0.005 -0.148    0.002  0.361 -0.008    0.002 -0.001 -0.000
 C         -0.090  0.009  0.001   -0.000 -0.142  0.004    0.000  0.001  0.001
 H         -0.198  0.018 -0.061   -0.001 -0.465  0.012   -0.001  0.009 -0.000
 C         -0.068 -0.008  0.171   -0.000 -0.010 -0.000    0.000  0.001  0.002
 H         -0.177 -0.023  0.234   -0.001 -0.293  0.007    0.001  0.018  0.001
 TransDip  -0.000  0.001  0.011    0.001 -0.029  0.002   -0.001 -0.000  0.000

 Mode:                22                     23                     24
 Frequency:       592.72                 621.99                 639.71
 Force Cnst:      2.1378                 1.9021                 1.9418
 Red. Mass:      10.3279                 8.3448                 8.0536
 IR Active:          YES                    YES                    YES
 IR Intens:       34.779                  0.006                  0.003
 Raman Active:       YES                    YES                    YES
               X      Y      Z        X      Y      Z        X      Y      Z
 C          0.364 -0.000 -0.001    0.000 -0.000  0.288   -0.000 -0.017  0.197
 C          0.245 -0.075  0.001    0.000 -0.000 -0.047    0.018 -0.007  0.047
 Cl        -0.055 -0.060  0.000   -0.000  0.000  0.006   -0.004 -0.001  0.001
 C          0.190 -0.005 -0.003   -0.000 -0.000 -0.261    0.019  0.015 -0.256
 Cl        -0.080  0.086  0.000   -0.000 -0.000  0.014   -0.001 -0.004  0.013
 C          0.108  0.001 -0.001    0.002  0.002  0.393    0.001  0.028  0.341
 Cl        -0.133 -0.001  0.001   -0.000 -0.000 -0.021    0.000 -0.004 -0.017
 C          0.188  0.007  0.001   -0.002  0.000 -0.258   -0.022  0.015 -0.255
 Cl        -0.079 -0.086  0.001    0.000 -0.000  0.014    0.002 -0.004  0.012
 C          0.243  0.075 -0.003   -0.001 -0.000 -0.049   -0.019 -0.007  0.045
 Cl        -0.055  0.059  0.000    0.000 -0.000  0.006    0.004 -0.001  0.001
 C          0.300 -0.001  0.002    0.001 -0.000 -0.139    0.000  0.012  0.096
 C         -0.002  0.004  0.182    0.160 -0.004 -0.217   -0.212  0.015  0.132
 H         -0.234  0.001  0.044    0.017 -0.013 -0.301   -0.117 -0.010  0.187
 C         -0.055  0.005  0.172    0.153  0.002  0.172   -0.236 -0.014 -0.210
 H          0.167  0.002  0.046   -0.001 -0.004  0.258   -0.141 -0.056 -0.263
 C         -0.317  0.001 -0.002   -0.001  0.006  0.130   -0.000  0.012 -0.107
 H         -0.317  0.001 -0.002    0.000 -0.004 -0.138   -0.002  0.010  0.280
 C         -0.053 -0.004 -0.173   -0.155  0.003  0.170    0.238 -0.016 -0.208
 H          0.166 -0.002 -0.044   -0.002 -0.003  0.258    0.145 -0.057 -0.261
 C          0.000 -0.004 -0.181   -0.158 -0.004 -0.219    0.210  0.015  0.134
 H         -0.234 -0.001 -0.046   -0.013 -0.012 -0.302    0.113 -0.008  0.188
 TransDip   0.189  0.000 -0.000    0.000 -0.001 -0.002   -0.000 -0.002  0.001

 Mode:                25                     26                     27
 Frequency:       641.26                 682.84                 708.70
 Force Cnst:      1.7215                 2.2822                 0.4381
 Red. Mass:       7.1056                 8.3074                 1.4805
 IR Active:          YES                    YES                    YES
 IR Intens:        0.090                 98.918                 57.452
 Raman Active:       YES                    YES                    YES
               X      Y      Z        X      Y      Z        X      Y      Z
 C         -0.000 -0.184 -0.015   -0.001  0.307 -0.003   -0.000  0.016 -0.001
 C          0.223 -0.070 -0.003   -0.052  0.262  0.002   -0.004  0.011  0.001
 Cl        -0.049 -0.017  0.000   -0.048 -0.117  0.000   -0.002 -0.004 -0.000
 C          0.236  0.190  0.019   -0.005  0.220 -0.004   -0.004  0.003 -0.000
 Cl        -0.016 -0.055 -0.001    0.058 -0.114  0.000    0.002 -0.003 -0.000
 C         -0.001  0.338 -0.029   -0.000  0.238  0.003   -0.000  0.002  0.000
 Cl         0.000 -0.045  0.001   -0.000 -0.018 -0.000    0.000 -0.000 -0.000
 C         -0.238  0.189  0.023    0.004  0.220 -0.005    0.003  0.003 -0.000
 Cl         0.017 -0.054 -0.001   -0.057 -0.114  0.001   -0.002 -0.002  0.000
 C         -0.223 -0.072 -0.005    0.052  0.262  0.004    0.003  0.011  0.001
 Cl         0.050 -0.017 -0.000    0.049 -0.117 -0.000    0.002 -0.005 -0.000
 C         -0.000  0.088 -0.008   -0.001  0.007 -0.000    0.000 -0.069  0.002
 C          0.016  0.105 -0.011   -0.002 -0.126  0.002    0.001  0.047 -0.001
 H          0.010 -0.130 -0.008   -0.001  0.051 -0.002    0.000  0.491 -0.012
 C          0.018 -0.091  0.018   -0.001  0.096 -0.004    0.000 -0.125  0.004
 H          0.010 -0.467  0.031   -0.001  0.483 -0.013    0.002  0.244 -0.006
 C          0.001  0.139  0.004   -0.000 -0.146  0.003   -0.000  0.046 -0.001
 H          0.001  0.030 -0.023    0.001  0.005  0.003    0.002  0.597 -0.015
 C         -0.018 -0.091  0.018    0.002  0.096 -0.003   -0.001 -0.124  0.003
 H         -0.015 -0.467  0.030    0.003  0.483 -0.013    0.001  0.243 -0.006
 C         -0.016  0.105 -0.010    0.001 -0.127  0.003    0.000  0.047 -0.002
 H         -0.010 -0.130 -0.008    0.002  0.051 -0.001    0.001  0.490 -0.013
 TransDip  -0.001  0.009  0.002   -0.000  0.319 -0.003   -0.000  0.243 -0.006

 Mode:                28                     29                     30
 Frequency:       723.12                 736.72                 788.71
 Force Cnst:      2.6062                 3.5012                 0.9311
 Red. Mass:       8.4595                10.9489                 2.5405
 IR Active:          YES                    YES                    YES
 IR Intens:       21.430                  0.032                  1.524
 Raman Active:       YES                    YES                    YES
               X      Y      Z        X      Y      Z        X      Y      Z
 C          0.014 -0.001 -0.010   -0.001  0.007  0.652    0.001 -0.078  0.004
 C          0.198  0.050  0.006    0.001  0.005 -0.391    0.034 -0.085 -0.001
 Cl        -0.046 -0.047  0.000   -0.001 -0.002  0.014    0.005  0.018  0.000
 C          0.227  0.059 -0.005    0.004  0.004  0.228    0.038 -0.008  0.000
 Cl        -0.029  0.026  0.000    0.000 -0.001 -0.004   -0.009  0.008  0.000
 C          0.257  0.000  0.002    0.006  0.000 -0.172   -0.001  0.021 -0.000
 Cl        -0.129 -0.000  0.001   -0.003  0.000  0.002    0.000 -0.002  0.000
 C          0.227 -0.059 -0.006    0.009  0.001  0.228   -0.038 -0.008  0.001
 Cl        -0.028 -0.026  0.000   -0.002 -0.002 -0.004    0.009  0.008 -0.000
 C          0.198 -0.051  0.008    0.007  0.003 -0.392   -0.034 -0.085 -0.002
 Cl        -0.046  0.047 -0.000   -0.001 -0.000  0.015   -0.005  0.018  0.000
 C         -0.219 -0.000 -0.001   -0.004 -0.003  0.004    0.000  0.270 -0.007
 C         -0.079 -0.004 -0.211   -0.056  0.001 -0.064   -0.000 -0.091  0.003
 H          0.106 -0.000 -0.107   -0.077 -0.001 -0.078    0.000 -0.063  0.002
 C         -0.075 -0.007 -0.229   -0.095 -0.003 -0.063   -0.000  0.016 -0.001
 H         -0.361  0.003 -0.071   -0.151 -0.008 -0.035    0.002  0.556 -0.014
 C          0.250 -0.001  0.001    0.005  0.003  0.014   -0.001 -0.140  0.003
 H          0.248  0.008 -0.001    0.004  0.004  0.171    0.002  0.488 -0.011
 C         -0.081  0.004  0.229    0.092 -0.004 -0.052    0.001  0.016 -0.001
 H         -0.366  0.010  0.067    0.135 -0.007 -0.030    0.003  0.554 -0.014
 C         -0.083  0.005  0.212    0.053  0.001 -0.054    0.000 -0.092  0.003
 H          0.102  0.012  0.112    0.083  0.002 -0.073   -0.000 -0.062  0.002
 TransDip   0.148  0.001 -0.001    0.005  0.003 -0.001    0.002  0.039 -0.003

 Mode:                31                     32                     33
 Frequency:       849.39                 867.89                 871.56
 Force Cnst:      0.5325                 5.5536                 4.2385
 Red. Mass:       1.2528                12.5140                 9.4702
 IR Active:          YES                    YES                    YES
 IR Intens:        0.000                  0.079                  9.196
 Raman Active:       YES                    YES                    YES
               X      Y      Z        X      Y      Z        X      Y      Z
 C          0.000 -0.000 -0.000   -0.004 -0.217 -0.001   -0.352  0.001 -0.001
 C         -0.000 -0.000 -0.001   -0.321 -0.310  0.002   -0.058  0.249  0.000
 Cl         0.000  0.000  0.000    0.046  0.087 -0.000   -0.026 -0.037  0.000
 C         -0.000 -0.000  0.000   -0.320  0.318  0.000    0.045  0.260 -0.001
 Cl         0.000 -0.000  0.000    0.050 -0.093  0.000    0.029 -0.040 -0.000
 C         -0.000  0.000 -0.000    0.004  0.251 -0.001    0.413 -0.001 -0.002
 Cl         0.000  0.000 -0.000   -0.001  0.007 -0.000   -0.096 -0.000  0.001
 C         -0.000  0.000 -0.000    0.319  0.314 -0.002    0.041 -0.265  0.000
 Cl        -0.000 -0.000 -0.000   -0.048 -0.093  0.000    0.029  0.041 -0.000
 C          0.000  0.000  0.001    0.322 -0.314  0.001   -0.062 -0.244  0.001
 Cl         0.000  0.000 -0.000   -0.047  0.087 -0.000   -0.025  0.035 -0.000
 C         -0.000 -0.000  0.000   -0.001 -0.041  0.001   -0.079  0.002 -0.001
 C          0.000  0.079 -0.002    0.001 -0.001  0.001    0.053  0.003  0.120
 H         -0.000 -0.510  0.013   -0.000  0.093 -0.002    0.035  0.001  0.123
 C          0.000  0.070 -0.002    0.002 -0.003  0.003    0.124  0.005  0.184
 H         -0.001 -0.478  0.012    0.004 -0.069  0.003    0.328  0.001  0.077
 C         -0.000 -0.000  0.000   -0.001  0.029 -0.001   -0.098 -0.000 -0.000
 H         -0.000  0.001  0.000   -0.002 -0.116  0.002   -0.092  0.002 -0.000
 C         -0.000 -0.070  0.002    0.001 -0.003 -0.002    0.126 -0.005 -0.183
 H          0.002  0.477 -0.012    0.003 -0.071  0.001    0.328  0.001 -0.073
 C          0.000 -0.079  0.002    0.000 -0.001 -0.002    0.054 -0.004 -0.120
 H          0.002  0.512 -0.013    0.001  0.091 -0.004    0.037 -0.003 -0.123
 TransDip   0.000  0.000 -0.000    0.001  0.009  0.000    0.097  0.000 -0.001

 Mode:                34                     35                     36
 Frequency:       928.11                 980.44                1002.36
 Force Cnst:      0.7387                 0.7815                 0.7748
 Red. Mass:       1.4556                 1.3799                 1.3089
 IR Active:          YES                    YES                    YES
 IR Intens:        0.047                  0.000                  0.026
 Raman Active:       YES                    YES                    YES
               X      Y      Z        X      Y      Z        X      Y      Z
 C          0.000 -0.001  0.001    0.000  0.000  0.000    0.000  0.001  0.000
 C          0.013 -0.016 -0.000    0.000  0.000 -0.000    0.001 -0.003 -0.000
 Cl        -0.000  0.001 -0.000    0.000 -0.000  0.000   -0.000  0.000 -0.000
 C          0.016 -0.009 -0.000   -0.000 -0.000  0.000    0.001 -0.001 -0.000
 Cl        -0.002  0.003 -0.000   -0.000  0.000  0.000   -0.000  0.000  0.000
 C         -0.000  0.005 -0.000   -0.000 -0.000  0.000    0.000  0.001  0.000
 Cl         0.000 -0.001 -0.000    0.000  0.000 -0.000   -0.000 -0.000 -0.000
 C         -0.016 -0.009  0.000    0.000  0.000 -0.000   -0.001 -0.001  0.000
 Cl         0.002  0.003 -0.000   -0.000 -0.000 -0.000    0.000  0.000 -0.000
 C         -0.013 -0.016 -0.000    0.000 -0.000  0.000   -0.001 -0.003 -0.000
 Cl         0.000  0.001 -0.000    0.000  0.000 -0.000    0.000  0.000 -0.000
 C         -0.000  0.082 -0.002   -0.000 -0.000  0.000   -0.000  0.001  0.000
 C         -0.000 -0.107  0.003    0.000  0.090 -0.002    0.000 -0.034  0.000
 H          0.000  0.564 -0.014   -0.000 -0.472  0.012    0.000  0.234 -0.007
 C          0.000  0.015 -0.000   -0.000 -0.095  0.003    0.000  0.084 -0.002
 H          0.000 -0.062  0.001    0.002  0.515 -0.013   -0.001 -0.496  0.012
 C          0.000  0.094 -0.003   -0.001  0.001 -0.000   -0.001 -0.104  0.003
 H         -0.002 -0.560  0.013   -0.001 -0.005 -0.000    0.002  0.600 -0.014
 C          0.000  0.015 -0.001    0.000  0.094 -0.002    0.000  0.085 -0.002
 H         -0.001 -0.064  0.001   -0.002 -0.508  0.012   -0.002 -0.504  0.012
 C         -0.000 -0.107  0.003    0.000 -0.089  0.002    0.000 -0.035  0.001
 H          0.002  0.565 -0.014    0.003  0.467 -0.012    0.001  0.239 -0.006
 TransDip   0.000 -0.007 -0.002    0.000 -0.000 -0.000   -0.001 -0.005 -0.000

 Mode:                37                     38                     39
 Frequency:      1016.76                1044.90                1072.61
 Force Cnst:      3.8258                 2.0199                 2.6291
 Red. Mass:       6.2811                 3.1400                 3.8785
 IR Active:          YES                    YES                    YES
 IR Intens:        2.551                  3.001                 11.362
 Raman Active:       YES                    YES                    YES
               X      Y      Z        X      Y      Z        X      Y      Z
 C         -0.004 -0.000  0.000    0.048  0.000 -0.000    0.157  0.000 -0.000
 C          0.006 -0.008  0.000   -0.046 -0.021  0.000   -0.095 -0.120  0.000
 Cl         0.000  0.000  0.000    0.002  0.002 -0.000    0.007  0.012 -0.000
 C          0.011 -0.015  0.000   -0.051  0.085 -0.000   -0.112  0.181 -0.000
 Cl        -0.002  0.002  0.000    0.007 -0.011 -0.000    0.013 -0.020 -0.000
 C         -0.006  0.000  0.000    0.082  0.000 -0.000    0.183  0.000 -0.001
 Cl         0.001  0.000 -0.000   -0.008 -0.000  0.000   -0.018 -0.000  0.000
 C          0.011  0.015 -0.000   -0.050 -0.085  0.000   -0.111 -0.182  0.001
 Cl        -0.002 -0.002  0.000    0.007  0.011 -0.000    0.012  0.020 -0.000
 C          0.006  0.008  0.000   -0.046  0.021 -0.000   -0.096  0.119 -0.000
 Cl         0.000 -0.000 -0.000    0.002 -0.002  0.000    0.007 -0.012  0.000
 C          0.006  0.000 -0.000    0.104  0.000  0.000    0.169 -0.000  0.002
 C         -0.202  0.009  0.342    0.040  0.002  0.084   -0.025 -0.001 -0.068
 H         -0.201  0.009  0.363    0.314  0.006  0.237   -0.330 -0.008 -0.254
 C         -0.012  0.000 -0.020   -0.059 -0.006 -0.235   -0.053  0.001  0.040
 H         -0.017 -0.002  0.004    0.248 -0.011 -0.422   -0.376  0.008  0.223
 C          0.402 -0.002  0.002   -0.114  0.001 -0.001    0.107 -0.000  0.001
 H          0.419  0.002  0.003   -0.132 -0.000 -0.003    0.113 -0.001  0.004
 C         -0.012  0.002  0.020   -0.063  0.006  0.235   -0.052 -0.001 -0.041
 H         -0.017 -0.006 -0.004    0.238  0.009  0.423   -0.367 -0.005 -0.226
 C         -0.198 -0.009 -0.345    0.042 -0.002 -0.083   -0.028  0.001  0.067
 H         -0.196 -0.003 -0.365    0.323 -0.006 -0.235   -0.340  0.010  0.252
 TransDip   0.051 -0.000 -0.000    0.055 -0.000  0.000   -0.108 -0.000  0.001

 Mode:                40                     41                     42
 Frequency:      1101.59                1157.29                1184.75
 Force Cnst:      1.1289                 5.4723                 0.9251
 Red. Mass:       1.5789                 6.9348                 1.1187
 IR Active:          YES                    YES                    YES
 IR Intens:        5.951                  0.182                  0.044
 Raman Active:       YES                    YES                    YES
               X      Y      Z        X      Y      Z        X      Y      Z
 C         -0.000  0.000 -0.026    0.048  0.000 -0.000    0.000  0.000 -0.003
 C          0.000 -0.000  0.004    0.104  0.384 -0.001    0.000  0.000  0.001
 Cl        -0.000  0.000 -0.000   -0.019 -0.038  0.000    0.000 -0.000  0.000
 C          0.000 -0.000  0.000   -0.079  0.080 -0.000   -0.000  0.000  0.000
 Cl        -0.000  0.000 -0.000    0.013 -0.017 -0.000    0.000 -0.000 -0.000
 C         -0.000  0.000 -0.001   -0.258 -0.001  0.001   -0.000  0.000 -0.000
 Cl         0.000 -0.000  0.000    0.031  0.000 -0.000    0.000  0.000 -0.000
 C         -0.000  0.000  0.000   -0.079 -0.081  0.000   -0.000 -0.000  0.000
 Cl         0.000 -0.000 -0.000    0.013  0.017 -0.000    0.000  0.000 -0.000
 C          0.000 -0.001  0.004    0.107 -0.384  0.000   -0.000 -0.000  0.001
 Cl        -0.000  0.000 -0.000   -0.019  0.038  0.000   -0.000  0.000  0.000
 C         -0.000  0.001  0.056    0.292  0.000  0.002    0.000  0.000  0.005
 C          0.106 -0.001 -0.044    0.013 -0.001 -0.018   -0.007 -0.000 -0.011
 H          0.464  0.004  0.156   -0.328 -0.006 -0.230   -0.149 -0.002 -0.095
 C         -0.060 -0.001 -0.059   -0.083 -0.001 -0.065    0.042 -0.001 -0.026
 H         -0.279  0.002  0.056   -0.273  0.002  0.036    0.423 -0.007 -0.241
 C         -0.001  0.002  0.088    0.049 -0.000  0.000   -0.000  0.002  0.070
 H         -0.004  0.013  0.555    0.047 -0.001 -0.004   -0.004  0.016  0.680
 C          0.061 -0.001 -0.057   -0.084  0.002  0.064   -0.041 -0.001 -0.026
 H          0.282  0.000  0.064   -0.269  0.000 -0.036   -0.414 -0.004 -0.243
 C         -0.105 -0.001 -0.046    0.013  0.000  0.018    0.006 -0.000 -0.011
 H         -0.462  0.007  0.148   -0.330  0.008  0.225    0.143 -0.004 -0.089
 TransDip  -0.000  0.001  0.078    0.014  0.001 -0.001   -0.000 -0.000  0.007

 Mode:                43                     44                     45
 Frequency:      1202.98                1251.13                1264.58
 Force Cnst:      0.9689                11.0112                 6.5479
 Red. Mass:       1.1364                11.9394                 6.9496
 IR Active:          YES                    YES                    YES
 IR Intens:        0.901                  0.160                 46.805
 Raman Active:       YES                    YES                    YES
               X      Y      Z        X      Y      Z        X      Y      Z
 C          0.003 -0.000 -0.000   -0.001  0.426 -0.001   -0.225 -0.001 -0.001
 C          0.001  0.008 -0.000    0.349 -0.195 -0.000   -0.172  0.051  0.001
 Cl        -0.000 -0.001  0.000    0.000 -0.003 -0.000    0.008  0.006 -0.000
 C         -0.002  0.002  0.000   -0.348 -0.206  0.002    0.089 -0.314  0.001
 Cl         0.000 -0.000  0.000   -0.001 -0.000 -0.000   -0.010  0.026 -0.000
 C         -0.004 -0.000  0.000   -0.001  0.405 -0.001    0.281  0.001 -0.001
 Cl         0.001  0.000 -0.000   -0.000  0.001  0.000   -0.028 -0.000  0.000
 C         -0.002 -0.002  0.000    0.349 -0.203 -0.001    0.087  0.314 -0.001
 Cl         0.000  0.000 -0.000    0.001 -0.000  0.000   -0.010 -0.027  0.000
 C          0.001 -0.007  0.000   -0.349 -0.198  0.001   -0.171 -0.051  0.001
 Cl        -0.000  0.001 -0.000   -0.000 -0.003  0.000    0.008 -0.006  0.000
 C          0.001 -0.000  0.000    0.000 -0.029  0.004    0.314  0.001  0.005
 C          0.047  0.000  0.028   -0.001  0.010 -0.001    0.060  0.000  0.011
 H          0.429  0.006  0.251   -0.006 -0.052 -0.003   -0.304 -0.006 -0.216
 C         -0.045  0.001  0.026    0.000  0.002 -0.001   -0.069 -0.002 -0.069
 H         -0.428  0.008  0.242   -0.004 -0.001  0.002   -0.309  0.003  0.056
 C         -0.005  0.000  0.001   -0.000 -0.001  0.000    0.011 -0.000  0.001
 H         -0.005  0.000  0.006   -0.000 -0.004 -0.005    0.004 -0.000 -0.001
 C         -0.045 -0.001 -0.027   -0.000  0.002 -0.001   -0.072  0.002  0.066
 H         -0.431 -0.004 -0.251    0.004 -0.001  0.002   -0.302 -0.000 -0.057
 C          0.048 -0.001 -0.027    0.001  0.010 -0.001    0.063 -0.001 -0.013
 H          0.436 -0.008 -0.247    0.006 -0.052 -0.003   -0.300  0.008  0.207
 TransDip   0.030  0.000  0.000    0.001 -0.013 -0.000    0.219  0.001 -0.001

 Mode:                46                     47                     48
 Frequency:      1313.57                1347.66                1350.68
 Force Cnst:      4.3309                12.2808                 1.6457
 Red. Mass:       4.2602                11.4767                 1.5310
 IR Active:          YES                    YES                    YES
 IR Intens:        0.218                182.619                  2.278
 Raman Active:       YES                    YES                    YES
               X      Y      Z        X      Y      Z        X      Y      Z
 C         -0.000  0.003 -0.037    0.002  0.402 -0.003   -0.000 -0.013 -0.013
 C         -0.003 -0.004  0.006   -0.340 -0.216  0.001    0.011  0.007  0.001
 Cl         0.000  0.000 -0.000    0.016  0.015 -0.000   -0.001 -0.000 -0.000
 C          0.005  0.001  0.002    0.350 -0.204 -0.000   -0.011  0.007  0.001
 Cl        -0.000  0.000 -0.000   -0.017  0.017  0.000    0.001 -0.001 -0.000
 C         -0.002  0.002 -0.001    0.001  0.345 -0.001   -0.000 -0.011 -0.000
 Cl         0.000 -0.000  0.000   -0.000 -0.012  0.000    0.000  0.000 -0.000
 C         -0.005 -0.003  0.002   -0.352 -0.203  0.002    0.011  0.007  0.000
 Cl         0.000  0.000 -0.000    0.017  0.017 -0.000   -0.001 -0.001 -0.000
 C          0.005 -0.001  0.006    0.340 -0.217 -0.001   -0.011  0.007  0.001
 Cl        -0.000  0.000 -0.000   -0.016  0.015 -0.000    0.001 -0.000 -0.000
 C         -0.003  0.009  0.357   -0.002 -0.078  0.004   -0.000  0.004  0.046
 C         -0.128 -0.003 -0.121    0.030  0.013  0.011    0.114  0.000  0.040
 H         -0.276 -0.004 -0.212   -0.109 -0.062 -0.069   -0.493 -0.006 -0.318
 C          0.163 -0.004 -0.117   -0.015  0.004  0.005   -0.037  0.000  0.001
 H         -0.416  0.007  0.204   -0.041 -0.006  0.019   -0.253  0.004  0.120
 C         -0.001  0.004  0.157    0.000 -0.002 -0.031    0.001 -0.003 -0.111
 H          0.001 -0.004 -0.160   -0.000 -0.003  0.074   -0.002  0.008  0.327
 C         -0.161 -0.002 -0.119    0.015  0.004  0.004    0.037 -0.000  0.002
 H          0.418  0.004  0.211    0.044 -0.006  0.021    0.252  0.002  0.124
 C          0.128 -0.003 -0.120   -0.031  0.013  0.011   -0.115  0.001  0.038
 H          0.281 -0.008 -0.211    0.113 -0.063 -0.070    0.496 -0.007 -0.312
 TransDip  -0.003 -0.008  0.012    0.003 -0.433 -0.002   -0.001  0.036 -0.032

 Mode:                49                     50                     51
 Frequency:      1390.14                1473.08                1525.68
 Force Cnst:      9.1537                 2.7498                 3.2708
 Red. Mass:       8.0395                 2.1508                 2.3849
 IR Active:          YES                    YES                    YES
 IR Intens:       98.595                  6.060                  2.208
 Raman Active:       YES                    YES                    YES
               X      Y      Z        X      Y      Z        X      Y      Z
 C          0.433 -0.001  0.000    0.000 -0.000  0.022   -0.019 -0.001  0.000
 C         -0.037  0.212 -0.001   -0.001  0.001 -0.002   -0.054  0.009  0.000
 Cl         0.001 -0.011  0.000    0.000  0.000  0.000    0.000  0.000 -0.000
 C         -0.241 -0.208  0.001    0.000 -0.001 -0.001    0.062  0.015 -0.000
 Cl         0.005  0.007 -0.000   -0.000  0.000  0.000   -0.001 -0.000  0.000
 C          0.310 -0.002 -0.001   -0.000  0.002  0.000   -0.036  0.002  0.000
 Cl        -0.015  0.000  0.000    0.000 -0.000 -0.000    0.000 -0.000  0.000
 C         -0.239  0.209  0.000   -0.000 -0.001 -0.001    0.062 -0.016 -0.000
 Cl         0.005 -0.008 -0.000    0.000  0.000  0.000   -0.001  0.000  0.000
 C         -0.039 -0.210  0.000    0.001  0.001 -0.002   -0.053 -0.007  0.000
 Cl         0.002  0.011 -0.000   -0.000  0.000  0.000    0.000 -0.000  0.000
 C         -0.187 -0.000  0.001    0.000 -0.004 -0.148    0.144  0.000 -0.000
 C         -0.079 -0.001 -0.044   -0.087  0.002  0.060   -0.070 -0.002 -0.101
 H          0.279  0.005  0.171    0.087  0.004  0.182    0.413  0.003  0.166
 C          0.025  0.001  0.059    0.152 -0.001 -0.004   -0.112  0.003  0.106
 H          0.256 -0.002 -0.062   -0.340  0.009  0.291    0.438 -0.006 -0.193
 C          0.020 -0.000  0.001    0.000 -0.003 -0.116    0.105 -0.000 -0.000
 H          0.028  0.000  0.001   -0.004  0.016  0.645    0.127 -0.000  0.005
 C          0.023 -0.002 -0.060   -0.151  0.000 -0.004   -0.112 -0.002 -0.107
 H          0.263  0.001  0.069    0.331  0.006  0.293    0.440  0.003  0.202
 C         -0.078  0.002  0.042    0.087  0.001  0.060   -0.070  0.003  0.101
 H          0.285 -0.006 -0.170   -0.096  0.005  0.184    0.414 -0.005 -0.158
 TransDip   0.318  0.003 -0.001   -0.000  0.000  0.079    0.048 -0.000  0.001

 Mode:                52                     53                     54
 Frequency:      1532.11                1564.58                1618.72
 Force Cnst:     16.5507                15.1000                 8.4472
 Red. Mass:      11.9670                10.4696                 5.4717
 IR Active:          YES                    YES                    YES
 IR Intens:        0.004                  5.309                  1.113
 Raman Active:       YES                    YES                    YES
               X      Y      Z        X      Y      Z        X      Y      Z
 C          0.001 -0.504  0.000   -0.382  0.000 -0.000   -0.001  0.002  0.019
 C         -0.130  0.299 -0.000    0.411 -0.134 -0.000    0.000 -0.001 -0.002
 Cl         0.003 -0.001  0.000   -0.005  0.003 -0.000    0.000  0.000  0.000
 C         -0.106 -0.329  0.001   -0.355 -0.080  0.001    0.000  0.001 -0.001
 Cl         0.001  0.003 -0.000    0.003  0.001 -0.000   -0.000  0.000  0.000
 C         -0.001  0.538 -0.001    0.175 -0.001 -0.001    0.000 -0.001  0.001
 Cl         0.000 -0.006  0.000    0.001  0.000 -0.000    0.000  0.000 -0.000
 C          0.104 -0.328  0.000   -0.356  0.079  0.001   -0.001  0.001 -0.001
 Cl        -0.001  0.003 -0.000    0.003 -0.001 -0.000    0.000  0.000  0.000
 C          0.133  0.300 -0.001    0.409  0.135 -0.001    0.000 -0.001 -0.002
 Cl        -0.003 -0.001  0.000   -0.005 -0.003  0.000   -0.000 -0.000  0.000
 C         -0.002  0.040  0.002    0.144  0.000  0.001    0.001 -0.007 -0.275
 C          0.003 -0.006  0.001    0.004 -0.001 -0.036    0.103  0.004  0.184
 H         -0.009  0.037 -0.007    0.139  0.000  0.033   -0.309 -0.001 -0.045
 C         -0.000 -0.003 -0.003   -0.086  0.002  0.048    0.068 -0.006 -0.211
 H         -0.003  0.002 -0.002    0.190 -0.003 -0.104   -0.240 -0.001 -0.061
 C         -0.001  0.001  0.004    0.060 -0.000 -0.001   -0.002  0.009  0.377
 H         -0.002  0.006 -0.012    0.071 -0.000  0.004    0.003 -0.013 -0.525
 C          0.003 -0.003  0.000   -0.086 -0.001 -0.048   -0.068 -0.005 -0.212
 H         -0.008  0.002 -0.007    0.189  0.002  0.109    0.243 -0.002 -0.056
 C         -0.002 -0.006 -0.001    0.005  0.001  0.036   -0.103  0.005  0.183
 H         -0.001  0.037 -0.003    0.137 -0.001 -0.029    0.308 -0.002 -0.039
 TransDip   0.000  0.002 -0.001    0.074  0.000 -0.001    0.000 -0.001 -0.034

 Mode:                55                     56                     57
 Frequency:      1642.31                3166.15                3171.94
 Force Cnst:      8.9725                 6.4103                 6.4482
 Red. Mass:       5.6461                 1.0853                 1.0878
 IR Active:          YES                    YES                    YES
 IR Intens:        3.993                  1.244                  0.241
 Raman Active:       YES                    YES                    YES
               X      Y      Z        X      Y      Z        X      Y      Z
 C          0.053  0.000 -0.000   -0.000  0.000 -0.000   -0.000 -0.000 -0.000
 C         -0.009  0.002 -0.000   -0.000  0.000  0.000   -0.000 -0.000  0.000
 Cl         0.000  0.000  0.000    0.000  0.000  0.000    0.000  0.000 -0.000
 C          0.003  0.001 -0.000    0.000  0.000 -0.000   -0.000  0.000 -0.000
 Cl        -0.000  0.000  0.000    0.000 -0.000  0.000    0.000  0.000 -0.000
 C         -0.001  0.000 -0.000   -0.000 -0.000  0.000   -0.000  0.000 -0.000
 Cl        -0.000 -0.000  0.000    0.000  0.000  0.000   -0.000  0.000 -0.000
 C          0.003 -0.001  0.000    0.000 -0.000  0.000    0.000 -0.000 -0.000
 Cl        -0.000 -0.000 -0.000    0.000  0.000  0.000   -0.000  0.000 -0.000
 C         -0.009 -0.002  0.000   -0.000 -0.000 -0.000   -0.000 -0.000  0.000
 Cl         0.000 -0.000 -0.000    0.000 -0.000 -0.000   -0.000 -0.000 -0.000
 C         -0.224  0.000  0.000    0.001 -0.000  0.000    0.000  0.000  0.002
 C          0.293  0.001  0.088    0.014 -0.001 -0.025    0.023 -0.001 -0.041
 H         -0.304 -0.006 -0.267   -0.169  0.008  0.293   -0.278  0.013  0.479
 C         -0.276  0.003  0.071    0.020  0.001  0.035    0.018  0.001  0.034
 H          0.244 -0.007 -0.232   -0.236 -0.010 -0.419   -0.221 -0.009 -0.396
 C          0.141 -0.001 -0.001   -0.045  0.000 -0.000    0.000 -0.000 -0.002
 H          0.158 -0.001  0.003    0.530 -0.002  0.003   -0.002  0.000  0.002
 C         -0.274 -0.001 -0.072    0.021 -0.001 -0.036   -0.019  0.001  0.034
 H          0.240  0.005  0.236   -0.252  0.012  0.434    0.227 -0.010 -0.395
 C          0.294 -0.003 -0.086    0.013  0.001  0.025   -0.021 -0.001 -0.039
 H         -0.308  0.007  0.262   -0.165 -0.007 -0.294    0.256  0.011  0.454
 TransDip  -0.064 -0.000  0.000    0.036  0.000 -0.002    0.001  0.000  0.016

 Mode:                58                     59                     60
 Frequency:      3179.62                3187.08                3195.02
 Force Cnst:      6.5018                 6.5522                 6.6063
 Red. Mass:       1.0915                 1.0948                 1.0984
 IR Active:          YES                    YES                    YES
 IR Intens:       10.265                 18.882                 12.181
 Raman Active:       YES                    YES                    YES
               X      Y      Z        X      Y      Z        X      Y      Z
 C          0.000 -0.000  0.000    0.000 -0.000 -0.000   -0.000  0.000 -0.000
 C          0.000  0.000 -0.000    0.000 -0.000  0.000   -0.000 -0.000  0.000
 Cl        -0.000 -0.000  0.000    0.000  0.000 -0.000    0.000  0.000 -0.000
 C         -0.000 -0.000  0.000   -0.000 -0.000  0.000    0.000 -0.000 -0.000
 Cl         0.000  0.000  0.000    0.000  0.000 -0.000   -0.000  0.000 -0.000
 C          0.000 -0.000  0.000    0.000  0.000 -0.000    0.000  0.000 -0.000
 Cl         0.000  0.000  0.000    0.000  0.000 -0.000   -0.000  0.000  0.000
 C         -0.000  0.000 -0.000   -0.000  0.000  0.000    0.000  0.000  0.000
 Cl         0.000 -0.000 -0.000    0.000  0.000 -0.000   -0.000 -0.000  0.000
 C          0.000 -0.000 -0.000    0.000 -0.000  0.000   -0.000  0.000 -0.000
 Cl        -0.000  0.000  0.000   -0.000  0.000 -0.000    0.000 -0.000  0.000
 C         -0.003  0.000 -0.000   -0.000  0.000  0.003    0.002 -0.000  0.000
 C         -0.024  0.001  0.042    0.021 -0.001 -0.033    0.014 -0.001 -0.021
 H          0.275 -0.012 -0.473   -0.223  0.010  0.378   -0.143  0.006  0.240
 C          0.005  0.000  0.003   -0.025 -0.001 -0.041   -0.022 -0.001 -0.041
 H         -0.035 -0.001 -0.054    0.265  0.011  0.466    0.251  0.010  0.449
 C         -0.054  0.000 -0.000    0.000  0.000  0.004   -0.052  0.000 -0.000
 H          0.616 -0.002  0.004   -0.006 -0.000 -0.005    0.576 -0.002  0.003
 C          0.004 -0.000 -0.001    0.026 -0.001 -0.041   -0.021  0.001  0.039
 H         -0.019  0.001  0.025   -0.273  0.012  0.466    0.245 -0.011 -0.425
 C         -0.023 -0.001 -0.043   -0.022 -0.001 -0.036    0.014  0.000  0.021
 H          0.273  0.011  0.484    0.234  0.010  0.407   -0.138 -0.006 -0.239
 TransDip  -0.103  0.000  0.002    0.001 -0.003 -0.139   -0.112  0.000 -0.002

 STANDARD THERMODYNAMIC QUANTITIES AT   298.15 K  AND     1.00 ATM

   This Molecule has  0 Imaginary Frequencies
   Zero point vibrational energy:       82.772 kcal/mol

   Atom    1 Element C  Has Mass   12.00000
   Atom    2 Element C  Has Mass   12.00000
   Atom    3 Element Cl Has Mass   34.96885
   Atom    4 Element C  Has Mass   12.00000
   Atom    5 Element Cl Has Mass   34.96885
   Atom    6 Element C  Has Mass   12.00000
   Atom    7 Element Cl Has Mass   34.96885
   Atom    8 Element C  Has Mass   12.00000
   Atom    9 Element Cl Has Mass   34.96885
   Atom   10 Element C  Has Mass   12.00000
   Atom   11 Element Cl Has Mass   34.96885
   Atom   12 Element C  Has Mass   12.00000
   Atom   13 Element C  Has Mass   12.00000
   Atom   14 Element H  Has Mass    1.00783
   Atom   15 Element C  Has Mass   12.00000
   Atom   16 Element H  Has Mass    1.00783
   Atom   17 Element C  Has Mass   12.00000
   Atom   18 Element H  Has Mass    1.00783
   Atom   19 Element C  Has Mass   12.00000
   Atom   20 Element H  Has Mass    1.00783
   Atom   21 Element C  Has Mass   12.00000
   Atom   22 Element H  Has Mass    1.00783
   Molecular Mass:   323.883400 amu
   Principal axes and moments of inertia in amu*Bohr^2:
                             1           2           3
    Eigenvalues --     4245.45648  7969.06170 11583.33041
          X               1.00000     0.00003     0.00011
          Y              -0.00003     1.00000     0.00052
          Z              -0.00011    -0.00052     1.00000
   Rotational Symmetry Number is   1
   The Molecule is an Asymmetric Top
   Translational Enthalpy:        0.889 kcal/mol
   Rotational Enthalpy:           0.889 kcal/mol
   Vibrational Enthalpy:         90.636 kcal/mol
   gas constant (RT):             0.592 kcal/mol
   Translational Entropy:        43.221  cal/mol.K
   Rotational Entropy:           34.326  cal/mol.K
   Vibrational Entropy:          51.792  cal/mol.K

   Total Enthalpy:               93.006 kcal/mol
   Total Entropy:               129.339  cal/mol.K

 ======================================================================

 STANDARD THERMODYNAMIC QUANTITIES FOR ANHARMONIC VIBRATION -- TOSH

   Zero point vibrational energy: ************ kcal/mol

   Vibrational Enthalpy:       Infinity kcal/mol
   Vibrational Entropy:             NaN  cal/mol.K

   Total Enthalpy:             Infinity kcal/mol
   Total Entropy:                   NaN  cal/mol.K

 ======================================================================

 STANDARD THERMODYNAMIC QUANTITIES FOR ANHARMONIC VIBRATION -- VPT2

   Zero point vibrational energy: ************ kcal/mol

   Vibrational Enthalpy:       Infinity kcal/mol
   Vibrational Entropy:             NaN  cal/mol.K

   Total Enthalpy:             Infinity kcal/mol
   Total Entropy:                   NaN  cal/mol.K

 ======================================================================

Archival summary:
1\1\november\FREQ\ProcedureUnspecified\BasisUnspecified\l5125\taweetha\ThuJan912:11:072020ThuJan912:11:072020\0\\#,FREQ,ProcedureUnspecified,BasisUnspecified,\\0,1\Cl\C,1,1.74447\C,2,1.40074,1,119.646\C,3,1.4011,2,119.458,1,179.988,0\C,4,1.40119,3,120.017,2,0.0848801,0\C,5,1.40066,4,119.519,3,-0.121833,0\C,6,1.40136,5,121.475,4,0.00291819,0\C,7,1.49497,6,121.068,5,-179.588,0\C,8,1.39724,7,120.402,6,-91.5577,0\H,9,1.08421,8,119.779,7,0.205893,0\C,9,1.39292,8,120.202,7,-179.697,0\H,11,1.08413,9,119.67,8,179.918,0\C,11,1.39377,9,120.187,8,-0.00144361,0\H,13,1.08406,11,120.092,9,179.912,0\C,13,1.39365,11,119.775,9,-0.0771503,0\H,15,1.08407,13,120.201,11,-179.951,0\C,15,1.39285,13,120.125,11,0.0693266,0\H,17,1.08424,15,120.014,13,179.987,0\Cl,4,1.73696,3,120.003,2,-179.84,0\Cl,3,1.73713,2,120.473,1,0.136179,0\Cl,5,1.7372,4,120.042,3,179.972,0\Cl,6,1.7444,5,119.638,4,179.948,0\\\@

 Total job time:  13544.22s(wall), 13543.31s(cpu) 
 Thu Jan  9 12:11:07 2020

        *************************************************************
        *                                                           *
        *  Thank you very much for using Q-Chem.  Have a nice day.  *
        *                                                           *
        *************************************************************
