# Supplementary material for: Quantum Chemical Investigation of Polychlorinated Dibenzodioxins, Dibenzofurans and Biphenyls: Relative Stability and Planarity Analysis
Source: Molecules. 2020 Dec 3;25(23):5697. doi: 10.3390/molecules25235697 (PMC7730433; doi:10.3390/molecules25235697)
Supplement: Supplementary file 1 [file molecules-25-05697-s001.zip › PCB/B3LYP/ClClClClHClClHClCl.out]

                  Welcome to Q-Chem
     A Quantum Leap Into The Future Of Chemistry


 Q-Chem 5.2 (devel), Q-Chem, Inc., Pleasanton, CA (2019)

 Yihan Shao,  Zhengting Gan,  E. Epifanovsky,  A. T. B. Gilbert,  M. Wormit,  
 J. Kussmann,  A. W. Lange,  A. Behn,  Jia Deng,  Xintian Feng,  D. Ghosh,  
 M. Goldey,  P. R. Horn,  L. D. Jacobson,  I. Kaliman,  T. Kus,  A. Landau,  
 Jie Liu,  E. I. Proynov,  R. M. Richard,  R. P. Steele,  E. J. Sundstrom,  
 H. L. Woodcock III,  P. M. Zimmerman,  D. Zuev,  B. Albrecht,  E. Alguire,  
 S. A. Baeppler,  D. Barton,  Z. Benda,  Y. A. Bernard,  E. J. Berquist,  
 K. B. Bravaya,  H. Burton,  D. Casanova,  Chun-Min Chang,  Yunqing Chen,  
 A. Chien,  K. D. Closser,  M. P. Coons,  S. Coriani,  S. Dasgupta,  
 A. L. Dempwolff,  M. Diedenhofen,  Hainam Do,  R. G. Edgar,  Po-Tung Fang,  
 S. Faraji,  S. Fatehi,  Qingguo Feng,  K. D. Fenk,  J. Fosso-Tande,  
 J. Gayvert,  Qinghui Ge,  A. Ghysels,  G. Gidofalvi,  J. Gomes,  
 J. Gonthier,  A. Gunina,  D. Hait,  M. W. D. Hanson-Heine,  
 P. H. P. Harbach,  A. W. Hauser,  M. F. Herbst,  J. E. Herr,  
 E. G. Hohenstein,  Z. C. Holden,  Kerwin Hui,  B. C. Huynh,  T.-C. Jagau,  
 Hyunjun Ji,  B. Kaduk,  K. Khistyaev,  Jaehoon Kim,  P. Klunzinger,  K. Koh,  
 D. Kosenkov,  L. Koulias,  T. Kowalczyk,  C. M. Krauter,  A. Kunitsa,  
 Ka Un Lao,  A. Laurent,  K. V. Lawler,  Joonho Lee,  D. Lefrancois,  
 S. Lehtola,  D. S. Levine,  Yi-Pei Li,  You-Sheng Lin,  Fenglai Liu,  
 E. Livshits,  A. Luenser,  P. Manohar,  E. Mansoor,  S. F. Manzer,  
 Shan-Ping Mao,  Yuezhi Mao,  N. Mardirossian,  A. V. Marenich,  
 T. Markovich,  L. A. Martinez-Martinez,  S. A. Maurer,  N. J. Mayhall,  
 S. C. McKenzie,  J.-M. Mewes,  P. Morgante,  A. F. Morrison,  
 J. W. Mullinax,  K. Nanda,  T. S. Nguyen-Beck,  R. Olivares-Amaya,  
 J. A. Parkhill,  Zheng Pei,  T. M. Perrine,  F. Plasser,  P. Pokhilko,  
 S. Prager,  A. Prociuk,  E. Ramos,  D. R. Rehn,  F. Rob,  M. Scheurer,  
 M. Schneider,  N. Sergueev,  S. M. Sharada,  S. Sharma,  D. W. Small,  
 T. Stauch,  T. Stein,  Yu-Chuan Su,  A. J. W. Thom,  A. Tkatchenko,  
 T. Tsuchimochi,  N. M. Tubman,  L. Vogt,  M. L. Vidal,  O. Vydrov,  
 M. A. Watson,  J. Wenzel,  M. de Wergifosse,  T. A. Wesolowski,  A. White,  
 J. Witte,  A. Yamada,  Jun Yang,  K. Yao,  S. Yeganeh,  S. R. Yost,  
 Zhi-Qiang You,  A. Zech,  Igor Ying Zhang,  Xing Zhang,  Yan Zhao,  
 Ying Zhu,  B. R. Brooks,  G. K. L. Chan,  C. J. Cramer,  M. S. Gordon,  
 W. J. Hehre,  A. Klamt,  M. W. Schmidt,  C. D. Sherrill,  D. G. Truhlar,  
 A. Aspuru-Guzik,  R. Baer,  A. T. Bell,  N. A. Besley,  Jeng-Da Chai,  
 A. E. DePrince, III,  R. A. DiStasio Jr.,  A. Dreuw,  B. D. Dunietz,  
 T. R. Furlani,  Chao-Ping Hsu,  Yousung Jung,  Jing Kong,  D. S. Lambrecht,  
 WanZhen Liang,  C. Ochsenfeld,  V. A. Rassolov,  L. V. Slipchenko,  
 J. E. Subotnik,  T. Van Voorhis,  J. M. Herbert,  A. I. Krylov,  
 P. M. W. Gill,  M. Head-Gordon

 Contributors to earlier versions of Q-Chem not listed above: 
 R. D. Adamson,  B. Austin,  J. Baker,  G. J. O. Beran,  K. Brandhorst,  
 S. T. Brown,  E. F. C. Byrd,  A. K. Chakraborty,  C.-L. Cheng,  
 Siu Hung Chien,  D. M. Chipman,  D. L. Crittenden,  H. Dachsel,  
 R. J. Doerksen,  A. D. Dutoi,  L. Fusti-Molnar,  W. A. Goddard III,  
 A. Golubeva-Zadorozhnaya,  S. R. Gwaltney,  G. Hawkins,  A. Heyden,  
 S. Hirata,  G. Kedziora,  F. J. Keil,  C. Kelley,  Jihan Kim,  R. A. King,  
 R. Z. Khaliullin,  P. P. Korambath,  W. Kurlancheek,  A. M. Lee,  M. S. Lee,  
 S. V. Levchenko,  Ching Yeh Lin,  D. Liotard,  R. C. Lochan,  I. Lotan,  
 P. E. Maslen,  N. Nair,  D. P. O'Neill,  D. Neuhauser,  E. Neuscamman,  
 C. M. Oana,  R. Olson,  B. Peters,  R. Peverati,  P. A. Pieniazek,  
 Y. M. Rhee,  J. Ritchie,  M. A. Rohrdanz,  E. Rosta,  N. J. Russ,  
 H. F. Schaefer III,  N. E. Schultz,  N. Shenvi,  A. C. Simmonett,  A. Sodt,  
 D. Stuck,  K. S. Thanthiriwatte,  V. Vanovschi,  Tao Wang,  A. Warshel,  
 C. F. Williams,  Q. Wu,  X. Xu,  W. Zhang

 Please cite Q-Chem as follows:
 Y. Shao et al., Mol. Phys. 113, 184-215 (2015)
 DOI: 10.1080/00268976.2014.952696

 Q-Chem 5.2.1 for Intel X86 EM64T Linux

 Parts of Q-Chem use Armadillo 8.300.2 (Tropical Shenanigans).
 http://arma.sourceforge.net/

 Q-Chem begins on Thu Jan  9 06:15:21 2020  

Host: 
0

     Scratch files written to /scratch/taweetham/qchem12983//
NAlpha2: 210
NElect   210
Mult     1

 Q-Chem warning in module libgen/rem_setup.C, line 2168:

 Setting Thresh to 1e-14


Checking the input file for inconsistencies... 	...done.

--------------------------------------------------------------
User input:
--------------------------------------------------------------
$MOLECULE
0 1
C 
C  1 1.394960
Cl  2 CCl 1 119.528007
C  2 1.386606 1 120.846377 3 178.766605 0
Cl  4 CCl 2 119.698148 1 -179.612229 0
C  4 1.387279 2 120.235871 1 -0.083363 0
Cl  6 CCl 4 120.254637 2 -179.958574 0
C  6 1.387279 4 119.490737 2 0.041992 0
Cl  8 CCl 6 120.064298 4 179.568218 0
C  8 1.386606 6 120.235863 4 0.041336 0
H  10 CH 8 119.614146 6 178.681836 0
C  1 1.488550 2 120.827489 3 1.275929 0
C  12 1.394960 1 120.827496 2 44.635695 0
Cl  13 CCl 12 119.528011 1 1.275194 0
C  13 1.386606 12 120.846392 1 -179.957497 0
Cl  15 CCl 13 119.698155 12 -179.612829 0
C  15 1.387278 13 120.235860 12 -0.083872 0
H  17 CH 15 120.254633 13 -179.958492 0
C  17 1.387279 15 119.490737 13 0.041666 0
Cl  19 CCl 17 120.064293 15 179.568399 0
C  19 1.386606 17 120.235874 15 0.041790 0
Cl  21 CCl 19 119.614152 17 178.681599 0

CH=1.08273
CCl=1.75400
$END

$REM
   JOB_TYPE	OPTIMIZATION
   BASIS	6-311++G**
   METHOD	B3LYP
   SYM_IGNORE	TRUE
   SCF_GUESS_ALWAYS     TRUE
   SYM_IGNORE   TRUE
   S2THRESH     15
   THRESH       15
$END

--------------------------------------------------------------
 ----------------------------------------------------------------
             Standard Nuclear Orientation (Angstroms)
    I     Atom           X                Y                Z
 ----------------------------------------------------------------
    1      C       0.0000000000     0.0000000000     0.0000000000
    2      C       0.0000000000     0.0000000000     1.3949600000
    3      Cl      1.5261815140     0.0000000000     2.2594170471
    4      C      -1.1901880373     0.0256249026     2.1059255403
    5      Cl     -1.1548436435     0.0351778398     3.8595433764
    6      C      -2.4041742747     0.0535064326     1.4351028665
    7      Cl     -3.9099833729     0.0870232313     2.3339530118
    8      C      -2.4180259722     0.0546630380     0.0478935036
    9      Cl     -3.9445745286     0.0782926128    -0.8155919614
   10      C      -1.2274122092     0.0272853135    -0.6622934626
   11      H      -1.2503451014     0.0068111236    -1.7445869269
   12      C       1.2779219872    -0.0284629571    -0.7628147595
   13      C       2.3095886281    -0.8932703637    -0.3971844912
   14      Cl      2.0841394724    -1.9836059182     0.9581225060
   15      C       3.5004827568    -0.9194878930    -1.1069450245
   16      Cl      4.7739092873    -2.0261183446    -0.6270805489
   17      C       3.6821124948    -0.0819958503    -2.1978886372
   18      H       4.6116429624    -0.1026930066    -2.7527300472
   19      C       2.6636000698     0.7822218600    -2.5724593424
   20      Cl      2.8813918386     1.8556545918    -3.9424319391
   21      C       1.4736782845     0.8090230106    -1.8610916159
   22      Cl      0.2100943914     1.9325319622    -2.3275671039
 ----------------------------------------------------------------
 Nuclear Repulsion Energy =        2740.38808647 hartrees
 There are      105 alpha and      105 beta electrons
 Requested basis set is 6-311++G(d,p)
 There are 186 shells and 518 basis functions

 Total QAlloc Memory Limit   2000 MB
 Mega-Array Size       188 MB
 MEM_STATIC part       192 MB
 A cutoff of  1.0D-15 yielded  12421 shell pairs
 There are    108094 function pairs (    116230 Cartesian)
 Smallest overlap matrix eigenvalue = 1.46E-07
 Linear dependence detected in AO basis
 Number of orthogonalized atomic orbitals = 511
 Maximum deviation from orthogonality = 2.748E-10

 Scale SEOQF with 1.000000e-01/1.000000e-01/1.000000e-01

 Standard Electronic Orientation quadrupole field applied
 Nucleus-field energy     =    -0.0000000306 hartrees
 Guess from superposition of atomic densities
 Warning:  Energy on first SCF cycle will be non-variational
 SAD guess density has 210.000000 electrons

 -----------------------------------------------------------------------
  General SCF calculation program by
  Eric Jon Sundstrom, Paul Horn, Yuezhi Mao, Dmitri Zuev, Alec White,
  David Stuck, Shaama M.S., Shane Yost, Joonho Lee, David Small,
  Daniel Levine, Susi Lehtola, Hugh Burton, Evgeny Epifanovsky,
  Bang C. Huynh
 -----------------------------------------------------------------------
 Exchange:     0.2000 Hartree-Fock + 0.0800 Slater + 0.7200 B88
 Correlation:  0.1900 VWN1RPA + 0.8100 LYP
 Using SG-1 standard quadrature grid
 A restricted SCF calculation will be
 performed using DIIS
 SCF converges when DIIS error is below 1.0e-08
 ---------------------------------------
  Cycle       Energy         DIIS error
 ---------------------------------------
    1   -4145.2312512346      2.69e-02  
    2   -4140.1991747581      1.72e-03  
    3   -4140.1344058845      2.12e-03  
    4   -4140.2803633596      6.25e-04  
    5   -4140.2929977956      2.29e-04  
    6   -4140.2944320192      1.02e-04  
    7   -4140.2947640445      2.57e-05  
    8   -4140.2947830039      9.17e-06  
    9   -4140.2947853811      3.58e-06  
   10   -4140.2947858000      8.11e-07  
   11   -4140.2947858208      2.59e-07  
   12   -4140.2947858227      1.12e-07  
   13   -4140.2947858234      4.82e-08  
   14   -4140.2947858232      1.32e-08  
   15   -4140.2947858233      4.78e-09  Convergence criterion met
 ---------------------------------------
 SCF time:   CPU 994.84s  wall 995.00s 
 SCF   energy in the final basis set =    -4140.2947858233
 Total energy in the final basis set =    -4140.2947858233

 --------------------------------------------------------------

                    Orbital Energies (a.u.)
 --------------------------------------------------------------

 Alpha MOs
 -- Occupied --
********-101.5840-101.5827-101.5807-101.5795-101.5793-101.5735-101.5718
-10.2844 -10.2830 -10.2829 -10.2826 -10.2823 -10.2819 -10.2794 -10.2772
-10.2520 -10.2440 -10.2342 -10.2268  -9.5003  -9.4984  -9.4971  -9.4950
 -9.4939  -9.4938  -9.4905  -9.4889  -7.2653  -7.2635  -7.2622  -7.2601
 -7.2589  -7.2587  -7.2552  -7.2551  -7.2542  -7.2534  -7.2531  -7.2526
 -7.2518  -7.2512  -7.2499  -7.2489  -7.2488  -7.2486  -7.2480  -7.2478
 -7.2450  -7.2444  -7.2436  -7.2427  -0.9771  -0.9608  -0.9334  -0.9183
 -0.9043  -0.8874  -0.8807  -0.8627  -0.8626  -0.8447  -0.8035  -0.7682
 -0.7551  -0.7499  -0.6852  -0.6523  -0.6306  -0.6248  -0.5676  -0.5551
 -0.5396  -0.5362  -0.5048  -0.4876  -0.4788  -0.4769  -0.4738  -0.4722
 -0.4674  -0.4447  -0.4404  -0.4314  -0.4259  -0.4210  -0.4066  -0.3927
 -0.3881  -0.3699  -0.3663  -0.3593  -0.3562  -0.3517  -0.3511  -0.3439
 -0.3396  -0.3341  -0.3284  -0.3186  -0.3017  -0.2895  -0.2789  -0.2719
 -0.2536
 -- Virtual --
 -0.0885  -0.0637  -0.0623  -0.0558  -0.0495  -0.0399  -0.0191  -0.0126
 -0.0065  -0.0003   0.0092   0.0166   0.0174   0.0218   0.0239   0.0274
  0.0302   0.0439   0.0488   0.0504   0.0546   0.0575   0.0643   0.0670
  0.0719   0.0730   0.0776   0.0813   0.0817   0.0862   0.0876   0.0945
  0.0957   0.0985   0.1017   0.1075   0.1081   0.1106   0.1127   0.1184
  0.1203   0.1213   0.1244   0.1286   0.1302   0.1354   0.1372   0.1387
  0.1431   0.1461   0.1511   0.1555   0.1591   0.1596   0.1610   0.1720
  0.1744   0.1804   0.1843   0.1884   0.1890   0.1924   0.1954   0.1969
  0.2031   0.2043   0.2110   0.2149   0.2169   0.2225   0.2233   0.2297
  0.2357   0.2386   0.2394   0.2410   0.2512   0.2525   0.2567   0.2604
  0.2644   0.2659   0.2673   0.2680   0.2716   0.2760   0.2799   0.2835
  0.2912   0.2957   0.2963   0.3002   0.3020   0.3100   0.3128   0.3180
  0.3188   0.3290   0.3354   0.3418   0.3846   0.4012   0.4101   0.4157
  0.4230   0.4262   0.4302   0.4381   0.4405   0.4421   0.4460   0.4487
  0.4554   0.4593   0.4633   0.4713   0.4771   0.4827   0.4838   0.4868
  0.4934   0.4978   0.5003   0.5059   0.5086   0.5199   0.5261   0.5331
  0.5393   0.5499   0.5666   0.5695   0.5753   0.5841   0.5875   0.5928
  0.5991   0.6012   0.6066   0.6090   0.6145   0.6196   0.6215   0.6262
  0.6392   0.6447   0.6566   0.6650   0.6662   0.6765   0.6835   0.6955
  0.7018   0.7191   0.7248   0.7567   0.7609   0.7751   0.7862   0.7925
  0.8022   0.8127   0.8206   0.8249   0.8284   0.8325   0.8355   0.8386
  0.8409   0.8451   0.8458   0.8461   0.8509   0.8529   0.8563   0.8654
  0.8685   0.8728   0.8740   0.8839   0.8857   0.8952   0.9004   0.9021
  0.9057   0.9124   0.9156   0.9268   0.9298   0.9338   0.9380   0.9433
  0.9509   0.9533   0.9565   0.9639   0.9700   0.9711   0.9782   0.9801
  0.9836   0.9963   1.0067   1.0180   1.0312   1.0388   1.0544   1.0663
  1.0744   1.0878   1.1237   1.1253   1.1504   1.1678   1.1711   1.1940
  1.2031   1.2135   1.2227   1.2307   1.2422   1.2443   1.2488   1.2512
  1.2642   1.2794   1.2833   1.2866   1.2940   1.3147   1.3333   1.3388
  1.3472   1.3681   1.3867   1.3989   1.4246   1.4374   1.4493   1.4920
  1.5151   1.5278   1.5429   1.5638   1.5794   1.6120   1.6365   1.6442
  1.6643   1.7039   1.7280   1.7335   1.7517   1.7592   1.7669   1.7978
  1.8271   1.8390   1.8434   1.8651   1.8671   1.8736   1.8896   1.8986
  1.9003   1.9164   1.9655   1.9947   2.0265   2.0365   2.0727   2.0815
  2.1043   2.1316   2.1792   2.1907   2.2028   2.2251   2.2295   2.2402
  2.2470   2.2569   2.2607   2.2712   2.2845   2.2931   2.3018   2.3099
  2.3249   2.3333   2.3568   2.3788   2.3868   2.4012   2.4102   2.4211
  2.4330   2.4424   2.4579   2.4712   2.4829   2.5070   2.5240   2.5341
  2.5450   2.5534   2.5842   2.6019   2.6158   2.6212   2.6344   2.6505
  2.6696   2.7143   2.7204   2.7365   2.7426   2.7567   2.7765   2.8041
  2.8188   2.8355   2.8868   2.9125   2.9238   2.9543   3.0352   3.0654
  3.0790   3.0880   3.1086   3.1262   3.1391   3.1488   3.1674   3.2171
  3.2297   3.2679   3.2703   3.3534   3.3969   3.4889   3.5085   3.5966
  3.6715   3.7221   3.7749   3.8875   3.9012   3.9945   4.0437   4.3746
  4.8044   4.8246   9.7241   9.7491   9.7718   9.7853   9.8030   9.8191
  9.8356   9.8579  23.2662  23.4322  23.7908  23.8178  23.8659  23.8798
 23.9589  23.9626  23.9953  24.0205  24.0763  24.1035  25.7116  25.7690
 25.8034  25.8238  25.8305  25.8903  25.9350  26.0511  26.0974  26.1148
 26.1193  26.1838  26.1919  26.2511  26.3551  26.4699  26.5139  26.5578
 26.6284  26.6325  26.7445  26.8040  26.9845  27.0290 215.7136 215.7400
215.7657 215.7814 215.8019 215.8240 215.8388 215.8793
 --------------------------------------------------------------

          Ground-State Mulliken Net Atomic Charges

     Atom                 Charge (a.u.)
  ----------------------------------------
      1 C                    -0.543070
      2 C                    -0.502406
      3 Cl                    0.629131
      4 C                    -0.322458
      5 Cl                    0.628872
      6 C                    -0.413991
      7 Cl                    0.630778
      8 C                    -0.074102
      9 Cl                    0.662694
     10 C                    -0.881240
     11 H                     0.231063
     12 C                    -0.439027
     13 C                    -0.695246
     14 Cl                    0.580537
     15 C                     0.475604
     16 Cl                    0.487332
     17 C                    -1.427297
     18 H                     0.212103
     19 C                     0.538115
     20 Cl                    0.476343
     21 C                    -0.958428
     22 Cl                    0.704691
  ----------------------------------------
  Sum of atomic charges =     0.000000

 -----------------------------------------------------------------
                    Cartesian Multipole Moments
 -----------------------------------------------------------------
    Charge (ESU x 10^10)
                 0.0000
    Dipole Moment (Debye)
         X       1.1086      Y      -0.1245      Z      -1.3982
       Tot       1.7887
    Quadrupole Moments (Debye-Ang)
        XX    -167.1351     XY       0.2967     YY    -172.4599
        XZ      -1.5623     YZ      -0.0651     ZZ    -168.8988
    Octopole Moments (Debye-Ang^2)
       XXX    -195.3388    XXY       3.9990    XYY     -82.0536
       YYY       7.3712    XXZ     -10.7154    XYZ       0.2499
       YYZ       9.5763    XZZ     -67.5185    YZZ      -5.2021
       ZZZ      21.5566
    Hexadecapole Moments (Debye-Ang^3)
      XXXX   -7262.2218   XXXY     362.2285   XXYY   -1499.2544
      XYYY     371.8164   YYYY   -1446.3255   XXXZ    1158.1085
      XXYZ     156.8288   XYYZ     432.3258   YYYZ     467.6420
      XXZZ   -1948.1431   XYZZ     113.2842   YYZZ   -1022.9278
      XZZZ    1226.4686   YZZZ     467.8536   ZZZZ   -4682.3368
 -----------------------------------------------------------------
 Calculating analytic gradient of the SCF energy
 Gradient of SCF Energy
            1           2           3           4           5           6
    1  -0.0065859  -0.0153455   0.0305518   0.0001691   0.0011844   0.0160448
    2   0.0014238  -0.0047659  -0.0740849   0.0002747   0.0001797  -0.0006923
    3   0.0029617  -0.0069899  -0.0438711  -0.0193735   0.0060877  -0.0105593
            7           8           9          10          11          12
    1  -0.0060371   0.0032426  -0.0054435   0.0047800   0.0030536   0.0139826
    2   0.0000591   0.0008818   0.0002291   0.0059239   0.0022604   0.0005360
    3   0.0030820   0.0103779   0.0014465   0.0019146  -0.0042321  -0.0073330
           13          14          15          16          17          18
    1   0.0023650  -0.0219662  -0.0096481  -0.0000931  -0.0053818   0.0009996
    2   0.0148934   0.0667147   0.0047830  -0.0050257   0.0014322   0.0000799
    3  -0.0105366   0.0575979  -0.0000844   0.0054342   0.0016130  -0.0005535
           19          20          21          22
    1  -0.0016371  -0.0048559   0.0084464  -0.0078258
    2  -0.0060163   0.0046557  -0.0073737  -0.0063686
    3   0.0076400  -0.0024452   0.0040024   0.0038206
 Max gradient component =       7.408E-02
 RMS gradient           =       1.707E-02
 Gradient time:  CPU 344.86 s  wall 344.87 s
 Geometry Optimization Parameters
   NAtoms,    NIC,     NZ,  NCons,   NDum,   NFix, NCnnct, MaxDiis
       22     163      22       0       0       0       0       0


** GEOMETRY OPTIMIZATION IN DELOCALIZED INTERNAL COORDINATES **
   Searching for a Minimum

   Optimization Cycle:   1

                       Coordinates (Angstroms)
     ATOM                X               Y               Z
      1  C         0.0000000000    0.0000000000    0.0000000000
      2  C         0.0000000000    0.0000000000    1.3949600000
      3  Cl        1.5261815140    0.0000000000    2.2594170471
      4  C        -1.1901880373    0.0256249026    2.1059255403
      5  Cl       -1.1548436435    0.0351778398    3.8595433764
      6  C        -2.4041742747    0.0535064326    1.4351028665
      7  Cl       -3.9099833729    0.0870232313    2.3339530118
      8  C        -2.4180259722    0.0546630380    0.0478935036
      9  Cl       -3.9445745286    0.0782926128   -0.8155919614
     10  C        -1.2274122092    0.0272853135   -0.6622934626
     11  H        -1.2503451014    0.0068111236   -1.7445869269
     12  C         1.2779219872   -0.0284629571   -0.7628147595
     13  C         2.3095886281   -0.8932703637   -0.3971844912
     14  Cl        2.0841394724   -1.9836059182    0.9581225060
     15  C         3.5004827568   -0.9194878930   -1.1069450245
     16  Cl        4.7739092873   -2.0261183446   -0.6270805489
     17  C         3.6821124948   -0.0819958503   -2.1978886372
     18  H         4.6116429624   -0.1026930066   -2.7527300472
     19  C         2.6636000698    0.7822218600   -2.5724593424
     20  Cl        2.8813918386    1.8556545918   -3.9424319391
     21  C         1.4736782845    0.8090230106   -1.8610916159
     22  Cl        0.2100943914    1.9325319622   -2.3275671039
   Point Group: c1    Number of degrees of freedom:    60


   Energy is  -4140.294785823


 Attempting to generate delocalized internal coordinates
 Initial Hessian constructed with Jon Baker's OPTIMIZE code

 60 Hessian modes will be used to form the next step
  Hessian Eigenvalues:
     0.016296    0.017712    0.019513    0.020643    0.020929    0.022947
     0.023585    0.023589    0.023834    0.023846    0.024090    0.024090
     0.024114    0.024114    0.024135    0.024135    0.024143    0.024143
     0.064568    0.103828    0.159965    0.160000    0.215993    0.231488
     0.234978    0.235548    0.249942    0.249973    0.249981    0.249991
     0.249991    0.249992    0.249993    0.250000    0.250000    0.250000
     0.250000    0.289275    0.292828    0.301033    0.301033    0.301033
     0.301033    0.301033    0.301033    0.328592    0.356665    0.356665
     0.413347    0.417967    0.431961    0.433247    0.461500    0.462733
     0.471102    0.471220    0.478202    0.478203    0.479142    0.479142

 Minimum search - taking simple RFO step
 Searching for Lamda that Minimizes Along All modes
 Value Taken    Lamda =  -0.06218879
 Calculated Step too Large.  Step scaled by  0.493909
 Step Taken.  Stepsize is  0.300000

                             Maximum     Tolerance    Cnvgd?
         Gradient           0.064263      0.000300      NO
         Displacement       0.192902      0.001200      NO
         Energy change     *********      0.000001      NO


 New Cartesian Coordinates Obtained by Inverse Iteration

 Displacement from previous Coordinates is:  0.547057
 ----------------------------------------------------------------
             Standard Nuclear Orientation (Angstroms)
    I     Atom           X                Y                Z
 ----------------------------------------------------------------
    1      C      -0.0053366688     0.0097535279     0.0146918951
    2      C      -0.0138926080     0.0403374646     1.4165359969
    3      Cl      1.4985053644     0.0775192008     2.2861442990
    4      C      -1.2108232591     0.0575519587     2.1300157090
    5      Cl     -1.1825950494     0.1027748050     3.8788096844
    6      C      -2.4279655271     0.0459886976     1.4551319026
    7      Cl     -3.9327984142     0.0674414377     2.3464708468
    8      C      -2.4319603201     0.0123248552     0.0633292288
    9      Cl     -3.9423238482    -0.0220457281    -0.8220872625
   10      C      -1.2391251232    -0.0063604316    -0.6415433982
   11      H      -1.2701748956    -0.0606894723    -1.7198831794
   12      C       1.2721253982    -0.0168487807    -0.7653374605
   13      C       2.3015719790    -0.9092104137    -0.4236401244
   14      Cl      2.0788839637    -2.0160449555     0.9073914484
   15      C       3.4945489347    -0.9442612467    -1.1404688348
   16      Cl      4.7624793035    -2.0692164909    -0.7025734050
   17      C       3.6889931092    -0.0942773234    -2.2157772592
   18      H       4.6167520572    -0.1225318265    -2.7718607280
   19      C       2.6888263819     0.7969729297    -2.5712898312
   20      Cl      2.9584350974     1.8821677218    -3.9187740965
   21      C       1.4929241215     0.8416264593    -1.8595046884
   22      Cl      0.2981465505     2.0392091966    -2.3215287521
 ----------------------------------------------------------------
 Nuclear Repulsion Energy =        2725.74117724 hartrees
 There are      105 alpha and      105 beta electrons
 Applying Cartesian multipole field
    Component          Value
    ---------          -----
     (2,0,0)        1.00000E-11
     (0,2,0)        2.00000E-11
     (0,0,2)       -3.00000E-11
 Nucleus-field energy     =    -0.0000000296 hartrees
 Requested basis set is 6-311++G(d,p)
 There are 186 shells and 518 basis functions
 A cutoff of  1.0D-15 yielded  12380 shell pairs
 There are    107742 function pairs (    115854 Cartesian)
 Smallest overlap matrix eigenvalue = 1.62E-07
 Linear dependence detected in AO basis
 Number of orthogonalized atomic orbitals = 511
 Maximum deviation from orthogonality = 2.776E-10
 Guess from superposition of atomic densities
 Warning:  Energy on first SCF cycle will be non-variational
 SAD guess density has 210.000000 electrons

 -----------------------------------------------------------------------
  General SCF calculation program by
  Eric Jon Sundstrom, Paul Horn, Yuezhi Mao, Dmitri Zuev, Alec White,
  David Stuck, Shaama M.S., Shane Yost, Joonho Lee, David Small,
  Daniel Levine, Susi Lehtola, Hugh Burton, Evgeny Epifanovsky,
  Bang C. Huynh
 -----------------------------------------------------------------------
 Exchange:     0.2000 Hartree-Fock + 0.0800 Slater + 0.7200 B88
 Correlation:  0.1900 VWN1RPA + 0.8100 LYP
 Using SG-1 standard quadrature grid
 A restricted SCF calculation will be
 performed using DIIS
 SCF converges when DIIS error is below 1.0e-08
 ---------------------------------------
  Cycle       Energy         DIIS error
 ---------------------------------------
    1   -4145.1391372657      2.67e-02  
    2   -4140.2252008672      1.71e-03  
    3   -4140.1635509278      2.09e-03  
    4   -4140.3056394385      5.99e-04  
    5   -4140.3172112653      2.24e-04  
    6   -4140.3185765702      1.01e-04  
    7   -4140.3189004197      2.60e-05  
    8   -4140.3189199780      9.15e-06  
    9   -4140.3189223277      3.60e-06  
   10   -4140.3189227573      7.51e-07  
   11   -4140.3189227748      2.53e-07  
   12   -4140.3189227770      1.11e-07  
   13   -4140.3189227771      4.45e-08  
   14   -4140.3189227769      1.20e-08  
   15   -4140.3189227772      4.43e-09  Convergence criterion met
 ---------------------------------------
 SCF time:   CPU 991.48s  wall 991.00s 
 SCF   energy in the final basis set =    -4140.3189227772
 Total energy in the final basis set =    -4140.3189227772

 --------------------------------------------------------------

                    Orbital Energies (a.u.)
 --------------------------------------------------------------

 Alpha MOs
 -- Occupied --
********-101.5834-101.5826-101.5816-101.5802-101.5798-101.5746-101.5730
-10.2859 -10.2840 -10.2833 -10.2831 -10.2820 -10.2816 -10.2807 -10.2776
-10.2552 -10.2462 -10.2327 -10.2269  -9.4997  -9.4979  -9.4970  -9.4960
 -9.4947  -9.4943  -9.4912  -9.4897  -7.2647  -7.2629  -7.2621  -7.2611
 -7.2597  -7.2592  -7.2560  -7.2545  -7.2543  -7.2537  -7.2525  -7.2521
 -7.2518  -7.2511  -7.2510  -7.2499  -7.2496  -7.2491  -7.2487  -7.2483
 -7.2458  -7.2451  -7.2444  -7.2435  -0.9738  -0.9602  -0.9307  -0.9185
 -0.9043  -0.8870  -0.8812  -0.8652  -0.8606  -0.8444  -0.8020  -0.7664
 -0.7527  -0.7482  -0.6839  -0.6498  -0.6292  -0.6243  -0.5654  -0.5538
 -0.5397  -0.5355  -0.5052  -0.4875  -0.4777  -0.4756  -0.4726  -0.4703
 -0.4658  -0.4453  -0.4366  -0.4307  -0.4252  -0.4195  -0.4061  -0.3905
 -0.3875  -0.3694  -0.3656  -0.3592  -0.3570  -0.3522  -0.3510  -0.3427
 -0.3392  -0.3344  -0.3284  -0.3202  -0.3006  -0.2960  -0.2767  -0.2725
 -0.2611
 -- Virtual --
 -0.0885  -0.0637  -0.0613  -0.0554  -0.0475  -0.0426  -0.0164  -0.0121
 -0.0050   0.0005   0.0097   0.0169   0.0173   0.0222   0.0241   0.0273
  0.0308   0.0438   0.0485   0.0507   0.0542   0.0574   0.0634   0.0680
  0.0709   0.0729   0.0780   0.0813   0.0813   0.0863   0.0878   0.0947
  0.0958   0.0961   0.1015   0.1072   0.1076   0.1105   0.1118   0.1182
  0.1195   0.1215   0.1249   0.1281   0.1301   0.1353   0.1371   0.1385
  0.1425   0.1457   0.1508   0.1554   0.1573   0.1589   0.1606   0.1702
  0.1731   0.1779   0.1831   0.1880   0.1890   0.1925   0.1940   0.1945
  0.2018   0.2039   0.2106   0.2139   0.2156   0.2226   0.2242   0.2301
  0.2346   0.2369   0.2386   0.2409   0.2495   0.2504   0.2566   0.2587
  0.2639   0.2658   0.2670   0.2677   0.2715   0.2742   0.2787   0.2834
  0.2915   0.2932   0.2944   0.2993   0.3003   0.3097   0.3118   0.3156
  0.3172   0.3275   0.3346   0.3428   0.3870   0.4014   0.4090   0.4168
  0.4215   0.4252   0.4295   0.4384   0.4396   0.4413   0.4449   0.4493
  0.4569   0.4583   0.4638   0.4716   0.4754   0.4814   0.4835   0.4868
  0.4964   0.4971   0.5001   0.5042   0.5097   0.5212   0.5224   0.5339
  0.5407   0.5489   0.5594   0.5713   0.5756   0.5830   0.5872   0.5917
  0.5978   0.6014   0.6071   0.6101   0.6159   0.6165   0.6209   0.6244
  0.6386   0.6427   0.6580   0.6665   0.6688   0.6732   0.6808   0.6932
  0.7040   0.7179   0.7276   0.7595   0.7674   0.7856   0.7897   0.7981
  0.8063   0.8128   0.8201   0.8258   0.8271   0.8316   0.8342   0.8376
  0.8407   0.8428   0.8441   0.8453   0.8484   0.8544   0.8549   0.8664
  0.8680   0.8729   0.8733   0.8815   0.8852   0.8972   0.9006   0.9031
  0.9081   0.9124   0.9168   0.9266   0.9289   0.9326   0.9375   0.9462
  0.9521   0.9529   0.9558   0.9632   0.9652   0.9707   0.9755   0.9810
  0.9826   0.9918   1.0060   1.0111   1.0153   1.0360   1.0443   1.0579
  1.0708   1.0754   1.1181   1.1217   1.1505   1.1666   1.1677   1.1897
  1.1982   1.2120   1.2218   1.2303   1.2360   1.2438   1.2470   1.2515
  1.2630   1.2747   1.2787   1.2862   1.2953   1.3125   1.3260   1.3345
  1.3460   1.3673   1.3799   1.3946   1.4203   1.4416   1.4469   1.4927
  1.5113   1.5270   1.5401   1.5579   1.5816   1.6120   1.6337   1.6437
  1.6633   1.7028   1.7251   1.7292   1.7454   1.7548   1.7637   1.7930
  1.8235   1.8355   1.8387   1.8591   1.8647   1.8736   1.8869   1.8900
  1.8954   1.9151   1.9625   1.9890   2.0269   2.0353   2.0645   2.0767
  2.1028   2.1295   2.1761   2.1977   2.2048   2.2252   2.2349   2.2401
  2.2476   2.2563   2.2596   2.2720   2.2811   2.2919   2.2960   2.3039
  2.3234   2.3290   2.3543   2.3739   2.3872   2.3961   2.4098   2.4147
  2.4282   2.4360   2.4451   2.4668   2.4826   2.5026   2.5243   2.5295
  2.5446   2.5515   2.5818   2.5996   2.6131   2.6193   2.6320   2.6491
  2.6625   2.7061   2.7136   2.7319   2.7358   2.7545   2.7739   2.8008
  2.8155   2.8278   2.8819   2.9050   2.9149   2.9513   3.0277   3.0604
  3.0734   3.0798   3.1017   3.1224   3.1304   3.1383   3.1605   3.2114
  3.2205   3.2594   3.2617   3.3453   3.3909   3.4861   3.5034   3.5910
  3.6639   3.7184   3.7712   3.8811   3.8942   3.9875   4.0396   4.3671
  4.7936   4.8171   9.7205   9.7473   9.7705   9.7851   9.8008   9.8163
  9.8191   9.8626  23.2713  23.4277  23.7805  23.8087  23.8502  23.8650
 23.9330  23.9442  23.9756  23.9992  24.0775  24.0924  25.7639  25.7823
 25.8030  25.8216  25.8392  25.8921  25.9276  26.0495  26.1003  26.1047
 26.1121  26.1765  26.1917  26.2324  26.3537  26.3991  26.4636  26.5528
 26.6109  26.6234  26.7381  26.7879  26.9645  27.0190 215.7102 215.7376
215.7640 215.7811 215.7994 215.8195 215.8206 215.8807
 --------------------------------------------------------------

          Ground-State Mulliken Net Atomic Charges

     Atom                 Charge (a.u.)
  ----------------------------------------
      1 C                    -0.462660
      2 C                    -0.480007
      3 Cl                    0.599966
      4 C                    -0.339940
      5 Cl                    0.625679
      6 C                    -0.379194
      7 Cl                    0.630430
      8 C                    -0.083075
      9 Cl                    0.655962
     10 C                    -0.920924
     11 H                     0.230429
     12 C                    -0.404788
     13 C                    -0.638316
     14 Cl                    0.582882
     15 C                     0.428117
     16 Cl                    0.482832
     17 C                    -1.496574
     18 H                     0.215551
     19 C                     0.447267
     20 Cl                    0.478685
     21 C                    -0.859718
     22 Cl                    0.687396
  ----------------------------------------
  Sum of atomic charges =     0.000000

 -----------------------------------------------------------------
                    Cartesian Multipole Moments
 -----------------------------------------------------------------
    Charge (ESU x 10^10)
                -0.0000
    Dipole Moment (Debye)
         X       1.0282      Y      -0.1607      Z      -1.3285
       Tot       1.6876
    Quadrupole Moments (Debye-Ang)
        XX    -167.1060     XY       0.2323     YY    -172.3032
        XZ      -1.7793     YZ       0.2224     ZZ    -168.7166
    Octopole Moments (Debye-Ang^2)
       XXX    -197.4907    XXY       2.3436    XYY     -82.2299
       YYY       3.9371    XXZ     -10.2877    XYZ       0.6527
       YYZ       9.7542    XZZ     -68.7343    YZZ      -5.5759
       ZZZ      23.6353
    Hexadecapole Moments (Debye-Ang^3)
      XXXX   -7310.7525   XXXY     334.4594   XXYY   -1517.6994
      XYYY     340.7398   YYYY   -1508.0621   XXXZ    1205.9811
      XXYZ     153.6936   XYYZ     449.0816   YYYZ     445.8865
      XXZZ   -1958.5381   XYZZ     106.5724   YYZZ   -1037.5727
      XZZZ    1275.8566   YZZZ     453.2424   ZZZZ   -4700.6987
 -----------------------------------------------------------------
 Calculating analytic gradient of the SCF energy
 Gradient of SCF Energy
            1           2           3           4           5           6
    1  -0.0037343  -0.0105434   0.0181207  -0.0007905   0.0007241   0.0114520
    2   0.0002715  -0.0039418  -0.0496045  -0.0001234   0.0001901  -0.0002822
    3   0.0019091  -0.0023033  -0.0292739  -0.0118756   0.0048368  -0.0062835
            7           8           9          10          11          12
    1  -0.0046674   0.0027704  -0.0034979  -0.0004017   0.0010676   0.0067093
    2  -0.0000313   0.0008879   0.0000030   0.0035083   0.0002241  -0.0011248
    3   0.0029390   0.0058357   0.0003802   0.0016678  -0.0005024  -0.0031351
           13          14          15          16          17          18
    1   0.0035244  -0.0131308  -0.0052731   0.0002595  -0.0037578   0.0006945
    2   0.0086776   0.0451556   0.0038471  -0.0032712   0.0006276   0.0000294
    3  -0.0059609   0.0372429  -0.0012214   0.0032616   0.0016594  -0.0002798
           19          20          21          22
    1  -0.0001157  -0.0033069   0.0056205  -0.0017235
    2  -0.0042166   0.0032900  -0.0041391   0.0000227
    3   0.0046731  -0.0013525  -0.0003676  -0.0018496
 Max gradient component =       4.960E-02
 RMS gradient           =       1.116E-02
 Gradient time:  CPU 343.11 s  wall 343.12 s
 Geometry Optimization Parameters
   NAtoms,    NIC,     NZ,  NCons,   NDum,   NFix, NCnnct, MaxDiis
       22     163      22       0       0       0       0       0

 Cartesian Hessian Update
 Hessian updated using BFGS update


** GEOMETRY OPTIMIZATION IN DELOCALIZED INTERNAL COORDINATES **
   Searching for a Minimum

   Optimization Cycle:   2

                       Coordinates (Angstroms)
     ATOM                X               Y               Z
      1  C        -0.0053366688    0.0097535279    0.0146918951
      2  C        -0.0138926080    0.0403374646    1.4165359969
      3  Cl        1.4985053644    0.0775192008    2.2861442990
      4  C        -1.2108232591    0.0575519587    2.1300157090
      5  Cl       -1.1825950494    0.1027748050    3.8788096844
      6  C        -2.4279655271    0.0459886976    1.4551319026
      7  Cl       -3.9327984142    0.0674414377    2.3464708468
      8  C        -2.4319603201    0.0123248552    0.0633292288
      9  Cl       -3.9423238482   -0.0220457281   -0.8220872625
     10  C        -1.2391251232   -0.0063604316   -0.6415433982
     11  H        -1.2701748956   -0.0606894723   -1.7198831794
     12  C         1.2721253982   -0.0168487807   -0.7653374605
     13  C         2.3015719790   -0.9092104137   -0.4236401244
     14  Cl        2.0788839637   -2.0160449555    0.9073914484
     15  C         3.4945489347   -0.9442612467   -1.1404688348
     16  Cl        4.7624793035   -2.0692164909   -0.7025734050
     17  C         3.6889931092   -0.0942773234   -2.2157772592
     18  H         4.6167520572   -0.1225318265   -2.7718607280
     19  C         2.6888263819    0.7969729297   -2.5712898312
     20  Cl        2.9584350974    1.8821677218   -3.9187740965
     21  C         1.4929241215    0.8416264593   -1.8595046884
     22  Cl        0.2981465505    2.0392091966   -2.3215287521
   Point Group: c1    Number of degrees of freedom:    60


   Energy is  -4140.318922777

 Hessian updated using BFGS update

 56 Hessian modes will be used to form the next step
  Hessian Eigenvalues:
     0.017062    0.017742    0.019927    0.020616    0.020930    0.022947
     0.023580    0.023826    0.023845    0.024089    0.024090    0.024111
     0.024114    0.024128    0.024135    0.024138    0.024143    0.024216
     0.064626    0.087687    0.159999    0.160180    0.216022    0.231497
     0.234998    0.236435    0.246303    0.249965    0.249981    0.249990
     0.249992    0.249993    0.249995    0.249999    0.250000    0.250000
     0.284430    0.289323    0.299046    0.300204    0.303463    0.346741
     0.356654    0.358769    0.413893    0.426632    0.430261    0.453178
     0.462174    0.463280    0.470314    0.476714    0.478072    0.478207
     0.479138    0.506279

 Minimum search - taking simple RFO step
 Searching for Lamda that Minimizes Along All modes
 Value Taken    Lamda =  -0.03280406
 Calculated Step too Large.  Step scaled by  0.573505
 Step Taken.  Stepsize is  0.300000

                             Maximum     Tolerance    Cnvgd?
         Gradient           0.042967      0.000300      NO
         Displacement       0.214081      0.001200      NO
         Energy change     -0.024137      0.000001      NO


 New Cartesian Coordinates Obtained by Inverse Iteration

 Displacement from previous Coordinates is:  0.511942
 ----------------------------------------------------------------
             Standard Nuclear Orientation (Angstroms)
    I     Atom           X                Y                Z
 ----------------------------------------------------------------
    1      C       0.0161279912     0.0040651296     0.0474309435
    2      C      -0.0118537146     0.0655404897     1.4506300892
    3      Cl      1.4817210876     0.1363863070     2.3385309613
    4      C      -1.2280811400     0.0880871216     2.1437428653
    5      Cl     -1.2387845459     0.1678199407     3.8849440913
    6      C      -2.4375700754     0.0569879640     1.4422799317
    7      Cl     -3.9555718575     0.0880926097     2.2954457711
    8      C      -2.4109066879     0.0022462699     0.0467283829
    9      Cl     -3.8912638329    -0.0476643435    -0.8805049670
   10      C      -1.2039165944    -0.0218379044    -0.6319562095
   11      H      -1.2146050649    -0.0859390902    -1.7109245946
   12      C       1.2853775737    -0.0318738497    -0.7341183661
   13      C       2.3157134867    -0.9412901299    -0.4261394147
   14      Cl      2.1046752613    -2.0707596773     0.8783902695
   15      C       3.4981908245    -0.9643823171    -1.1704032199
   16      Cl      4.7822696176    -2.0899579991    -0.8023199898
   17      C       3.6709304645    -0.0946724883    -2.2351956951
   18      H       4.5857162503    -0.1171724194    -2.8111438938
   19      C       2.6666404050     0.8059394502    -2.5603207216
   20      Cl      2.9402499119     1.8913460506    -3.9028616819
   21      C       1.4818554855     0.8420518160    -1.8199745319
   22      Cl      0.2582817009     2.0291686553    -2.2180080291
 ----------------------------------------------------------------
 Nuclear Repulsion Energy =        2721.12086774 hartrees
 There are      105 alpha and      105 beta electrons
 Applying Cartesian multipole field
    Component          Value
    ---------          -----
     (2,0,0)        1.00000E-11
     (0,2,0)        2.00000E-11
     (0,0,2)       -3.00000E-11
 Nucleus-field energy     =    -0.0000000286 hartrees
 Requested basis set is 6-311++G(d,p)
 There are 186 shells and 518 basis functions
 A cutoff of  1.0D-15 yielded  12389 shell pairs
 There are    107800 function pairs (    115908 Cartesian)
 Smallest overlap matrix eigenvalue = 1.68E-07
 Linear dependence detected in AO basis
 Number of orthogonalized atomic orbitals = 511
 Maximum deviation from orthogonality = 6.085E-10
 Guess from superposition of atomic densities
 Warning:  Energy on first SCF cycle will be non-variational
 SAD guess density has 210.000000 electrons

 -----------------------------------------------------------------------
  General SCF calculation program by
  Eric Jon Sundstrom, Paul Horn, Yuezhi Mao, Dmitri Zuev, Alec White,
  David Stuck, Shaama M.S., Shane Yost, Joonho Lee, David Small,
  Daniel Levine, Susi Lehtola, Hugh Burton, Evgeny Epifanovsky,
  Bang C. Huynh
 -----------------------------------------------------------------------
 Exchange:     0.2000 Hartree-Fock + 0.0800 Slater + 0.7200 B88
 Correlation:  0.1900 VWN1RPA + 0.8100 LYP
 Using SG-1 standard quadrature grid
 A restricted SCF calculation will be
 performed using DIIS
 SCF converges when DIIS error is below 1.0e-08
 ---------------------------------------
  Cycle       Energy         DIIS error
 ---------------------------------------
    1   -4145.1156950981      2.67e-02  
    2   -4140.2384743395      1.71e-03  
    3   -4140.1707070979      2.13e-03  
    4   -4140.3198455128      6.06e-04  
    5   -4140.3314886061      2.35e-04  
    6   -4140.3330431285      9.96e-05  
    7   -4140.3333573420      2.68e-05  
    8   -4140.3333780432      9.34e-06  
    9   -4140.3333805061      3.65e-06  
   10   -4140.3333809509      7.42e-07  
   11   -4140.3333809677      2.63e-07  
   12   -4140.3333809694      1.13e-07  
   13   -4140.3333809703      4.35e-08  
   14   -4140.3333809704      1.21e-08  
   15   -4140.3333809700      4.56e-09  Convergence criterion met
 ---------------------------------------
 SCF time:   CPU 992.00s  wall 992.00s 
 SCF   energy in the final basis set =    -4140.3333809700
 Total energy in the final basis set =    -4140.3333809700

 --------------------------------------------------------------

                    Orbital Energies (a.u.)
 --------------------------------------------------------------

 Alpha MOs
 -- Occupied --
********-101.5837-101.5829-101.5820-101.5805-101.5796-101.5767-101.5750
-10.2858 -10.2841 -10.2837 -10.2835 -10.2823 -10.2815 -10.2811 -10.2768
-10.2542 -10.2446 -10.2319 -10.2256  -9.4998  -9.4982  -9.4974  -9.4965
 -9.4951  -9.4941  -9.4928  -9.4912  -7.2648  -7.2632  -7.2624  -7.2615
 -7.2600  -7.2591  -7.2577  -7.2559  -7.2546  -7.2538  -7.2529  -7.2524
 -7.2521  -7.2515  -7.2514  -7.2503  -7.2499  -7.2491  -7.2490  -7.2482
 -7.2474  -7.2468  -7.2459  -7.2451  -0.9722  -0.9594  -0.9289  -0.9190
 -0.9055  -0.8889  -0.8827  -0.8675  -0.8587  -0.8440  -0.8010  -0.7645
 -0.7509  -0.7475  -0.6825  -0.6487  -0.6288  -0.6231  -0.5644  -0.5524
 -0.5395  -0.5353  -0.5059  -0.4882  -0.4773  -0.4754  -0.4727  -0.4689
 -0.4641  -0.4457  -0.4351  -0.4308  -0.4250  -0.4173  -0.4057  -0.3894
 -0.3876  -0.3696  -0.3646  -0.3585  -0.3568  -0.3525  -0.3498  -0.3441
 -0.3392  -0.3344  -0.3292  -0.3217  -0.3052  -0.2982  -0.2744  -0.2711
 -0.2648
 -- Virtual --
 -0.0880  -0.0639  -0.0604  -0.0535  -0.0448  -0.0431  -0.0148  -0.0118
 -0.0035   0.0007   0.0107   0.0170   0.0180   0.0224   0.0240   0.0273
  0.0311   0.0441   0.0484   0.0509   0.0546   0.0575   0.0631   0.0681
  0.0711   0.0727   0.0781   0.0807   0.0819   0.0861   0.0883   0.0941
  0.0960   0.0968   0.1012   0.1071   0.1079   0.1112   0.1122   0.1183
  0.1190   0.1216   0.1255   0.1283   0.1296   0.1351   0.1368   0.1386
  0.1419   0.1451   0.1500   0.1549   0.1570   0.1583   0.1611   0.1695
  0.1713   0.1777   0.1833   0.1881   0.1892   0.1920   0.1928   0.1953
  0.2008   0.2038   0.2105   0.2139   0.2161   0.2223   0.2248   0.2303
  0.2340   0.2366   0.2393   0.2396   0.2488   0.2501   0.2560   0.2580
  0.2638   0.2660   0.2670   0.2684   0.2710   0.2733   0.2780   0.2835
  0.2910   0.2921   0.2947   0.2985   0.3007   0.3093   0.3116   0.3158
  0.3171   0.3276   0.3340   0.3425   0.3865   0.4000   0.4087   0.4180
  0.4196   0.4247   0.4291   0.4391   0.4402   0.4423   0.4455   0.4502
  0.4566   0.4584   0.4633   0.4719   0.4757   0.4811   0.4831   0.4862
  0.4950   0.4974   0.5012   0.5053   0.5121   0.5153   0.5248   0.5328
  0.5416   0.5490   0.5578   0.5730   0.5765   0.5828   0.5845   0.5944
  0.5978   0.6020   0.6079   0.6114   0.6145   0.6178   0.6184   0.6217
  0.6376   0.6438   0.6585   0.6656   0.6674   0.6724   0.6785   0.6926
  0.7026   0.7182   0.7298   0.7581   0.7698   0.7877   0.7916   0.8003
  0.8122   0.8177   0.8211   0.8250   0.8270   0.8319   0.8345   0.8378
  0.8406   0.8419   0.8433   0.8441   0.8486   0.8527   0.8560   0.8660
  0.8662   0.8743   0.8757   0.8816   0.8871   0.8968   0.9020   0.9060
  0.9097   0.9125   0.9198   0.9266   0.9292   0.9340   0.9358   0.9450
  0.9517   0.9536   0.9556   0.9616   0.9651   0.9732   0.9783   0.9819
  0.9862   0.9941   0.9968   1.0093   1.0125   1.0387   1.0454   1.0580
  1.0675   1.0750   1.1188   1.1235   1.1451   1.1635   1.1662   1.1897
  1.1964   1.2097   1.2203   1.2297   1.2327   1.2450   1.2491   1.2567
  1.2628   1.2762   1.2797   1.2863   1.2958   1.3098   1.3177   1.3388
  1.3467   1.3680   1.3811   1.3927   1.4184   1.4388   1.4489   1.4971
  1.5136   1.5269   1.5417   1.5598   1.5835   1.6120   1.6355   1.6474
  1.6626   1.7029   1.7233   1.7288   1.7482   1.7566   1.7644   1.7890
  1.8204   1.8325   1.8346   1.8603   1.8645   1.8712   1.8863   1.8895
  1.8972   1.9151   1.9598   1.9882   2.0265   2.0353   2.0614   2.0765
  2.1042   2.1312   2.1742   2.1951   2.2106   2.2250   2.2371   2.2448
  2.2520   2.2554   2.2605   2.2812   2.2834   2.2916   2.2975   2.3018
  2.3244   2.3277   2.3427   2.3685   2.3878   2.3916   2.4106   2.4193
  2.4235   2.4280   2.4452   2.4644   2.4902   2.5065   2.5240   2.5266
  2.5434   2.5505   2.5811   2.5999   2.6144   2.6196   2.6314   2.6507
  2.6588   2.7046   2.7092   2.7297   2.7337   2.7536   2.7740   2.7999
  2.8136   2.8363   2.8807   2.9058   2.9188   2.9534   3.0269   3.0588
  3.0717   3.0793   3.0994   3.1210   3.1311   3.1360   3.1614   3.2120
  3.2198   3.2569   3.2587   3.3434   3.3885   3.4870   3.5063   3.5903
  3.6612   3.7183   3.7721   3.8809   3.8939   3.9903   4.0383   4.3618
  4.7893   4.8130   9.7218   9.7505   9.7733   9.7860   9.7998   9.8132
  9.8182   9.8590  23.2755  23.4345  23.7781  23.8020  23.8463  23.8538
 23.9250  23.9297  23.9552  23.9950  24.0727  24.0921  25.7663  25.8030
 25.8122  25.8204  25.8755  25.9165  25.9380  26.0411  26.0893  26.1054
 26.1108  26.1688  26.1897  26.2133  26.2938  26.3935  26.4666  26.5503
 26.5965  26.6215  26.7339  26.7876  26.9629  27.0229 215.7120 215.7409
215.7674 215.7821 215.7988 215.8149 215.8220 215.8725
 --------------------------------------------------------------

          Ground-State Mulliken Net Atomic Charges

     Atom                 Charge (a.u.)
  ----------------------------------------
      1 C                    -0.407310
      2 C                    -0.495936
      3 Cl                    0.585893
      4 C                    -0.308467
      5 Cl                    0.620255
      6 C                    -0.376400
      7 Cl                    0.628562
      8 C                    -0.107307
      9 Cl                    0.660335
     10 C                    -0.952105
     11 H                     0.236138
     12 C                    -0.357569
     13 C                    -0.635534
     14 Cl                    0.587079
     15 C                     0.414186
     16 Cl                    0.482753
     17 C                    -1.552429
     18 H                     0.219473
     19 C                     0.354106
     20 Cl                    0.483409
     21 C                    -0.740471
     22 Cl                    0.661340
  ----------------------------------------
  Sum of atomic charges =     0.000000

 -----------------------------------------------------------------
                    Cartesian Multipole Moments
 -----------------------------------------------------------------
    Charge (ESU x 10^10)
                -0.0000
    Dipole Moment (Debye)
         X       1.0144      Y      -0.1599      Z      -1.3062
       Tot       1.6616
    Quadrupole Moments (Debye-Ang)
        XX    -167.1155     XY       0.2182     YY    -172.1453
        XZ      -2.0635     YZ       0.4484     ZZ    -168.5272
    Octopole Moments (Debye-Ang^2)
       XXX    -196.7769    XXY       2.2534    XYY     -81.3568
       YYY       1.6917    XXZ     -10.2826    XYZ       0.8778
       YYZ      10.4600    XZZ     -67.8496    YZZ      -5.4644
       ZZZ      24.1890
    Hexadecapole Moments (Debye-Ang^3)
      XXXX   -7303.4985   XXXY     351.8725   XXYY   -1518.8073
      XYYY     356.2774   YYYY   -1535.5111   XXXZ    1207.1087
      XXYZ     142.1143   XYYZ     449.9236   YYYZ     408.4237
      XXZZ   -1949.5570   XYZZ     115.1643   YYZZ   -1040.2418
      XZZZ    1276.4198   YZZZ     418.8660   ZZZZ   -4671.6598
 -----------------------------------------------------------------
 Calculating analytic gradient of the SCF energy
 Gradient of SCF Energy
            1           2           3           4           5           6
    1  -0.0008824  -0.0039638   0.0103034  -0.0001949   0.0001003   0.0048449
    2   0.0014783  -0.0025015  -0.0316267  -0.0002816   0.0001767  -0.0005033
    3  -0.0014912   0.0005059  -0.0190266  -0.0046277   0.0024311  -0.0027046
            7           8           9          10          11          12
    1  -0.0024585   0.0012177  -0.0013592   0.0010419   0.0011254   0.0011426
    2   0.0000676   0.0007771  -0.0000121   0.0052652   0.0011410  -0.0000017
    3   0.0013764   0.0022309  -0.0000599  -0.0000704  -0.0015302  -0.0021060
           13          14          15          16          17          18
    1   0.0018660  -0.0082233  -0.0014900   0.0007212  -0.0007573   0.0002577
    2   0.0038574   0.0297099   0.0017603  -0.0014150   0.0001338   0.0000009
    3  -0.0018130   0.0226053  -0.0007401   0.0008402   0.0003918  -0.0000730
           19          20          21          22
    1   0.0007746  -0.0000291   0.0012094  -0.0052469
    2  -0.0022182   0.0011822  -0.0032139  -0.0037765
    3   0.0018549  -0.0012245   0.0008970   0.0023336
 Max gradient component =       3.163E-02
 RMS gradient           =       6.936E-03
 Gradient time:  CPU 342.73 s  wall 342.75 s
 Geometry Optimization Parameters
   NAtoms,    NIC,     NZ,  NCons,   NDum,   NFix, NCnnct, MaxDiis
       22     163      22       0       0       0       0       0

 Cartesian Hessian Update
 Hessian updated using BFGS update


** GEOMETRY OPTIMIZATION IN DELOCALIZED INTERNAL COORDINATES **
   Searching for a Minimum

   Optimization Cycle:   3

                       Coordinates (Angstroms)
     ATOM                X               Y               Z
      1  C         0.0161279912    0.0040651296    0.0474309435
      2  C        -0.0118537146    0.0655404897    1.4506300892
      3  Cl        1.4817210876    0.1363863070    2.3385309613
      4  C        -1.2280811400    0.0880871216    2.1437428653
      5  Cl       -1.2387845459    0.1678199407    3.8849440913
      6  C        -2.4375700754    0.0569879640    1.4422799317
      7  Cl       -3.9555718575    0.0880926097    2.2954457711
      8  C        -2.4109066879    0.0022462699    0.0467283829
      9  Cl       -3.8912638329   -0.0476643435   -0.8805049670
     10  C        -1.2039165944   -0.0218379044   -0.6319562095
     11  H        -1.2146050649   -0.0859390902   -1.7109245946
     12  C         1.2853775737   -0.0318738497   -0.7341183661
     13  C         2.3157134867   -0.9412901299   -0.4261394147
     14  Cl        2.1046752613   -2.0707596773    0.8783902695
     15  C         3.4981908245   -0.9643823171   -1.1704032199
     16  Cl        4.7822696176   -2.0899579991   -0.8023199898
     17  C         3.6709304645   -0.0946724883   -2.2351956951
     18  H         4.5857162503   -0.1171724194   -2.8111438938
     19  C         2.6666404050    0.8059394502   -2.5603207216
     20  Cl        2.9402499119    1.8913460506   -3.9028616819
     21  C         1.4818554855    0.8420518160   -1.8199745319
     22  Cl        0.2582817009    2.0291686553   -2.2180080291
   Point Group: c1    Number of degrees of freedom:    60


   Energy is  -4140.333380970

 Hessian updated using BFGS update

 57 Hessian modes will be used to form the next step
  Hessian Eigenvalues:
     0.016894    0.017717    0.019571    0.020833    0.020936    0.022943
     0.023567    0.023831    0.023843    0.024089    0.024090    0.024113
     0.024114    0.024134    0.024136    0.024137    0.024143    0.024803
     0.057157    0.086501    0.159999    0.160117    0.218000    0.231502
     0.235013    0.236536    0.248634    0.249980    0.249985    0.249990
     0.249992    0.249994    0.249996    0.250000    0.250000    0.256487
     0.289236    0.291406    0.297177    0.300920    0.301105    0.308487
     0.354571    0.356664    0.367530    0.413824    0.426397    0.432322
     0.454632    0.462501    0.467550    0.471489    0.477712    0.478205
     0.478933    0.484420    0.519968

 Minimum search - taking simple RFO step
 Searching for Lamda that Minimizes Along All modes
 Value Taken    Lamda =  -0.02189758
 Calculated Step too Large.  Step scaled by  0.538302
 Step Taken.  Stepsize is  0.300000

                             Maximum     Tolerance    Cnvgd?
         Gradient           0.027053      0.000300      NO
         Displacement       0.173243      0.001200      NO
         Energy change     -0.014458      0.000001      NO


 New Cartesian Coordinates Obtained by Inverse Iteration

 Displacement from previous Coordinates is:  0.697941
 ----------------------------------------------------------------
             Standard Nuclear Orientation (Angstroms)
    I     Atom           X                Y                Z
 ----------------------------------------------------------------
    1      C       0.0145480738     0.0167942178     0.0470922705
    2      C      -0.0095036941     0.1215742246     1.4469042540
    3      Cl      1.4842862428     0.2399138359     2.3233709876
    4      C      -1.2269819322     0.1364131811     2.1432845295
    5      Cl     -1.2368020313     0.2696751601     3.8760732038
    6      C      -2.4397968462     0.0475449825     1.4457304582
    7      Cl     -3.9529159435     0.0638941058     2.2956729568
    8      C      -2.4120655776    -0.0623705724     0.0516924643
    9      Cl     -3.8866526502    -0.1937272190    -0.8724950577
   10      C      -1.2049788830    -0.0760325066    -0.6273543124
   11      H      -1.2172568193    -0.1860685904    -1.7024495081
   12      C       1.2798860575    -0.0179504535    -0.7378375402
   13      C       2.2858580141    -0.9622770926    -0.4509558447
   14      Cl      2.0511205981    -2.1053775316     0.8327951031
   15      C       3.4665139538    -0.9995725755    -1.1986907947
   16      Cl      4.7221884978    -2.1625983425    -0.8645326129
   17      C       3.6615737098    -0.1071921223    -2.2420312318
   18      H       4.5748138781    -0.1394249944    -2.8192157724
   19      C       2.6865482586     0.8355528854    -2.5385844028
   20      Cl      3.0025368919     1.9530519085    -3.8413707771
   21      C       1.5036101732     0.8877384776    -1.7963021576
   22      Cl      0.3486665753     2.1526206067    -2.1465442246
 ----------------------------------------------------------------
 Nuclear Repulsion Energy =        2717.42636016 hartrees
 There are      105 alpha and      105 beta electrons
 Applying Cartesian multipole field
    Component          Value
    ---------          -----
     (2,0,0)        1.00000E-11
     (0,2,0)        2.00000E-11
     (0,0,2)       -3.00000E-11
 Nucleus-field energy     =    -0.0000000255 hartrees
 Requested basis set is 6-311++G(d,p)
 There are 186 shells and 518 basis functions
 A cutoff of  1.0D-15 yielded  12382 shell pairs
 There are    107744 function pairs (    115854 Cartesian)
 Smallest overlap matrix eigenvalue = 1.75E-07
 Linear dependence detected in AO basis
 Number of orthogonalized atomic orbitals = 511
 Maximum deviation from orthogonality = 2.896E-10
 Guess from superposition of atomic densities
 Warning:  Energy on first SCF cycle will be non-variational
 SAD guess density has 210.000000 electrons

 -----------------------------------------------------------------------
  General SCF calculation program by
  Eric Jon Sundstrom, Paul Horn, Yuezhi Mao, Dmitri Zuev, Alec White,
  David Stuck, Shaama M.S., Shane Yost, Joonho Lee, David Small,
  Daniel Levine, Susi Lehtola, Hugh Burton, Evgeny Epifanovsky,
  Bang C. Huynh
 -----------------------------------------------------------------------
 Exchange:     0.2000 Hartree-Fock + 0.0800 Slater + 0.7200 B88
 Correlation:  0.1900 VWN1RPA + 0.8100 LYP
 Using SG-1 standard quadrature grid
 A restricted SCF calculation will be
 performed using DIIS
 SCF converges when DIIS error is below 1.0e-08
 ---------------------------------------
  Cycle       Energy         DIIS error
 ---------------------------------------
    1   -4145.1063981480      2.67e-02  
    2   -4140.2475249161      1.72e-03  
    3   -4140.1776492375      2.15e-03  
    4   -4140.3291348248      6.08e-04  
    5   -4140.3407897771      2.39e-04  
    6   -4140.3424173379      9.92e-05  
    7   -4140.3427285496      2.72e-05  
    8   -4140.3427500109      9.47e-06  
    9   -4140.3427525671      3.63e-06  
   10   -4140.3427530068      7.24e-07  
   11   -4140.3427530223      2.63e-07  
   12   -4140.3427530241      1.11e-07  
   13   -4140.3427530246      4.18e-08  
   14   -4140.3427530243      1.24e-08  
   15   -4140.3427530243      4.67e-09  Convergence criterion met
 ---------------------------------------
 SCF time:   CPU 990.65s  wall 991.00s 
 SCF   energy in the final basis set =    -4140.3427530243
 Total energy in the final basis set =    -4140.3427530243

 --------------------------------------------------------------

                    Orbital Energies (a.u.)
 --------------------------------------------------------------

 Alpha MOs
 -- Occupied --
********-101.5833-101.5827-101.5824-101.5809-101.5798-101.5779-101.5762
-10.2854 -10.2843 -10.2838 -10.2833 -10.2814 -10.2809 -10.2809 -10.2769
-10.2536 -10.2440 -10.2313 -10.2256  -9.4992  -9.4979  -9.4973  -9.4970
 -9.4956  -9.4944  -9.4938  -9.4921  -7.2641  -7.2629  -7.2623  -7.2620
 -7.2605  -7.2593  -7.2586  -7.2570  -7.2540  -7.2532  -7.2526  -7.2521
 -7.2520  -7.2519  -7.2514  -7.2509  -7.2505  -7.2496  -7.2492  -7.2484
 -7.2484  -7.2477  -7.2469  -7.2461  -0.9715  -0.9596  -0.9285  -0.9197
 -0.9058  -0.8895  -0.8827  -0.8693  -0.8582  -0.8437  -0.8003  -0.7631
 -0.7502  -0.7471  -0.6821  -0.6474  -0.6280  -0.6230  -0.5631  -0.5522
 -0.5411  -0.5349  -0.5059  -0.4882  -0.4769  -0.4751  -0.4726  -0.4678
 -0.4638  -0.4461  -0.4333  -0.4303  -0.4253  -0.4170  -0.4054  -0.3874
 -0.3870  -0.3693  -0.3641  -0.3585  -0.3573  -0.3525  -0.3499  -0.3430
 -0.3386  -0.3347  -0.3289  -0.3231  -0.3112  -0.2965  -0.2735  -0.2717
 -0.2662
 -- Virtual --
 -0.0862  -0.0641  -0.0597  -0.0524  -0.0457  -0.0429  -0.0133  -0.0117
 -0.0031   0.0012   0.0112   0.0168   0.0185   0.0228   0.0243   0.0274
  0.0316   0.0440   0.0483   0.0513   0.0547   0.0578   0.0628   0.0676
  0.0710   0.0727   0.0786   0.0803   0.0819   0.0865   0.0891   0.0929
  0.0958   0.0971   0.1011   0.1064   0.1080   0.1109   0.1116   0.1180
  0.1187   0.1225   0.1256   0.1280   0.1301   0.1348   0.1365   0.1386
  0.1410   0.1447   0.1492   0.1547   0.1570   0.1582   0.1610   0.1687
  0.1709   0.1748   0.1828   0.1880   0.1889   0.1910   0.1920   0.1956
  0.2003   0.2038   0.2106   0.2140   0.2165   0.2234   0.2262   0.2303
  0.2334   0.2367   0.2392   0.2404   0.2481   0.2494   0.2551   0.2565
  0.2647   0.2648   0.2672   0.2705   0.2718   0.2731   0.2776   0.2831
  0.2868   0.2913   0.2945   0.2953   0.3022   0.3067   0.3111   0.3144
  0.3188   0.3301   0.3334   0.3420   0.3882   0.4009   0.4082   0.4182
  0.4210   0.4236   0.4282   0.4394   0.4398   0.4423   0.4468   0.4515
  0.4581   0.4606   0.4635   0.4724   0.4756   0.4805   0.4851   0.4873
  0.4929   0.4970   0.5018   0.5032   0.5083   0.5114   0.5254   0.5348
  0.5464   0.5495   0.5585   0.5743   0.5786   0.5827   0.5864   0.5944
  0.5989   0.6025   0.6078   0.6086   0.6124   0.6178   0.6201   0.6277
  0.6388   0.6460   0.6606   0.6660   0.6688   0.6748   0.6777   0.6928
  0.7060   0.7173   0.7325   0.7579   0.7681   0.7877   0.7947   0.8025
  0.8128   0.8192   0.8227   0.8253   0.8285   0.8324   0.8348   0.8374
  0.8407   0.8414   0.8427   0.8443   0.8493   0.8517   0.8565   0.8644
  0.8666   0.8733   0.8797   0.8820   0.8861   0.8967   0.9018   0.9066
  0.9109   0.9134   0.9203   0.9264   0.9277   0.9333   0.9391   0.9451
  0.9523   0.9529   0.9563   0.9606   0.9628   0.9729   0.9760   0.9809
  0.9845   0.9910   0.9999   1.0014   1.0121   1.0383   1.0424   1.0526
  1.0631   1.0756   1.1200   1.1264   1.1463   1.1628   1.1661   1.1867
  1.1926   1.2092   1.2206   1.2262   1.2344   1.2449   1.2510   1.2590
  1.2633   1.2718   1.2803   1.2859   1.2982   1.3118   1.3133   1.3378
  1.3500   1.3652   1.3816   1.3938   1.4177   1.4426   1.4512   1.4986
  1.5144   1.5313   1.5443   1.5604   1.5868   1.6129   1.6340   1.6501
  1.6618   1.7086   1.7234   1.7280   1.7468   1.7567   1.7643   1.7878
  1.8171   1.8309   1.8334   1.8594   1.8650   1.8688   1.8848   1.8958
  1.8998   1.9171   1.9585   1.9849   2.0267   2.0354   2.0564   2.0772
  2.1060   2.1304   2.1751   2.1956   2.2113   2.2248   2.2373   2.2432
  2.2540   2.2551   2.2604   2.2745   2.2851   2.2934   2.3017   2.3058
  2.3160   2.3277   2.3352   2.3720   2.3881   2.3974   2.4028   2.4189
  2.4218   2.4282   2.4476   2.4665   2.4940   2.5080   2.5237   2.5265
  2.5432   2.5507   2.5807   2.5979   2.6134   2.6222   2.6352   2.6545
  2.6581   2.6995   2.7041   2.7274   2.7339   2.7536   2.7726   2.7996
  2.8124   2.8246   2.8794   2.9025   2.9221   2.9571   3.0286   3.0593
  3.0692   3.0768   3.0943   3.1192   3.1315   3.1385   3.1620   3.2122
  3.2212   3.2546   3.2566   3.3425   3.3867   3.4886   3.5075   3.5905
  3.6610   3.7214   3.7724   3.8846   3.8943   3.9908   4.0353   4.3495
  4.7866   4.8128   9.7230   9.7518   9.7753   9.7873   9.8008   9.8130
  9.8244   9.8550  23.2788  23.4378  23.7747  23.7997  23.8437  23.8551
 23.9208  23.9282  23.9469  23.9949  24.0704  24.0931  25.7664  25.8021
 25.8131  25.8188  25.8803  25.9252  25.9570  26.0086  26.0732  26.1037
 26.1095  26.1658  26.1748  26.1936  26.2805  26.4085  26.4678  26.5489
 26.5924  26.6205  26.7383  26.7764  26.9613  27.0240 215.7137 215.7424
215.7699 215.7834 215.8002 215.8145 215.8293 215.8651
 --------------------------------------------------------------

          Ground-State Mulliken Net Atomic Charges

     Atom                 Charge (a.u.)
  ----------------------------------------
      1 C                    -0.363242
      2 C                    -0.457949
      3 Cl                    0.539337
      4 C                    -0.259408
      5 Cl                    0.621598
      6 C                    -0.341955
      7 Cl                    0.628878
      8 C                    -0.161854
      9 Cl                    0.647205
     10 C                    -1.007203
     11 H                     0.236597
     12 C                    -0.333470
     13 C                    -0.630206
     14 Cl                    0.572747
     15 C                     0.407680
     16 Cl                    0.483001
     17 C                    -1.524135
     18 H                     0.221911
     19 C                     0.269381
     20 Cl                    0.490989
     21 C                    -0.667405
     22 Cl                    0.627504
  ----------------------------------------
  Sum of atomic charges =     0.000000

 -----------------------------------------------------------------
                    Cartesian Multipole Moments
 -----------------------------------------------------------------
    Charge (ESU x 10^10)
                 0.0000
    Dipole Moment (Debye)
         X       0.9473      Y      -0.2017      Z      -1.2745
       Tot       1.6007
    Quadrupole Moments (Debye-Ang)
        XX    -167.0679     XY       0.1461     YY    -172.0331
        XZ      -2.1711     YZ       0.6531     ZZ    -168.2951
    Octopole Moments (Debye-Ang^2)
       XXX    -199.0439    XXY       0.3043    XYY     -81.6532
       YYY      -2.4069    XXZ      -9.8432    XYZ       1.0240
       YYZ      10.3136    XZZ     -68.6236    YZZ      -6.5649
       ZZZ      24.3589
    Hexadecapole Moments (Debye-Ang^3)
      XXXX   -7262.3689   XXXY     310.1406   XXYY   -1528.7232
      XYYY     310.0823   YYYY   -1637.5993   XXXZ    1232.3744
      XXYZ     135.0419   XYYZ     457.8309   YYYZ     374.2618
      XXZZ   -1931.4958   XYZZ     103.1739   YYZZ   -1045.8715
      XZZZ    1301.4134   YZZZ     393.2992   ZZZZ   -4599.3277
 -----------------------------------------------------------------
 Calculating analytic gradient of the SCF energy
 Gradient of SCF Energy
            1           2           3           4           5           6
    1   0.0015474  -0.0004420   0.0052381  -0.0001164   0.0000605   0.0008681
    2   0.0012642  -0.0021918  -0.0226216  -0.0001792  -0.0000058   0.0000051
    3  -0.0006797   0.0009533  -0.0135102  -0.0009636   0.0003667  -0.0006135
            7           8           9          10          11          12
    1  -0.0005172   0.0004496  -0.0003237  -0.0005259   0.0000114  -0.0016954
    2  -0.0001052   0.0004838  -0.0001234   0.0028007  -0.0001869  -0.0011848
    3  -0.0000535   0.0003834   0.0001063   0.0001956  -0.0000623  -0.0001564
           13          14          15          16          17          18
    1   0.0015199  -0.0044803  -0.0005743   0.0000235   0.0001742   0.0000160
    2   0.0013795   0.0220700   0.0004072  -0.0002940  -0.0000244   0.0001163
    3   0.0006982   0.0142155   0.0003347   0.0002151  -0.0002128   0.0000413
           19          20          21          22
    1  -0.0008529  -0.0000728   0.0003015  -0.0006093
    2  -0.0001004   0.0005088  -0.0020549   0.0000368
    3   0.0007115  -0.0001503  -0.0013423  -0.0004771
 Max gradient component =       2.262E-02
 RMS gradient           =       4.721E-03
 Gradient time:  CPU 339.57 s  wall 339.59 s
 Geometry Optimization Parameters
   NAtoms,    NIC,     NZ,  NCons,   NDum,   NFix, NCnnct, MaxDiis
       22     163      22       0       0       0       0       0

 Cartesian Hessian Update
 Hessian updated using BFGS update


** GEOMETRY OPTIMIZATION IN DELOCALIZED INTERNAL COORDINATES **
   Searching for a Minimum

   Optimization Cycle:   4

                       Coordinates (Angstroms)
     ATOM                X               Y               Z
      1  C         0.0145480738    0.0167942178    0.0470922705
      2  C        -0.0095036941    0.1215742246    1.4469042540
      3  Cl        1.4842862428    0.2399138359    2.3233709876
      4  C        -1.2269819322    0.1364131811    2.1432845295
      5  Cl       -1.2368020313    0.2696751601    3.8760732038
      6  C        -2.4397968462    0.0475449825    1.4457304582
      7  Cl       -3.9529159435    0.0638941058    2.2956729568
      8  C        -2.4120655776   -0.0623705724    0.0516924643
      9  Cl       -3.8866526502   -0.1937272190   -0.8724950577
     10  C        -1.2049788830   -0.0760325066   -0.6273543124
     11  H        -1.2172568193   -0.1860685904   -1.7024495081
     12  C         1.2798860575   -0.0179504535   -0.7378375402
     13  C         2.2858580141   -0.9622770926   -0.4509558447
     14  Cl        2.0511205981   -2.1053775316    0.8327951031
     15  C         3.4665139538   -0.9995725755   -1.1986907947
     16  Cl        4.7221884978   -2.1625983425   -0.8645326129
     17  C         3.6615737098   -0.1071921223   -2.2420312318
     18  H         4.5748138781   -0.1394249944   -2.8192157724
     19  C         2.6865482586    0.8355528854   -2.5385844028
     20  Cl        3.0025368919    1.9530519085   -3.8413707771
     21  C         1.5036101732    0.8877384776   -1.7963021576
     22  Cl        0.3486665753    2.1526206067   -2.1465442246
   Point Group: c1    Number of degrees of freedom:    60


   Energy is  -4140.342753024

 Hessian updated using BFGS update

 58 Hessian modes will be used to form the next step
  Hessian Eigenvalues:
     0.017651    0.018350    0.019753    0.020920    0.021081    0.022937
     0.023581    0.023830    0.023843    0.024089    0.024090    0.024113
     0.024114    0.024125    0.024136    0.024138    0.024143    0.028092
     0.046043    0.075330    0.160005    0.160296    0.218122    0.231511
     0.235038    0.236536    0.249826    0.249980    0.249988    0.249991
     0.249992    0.249994    0.249996    0.250000    0.251107    0.256899
     0.289268    0.291414    0.300878    0.300928    0.301094    0.301446
     0.317245    0.355029    0.356677    0.372745    0.413985    0.426869
     0.433289    0.455490    0.462483    0.467540    0.472224    0.478015
     0.478227    0.479087    0.485084    0.571221

 Minimum search - taking simple RFO step
 Searching for Lamda that Minimizes Along All modes
 Value Taken    Lamda =  -0.01247081
 Calculated Step too Large.  Step scaled by  0.632047
 Step Taken.  Stepsize is  0.300000

                             Maximum     Tolerance    Cnvgd?
         Gradient           0.019233      0.000300      NO
         Displacement       0.212777      0.001200      NO
         Energy change     -0.009372      0.000001      NO


 New Cartesian Coordinates Obtained by Inverse Iteration

 Displacement from previous Coordinates is:  0.499563
 ----------------------------------------------------------------
             Standard Nuclear Orientation (Angstroms)
    I     Atom           X                Y                Z
 ----------------------------------------------------------------
    1      C       0.0191394856     0.0149530599     0.0541124584
    2      C      -0.0098400619     0.1616051499     1.4484297078
    3      Cl      1.4797370704     0.3330169953     2.3235776580
    4      C      -1.2303851267     0.1743073906     2.1404257647
    5      Cl     -1.2494207649     0.3597253799     3.8661095455
    6      C      -2.4398750596     0.0418141872     1.4412274213
    7      Cl     -3.9528824106     0.0589472822     2.2859065268
    8      C      -2.4045267529    -0.1061594805     0.0494824910
    9      Cl     -3.8716376993    -0.2797676856    -0.8778634480
   10      C      -1.1935021435    -0.1163720776    -0.6244786443
   11      H      -1.1968213321    -0.2469158021    -1.6978699203
   12      C       1.2873060205    -0.0137097153    -0.7273827861
   13      C       2.2737115664    -0.9854641456    -0.4686065123
   14      Cl      2.0199469812    -2.1545690626     0.7878534572
   15      C       3.4495221322    -1.0253202138    -1.2245137516
   16      Cl      4.6840977742    -2.2196016444    -0.9306565969
   17      C       3.6542771073    -0.1092262924    -2.2462476920
   18      H       4.5619341032    -0.1460940466    -2.8318559828
   19      C       2.6965714001     0.8601637801    -2.5138180412
   20      Cl      3.0219296337     1.9963461818    -3.7959938693
   21      C       1.5198031863     0.9162965626    -1.7609376390
   22      Cl      0.3761114379     2.1982057823    -2.0726481557
 ----------------------------------------------------------------
 Nuclear Repulsion Energy =        2714.89274762 hartrees
 There are      105 alpha and      105 beta electrons
 Applying Cartesian multipole field
    Component          Value
    ---------          -----
     (2,0,0)        1.00000E-11
     (0,2,0)        2.00000E-11
     (0,0,2)       -3.00000E-11
 Nucleus-field energy     =    -0.0000000231 hartrees
 Requested basis set is 6-311++G(d,p)
 There are 186 shells and 518 basis functions
 A cutoff of  1.0D-15 yielded  12370 shell pairs
 There are    107682 function pairs (    115779 Cartesian)
 Smallest overlap matrix eigenvalue = 1.75E-07
 Linear dependence detected in AO basis
 Number of orthogonalized atomic orbitals = 511
 Maximum deviation from orthogonality = 2.708E-10
 Guess from superposition of atomic densities
 Warning:  Energy on first SCF cycle will be non-variational
 SAD guess density has 210.000000 electrons

 -----------------------------------------------------------------------
  General SCF calculation program by
  Eric Jon Sundstrom, Paul Horn, Yuezhi Mao, Dmitri Zuev, Alec White,
  David Stuck, Shaama M.S., Shane Yost, Joonho Lee, David Small,
  Daniel Levine, Susi Lehtola, Hugh Burton, Evgeny Epifanovsky,
  Bang C. Huynh
 -----------------------------------------------------------------------
 Exchange:     0.2000 Hartree-Fock + 0.0800 Slater + 0.7200 B88
 Correlation:  0.1900 VWN1RPA + 0.8100 LYP
 Using SG-1 standard quadrature grid
 A restricted SCF calculation will be
 performed using DIIS
 SCF converges when DIIS error is below 1.0e-08
 ---------------------------------------
  Cycle       Energy         DIIS error
 ---------------------------------------
    1   -4145.0983870700      2.67e-02  
    2   -4140.2535697078      1.72e-03  
    3   -4140.1820237608      2.16e-03  
    4   -4140.3353591224      6.12e-04  
    5   -4140.3471165406      2.43e-04  
    6   -4140.3488159259      9.89e-05  
    7   -4140.3491241771      2.75e-05  
    8   -4140.3491460280      9.51e-06  
    9   -4140.3491486217      3.62e-06  
   10   -4140.3491490560      7.15e-07  
   11   -4140.3491490715      2.59e-07  
   12   -4140.3491490733      1.09e-07  
   13   -4140.3491490738      4.11e-08  
   14   -4140.3491490740      1.26e-08  
   15   -4140.3491490744      4.69e-09  Convergence criterion met
 ---------------------------------------
 SCF time:   CPU 991.89s  wall 992.00s 
 SCF   energy in the final basis set =    -4140.3491490744
 Total energy in the final basis set =    -4140.3491490744

 --------------------------------------------------------------

                    Orbital Energies (a.u.)
 --------------------------------------------------------------

 Alpha MOs
 -- Occupied --
********-101.5834-101.5828-101.5824-101.5810-101.5799-101.5792-101.5774
-10.2850 -10.2842 -10.2837 -10.2832 -10.2813 -10.2808 -10.2806 -10.2770
-10.2528 -10.2432 -10.2311 -10.2255  -9.4991  -9.4980  -9.4974  -9.4971
 -9.4957  -9.4948  -9.4945  -9.4930  -7.2640  -7.2629  -7.2623  -7.2621
 -7.2606  -7.2597  -7.2594  -7.2579  -7.2539  -7.2531  -7.2527  -7.2521
 -7.2521  -7.2520  -7.2515  -7.2510  -7.2506  -7.2498  -7.2494  -7.2493
 -7.2488  -7.2485  -7.2477  -7.2470  -0.9711  -0.9596  -0.9279  -0.9199
 -0.9060  -0.8902  -0.8829  -0.8700  -0.8575  -0.8439  -0.7999  -0.7626
 -0.7499  -0.7472  -0.6816  -0.6468  -0.6280  -0.6229  -0.5622  -0.5519
 -0.5424  -0.5348  -0.5057  -0.4884  -0.4766  -0.4751  -0.4726  -0.4672
 -0.4634  -0.4464  -0.4326  -0.4295  -0.4252  -0.4161  -0.4051  -0.3864
 -0.3859  -0.3691  -0.3636  -0.3585  -0.3574  -0.3526  -0.3499  -0.3429
 -0.3383  -0.3348  -0.3289  -0.3249  -0.3157  -0.2951  -0.2732  -0.2717
 -0.2675
 -- Virtual --
 -0.0844  -0.0642  -0.0593  -0.0522  -0.0475  -0.0421  -0.0127  -0.0116
 -0.0030   0.0013   0.0114   0.0167   0.0187   0.0230   0.0243   0.0274
  0.0318   0.0439   0.0482   0.0515   0.0549   0.0579   0.0628   0.0669
  0.0708   0.0729   0.0788   0.0800   0.0819   0.0866   0.0892   0.0931
  0.0958   0.0969   0.1010   0.1060   0.1081   0.1103   0.1119   0.1174
  0.1188   0.1230   0.1254   0.1280   0.1298   0.1344   0.1365   0.1386
  0.1402   0.1443   0.1483   0.1546   0.1572   0.1586   0.1607   0.1678
  0.1712   0.1736   0.1829   0.1874   0.1886   0.1907   0.1916   0.1963
  0.2001   0.2040   0.2104   0.2142   0.2176   0.2238   0.2263   0.2303
  0.2332   0.2359   0.2394   0.2418   0.2475   0.2496   0.2545   0.2559
  0.2626   0.2643   0.2671   0.2718   0.2727   0.2748   0.2779   0.2816
  0.2842   0.2899   0.2943   0.2948   0.3029   0.3048   0.3104   0.3136
  0.3199   0.3314   0.3332   0.3416   0.3890   0.4013   0.4086   0.4170
  0.4224   0.4231   0.4277   0.4389   0.4400   0.4428   0.4482   0.4530
  0.4593   0.4615   0.4637   0.4726   0.4771   0.4804   0.4857   0.4869
  0.4909   0.4960   0.5017   0.5036   0.5046   0.5113   0.5259   0.5350
  0.5499   0.5505   0.5596   0.5739   0.5799   0.5850   0.5888   0.5938
  0.6003   0.6022   0.6062   0.6095   0.6123   0.6172   0.6206   0.6325
  0.6395   0.6495   0.6611   0.6651   0.6687   0.6748   0.6788   0.6940
  0.7064   0.7147   0.7357   0.7590   0.7693   0.7890   0.7961   0.8052
  0.8133   0.8190   0.8242   0.8259   0.8291   0.8318   0.8356   0.8383
  0.8399   0.8415   0.8431   0.8444   0.8490   0.8517   0.8560   0.8621
  0.8670   0.8722   0.8795   0.8846   0.8878   0.8960   0.9001   0.9080
  0.9121   0.9137   0.9207   0.9256   0.9286   0.9331   0.9395   0.9408
  0.9502   0.9513   0.9537   0.9594   0.9616   0.9710   0.9754   0.9783
  0.9856   0.9922   0.9959   1.0059   1.0135   1.0377   1.0441   1.0493
  1.0628   1.0782   1.1215   1.1296   1.1455   1.1614   1.1674   1.1868
  1.1907   1.2091   1.2200   1.2242   1.2356   1.2460   1.2532   1.2615
  1.2643   1.2727   1.2810   1.2865   1.2981   1.3082   1.3119   1.3394
  1.3527   1.3652   1.3812   1.3952   1.4164   1.4434   1.4545   1.4998
  1.5145   1.5341   1.5467   1.5611   1.5889   1.6122   1.6335   1.6519
  1.6610   1.7120   1.7226   1.7288   1.7475   1.7571   1.7631   1.7876
  1.8152   1.8301   1.8323   1.8586   1.8659   1.8672   1.8831   1.9019
  1.9032   1.9183   1.9577   1.9848   2.0268   2.0358   2.0542   2.0771
  2.1063   2.1308   2.1769   2.1951   2.2122   2.2246   2.2371   2.2404
  2.2525   2.2557   2.2584   2.2744   2.2818   2.2945   2.3040   2.3087
  2.3101   2.3272   2.3321   2.3741   2.3913   2.3968   2.4047   2.4178
  2.4226   2.4296   2.4499   2.4677   2.4963   2.5081   2.5218   2.5272
  2.5415   2.5501   2.5816   2.5978   2.6140   2.6246   2.6382   2.6577
  2.6592   2.6965   2.7000   2.7250   2.7346   2.7529   2.7716   2.7984
  2.8110   2.8216   2.8770   2.9011   2.9264   2.9591   3.0312   3.0592
  3.0681   3.0757   3.0918   3.1182   3.1328   3.1413   3.1630   3.2132
  3.2238   3.2547   3.2559   3.3434   3.3857   3.4902   3.5099   3.5911
  3.6618   3.7236   3.7733   3.8865   3.8951   3.9921   4.0342   4.3395
  4.7866   4.8136   9.7261   9.7533   9.7771   9.7880   9.8022   9.8127
  9.8347   9.8475  23.2809  23.4392  23.7753  23.7997  23.8426  23.8551
 23.9204  23.9273  23.9448  23.9988  24.0687  24.0959  25.7663  25.8012
 25.8086  25.8185  25.8774  25.9222  25.9459  25.9842  26.0747  26.1014
 26.1084  26.1600  26.1750  26.1951  26.2880  26.4102  26.4687  26.5480
 26.5913  26.6198  26.7453  26.7735  26.9676  27.0185 215.7171 215.7442
215.7718 215.7840 215.8017 215.8139 215.8417 215.8557
 --------------------------------------------------------------

          Ground-State Mulliken Net Atomic Charges

     Atom                 Charge (a.u.)
  ----------------------------------------
      1 C                    -0.332851
      2 C                    -0.462796
      3 Cl                    0.503762
      4 C                    -0.192971
      5 Cl                    0.623663
      6 C                    -0.317305
      7 Cl                    0.627804
      8 C                    -0.224725
      9 Cl                    0.643807
     10 C                    -1.010975
     11 H                     0.236432
     12 C                    -0.321900
     13 C                    -0.675967
     14 Cl                    0.550369
     15 C                     0.419150
     16 Cl                    0.486017
     17 C                    -1.464927
     18 H                     0.223690
     19 C                     0.202359
     20 Cl                    0.496633
     21 C                    -0.614154
     22 Cl                    0.604885
  ----------------------------------------
  Sum of atomic charges =     0.000000

 -----------------------------------------------------------------
                    Cartesian Multipole Moments
 -----------------------------------------------------------------
    Charge (ESU x 10^10)
                 0.0000
    Dipole Moment (Debye)
         X       0.9262      Y      -0.2097      Z      -1.2894
       Tot       1.6013
    Quadrupole Moments (Debye-Ang)
        XX    -167.0909     XY       0.1201     YY    -171.9396
        XZ      -2.2924     YZ       0.7926     ZZ    -168.1321
    Octopole Moments (Debye-Ang^2)
       XXX    -198.9542    XXY      -0.5320    XYY     -81.2697
       YYY      -5.4388    XXZ      -9.7567    XYZ       1.2100
       YYZ      10.5492    XZZ     -68.4360    YZZ      -6.8953
       ZZZ      24.2320
    Hexadecapole Moments (Debye-Ang^3)
      XXXX   -7225.5876   XXXY     293.8838   XXYY   -1534.3676
      XYYY     290.3214   YYYY   -1714.9620   XXXZ    1245.4213
      XXYZ     125.3348   XYYZ     462.0317   YYYZ     337.0921
      XXZZ   -1914.7170   XYZZ      99.2317   YYZZ   -1049.2765
      XZZZ    1313.6321   YZZZ     361.7433   ZZZZ   -4537.0759
 -----------------------------------------------------------------
 Calculating analytic gradient of the SCF energy
 Gradient of SCF Energy
            1           2           3           4           5           6
    1   0.0014682   0.0007227   0.0023410  -0.0000111   0.0000065  -0.0008996
    2   0.0005114  -0.0015154  -0.0145484  -0.0000754  -0.0000481  -0.0001181
    3  -0.0002255   0.0006838  -0.0084336   0.0004260  -0.0005948   0.0006746
            7           8           9          10          11          12
    1   0.0006024  -0.0001104   0.0000686  -0.0001407   0.0000296  -0.0015440
    2   0.0000251   0.0001297  -0.0000192   0.0024008  -0.0001143  -0.0005160
    3  -0.0003435  -0.0005210   0.0000938  -0.0002173  -0.0001465   0.0000300
           13          14          15          16          17          18
    1   0.0009532  -0.0022488   0.0001162  -0.0002769   0.0003791  -0.0000604
    2   0.0001777   0.0144438  -0.0000674   0.0000779  -0.0001428   0.0000632
    3   0.0013744   0.0084094   0.0003949  -0.0000103  -0.0001915   0.0000158
           19          20          21          22
    1  -0.0009165  -0.0000338  -0.0002623  -0.0001832
    2   0.0006442  -0.0000026  -0.0010119  -0.0002943
    3   0.0000604   0.0000887  -0.0012308  -0.0003371
 Max gradient component =       1.455E-02
 RMS gradient           =       3.007E-03
 Gradient time:  CPU 341.42 s  wall 341.43 s
 Geometry Optimization Parameters
   NAtoms,    NIC,     NZ,  NCons,   NDum,   NFix, NCnnct, MaxDiis
       22     163      22       0       0       0       0       0

 Cartesian Hessian Update
 Hessian updated using BFGS update


** GEOMETRY OPTIMIZATION IN DELOCALIZED INTERNAL COORDINATES **
   Searching for a Minimum

   Optimization Cycle:   5

                       Coordinates (Angstroms)
     ATOM                X               Y               Z
      1  C         0.0191394856    0.0149530599    0.0541124584
      2  C        -0.0098400619    0.1616051499    1.4484297078
      3  Cl        1.4797370704    0.3330169953    2.3235776580
      4  C        -1.2303851267    0.1743073906    2.1404257647
      5  Cl       -1.2494207649    0.3597253799    3.8661095455
      6  C        -2.4398750596    0.0418141872    1.4412274213
      7  Cl       -3.9528824106    0.0589472822    2.2859065268
      8  C        -2.4045267529   -0.1061594805    0.0494824910
      9  Cl       -3.8716376993   -0.2797676856   -0.8778634480
     10  C        -1.1935021435   -0.1163720776   -0.6244786443
     11  H        -1.1968213321   -0.2469158021   -1.6978699203
     12  C         1.2873060205   -0.0137097153   -0.7273827861
     13  C         2.2737115664   -0.9854641456   -0.4686065123
     14  Cl        2.0199469812   -2.1545690626    0.7878534572
     15  C         3.4495221322   -1.0253202138   -1.2245137516
     16  Cl        4.6840977742   -2.2196016444   -0.9306565969
     17  C         3.6542771073   -0.1092262924   -2.2462476920
     18  H         4.5619341032   -0.1460940466   -2.8318559828
     19  C         2.6965714001    0.8601637801   -2.5138180412
     20  Cl        3.0219296337    1.9963461818   -3.7959938693
     21  C         1.5198031863    0.9162965626   -1.7609376390
     22  Cl        0.3761114379    2.1982057823   -2.0726481557
   Point Group: c1    Number of degrees of freedom:    60


   Energy is  -4140.349149074

 Hessian updated using BFGS update

 59 Hessian modes will be used to form the next step
  Hessian Eigenvalues:
     0.017428    0.017975    0.019636    0.020919    0.021032    0.022941
     0.023574    0.023835    0.023862    0.024085    0.024091    0.024113
     0.024114    0.024131    0.024136    0.024143    0.024180    0.028095
     0.034253    0.075663    0.160005    0.160293    0.218119    0.231510
     0.235063    0.236544    0.249938    0.249981    0.249991    0.249992
     0.249994    0.249995    0.250000    0.250205    0.251080    0.256899
     0.289284    0.291562    0.300904    0.300992    0.301033    0.301108
     0.302211    0.317170    0.355022    0.356678    0.372723    0.414123
     0.426870    0.433298    0.455440    0.462497    0.467662    0.472394
     0.478029    0.478229    0.479155    0.485337    0.571070

 Minimum search - taking simple RFO step
 Searching for Lamda that Minimizes Along All modes
 Value Taken    Lamda =  -0.00774095
 Calculated Step too Large.  Step scaled by  0.653198
 Step Taken.  Stepsize is  0.300000

                             Maximum     Tolerance    Cnvgd?
         Gradient           0.012260      0.000300      NO
         Displacement       0.203248      0.001200      NO
         Energy change     -0.006396      0.000001      NO


 New Cartesian Coordinates Obtained by Inverse Iteration

 Displacement from previous Coordinates is:  0.585062
 ----------------------------------------------------------------
             Standard Nuclear Orientation (Angstroms)
    I     Atom           X                Y                Z
 ----------------------------------------------------------------
    1      C       0.0170119504     0.0166636866     0.0497803777
    2      C      -0.0098453761     0.2105173570     1.4367225218
    3      Cl      1.4838907967     0.4349392087     2.2972368913
    4      C      -1.2282849636     0.2205805084     2.1320451760
    5      Cl     -1.2473269290     0.4594900984     3.8513203580
    6      C      -2.4360578934     0.0375428045     1.4396766128
    7      Cl     -3.9477361536     0.0459834076     2.2871206211
    8      C      -2.4006675391    -0.1563668944     0.0534982588
    9      Cl     -3.8662086299    -0.3899861781    -0.8626735491
   10      C      -1.1908186200    -0.1633320477    -0.6236094719
   11      H      -1.1909166029    -0.3237939732    -1.6933495185
   12      C       1.2878978738    -0.0110448275    -0.7289129867
   13      C       2.2494926134    -1.0114761185    -0.4963831347
   14      Cl      1.9649969642    -2.2025896806     0.7352508204
   15      C       3.4255517040    -1.0545932486    -1.2519125559
   16      Cl      4.6366622384    -2.2799086582    -0.9898793997
   17      C       3.6511788869    -0.1111716145    -2.2446941231
   18      H       4.5593815451    -0.1494818434    -2.8295543097
   19      C       2.7162436381     0.8873631405    -2.4839347216
   20      Cl      3.0676648434     2.0546237929    -3.7302310167
   21      C       1.5392394176     0.9456616141    -1.7297230299
   22      Cl      0.4138467830     2.2525610511    -1.9935418296
 ----------------------------------------------------------------
 Nuclear Repulsion Energy =        2713.15658829 hartrees
 There are      105 alpha and      105 beta electrons
 Applying Cartesian multipole field
    Component          Value
    ---------          -----
     (2,0,0)        1.00000E-11
     (0,2,0)        2.00000E-11
     (0,0,2)       -3.00000E-11
 Nucleus-field energy     =    -0.0000000198 hartrees
 Requested basis set is 6-311++G(d,p)
 There are 186 shells and 518 basis functions
 A cutoff of  1.0D-15 yielded  12372 shell pairs
 There are    107751 function pairs (    115841 Cartesian)
 Smallest overlap matrix eigenvalue = 1.71E-07
 Linear dependence detected in AO basis
 Number of orthogonalized atomic orbitals = 511
 Maximum deviation from orthogonality = 4.854E-10
 Guess from superposition of atomic densities
 Warning:  Energy on first SCF cycle will be non-variational
 SAD guess density has 210.000000 electrons

 -----------------------------------------------------------------------
  General SCF calculation program by
  Eric Jon Sundstrom, Paul Horn, Yuezhi Mao, Dmitri Zuev, Alec White,
  David Stuck, Shaama M.S., Shane Yost, Joonho Lee, David Small,
  Daniel Levine, Susi Lehtola, Hugh Burton, Evgeny Epifanovsky,
  Bang C. Huynh
 -----------------------------------------------------------------------
 Exchange:     0.2000 Hartree-Fock + 0.0800 Slater + 0.7200 B88
 Correlation:  0.1900 VWN1RPA + 0.8100 LYP
 Using SG-1 standard quadrature grid
 A restricted SCF calculation will be
 performed using DIIS
 SCF converges when DIIS error is below 1.0e-08
 ---------------------------------------
  Cycle       Energy         DIIS error
 ---------------------------------------
    1   -4145.0876227570      2.67e-02  
    2   -4140.2573730597      1.72e-03  
    3   -4140.1845211052      2.17e-03  
    4   -4140.3392528792      6.18e-04  
    5   -4140.3511947806      2.47e-04  
    6   -4140.3529523825      9.86e-05  
    7   -4140.3532583374      2.77e-05  
    8   -4140.3532806167      9.56e-06  
    9   -4140.3532832411      3.61e-06  
   10   -4140.3532836741      7.05e-07  
   11   -4140.3532836889      2.50e-07  
   12   -4140.3532836909      1.06e-07  
   13   -4140.3532836917      4.07e-08  
   14   -4140.3532836915      1.27e-08  
   15   -4140.3532836913      4.63e-09  Convergence criterion met
 ---------------------------------------
 SCF time:   CPU 1020.95s  wall 1021.00s 
 SCF   energy in the final basis set =    -4140.3532836913
 Total energy in the final basis set =    -4140.3532836913

 --------------------------------------------------------------

                    Orbital Energies (a.u.)
 --------------------------------------------------------------

 Alpha MOs
 -- Occupied --
********-101.5835-101.5829-101.5824-101.5812-101.5802-101.5800-101.5784
-10.2847 -10.2844 -10.2839 -10.2831 -10.2814 -10.2808 -10.2805 -10.2772
-10.2519 -10.2427 -10.2312 -10.2256  -9.4990  -9.4980  -9.4975  -9.4971
 -9.4959  -9.4955  -9.4946  -9.4937  -7.2640  -7.2630  -7.2624  -7.2621
 -7.2608  -7.2604  -7.2596  -7.2586  -7.2538  -7.2531  -7.2527  -7.2522
 -7.2522  -7.2520  -7.2516  -7.2509  -7.2508  -7.2502  -7.2499  -7.2496
 -7.2494  -7.2487  -7.2484  -7.2477  -0.9708  -0.9596  -0.9272  -0.9198
 -0.9060  -0.8905  -0.8829  -0.8703  -0.8569  -0.8441  -0.7998  -0.7625
 -0.7499  -0.7474  -0.6813  -0.6463  -0.6284  -0.6230  -0.5612  -0.5519
 -0.5441  -0.5348  -0.5052  -0.4884  -0.4764  -0.4751  -0.4726  -0.4667
 -0.4633  -0.4466  -0.4324  -0.4285  -0.4251  -0.4155  -0.4047  -0.3857
 -0.3848  -0.3688  -0.3631  -0.3585  -0.3572  -0.3527  -0.3499  -0.3428
 -0.3381  -0.3351  -0.3289  -0.3276  -0.3182  -0.2938  -0.2742  -0.2713
 -0.2685
 -- Virtual --
 -0.0822  -0.0647  -0.0590  -0.0528  -0.0497  -0.0419  -0.0126  -0.0117
 -0.0033   0.0013   0.0113   0.0166   0.0186   0.0229   0.0241   0.0272
  0.0318   0.0437   0.0481   0.0517   0.0550   0.0578   0.0625   0.0660
  0.0704   0.0732   0.0788   0.0796   0.0816   0.0867   0.0891   0.0936
  0.0957   0.0965   0.1010   0.1054   0.1081   0.1093   0.1122   0.1168
  0.1191   0.1234   0.1249   0.1277   0.1297   0.1339   0.1361   0.1384
  0.1396   0.1437   0.1473   0.1549   0.1569   0.1587   0.1608   0.1672
  0.1714   0.1734   0.1827   0.1862   0.1883   0.1907   0.1913   0.1971
  0.2002   0.2037   0.2101   0.2147   0.2194   0.2240   0.2264   0.2301
  0.2334   0.2350   0.2402   0.2428   0.2475   0.2499   0.2534   0.2547
  0.2599   0.2624   0.2672   0.2719   0.2739   0.2768   0.2784   0.2790
  0.2836   0.2885   0.2948   0.2953   0.3029   0.3037   0.3092   0.3134
  0.3195   0.3320   0.3333   0.3397   0.3895   0.4019   0.4099   0.4165
  0.4226   0.4242   0.4271   0.4382   0.4402   0.4432   0.4486   0.4541
  0.4600   0.4616   0.4643   0.4728   0.4788   0.4810   0.4839   0.4872
  0.4894   0.4955   0.5018   0.5040   0.5055   0.5105   0.5258   0.5350
  0.5514   0.5549   0.5605   0.5726   0.5800   0.5872   0.5920   0.5949
  0.6001   0.6013   0.6059   0.6104   0.6130   0.6169   0.6212   0.6362
  0.6408   0.6540   0.6609   0.6644   0.6681   0.6742   0.6783   0.6955
  0.7058   0.7120   0.7393   0.7612   0.7709   0.7896   0.7966   0.8072
  0.8150   0.8195   0.8251   0.8259   0.8289   0.8327   0.8365   0.8392
  0.8399   0.8414   0.8432   0.8447   0.8488   0.8528   0.8549   0.8603
  0.8673   0.8699   0.8801   0.8832   0.8906   0.8952   0.8968   0.9065
  0.9125   0.9140   0.9208   0.9221   0.9288   0.9309   0.9356   0.9396
  0.9483   0.9500   0.9551   0.9598   0.9612   0.9685   0.9746   0.9795
  0.9878   0.9929   0.9960   1.0068   1.0131   1.0380   1.0453   1.0475
  1.0613   1.0844   1.1229   1.1325   1.1442   1.1608   1.1686   1.1869
  1.1889   1.2113   1.2197   1.2228   1.2357   1.2479   1.2549   1.2625
  1.2648   1.2732   1.2814   1.2885   1.2978   1.3039   1.3129   1.3398
  1.3550   1.3650   1.3802   1.3972   1.4164   1.4418   1.4596   1.4985
  1.5113   1.5388   1.5497   1.5618   1.5906   1.6103   1.6325   1.6521
  1.6599   1.7154   1.7209   1.7301   1.7476   1.7571   1.7609   1.7881
  1.8130   1.8288   1.8321   1.8575   1.8624   1.8683   1.8814   1.9049
  1.9100   1.9216   1.9567   1.9854   2.0273   2.0355   2.0534   2.0778
  2.1060   2.1298   2.1795   2.1955   2.2121   2.2244   2.2371   2.2378
  2.2502   2.2543   2.2564   2.2754   2.2794   2.2945   2.3028   2.3075
  2.3133   2.3268   2.3321   2.3726   2.3918   2.3982   2.4077   2.4192
  2.4223   2.4331   2.4518   2.4690   2.4930   2.5070   2.5192   2.5272
  2.5396   2.5499   2.5833   2.5980   2.6131   2.6260   2.6419   2.6586
  2.6653   2.6893   2.6983   2.7219   2.7349   2.7521   2.7696   2.7978
  2.8104   2.8192   2.8722   2.8994   2.9316   2.9615   3.0344   3.0601
  3.0674   3.0743   3.0903   3.1175   3.1338   3.1446   3.1639   3.2136
  3.2279   3.2552   3.2559   3.3451   3.3850   3.4916   3.5115   3.5919
  3.6629   3.7265   3.7742   3.8885   3.8950   3.9936   4.0336   4.3284
  4.7875   4.8151   9.7297   9.7547   9.7780   9.7878   9.8030   9.8114
  9.8318   9.8529  23.2824  23.4401  23.7776  23.8002  23.8432  23.8550
 23.9217  23.9269  23.9447  24.0046  24.0680  24.1013  25.7662  25.7991
 25.8034  25.8172  25.8717  25.9181  25.9239  25.9849  26.0809  26.1007
 26.1076  26.1602  26.1748  26.1969  26.3011  26.3872  26.4703  26.5470
 26.5929  26.6177  26.7576  26.7685  26.9747  27.0008 215.7209 215.7459
215.7727 215.7836 215.8026 215.8119 215.8355 215.8652
 --------------------------------------------------------------

          Ground-State Mulliken Net Atomic Charges

     Atom                 Charge (a.u.)
  ----------------------------------------
      1 C                    -0.328811
      2 C                    -0.519599
      3 Cl                    0.486612
      4 C                    -0.100401
      5 Cl                    0.627587
      6 C                    -0.298330
      7 Cl                    0.627905
      8 C                    -0.311243
      9 Cl                    0.637574
     10 C                    -0.987187
     11 H                     0.235849
     12 C                    -0.330576
     13 C                    -0.716139
     14 Cl                    0.530534
     15 C                     0.428914
     16 Cl                    0.491340
     17 C                    -1.381076
     18 H                     0.225476
     19 C                     0.174930
     20 Cl                    0.503193
     21 C                    -0.581321
     22 Cl                    0.584771
  ----------------------------------------
  Sum of atomic charges =     0.000000

 -----------------------------------------------------------------
                    Cartesian Multipole Moments
 -----------------------------------------------------------------
    Charge (ESU x 10^10)
                -0.0000
    Dipole Moment (Debye)
         X       0.9116      Y      -0.2226      Z      -1.3153
       Tot       1.6157
    Quadrupole Moments (Debye-Ang)
        XX    -167.0735     XY       0.1136     YY    -171.9184
        XZ      -2.3512     YZ       0.9191     ZZ    -168.0415
    Octopole Moments (Debye-Ang^2)
       XXX    -198.7255    XXY      -1.5525    XYY     -81.2450
       YYY      -8.5294    XXZ      -9.9120    XYZ       1.2958
       YYZ      10.6643    XZZ     -68.4658    YZZ      -7.5729
       ZZZ      23.9235
    Hexadecapole Moments (Debye-Ang^3)
      XXXX   -7187.2909   XXXY     265.7275   XXYY   -1543.5600
      XYYY     258.2282   YYYY   -1810.2657   XXXZ    1262.4694
      XXYZ     114.3133   XYYZ     467.3789   YYYZ     297.2109
      XXZZ   -1895.0138   XYZZ      91.1646   YYZZ   -1051.4339
      XZZZ    1330.5946   YZZZ     327.9164   ZZZZ   -4451.9596
 -----------------------------------------------------------------
 Calculating analytic gradient of the SCF energy
 Gradient of SCF Energy
            1           2           3           4           5           6
    1   0.0008473   0.0008514   0.0015345   0.0000178  -0.0000009  -0.0011616
    2   0.0001901  -0.0009805  -0.0097759   0.0000414  -0.0001121   0.0000044
    3   0.0000432  -0.0000579  -0.0052713   0.0005385  -0.0003654   0.0006144
            7           8           9          10          11          12
    1   0.0005426   0.0000092   0.0000969  -0.0001387   0.0000269  -0.0008367
    2  -0.0000549  -0.0000907   0.0000681   0.0016789  -0.0001599   0.0000282
    3  -0.0004604  -0.0005939   0.0001567  -0.0001946  -0.0001359  -0.0001243
           13          14          15          16          17          18
    1   0.0002915  -0.0014189   0.0003315  -0.0000910   0.0003198  -0.0000130
    2   0.0002100   0.0096510  -0.0000762   0.0001577  -0.0001521   0.0000509
    3   0.0011478   0.0056450  -0.0000026  -0.0000727  -0.0000707   0.0000123
           19          20          21          22
    1  -0.0004287   0.0001873  -0.0008151  -0.0001521
    2   0.0005070  -0.0001557  -0.0007645  -0.0002649
    3  -0.0002792   0.0001111  -0.0008587   0.0002185
 Max gradient component =       9.776E-03
 RMS gradient           =       2.009E-03
 Gradient time:  CPU 338.05 s  wall 338.06 s
 Geometry Optimization Parameters
   NAtoms,    NIC,     NZ,  NCons,   NDum,   NFix, NCnnct, MaxDiis
       22     163      22       0       0       0       0       0

 Cartesian Hessian Update
 Hessian updated using BFGS update


** GEOMETRY OPTIMIZATION IN DELOCALIZED INTERNAL COORDINATES **
   Searching for a Minimum

   Optimization Cycle:   6

                       Coordinates (Angstroms)
     ATOM                X               Y               Z
      1  C         0.0170119504    0.0166636866    0.0497803777
      2  C        -0.0098453761    0.2105173570    1.4367225218
      3  Cl        1.4838907967    0.4349392087    2.2972368913
      4  C        -1.2282849636    0.2205805084    2.1320451760
      5  Cl       -1.2473269290    0.4594900984    3.8513203580
      6  C        -2.4360578934    0.0375428045    1.4396766128
      7  Cl       -3.9477361536    0.0459834076    2.2871206211
      8  C        -2.4006675391   -0.1563668944    0.0534982588
      9  Cl       -3.8662086299   -0.3899861781   -0.8626735491
     10  C        -1.1908186200   -0.1633320477   -0.6236094719
     11  H        -1.1909166029   -0.3237939732   -1.6933495185
     12  C         1.2878978738   -0.0110448275   -0.7289129867
     13  C         2.2494926134   -1.0114761185   -0.4963831347
     14  Cl        1.9649969642   -2.2025896806    0.7352508204
     15  C         3.4255517040   -1.0545932486   -1.2519125559
     16  Cl        4.6366622384   -2.2799086582   -0.9898793997
     17  C         3.6511788869   -0.1111716145   -2.2446941231
     18  H         4.5593815451   -0.1494818434   -2.8295543097
     19  C         2.7162436381    0.8873631405   -2.4839347216
     20  Cl        3.0676648434    2.0546237929   -3.7302310167
     21  C         1.5392394176    0.9456616141   -1.7297230299
     22  Cl        0.4138467830    2.2525610511   -1.9935418296
   Point Group: c1    Number of degrees of freedom:    60


   Energy is  -4140.353283691

 Hessian updated using BFGS update

 60 Hessian modes will be used to form the next step
  Hessian Eigenvalues:
     0.016010    0.017791    0.019112    0.020907    0.020968    0.022914
     0.023564    0.023823    0.023861    0.024080    0.024090    0.024113
     0.024114    0.024131    0.024141    0.024151    0.024183    0.025733
     0.028464    0.074523    0.160005    0.160296    0.218198    0.231532
     0.235066    0.236544    0.249948    0.249981    0.249991    0.249992
     0.249995    0.249999    0.250077    0.250270    0.251065    0.257068
     0.289286    0.291566    0.300905    0.300997    0.301033    0.301056
     0.301106    0.302072    0.317275    0.355015    0.356679    0.372630
     0.414118    0.426877    0.433382    0.455363    0.462528    0.467651
     0.472358    0.478039    0.478240    0.479143    0.485687    0.571233

 Minimum search - taking simple RFO step
 Searching for Lamda that Minimizes Along All modes
 Value Taken    Lamda =  -0.00518768
 Calculated Step too Large.  Step scaled by  0.652091
 Step Taken.  Stepsize is  0.300000

                             Maximum     Tolerance    Cnvgd?
         Gradient           0.008294      0.000300      NO
         Displacement       0.209913      0.001200      NO
         Energy change     -0.004135      0.000001      NO


 New Cartesian Coordinates Obtained by Inverse Iteration

 Displacement from previous Coordinates is:  0.554625
 ----------------------------------------------------------------
             Standard Nuclear Orientation (Angstroms)
    I     Atom           X                Y                Z
 ----------------------------------------------------------------
    1      C       0.0139878179     0.0176904321     0.0449445898
    2      C      -0.0116273022     0.2542146520     1.4240227380
    3      Cl      1.4843082697     0.5338201997     2.2682061457
    4      C      -1.2268640573     0.2618784209     2.1230731975
    5      Cl     -1.2459056604     0.5553947235     3.8340491349
    6      C      -2.4319365952     0.0317002618     1.4399757635
    7      Cl     -3.9410481983     0.0352483323     2.2937747695
    8      C      -2.3972904636    -0.2033548528     0.0602230455
    9      Cl     -3.8605912537    -0.4942484497    -0.8431868914
   10      C      -1.1890232573    -0.2065454185    -0.6212656531
   11      H      -1.1866976175    -0.3925794167    -1.6871201528
   12      C       1.2883041864    -0.0085273780    -0.7306306051
   13      C       2.2262846358    -1.0349771168    -0.5242252548
   14      Cl      1.9120069808    -2.2515850152     0.6773140044
   15      C       3.4033826687    -1.0799211154    -1.2768724253
   16      Cl      4.5876318819    -2.3376186900    -1.0470399964
   17      C       3.6514620230    -0.1105293546    -2.2397071849
   18      H       4.5603326492    -0.1503315521    -2.8235324264
   19      C       2.7384781628     0.9138294203    -2.4515576712
   20      Cl      3.1101409247     2.1093830246    -3.6645036293
   21      C       1.5603468271     0.9727515218    -1.6990576875
   22      Cl      0.4495139249     2.2964889561    -1.9326318199
 ----------------------------------------------------------------
 Nuclear Repulsion Energy =        2711.59989378 hartrees
 There are      105 alpha and      105 beta electrons
 Applying Cartesian multipole field
    Component          Value
    ---------          -----
     (2,0,0)        1.00000E-11
     (0,2,0)        2.00000E-11
     (0,0,2)       -3.00000E-11
 Nucleus-field energy     =    -0.0000000166 hartrees
 Requested basis set is 6-311++G(d,p)
 There are 186 shells and 518 basis functions
 A cutoff of  1.0D-15 yielded  12366 shell pairs
 There are    107748 function pairs (    115843 Cartesian)
 Smallest overlap matrix eigenvalue = 1.66E-07
 Linear dependence detected in AO basis
 Number of orthogonalized atomic orbitals = 511
 Maximum deviation from orthogonality = 3.590E-10
 Guess from superposition of atomic densities
 Warning:  Energy on first SCF cycle will be non-variational
 SAD guess density has 210.000000 electrons

 -----------------------------------------------------------------------
  General SCF calculation program by
  Eric Jon Sundstrom, Paul Horn, Yuezhi Mao, Dmitri Zuev, Alec White,
  David Stuck, Shaama M.S., Shane Yost, Joonho Lee, David Small,
  Daniel Levine, Susi Lehtola, Hugh Burton, Evgeny Epifanovsky,
  Bang C. Huynh
 -----------------------------------------------------------------------
 Exchange:     0.2000 Hartree-Fock + 0.0800 Slater + 0.7200 B88
 Correlation:  0.1900 VWN1RPA + 0.8100 LYP
 Using SG-1 standard quadrature grid
 A restricted SCF calculation will be
 performed using DIIS
 SCF converges when DIIS error is below 1.0e-08
 ---------------------------------------
  Cycle       Energy         DIIS error
 ---------------------------------------
    1   -4145.0809386202      2.66e-02  
    2   -4140.2599466713      1.72e-03  
    3   -4140.1864926162      2.17e-03  
    4   -4140.3418524415      6.21e-04  
    5   -4140.3539259830      2.49e-04  
    6   -4140.3557190404      9.85e-05  
    7   -4140.3560238765      2.78e-05  
    8   -4140.3560463052      9.57e-06  
    9   -4140.3560489461      3.59e-06  
   10   -4140.3560493752      6.96e-07  
   11   -4140.3560493895      2.40e-07  
   12   -4140.3560493909      1.02e-07  
   13   -4140.3560493914      4.00e-08  
   14   -4140.3560493919      1.28e-08  
   15   -4140.3560493916      4.57e-09  Convergence criterion met
 ---------------------------------------
 SCF time:   CPU 1018.24s  wall 1018.00s 
 SCF   energy in the final basis set =    -4140.3560493916
 Total energy in the final basis set =    -4140.3560493916

 --------------------------------------------------------------

                    Orbital Energies (a.u.)
 --------------------------------------------------------------

 Alpha MOs
 -- Occupied --
********-101.5835-101.5830-101.5823-101.5813-101.5810-101.5801-101.5792
-10.2844 -10.2844 -10.2839 -10.2830 -10.2813 -10.2809 -10.2803 -10.2775
-10.2512 -10.2424 -10.2313 -10.2257  -9.4990  -9.4980  -9.4976  -9.4969
 -9.4961  -9.4960  -9.4947  -9.4942  -7.2639  -7.2630  -7.2625  -7.2619
 -7.2611  -7.2609  -7.2597  -7.2592  -7.2538  -7.2530  -7.2527  -7.2523
 -7.2522  -7.2519  -7.2517  -7.2509  -7.2508  -7.2508  -7.2502  -7.2501
 -7.2495  -7.2490  -7.2488  -7.2483  -0.9707  -0.9596  -0.9268  -0.9197
 -0.9059  -0.8907  -0.8827  -0.8704  -0.8565  -0.8443  -0.7997  -0.7626
 -0.7501  -0.7476  -0.6812  -0.6459  -0.6287  -0.6231  -0.5603  -0.5519
 -0.5456  -0.5347  -0.5048  -0.4884  -0.4762  -0.4751  -0.4727  -0.4663
 -0.4633  -0.4467  -0.4323  -0.4279  -0.4246  -0.4152  -0.4043  -0.3850
 -0.3838  -0.3684  -0.3628  -0.3586  -0.3571  -0.3527  -0.3503  -0.3425
 -0.3379  -0.3352  -0.3307  -0.3287  -0.3192  -0.2926  -0.2754  -0.2709
 -0.2694
 -- Virtual --
 -0.0799  -0.0650  -0.0586  -0.0537  -0.0516  -0.0420  -0.0126  -0.0119
 -0.0037   0.0013   0.0112   0.0165   0.0185   0.0230   0.0239   0.0271
  0.0317   0.0434   0.0481   0.0519   0.0551   0.0576   0.0622   0.0654
  0.0702   0.0736   0.0786   0.0795   0.0813   0.0866   0.0888   0.0940
  0.0954   0.0967   0.1010   0.1050   0.1080   0.1083   0.1122   0.1164
  0.1193   0.1236   0.1245   0.1274   0.1294   0.1335   0.1359   0.1385
  0.1392   0.1431   0.1466   0.1553   0.1559   0.1588   0.1616   0.1672
  0.1712   0.1745   0.1826   0.1852   0.1879   0.1907   0.1911   0.1978
  0.2002   0.2035   0.2097   0.2151   0.2206   0.2237   0.2265   0.2292
  0.2336   0.2339   0.2398   0.2438   0.2486   0.2502   0.2519   0.2535
  0.2585   0.2605   0.2675   0.2718   0.2731   0.2759   0.2784   0.2811
  0.2850   0.2876   0.2947   0.2966   0.3023   0.3035   0.3074   0.3142
  0.3175   0.3308   0.3340   0.3381   0.3896   0.4022   0.4119   0.4164
  0.4228   0.4262   0.4269   0.4376   0.4404   0.4434   0.4489   0.4545
  0.4597   0.4612   0.4647   0.4725   0.4794   0.4823   0.4828   0.4850
  0.4905   0.4949   0.5024   0.5054   0.5079   0.5107   0.5254   0.5345
  0.5526   0.5591   0.5620   0.5711   0.5800   0.5878   0.5923   0.5974
  0.5982   0.6020   0.6065   0.6120   0.6143   0.6172   0.6227   0.6377
  0.6434   0.6586   0.6601   0.6638   0.6671   0.6731   0.6762   0.6933
  0.7046   0.7117   0.7424   0.7624   0.7732   0.7906   0.7962   0.8081
  0.8164   0.8203   0.8231   0.8263   0.8290   0.8336   0.8367   0.8395
  0.8405   0.8417   0.8425   0.8451   0.8512   0.8537   0.8543   0.8605
  0.8673   0.8705   0.8790   0.8813   0.8919   0.8943   0.8952   0.9038
  0.9077   0.9136   0.9175   0.9225   0.9255   0.9327   0.9362   0.9396
  0.9480   0.9497   0.9559   0.9595   0.9615   0.9675   0.9745   0.9794
  0.9879   0.9959   0.9993   1.0052   1.0114   1.0396   1.0425   1.0489
  1.0619   1.0896   1.1233   1.1356   1.1449   1.1606   1.1713   1.1873
  1.1881   1.2142   1.2198   1.2222   1.2354   1.2498   1.2564   1.2634
  1.2654   1.2738   1.2820   1.2916   1.2972   1.3001   1.3127   1.3394
  1.3566   1.3664   1.3788   1.3970   1.4168   1.4380   1.4641   1.4952
  1.5054   1.5431   1.5534   1.5621   1.5918   1.6086   1.6321   1.6519
  1.6591   1.7174   1.7193   1.7320   1.7469   1.7564   1.7585   1.7890
  1.8112   1.8273   1.8326   1.8558   1.8594   1.8690   1.8803   1.9072
  1.9152   1.9263   1.9557   1.9864   2.0282   2.0352   2.0540   2.0783
  2.1046   2.1275   2.1819   2.1963   2.2115   2.2245   2.2363   2.2381
  2.2476   2.2520   2.2568   2.2768   2.2799   2.2953   2.3008   2.3070
  2.3170   2.3262   2.3326   2.3690   2.3884   2.4045   2.4099   2.4207
  2.4212   2.4380   2.4522   2.4692   2.4866   2.5076   2.5167   2.5260
  2.5400   2.5500   2.5858   2.5995   2.6100   2.6260   2.6448   2.6599
  2.6711   2.6821   2.6977   2.7194   2.7350   2.7508   2.7668   2.7998
  2.8115   2.8198   2.8661   2.8976   2.9363   2.9630   3.0382   3.0611
  3.0665   3.0745   3.0901   3.1172   3.1350   3.1462   3.1651   3.2144
  3.2327   3.2551   3.2562   3.3470   3.3844   3.4930   3.5119   3.5932
  3.6639   3.7291   3.7752   3.8901   3.8953   3.9946   4.0336   4.3194
  4.7888   4.8160   9.7332   9.7560   9.7780   9.7875   9.8043   9.8107
  9.8234   9.8574  23.2838  23.4403  23.7791  23.8006  23.8443  23.8567
 23.9227  23.9281  23.9459  24.0085  24.0678  24.1064  25.7662  25.7974
 25.8010  25.8155  25.8702  25.9171  25.9239  25.9776  26.0868  26.1001
 26.1084  26.1629  26.1757  26.2026  26.3100  26.3521  26.4726  26.5453
 26.5988  26.6147  26.7639  26.7728  26.9788  26.9861 215.7244 215.7477
215.7725 215.7831 215.8038 215.8105 215.8265 215.8708
 --------------------------------------------------------------

          Ground-State Mulliken Net Atomic Charges

     Atom                 Charge (a.u.)
  ----------------------------------------
      1 C                    -0.343952
      2 C                    -0.591676
      3 Cl                    0.490524
      4 C                    -0.011745
      5 Cl                    0.630588
      6 C                    -0.283479
      7 Cl                    0.626808
      8 C                    -0.391126
      9 Cl                    0.633321
     10 C                    -0.941604
     11 H                     0.234830
     12 C                    -0.354340
     13 C                    -0.773314
     14 Cl                    0.521081
     15 C                     0.443731
     16 Cl                    0.498227
     17 C                    -1.277179
     18 H                     0.227196
     19 C                     0.185364
     20 Cl                    0.508778
     21 C                    -0.612246
     22 Cl                    0.580212
  ----------------------------------------
  Sum of atomic charges =     0.000000

 -----------------------------------------------------------------
                    Cartesian Multipole Moments
 -----------------------------------------------------------------
    Charge (ESU x 10^10)
                -0.0000
    Dipole Moment (Debye)
         X       0.9056      Y      -0.2322      Z      -1.3366
       Tot       1.6311
    Quadrupole Moments (Debye-Ang)
        XX    -167.0755     XY       0.1079     YY    -171.8941
        XZ      -2.3687     YZ       1.0057     ZZ    -167.9709
    Octopole Moments (Debye-Ang^2)
       XXX    -198.1658    XXY      -2.4181    XYY     -81.1516
       YYY     -11.2659    XXZ      -9.8735    XYZ       1.3578
       YYZ      10.9014    XZZ     -68.5337    YZZ      -8.0377
       ZZZ      24.0305
    Hexadecapole Moments (Debye-Ang^3)
      XXXX   -7150.2144   XXXY     238.2527   XXYY   -1552.8565
      XYYY     227.1358   YYYY   -1905.9078   XXXZ    1280.4988
      XXYZ     103.6147   XYYZ     473.1265   YYYZ     258.5119
      XXZZ   -1876.3229   XYZZ      82.8151   YYZZ   -1054.0870
      XZZZ    1348.4460   YZZZ     294.5945   ZZZZ   -4372.2798
 -----------------------------------------------------------------
 Calculating analytic gradient of the SCF energy
 Gradient of SCF Energy
            1           2           3           4           5           6
    1  -0.0000380   0.0004219   0.0010797   0.0000283  -0.0000162  -0.0006504
    2  -0.0001158  -0.0007339  -0.0064186   0.0000262  -0.0000915   0.0000099
    3   0.0003306  -0.0005021  -0.0032288   0.0002355  -0.0002065   0.0005045
            7           8           9          10          11          12
    1   0.0003722   0.0000330   0.0000536   0.0000236   0.0000777   0.0000403
    2  -0.0000107  -0.0001864   0.0001460   0.0010465  -0.0000243   0.0003137
    3  -0.0001878  -0.0004151   0.0000238  -0.0002035  -0.0002011  -0.0003001
           13          14          15          16          17          18
    1   0.0001526  -0.0007797   0.0001058  -0.0001148   0.0000141  -0.0000262
    2   0.0002791   0.0061688  -0.0000992   0.0000671  -0.0000460   0.0000327
    3   0.0006691   0.0038030   0.0001163   0.0000228   0.0000102  -0.0000114
           19          20          21          22
    1  -0.0001922  -0.0000978  -0.0005424   0.0000550
    2   0.0003096  -0.0000801  -0.0003013  -0.0002918
    3  -0.0001749   0.0001221  -0.0005585   0.0001520
 Max gradient component =       6.419E-03
 RMS gradient           =       1.298E-03
 Gradient time:  CPU 337.71 s  wall 337.72 s
 Geometry Optimization Parameters
   NAtoms,    NIC,     NZ,  NCons,   NDum,   NFix, NCnnct, MaxDiis
       22     163      22       0       0       0       0       0

 Cartesian Hessian Update
 Hessian updated using BFGS update


** GEOMETRY OPTIMIZATION IN DELOCALIZED INTERNAL COORDINATES **
   Searching for a Minimum

   Optimization Cycle:   7

                       Coordinates (Angstroms)
     ATOM                X               Y               Z
      1  C         0.0139878179    0.0176904321    0.0449445898
      2  C        -0.0116273022    0.2542146520    1.4240227380
      3  Cl        1.4843082697    0.5338201997    2.2682061457
      4  C        -1.2268640573    0.2618784209    2.1230731975
      5  Cl       -1.2459056604    0.5553947235    3.8340491349
      6  C        -2.4319365952    0.0317002618    1.4399757635
      7  Cl       -3.9410481983    0.0352483323    2.2937747695
      8  C        -2.3972904636   -0.2033548528    0.0602230455
      9  Cl       -3.8605912537   -0.4942484497   -0.8431868914
     10  C        -1.1890232573   -0.2065454185   -0.6212656531
     11  H        -1.1866976175   -0.3925794167   -1.6871201528
     12  C         1.2883041864   -0.0085273780   -0.7306306051
     13  C         2.2262846358   -1.0349771168   -0.5242252548
     14  Cl        1.9120069808   -2.2515850152    0.6773140044
     15  C         3.4033826687   -1.0799211154   -1.2768724253
     16  Cl        4.5876318819   -2.3376186900   -1.0470399964
     17  C         3.6514620230   -0.1105293546   -2.2397071849
     18  H         4.5603326492   -0.1503315521   -2.8235324264
     19  C         2.7384781628    0.9138294203   -2.4515576712
     20  Cl        3.1101409247    2.1093830246   -3.6645036293
     21  C         1.5603468271    0.9727515218   -1.6990576875
     22  Cl        0.4495139249    2.2964889561   -1.9326318199
   Point Group: c1    Number of degrees of freedom:    60


   Energy is  -4140.356049392

 Hessian updated using BFGS update

 60 Hessian modes will be used to form the next step
  Hessian Eigenvalues:
     0.012136    0.017776    0.018955    0.020876    0.020942    0.022662
     0.023015    0.023639    0.023852    0.023923    0.024090    0.024101
     0.024114    0.024117    0.024138    0.024143    0.024169    0.024371
     0.028463    0.074006    0.160005    0.160300    0.218306    0.231540
     0.235061    0.236559    0.249964    0.249982    0.249991    0.249993
     0.249995    0.250001    0.250075    0.250370    0.251113    0.257267
     0.289288    0.291647    0.300914    0.301005    0.301033    0.301051
     0.301111    0.302003    0.317304    0.355060    0.356679    0.372710
     0.414165    0.426850    0.433429    0.455282    0.462514    0.467621
     0.472349    0.478046    0.478302    0.479134    0.485964    0.570766

 Minimum search - taking simple RFO step
 Searching for Lamda that Minimizes Along All modes
 Value Taken    Lamda =  -0.00339672
 Calculated Step too Large.  Step scaled by  0.658166
 Step Taken.  Stepsize is  0.300000

                             Maximum     Tolerance    Cnvgd?
         Gradient           0.005476      0.000300      NO
         Displacement       0.207238      0.001200      NO
         Energy change     -0.002766      0.000001      NO


 New Cartesian Coordinates Obtained by Inverse Iteration

 Displacement from previous Coordinates is:  0.572566
 ----------------------------------------------------------------
             Standard Nuclear Orientation (Angstroms)
    I     Atom           X                Y                Z
 ----------------------------------------------------------------
    1      C       0.0095659982     0.0202128147     0.0376904459
    2      C      -0.0138782685     0.2987918867     1.4084776090
    3      Cl      1.4837456557     0.6310775925     2.2335833502
    4      C      -1.2252849463     0.3050126316     2.1128159267
    5      Cl     -1.2428209274     0.6518638797     3.8139490412
    6      C      -2.4278023771     0.0282300452     1.4420760864
    7      Cl     -3.9337065474     0.0245468878     2.3032370525
    8      C      -2.3949174251    -0.2486450948     0.0706010993
    9      Cl     -3.8555423300    -0.6048049904    -0.8136171618
   10      C      -1.1895068599    -0.2481490850    -0.6172072428
   11      H      -1.1866097096    -0.4643193388    -1.6773922609
   12      C       1.2853750488    -0.0079883347    -0.7369592635
   13      C       2.2001494876    -1.0584707266    -0.5562877531
   14      Cl      1.8534156929    -2.3001411080     0.6121193597
   15      C       3.3806200665    -1.1041399559    -1.3031857621
   16      Cl      4.5387349983    -2.3913567321    -1.1049676351
   17      C       3.6545916657    -0.1087755247    -2.2324542543
   18      H       4.5671224627    -0.1477436102    -2.8107350205
   19      C       2.7631152054     0.9389369077    -2.4183898218
   20      Cl      3.1642247748     2.1648143027    -3.5911157331
   21      C       1.5799869494     0.9960917164    -1.6725460440
   22      Cl      0.4846179326     2.3371374215    -1.8754400269
 ----------------------------------------------------------------
 Nuclear Repulsion Energy =        2710.19013744 hartrees
 There are      105 alpha and      105 beta electrons
 Applying Cartesian multipole field
    Component          Value
    ---------          -----
     (2,0,0)        1.00000E-11
     (0,2,0)        2.00000E-11
     (0,0,2)       -3.00000E-11
 Nucleus-field energy     =    -0.0000000131 hartrees
 Requested basis set is 6-311++G(d,p)
 There are 186 shells and 518 basis functions
 A cutoff of  1.0D-15 yielded  12363 shell pairs
 There are    107743 function pairs (    115848 Cartesian)
 Smallest overlap matrix eigenvalue = 1.59E-07
 Linear dependence detected in AO basis
 Number of orthogonalized atomic orbitals = 511
 Maximum deviation from orthogonality = 4.772E-10
 Guess from superposition of atomic densities
 Warning:  Energy on first SCF cycle will be non-variational
 SAD guess density has 210.000000 electrons

 -----------------------------------------------------------------------
  General SCF calculation program by
  Eric Jon Sundstrom, Paul Horn, Yuezhi Mao, Dmitri Zuev, Alec White,
  David Stuck, Shaama M.S., Shane Yost, Joonho Lee, David Small,
  Daniel Levine, Susi Lehtola, Hugh Burton, Evgeny Epifanovsky,
  Bang C. Huynh
 -----------------------------------------------------------------------
 Exchange:     0.2000 Hartree-Fock + 0.0800 Slater + 0.7200 B88
 Correlation:  0.1900 VWN1RPA + 0.8100 LYP
 Using SG-1 standard quadrature grid
 A restricted SCF calculation will be
 performed using DIIS
 SCF converges when DIIS error is below 1.0e-08
 ---------------------------------------
  Cycle       Energy         DIIS error
 ---------------------------------------
    1   -4145.0745705475      2.66e-02  
    2   -4140.2615675179      1.73e-03  
    3   -4140.1876116596      2.18e-03  
    4   -4140.3435251964      6.25e-04  
    5   -4140.3556998238      2.50e-04  
    6   -4140.3575211653      9.84e-05  
    7   -4140.3578250198      2.79e-05  
    8   -4140.3578476715      9.58e-06  
    9   -4140.3578503190      3.58e-06  
   10   -4140.3578507468      6.88e-07  
   11   -4140.3578507610      2.31e-07  
   12   -4140.3578507627      9.77e-08  
   13   -4140.3578507629      3.91e-08  
   14   -4140.3578507629      1.28e-08  
   15   -4140.3578507632      4.51e-09  Convergence criterion met
 ---------------------------------------
 SCF time:   CPU 993.96s  wall 994.00s 
 SCF   energy in the final basis set =    -4140.3578507632
 Total energy in the final basis set =    -4140.3578507632

 --------------------------------------------------------------

                    Orbital Energies (a.u.)
 --------------------------------------------------------------

 Alpha MOs
 -- Occupied --
********-101.5835-101.5831-101.5822-101.5817-101.5815-101.5802-101.5798
-10.2845 -10.2842 -10.2840 -10.2830 -10.2814 -10.2810 -10.2802 -10.2777
-10.2507 -10.2422 -10.2314 -10.2257  -9.4989  -9.4980  -9.4977  -9.4968
 -9.4967  -9.4961  -9.4947  -9.4947  -7.2639  -7.2630  -7.2626  -7.2618
 -7.2616  -7.2610  -7.2597  -7.2596  -7.2537  -7.2530  -7.2527  -7.2524
 -7.2522  -7.2518  -7.2517  -7.2514  -7.2510  -7.2508  -7.2507  -7.2502
 -7.2496  -7.2495  -7.2488  -7.2488  -0.9706  -0.9597  -0.9264  -0.9196
 -0.9058  -0.8908  -0.8827  -0.8704  -0.8561  -0.8445  -0.7997  -0.7626
 -0.7502  -0.7478  -0.6812  -0.6456  -0.6291  -0.6232  -0.5594  -0.5521
 -0.5470  -0.5347  -0.5046  -0.4884  -0.4761  -0.4751  -0.4727  -0.4660
 -0.4634  -0.4468  -0.4323  -0.4276  -0.4240  -0.4150  -0.4041  -0.3845
 -0.3831  -0.3680  -0.3625  -0.3587  -0.3570  -0.3528  -0.3506  -0.3423
 -0.3380  -0.3353  -0.3331  -0.3286  -0.3197  -0.2915  -0.2765  -0.2706
 -0.2700
 -- Virtual --
 -0.0776  -0.0654  -0.0582  -0.0550  -0.0531  -0.0421  -0.0126  -0.0120
 -0.0039   0.0012   0.0110   0.0164   0.0184   0.0229   0.0237   0.0270
  0.0315   0.0432   0.0480   0.0524   0.0552   0.0574   0.0615   0.0650
  0.0701   0.0740   0.0784   0.0792   0.0811   0.0863   0.0885   0.0941
  0.0950   0.0974   0.1013   0.1045   0.1072   0.1080   0.1122   0.1159
  0.1197   0.1233   0.1244   0.1271   0.1293   0.1331   0.1357   0.1384
  0.1392   0.1424   0.1460   0.1530   0.1570   0.1591   0.1624   0.1678
  0.1711   0.1758   0.1827   0.1843   0.1875   0.1906   0.1910   0.1983
  0.2003   0.2032   0.2092   0.2155   0.2211   0.2233   0.2258   0.2278
  0.2325   0.2338   0.2380   0.2449   0.2488   0.2500   0.2523   0.2534
  0.2578   0.2596   0.2685   0.2709   0.2715   0.2749   0.2788   0.2838
  0.2859   0.2877   0.2941   0.2981   0.3020   0.3023   0.3043   0.3143
  0.3168   0.3295   0.3346   0.3392   0.3895   0.4021   0.4146   0.4168
  0.4232   0.4270   0.4291   0.4374   0.4405   0.4438   0.4490   0.4544
  0.4589   0.4604   0.4652   0.4712   0.4801   0.4812   0.4830   0.4838
  0.4918   0.4951   0.5036   0.5066   0.5084   0.5129   0.5252   0.5343
  0.5534   0.5626   0.5640   0.5698   0.5799   0.5882   0.5912   0.5961
  0.6000   0.6025   0.6078   0.6133   0.6156   0.6186   0.6244   0.6378
  0.6462   0.6576   0.6605   0.6637   0.6660   0.6717   0.6748   0.6896
  0.7037   0.7120   0.7450   0.7624   0.7757   0.7910   0.7955   0.8079
  0.8163   0.8201   0.8219   0.8271   0.8296   0.8341   0.8365   0.8396
  0.8401   0.8411   0.8442   0.8463   0.8521   0.8537   0.8560   0.8613
  0.8671   0.8735   0.8754   0.8816   0.8917   0.8932   0.8951   0.8999
  0.9023   0.9146   0.9152   0.9236   0.9246   0.9338   0.9371   0.9407
  0.9477   0.9498   0.9558   0.9585   0.9622   0.9676   0.9748   0.9795
  0.9875   0.9982   1.0024   1.0045   1.0110   1.0391   1.0422   1.0512
  1.0647   1.0917   1.1226   1.1373   1.1482   1.1607   1.1749   1.1877
  1.1885   1.2165   1.2206   1.2223   1.2356   1.2521   1.2578   1.2636
  1.2664   1.2736   1.2829   1.2942   1.2963   1.2976   1.3116   1.3388
  1.3573   1.3674   1.3777   1.3932   1.4192   1.4344   1.4668   1.4903
  1.4990   1.5465   1.5582   1.5629   1.5927   1.6067   1.6322   1.6517
  1.6582   1.7172   1.7190   1.7339   1.7455   1.7546   1.7571   1.7899
  1.8091   1.8260   1.8330   1.8533   1.8569   1.8688   1.8800   1.9088
  1.9185   1.9319   1.9544   1.9875   2.0293   2.0345   2.0549   2.0787
  2.1031   2.1240   2.1838   2.1973   2.2108   2.2249   2.2348   2.2399
  2.2441   2.2514   2.2575   2.2778   2.2819   2.2962   2.2983   2.3089
  2.3200   2.3268   2.3337   2.3632   2.3855   2.4092   2.4117   2.4196
  2.4220   2.4441   2.4517   2.4648   2.4842   2.5091   2.5150   2.5242
  2.5409   2.5504   2.5884   2.6025   2.6056   2.6256   2.6462   2.6610
  2.6738   2.6780   2.6980   2.7175   2.7353   2.7489   2.7635   2.8023
  2.8136   2.8233   2.8594   2.8956   2.9403   2.9641   3.0415   3.0628
  3.0657   3.0752   3.0910   3.1170   3.1363   3.1460   3.1665   3.2149
  3.2375   3.2538   3.2574   3.3489   3.3839   3.4944   3.5113   3.5949
  3.6646   3.7318   3.7764   3.8903   3.8960   3.9955   4.0340   4.3120
  4.7900   4.8154   9.7368   9.7577   9.7777   9.7870   9.8056   9.8092
  9.8194   9.8542  23.2856  23.4407  23.7804  23.8000  23.8457  23.8577
 23.9235  23.9278  23.9461  24.0114  24.0678  24.1110  25.7666  25.7957
 25.8013  25.8133  25.8715  25.9187  25.9343  25.9674  26.0881  26.1002
 26.1129  26.1640  26.1754  26.2124  26.3043  26.3305  26.4758  26.5417
 26.6061  26.6113  26.7592  26.7859  26.9582  27.0015 215.7280 215.7500
215.7720 215.7825 215.8049 215.8079 215.8239 215.8665
 --------------------------------------------------------------

          Ground-State Mulliken Net Atomic Charges

     Atom                 Charge (a.u.)
  ----------------------------------------
      1 C                    -0.383417
      2 C                    -0.684677
      3 Cl                    0.512525
      4 C                     0.076819
      5 Cl                    0.632156
      6 C                    -0.282821
      7 Cl                    0.625905
      8 C                    -0.459536
      9 Cl                    0.629069
     10 C                    -0.883054
     11 H                     0.234078
     12 C                    -0.396370
     13 C                    -0.832727
     14 Cl                    0.523100
     15 C                     0.462653
     16 Cl                    0.506378
     17 C                    -1.151446
     18 H                     0.229291
     19 C                     0.242009
     20 Cl                    0.514522
     21 C                    -0.695302
     22 Cl                    0.580845
  ----------------------------------------
  Sum of atomic charges =     0.000000

 -----------------------------------------------------------------
                    Cartesian Multipole Moments
 -----------------------------------------------------------------
    Charge (ESU x 10^10)
                -0.0000
    Dipole Moment (Debye)
         X       0.9035      Y      -0.2439      Z      -1.3495
       Tot       1.6423
    Quadrupole Moments (Debye-Ang)
        XX    -167.0326     XY       0.1133     YY    -171.8945
        XZ      -2.3642     YZ       1.0773     ZZ    -167.9443
    Octopole Moments (Debye-Ang^2)
       XXX    -197.4742    XXY      -3.2544    XYY     -81.1860
       YYY     -13.7964    XXZ      -9.8074    XYZ       1.3385
       YYZ      11.1968    XZZ     -68.6308    YZZ      -8.5584
       ZZZ      24.4131
    Hexadecapole Moments (Debye-Ang^3)
      XXXX   -7116.6513   XXXY     207.8213   XXYY   -1563.6727
      XYYY     193.2432   YYYY   -2006.1651   XXXZ    1300.8746
      XXYZ      92.0114   XYYZ     479.8077   YYYZ     218.7914
      XXZZ   -1857.9423   XYZZ      73.2582   YYZZ   -1056.8368
      XZZZ    1369.6409   YZZZ     259.7524   ZZZZ   -4289.1040
 -----------------------------------------------------------------
 Calculating analytic gradient of the SCF energy
 Gradient of SCF Energy
            1           2           3           4           5           6
    1  -0.0004904   0.0000517   0.0009309   0.0000422   0.0000439  -0.0002074
    2  -0.0002185  -0.0005635  -0.0039901   0.0000114  -0.0000747   0.0000372
    3   0.0002947  -0.0005052  -0.0018002   0.0000612  -0.0000470   0.0000834
            7           8           9          10          11          12
    1   0.0000938  -0.0000245  -0.0000100   0.0001522   0.0000838   0.0004471
    2  -0.0000732  -0.0000455   0.0000929   0.0006348   0.0000788   0.0004098
    3  -0.0001355  -0.0000909   0.0000637  -0.0002180  -0.0001478  -0.0003979
           13          14          15          16          17          18
    1  -0.0000148  -0.0004920  -0.0000400  -0.0000251  -0.0000840   0.0000074
    2   0.0004181   0.0037554  -0.0001158   0.0000528   0.0001255   0.0000160
    3   0.0003390   0.0025353   0.0000486   0.0000210   0.0000136  -0.0000156
           19          20          21          22
    1   0.0002579  -0.0000331  -0.0006264  -0.0000631
    2  -0.0000077  -0.0000608  -0.0002285  -0.0002546
    3  -0.0001907   0.0000762  -0.0002343   0.0002464
 Max gradient component =       3.990E-03
 RMS gradient           =       8.164E-04
 Gradient time:  CPU 339.92 s  wall 339.93 s
 Geometry Optimization Parameters
   NAtoms,    NIC,     NZ,  NCons,   NDum,   NFix, NCnnct, MaxDiis
       22     163      22       0       0       0       0       0

 Cartesian Hessian Update
 Hessian updated using BFGS update


** GEOMETRY OPTIMIZATION IN DELOCALIZED INTERNAL COORDINATES **
   Searching for a Minimum

   Optimization Cycle:   8

                       Coordinates (Angstroms)
     ATOM                X               Y               Z
      1  C         0.0095659982    0.0202128147    0.0376904459
      2  C        -0.0138782685    0.2987918867    1.4084776090
      3  Cl        1.4837456557    0.6310775925    2.2335833502
      4  C        -1.2252849463    0.3050126316    2.1128159267
      5  Cl       -1.2428209274    0.6518638797    3.8139490412
      6  C        -2.4278023771    0.0282300452    1.4420760864
      7  Cl       -3.9337065474    0.0245468878    2.3032370525
      8  C        -2.3949174251   -0.2486450948    0.0706010993
      9  Cl       -3.8555423300   -0.6048049904   -0.8136171618
     10  C        -1.1895068599   -0.2481490850   -0.6172072428
     11  H        -1.1866097096   -0.4643193388   -1.6773922609
     12  C         1.2853750488   -0.0079883347   -0.7369592635
     13  C         2.2001494876   -1.0584707266   -0.5562877531
     14  Cl        1.8534156929   -2.3001411080    0.6121193597
     15  C         3.3806200665   -1.1041399559   -1.3031857621
     16  Cl        4.5387349983   -2.3913567321   -1.1049676351
     17  C         3.6545916657   -0.1087755247   -2.2324542543
     18  H         4.5671224627   -0.1477436102   -2.8107350205
     19  C         2.7631152054    0.9389369077   -2.4183898218
     20  Cl        3.1642247748    2.1648143027   -3.5911157331
     21  C         1.5799869494    0.9960917164   -1.6725460440
     22  Cl        0.4846179326    2.3371374215   -1.8754400269
   Point Group: c1    Number of degrees of freedom:    60


   Energy is  -4140.357850763

 Hessian updated using BFGS update

 60 Hessian modes will be used to form the next step
  Hessian Eigenvalues:
     0.008890    0.017765    0.018798    0.020846    0.020937    0.022272
     0.022978    0.023631    0.023850    0.023906    0.024091    0.024099
     0.024114    0.024116    0.024139    0.024147    0.024183    0.024285
     0.028463    0.073639    0.160005    0.160298    0.218287    0.231549
     0.235065    0.236551    0.249950    0.249982    0.249991    0.249994
     0.249998    0.250007    0.250075    0.250532    0.251104    0.257212
     0.289298    0.291653    0.300917    0.300991    0.301033    0.301051
     0.301110    0.302019    0.317603    0.355060    0.356680    0.372695
     0.414168    0.426804    0.433429    0.455287    0.462505    0.467673
     0.472405    0.478162    0.478309    0.479145    0.485948    0.570305

 Minimum search - taking simple RFO step
 Searching for Lamda that Minimizes Along All modes
 Value Taken    Lamda =  -0.00201905
 Calculated Step too Large.  Step scaled by  0.706685
 Step Taken.  Stepsize is  0.300000

                             Maximum     Tolerance    Cnvgd?
         Gradient           0.003475      0.000300      NO
         Displacement       0.207757      0.001200      NO
         Energy change     -0.001801      0.000001      NO


 New Cartesian Coordinates Obtained by Inverse Iteration

 Displacement from previous Coordinates is:  0.571652
 ----------------------------------------------------------------
             Standard Nuclear Orientation (Angstroms)
    I     Atom           X                Y                Z
 ----------------------------------------------------------------
    1      C       0.0059703518     0.0212137486     0.0312859767
    2      C      -0.0169562339     0.3408096299     1.3927900652
    3      Cl      1.4797091712     0.7249287713     2.1984981817
    4      C      -1.2252453620     0.3472082277     2.1014992537
    5      Cl     -1.2443269929     0.7499858056     3.7902048315
    6      C      -2.4243019542     0.0255623837     1.4442934428
    7      Cl     -3.9267847185     0.0215599487     2.3125652952
    8      C      -2.3914062419    -0.2942620861     0.0824495469
    9      Cl     -3.8469316970    -0.7126477722    -0.7827732406
   10      C      -1.1885145255    -0.2911749790    -0.6108079914
   11      H      -1.1844057005    -0.5394651487    -1.6639758807
   12      C       1.2825478177    -0.0083924770    -0.7424618148
   13      C       2.1753597118    -1.0808130144    -0.5887596942
   14      Cl      1.7975422709    -2.3480957187     0.5432608958
   15      C       3.3590318911    -1.1260688476    -1.3303005712
   16      Cl      4.4898177679    -2.4423220435    -1.1675893425
   17      C       3.6578381967    -0.1062388041    -2.2252534470
   18      H       4.5734674980    -0.1440188628    -2.7987247244
   19      C       2.7870714198     0.9631766476    -2.3836393957
   20      Cl      3.2159117587     2.2184358995    -3.5148880768
   21      C       1.5996584742     1.0177245069    -1.6444801797
   22      Cl      0.5201436441     2.3750757700    -1.8189411398
 ----------------------------------------------------------------
 Nuclear Repulsion Energy =        2709.08819094 hartrees
 There are      105 alpha and      105 beta electrons
 Applying Cartesian multipole field
    Component          Value
    ---------          -----
     (2,0,0)        1.00000E-11
     (0,2,0)        2.00000E-11
     (0,0,2)       -3.00000E-11
 Nucleus-field energy     =    -0.0000000097 hartrees
 Requested basis set is 6-311++G(d,p)
 There are 186 shells and 518 basis functions
 A cutoff of  1.0D-15 yielded  12357 shell pairs
 There are    107761 function pairs (    115875 Cartesian)
 Smallest overlap matrix eigenvalue = 1.52E-07
 Linear dependence detected in AO basis
 Number of orthogonalized atomic orbitals = 511
 Maximum deviation from orthogonality = 5.642E-10
 Guess from superposition of atomic densities
 Warning:  Energy on first SCF cycle will be non-variational
 SAD guess density has 210.000000 electrons

 -----------------------------------------------------------------------
  General SCF calculation program by
  Eric Jon Sundstrom, Paul Horn, Yuezhi Mao, Dmitri Zuev, Alec White,
  David Stuck, Shaama M.S., Shane Yost, Joonho Lee, David Small,
  Daniel Levine, Susi Lehtola, Hugh Burton, Evgeny Epifanovsky,
  Bang C. Huynh
 -----------------------------------------------------------------------
 Exchange:     0.2000 Hartree-Fock + 0.0800 Slater + 0.7200 B88
 Correlation:  0.1900 VWN1RPA + 0.8100 LYP
 Using SG-1 standard quadrature grid
 A restricted SCF calculation will be
 performed using DIIS
 SCF converges when DIIS error is below 1.0e-08
 ---------------------------------------
  Cycle       Energy         DIIS error
 ---------------------------------------
    1   -4145.0711069638      2.66e-02  
    2   -4140.2625191209      1.73e-03  
    3   -4140.1880295071      2.18e-03  
    4   -4140.3445258677      6.27e-04  
    5   -4140.3568013438      2.52e-04  
    6   -4140.3586490662      9.83e-05  
    7   -4140.3589521000      2.80e-05  
    8   -4140.3589749092      9.59e-06  
    9   -4140.3589775654      3.57e-06  
   10   -4140.3589779911      6.82e-07  
   11   -4140.3589780051      2.23e-07  
   12   -4140.3589780065      9.32e-08  
   13   -4140.3589780068      3.78e-08  
   14   -4140.3589780071      1.27e-08  
   15   -4140.3589780070      4.44e-09  Convergence criterion met
 ---------------------------------------
 SCF time:   CPU 994.77s  wall 995.00s 
 SCF   energy in the final basis set =    -4140.3589780070
 Total energy in the final basis set =    -4140.3589780070

 --------------------------------------------------------------

                    Orbital Energies (a.u.)
 --------------------------------------------------------------

 Alpha MOs
 -- Occupied --
********-101.5835-101.5832-101.5823-101.5821-101.5816-101.5803-101.5802
-10.2845 -10.2840 -10.2840 -10.2830 -10.2814 -10.2810 -10.2801 -10.2778
-10.2503 -10.2421 -10.2315 -10.2257  -9.4988  -9.4980  -9.4978  -9.4971
 -9.4967  -9.4962  -9.4951  -9.4948  -7.2638  -7.2630  -7.2627  -7.2621
 -7.2617  -7.2611  -7.2600  -7.2598  -7.2536  -7.2529  -7.2527  -7.2525
 -7.2522  -7.2519  -7.2518  -7.2516  -7.2512  -7.2511  -7.2506  -7.2503
 -7.2499  -7.2496  -7.2492  -7.2489  -0.9706  -0.9597  -0.9262  -0.9196
 -0.9058  -0.8909  -0.8827  -0.8705  -0.8559  -0.8446  -0.7997  -0.7627
 -0.7502  -0.7479  -0.6812  -0.6452  -0.6294  -0.6232  -0.5584  -0.5523
 -0.5483  -0.5347  -0.5044  -0.4884  -0.4760  -0.4751  -0.4728  -0.4657
 -0.4635  -0.4469  -0.4323  -0.4275  -0.4235  -0.4149  -0.4039  -0.3840
 -0.3826  -0.3677  -0.3623  -0.3587  -0.3569  -0.3529  -0.3510  -0.3422
 -0.3381  -0.3358  -0.3344  -0.3285  -0.3200  -0.2904  -0.2775  -0.2706
 -0.2701
 -- Virtual --
 -0.0754  -0.0657  -0.0582  -0.0565  -0.0539  -0.0421  -0.0126  -0.0122
 -0.0041   0.0012   0.0109   0.0164   0.0183   0.0230   0.0236   0.0270
  0.0314   0.0430   0.0480   0.0530   0.0553   0.0572   0.0607   0.0648
  0.0701   0.0743   0.0782   0.0788   0.0813   0.0857   0.0883   0.0941
  0.0947   0.0983   0.1016   0.1042   0.1061   0.1078   0.1121   0.1156
  0.1200   0.1228   0.1244   0.1269   0.1292   0.1328   0.1359   0.1382
  0.1394   0.1417   0.1456   0.1508   0.1578   0.1593   0.1630   0.1693
  0.1713   0.1770   0.1827   0.1837   0.1872   0.1903   0.1910   0.1984
  0.2006   0.2029   0.2087   0.2158   0.2206   0.2224   0.2229   0.2273
  0.2313   0.2339   0.2371   0.2458   0.2487   0.2495   0.2519   0.2553
  0.2575   0.2595   0.2689   0.2705   0.2715   0.2742   0.2796   0.2854
  0.2864   0.2889   0.2931   0.2973   0.2991   0.3017   0.3035   0.3136
  0.3194   0.3290   0.3358   0.3421   0.3893   0.4020   0.4168   0.4180
  0.4235   0.4280   0.4319   0.4392   0.4406   0.4447   0.4490   0.4541
  0.4575   0.4601   0.4655   0.4694   0.4795   0.4806   0.4825   0.4840
  0.4927   0.4957   0.5040   0.5077   0.5094   0.5149   0.5255   0.5344
  0.5547   0.5653   0.5659   0.5690   0.5796   0.5886   0.5897   0.5949
  0.6014   0.6023   0.6092   0.6137   0.6172   0.6207   0.6267   0.6376
  0.6484   0.6554   0.6579   0.6621   0.6661   0.6713   0.6761   0.6869
  0.7026   0.7122   0.7470   0.7626   0.7784   0.7909   0.7946   0.8070
  0.8155   0.8186   0.8234   0.8282   0.8304   0.8344   0.8359   0.8390
  0.8399   0.8413   0.8457   0.8478   0.8513   0.8547   0.8575   0.8602
  0.8674   0.8734   0.8774   0.8803   0.8898   0.8939   0.8943   0.8957
  0.9016   0.9130   0.9163   0.9234   0.9249   0.9339   0.9384   0.9421
  0.9472   0.9502   0.9554   0.9573   0.9625   0.9683   0.9746   0.9797
  0.9848   1.0004   1.0021   1.0066   1.0150   1.0361   1.0450   1.0546
  1.0685   1.0908   1.1216   1.1373   1.1545   1.1609   1.1797   1.1886
  1.1902   1.2169   1.2224   1.2228   1.2384   1.2543   1.2597   1.2637
  1.2680   1.2732   1.2840   1.2942   1.2951   1.2983   1.3098   1.3382
  1.3579   1.3679   1.3766   1.3886   1.4230   1.4327   1.4678   1.4857
  1.4928   1.5488   1.5614   1.5675   1.5936   1.6047   1.6330   1.6515
  1.6573   1.7156   1.7199   1.7360   1.7440   1.7520   1.7572   1.7911
  1.8073   1.8249   1.8333   1.8505   1.8554   1.8682   1.8805   1.9100
  1.9210   1.9371   1.9529   1.9889   2.0308   2.0341   2.0557   2.0791
  2.1020   2.1200   2.1852   2.1980   2.2107   2.2253   2.2329   2.2406
  2.2419   2.2511   2.2583   2.2787   2.2824   2.2929   2.3013   2.3119
  2.3222   2.3282   2.3353   2.3577   2.3844   2.4110   2.4132   2.4178
  2.4228   2.4472   2.4532   2.4598   2.4861   2.5090   2.5149   2.5232
  2.5412   2.5523   2.5900   2.6010   2.6081   2.6250   2.6455   2.6622
  2.6722   2.6795   2.6987   2.7164   2.7358   2.7462   2.7605   2.8042
  2.8148   2.8289   2.8531   2.8935   2.9442   2.9645   3.0449   3.0645
  3.0656   3.0758   3.0936   3.1168   3.1374   3.1442   3.1682   3.2156
  3.2417   3.2517   3.2614   3.3510   3.3835   3.4958   3.5104   3.5972
  3.6651   3.7347   3.7782   3.8901   3.8977   3.9966   4.0344   4.3061
  4.7915   4.8136   9.7401   9.7596   9.7770   9.7868   9.8061   9.8073
  9.8226   9.8476  23.2881  23.4414  23.7811  23.7991  23.8471  23.8595
 23.9242  23.9276  23.9461  24.0135  24.0675  24.1149  25.7669  25.7943
 25.8018  25.8108  25.8709  25.9167  25.9408  25.9678  26.0865  26.0998
 26.1179  26.1645  26.1749  26.2205  26.2854  26.3341  26.4789  26.5378
 26.6072  26.6176  26.7555  26.7921  26.9443  27.0238 215.7312 215.7525
215.7711 215.7823 215.8055 215.8059 215.8290 215.8581
 --------------------------------------------------------------

          Ground-State Mulliken Net Atomic Charges

     Atom                 Charge (a.u.)
  ----------------------------------------
      1 C                    -0.439064
      2 C                    -0.758668
      3 Cl                    0.532622
      4 C                     0.162440
      5 Cl                    0.632950
      6 C                    -0.284905
      7 Cl                    0.624961
      8 C                    -0.513376
      9 Cl                    0.626503
     10 C                    -0.826614
     11 H                     0.233991
     12 C                    -0.451352
     13 C                    -0.909370
     14 Cl                    0.528196
     15 C                     0.494025
     16 Cl                    0.515783
     17 C                    -1.003260
     18 H                     0.231834
     19 C                     0.331408
     20 Cl                    0.521119
     21 C                    -0.831127
     22 Cl                    0.581903
  ----------------------------------------
  Sum of atomic charges =     0.000000

 -----------------------------------------------------------------
                    Cartesian Multipole Moments
 -----------------------------------------------------------------
    Charge (ESU x 10^10)
                -0.0000
    Dipole Moment (Debye)
         X       0.9043      Y      -0.2574      Z      -1.3555
       Tot       1.6497
    Quadrupole Moments (Debye-Ang)
        XX    -166.9950     XY       0.1164     YY    -171.8948
        XZ      -2.3562     YZ       1.1291     ZZ    -167.9209
    Octopole Moments (Debye-Ang^2)
       XXX    -196.7079    XXY      -4.0993    XYY     -81.2071
       YYY     -16.4756    XXZ      -9.5843    XYZ       1.2538
       YYZ      11.5499    XZZ     -68.7084    YZZ      -9.1306
       ZZZ      25.0026
    Hexadecapole Moments (Debye-Ang^3)
      XXXX   -7083.7217   XXXY     178.3985   XXYY   -1574.9444
      XYYY     161.1756   YYYY   -2109.4558   XXXZ    1321.7401
      XXYZ      79.7469   XYYZ     486.6499   YYYZ     177.4387
      XXZZ   -1839.1853   XYZZ      63.7323   YYZZ   -1059.8493
      XZZZ    1391.3002   YZZZ     222.6366   ZZZZ   -4205.4062
 -----------------------------------------------------------------
 Calculating analytic gradient of the SCF energy
 Gradient of SCF Energy
            1           2           3           4           5           6
    1  -0.0006109  -0.0001660   0.0008097   0.0000798  -0.0000328   0.0000842
    2  -0.0001842  -0.0005387  -0.0023684  -0.0000676  -0.0000117   0.0000007
    3   0.0001374  -0.0003830  -0.0010260   0.0000231  -0.0000366  -0.0001054
            7           8           9          10          11          12
    1  -0.0000053  -0.0000859  -0.0000203   0.0002897   0.0000568   0.0004829
    2  -0.0000117   0.0001259  -0.0000722   0.0003874   0.0001131   0.0004537
    3   0.0000671   0.0000463   0.0000097  -0.0001977  -0.0001355  -0.0004213
           13          14          15          16          17          18
    1  -0.0000243  -0.0003043  -0.0001447  -0.0000176  -0.0001399   0.0000027
    2   0.0003867   0.0021793  -0.0001377  -0.0000049   0.0002081   0.0000061
    3   0.0001280   0.0016606   0.0001630   0.0000237  -0.0000379  -0.0000040
           19          20          21          22
    1   0.0003594  -0.0001205  -0.0004229  -0.0000701
    2  -0.0001355   0.0000264  -0.0001645  -0.0001903
    3  -0.0000642   0.0000213   0.0000146   0.0001168
 Max gradient component =       2.368E-03
 RMS gradient           =       5.153E-04
 Gradient time:  CPU 338.85 s  wall 338.86 s
 Geometry Optimization Parameters
   NAtoms,    NIC,     NZ,  NCons,   NDum,   NFix, NCnnct, MaxDiis
       22     163      22       0       0       0       0       0

 Cartesian Hessian Update
 Hessian updated using BFGS update


** GEOMETRY OPTIMIZATION IN DELOCALIZED INTERNAL COORDINATES **
   Searching for a Minimum

   Optimization Cycle:   9

                       Coordinates (Angstroms)
     ATOM                X               Y               Z
      1  C         0.0059703518    0.0212137486    0.0312859767
      2  C        -0.0169562339    0.3408096299    1.3927900652
      3  Cl        1.4797091712    0.7249287713    2.1984981817
      4  C        -1.2252453620    0.3472082277    2.1014992537
      5  Cl       -1.2443269929    0.7499858056    3.7902048315
      6  C        -2.4243019542    0.0255623837    1.4442934428
      7  Cl       -3.9267847185    0.0215599487    2.3125652952
      8  C        -2.3914062419   -0.2942620861    0.0824495469
      9  Cl       -3.8469316970   -0.7126477722   -0.7827732406
     10  C        -1.1885145255   -0.2911749790   -0.6108079914
     11  H        -1.1844057005   -0.5394651487   -1.6639758807
     12  C         1.2825478177   -0.0083924770   -0.7424618148
     13  C         2.1753597118   -1.0808130144   -0.5887596942
     14  Cl        1.7975422709   -2.3480957187    0.5432608958
     15  C         3.3590318911   -1.1260688476   -1.3303005712
     16  Cl        4.4898177679   -2.4423220435   -1.1675893425
     17  C         3.6578381967   -0.1062388041   -2.2252534470
     18  H         4.5734674980   -0.1440188628   -2.7987247244
     19  C         2.7870714198    0.9631766476   -2.3836393957
     20  Cl        3.2159117587    2.2184358995   -3.5148880768
     21  C         1.5996584742    1.0177245069   -1.6444801797
     22  Cl        0.5201436441    2.3750757700   -1.8189411398
   Point Group: c1    Number of degrees of freedom:    60


   Energy is  -4140.358978007

 Hessian updated using BFGS update

 60 Hessian modes will be used to form the next step
  Hessian Eigenvalues:
     0.006164    0.017766    0.018722    0.020838    0.020940    0.022046
     0.022979    0.023630    0.023851    0.023900    0.024091    0.024099
     0.024114    0.024117    0.024141    0.024162    0.024210    0.024277
     0.028481    0.073297    0.160005    0.160293    0.218089    0.231555
     0.235069    0.236544    0.249920    0.249984    0.249993    0.249995
     0.250006    0.250022    0.250094    0.250610    0.251263    0.257176
     0.289307    0.291634    0.300917    0.300988    0.301033    0.301069
     0.301109    0.302073    0.317541    0.355067    0.356680    0.372744
     0.414154    0.426772    0.433450    0.455277    0.462551    0.467672
     0.472424    0.478154    0.478324    0.479145    0.485972    0.569523

 Minimum search - taking simple RFO step
 Searching for Lamda that Minimizes Along All modes
 Value Taken    Lamda =  -0.00115172
 Calculated Step too Large.  Step scaled by  0.764009
 Step Taken.  Stepsize is  0.300000

                             Maximum     Tolerance    Cnvgd?
         Gradient           0.002154      0.000300      NO
         Displacement       0.209015      0.001200      NO
         Energy change     -0.001127      0.000001      NO


 New Cartesian Coordinates Obtained by Inverse Iteration

 Displacement from previous Coordinates is:  0.554753
 ----------------------------------------------------------------
             Standard Nuclear Orientation (Angstroms)
    I     Atom           X                Y                Z
 ----------------------------------------------------------------
    1      C       0.0035583186     0.0196433248     0.0268576726
    2      C      -0.0211639245     0.3814689180     1.3776738098
    3      Cl      1.4710135700     0.8160701925     2.1662295058
    4      C      -1.2273839805     0.3893036109     2.0894037947
    5      Cl     -1.2489198035     0.8458342095     3.7643344161
    6      C      -2.4221362104     0.0248450197     1.4461620841
    7      Cl     -3.9229810384     0.0236656290     2.3177221279
    8      C      -2.3868954755    -0.3385367330     0.0957537920
    9      Cl     -3.8370237575    -0.8086734458    -0.7515274724
   10      C      -1.1857745146    -0.3361550002    -0.6011706607
   11      H      -1.1793922222    -0.6180146952    -1.6458095737
   12      C       1.2801032396    -0.0113561440    -0.7472175506
   13      C       2.1532888364    -1.1025683953    -0.6214987441
   14      Cl      1.7478411157    -2.3951397779     0.4724517343
   15      C       3.3395882072    -1.1458051427    -1.3591441247
   16      Cl      4.4458174670    -2.4866951750    -1.2328468168
   17      C       3.6606645419    -0.1035941777    -2.2200318167
   18      H       4.5791465142    -0.1388889211    -2.7891404211
   19      C       2.8085184718     0.9845180901    -2.3502424830
   20      Cl      3.2652173173     2.2680586103    -3.4380369862
   21      C       1.6176008758     1.0353235066    -1.6166308190
   22      Cl      0.5545089991     2.4088780819    -1.7590394774
 ----------------------------------------------------------------
 Nuclear Repulsion Energy =        2708.11783017 hartrees
 There are      105 alpha and      105 beta electrons
 Applying Cartesian multipole field
    Component          Value
    ---------          -----
     (2,0,0)        1.00000E-11
     (0,2,0)        2.00000E-11
     (0,0,2)       -3.00000E-11
 Nucleus-field energy     =    -0.0000000062 hartrees
 Requested basis set is 6-311++G(d,p)
 There are 186 shells and 518 basis functions
 A cutoff of  1.0D-15 yielded  12370 shell pairs
 There are    107886 function pairs (    116013 Cartesian)
 Smallest overlap matrix eigenvalue = 1.44E-07
 Linear dependence detected in AO basis
 Number of orthogonalized atomic orbitals = 511
 Maximum deviation from orthogonality = 2.589E-10
 Guess from superposition of atomic densities
 Warning:  Energy on first SCF cycle will be non-variational
 SAD guess density has 210.000000 electrons

 -----------------------------------------------------------------------
  General SCF calculation program by
  Eric Jon Sundstrom, Paul Horn, Yuezhi Mao, Dmitri Zuev, Alec White,
  David Stuck, Shaama M.S., Shane Yost, Joonho Lee, David Small,
  Daniel Levine, Susi Lehtola, Hugh Burton, Evgeny Epifanovsky,
  Bang C. Huynh
 -----------------------------------------------------------------------
 Exchange:     0.2000 Hartree-Fock + 0.0800 Slater + 0.7200 B88
 Correlation:  0.1900 VWN1RPA + 0.8100 LYP
 Using SG-1 standard quadrature grid
 A restricted SCF calculation will be
 performed using DIIS
 SCF converges when DIIS error is below 1.0e-08
 ---------------------------------------
  Cycle       Energy         DIIS error
 ---------------------------------------
    1   -4145.0693134890      2.66e-02  
    2   -4140.2630534011      1.73e-03  
    3   -4140.1881466771      2.19e-03  
    4   -4140.3451256037      6.29e-04  
    5   -4140.3574697055      2.53e-04  
    6   -4140.3593354972      9.83e-05  
    7   -4140.3596380013      2.81e-05  
    8   -4140.3596609577      9.59e-06  
    9   -4140.3596636169      3.57e-06  
   10   -4140.3596640410      6.77e-07  
   11   -4140.3596640550      2.17e-07  
   12   -4140.3596640561      8.90e-08  
   13   -4140.3596640566      3.58e-08  
   14   -4140.3596640568      1.23e-08  
   15   -4140.3596640568      4.30e-09  Convergence criterion met
 ---------------------------------------
 SCF time:   CPU 995.31s  wall 996.00s 
 SCF   energy in the final basis set =    -4140.3596640568
 Total energy in the final basis set =    -4140.3596640568

 --------------------------------------------------------------

                    Orbital Energies (a.u.)
 --------------------------------------------------------------

 Alpha MOs
 -- Occupied --
********-101.5834-101.5833-101.5827-101.5820-101.5816-101.5806-101.5802
-10.2846 -10.2840 -10.2838 -10.2830 -10.2813 -10.2811 -10.2801 -10.2778
-10.2500 -10.2420 -10.2315 -10.2256  -9.4987  -9.4980  -9.4978  -9.4975
 -9.4967  -9.4963  -9.4954  -9.4948  -7.2636  -7.2630  -7.2628  -7.2625
 -7.2617  -7.2612  -7.2603  -7.2598  -7.2535  -7.2527  -7.2527  -7.2526
 -7.2522  -7.2521  -7.2520  -7.2516  -7.2516  -7.2511  -7.2505  -7.2503
 -7.2502  -7.2496  -7.2495  -7.2489  -0.9705  -0.9597  -0.9261  -0.9197
 -0.9057  -0.8911  -0.8827  -0.8705  -0.8558  -0.8447  -0.7996  -0.7627
 -0.7503  -0.7479  -0.6812  -0.6449  -0.6296  -0.6232  -0.5575  -0.5526
 -0.5492  -0.5347  -0.5043  -0.4884  -0.4760  -0.4752  -0.4728  -0.4654
 -0.4636  -0.4470  -0.4323  -0.4276  -0.4230  -0.4148  -0.4038  -0.3837
 -0.3822  -0.3675  -0.3622  -0.3587  -0.3569  -0.3531  -0.3513  -0.3422
 -0.3382  -0.3368  -0.3346  -0.3284  -0.3201  -0.2895  -0.2784  -0.2709
 -0.2699
 -- Virtual --
 -0.0731  -0.0660  -0.0596  -0.0570  -0.0542  -0.0421  -0.0126  -0.0123
 -0.0041   0.0012   0.0107   0.0163   0.0183   0.0230   0.0235   0.0270
  0.0312   0.0428   0.0480   0.0537   0.0555   0.0570   0.0597   0.0648
  0.0701   0.0746   0.0781   0.0784   0.0816   0.0850   0.0883   0.0941
  0.0944   0.0991   0.1020   0.1040   0.1051   0.1076   0.1120   0.1153
  0.1203   0.1224   0.1242   0.1269   0.1291   0.1327   0.1363   0.1380
  0.1397   0.1411   0.1452   0.1488   0.1584   0.1593   0.1637   0.1710
  0.1717   0.1779   0.1823   0.1834   0.1871   0.1898   0.1908   0.1981
  0.2008   0.2028   0.2083   0.2154   0.2175   0.2210   0.2224   0.2267
  0.2311   0.2340   0.2372   0.2457   0.2485   0.2487   0.2524   0.2558
  0.2579   0.2595   0.2670   0.2705   0.2736   0.2746   0.2803   0.2856
  0.2876   0.2900   0.2921   0.2934   0.2995   0.3007   0.3034   0.3142
  0.3220   0.3291   0.3377   0.3463   0.3892   0.4019   0.4172   0.4210
  0.4236   0.4294   0.4331   0.4405   0.4431   0.4466   0.4490   0.4539
  0.4559   0.4604   0.4656   0.4676   0.4789   0.4803   0.4818   0.4841
  0.4932   0.4967   0.5037   0.5069   0.5124   0.5152   0.5275   0.5349
  0.5569   0.5666   0.5677   0.5692   0.5787   0.5874   0.5901   0.5937
  0.6018   0.6025   0.6101   0.6141   0.6183   0.6228   0.6290   0.6373
  0.6495   0.6539   0.6546   0.6610   0.6658   0.6723   0.6792   0.6855
  0.7015   0.7130   0.7482   0.7631   0.7811   0.7906   0.7933   0.8062
  0.8153   0.8176   0.8247   0.8294   0.8309   0.8345   0.8355   0.8382
  0.8402   0.8418   0.8465   0.8494   0.8508   0.8550   0.8577   0.8594
  0.8671   0.8735   0.8777   0.8795   0.8891   0.8926   0.8939   0.8950
  0.9017   0.9116   0.9179   0.9236   0.9252   0.9344   0.9397   0.9429
  0.9465   0.9511   0.9548   0.9565   0.9621   0.9690   0.9736   0.9781
  0.9809   1.0020   1.0030   1.0098   1.0202   1.0339   1.0477   1.0585
  1.0717   1.0887   1.1207   1.1368   1.1608   1.1613   1.1837   1.1891
  1.1941   1.2171   1.2222   1.2239   1.2455   1.2560   1.2628   1.2644
  1.2695   1.2729   1.2851   1.2934   1.2945   1.2987   1.3087   1.3392
  1.3585   1.3678   1.3752   1.3865   1.4272   1.4325   1.4679   1.4823
  1.4866   1.5504   1.5622   1.5755   1.5947   1.6023   1.6351   1.6511
  1.6569   1.7143   1.7207   1.7380   1.7426   1.7498   1.7581   1.7924
  1.8054   1.8242   1.8333   1.8481   1.8543   1.8676   1.8817   1.9107
  1.9228   1.9412   1.9514   1.9907   2.0323   2.0341   2.0560   2.0798
  2.1017   2.1163   2.1864   2.1987   2.2112   2.2254   2.2308   2.2381
  2.2429   2.2503   2.2591   2.2790   2.2797   2.2917   2.3045   2.3140
  2.3244   2.3298   2.3362   2.3556   2.3842   2.4101   2.4137   2.4163
  2.4234   2.4451   2.4547   2.4613   2.4893   2.5063   2.5161   2.5238
  2.5404   2.5555   2.5893   2.6004   2.6127   2.6247   2.6431   2.6629
  2.6721   2.6813   2.6990   2.7159   2.7369   2.7429   2.7584   2.8065
  2.8152   2.8323   2.8489   2.8914   2.9478   2.9638   3.0479   3.0653
  3.0671   3.0757   3.0980   3.1165   3.1356   3.1433   3.1697   3.2167
  3.2444   3.2497   3.2689   3.3531   3.3832   3.4974   3.5095   3.6000
  3.6658   3.7375   3.7806   3.8895   3.8996   3.9979   4.0349   4.3019
  4.7932   4.8107   9.7429   9.7616   9.7765   9.7869   9.8062   9.8070
  9.8302   9.8425  23.2914  23.4423  23.7817  23.7978  23.8485  23.8613
 23.9246  23.9271  23.9457  24.0152  24.0675  24.1179  25.7671  25.7925
 25.8019  25.8081  25.8666  25.9068  25.9426  25.9779  26.0835  26.1003
 26.1214  26.1641  26.1738  26.2188  26.2806  26.3425  26.4817  26.5342
 26.6050  26.6294  26.7530  26.7893  26.9386  27.0505 215.7338 215.7550
215.7704 215.7825 215.8056 215.8061 215.8388 215.8509
 --------------------------------------------------------------

          Ground-State Mulliken Net Atomic Charges

     Atom                 Charge (a.u.)
  ----------------------------------------
      1 C                    -0.505576
      2 C                    -0.812881
      3 Cl                    0.542723
      4 C                     0.235037
      5 Cl                    0.633816
      6 C                    -0.281384
      7 Cl                    0.624481
      8 C                    -0.550133
      9 Cl                    0.625595
     10 C                    -0.778213
     11 H                     0.234450
     12 C                    -0.516549
     13 C                    -1.000475
     14 Cl                    0.532507
     15 C                     0.537130
     16 Cl                    0.525720
     17 C                    -0.842595
     18 H                     0.234792
     19 C                     0.434598
     20 Cl                    0.528637
     21 C                    -0.978722
     22 Cl                    0.577041
  ----------------------------------------
  Sum of atomic charges =     0.000000

 -----------------------------------------------------------------
                    Cartesian Multipole Moments
 -----------------------------------------------------------------
    Charge (ESU x 10^10)
                 0.0000
    Dipole Moment (Debye)
         X       0.9076      Y      -0.2732      Z      -1.3570
       Tot       1.6552
    Quadrupole Moments (Debye-Ang)
        XX    -166.9521     XY       0.1276     YY    -171.8941
        XZ      -2.3460     YZ       1.1639     ZZ    -167.9106
    Octopole Moments (Debye-Ang^2)
       XXX    -196.0127    XXY      -4.9659    XYY     -81.2070
       YYY     -19.3636    XXZ      -9.3238    XYZ       1.1274
       YYZ      11.9437    XZZ     -68.6287    YZZ      -9.8218
       ZZZ      25.6686
    Hexadecapole Moments (Debye-Ang^3)
      XXXX   -7056.1848   XXXY     151.9711   XXYY   -1586.9912
      XYYY     132.9313   YYYY   -2210.9796   XXXZ    1342.2643
      XXYZ      66.6379   XYYZ     493.3994   YYYZ     135.1414
      XXZZ   -1821.4985   XYZZ      55.0843   YYZZ   -1062.8352
      XZZZ    1413.0674   YZZZ     183.7367   ZZZZ   -4123.1104
 -----------------------------------------------------------------
 Calculating analytic gradient of the SCF energy
 Gradient of SCF Energy
            1           2           3           4           5           6
    1  -0.0005881  -0.0001712   0.0005606   0.0002135   0.0000966   0.0001198
    2  -0.0000446  -0.0004306  -0.0013919  -0.0000377   0.0000597  -0.0000982
    3  -0.0000819  -0.0001810  -0.0005270   0.0000532  -0.0000499  -0.0003474
            7           8           9          10          11          12
    1  -0.0001128  -0.0001430  -0.0000230   0.0003153   0.0000101   0.0003703
    2  -0.0000119   0.0001132  -0.0000861   0.0001802   0.0000975   0.0003604
    3   0.0000078   0.0002549   0.0000618  -0.0001204  -0.0000851  -0.0004771
           13          14          15          16          17          18
    1  -0.0000281  -0.0001920  -0.0001750  -0.0000253  -0.0001591   0.0000156
    2   0.0003696   0.0013052  -0.0001107  -0.0000084   0.0002692   0.0000057
    3   0.0001063   0.0010523   0.0001525   0.0000222  -0.0000484   0.0000048
           19          20          21          22
    1   0.0004095  -0.0000949  -0.0003153  -0.0000835
    2  -0.0002685   0.0000729  -0.0001924  -0.0001523
    3  -0.0000673   0.0000119   0.0001416   0.0001162
 Max gradient component =       1.392E-03
 RMS gradient           =       3.426E-04
 Gradient time:  CPU 340.46 s  wall 340.47 s
 Geometry Optimization Parameters
   NAtoms,    NIC,     NZ,  NCons,   NDum,   NFix, NCnnct, MaxDiis
       22     163      22       0       0       0       0       0

 Cartesian Hessian Update
 Hessian updated using BFGS update


** GEOMETRY OPTIMIZATION IN DELOCALIZED INTERNAL COORDINATES **
   Searching for a Minimum

   Optimization Cycle:  10

                       Coordinates (Angstroms)
     ATOM                X               Y               Z
      1  C         0.0035583186    0.0196433248    0.0268576726
      2  C        -0.0211639245    0.3814689180    1.3776738098
      3  Cl        1.4710135700    0.8160701925    2.1662295058
      4  C        -1.2273839805    0.3893036109    2.0894037947
      5  Cl       -1.2489198035    0.8458342095    3.7643344161
      6  C        -2.4221362104    0.0248450197    1.4461620841
      7  Cl       -3.9229810384    0.0236656290    2.3177221279
      8  C        -2.3868954755   -0.3385367330    0.0957537920
      9  Cl       -3.8370237575   -0.8086734458   -0.7515274724
     10  C        -1.1857745146   -0.3361550002   -0.6011706607
     11  H        -1.1793922222   -0.6180146952   -1.6458095737
     12  C         1.2801032396   -0.0113561440   -0.7472175506
     13  C         2.1532888364   -1.1025683953   -0.6214987441
     14  Cl        1.7478411157   -2.3951397779    0.4724517343
     15  C         3.3395882072   -1.1458051427   -1.3591441247
     16  Cl        4.4458174670   -2.4866951750   -1.2328468168
     17  C         3.6606645419   -0.1035941777   -2.2200318167
     18  H         4.5791465142   -0.1388889211   -2.7891404211
     19  C         2.8085184718    0.9845180901   -2.3502424830
     20  Cl        3.2652173173    2.2680586103   -3.4380369862
     21  C         1.6176008758    1.0353235066   -1.6166308190
     22  Cl        0.5545089991    2.4088780819   -1.7590394774
   Point Group: c1    Number of degrees of freedom:    60


   Energy is  -4140.359664057

 Hessian updated using BFGS update

 60 Hessian modes will be used to form the next step
  Hessian Eigenvalues:
     0.003994    0.017763    0.018678    0.020864    0.020943    0.021913
     0.022977    0.023634    0.023853    0.023899    0.024091    0.024101
     0.024114    0.024117    0.024146    0.024177    0.024212    0.024266
     0.028504    0.072773    0.160006    0.160298    0.217687    0.231587
     0.235070    0.236550    0.249886    0.249984    0.249993    0.249997
     0.250006    0.250083    0.250132    0.250996    0.251390    0.257016
     0.289285    0.291514    0.300917    0.300985    0.301033    0.301074
     0.301108    0.302079    0.317480    0.355064    0.356680    0.372779
     0.414181    0.426757    0.433443    0.455308    0.462566    0.467703
     0.472412    0.478143    0.478519    0.479172    0.485883    0.568682

 Minimum search - taking simple RFO step
 Searching for Lamda that Minimizes Along All modes
 Value Taken    Lamda =  -0.00066009
 Calculated Step too Large.  Step scaled by  0.807123
 Step Taken.  Stepsize is  0.300000

                             Maximum     Tolerance    Cnvgd?
         Gradient           0.001287      0.000300      NO
         Displacement       0.211747      0.001200      NO
         Energy change     -0.000686      0.000001      NO


 New Cartesian Coordinates Obtained by Inverse Iteration

 Displacement from previous Coordinates is:  0.521524
 ----------------------------------------------------------------
             Standard Nuclear Orientation (Angstroms)
    I     Atom           X                Y                Z
 ----------------------------------------------------------------
    1      C       0.0039627297     0.0183098952     0.0274296420
    2      C      -0.0268384147     0.4214836177     1.3663171482
    3      Cl      1.4572953366     0.9064488287     2.1402944806
    4      C      -1.2332105946     0.4295076189     2.0781746570
    5      Cl     -1.2638005984     0.9328847157     3.7395277134
    6      C      -2.4215213331     0.0252465986     1.4469237245
    7      Cl     -3.9216274485     0.0256009726     2.3197163407
    8      C      -2.3800271809    -0.3785155105     0.1082867418
    9      Cl     -3.8221202276    -0.8944189774    -0.7257494680
   10      C      -1.1786279628    -0.3782394332    -0.5883545828
   11      H      -1.1667288850    -0.6929823778    -1.6234513406
   12      C       1.2807878288    -0.0133752457    -0.7465792588
   13      C       2.1350295958    -1.1222379116    -0.6513000634
   14      Cl      1.7055124265    -2.4403872579     0.4030174888
   15      C       3.3219380851    -1.1636963859    -1.3886288454
   16      Cl      4.4042371729    -2.5270831608    -1.3018119708
   17      C       3.6617013428    -0.1023852281    -2.2182140100
   18      H       4.5804344632    -0.1364921004    -2.7870118606
   19      C       2.8271841636     1.0026100355    -2.3190786283
   20      Cl      3.3065367038     2.3086892872    -3.3695018905
   21      C       1.6358592477     1.0513218360    -1.5866963244
   22      Cl      0.5892200963     2.4398917687    -1.6990577026
 ----------------------------------------------------------------
 Nuclear Repulsion Energy =        2706.97662177 hartrees
 There are      105 alpha and      105 beta electrons
 Applying Cartesian multipole field
    Component          Value
    ---------          -----
     (2,0,0)        1.00000E-11
     (0,2,0)        2.00000E-11
     (0,0,2)       -3.00000E-11
 Nucleus-field energy     =    -0.0000000030 hartrees
 Requested basis set is 6-311++G(d,p)
 There are 186 shells and 518 basis functions
 A cutoff of  1.0D-15 yielded  12372 shell pairs
 There are    107819 function pairs (    115927 Cartesian)
 Smallest overlap matrix eigenvalue = 1.37E-07
 Linear dependence detected in AO basis
 Number of orthogonalized atomic orbitals = 511
 Maximum deviation from orthogonality = 4.499E-10
 Guess from superposition of atomic densities
 Warning:  Energy on first SCF cycle will be non-variational
 SAD guess density has 210.000000 electrons

 -----------------------------------------------------------------------
  General SCF calculation program by
  Eric Jon Sundstrom, Paul Horn, Yuezhi Mao, Dmitri Zuev, Alec White,
  David Stuck, Shaama M.S., Shane Yost, Joonho Lee, David Small,
  Daniel Levine, Susi Lehtola, Hugh Burton, Evgeny Epifanovsky,
  Bang C. Huynh
 -----------------------------------------------------------------------
 Exchange:     0.2000 Hartree-Fock + 0.0800 Slater + 0.7200 B88
 Correlation:  0.1900 VWN1RPA + 0.8100 LYP
 Using SG-1 standard quadrature grid
 A restricted SCF calculation will be
 performed using DIIS
 SCF converges when DIIS error is below 1.0e-08
 ---------------------------------------
  Cycle       Energy         DIIS error
 ---------------------------------------
    1   -4145.0672541826      2.66e-02  
    2   -4140.2633698182      1.73e-03  
    3   -4140.1881871535      2.19e-03  
    4   -4140.3455018818      6.30e-04  
    5   -4140.3578684353      2.54e-04  
    6   -4140.3597439893      9.82e-05  
    7   -4140.3600462513      2.82e-05  
    8   -4140.3600693148      9.59e-06  
    9   -4140.3600719759      3.57e-06  
   10   -4140.3600723994      6.73e-07  
   11   -4140.3600724135      2.13e-07  
   12   -4140.3600724145      8.59e-08  
   13   -4140.3600724150      3.39e-08  
   14   -4140.3600724147      1.17e-08  
   15   -4140.3600724147      4.01e-09  Convergence criterion met
 ---------------------------------------
 SCF time:   CPU 991.61s  wall 991.00s 
 SCF   energy in the final basis set =    -4140.3600724147
 Total energy in the final basis set =    -4140.3600724147

 --------------------------------------------------------------

                    Orbital Energies (a.u.)
 --------------------------------------------------------------

 Alpha MOs
 -- Occupied --
********-101.5834-101.5833-101.5831-101.5820-101.5816-101.5808-101.5803
-10.2846 -10.2839 -10.2837 -10.2832 -10.2813 -10.2811 -10.2801 -10.2778
-10.2500 -10.2419 -10.2316 -10.2256  -9.4986  -9.4979  -9.4979  -9.4978
 -9.4966  -9.4963  -9.4956  -9.4948  -7.2635  -7.2629  -7.2629  -7.2628
 -7.2616  -7.2612  -7.2605  -7.2598  -7.2534  -7.2527  -7.2526  -7.2526
 -7.2526  -7.2521  -7.2520  -7.2519  -7.2515  -7.2511  -7.2505  -7.2504
 -7.2503  -7.2497  -7.2496  -7.2489  -0.9704  -0.9597  -0.9260  -0.9197
 -0.9057  -0.8912  -0.8827  -0.8706  -0.8557  -0.8448  -0.7996  -0.7626
 -0.7503  -0.7479  -0.6811  -0.6447  -0.6298  -0.6232  -0.5565  -0.5532
 -0.5499  -0.5347  -0.5043  -0.4884  -0.4759  -0.4752  -0.4728  -0.4651
 -0.4638  -0.4471  -0.4322  -0.4276  -0.4227  -0.4148  -0.4037  -0.3835
 -0.3820  -0.3673  -0.3621  -0.3588  -0.3569  -0.3531  -0.3516  -0.3421
 -0.3384  -0.3374  -0.3346  -0.3283  -0.3202  -0.2887  -0.2791  -0.2711
 -0.2698
 -- Virtual --
 -0.0711  -0.0662  -0.0615  -0.0570  -0.0543  -0.0422  -0.0126  -0.0124
 -0.0041   0.0012   0.0107   0.0163   0.0182   0.0231   0.0234   0.0270
  0.0311   0.0427   0.0480   0.0544   0.0557   0.0568   0.0588   0.0647
  0.0702   0.0748   0.0780   0.0782   0.0820   0.0843   0.0883   0.0941
  0.0943   0.0999   0.1022   0.1039   0.1042   0.1075   0.1118   0.1151
  0.1206   0.1220   0.1240   0.1270   0.1289   0.1326   0.1368   0.1379
  0.1402   0.1407   0.1445   0.1476   0.1586   0.1592   0.1644   0.1715
  0.1730   0.1787   0.1816   0.1832   0.1873   0.1895   0.1902   0.1976
  0.2009   0.2031   0.2079   0.2128   0.2163   0.2207   0.2217   0.2262
  0.2311   0.2343   0.2372   0.2447   0.2479   0.2487   0.2530   0.2558
  0.2585   0.2597   0.2657   0.2705   0.2734   0.2774   0.2808   0.2854
  0.2880   0.2899   0.2910   0.2932   0.2992   0.2994   0.3033   0.3151
  0.3238   0.3297   0.3398   0.3503   0.3890   0.4018   0.4174   0.4231
  0.4240   0.4303   0.4338   0.4409   0.4439   0.4490   0.4509   0.4535
  0.4550   0.4609   0.4650   0.4663   0.4784   0.4802   0.4813   0.4840
  0.4934   0.4980   0.5034   0.5062   0.5125   0.5158   0.5310   0.5353
  0.5608   0.5668   0.5679   0.5717   0.5773   0.5853   0.5909   0.5925
  0.6013   0.6033   0.6101   0.6152   0.6188   0.6240   0.6314   0.6369
  0.6487   0.6517   0.6542   0.6608   0.6653   0.6736   0.6825   0.6864
  0.7014   0.7148   0.7490   0.7635   0.7843   0.7901   0.7919   0.8052
  0.8163   0.8171   0.8253   0.8298   0.8316   0.8345   0.8355   0.8369
  0.8407   0.8421   0.8467   0.8493   0.8518   0.8544   0.8576   0.8596
  0.8673   0.8719   0.8764   0.8805   0.8893   0.8920   0.8929   0.8950
  0.9014   0.9107   0.9195   0.9233   0.9255   0.9355   0.9403   0.9424
  0.9458   0.9520   0.9543   0.9568   0.9606   0.9695   0.9726   0.9744
  0.9779   1.0025   1.0057   1.0126   1.0243   1.0324   1.0497   1.0617
  1.0730   1.0873   1.1201   1.1364   1.1614   1.1658   1.1859   1.1894
  1.1982   1.2177   1.2215   1.2243   1.2534   1.2567   1.2663   1.2667
  1.2696   1.2743   1.2860   1.2919   1.2939   1.2992   1.3069   1.3437
  1.3593   1.3680   1.3740   1.3864   1.4303   1.4333   1.4680   1.4788
  1.4821   1.5514   1.5626   1.5831   1.5962   1.6002   1.6384   1.6507
  1.6570   1.7133   1.7212   1.7403   1.7417   1.7480   1.7598   1.7933
  1.8036   1.8238   1.8333   1.8464   1.8533   1.8673   1.8836   1.9110
  1.9240   1.9440   1.9500   1.9925   2.0333   2.0347   2.0562   2.0809
  2.1019   2.1133   2.1874   2.1995   2.2123   2.2251   2.2290   2.2360
  2.2432   2.2489   2.2597   2.2740   2.2804   2.2918   2.3064   2.3148
  2.3269   2.3307   2.3349   2.3581   2.3851   2.4081   2.4110   2.4161
  2.4240   2.4428   2.4533   2.4666   2.4925   2.5022   2.5173   2.5252
  2.5390   2.5586   2.5872   2.6020   2.6143   2.6257   2.6404   2.6630
  2.6730   2.6825   2.6980   2.7158   2.7383   2.7397   2.7571   2.8087
  2.8155   2.8310   2.8493   2.8895   2.9509   2.9623   3.0501   3.0661
  3.0689   3.0750   3.1035   3.1158   3.1300   3.1445   3.1706   3.2183
  3.2456   3.2481   3.2780   3.3550   3.3832   3.4990   3.5086   3.6026
  3.6666   3.7396   3.7832   3.8892   3.9014   3.9990   4.0354   4.2993
  4.7950   4.8076   9.7447   9.7633   9.7760   9.7871   9.8068   9.8073
  9.8347   9.8454  23.2952  23.4430  23.7817  23.7971  23.8490  23.8628
 23.9247  23.9263  23.9452  24.0161  24.0675  24.1198  25.7669  25.7897
 25.8016  25.8050  25.8584  25.8977  25.9457  25.9832  26.0823  26.1001
 26.1240  26.1632  26.1729  26.2139  26.2808  26.3514  26.4837  26.5317
 26.6037  26.6398  26.7523  26.7809  26.9389  27.0747 215.7354 215.7570
215.7699 215.7828 215.8058 215.8073 215.8456 215.8525
 --------------------------------------------------------------

          Ground-State Mulliken Net Atomic Charges

     Atom                 Charge (a.u.)
  ----------------------------------------
      1 C                    -0.566534
      2 C                    -0.820256
      3 Cl                    0.538409
      4 C                     0.279948
      5 Cl                    0.635114
      6 C                    -0.271771
      7 Cl                    0.624955
      8 C                    -0.568219
      9 Cl                    0.625817
     10 C                    -0.747779
     11 H                     0.235244
     12 C                    -0.574523
     13 C                    -1.100851
     14 Cl                    0.536659
     15 C                     0.582300
     16 Cl                    0.534470
     17 C                    -0.705661
     18 H                     0.237804
     19 C                     0.512349
     20 Cl                    0.535865
     21 C                    -1.091085
     22 Cl                    0.567745
  ----------------------------------------
  Sum of atomic charges =     0.000000

 -----------------------------------------------------------------
                    Cartesian Multipole Moments
 -----------------------------------------------------------------
    Charge (ESU x 10^10)
                -0.0000
    Dipole Moment (Debye)
         X       0.9119      Y      -0.2882      Z      -1.3553
       Tot       1.6588
    Quadrupole Moments (Debye-Ang)
        XX    -166.9344     XY       0.1345     YY    -171.8886
        XZ      -2.3582     YZ       1.1797     ZZ    -167.8978
    Octopole Moments (Debye-Ang^2)
       XXX    -195.2515    XXY      -5.7871    XYY     -81.1101
       YYY     -22.1200    XXZ      -8.9401    XYZ       1.0079
       YYZ      12.3635    XZZ     -68.4266    YZZ     -10.4901
       ZZZ      26.4533
    Hexadecapole Moments (Debye-Ang^3)
      XXXX   -7030.2830   XXXY     129.0654   XXYY   -1598.4966
      XYYY     108.7767   YYYY   -2308.4225   XXXZ    1363.2874
      XXYZ      53.6005   XYYZ     500.3505   YYYZ      93.4252
      XXZZ   -1805.0871   XYZZ      47.4238   YYZZ   -1067.0241
      XZZZ    1434.6090   YZZZ     144.1598   ZZZZ   -4051.3836
 -----------------------------------------------------------------
 Calculating analytic gradient of the SCF energy
 Gradient of SCF Energy
            1           2           3           4           5           6
    1  -0.0005504   0.0000336   0.0003391   0.0001194  -0.0000664   0.0001108
    2   0.0000044  -0.0002915  -0.0007925   0.0000350   0.0000077  -0.0000946
    3  -0.0002565  -0.0001480  -0.0003400   0.0000568  -0.0000308  -0.0002888
            7           8           9          10          11          12
    1  -0.0000112  -0.0001636   0.0000335   0.0003168   0.0000119   0.0002574
    2   0.0000347   0.0000551  -0.0000513   0.0000210   0.0000665   0.0002896
    3   0.0001323   0.0002802   0.0000134  -0.0000268  -0.0000120  -0.0003714
           13          14          15          16          17          18
    1  -0.0000282  -0.0000752  -0.0000995  -0.0000555  -0.0001662   0.0000029
    2   0.0002231   0.0006550  -0.0000530  -0.0000184   0.0002433  -0.0000037
    3   0.0001254   0.0006364   0.0001469   0.0000082  -0.0000289  -0.0000056
           19          20          21          22
    1   0.0002628  -0.0000996  -0.0001198  -0.0000526
    2  -0.0002330   0.0000731  -0.0000767  -0.0000937
    3  -0.0000621   0.0000298   0.0001513  -0.0000097
 Max gradient component =       7.925E-04
 RMS gradient           =       2.208E-04
 Gradient time:  CPU 337.80 s  wall 337.81 s
 Geometry Optimization Parameters
   NAtoms,    NIC,     NZ,  NCons,   NDum,   NFix, NCnnct, MaxDiis
       22     163      22       0       0       0       0       0

 Cartesian Hessian Update
 Hessian updated using BFGS update


** GEOMETRY OPTIMIZATION IN DELOCALIZED INTERNAL COORDINATES **
   Searching for a Minimum

   Optimization Cycle:  11

                       Coordinates (Angstroms)
     ATOM                X               Y               Z
      1  C         0.0039627297    0.0183098952    0.0274296420
      2  C        -0.0268384147    0.4214836177    1.3663171482
      3  Cl        1.4572953366    0.9064488287    2.1402944806
      4  C        -1.2332105946    0.4295076189    2.0781746570
      5  Cl       -1.2638005984    0.9328847157    3.7395277134
      6  C        -2.4215213331    0.0252465986    1.4469237245
      7  Cl       -3.9216274485    0.0256009726    2.3197163407
      8  C        -2.3800271809   -0.3785155105    0.1082867418
      9  Cl       -3.8221202276   -0.8944189774   -0.7257494680
     10  C        -1.1786279628   -0.3782394332   -0.5883545828
     11  H        -1.1667288850   -0.6929823778   -1.6234513406
     12  C         1.2807878288   -0.0133752457   -0.7465792588
     13  C         2.1350295958   -1.1222379116   -0.6513000634
     14  Cl        1.7055124265   -2.4403872579    0.4030174888
     15  C         3.3219380851   -1.1636963859   -1.3886288454
     16  Cl        4.4042371729   -2.5270831608   -1.3018119708
     17  C         3.6617013428   -0.1023852281   -2.2182140100
     18  H         4.5804344632   -0.1364921004   -2.7870118606
     19  C         2.8271841636    1.0026100355   -2.3190786283
     20  Cl        3.3065367038    2.3086892872   -3.3695018905
     21  C         1.6358592477    1.0513218360   -1.5866963244
     22  Cl        0.5892200963    2.4398917687   -1.6990577026
   Point Group: c1    Number of degrees of freedom:    60


   Energy is  -4140.360072415

 Hessian updated using BFGS update

 60 Hessian modes will be used to form the next step
  Hessian Eigenvalues:
     0.002612    0.017755    0.018626    0.020875    0.020949    0.021815
     0.022978    0.023633    0.023849    0.023891    0.024091    0.024101
     0.024114    0.024116    0.024160    0.024179    0.024218    0.024247
     0.028513    0.071997    0.160006    0.160299    0.216945    0.231690
     0.235069    0.236563    0.249923    0.249992    0.249994    0.249997
     0.250017    0.250090    0.250149    0.250988    0.252641    0.256759
     0.289272    0.291423    0.300915    0.300981    0.301033    0.301063
     0.301110    0.302073    0.317470    0.355062    0.356680    0.372755
     0.414181    0.426811    0.433442    0.455314    0.462548    0.467701
     0.472431    0.478006    0.478533    0.479275    0.485650    0.568491

 Minimum search - taking simple RFO step
 Searching for Lamda that Minimizes Along All modes
 Value Taken    Lamda =  -0.00033904
 Calculated Step too Large.  Step scaled by  0.901310
 Step Taken.  Stepsize is  0.300000

                             Maximum     Tolerance    Cnvgd?
         Gradient           0.000705      0.000300      NO
         Displacement       0.211817      0.001200      NO
         Energy change     -0.000408      0.000001      NO


 New Cartesian Coordinates Obtained by Inverse Iteration

 Displacement from previous Coordinates is:  0.510122
 ----------------------------------------------------------------
             Standard Nuclear Orientation (Angstroms)
    I     Atom           X                Y                Z
 ----------------------------------------------------------------
    1      C       0.0064321250     0.0156238978     0.0317266604
    2      C      -0.0335969915     0.4599283376     1.3574210660
    3      Cl      1.4393021541     0.9950788805     2.1197332569
    4      C      -1.2413969607     0.4687208600     2.0670748010
    5      Cl     -1.2818636542     1.0193694214     3.7132472553
    6      C      -2.4221556635     0.0269449052     1.4465287456
    7      Cl     -3.9244870203     0.0291182019     2.3153137437
    8      C      -2.3715617849    -0.4156845466     0.1206430925
    9      Cl     -3.8045232290    -0.9750334935    -0.7009793623
   10      C      -1.1686656833    -0.4186264976    -0.5731417979
   11      H      -1.1493744246    -0.7657187767    -1.5977435692
   12      C       1.2831342703    -0.0166738214    -0.7429829275
   13      C       2.1191503026    -1.1413878567    -0.6805049870
   14      Cl      1.6682400505    -2.4844211183     0.3332429541
   15      C       3.3053112310    -1.1806096851    -1.4200045797
   16      Cl      4.3660243736    -2.5628734109    -1.3732227859
   17      C       3.6613589109    -0.1020556287    -2.2194863847
   18      H       4.5791698449    -0.1345641483    -2.7898916573
   19      C       2.8435327465     1.0180243553    -2.2894821222
   20      Cl      3.3426228638     2.3438611825    -3.3052471055
   21      C       1.6536411712     1.0646022470    -1.5552522394
   22      Cl      0.6249019148     2.4685582799    -1.6327400660
 ----------------------------------------------------------------
 Nuclear Repulsion Energy =        2705.90493331 hartrees
 There are      105 alpha and      105 beta electrons
 Applying Cartesian multipole field
    Component          Value
    ---------          -----
     (2,0,0)        1.00000E-11
     (0,2,0)        2.00000E-11
     (0,0,2)       -3.00000E-11
 Requested basis set is 6-311++G(d,p)
 There are 186 shells and 518 basis functions
 A cutoff of  1.0D-15 yielded  12371 shell pairs
 There are    107820 function pairs (    115925 Cartesian)
 Smallest overlap matrix eigenvalue = 1.31E-07
 Linear dependence detected in AO basis
 Number of orthogonalized atomic orbitals = 511
 Maximum deviation from orthogonality = 9.756E-10
 Guess from superposition of atomic densities
 Warning:  Energy on first SCF cycle will be non-variational
 SAD guess density has 210.000000 electrons

 -----------------------------------------------------------------------
  General SCF calculation program by
  Eric Jon Sundstrom, Paul Horn, Yuezhi Mao, Dmitri Zuev, Alec White,
  David Stuck, Shaama M.S., Shane Yost, Joonho Lee, David Small,
  Daniel Levine, Susi Lehtola, Hugh Burton, Evgeny Epifanovsky,
  Bang C. Huynh
 -----------------------------------------------------------------------
 Exchange:     0.2000 Hartree-Fock + 0.0800 Slater + 0.7200 B88
 Correlation:  0.1900 VWN1RPA + 0.8100 LYP
 Using SG-1 standard quadrature grid
 A restricted SCF calculation will be
 performed using DIIS
 SCF converges when DIIS error is below 1.0e-08
 ---------------------------------------
  Cycle       Energy         DIIS error
 ---------------------------------------
    1   -4145.0650002652      2.66e-02  
    2   -4140.2635629232      1.73e-03  
    3   -4140.1882955408      2.19e-03  
    4   -4140.3457063953      6.30e-04  
    5   -4140.3580731924      2.54e-04  
    6   -4140.3599511190      9.82e-05  
    7   -4140.3602533096      2.82e-05  
    8   -4140.3602764556      9.59e-06  
    9   -4140.3602791154      3.57e-06  
   10   -4140.3602795391      6.70e-07  
   11   -4140.3602795526      2.11e-07  
   12   -4140.3602795541      8.41e-08  
   13   -4140.3602795543      3.26e-08  
   14   -4140.3602795541      1.10e-08  
   15   -4140.3602795545      3.51e-09  Convergence criterion met
 ---------------------------------------
 SCF time:   CPU 993.76s  wall 994.00s 
 SCF   energy in the final basis set =    -4140.3602795545
 Total energy in the final basis set =    -4140.3602795545

 --------------------------------------------------------------

                    Orbital Energies (a.u.)
 --------------------------------------------------------------

 Alpha MOs
 -- Occupied --
********-101.5834-101.5834-101.5833-101.5820-101.5816-101.5810-101.5803
-10.2846 -10.2839 -10.2837 -10.2834 -10.2813 -10.2812 -10.2802 -10.2778
-10.2500 -10.2420 -10.2316 -10.2255  -9.4984  -9.4980  -9.4979  -9.4979
 -9.4966  -9.4963  -9.4957  -9.4948  -7.2633  -7.2630  -7.2629  -7.2629
 -7.2617  -7.2612  -7.2606  -7.2598  -7.2532  -7.2528  -7.2527  -7.2526
 -7.2525  -7.2521  -7.2521  -7.2521  -7.2515  -7.2511  -7.2506  -7.2505
 -7.2503  -7.2498  -7.2496  -7.2489  -0.9704  -0.9598  -0.9260  -0.9197
 -0.9057  -0.8912  -0.8827  -0.8706  -0.8557  -0.8448  -0.7996  -0.7625
 -0.7503  -0.7479  -0.6811  -0.6446  -0.6298  -0.6232  -0.5557  -0.5538
 -0.5501  -0.5347  -0.5043  -0.4884  -0.4759  -0.4752  -0.4728  -0.4648
 -0.4639  -0.4471  -0.4322  -0.4277  -0.4226  -0.4148  -0.4038  -0.3833
 -0.3818  -0.3672  -0.3621  -0.3588  -0.3569  -0.3533  -0.3517  -0.3422
 -0.3384  -0.3377  -0.3346  -0.3283  -0.3202  -0.2883  -0.2794  -0.2712
 -0.2697
 -- Virtual --
 -0.0694  -0.0666  -0.0630  -0.0569  -0.0544  -0.0422  -0.0126  -0.0124
 -0.0042   0.0012   0.0106   0.0163   0.0183   0.0231   0.0234   0.0270
  0.0310   0.0427   0.0480   0.0550   0.0557   0.0567   0.0581   0.0647
  0.0702   0.0749   0.0778   0.0782   0.0824   0.0837   0.0883   0.0941
  0.0942   0.1004   0.1024   0.1033   0.1041   0.1074   0.1116   0.1149
  0.1208   0.1217   0.1238   0.1271   0.1288   0.1326   0.1372   0.1379
  0.1404   0.1407   0.1436   0.1472   0.1587   0.1591   0.1649   0.1717
  0.1741   0.1794   0.1811   0.1828   0.1877   0.1889   0.1897   0.1972
  0.2009   0.2036   0.2078   0.2105   0.2162   0.2205   0.2211   0.2259
  0.2309   0.2349   0.2368   0.2438   0.2476   0.2487   0.2532   0.2558
  0.2586   0.2603   0.2650   0.2706   0.2734   0.2789   0.2817   0.2843
  0.2878   0.2898   0.2904   0.2940   0.2984   0.2989   0.3033   0.3157
  0.3248   0.3304   0.3413   0.3529   0.3889   0.4017   0.4175   0.4233
  0.4252   0.4307   0.4344   0.4416   0.4434   0.4495   0.4530   0.4536
  0.4551   0.4606   0.4644   0.4654   0.4783   0.4802   0.4813   0.4839
  0.4936   0.4993   0.5029   0.5060   0.5102   0.5164   0.5332   0.5362
  0.5649   0.5672   0.5677   0.5749   0.5757   0.5822   0.5909   0.5920
  0.6010   0.6038   0.6097   0.6164   0.6188   0.6240   0.6334   0.6364
  0.6468   0.6511   0.6541   0.6610   0.6649   0.6746   0.6825   0.6900
  0.7032   0.7170   0.7498   0.7636   0.7872   0.7898   0.7910   0.8043
  0.8164   0.8191   0.8257   0.8284   0.8329   0.8344   0.8353   0.8359
  0.8411   0.8425   0.8466   0.8490   0.8524   0.8541   0.8581   0.8597
  0.8663   0.8697   0.8763   0.8812   0.8895   0.8913   0.8923   0.8951
  0.9008   0.9104   0.9215   0.9224   0.9257   0.9371   0.9401   0.9414
  0.9453   0.9529   0.9540   0.9572   0.9585   0.9700   0.9711   0.9727
  0.9753   1.0030   1.0078   1.0145   1.0270   1.0313   1.0506   1.0633
  1.0728   1.0872   1.1199   1.1361   1.1614   1.1686   1.1874   1.1893
  1.2004   1.2186   1.2204   1.2245   1.2569   1.2573   1.2691   1.2696
  1.2700   1.2755   1.2868   1.2895   1.2937   1.3007   1.3041   1.3492
  1.3606   1.3682   1.3735   1.3867   1.4314   1.4350   1.4693   1.4737
  1.4807   1.5519   1.5627   1.5874   1.5983   1.5988   1.6416   1.6505
  1.6573   1.7128   1.7213   1.7410   1.7426   1.7466   1.7616   1.7935
  1.8022   1.8237   1.8332   1.8454   1.8525   1.8672   1.8854   1.9110
  1.9246   1.9460   1.9487   1.9939   2.0337   2.0355   2.0563   2.0820
  2.1024   2.1115   2.1883   2.2000   2.2136   2.2244   2.2279   2.2345
  2.2433   2.2477   2.2600   2.2702   2.2811   2.2920   2.3075   2.3147
  2.3287   2.3310   2.3332   2.3619   2.3868   2.4045   2.4085   2.4163
  2.4244   2.4415   2.4521   2.4703   2.4944   2.4988   2.5179   2.5262
  2.5380   2.5604   2.5856   2.6035   2.6142   2.6272   2.6377   2.6628
  2.6738   2.6831   2.6964   2.7158   2.7374   2.7398   2.7565   2.8100
  2.8155   2.8279   2.8526   2.8882   2.9532   2.9605   3.0513   3.0669
  3.0705   3.0740   3.1092   3.1152   3.1235   3.1455   3.1709   3.2196
  3.2459   3.2471   3.2856   3.3564   3.3832   3.5002   3.5080   3.6043
  3.6672   3.7407   3.7852   3.8888   3.9027   3.9998   4.0357   4.2980
  4.7966   4.8049   9.7457   9.7643   9.7757   9.7873   9.8068   9.8080
  9.8355   9.8525  23.2983  23.4434  23.7816  23.7963  23.8494  23.8637
 23.9247  23.9255  23.9447  24.0167  24.0675  24.1205  25.7664  25.7859
 25.8014  25.8028  25.8512  25.8937  25.9483  25.9834  26.0812  26.1011
 26.1252  26.1620  26.1724  26.2120  26.2816  26.3556  26.4850  26.5301
 26.6033  26.6457  26.7553  26.7699  26.9415  27.0902 215.7363 215.7582
215.7697 215.7830 215.8057 215.8081 215.8460 215.8610
 --------------------------------------------------------------

          Ground-State Mulliken Net Atomic Charges

     Atom                 Charge (a.u.)
  ----------------------------------------
      1 C                    -0.610644
      2 C                    -0.805093
      3 Cl                    0.531061
      4 C                     0.299442
      5 Cl                    0.635830
      6 C                    -0.260543
      7 Cl                    0.625676
      8 C                    -0.575740
      9 Cl                    0.626505
     10 C                    -0.735482
     11 H                     0.235909
     12 C                    -0.613607
     13 C                    -1.185108
     14 Cl                    0.543092
     15 C                     0.616220
     16 Cl                    0.539881
     17 C                    -0.622538
     18 H                     0.240025
     19 C                     0.553754
     20 Cl                    0.540895
     21 C                    -1.136158
     22 Cl                    0.556624
  ----------------------------------------
  Sum of atomic charges =     0.000000

 -----------------------------------------------------------------
                    Cartesian Multipole Moments
 -----------------------------------------------------------------
    Charge (ESU x 10^10)
                -0.0000
    Dipole Moment (Debye)
         X       0.9168      Y      -0.3027      Z      -1.3518
       Tot       1.6612
    Quadrupole Moments (Debye-Ang)
        XX    -166.9257     XY       0.1481     YY    -171.8838
        XZ      -2.3706     YZ       1.1882     ZZ    -167.8963
    Octopole Moments (Debye-Ang^2)
       XXX    -194.5712    XXY      -6.6334    XYY     -80.9818
       YYY     -24.8576    XXZ      -8.5491    XYZ       0.8906
       YYZ      12.8257    XZZ     -68.0127    YZZ     -11.1545
       ZZZ      27.2135
    Hexadecapole Moments (Debye-Ang^3)
      XXXX   -7006.5185   XXXY     108.9160   XXYY   -1610.2141
      XYYY      87.8451   YYYY   -2404.1223   XXXZ    1383.7331
      XXYZ      39.9004   XYYZ     507.1601   YYYZ      50.7157
      XXZZ   -1789.7201   XYZZ      40.6044   YYZZ   -1071.4931
      XZZZ    1455.8847   YZZZ     102.7255   ZZZZ   -3983.4775
 -----------------------------------------------------------------
 Calculating analytic gradient of the SCF energy
 Gradient of SCF Energy
            1           2           3           4           5           6
    1  -0.0004204   0.0001152   0.0000658   0.0002063   0.0001547  -0.0000089
    2  -0.0000114  -0.0000422  -0.0002696   0.0000820   0.0000113  -0.0001331
    3  -0.0002462  -0.0000188   0.0000081   0.0000228   0.0000186  -0.0002927
            7           8           9          10          11          12
    1  -0.0000861  -0.0001516   0.0000265   0.0001816   0.0000302   0.0001999
    2  -0.0000380   0.0000289   0.0000000  -0.0000277   0.0000081   0.0001113
    3  -0.0000447   0.0002497   0.0000800   0.0000279   0.0000234  -0.0003004
           13          14          15          16          17          18
    1  -0.0000939  -0.0000163  -0.0000066  -0.0000406  -0.0001133   0.0000002
    2   0.0001840   0.0002160   0.0000036  -0.0000129   0.0001474  -0.0000056
    3   0.0001589   0.0002438   0.0000573  -0.0000155   0.0000052  -0.0000131
           19          20          21          22
    1   0.0001250  -0.0000351  -0.0000682  -0.0000645
    2  -0.0001305   0.0000274  -0.0000814  -0.0000677
    3  -0.0000600   0.0000222   0.0000824  -0.0000091
 Max gradient component =       4.204E-04
 RMS gradient           =       1.274E-04
 Gradient time:  CPU 336.23 s  wall 336.24 s
 Geometry Optimization Parameters
   NAtoms,    NIC,     NZ,  NCons,   NDum,   NFix, NCnnct, MaxDiis
       22     163      22       0       0       0       0       0

 Cartesian Hessian Update
 Hessian updated using BFGS update


** GEOMETRY OPTIMIZATION IN DELOCALIZED INTERNAL COORDINATES **
   Searching for a Minimum

   Optimization Cycle:  12

                       Coordinates (Angstroms)
     ATOM                X               Y               Z
      1  C         0.0064321250    0.0156238978    0.0317266604
      2  C        -0.0335969915    0.4599283376    1.3574210660
      3  Cl        1.4393021541    0.9950788805    2.1197332569
      4  C        -1.2413969607    0.4687208600    2.0670748010
      5  Cl       -1.2818636542    1.0193694214    3.7132472553
      6  C        -2.4221556635    0.0269449052    1.4465287456
      7  Cl       -3.9244870203    0.0291182019    2.3153137437
      8  C        -2.3715617849   -0.4156845466    0.1206430925
      9  Cl       -3.8045232290   -0.9750334935   -0.7009793623
     10  C        -1.1686656833   -0.4186264976   -0.5731417979
     11  H        -1.1493744246   -0.7657187767   -1.5977435692
     12  C         1.2831342703   -0.0166738214   -0.7429829275
     13  C         2.1191503026   -1.1413878567   -0.6805049870
     14  Cl        1.6682400505   -2.4844211183    0.3332429541
     15  C         3.3053112310   -1.1806096851   -1.4200045797
     16  Cl        4.3660243736   -2.5628734109   -1.3732227859
     17  C         3.6613589109   -0.1020556287   -2.2194863847
     18  H         4.5791698449   -0.1345641483   -2.7898916573
     19  C         2.8435327465    1.0180243553   -2.2894821222
     20  Cl        3.3426228638    2.3438611825   -3.3052471055
     21  C         1.6536411712    1.0646022470   -1.5552522394
     22  Cl        0.6249019148    2.4685582799   -1.6327400660
   Point Group: c1    Number of degrees of freedom:    60


   Energy is  -4140.360279554

 Hessian updated using BFGS update

 60 Hessian modes will be used to form the next step
  Hessian Eigenvalues:
     0.002053    0.017749    0.018540    0.020879    0.020948    0.021779
     0.023020    0.023635    0.023844    0.023883    0.024091    0.024103
     0.024114    0.024116    0.024158    0.024170    0.024229    0.024261
     0.028514    0.071546    0.160005    0.160299    0.215831    0.231850
     0.235081    0.236560    0.249922    0.249991    0.249995    0.249998
     0.250023    0.250066    0.250190    0.250951    0.255133    0.256504
     0.289317    0.291472    0.300909    0.300975    0.301033    0.301062
     0.301124    0.302068    0.317459    0.355059    0.356680    0.372669
     0.414200    0.426810    0.433475    0.455312    0.462485    0.467707
     0.472436    0.477834    0.478786    0.479545    0.485375    0.568206

 Minimum search - taking simple RFO step
 Searching for Lamda that Minimizes Along All modes
 Value Taken    Lamda =  -0.00007418
 Step Taken.  Stepsize is  0.179724

                             Maximum     Tolerance    Cnvgd?
         Gradient           0.000437      0.000300      NO
         Displacement       0.126277      0.001200      NO
         Energy change     -0.000207      0.000001      NO


 New Cartesian Coordinates Obtained by Inverse Iteration

 Displacement from previous Coordinates is:  0.307924
 ----------------------------------------------------------------
             Standard Nuclear Orientation (Angstroms)
    I     Atom           X                Y                Z
 ----------------------------------------------------------------
    1      C       0.0091664836     0.0127467393     0.0365668638
    2      C      -0.0380636699     0.4811412591     1.3535403201
    3      Cl      1.4277344101     1.0478492342     2.1068044057
    4      C      -1.2478502867     0.4914243480     2.0604651118
    5      Cl     -1.2997171920     1.0730393335     3.6956272335
    6      C      -2.4230107445     0.0281052934     1.4457993342
    7      Cl     -3.9264794471     0.0334295072     2.3123721950
    8      C      -2.3655462985    -0.4374234940     0.1277817120
    9      Cl     -3.7917790697    -1.0220324608    -0.6882014989
   10      C      -1.1610478001    -0.4423063861    -0.5629222593
   11      H      -1.1365842200    -0.8075485822    -1.5811308206
   12      C       1.2859043596    -0.0190310833    -0.7381956001
   13      C       2.1107351354    -1.1532595105    -0.6978769289
   14      Cl      1.6491920483    -2.5109484651     0.2920093468
   15      C       3.2954952264    -1.1907373785    -1.4402462908
   16      Cl      4.3443738265    -2.5826786854    -1.4179841224
   17      C       3.6600077174    -0.1024731494    -2.2222618403
   18      H       4.5762137542    -0.1339403616    -2.7952948299
   19      C       2.8523203873     1.0262934391    -2.2718474647
   20      Cl      3.3606682686     2.3627353852    -3.2689088850
   21      C       1.6650302549     1.0720446056    -1.5338320731
   22      Cl      0.6484334036     2.4857519977    -1.5880119181
 ----------------------------------------------------------------
 Nuclear Repulsion Energy =        2705.32501357 hartrees
 There are      105 alpha and      105 beta electrons
 Applying Cartesian multipole field
    Component          Value
    ---------          -----
     (2,0,0)        1.00000E-11
     (0,2,0)        2.00000E-11
     (0,0,2)       -3.00000E-11
 Nucleus-field energy     =     0.0000000019 hartrees
 Requested basis set is 6-311++G(d,p)
 There are 186 shells and 518 basis functions
 A cutoff of  1.0D-15 yielded  12375 shell pairs
 There are    107830 function pairs (    115929 Cartesian)
 Smallest overlap matrix eigenvalue = 1.30E-07
 Linear dependence detected in AO basis
 Number of orthogonalized atomic orbitals = 511
 Maximum deviation from orthogonality = 2.762E-10
 Guess from superposition of atomic densities
 Warning:  Energy on first SCF cycle will be non-variational
 SAD guess density has 210.000000 electrons

 -----------------------------------------------------------------------
  General SCF calculation program by
  Eric Jon Sundstrom, Paul Horn, Yuezhi Mao, Dmitri Zuev, Alec White,
  David Stuck, Shaama M.S., Shane Yost, Joonho Lee, David Small,
  Daniel Levine, Susi Lehtola, Hugh Burton, Evgeny Epifanovsky,
  Bang C. Huynh
 -----------------------------------------------------------------------
 Exchange:     0.2000 Hartree-Fock + 0.0800 Slater + 0.7200 B88
 Correlation:  0.1900 VWN1RPA + 0.8100 LYP
 Using SG-1 standard quadrature grid
 A restricted SCF calculation will be
 performed using DIIS
 SCF converges when DIIS error is below 1.0e-08
 ---------------------------------------
  Cycle       Energy         DIIS error
 ---------------------------------------
    1   -4145.0630674564      2.66e-02  
    2   -4140.2636341490      1.73e-03  
    3   -4140.1883669624      2.19e-03  
    4   -4140.3457641365      6.30e-04  
    5   -4140.3581159403      2.54e-04  
    6   -4140.3599937090      9.83e-05  
    7   -4140.3602959682      2.82e-05  
    8   -4140.3603191374      9.59e-06  
    9   -4140.3603217965      3.57e-06  
   10   -4140.3603222202      6.69e-07  
   11   -4140.3603222338      2.12e-07  
   12   -4140.3603222353      8.39e-08  
   13   -4140.3603222354      3.23e-08  
   14   -4140.3603222356      1.08e-08  
   15   -4140.3603222354      3.34e-09  Convergence criterion met
 ---------------------------------------
 SCF time:   CPU 996.79s  wall 997.00s 
 SCF   energy in the final basis set =    -4140.3603222354
 Total energy in the final basis set =    -4140.3603222354

 --------------------------------------------------------------

                    Orbital Energies (a.u.)
 --------------------------------------------------------------

 Alpha MOs
 -- Occupied --
********-101.5834-101.5834-101.5834-101.5820-101.5816-101.5810-101.5803
-10.2846 -10.2839 -10.2836 -10.2835 -10.2812 -10.2812 -10.2803 -10.2778
-10.2501 -10.2420 -10.2316 -10.2255  -9.4983  -9.4982  -9.4980  -9.4979
 -9.4967  -9.4963  -9.4958  -9.4948  -7.2632  -7.2631  -7.2629  -7.2629
 -7.2617  -7.2613  -7.2607  -7.2598  -7.2532  -7.2529  -7.2528  -7.2526
 -7.2524  -7.2522  -7.2521  -7.2521  -7.2516  -7.2511  -7.2506  -7.2505
 -7.2503  -7.2498  -7.2496  -7.2489  -0.9703  -0.9598  -0.9260  -0.9196
 -0.9057  -0.8913  -0.8827  -0.8706  -0.8557  -0.8447  -0.7996  -0.7625
 -0.7503  -0.7479  -0.6811  -0.6446  -0.6298  -0.6233  -0.5554  -0.5540
 -0.5502  -0.5347  -0.5043  -0.4884  -0.4759  -0.4752  -0.4728  -0.4648
 -0.4639  -0.4472  -0.4322  -0.4277  -0.4226  -0.4147  -0.4037  -0.3834
 -0.3818  -0.3672  -0.3621  -0.3588  -0.3569  -0.3532  -0.3517  -0.3422
 -0.3385  -0.3377  -0.3346  -0.3283  -0.3202  -0.2882  -0.2795  -0.2712
 -0.2697
 -- Virtual --
 -0.0689  -0.0668  -0.0634  -0.0569  -0.0544  -0.0422  -0.0126  -0.0124
 -0.0042   0.0012   0.0106   0.0163   0.0182   0.0231   0.0234   0.0270
  0.0310   0.0427   0.0480   0.0553   0.0557   0.0567   0.0579   0.0646
  0.0702   0.0749   0.0778   0.0782   0.0827   0.0834   0.0882   0.0940
  0.0942   0.1005   0.1024   0.1030   0.1042   0.1073   0.1115   0.1148
  0.1208   0.1216   0.1238   0.1270   0.1288   0.1326   0.1372   0.1378
  0.1404   0.1408   0.1433   0.1471   0.1587   0.1591   0.1651   0.1717
  0.1743   0.1797   0.1809   0.1826   0.1881   0.1885   0.1896   0.1970
  0.2009   0.2038   0.2077   0.2099   0.2162   0.2204   0.2209   0.2258
  0.2307   0.2350   0.2366   0.2436   0.2476   0.2485   0.2533   0.2558
  0.2586   0.2606   0.2648   0.2707   0.2734   0.2793   0.2823   0.2837
  0.2877   0.2899   0.2902   0.2942   0.2983   0.2987   0.3033   0.3157
  0.3250   0.3306   0.3417   0.3534   0.3888   0.4017   0.4174   0.4232
  0.4253   0.4307   0.4345   0.4419   0.4432   0.4497   0.4528   0.4541
  0.4554   0.4603   0.4644   0.4651   0.4781   0.4801   0.4814   0.4839
  0.4936   0.4996   0.5028   0.5060   0.5093   0.5165   0.5335   0.5366
  0.5657   0.5675   0.5681   0.5745   0.5775   0.5798   0.5909   0.5919
  0.6009   0.6039   0.6096   0.6167   0.6187   0.6237   0.6338   0.6363
  0.6464   0.6509   0.6542   0.6609   0.6646   0.6748   0.6822   0.6908
  0.7042   0.7179   0.7501   0.7636   0.7879   0.7898   0.7908   0.8039
  0.8163   0.8201   0.8258   0.8275   0.8335   0.8341   0.8349   0.8359
  0.8411   0.8427   0.8467   0.8490   0.8526   0.8541   0.8587   0.8593
  0.8654   0.8697   0.8763   0.8813   0.8893   0.8910   0.8922   0.8952
  0.9002   0.9104   0.9216   0.9225   0.9257   0.9379   0.9392   0.9415
  0.9451   0.9534   0.9542   0.9563   0.9584   0.9703   0.9705   0.9726
  0.9744   1.0031   1.0083   1.0151   1.0280   1.0307   1.0508   1.0634
  1.0727   1.0871   1.1200   1.1361   1.1614   1.1691   1.1881   1.1887
  1.2008   1.2192   1.2198   1.2246   1.2569   1.2577   1.2691   1.2704
  1.2710   1.2757   1.2876   1.2881   1.2935   1.3015   1.3026   1.3504
  1.3612   1.3681   1.3735   1.3869   1.4316   1.4354   1.4707   1.4712
  1.4806   1.5520   1.5627   1.5882   1.5982   1.5992   1.6423   1.6504
  1.6574   1.7126   1.7211   1.7409   1.7432   1.7461   1.7620   1.7933
  1.8017   1.8237   1.8331   1.8451   1.8519   1.8671   1.8859   1.9109
  1.9246   1.9466   1.9482   1.9942   2.0336   2.0357   2.0564   2.0823
  2.1025   2.1110   2.1884   2.2001   2.2144   2.2240   2.2277   2.2340
  2.2431   2.2474   2.2601   2.2693   2.2809   2.2920   2.3078   2.3146
  2.3291   2.3310   2.3329   2.3632   2.3877   2.4028   2.4081   2.4161
  2.4246   2.4411   2.4517   2.4713   2.4943   2.4982   2.5180   2.5262
  2.5376   2.5605   2.5851   2.6037   2.6139   2.6275   2.6368   2.6626
  2.6739   2.6831   2.6959   2.7157   2.7369   2.7402   2.7564   2.8102
  2.8155   2.8270   2.8536   2.8879   2.9539   2.9596   3.0514   3.0670
  3.0709   3.0736   3.1115   3.1148   3.1207   3.1457   3.1707   3.2200
  3.2458   3.2466   3.2874   3.3567   3.3829   3.5005   3.5077   3.6046
  3.6673   3.7409   3.7855   3.8887   3.9029   3.9999   4.0356   4.2978
  4.7969   4.8041   9.7458   9.7644   9.7756   9.7873   9.8069   9.8081
  9.8358   9.8543  23.2990  23.4434  23.7812  23.7967  23.8490  23.8637
 23.9246  23.9249  23.9446  24.0166  24.0674  24.1202  25.7661  25.7844
 25.8014  25.8020  25.8496  25.8929  25.9488  25.9827  26.0817  26.1003
 26.1257  26.1616  26.1723  26.2114  26.2822  26.3563  26.4851  26.5296
 26.6030  26.6465  26.7582  26.7648  26.9421  27.0933 215.7363 215.7584
215.7696 215.7831 215.8058 215.8082 215.8463 215.8630
 --------------------------------------------------------------

          Ground-State Mulliken Net Atomic Charges

     Atom                 Charge (a.u.)
  ----------------------------------------
      1 C                    -0.624253
      2 C                    -0.780864
      3 Cl                    0.528054
      4 C                     0.300903
      5 Cl                    0.635873
      6 C                    -0.254616
      7 Cl                    0.626263
      8 C                    -0.577891
      9 Cl                    0.626818
     10 C                    -0.743432
     11 H                     0.236186
     12 C                    -0.623355
     13 C                    -1.206737
     14 Cl                    0.548783
     15 C                     0.617273
     16 Cl                    0.541050
     17 C                    -0.609897
     18 H                     0.240702
     19 C                     0.564531
     20 Cl                    0.541883
     21 C                    -1.139106
     22 Cl                    0.551831
  ----------------------------------------
  Sum of atomic charges =     0.000000

 -----------------------------------------------------------------
                    Cartesian Multipole Moments
 -----------------------------------------------------------------
    Charge (ESU x 10^10)
                 0.0000
    Dipole Moment (Debye)
         X       0.9185      Y      -0.3100      Z      -1.3485
       Tot       1.6608
    Quadrupole Moments (Debye-Ang)
        XX    -166.9369     XY       0.1508     YY    -171.8815
        XZ      -2.3984     YZ       1.1872     ZZ    -167.8886
    Octopole Moments (Debye-Ang^2)
       XXX    -194.1362    XXY      -7.1396    XYY     -80.8878
       YYY     -26.5356    XXZ      -8.2559    XYZ       0.7812
       YYZ      13.1294    XZZ     -67.8129    YZZ     -11.5641
       ZZZ      27.6527
    Hexadecapole Moments (Debye-Ang^3)
      XXXX   -6993.6228   XXXY      98.3456   XXYY   -1617.4805
      XYYY      77.1983   YYYY   -2462.1488   XXXZ    1396.5902
      XXYZ      31.4219   XYYZ     511.4232   YYYZ      24.1534
      XXZZ   -1780.3371   XYZZ      36.8683   YYZZ   -1074.3486
      XZZZ    1468.5400   YZZZ      76.4951   ZZZZ   -3943.6806
 -----------------------------------------------------------------
 Calculating analytic gradient of the SCF energy
 Gradient of SCF Energy
            1           2           3           4           5           6
    1  -0.0001957   0.0001696   0.0000652  -0.0000345  -0.0001470   0.0000441
    2  -0.0000207  -0.0000464  -0.0000226   0.0000046  -0.0000420  -0.0000242
    3  -0.0000790  -0.0000994  -0.0000993   0.0000124   0.0000136  -0.0000248
            7           8           9          10          11          12
    1   0.0000634  -0.0000752   0.0000396   0.0001035   0.0000248   0.0000855
    2   0.0000598  -0.0000158  -0.0000212   0.0000274  -0.0000311   0.0001790
    3   0.0001218   0.0000954  -0.0000105   0.0000154   0.0000129  -0.0000767
           13          14          15          16          17          18
    1  -0.0000835   0.0000213   0.0000534  -0.0000130  -0.0000374  -0.0000067
    2   0.0000039  -0.0000749   0.0000189   0.0000019   0.0000225   0.0000013
    3   0.0000401   0.0001300  -0.0000101  -0.0000046   0.0000110  -0.0000152
           19          20          21          22
    1  -0.0000154  -0.0000322   0.0000030  -0.0000330
    2  -0.0000050   0.0000024  -0.0000036  -0.0000143
    3  -0.0000267  -0.0000033   0.0000165  -0.0000192
 Max gradient component =       1.957E-04
 RMS gradient           =       6.373E-05
 Gradient time:  CPU 356.68 s  wall 356.70 s
 Geometry Optimization Parameters
   NAtoms,    NIC,     NZ,  NCons,   NDum,   NFix, NCnnct, MaxDiis
       22     163      22       0       0       0       0       0

 Cartesian Hessian Update
 Hessian updated using BFGS update


** GEOMETRY OPTIMIZATION IN DELOCALIZED INTERNAL COORDINATES **
   Searching for a Minimum

   Optimization Cycle:  13

                       Coordinates (Angstroms)
     ATOM                X               Y               Z
      1  C         0.0091664836    0.0127467393    0.0365668638
      2  C        -0.0380636699    0.4811412591    1.3535403201
      3  Cl        1.4277344101    1.0478492342    2.1068044057
      4  C        -1.2478502867    0.4914243480    2.0604651118
      5  Cl       -1.2997171920    1.0730393335    3.6956272335
      6  C        -2.4230107445    0.0281052934    1.4457993342
      7  Cl       -3.9264794471    0.0334295072    2.3123721950
      8  C        -2.3655462985   -0.4374234940    0.1277817120
      9  Cl       -3.7917790697   -1.0220324608   -0.6882014989
     10  C        -1.1610478001   -0.4423063861   -0.5629222593
     11  H        -1.1365842200   -0.8075485822   -1.5811308206
     12  C         1.2859043596   -0.0190310833   -0.7381956001
     13  C         2.1107351354   -1.1532595105   -0.6978769289
     14  Cl        1.6491920483   -2.5109484651    0.2920093468
     15  C         3.2954952264   -1.1907373785   -1.4402462908
     16  Cl        4.3443738265   -2.5826786854   -1.4179841224
     17  C         3.6600077174   -0.1024731494   -2.2222618403
     18  H         4.5762137542   -0.1339403616   -2.7952948299
     19  C         2.8523203873    1.0262934391   -2.2718474647
     20  Cl        3.3606682686    2.3627353852   -3.2689088850
     21  C         1.6650302549    1.0720446056   -1.5338320731
     22  Cl        0.6484334036    2.4857519977   -1.5880119181
   Point Group: c1    Number of degrees of freedom:    60


   Energy is  -4140.360322235

 Hessian updated using BFGS update

 60 Hessian modes will be used to form the next step
  Hessian Eigenvalues:
     0.001751    0.017758    0.018383    0.020878    0.020955    0.021762
     0.023207    0.023639    0.023839    0.023860    0.024078    0.024091
     0.024111    0.024117    0.024133    0.024170    0.024216    0.024258
     0.028515    0.070854    0.160002    0.160277    0.213659    0.232523
     0.235079    0.236553    0.249929    0.249958    0.249993    0.249998
     0.250009    0.250054    0.250244    0.251014    0.256225    0.267500
     0.289297    0.291545    0.300933    0.300966    0.301033    0.301061
     0.301117    0.302075    0.317450    0.355058    0.356679    0.372771
     0.414287    0.426876    0.433453    0.455310    0.462554    0.467771
     0.472440    0.477928    0.478736    0.481848    0.485746    0.568014

 Minimum search - taking simple RFO step
 Searching for Lamda that Minimizes Along All modes
 Value Taken    Lamda =  -0.00000547
 Step Taken.  Stepsize is  0.041193

                             Maximum     Tolerance    Cnvgd?
         Gradient           0.000481      0.000300      NO
         Displacement       0.028316      0.001200      NO
         Energy change     -0.000043      0.000001      NO


 New Cartesian Coordinates Obtained by Inverse Iteration

 Displacement from previous Coordinates is:  0.068243
 ----------------------------------------------------------------
             Standard Nuclear Orientation (Angstroms)
    I     Atom           X                Y                Z
 ----------------------------------------------------------------
    1      C       0.0104066067     0.0116498989     0.0387643165
    2      C      -0.0393610529     0.4855320059     1.3538872648
    3      Cl      1.4239483709     1.0575278637     2.1080486274
    4      C      -1.2499018840     0.4970380978     2.0592681153
    5      Cl     -1.3027902601     1.0867650731     3.6915004748
    6      C      -2.4237389443     0.0291539421     1.4453036060
    7      Cl     -3.9288002131     0.0344629168     2.3090676099
    8      C      -2.3639042774    -0.4416565439     0.1292970624
    9      Cl     -3.7886569995    -1.0315921973    -0.6855326257
   10      C      -1.1587520440    -0.4475204681    -0.5600225305
   11      H      -1.1330133487    -0.8164545243    -1.5768612089
   12      C       1.2869214865    -0.0202990660    -0.7366250751
   13      C       2.1099157965    -1.1558467838    -0.7015996645
   14      Cl      1.6459068538    -2.5169147694     0.2818591265
   15      C       3.2939538459    -1.1928033990    -1.4451689298
   16      Cl      4.3407097520    -2.5864458793    -1.4285090005
   17      C       3.6596396266    -0.1025503660    -2.2237253567
   18      H       4.5751776929    -0.1335485896    -2.7978463647
   19      C       2.8537448933     1.0277037614    -2.2684533055
   20      Cl      3.3629900937     2.3663956237    -3.2620570454
   21      C       1.6673902423     1.0729204753    -1.5289343838
   22      Cl      0.6534103102     2.4886645134    -1.5774087215
 ----------------------------------------------------------------
 Nuclear Repulsion Energy =        2705.11231298 hartrees
 There are      105 alpha and      105 beta electrons
 Applying Cartesian multipole field
    Component          Value
    ---------          -----
     (2,0,0)        1.00000E-11
     (0,2,0)        2.00000E-11
     (0,0,2)       -3.00000E-11
 Nucleus-field energy     =     0.0000000022 hartrees
 Requested basis set is 6-311++G(d,p)
 There are 186 shells and 518 basis functions
 A cutoff of  1.0D-15 yielded  12374 shell pairs
 There are    107840 function pairs (    115939 Cartesian)
 Smallest overlap matrix eigenvalue = 1.30E-07
 Linear dependence detected in AO basis
 Number of orthogonalized atomic orbitals = 511
 Maximum deviation from orthogonality = 6.437E-10
 Guess from superposition of atomic densities
 Warning:  Energy on first SCF cycle will be non-variational
 SAD guess density has 210.000000 electrons

 -----------------------------------------------------------------------
  General SCF calculation program by
  Eric Jon Sundstrom, Paul Horn, Yuezhi Mao, Dmitri Zuev, Alec White,
  David Stuck, Shaama M.S., Shane Yost, Joonho Lee, David Small,
  Daniel Levine, Susi Lehtola, Hugh Burton, Evgeny Epifanovsky,
  Bang C. Huynh
 -----------------------------------------------------------------------
 Exchange:     0.2000 Hartree-Fock + 0.0800 Slater + 0.7200 B88
 Correlation:  0.1900 VWN1RPA + 0.8100 LYP
 Using SG-1 standard quadrature grid
 A restricted SCF calculation will be
 performed using DIIS
 SCF converges when DIIS error is below 1.0e-08
 ---------------------------------------
  Cycle       Energy         DIIS error
 ---------------------------------------
    1   -4145.0630279802      2.66e-02  
    2   -4140.2636693259      1.73e-03  
    3   -4140.1884936720      2.19e-03  
    4   -4140.3457727582      6.30e-04  
    5   -4140.3581201823      2.54e-04  
    6   -4140.3599957931      9.83e-05  
    7   -4140.3602980999      2.82e-05  
    8   -4140.3603212829      9.58e-06  
    9   -4140.3603239394      3.57e-06  
   10   -4140.3603243638      6.69e-07  
   11   -4140.3603243773      2.11e-07  
   12   -4140.3603243785      8.39e-08  
   13   -4140.3603243787      3.23e-08  
   14   -4140.3603243788      1.08e-08  
   15   -4140.3603243790      3.33e-09  Convergence criterion met
 ---------------------------------------
 SCF time:   CPU 1007.34s  wall 1007.00s 
 SCF   energy in the final basis set =    -4140.3603243790
 Total energy in the final basis set =    -4140.3603243790

 --------------------------------------------------------------

                    Orbital Energies (a.u.)
 --------------------------------------------------------------

 Alpha MOs
 -- Occupied --
********-101.5834-101.5834-101.5833-101.5820-101.5816-101.5810-101.5803
-10.2846 -10.2840 -10.2836 -10.2836 -10.2812 -10.2812 -10.2803 -10.2778
-10.2501 -10.2421 -10.2316 -10.2255  -9.4983  -9.4982  -9.4980  -9.4979
 -9.4967  -9.4963  -9.4957  -9.4948  -7.2632  -7.2631  -7.2629  -7.2629
 -7.2617  -7.2613  -7.2606  -7.2598  -7.2531  -7.2529  -7.2528  -7.2526
 -7.2523  -7.2523  -7.2521  -7.2520  -7.2516  -7.2511  -7.2506  -7.2506
 -7.2503  -7.2498  -7.2496  -7.2489  -0.9703  -0.9598  -0.9260  -0.9197
 -0.9057  -0.8913  -0.8827  -0.8706  -0.8557  -0.8447  -0.7996  -0.7625
 -0.7503  -0.7479  -0.6811  -0.6446  -0.6298  -0.6233  -0.5554  -0.5541
 -0.5501  -0.5347  -0.5044  -0.4884  -0.4759  -0.4752  -0.4728  -0.4648
 -0.4639  -0.4472  -0.4322  -0.4276  -0.4226  -0.4147  -0.4038  -0.3833
 -0.3818  -0.3672  -0.3622  -0.3588  -0.3569  -0.3533  -0.3517  -0.3422
 -0.3384  -0.3377  -0.3346  -0.3283  -0.3202  -0.2882  -0.2795  -0.2713
 -0.2697
 -- Virtual --
 -0.0689  -0.0668  -0.0635  -0.0569  -0.0544  -0.0422  -0.0126  -0.0124
 -0.0042   0.0012   0.0106   0.0163   0.0182   0.0231   0.0234   0.0270
  0.0310   0.0427   0.0480   0.0553   0.0557   0.0568   0.0579   0.0646
  0.0702   0.0749   0.0778   0.0782   0.0827   0.0834   0.0882   0.0940
  0.0942   0.1005   0.1024   0.1030   0.1042   0.1073   0.1115   0.1148
  0.1208   0.1216   0.1238   0.1271   0.1288   0.1326   0.1372   0.1379
  0.1404   0.1409   0.1433   0.1471   0.1586   0.1591   0.1651   0.1717
  0.1743   0.1797   0.1809   0.1826   0.1881   0.1883   0.1896   0.1970
  0.2009   0.2038   0.2077   0.2099   0.2161   0.2204   0.2209   0.2258
  0.2306   0.2350   0.2366   0.2436   0.2476   0.2485   0.2534   0.2559
  0.2586   0.2606   0.2649   0.2708   0.2734   0.2793   0.2822   0.2837
  0.2876   0.2899   0.2902   0.2942   0.2983   0.2987   0.3033   0.3157
  0.3250   0.3306   0.3417   0.3534   0.3888   0.4017   0.4173   0.4232
  0.4253   0.4307   0.4345   0.4419   0.4432   0.4497   0.4528   0.4540
  0.4555   0.4603   0.4643   0.4649   0.4781   0.4800   0.4815   0.4840
  0.4936   0.4996   0.5028   0.5059   0.5091   0.5166   0.5335   0.5366
  0.5657   0.5674   0.5681   0.5744   0.5779   0.5792   0.5910   0.5917
  0.6009   0.6039   0.6096   0.6168   0.6187   0.6235   0.6338   0.6362
  0.6464   0.6509   0.6542   0.6609   0.6645   0.6749   0.6823   0.6909
  0.7044   0.7179   0.7502   0.7635   0.7882   0.7898   0.7908   0.8039
  0.8163   0.8201   0.8257   0.8275   0.8334   0.8341   0.8348   0.8359
  0.8411   0.8427   0.8466   0.8491   0.8525   0.8544   0.8588   0.8592
  0.8653   0.8698   0.8762   0.8813   0.8892   0.8908   0.8924   0.8953
  0.9002   0.9105   0.9215   0.9227   0.9254   0.9380   0.9391   0.9416
  0.9451   0.9534   0.9541   0.9562   0.9583   0.9702   0.9705   0.9726
  0.9743   1.0031   1.0082   1.0151   1.0282   1.0307   1.0507   1.0634
  1.0726   1.0872   1.1199   1.1360   1.1614   1.1692   1.1883   1.1886
  1.2005   1.2193   1.2197   1.2247   1.2569   1.2577   1.2691   1.2705
  1.2711   1.2758   1.2878   1.2879   1.2936   1.3014   1.3025   1.3503
  1.3613   1.3680   1.3735   1.3868   1.4317   1.4354   1.4706   1.4712
  1.4806   1.5519   1.5626   1.5881   1.5982   1.5994   1.6422   1.6505
  1.6573   1.7126   1.7209   1.7409   1.7433   1.7461   1.7620   1.7931
  1.8016   1.8238   1.8331   1.8451   1.8517   1.8672   1.8858   1.9107
  1.9247   1.9467   1.9483   1.9943   2.0336   2.0358   2.0564   2.0822
  2.1026   2.1110   2.1884   2.2001   2.2143   2.2239   2.2276   2.2339
  2.2432   2.2473   2.2601   2.2692   2.2810   2.2920   2.3080   2.3145
  2.3292   2.3309   2.3330   2.3631   2.3878   2.4026   2.4080   2.4162
  2.4245   2.4411   2.4515   2.4713   2.4942   2.4983   2.5179   2.5263
  2.5376   2.5604   2.5851   2.6037   2.6138   2.6273   2.6368   2.6626
  2.6738   2.6830   2.6959   2.7157   2.7368   2.7403   2.7563   2.8102
  2.8155   2.8270   2.8537   2.8878   2.9538   2.9594   3.0513   3.0670
  3.0709   3.0736   3.1114   3.1147   3.1206   3.1456   3.1706   3.2201
  3.2457   3.2467   3.2874   3.3568   3.3827   3.5006   3.5076   3.6046
  3.6673   3.7408   3.7855   3.8886   3.9028   3.9998   4.0356   4.2979
  4.7969   4.8040   9.7458   9.7644   9.7756   9.7873   9.8068   9.8082
  9.8359   9.8541  23.2991  23.4433  23.7812  23.7964  23.8491  23.8636
 23.9247  23.9247  23.9446  24.0166  24.0675  24.1198  25.7661  25.7842
 25.8013  25.8020  25.8495  25.8929  25.9489  25.9824  26.0811  26.1011
 26.1256  26.1616  26.1724  26.2114  26.2822  26.3556  26.4850  26.5296
 26.6031  26.6461  26.7584  26.7643  26.9422  27.0931 215.7364 215.7584
215.7696 215.7831 215.8057 215.8083 215.8463 215.8629
 --------------------------------------------------------------

          Ground-State Mulliken Net Atomic Charges

     Atom                 Charge (a.u.)
  ----------------------------------------
      1 C                    -0.625132
      2 C                    -0.770493
      3 Cl                    0.528056
      4 C                     0.296621
      5 Cl                    0.635923
      6 C                    -0.252417
      7 Cl                    0.626318
      8 C                    -0.577750
      9 Cl                    0.627030
     10 C                    -0.748497
     11 H                     0.236199
     12 C                    -0.624878
     13 C                    -1.205084
     14 Cl                    0.550712
     15 C                     0.613200
     16 Cl                    0.540983
     17 C                    -0.612373
     18 H                     0.240799
     19 C                     0.567739
     20 Cl                    0.541804
     21 C                    -1.139851
     22 Cl                    0.551091
  ----------------------------------------
  Sum of atomic charges =     0.000000

 -----------------------------------------------------------------
                    Cartesian Multipole Moments
 -----------------------------------------------------------------
    Charge (ESU x 10^10)
                 0.0000
    Dipole Moment (Debye)
         X       0.9195      Y      -0.3124      Z      -1.3476
       Tot       1.6611
    Quadrupole Moments (Debye-Ang)
        XX    -166.9385     XY       0.1540     YY    -171.8810
        XZ      -2.3991     YZ       1.1885     ZZ    -167.8898
    Octopole Moments (Debye-Ang^2)
       XXX    -194.0648    XXY      -7.2756    XYY     -80.8592
       YYY     -26.9024    XXZ      -8.2096    XYZ       0.7788
       YYZ      13.2103    XZZ     -67.6625    YZZ     -11.6382
       ZZZ      27.7312
    Hexadecapole Moments (Debye-Ang^3)
      XXXX   -6991.2585   XXXY      96.9289   XXYY   -1619.1724
      XYYY      75.7388   YYYY   -2474.2467   XXXZ    1399.1376
      XXYZ      29.2955   XYYZ     512.2791   YYYZ      17.8051
      XXZZ   -1778.7299   XYZZ      36.4039   YYZZ   -1075.0228
      XZZZ    1471.3878   YZZZ      70.2116   ZZZZ   -3936.2082
 -----------------------------------------------------------------
 Calculating analytic gradient of the SCF energy
 Gradient of SCF Energy
            1           2           3           4           5           6
    1  -0.0000760   0.0000039  -0.0000555   0.0000821   0.0001180  -0.0000054
    2  -0.0000041   0.0000565   0.0000391   0.0000240   0.0000197  -0.0000310
    3  -0.0000500   0.0000833   0.0000865   0.0000077   0.0000051  -0.0000618
            7           8           9          10          11          12
    1  -0.0000425  -0.0000206   0.0000028   0.0000093  -0.0000027   0.0000332
    2  -0.0000382  -0.0000055  -0.0000104  -0.0000139  -0.0000231  -0.0001042
    3  -0.0000436   0.0000569   0.0000509   0.0000144   0.0000159  -0.0000928
           13          14          15          16          17          18
    1  -0.0000281   0.0000360   0.0000099   0.0000061  -0.0000276  -0.0000076
    2   0.0000599   0.0000574   0.0000080   0.0000103   0.0000013   0.0000046
    3   0.0000543  -0.0000456  -0.0000038  -0.0000079  -0.0000014  -0.0000166
           19          20          21          22
    1   0.0000008  -0.0000320   0.0000035  -0.0000077
    2  -0.0000038  -0.0000052  -0.0000284  -0.0000131
    3  -0.0000089  -0.0000154  -0.0000146  -0.0000127
 Max gradient component =       1.180E-04
 RMS gradient           =       4.060E-05
 Gradient time:  CPU 360.33 s  wall 360.34 s
 Geometry Optimization Parameters
   NAtoms,    NIC,     NZ,  NCons,   NDum,   NFix, NCnnct, MaxDiis
       22     163      22       0       0       0       0       0

 Cartesian Hessian Update
 Hessian updated using BFGS update


** GEOMETRY OPTIMIZATION IN DELOCALIZED INTERNAL COORDINATES **
   Searching for a Minimum

   Optimization Cycle:  14

                       Coordinates (Angstroms)
     ATOM                X               Y               Z
      1  C         0.0104066067    0.0116498989    0.0387643165
      2  C        -0.0393610529    0.4855320059    1.3538872648
      3  Cl        1.4239483709    1.0575278637    2.1080486274
      4  C        -1.2499018840    0.4970380978    2.0592681153
      5  Cl       -1.3027902601    1.0867650731    3.6915004748
      6  C        -2.4237389443    0.0291539421    1.4453036060
      7  Cl       -3.9288002131    0.0344629168    2.3090676099
      8  C        -2.3639042774   -0.4416565439    0.1292970624
      9  Cl       -3.7886569995   -1.0315921973   -0.6855326257
     10  C        -1.1587520440   -0.4475204681   -0.5600225305
     11  H        -1.1330133487   -0.8164545243   -1.5768612089
     12  C         1.2869214865   -0.0202990660   -0.7366250751
     13  C         2.1099157965   -1.1558467838   -0.7015996645
     14  Cl        1.6459068538   -2.5169147694    0.2818591265
     15  C         3.2939538459   -1.1928033990   -1.4451689298
     16  Cl        4.3407097520   -2.5864458793   -1.4285090005
     17  C         3.6596396266   -0.1025503660   -2.2237253567
     18  H         4.5751776929   -0.1335485896   -2.7978463647
     19  C         2.8537448933    1.0277037614   -2.2684533055
     20  Cl        3.3629900937    2.3663956237   -3.2620570454
     21  C         1.6673902423    1.0729204753   -1.5289343838
     22  Cl        0.6534103102    2.4886645134   -1.5774087215
   Point Group: c1    Number of degrees of freedom:    60


   Energy is  -4140.360324379

 Hessian updated using BFGS update

 60 Hessian modes will be used to form the next step
  Hessian Eigenvalues:
     0.001634    0.017763    0.018049    0.020814    0.021051    0.021816
     0.023452    0.023694    0.023762    0.023857    0.023974    0.024091
     0.024111    0.024118    0.024138    0.024202    0.024238    0.024243
     0.028538    0.075725    0.159997    0.160246    0.209811    0.234063
     0.235067    0.236638    0.249839    0.249943    0.249993    0.250000
     0.250005    0.250047    0.250257    0.250960    0.255963    0.289255
     0.289670    0.300486    0.300930    0.301029    0.301060    0.301090
     0.302062    0.316783    0.327571    0.355454    0.356680    0.376244
     0.416219    0.426738    0.433385    0.455339    0.463004    0.468004
     0.472604    0.477933    0.478399    0.484646    0.508173    0.568336

 Minimum search - taking simple RFO step
 Searching for Lamda that Minimizes Along All modes
 Value Taken    Lamda =   0.00000000
 Step Taken.  Stepsize is  0.002835

                             Maximum     Tolerance    Cnvgd?
         Gradient           0.000326      0.000300      NO
         Displacement       0.001059      0.001200     YES
         Energy change     -0.000002      0.000001      NO


 New Cartesian Coordinates Obtained by Inverse Iteration

 Displacement from previous Coordinates is:  0.004803
 ----------------------------------------------------------------
             Standard Nuclear Orientation (Angstroms)
    I     Atom           X                Y                Z
 ----------------------------------------------------------------
    1      C       0.0104838045     0.0114918706     0.0388492317
    2      C      -0.0393219453     0.4854303260     1.3537981187
    3      Cl      1.4243845303     1.0578561757     2.1069095484
    4      C      -1.2499357278     0.4970547042     2.0591896551
    5      Cl     -1.3037163950     1.0875279562     3.6911208254
    6      C      -2.4236438146     0.0289266631     1.4453233501
    7      Cl     -3.9284297309     0.0344024450     2.3095240138
    8      C      -2.3637790511    -0.4419705543     0.1292662076
    9      Cl     -3.7883953071    -1.0321465044    -0.6856791334
   10      C      -1.1586253484    -0.4476700119    -0.5600513987
   11      H      -1.1328452382    -0.8164486902    -1.5769449462
   12      C       1.2870654296    -0.0200406396    -0.7362221977
   13      C       2.1097001084    -1.1559879886    -0.7016903246
   14      Cl      1.6455885587    -2.5170978029     0.2819662968
   15      C       3.2936845116    -1.1929520105    -1.4453386272
   16      Cl      4.3403872493    -2.5866362427    -1.4288015110
   17      C       3.6594701838    -0.1025907191    -2.2237428428
   18      H       4.5749508763    -0.1336369825    -2.7979474347
   19      C       2.8537532327     1.0278314876    -2.2682400542
   20      Cl      3.3631569258     2.3664599076    -3.2618735991
   21      C       1.6675410993     1.0732458794    -1.5284652357
   22      Cl      0.6537225955     2.4891323167    -1.5766979515
 ----------------------------------------------------------------
 Nuclear Repulsion Energy =        2705.13830680 hartrees
 There are      105 alpha and      105 beta electrons
 Applying Cartesian multipole field
    Component          Value
    ---------          -----
     (2,0,0)        1.00000E-11
     (0,2,0)        2.00000E-11
     (0,0,2)       -3.00000E-11
 Nucleus-field energy     =     0.0000000023 hartrees
 Requested basis set is 6-311++G(d,p)
 There are 186 shells and 518 basis functions
 A cutoff of  1.0D-15 yielded  12374 shell pairs
 There are    107840 function pairs (    115939 Cartesian)
 Smallest overlap matrix eigenvalue = 1.30E-07
 Linear dependence detected in AO basis
 Number of orthogonalized atomic orbitals = 511
 Maximum deviation from orthogonality = 3.453E-10
 Guess from superposition of atomic densities
 Warning:  Energy on first SCF cycle will be non-variational
 SAD guess density has 210.000000 electrons

 -----------------------------------------------------------------------
  General SCF calculation program by
  Eric Jon Sundstrom, Paul Horn, Yuezhi Mao, Dmitri Zuev, Alec White,
  David Stuck, Shaama M.S., Shane Yost, Joonho Lee, David Small,
  Daniel Levine, Susi Lehtola, Hugh Burton, Evgeny Epifanovsky,
  Bang C. Huynh
 -----------------------------------------------------------------------
 Exchange:     0.2000 Hartree-Fock + 0.0800 Slater + 0.7200 B88
 Correlation:  0.1900 VWN1RPA + 0.8100 LYP
 Using SG-1 standard quadrature grid
 A restricted SCF calculation will be
 performed using DIIS
 SCF converges when DIIS error is below 1.0e-08
 ---------------------------------------
  Cycle       Energy         DIIS error
 ---------------------------------------
    1   -4145.0627621586      2.66e-02  
    2   -4140.2636607658      1.73e-03  
    3   -4140.1884300271      2.19e-03  
    4   -4140.3457689754      6.30e-04  
    5   -4140.3581190773      2.54e-04  
    6   -4140.3599961641      9.83e-05  
    7   -4140.3602984532      2.82e-05  
    8   -4140.3603216381      9.58e-06  
    9   -4140.3603242954      3.57e-06  
   10   -4140.3603247194      6.69e-07  
   11   -4140.3603247331      2.12e-07  
   12   -4140.3603247347      8.39e-08  
   13   -4140.3603247347      3.23e-08  
   14   -4140.3603247349      1.08e-08  
   15   -4140.3603247345      3.33e-09  Convergence criterion met
 ---------------------------------------
 SCF time:   CPU 1003.27s  wall 1003.00s 
 SCF   energy in the final basis set =    -4140.3603247345
 Total energy in the final basis set =    -4140.3603247345

 --------------------------------------------------------------

                    Orbital Energies (a.u.)
 --------------------------------------------------------------

 Alpha MOs
 -- Occupied --
********-101.5835-101.5834-101.5833-101.5820-101.5816-101.5810-101.5803
-10.2846 -10.2840 -10.2836 -10.2836 -10.2813 -10.2812 -10.2803 -10.2778
-10.2502 -10.2421 -10.2316 -10.2255  -9.4983  -9.4982  -9.4980  -9.4979
 -9.4967  -9.4963  -9.4958  -9.4948  -7.2632  -7.2631  -7.2629  -7.2629
 -7.2617  -7.2613  -7.2607  -7.2598  -7.2531  -7.2529  -7.2528  -7.2526
 -7.2523  -7.2523  -7.2521  -7.2520  -7.2516  -7.2511  -7.2506  -7.2506
 -7.2503  -7.2498  -7.2496  -7.2489  -0.9703  -0.9598  -0.9260  -0.9196
 -0.9057  -0.8913  -0.8827  -0.8706  -0.8557  -0.8447  -0.7996  -0.7625
 -0.7503  -0.7479  -0.6811  -0.6446  -0.6298  -0.6233  -0.5554  -0.5541
 -0.5502  -0.5347  -0.5044  -0.4884  -0.4759  -0.4752  -0.4728  -0.4648
 -0.4639  -0.4472  -0.4322  -0.4276  -0.4226  -0.4147  -0.4037  -0.3833
 -0.3818  -0.3672  -0.3621  -0.3588  -0.3569  -0.3533  -0.3517  -0.3422
 -0.3384  -0.3377  -0.3346  -0.3283  -0.3202  -0.2882  -0.2795  -0.2713
 -0.2697
 -- Virtual --
 -0.0689  -0.0668  -0.0635  -0.0569  -0.0544  -0.0422  -0.0126  -0.0124
 -0.0042   0.0012   0.0106   0.0163   0.0182   0.0231   0.0234   0.0270
  0.0310   0.0427   0.0479   0.0553   0.0557   0.0568   0.0579   0.0646
  0.0702   0.0749   0.0778   0.0782   0.0827   0.0834   0.0882   0.0940
  0.0942   0.1005   0.1024   0.1030   0.1042   0.1073   0.1115   0.1148
  0.1208   0.1216   0.1238   0.1270   0.1288   0.1326   0.1372   0.1378
  0.1404   0.1408   0.1433   0.1471   0.1586   0.1591   0.1651   0.1717
  0.1743   0.1797   0.1809   0.1826   0.1881   0.1883   0.1896   0.1970
  0.2009   0.2038   0.2077   0.2099   0.2162   0.2204   0.2209   0.2258
  0.2306   0.2350   0.2366   0.2436   0.2476   0.2485   0.2534   0.2559
  0.2586   0.2606   0.2649   0.2708   0.2734   0.2793   0.2822   0.2837
  0.2876   0.2899   0.2902   0.2942   0.2983   0.2987   0.3033   0.3157
  0.3250   0.3306   0.3417   0.3534   0.3888   0.4017   0.4173   0.4232
  0.4252   0.4307   0.4345   0.4419   0.4432   0.4497   0.4528   0.4540
  0.4555   0.4603   0.4643   0.4650   0.4781   0.4800   0.4815   0.4840
  0.4936   0.4996   0.5028   0.5060   0.5092   0.5166   0.5335   0.5366
  0.5657   0.5675   0.5681   0.5744   0.5779   0.5792   0.5910   0.5918
  0.6009   0.6039   0.6096   0.6168   0.6186   0.6235   0.6338   0.6362
  0.6464   0.6509   0.6542   0.6609   0.6645   0.6749   0.6822   0.6909
  0.7044   0.7179   0.7502   0.7635   0.7881   0.7897   0.7908   0.8039
  0.8163   0.8201   0.8257   0.8275   0.8334   0.8341   0.8348   0.8359
  0.8411   0.8427   0.8466   0.8491   0.8526   0.8543   0.8588   0.8592
  0.8653   0.8698   0.8763   0.8813   0.8892   0.8908   0.8923   0.8953
  0.9002   0.9105   0.9215   0.9226   0.9255   0.9380   0.9391   0.9416
  0.9451   0.9534   0.9542   0.9562   0.9584   0.9702   0.9705   0.9726
  0.9743   1.0031   1.0082   1.0152   1.0282   1.0306   1.0507   1.0634
  1.0727   1.0871   1.1200   1.1360   1.1614   1.1691   1.1883   1.1885
  1.2005   1.2193   1.2197   1.2247   1.2569   1.2576   1.2691   1.2705
  1.2711   1.2758   1.2878   1.2880   1.2936   1.3014   1.3026   1.3502
  1.3614   1.3680   1.3735   1.3869   1.4316   1.4354   1.4706   1.4712
  1.4807   1.5519   1.5626   1.5881   1.5982   1.5993   1.6422   1.6504
  1.6573   1.7126   1.7209   1.7409   1.7433   1.7461   1.7620   1.7931
  1.8016   1.8238   1.8331   1.8451   1.8517   1.8672   1.8858   1.9107
  1.9246   1.9466   1.9483   1.9943   2.0335   2.0358   2.0564   2.0823
  2.1026   2.1110   2.1884   2.2001   2.2144   2.2239   2.2276   2.2339
  2.2431   2.2473   2.2601   2.2692   2.2810   2.2920   2.3080   2.3145
  2.3292   2.3309   2.3330   2.3631   2.3878   2.4026   2.4080   2.4162
  2.4246   2.4411   2.4515   2.4713   2.4942   2.4983   2.5179   2.5262
  2.5376   2.5604   2.5851   2.6036   2.6138   2.6273   2.6367   2.6626
  2.6738   2.6830   2.6959   2.7157   2.7368   2.7403   2.7564   2.8102
  2.8155   2.8270   2.8537   2.8878   2.9538   2.9595   3.0513   3.0670
  3.0709   3.0736   3.1115   3.1147   3.1206   3.1456   3.1706   3.2201
  3.2457   3.2466   3.2874   3.3568   3.3827   3.5006   3.5076   3.6046
  3.6673   3.7408   3.7855   3.8886   3.9028   3.9998   4.0356   4.2979
  4.7969   4.8040   9.7458   9.7644   9.7756   9.7873   9.8069   9.8081
  9.8359   9.8542  23.2991  23.4433  23.7811  23.7966  23.8490  23.8636
 23.9246  23.9247  23.9446  24.0166  24.0674  24.1199  25.7661  25.7842
 25.8014  25.8020  25.8495  25.8929  25.9488  25.9825  26.0814  26.1008
 26.1257  26.1615  26.1723  26.2113  26.2822  26.3558  26.4850  26.5296
 26.6030  26.6462  26.7584  26.7643  26.9422  27.0932 215.7364 215.7584
215.7696 215.7831 215.8058 215.8083 215.8463 215.8629
 --------------------------------------------------------------

          Ground-State Mulliken Net Atomic Charges

     Atom                 Charge (a.u.)
  ----------------------------------------
      1 C                    -0.626156
      2 C                    -0.769729
      3 Cl                    0.527911
      4 C                     0.297436
      5 Cl                    0.635820
      6 C                    -0.252328
      7 Cl                    0.626397
      8 C                    -0.578189
      9 Cl                    0.627023
     10 C                    -0.749135
     11 H                     0.236207
     12 C                    -0.625138
     13 C                    -1.203276
     14 Cl                    0.550734
     15 C                     0.612075
     16 Cl                    0.541033
     17 C                    -0.611586
     18 H                     0.240810
     19 C                     0.569138
     20 Cl                    0.541818
     21 C                    -1.141846
     22 Cl                    0.550980
  ----------------------------------------
  Sum of atomic charges =     0.000000

 -----------------------------------------------------------------
                    Cartesian Multipole Moments
 -----------------------------------------------------------------
    Charge (ESU x 10^10)
                 0.0000
    Dipole Moment (Debye)
         X       0.9190      Y      -0.3120      Z      -1.3476
       Tot       1.6607
    Quadrupole Moments (Debye-Ang)
        XX    -166.9390     XY       0.1530     YY    -171.8821
        XZ      -2.4033     YZ       1.1873     ZZ    -167.8887
    Octopole Moments (Debye-Ang^2)
       XXX    -194.0557    XXY      -7.2730    XYY     -80.8622
       YYY     -26.9110    XXZ      -8.1962    XYZ       0.7703
       YYZ      13.2156    XZZ     -67.6901    YZZ     -11.6429
       ZZZ      27.7332
    Hexadecapole Moments (Debye-Ang^3)
      XXXX   -6990.9734   XXXY      96.7563   XXYY   -1619.2054
      XYYY      75.5811   YYYY   -2474.9199   XXXZ    1399.2833
      XXYZ      29.2663   XYYZ     512.3186   YYYZ      17.6501
      XXZZ   -1778.4855   XYZZ      36.3188   YYZZ   -1075.0135
      XZZZ    1471.3987   YZZZ      70.0408   ZZZZ   -3935.5555
 -----------------------------------------------------------------
 Calculating analytic gradient of the SCF energy
 Gradient of SCF Energy
            1           2           3           4           5           6
    1  -0.0000225   0.0000243   0.0000053   0.0000170   0.0000089   0.0000046
    2  -0.0000284   0.0000044   0.0000259   0.0000054   0.0000100  -0.0000100
    3  -0.0000141   0.0000022  -0.0000174   0.0000074   0.0000058  -0.0000004
            7           8           9          10          11          12
    1   0.0000028  -0.0000125   0.0000051   0.0000177  -0.0000020   0.0000110
    2  -0.0000067  -0.0000116  -0.0000218  -0.0000012  -0.0000174   0.0000196
    3   0.0000156   0.0000261   0.0000230   0.0000129   0.0000140   0.0000129
           13          14          15          16          17          18
    1  -0.0000202   0.0000118   0.0000112   0.0000096  -0.0000025  -0.0000091
    2   0.0000042  -0.0000021   0.0000083   0.0000132  -0.0000021   0.0000055
    3   0.0000089   0.0000151  -0.0000133  -0.0000027  -0.0000062  -0.0000161
           19          20          21          22
    1  -0.0000141  -0.0000226  -0.0000064  -0.0000173
    2   0.0000086  -0.0000047   0.0000008   0.0000000
    3  -0.0000207  -0.0000229  -0.0000138  -0.0000163
 Max gradient component =       2.841E-05
 RMS gradient           =       1.365E-05
 Gradient time:  CPU 339.06 s  wall 339.07 s
 Geometry Optimization Parameters
   NAtoms,    NIC,     NZ,  NCons,   NDum,   NFix, NCnnct, MaxDiis
       22     163      22       0       0       0       0       0

 Cartesian Hessian Update
 Hessian updated using BFGS update


** GEOMETRY OPTIMIZATION IN DELOCALIZED INTERNAL COORDINATES **
   Searching for a Minimum

   Optimization Cycle:  15

                       Coordinates (Angstroms)
     ATOM                X               Y               Z
      1  C         0.0104838045    0.0114918706    0.0388492317
      2  C        -0.0393219453    0.4854303260    1.3537981187
      3  Cl        1.4243845303    1.0578561757    2.1069095484
      4  C        -1.2499357278    0.4970547042    2.0591896551
      5  Cl       -1.3037163950    1.0875279562    3.6911208254
      6  C        -2.4236438146    0.0289266631    1.4453233501
      7  Cl       -3.9284297309    0.0344024450    2.3095240138
      8  C        -2.3637790511   -0.4419705543    0.1292662076
      9  Cl       -3.7883953071   -1.0321465044   -0.6856791334
     10  C        -1.1586253484   -0.4476700119   -0.5600513987
     11  H        -1.1328452382   -0.8164486902   -1.5769449462
     12  C         1.2870654296   -0.0200406396   -0.7362221977
     13  C         2.1097001084   -1.1559879886   -0.7016903246
     14  Cl        1.6455885587   -2.5170978029    0.2819662968
     15  C         3.2936845116   -1.1929520105   -1.4453386272
     16  Cl        4.3403872493   -2.5866362427   -1.4288015110
     17  C         3.6594701838   -0.1025907191   -2.2237428428
     18  H         4.5749508763   -0.1336369825   -2.7979474347
     19  C         2.8537532327    1.0278314876   -2.2682400542
     20  Cl        3.3631569258    2.3664599076   -3.2618735991
     21  C         1.6675410993    1.0732458794   -1.5284652357
     22  Cl        0.6537225955    2.4891323167   -1.5766979515
   Point Group: c1    Number of degrees of freedom:    60


   Energy is  -4140.360324735

 Hessian updated using BFGS update

 60 Hessian modes will be used to form the next step
  Hessian Eigenvalues:
     0.001638    0.017788    0.017954    0.020838    0.021034    0.021696
     0.023092    0.023682    0.023807    0.023946    0.024015    0.024092
     0.024110    0.024116    0.024148    0.024205    0.024234    0.024604
     0.028692    0.082844    0.159999    0.160251    0.206699    0.234858
     0.235130    0.236869    0.249426    0.249948    0.249980    0.249999
     0.250000    0.250032    0.250273    0.251079    0.256010    0.289047
     0.289733    0.300423    0.300739    0.301019    0.301049    0.301073
     0.301980    0.316951    0.328851    0.355237    0.356674    0.373644
     0.416037    0.426800    0.433350    0.455235    0.462272    0.467896
     0.472752    0.476470    0.477947    0.483294    0.504480    0.568367

 Minimum search - taking simple RFO step
 Searching for Lamda that Minimizes Along All modes
 Value Taken    Lamda =   0.00000000
 Step Taken.  Stepsize is  0.002635

                             Maximum     Tolerance    Cnvgd?
         Gradient           0.000021      0.000300     YES
         Displacement       0.001835      0.001200      NO
         Energy change     -0.000000      0.000001     YES

 Final energy is   -4140.3603247345491     


 ******************************
 **  OPTIMIZATION CONVERGED  **
 ******************************

                       Coordinates (Angstroms)
     ATOM                X               Y               Z
      1  C         0.0104838045    0.0114918706    0.0388492317
      2  C        -0.0393219453    0.4854303260    1.3537981187
      3  Cl        1.4243845303    1.0578561757    2.1069095484
      4  C        -1.2499357278    0.4970547042    2.0591896551
      5  Cl       -1.3037163950    1.0875279562    3.6911208254
      6  C        -2.4236438146    0.0289266631    1.4453233501
      7  Cl       -3.9284297309    0.0344024450    2.3095240138
      8  C        -2.3637790511   -0.4419705543    0.1292662076
      9  Cl       -3.7883953071   -1.0321465044   -0.6856791334
     10  C        -1.1586253484   -0.4476700119   -0.5600513987
     11  H        -1.1328452382   -0.8164486902   -1.5769449462
     12  C         1.2870654296   -0.0200406396   -0.7362221977
     13  C         2.1097001084   -1.1559879886   -0.7016903246
     14  Cl        1.6455885587   -2.5170978029    0.2819662968
     15  C         3.2936845116   -1.1929520105   -1.4453386272
     16  Cl        4.3403872493   -2.5866362427   -1.4288015110
     17  C         3.6594701838   -0.1025907191   -2.2237428428
     18  H         4.5749508763   -0.1336369825   -2.7979474347
     19  C         2.8537532327    1.0278314876   -2.2682400542
     20  Cl        3.3631569258    2.3664599076   -3.2618735991
     21  C         1.6675410993    1.0732458794   -1.5284652357
     22  Cl        0.6537225955    2.4891323167   -1.5766979515

Z-matrix Print:
$molecule
0 1
Cl
C  1 1.742781
C  2 1.398638 1 119.187320
C  3 1.391520 2 119.113069 1 179.873264 0
H  4 1.082005 3 119.797713 2 179.981230 0
C  4 1.388376 3 120.947338 2 -0.090712 0
C  6 1.399048 4 120.368872 3 0.031176 0
C  2 1.401177 1 120.356052 3 179.833058 0
C  3 1.493784 2 121.695365 1 0.155744 0
C  9 1.402742 3 120.556702 2 -90.737701 0
C  10 1.398724 9 120.227218 3 -178.972777 0
C  11 1.388890 10 120.096570 9 0.141802 0
H  12 1.081101 11 119.841424 10 179.939373 0
C  12 1.388740 11 120.277614 10 -0.034211 0
C  14 1.398642 12 120.015817 11 -0.006128 0
Cl 7 1.735296 6 120.440229 4 -179.896707 0
Cl 8 1.736304 2 120.182020 1 0.191627 0
Cl 10 1.742093 9 119.422148 3 1.300234 0
Cl 15 1.742297 14 120.333379 12 -179.788977 0
Cl 14 1.743048 12 118.354469 11 179.884213 0
Cl 11 1.743194 10 121.625544 9 -179.868714 0
Cl 6 1.744126 4 118.400991 3 179.980979 0
$end


 --------------------------------------------------------------

                    Orbital Energies (a.u.)
 --------------------------------------------------------------

 Alpha MOs
 -- Occupied --
********-101.5835-101.5834-101.5833-101.5820-101.5816-101.5810-101.5803
-10.2846 -10.2840 -10.2836 -10.2836 -10.2813 -10.2812 -10.2803 -10.2778
-10.2502 -10.2421 -10.2316 -10.2255  -9.4983  -9.4982  -9.4980  -9.4979
 -9.4967  -9.4963  -9.4958  -9.4948  -7.2632  -7.2631  -7.2629  -7.2629
 -7.2617  -7.2613  -7.2607  -7.2598  -7.2531  -7.2529  -7.2528  -7.2526
 -7.2523  -7.2523  -7.2521  -7.2520  -7.2516  -7.2511  -7.2506  -7.2506
 -7.2503  -7.2498  -7.2496  -7.2489  -0.9703  -0.9598  -0.9260  -0.9196
 -0.9057  -0.8913  -0.8827  -0.8706  -0.8557  -0.8447  -0.7996  -0.7625
 -0.7503  -0.7479  -0.6811  -0.6446  -0.6298  -0.6233  -0.5554  -0.5541
 -0.5502  -0.5347  -0.5044  -0.4884  -0.4759  -0.4752  -0.4728  -0.4648
 -0.4639  -0.4472  -0.4322  -0.4276  -0.4226  -0.4147  -0.4037  -0.3833
 -0.3818  -0.3672  -0.3621  -0.3588  -0.3569  -0.3533  -0.3517  -0.3422
 -0.3384  -0.3377  -0.3346  -0.3283  -0.3202  -0.2882  -0.2795  -0.2713
 -0.2697
 -- Virtual --
 -0.0689  -0.0668  -0.0635  -0.0569  -0.0544  -0.0422  -0.0126  -0.0124
 -0.0042   0.0012   0.0106   0.0163   0.0182   0.0231   0.0234   0.0270
  0.0310   0.0427   0.0479   0.0553   0.0557   0.0568   0.0579   0.0646
  0.0702   0.0749   0.0778   0.0782   0.0827   0.0834   0.0882   0.0940
  0.0942   0.1005   0.1024   0.1030   0.1042   0.1073   0.1115   0.1148
  0.1208   0.1216   0.1238   0.1270   0.1288   0.1326   0.1372   0.1378
  0.1404   0.1408   0.1433   0.1471   0.1586   0.1591   0.1651   0.1717
  0.1743   0.1797   0.1809   0.1826   0.1881   0.1883   0.1896   0.1970
  0.2009   0.2038   0.2077   0.2099   0.2162   0.2204   0.2209   0.2258
  0.2306   0.2350   0.2366   0.2436   0.2476   0.2485   0.2534   0.2559
  0.2586   0.2606   0.2649   0.2708   0.2734   0.2793   0.2822   0.2837
  0.2876   0.2899   0.2902   0.2942   0.2983   0.2987   0.3033   0.3157
  0.3250   0.3306   0.3417   0.3534   0.3888   0.4017   0.4173   0.4232
  0.4252   0.4307   0.4345   0.4419   0.4432   0.4497   0.4528   0.4540
  0.4555   0.4603   0.4643   0.4650   0.4781   0.4800   0.4815   0.4840
  0.4936   0.4996   0.5028   0.5060   0.5092   0.5166   0.5335   0.5366
  0.5657   0.5675   0.5681   0.5744   0.5779   0.5792   0.5910   0.5918
  0.6009   0.6039   0.6096   0.6168   0.6186   0.6235   0.6338   0.6362
  0.6464   0.6509   0.6542   0.6609   0.6645   0.6749   0.6822   0.6909
  0.7044   0.7179   0.7502   0.7635   0.7881   0.7897   0.7908   0.8039
  0.8163   0.8201   0.8257   0.8275   0.8334   0.8341   0.8348   0.8359
  0.8411   0.8427   0.8466   0.8491   0.8526   0.8543   0.8588   0.8592
  0.8653   0.8698   0.8763   0.8813   0.8892   0.8908   0.8923   0.8953
  0.9002   0.9105   0.9215   0.9226   0.9255   0.9380   0.9391   0.9416
  0.9451   0.9534   0.9542   0.9562   0.9584   0.9702   0.9705   0.9726
  0.9743   1.0031   1.0082   1.0152   1.0282   1.0306   1.0507   1.0634
  1.0727   1.0871   1.1200   1.1360   1.1614   1.1691   1.1883   1.1885
  1.2005   1.2193   1.2197   1.2247   1.2569   1.2576   1.2691   1.2705
  1.2711   1.2758   1.2878   1.2880   1.2936   1.3014   1.3026   1.3502
  1.3614   1.3680   1.3735   1.3869   1.4316   1.4354   1.4706   1.4712
  1.4807   1.5519   1.5626   1.5881   1.5982   1.5993   1.6422   1.6504
  1.6573   1.7126   1.7209   1.7409   1.7433   1.7461   1.7620   1.7931
  1.8016   1.8238   1.8331   1.8451   1.8517   1.8672   1.8858   1.9107
  1.9246   1.9466   1.9483   1.9943   2.0335   2.0358   2.0564   2.0823
  2.1026   2.1110   2.1884   2.2001   2.2144   2.2239   2.2276   2.2339
  2.2431   2.2473   2.2601   2.2692   2.2810   2.2920   2.3080   2.3145
  2.3292   2.3309   2.3330   2.3631   2.3878   2.4026   2.4080   2.4162
  2.4246   2.4411   2.4515   2.4713   2.4942   2.4983   2.5179   2.5262
  2.5376   2.5604   2.5851   2.6036   2.6138   2.6273   2.6367   2.6626
  2.6738   2.6830   2.6959   2.7157   2.7368   2.7403   2.7564   2.8102
  2.8155   2.8270   2.8537   2.8878   2.9538   2.9595   3.0513   3.0670
  3.0709   3.0736   3.1115   3.1147   3.1206   3.1456   3.1706   3.2201
  3.2457   3.2466   3.2874   3.3568   3.3827   3.5006   3.5076   3.6046
  3.6673   3.7408   3.7855   3.8886   3.9028   3.9998   4.0356   4.2979
  4.7969   4.8040   9.7458   9.7644   9.7756   9.7873   9.8069   9.8081
  9.8359   9.8542  23.2991  23.4433  23.7811  23.7966  23.8490  23.8636
 23.9246  23.9247  23.9446  24.0166  24.0674  24.1199  25.7661  25.7842
 25.8014  25.8020  25.8495  25.8929  25.9488  25.9825  26.0814  26.1008
 26.1257  26.1615  26.1723  26.2113  26.2822  26.3558  26.4850  26.5296
 26.6030  26.6462  26.7584  26.7643  26.9422  27.0932 215.7364 215.7584
215.7696 215.7831 215.8058 215.8083 215.8463 215.8629
 --------------------------------------------------------------

          Ground-State Mulliken Net Atomic Charges

     Atom                 Charge (a.u.)
  ----------------------------------------
      1 C                    -0.626156
      2 C                    -0.769729
      3 Cl                    0.527911
      4 C                     0.297436
      5 Cl                    0.635820
      6 C                    -0.252328
      7 Cl                    0.626397
      8 C                    -0.578189
      9 Cl                    0.627023
     10 C                    -0.749135
     11 H                     0.236207
     12 C                    -0.625138
     13 C                    -1.203276
     14 Cl                    0.550734
     15 C                     0.612075
     16 Cl                    0.541033
     17 C                    -0.611586
     18 H                     0.240810
     19 C                     0.569138
     20 Cl                    0.541818
     21 C                    -1.141846
     22 Cl                    0.550980
  ----------------------------------------
  Sum of atomic charges =     0.000000

 -----------------------------------------------------------------
                    Cartesian Multipole Moments
 -----------------------------------------------------------------
    Charge (ESU x 10^10)
                 0.0000
    Dipole Moment (Debye)
         X       0.9190      Y      -0.3120      Z      -1.3476
       Tot       1.6607
    Quadrupole Moments (Debye-Ang)
        XX    -166.9390     XY       0.1530     YY    -171.8821
        XZ      -2.4033     YZ       1.1873     ZZ    -167.8887
    Octopole Moments (Debye-Ang^2)
       XXX    -194.0557    XXY      -7.2730    XYY     -80.8622
       YYY     -26.9110    XXZ      -8.1962    XYZ       0.7703
       YYZ      13.2156    XZZ     -67.6901    YZZ     -11.6429
       ZZZ      27.7332
    Hexadecapole Moments (Debye-Ang^3)
      XXXX   -6990.9734   XXXY      96.7563   XXYY   -1619.2054
      XYYY      75.5811   YYYY   -2474.9199   XXXZ    1399.2833
      XXYZ      29.2663   XYYZ     512.3186   YYYZ      17.6501
      XXZZ   -1778.4855   XYZZ      36.3188   YYZZ   -1075.0135
      XZZZ    1471.3987   YZZZ      70.0408   ZZZZ   -3935.5555
 -----------------------------------------------------------------
Archival summary:
1\1\november\OPT\ProcedureUnspecified\BasisUnspecified\l8122\taweetha\ThuJan911:50:562020ThuJan911:50:562020\0\\#,OPT,ProcedureUnspecified,BasisUnspecified,\\0,1\Cl\C,1,1.74278\C,2,1.39864,1,119.187\C,3,1.39152,2,119.113,1,179.873,0\H,4,1.082,3,119.798,2,179.981,0\C,4,1.38838,3,120.947,2,-0.0907116,0\C,6,1.39905,4,120.369,3,0.0311761,0\C,2,1.40118,1,120.356,3,179.833,0\C,3,1.49378,2,121.695,1,0.155744,0\C,9,1.40274,3,120.557,2,-90.7377,0\C,10,1.39872,9,120.227,3,-178.973,0\C,11,1.38889,10,120.097,9,0.141802,0\H,12,1.0811,11,119.841,10,179.939,0\C,12,1.38874,11,120.278,10,-0.0342111,0\C,14,1.39864,12,120.016,11,-0.00612819,0\Cl,7,1.7353,6,120.44,4,-179.897,0\Cl,8,1.7363,2,120.182,1,0.191627,0\Cl,10,1.74209,9,119.422,3,1.30023,0\Cl,15,1.7423,14,120.333,12,-179.789,0\Cl,14,1.74305,12,118.354,11,179.884,0\Cl,11,1.74319,10,121.626,9,-179.869,0\Cl,6,1.74413,4,118.401,3,179.981,0\\\@

 Total job time:  20135.47s(wall), 20134.48s(cpu) 
 Thu Jan  9 11:50:56 2020

        *************************************************************
        *                                                           *
        *  Thank you very much for using Q-Chem.  Have a nice day.  *
        *                                                           *
        *************************************************************


 
User input: 2 of 2 
 
                  Welcome to Q-Chem
     A Quantum Leap Into The Future Of Chemistry


 Q-Chem 5.2 (devel), Q-Chem, Inc., Pleasanton, CA (2019)

 Yihan Shao,  Zhengting Gan,  E. Epifanovsky,  A. T. B. Gilbert,  M. Wormit,  
 J. Kussmann,  A. W. Lange,  A. Behn,  Jia Deng,  Xintian Feng,  D. Ghosh,  
 M. Goldey,  P. R. Horn,  L. D. Jacobson,  I. Kaliman,  T. Kus,  A. Landau,  
 Jie Liu,  E. I. Proynov,  R. M. Richard,  R. P. Steele,  E. J. Sundstrom,  
 H. L. Woodcock III,  P. M. Zimmerman,  D. Zuev,  B. Albrecht,  E. Alguire,  
 S. A. Baeppler,  D. Barton,  Z. Benda,  Y. A. Bernard,  E. J. Berquist,  
 K. B. Bravaya,  H. Burton,  D. Casanova,  Chun-Min Chang,  Yunqing Chen,  
 A. Chien,  K. D. Closser,  M. P. Coons,  S. Coriani,  S. Dasgupta,  
 A. L. Dempwolff,  M. Diedenhofen,  Hainam Do,  R. G. Edgar,  Po-Tung Fang,  
 S. Faraji,  S. Fatehi,  Qingguo Feng,  K. D. Fenk,  J. Fosso-Tande,  
 J. Gayvert,  Qinghui Ge,  A. Ghysels,  G. Gidofalvi,  J. Gomes,  
 J. Gonthier,  A. Gunina,  D. Hait,  M. W. D. Hanson-Heine,  
 P. H. P. Harbach,  A. W. Hauser,  M. F. Herbst,  J. E. Herr,  
 E. G. Hohenstein,  Z. C. Holden,  Kerwin Hui,  B. C. Huynh,  T.-C. Jagau,  
 Hyunjun Ji,  B. Kaduk,  K. Khistyaev,  Jaehoon Kim,  P. Klunzinger,  K. Koh,  
 D. Kosenkov,  L. Koulias,  T. Kowalczyk,  C. M. Krauter,  A. Kunitsa,  
 Ka Un Lao,  A. Laurent,  K. V. Lawler,  Joonho Lee,  D. Lefrancois,  
 S. Lehtola,  D. S. Levine,  Yi-Pei Li,  You-Sheng Lin,  Fenglai Liu,  
 E. Livshits,  A. Luenser,  P. Manohar,  E. Mansoor,  S. F. Manzer,  
 Shan-Ping Mao,  Yuezhi Mao,  N. Mardirossian,  A. V. Marenich,  
 T. Markovich,  L. A. Martinez-Martinez,  S. A. Maurer,  N. J. Mayhall,  
 S. C. McKenzie,  J.-M. Mewes,  P. Morgante,  A. F. Morrison,  
 J. W. Mullinax,  K. Nanda,  T. S. Nguyen-Beck,  R. Olivares-Amaya,  
 J. A. Parkhill,  Zheng Pei,  T. M. Perrine,  F. Plasser,  P. Pokhilko,  
 S. Prager,  A. Prociuk,  E. Ramos,  D. R. Rehn,  F. Rob,  M. Scheurer,  
 M. Schneider,  N. Sergueev,  S. M. Sharada,  S. Sharma,  D. W. Small,  
 T. Stauch,  T. Stein,  Yu-Chuan Su,  A. J. W. Thom,  A. Tkatchenko,  
 T. Tsuchimochi,  N. M. Tubman,  L. Vogt,  M. L. Vidal,  O. Vydrov,  
 M. A. Watson,  J. Wenzel,  M. de Wergifosse,  T. A. Wesolowski,  A. White,  
 J. Witte,  A. Yamada,  Jun Yang,  K. Yao,  S. Yeganeh,  S. R. Yost,  
 Zhi-Qiang You,  A. Zech,  Igor Ying Zhang,  Xing Zhang,  Yan Zhao,  
 Ying Zhu,  B. R. Brooks,  G. K. L. Chan,  C. J. Cramer,  M. S. Gordon,  
 W. J. Hehre,  A. Klamt,  M. W. Schmidt,  C. D. Sherrill,  D. G. Truhlar,  
 A. Aspuru-Guzik,  R. Baer,  A. T. Bell,  N. A. Besley,  Jeng-Da Chai,  
 A. E. DePrince, III,  R. A. DiStasio Jr.,  A. Dreuw,  B. D. Dunietz,  
 T. R. Furlani,  Chao-Ping Hsu,  Yousung Jung,  Jing Kong,  D. S. Lambrecht,  
 WanZhen Liang,  C. Ochsenfeld,  V. A. Rassolov,  L. V. Slipchenko,  
 J. E. Subotnik,  T. Van Voorhis,  J. M. Herbert,  A. I. Krylov,  
 P. M. W. Gill,  M. Head-Gordon

 Contributors to earlier versions of Q-Chem not listed above: 
 R. D. Adamson,  B. Austin,  J. Baker,  G. J. O. Beran,  K. Brandhorst,  
 S. T. Brown,  E. F. C. Byrd,  A. K. Chakraborty,  C.-L. Cheng,  
 Siu Hung Chien,  D. M. Chipman,  D. L. Crittenden,  H. Dachsel,  
 R. J. Doerksen,  A. D. Dutoi,  L. Fusti-Molnar,  W. A. Goddard III,  
 A. Golubeva-Zadorozhnaya,  S. R. Gwaltney,  G. Hawkins,  A. Heyden,  
 S. Hirata,  G. Kedziora,  F. J. Keil,  C. Kelley,  Jihan Kim,  R. A. King,  
 R. Z. Khaliullin,  P. P. Korambath,  W. Kurlancheek,  A. M. Lee,  M. S. Lee,  
 S. V. Levchenko,  Ching Yeh Lin,  D. Liotard,  R. C. Lochan,  I. Lotan,  
 P. E. Maslen,  N. Nair,  D. P. O'Neill,  D. Neuhauser,  E. Neuscamman,  
 C. M. Oana,  R. Olson,  B. Peters,  R. Peverati,  P. A. Pieniazek,  
 Y. M. Rhee,  J. Ritchie,  M. A. Rohrdanz,  E. Rosta,  N. J. Russ,  
 H. F. Schaefer III,  N. E. Schultz,  N. Shenvi,  A. C. Simmonett,  A. Sodt,  
 D. Stuck,  K. S. Thanthiriwatte,  V. Vanovschi,  Tao Wang,  A. Warshel,  
 C. F. Williams,  Q. Wu,  X. Xu,  W. Zhang

 Please cite Q-Chem as follows:
 Y. Shao et al., Mol. Phys. 113, 184-215 (2015)
 DOI: 10.1080/00268976.2014.952696

 Q-Chem 5.2.1 for Intel X86 EM64T Linux

 Parts of Q-Chem use Armadillo 8.300.2 (Tropical Shenanigans).
 http://arma.sourceforge.net/

 Q-Chem begins on Thu Jan  9 11:50:56 2020  

Host: 
0

     Scratch files written to /scratch/taweetham/qchem12983//
NAlpha2: 210
NElect   210
Mult     1
The previous job contains 0 fragments, simply inherited here

 Q-Chem warning in module libgen/rem_setup.C, line 2168:

 Setting Thresh to 1e-14


Checking the input file for inconsistencies... 	...done.

--------------------------------------------------------------
User input:
--------------------------------------------------------------

$MOLECULE
READ
$END

$REM
   JOB_TYPE 	FREQUENCY
   BASIS 	6-311++G**
   METHOD	B3LYP
   SCF_GUESS_ALWAYS     TRUE
   S2THRESH     15
   THRESH       15
   MEM_TOTAL    10000
$END

--------------------------------------------------------------
 ----------------------------------------------------------------
             Standard Nuclear Orientation (Angstroms)
    I     Atom           X                Y                Z
 ----------------------------------------------------------------
    1      C      -0.3925898364    -0.0073566054     0.1702285372
    2      C      -1.1344089752    -0.0150182306    -1.0154503875
    3      Cl     -0.2953226471    -0.0233341175    -2.5429155445
    4      C      -2.5350550491    -0.0124803805    -0.9769508944
    5      Cl     -3.4489084937    -0.0226266227    -2.4532704065
    6      C      -3.2024827064    -0.0007183701     0.2591592761
    7      Cl     -4.9366866609     0.0065196008     0.3202958558
    8      C      -2.4515827685     0.0056105415     1.4396014007
    9      Cl     -3.2246007355     0.0168483698     3.0030245589
   10      C      -1.0641364887     0.0019657488     1.3889434334
   11      H      -0.5012572657     0.0076445646     2.3129940522
   12      C       1.1011609180    -0.0026600958     0.1614369552
   13      C       1.8064524359     1.2101296795     0.1626537549
   14      Cl      0.9232927574     2.7118210572     0.1391634457
   15      C       3.2050182138     1.2133308779     0.1768566075
   16      Cl      4.1157321309     2.6995357705     0.1801755044
   17      C       3.9023618981     0.0124527307     0.1911215379
   18      H       4.9833923757     0.0174736798     0.2024166218
   19      C       3.2168099243    -1.1954514563     0.1914941102
   20      Cl      4.1442125875    -2.6713716604     0.2090907572
   21      C       1.8182070379    -1.2081682989     0.1782004057
   22      Cl      0.9516538419    -2.7194474030     0.1750723529
 ----------------------------------------------------------------
 Molecular Point Group                 C1    NOp =  1
 Largest Abelian Subgroup              C1    NOp =  1
 Nuclear Repulsion Energy =        2705.13830680 hartrees
 There are      105 alpha and      105 beta electrons
 Requested basis set is 6-311++G(d,p)
 There are 186 shells and 518 basis functions

 Total QAlloc Memory Limit  10000 MB
 Mega-Array Size       188 MB
 MEM_STATIC part       192 MB
 A cutoff of  1.0D-15 yielded  12374 shell pairs
 There are    107840 function pairs (    115939 Cartesian)
 Smallest overlap matrix eigenvalue = 1.30E-07
 Linear dependence detected in AO basis
 Number of orthogonalized atomic orbitals = 511
 Maximum deviation from orthogonality = 3.585E-10
 Guess from superposition of atomic densities
 Warning:  Energy on first SCF cycle will be non-variational
 SAD guess density has 210.000000 electrons

 -----------------------------------------------------------------------
  General SCF calculation program by
  Eric Jon Sundstrom, Paul Horn, Yuezhi Mao, Dmitri Zuev, Alec White,
  David Stuck, Shaama M.S., Shane Yost, Joonho Lee, David Small,
  Daniel Levine, Susi Lehtola, Hugh Burton, Evgeny Epifanovsky,
  Bang C. Huynh
 -----------------------------------------------------------------------
 Exchange:     0.2000 Hartree-Fock + 0.0800 Slater + 0.7200 B88
 Correlation:  0.1900 VWN1RPA + 0.8100 LYP
 Using SG-1 standard quadrature grid
 A restricted SCF calculation will be
 performed using DIIS
 SCF converges when DIIS error is below 1.0e-08
 ---------------------------------------
  Cycle       Energy         DIIS error
 ---------------------------------------
    1   -4145.0633791382      2.66e-02  
    2   -4140.2638558245      1.73e-03  
    3   -4140.1885578009      2.19e-03  
    4   -4140.3459696907      6.30e-04  
    5   -4140.3583158492      2.54e-04  
    6   -4140.3601927341      9.82e-05  
    7   -4140.3604949174      2.82e-05  
    8   -4140.3605180815      9.58e-06  
    9   -4140.3605207398      3.57e-06  
   10   -4140.3605211636      6.69e-07  
   11   -4140.3605211771      2.11e-07  
   12   -4140.3605211785      8.39e-08  
   13   -4140.3605211790      3.23e-08  
   14   -4140.3605211790      1.08e-08  
   15   -4140.3605211787      3.33e-09  Convergence criterion met
 ---------------------------------------
 SCF time:   CPU 1004.06s  wall 1004.00s 
 SCF   energy in the final basis set =    -4140.3605211787
 Total energy in the final basis set =    -4140.3605211787

 --------------------------------------------------------------

                    Orbital Energies (a.u.)
 --------------------------------------------------------------

 Alpha MOs
 -- Occupied --
********-101.5836-101.5834-101.5834-101.5820-101.5817-101.5811-101.5802
-10.2846 -10.2839 -10.2836 -10.2836 -10.2813 -10.2813 -10.2803 -10.2778
-10.2502 -10.2420 -10.2316 -10.2255  -9.4984  -9.4983  -9.4980  -9.4979
 -9.4966  -9.4963  -9.4958  -9.4948  -7.2632  -7.2632  -7.2629  -7.2628
 -7.2615  -7.2614  -7.2607  -7.2597  -7.2533  -7.2532  -7.2528  -7.2528
 -7.2524  -7.2523  -7.2520  -7.2520  -7.2515  -7.2512  -7.2507  -7.2507
 -7.2502  -7.2499  -7.2496  -7.2489  -0.9703  -0.9598  -0.9260  -0.9196
 -0.9057  -0.8913  -0.8827  -0.8706  -0.8557  -0.8448  -0.7996  -0.7625
 -0.7503  -0.7479  -0.6811  -0.6446  -0.6298  -0.6233  -0.5554  -0.5541
 -0.5502  -0.5348  -0.5044  -0.4884  -0.4759  -0.4752  -0.4728  -0.4648
 -0.4639  -0.4472  -0.4322  -0.4276  -0.4226  -0.4147  -0.4037  -0.3833
 -0.3818  -0.3672  -0.3622  -0.3588  -0.3569  -0.3533  -0.3518  -0.3422
 -0.3384  -0.3377  -0.3346  -0.3283  -0.3202  -0.2882  -0.2795  -0.2712
 -0.2697
 -- Virtual --
 -0.0689  -0.0668  -0.0634  -0.0569  -0.0544  -0.0423  -0.0124  -0.0123
 -0.0041   0.0012   0.0107   0.0163   0.0183   0.0232   0.0234   0.0270
  0.0313   0.0428   0.0481   0.0553   0.0557   0.0566   0.0580   0.0647
  0.0702   0.0749   0.0778   0.0782   0.0828   0.0835   0.0883   0.0940
  0.0941   0.1005   0.1024   0.1031   0.1040   0.1073   0.1115   0.1149
  0.1207   0.1217   0.1238   0.1271   0.1290   0.1326   0.1373   0.1378
  0.1404   0.1409   0.1435   0.1482   0.1586   0.1593   0.1653   0.1716
  0.1746   0.1798   0.1811   0.1830   0.1881   0.1883   0.1897   0.1966
  0.2007   0.2042   0.2075   0.2097   0.2162   0.2204   0.2207   0.2260
  0.2305   0.2351   0.2366   0.2435   0.2479   0.2485   0.2534   0.2559
  0.2586   0.2607   0.2652   0.2713   0.2736   0.2797   0.2821   0.2835
  0.2876   0.2901   0.2904   0.2942   0.2986   0.2989   0.3031   0.3157
  0.3251   0.3307   0.3428   0.3533   0.3889   0.4017   0.4174   0.4232
  0.4254   0.4306   0.4344   0.4418   0.4433   0.4496   0.4528   0.4543
  0.4557   0.4605   0.4645   0.4650   0.4780   0.4799   0.4815   0.4842
  0.4937   0.4997   0.5029   0.5058   0.5092   0.5168   0.5333   0.5368
  0.5657   0.5676   0.5684   0.5745   0.5781   0.5795   0.5913   0.5917
  0.6012   0.6038   0.6097   0.6166   0.6186   0.6236   0.6339   0.6362
  0.6464   0.6508   0.6542   0.6610   0.6646   0.6754   0.6823   0.6909
  0.7044   0.7179   0.7502   0.7636   0.7882   0.7898   0.7908   0.8039
  0.8163   0.8201   0.8258   0.8276   0.8336   0.8343   0.8351   0.8360
  0.8411   0.8425   0.8468   0.8491   0.8526   0.8544   0.8588   0.8594
  0.8653   0.8698   0.8764   0.8813   0.8893   0.8909   0.8923   0.8954
  0.9004   0.9105   0.9216   0.9227   0.9256   0.9381   0.9391   0.9416
  0.9451   0.9535   0.9541   0.9561   0.9585   0.9702   0.9705   0.9726
  0.9743   1.0031   1.0081   1.0151   1.0282   1.0307   1.0508   1.0635
  1.0726   1.0872   1.1200   1.1361   1.1614   1.1692   1.1883   1.1886
  1.2005   1.2193   1.2196   1.2247   1.2568   1.2577   1.2689   1.2704
  1.2710   1.2758   1.2878   1.2880   1.2936   1.3012   1.3024   1.3503
  1.3614   1.3679   1.3734   1.3869   1.4316   1.4355   1.4706   1.4712
  1.4807   1.5518   1.5627   1.5881   1.5982   1.5994   1.6422   1.6505
  1.6572   1.7126   1.7209   1.7409   1.7433   1.7461   1.7619   1.7931
  1.8016   1.8238   1.8331   1.8451   1.8517   1.8672   1.8858   1.9107
  1.9247   1.9467   1.9483   1.9942   2.0335   2.0358   2.0564   2.0823
  2.1026   2.1110   2.1884   2.2001   2.2144   2.2239   2.2276   2.2339
  2.2431   2.2472   2.2600   2.2692   2.2811   2.2920   2.3079   2.3145
  2.3292   2.3310   2.3329   2.3632   2.3878   2.4027   2.4079   2.4161
  2.4248   2.4411   2.4516   2.4713   2.4942   2.4982   2.5180   2.5263
  2.5376   2.5604   2.5851   2.6037   2.6138   2.6273   2.6367   2.6626
  2.6739   2.6830   2.6960   2.7157   2.7368   2.7402   2.7564   2.8101
  2.8155   2.8270   2.8536   2.8879   2.9538   2.9594   3.0512   3.0670
  3.0709   3.0736   3.1114   3.1146   3.1206   3.1456   3.1706   3.2200
  3.2457   3.2466   3.2874   3.3567   3.3827   3.5005   3.5075   3.6046
  3.6673   3.7408   3.7854   3.8886   3.9028   3.9998   4.0356   4.2978
  4.7968   4.8040   9.7458   9.7643   9.7755   9.7873   9.8069   9.8080
  9.8358   9.8541  23.2991  23.4433  23.7811  23.7966  23.8490  23.8636
 23.9246  23.9247  23.9446  24.0166  24.0673  24.1199  25.7662  25.7838
 25.8008  25.8017  25.8493  25.8927  25.9483  25.9821  26.0815  26.1007
 26.1257  26.1616  26.1724  26.2115  26.2822  26.3557  26.4851  26.5295
 26.6028  26.6460  26.7584  26.7643  26.9421  27.0933 215.7364 215.7584
215.7695 215.7831 215.8058 215.8082 215.8463 215.8629
 --------------------------------------------------------------

          Ground-State Mulliken Net Atomic Charges

     Atom                 Charge (a.u.)
  ----------------------------------------
      1 C                    -0.627850
      2 C                    -0.756690
      3 Cl                    0.521938
      4 C                     0.299535
      5 Cl                    0.636254
      6 C                    -0.260540
      7 Cl                    0.627268
      8 C                    -0.576451
      9 Cl                    0.627542
     10 C                    -0.752406
     11 H                     0.236671
     12 C                    -0.613232
     13 C                    -1.199123
     14 Cl                    0.549586
     15 C                     0.601288
     16 Cl                    0.540277
     17 C                    -0.607491
     18 H                     0.240820
     19 C                     0.557839
     20 Cl                    0.541454
     21 C                    -1.136288
     22 Cl                    0.549596
  ----------------------------------------
  Sum of atomic charges =     0.000000

 -----------------------------------------------------------------
                    Cartesian Multipole Moments
 -----------------------------------------------------------------
    Charge (ESU x 10^10)
                 0.0000
    Dipole Moment (Debye)
         X       1.4967      Y       0.0073      Z       0.7238
       Tot       1.6625
    Quadrupole Moments (Debye-Ang)
        XX    -166.1651     XY       0.0454     YY    -172.3523
        XZ       0.7992     YZ       0.0125     ZZ    -169.0208
    Octopole Moments (Debye-Ang^2)
       XXX      27.8034    XXY       0.2974    XYY     -10.9128
       YYY      -0.0827    XXZ      -6.9360    XYZ       0.0536
       YYZ      -3.8031    XZZ      -5.0992    YZZ       0.0060
       ZZZ      -7.2497
    Hexadecapole Moments (Debye-Ang^3)
      XXXX   -8533.1165   XXXY       0.2771   XXYY   -1908.6648
      XYYY      -0.3453   YYYY   -2512.1965   XXXZ      20.0844
      XXYZ       0.2542   XYYZ      -1.0197   YYYZ      -0.8010
      XXZZ   -1811.1406   XYZZ      -0.1047   YYZZ    -793.6354
      XZZZ      -4.7116   YZZZ       0.7783   ZZZZ   -1988.7863
 -----------------------------------------------------------------
 Calculating MO derivatives via CPSCF
    1     0    69    0.0168907  
    2     0    69    0.0052312  
    3     0    69    0.0006245  
    4     1    68    0.0000545  
    5    63     6    0.0000040  
    6    69     0    0.0000002  Converged
 Time for AOints: 1661.7 s (CPU) 1661.8 s (wall)
 ------------------------------------------------------------------------------
                     AOints        : Timing summary (seconds)
 ------------------------------------------------------------------------------
     job step          cpu (% of tot)      sys (% of tot)     wall (% of tot)
 ------------------------------------------------------------------------------
  AOints            0.1662E+04 (10.2)   0.1300E-04 ( 3.2)   0.1662E+04 (10.2)
 ------------------------------------------------------------------------------
   Grand Totals     0.1636E+05          0.4050E-03          0.1636E+05
 ------------------------------------------------------------------------------
 Polarizability Matrix (a.u.)
            1           2           3
    1-310.8703945   0.2592119   6.2832529
    2   0.2592119-220.4848364  -0.0075977
    3   6.2832529  -0.0075977-204.4871904
 Calculating analytic Hessian of the SCF energy

 Direct stationary perturbation theory relativistic correction:

 rels  =       6.314402848683
 relv  =     -24.581606583833
 rel2e =       6.932167544889
 E_rel =     -11.335036190260

 Hessian of the SCF Energy
            1           2           3           4           5           6
    1   0.6367508   0.0005690  -0.0085554  -0.1697849  -0.0007852  -0.1205445
    2   0.0005690   0.1733897   0.0032743  -0.0004102  -0.0587078  -0.0012073
    3  -0.0085554   0.0032743   0.6367242  -0.0577505  -0.0012391  -0.2349498
    4  -0.1697849  -0.0004102  -0.0577505   0.5884217  -0.0000386   0.0450917
    5  -0.0007852  -0.0587078  -0.0012391  -0.0000386   0.1155205   0.0027639
    6  -0.1205445  -0.0012073  -0.2349498   0.0450917   0.0027639   0.5338198
    7   0.0051667  -0.0000333  -0.0011866  -0.0676437   0.0003180   0.0502958
    8   0.0001210   0.0039764  -0.0002258   0.0002620  -0.0230084  -0.0005757
    9   0.0204762  -0.0002483  -0.0405246   0.0531727  -0.0006153  -0.1351545
   10  -0.0277813  -0.0004851  -0.0764098  -0.2936040   0.0005299   0.0367934
   11  -0.0001001   0.0046457   0.0003396   0.0002749  -0.0548428  -0.0003401
   12  -0.0221821   0.0001905   0.0338491  -0.0258598  -0.0001617  -0.0960641
   13  -0.0031506   0.0000194   0.0046010  -0.0217123  -0.0002138  -0.0333415
   14   0.0000064   0.0037184  -0.0000201  -0.0000618   0.0032383  -0.0000745
   15   0.0003529  -0.0000207   0.0031790  -0.0125539  -0.0001165  -0.0169310
   16   0.0011500  -0.0000130  -0.0040008  -0.0223185   0.0002308   0.0249773
   17  -0.0000253   0.0000194  -0.0004941   0.0006441   0.0032118   0.0001279
   18  -0.0025702  -0.0004976  -0.0689270   0.0817885  -0.0000440   0.0298895
   19  -0.0018420   0.0000370   0.0007450   0.0037674   0.0000231   0.0018568
   20  -0.0000005  -0.0009887   0.0000053  -0.0000274   0.0039860  -0.0000679
   21   0.0002395   0.0000115   0.0004355  -0.0011195  -0.0000559  -0.0032920
   22  -0.0250194   0.0006595   0.0834634  -0.0568959  -0.0000966  -0.0316584
   23   0.0002479   0.0054000   0.0000511  -0.0001242  -0.0015671  -0.0000633
   24   0.0280030   0.0001831   0.0281384  -0.0293148  -0.0000478  -0.0165086
   25  -0.0028821  -0.0000250  -0.0040312   0.0012481   0.0000092   0.0007964
   26   0.0000192   0.0043631   0.0000033   0.0000085  -0.0006782   0.0000075
   27   0.0000292   0.0000025   0.0034757  -0.0002911  -0.0000122  -0.0001825
   28  -0.1636114   0.0003758   0.0499308   0.0632756   0.0000809   0.0251215
   29   0.0009655  -0.0574786  -0.0016294  -0.0003532   0.0077644  -0.0005465
   30   0.1182730  -0.0016768  -0.2801958  -0.0295504  -0.0003925  -0.0607157
   31   0.0106923   0.0000980   0.0143866  -0.0007935   0.0000247   0.0022955
   32  -0.0001018   0.0036950  -0.0002427   0.0000559   0.0058505  -0.0000318
   33  -0.0142277  -0.0001293  -0.0179876   0.0028682  -0.0000529  -0.0018477
   34  -0.2146281  -0.0004524   0.0006782  -0.0213559  -0.0000889  -0.0092768
   35  -0.0005780  -0.0755330   0.0000806  -0.0001967   0.0030347  -0.0000366
   36  -0.0010449  -0.0000038  -0.0765220  -0.0260095  -0.0000202   0.0046384
   37  -0.0212257  -0.0271139  -0.0005311  -0.0010781  -0.0002371   0.0029858
   38  -0.0117659   0.0036518   0.0005618   0.0030810  -0.0009830  -0.0003415
   39   0.0010393  -0.0005831   0.0039815  -0.0002562   0.0014818  -0.0009883
   40  -0.0023693  -0.0035389  -0.0000076   0.0004397  -0.0015331   0.0000935
   41   0.0023702  -0.0025395  -0.0002824  -0.0010901  -0.0009470   0.0006503
   42  -0.0002436   0.0003936  -0.0022284  -0.0007530  -0.0007568  -0.0003127
   43   0.0006593  -0.0014604  -0.0001240  -0.0003120   0.0001667  -0.0000201
   44  -0.0021954  -0.0035804  -0.0003276   0.0000122  -0.0001415   0.0003791
   45   0.0002015   0.0001354   0.0053411   0.0007858  -0.0000862  -0.0001960
   46   0.0001386  -0.0013525  -0.0001395  -0.0002595  -0.0000516   0.0005416
   47   0.0006298  -0.0005323  -0.0000946  -0.0002196   0.0000436   0.0004117
   48  -0.0000469  -0.0000009   0.0001275   0.0000658  -0.0000534   0.0000478
   49   0.0007129   0.0000168   0.0002015  -0.0002325  -0.0000029   0.0003717
   50  -0.0000023  -0.0011026   0.0000092   0.0000096   0.0002088  -0.0000002
   51  -0.0000663  -0.0000019  -0.0013069  -0.0002375   0.0000176   0.0001377
   52  -0.0000979  -0.0000012  -0.0000173   0.0000242   0.0000001   0.0000160
   53  -0.0000000   0.0000689   0.0000008   0.0000001   0.0000010   0.0000003
   54   0.0000171   0.0000009   0.0002099   0.0000347  -0.0000006   0.0000226
   55   0.0006439   0.0014841  -0.0001507  -0.0003234  -0.0001592  -0.0000200
   56   0.0022380  -0.0035365   0.0004393  -0.0000136  -0.0001501  -0.0003760
   57   0.0001701  -0.0000193   0.0053458   0.0007940   0.0000459  -0.0001775
   58   0.0001451   0.0013572  -0.0001637  -0.0002640   0.0000554   0.0005493
   59  -0.0006258  -0.0005246   0.0001042   0.0002201   0.0000416  -0.0004081
   60  -0.0000413   0.0000074   0.0001311   0.0000650   0.0000553   0.0000468
   61  -0.0213817   0.0268458  -0.0008745  -0.0010473   0.0002745   0.0029867
   62   0.0114512   0.0039636  -0.0005995  -0.0031181  -0.0009927   0.0003751
   63   0.0009216   0.0005890   0.0039425  -0.0002306  -0.0014573  -0.0009891
   64  -0.0022969   0.0034183  -0.0000580   0.0004411   0.0014924   0.0000842
   65  -0.0024391  -0.0023674   0.0002869   0.0010833  -0.0008831  -0.0006464
   66  -0.0002085  -0.0003967  -0.0022391  -0.0007460   0.0007467  -0.0002970
            7           8           9          10          11          12
    1   0.0051667   0.0001210   0.0204762  -0.0277813  -0.0001001  -0.0221821
    2  -0.0000333   0.0039764  -0.0002483  -0.0004851   0.0046457   0.0001905
    3  -0.0011866  -0.0002258  -0.0405246  -0.0764098   0.0003396   0.0338491
    4  -0.0676437   0.0002620   0.0531727  -0.2936040   0.0002749  -0.0258598
    5   0.0003180  -0.0230084  -0.0006153   0.0005299  -0.0548428  -0.0001617
    6   0.0502958  -0.0005757  -0.1351545   0.0367934  -0.0003401  -0.0960641
    7   0.0941038  -0.0004799  -0.0773528  -0.0191503   0.0001970   0.0328131
    8  -0.0004799   0.0120024   0.0010233   0.0001281   0.0029291  -0.0001665
    9  -0.0773528   0.0010233   0.1944201   0.0106178  -0.0001238  -0.0182273
   10  -0.0191503   0.0001281   0.0106178   0.5816324  -0.0012860  -0.0368333
   11   0.0001970   0.0029291  -0.0001238  -0.0012860   0.1091691   0.0034367
   12   0.0328131  -0.0001665  -0.0182273  -0.0368333   0.0034367   0.5347912
   13  -0.0076435  -0.0000205  -0.0034035  -0.0753873  -0.0003301  -0.0581920
   14   0.0000317  -0.0008365   0.0000185  -0.0003214  -0.0230142  -0.0007154
   15   0.0041048   0.0000241   0.0032703  -0.0580774  -0.0007410  -0.1326883
   16  -0.0022027   0.0000094  -0.0009304  -0.1398357   0.0011274   0.1118034
   17  -0.0000370   0.0037653   0.0000114   0.0006905  -0.0535772  -0.0018975
   18  -0.0041952   0.0000292   0.0018899   0.0492155  -0.0017377  -0.2444318
   19  -0.0012650   0.0000037   0.0007840  -0.0366436   0.0001702   0.0035345
   20   0.0000189   0.0001444  -0.0000062   0.0003358   0.0031399  -0.0000462
   21   0.0012587  -0.0000026  -0.0001872   0.0240005  -0.0001153  -0.0012298
   22   0.0004588  -0.0000274   0.0005738   0.0632981  -0.0003421  -0.0323686
   23   0.0000091  -0.0005688  -0.0000079   0.0001186   0.0038722  -0.0004048
   24   0.0001864  -0.0000107   0.0005418   0.0246370  -0.0004955  -0.0561266
   25  -0.0003417   0.0000028   0.0009233  -0.0021984   0.0000089  -0.0007528
   26   0.0000048  -0.0002894  -0.0000069  -0.0000344   0.0036850  -0.0000081
   27   0.0009764  -0.0000033  -0.0015714  -0.0043296   0.0000090   0.0010732
   28  -0.0007712  -0.0000204  -0.0064490  -0.0497963   0.0003011   0.0292608
   29  -0.0000021   0.0038596  -0.0000312   0.0003340  -0.0004237  -0.0001968
   30  -0.0014383  -0.0000555  -0.0005812   0.0302408  -0.0001772  -0.0174797
   31   0.0000794   0.0000097   0.0012360  -0.0007075   0.0000054   0.0008023
   32  -0.0000019   0.0002179  -0.0000102  -0.0000343  -0.0009447   0.0000209
   33  -0.0001204  -0.0000098  -0.0011526   0.0007311   0.0000085   0.0000710
   34  -0.0019304   0.0000204   0.0025308   0.0002367  -0.0000426  -0.0025961
   35  -0.0000239  -0.0023035   0.0000098   0.0000043   0.0052627  -0.0000446
   36  -0.0027898   0.0000060  -0.0014725  -0.0017010  -0.0000588  -0.0032182
   37   0.0003128  -0.0006391  -0.0011117  -0.0003799   0.0006992   0.0000424
   38  -0.0000126  -0.0001755   0.0005069   0.0000796  -0.0001795   0.0004257
   39  -0.0013397  -0.0006609  -0.0009313   0.0002089   0.0002573  -0.0001821
   40  -0.0001347  -0.0000917   0.0001294   0.0003224   0.0001801   0.0002767
   41   0.0001200   0.0003010  -0.0000235   0.0001575   0.0000310  -0.0001626
   42  -0.0001236  -0.0001547   0.0003069   0.0003511  -0.0000626  -0.0001757
   43   0.0004132   0.0002656   0.0001911  -0.0001806   0.0000516  -0.0002192
   44   0.0002306  -0.0001257  -0.0001483  -0.0001676   0.0001985  -0.0001931
   45   0.0001228   0.0001142   0.0000299   0.0000309  -0.0000990   0.0002111
   46   0.0000591  -0.0000464  -0.0001607   0.0001321   0.0000834   0.0001865
   47  -0.0000063  -0.0000170  -0.0001385   0.0000974   0.0000145   0.0001684
   48  -0.0000020   0.0000001  -0.0000437  -0.0000273  -0.0000215   0.0000107
   49  -0.0001675  -0.0000032  -0.0002624   0.0001482  -0.0000005  -0.0000093
   50   0.0000010   0.0001541  -0.0000004  -0.0000020  -0.0000123  -0.0000000
   51   0.0001212  -0.0000074   0.0000561  -0.0000126   0.0000067  -0.0000698
   52   0.0000082  -0.0000000  -0.0000039   0.0000005   0.0000002   0.0000013
   53   0.0000000   0.0000038  -0.0000003   0.0000000  -0.0000025  -0.0000001
   54  -0.0000021  -0.0000002  -0.0000369   0.0000105   0.0000001   0.0000121
   55   0.0004136  -0.0002579   0.0001958  -0.0001790  -0.0000625  -0.0002258
   56  -0.0002252  -0.0001294   0.0001499   0.0001677   0.0001949   0.0001889
   57   0.0001284  -0.0000978   0.0000193   0.0000164   0.0000856   0.0002001
   58   0.0000593   0.0000456  -0.0001652   0.0001310  -0.0000758   0.0001870
   59   0.0000068  -0.0000145   0.0001373  -0.0000979   0.0000156  -0.0001655
   60  -0.0000046  -0.0000011  -0.0000430  -0.0000241   0.0000248   0.0000128
   61   0.0003082   0.0006379  -0.0011227  -0.0003721  -0.0006923   0.0000568
   62   0.0000077  -0.0001819  -0.0005213  -0.0000667  -0.0001897  -0.0004255
   63  -0.0013334   0.0006406  -0.0009294   0.0002161  -0.0002439  -0.0001577
   64  -0.0001326   0.0000803   0.0001315   0.0003115  -0.0001679   0.0002793
   65  -0.0001236   0.0002966   0.0000252  -0.0001480   0.0000288   0.0001575
   66  -0.0001192   0.0001346   0.0003214   0.0003435   0.0000490  -0.0001791
           13          14          15          16          17          18
    1  -0.0031506   0.0000064   0.0003529   0.0011500  -0.0000253  -0.0025702
    2   0.0000194   0.0037184  -0.0000207  -0.0000130   0.0000194  -0.0004976
    3   0.0046010  -0.0000201   0.0031790  -0.0040008  -0.0004941  -0.0689270
    4  -0.0217123  -0.0000618  -0.0125539  -0.0223185   0.0006441   0.0817885
    5  -0.0002138   0.0032383  -0.0001165   0.0002308   0.0032118  -0.0000440
    6  -0.0333415  -0.0000745  -0.0169310   0.0249773   0.0001279   0.0298895
    7  -0.0076435   0.0000317   0.0041048  -0.0022027  -0.0000370  -0.0041952
    8  -0.0000205  -0.0008365   0.0000241   0.0000094   0.0037653   0.0000292
    9  -0.0034035   0.0000185   0.0032703  -0.0009304   0.0000114   0.0018899
   10  -0.0753873  -0.0003214  -0.0580774  -0.1398357   0.0006905   0.0492155
   11  -0.0003301  -0.0230142  -0.0007410   0.0011274  -0.0535772  -0.0017377
   12  -0.0581920  -0.0007154  -0.1326883   0.1118034  -0.0018975  -0.2444318
   13   0.1073395   0.0004614   0.0834171   0.0004474   0.0000013  -0.0011430
   14   0.0004614   0.0112798   0.0012499  -0.0001692   0.0035239  -0.0003444
   15   0.0834171   0.0012499   0.1910924  -0.0216025  -0.0002974  -0.0393736
   16   0.0004474  -0.0001692  -0.0216025   0.5169589  -0.0012028   0.0104491
   17   0.0000013   0.0035239  -0.0002974  -0.0012028   0.1077036   0.0037829
   18  -0.0011430  -0.0003444  -0.0393736   0.0104491   0.0037829   0.6013202
   19   0.0009228   0.0000074   0.0007199  -0.1669109   0.0005544   0.0041156
   20   0.0000692  -0.0009279  -0.0000457   0.0005679  -0.0220453  -0.0001839
   21   0.0086373  -0.0000784  -0.0057048   0.0043954  -0.0001790  -0.0389192
   22  -0.0005696   0.0000604   0.0052837  -0.1544292  -0.0001719  -0.0601424
   23   0.0000248   0.0037183  -0.0000393  -0.0006245  -0.0552920  -0.0010702
   24   0.0019700  -0.0000183   0.0011860  -0.1234420  -0.0010086  -0.2407583
   25   0.0003601  -0.0000064  -0.0004302   0.0018456  -0.0000282  -0.0044027
   26  -0.0000006   0.0001382  -0.0000126   0.0001221   0.0028884  -0.0002825
   27   0.0001771  -0.0000180  -0.0017943   0.0187996  -0.0002992  -0.0374345
   28  -0.0003224  -0.0000106  -0.0012666  -0.0307228  -0.0004546  -0.0740130
   29  -0.0000078  -0.0009226  -0.0000004  -0.0000749   0.0053930   0.0004072
   30  -0.0012885  -0.0000003  -0.0018796  -0.0211177   0.0002902   0.0365560
   31   0.0001040  -0.0000007   0.0000084  -0.0039946   0.0000307   0.0015466
   32   0.0000000  -0.0000894   0.0000019   0.0000198   0.0051249  -0.0000751
   33  -0.0000324   0.0000010   0.0000529   0.0006302  -0.0000371   0.0007299
   34   0.0001519   0.0000047   0.0006142  -0.0007168   0.0000036  -0.0006116
   35   0.0000016   0.0002109   0.0000006   0.0000044  -0.0011854   0.0000160
   36  -0.0013642  -0.0000010  -0.0005293  -0.0000480  -0.0000047  -0.0015910
   37  -0.0002916   0.0000882  -0.0001991   0.0003448  -0.0002081   0.0000797
   38   0.0005099   0.0000310   0.0003506  -0.0000357   0.0002702  -0.0000666
   39  -0.0000588  -0.0000943   0.0000694   0.0000845  -0.0003942   0.0002588
   40   0.0000532  -0.0000081  -0.0000136  -0.0000610   0.0001907  -0.0001371
   41  -0.0001878  -0.0000583  -0.0001374  -0.0000767   0.0000466  -0.0000463
   42  -0.0000413   0.0000336  -0.0000052  -0.0000205   0.0000993   0.0002747
   43   0.0002044  -0.0000274   0.0001608  -0.0002169  -0.0000048   0.0000233
   44   0.0001785   0.0000128   0.0001749  -0.0003032  -0.0000477   0.0000126
   45   0.0000916  -0.0000221  -0.0000083  -0.0000391   0.0001823   0.0000031
   46  -0.0001522   0.0000062  -0.0001680   0.0002201  -0.0000396   0.0000102
   47  -0.0001616   0.0000067  -0.0001709   0.0002362  -0.0000341   0.0000144
   48   0.0000031   0.0000119   0.0000050   0.0000008  -0.0000024  -0.0000237
   49  -0.0001770  -0.0000001  -0.0001363   0.0001674  -0.0000014   0.0000213
   50  -0.0000006  -0.0000185  -0.0000002  -0.0000047   0.0000134   0.0000010
   51  -0.0000242  -0.0000015   0.0000123   0.0000356  -0.0000176   0.0000333
   52   0.0000106   0.0000000   0.0000065  -0.0000057   0.0000000  -0.0000021
   53  -0.0000000  -0.0000024   0.0000001   0.0000000  -0.0000053  -0.0000000
   54  -0.0000070  -0.0000000  -0.0000113  -0.0000012   0.0000005   0.0000011
   55   0.0002033   0.0000298   0.0001612  -0.0002102   0.0000142   0.0000203
   56  -0.0001747   0.0000128  -0.0001740   0.0003060  -0.0000481  -0.0000091
   57   0.0000980   0.0000260  -0.0000023  -0.0000429  -0.0001449   0.0000015
   58  -0.0001539  -0.0000089  -0.0001697   0.0002226   0.0000355   0.0000098
   59   0.0001605   0.0000073   0.0001698  -0.0002346  -0.0000355  -0.0000137
   60   0.0000015  -0.0000126   0.0000033   0.0000020  -0.0000026  -0.0000235
   61  -0.0002892  -0.0000881  -0.0001990   0.0003292   0.0001987   0.0000695
   62  -0.0005174   0.0000286  -0.0003545   0.0000473   0.0002687   0.0000640
   63  -0.0000570   0.0000907   0.0000632   0.0000889   0.0003729   0.0002574
   64   0.0000529   0.0000062  -0.0000129  -0.0000591  -0.0001897  -0.0001306
   65   0.0001882  -0.0000572   0.0001386   0.0000685   0.0000411   0.0000445
   66  -0.0000435  -0.0000305  -0.0000055  -0.0000221  -0.0000883   0.0002675
           19          20          21          22          23          24
    1  -0.0018420  -0.0000005   0.0002395  -0.0250194   0.0002479   0.0280030
    2   0.0000370  -0.0009887   0.0000115   0.0006595   0.0054000   0.0001831
    3   0.0007450   0.0000053   0.0004355   0.0834634   0.0000511   0.0281384
    4   0.0037674  -0.0000274  -0.0011195  -0.0568959  -0.0001242  -0.0293148
    5   0.0000231   0.0039860  -0.0000559  -0.0000966  -0.0015671  -0.0000478
    6   0.0018568  -0.0000679  -0.0032920  -0.0316584  -0.0000633  -0.0165086
    7  -0.0012650   0.0000189   0.0012587   0.0004588   0.0000091   0.0001864
    8   0.0000037   0.0001444  -0.0000026  -0.0000274  -0.0005688  -0.0000107
    9   0.0007840  -0.0000062  -0.0001872   0.0005738  -0.0000079   0.0005418
   10  -0.0366436   0.0003358   0.0240005   0.0632981   0.0001186   0.0246370
   11   0.0001702   0.0031399  -0.0001153  -0.0003421   0.0038722  -0.0004955
   12   0.0035345  -0.0000462  -0.0012298  -0.0323686  -0.0004048  -0.0561266
   13   0.0009228   0.0000692   0.0086373  -0.0005696   0.0000248   0.0019700
   14   0.0000074  -0.0009279  -0.0000784   0.0000604   0.0037183  -0.0000183
   15   0.0007199  -0.0000457  -0.0057048   0.0052837  -0.0000393   0.0011860
   16  -0.1669109   0.0005679   0.0043954  -0.1544292  -0.0006245  -0.1234420
   17   0.0005544  -0.0220453  -0.0001790  -0.0001719  -0.0552920  -0.0010086
   18   0.0041156  -0.0001839  -0.0389192  -0.0601424  -0.0010702  -0.2407583
   19   0.2394072  -0.0009024  -0.0064560  -0.0399730   0.0001528   0.0003777
   20  -0.0009024   0.0104766   0.0003928  -0.0000039   0.0032654  -0.0000062
   21  -0.0064560   0.0003928   0.0545600  -0.0217003   0.0000738   0.0017043
   22  -0.0399730  -0.0000039  -0.0217003   0.6174103  -0.0010300   0.0423433
   23   0.0001528   0.0032654   0.0000738  -0.0010300   0.1108182   0.0026867
   24   0.0003777  -0.0000062   0.0017043   0.0423433   0.0026867   0.5293480
   25   0.0005982  -0.0000518  -0.0082009  -0.0648744   0.0004924   0.0520834
   26  -0.0000096  -0.0009364   0.0000033   0.0004829  -0.0217761  -0.0007966
   27  -0.0011701  -0.0000176  -0.0040991   0.0479637  -0.0008158  -0.1372269
   28   0.0032358  -0.0000072  -0.0001790  -0.3277530   0.0009138   0.0279901
   29  -0.0000244   0.0039034  -0.0000540   0.0003234  -0.0573521  -0.0004713
   30  -0.0050522  -0.0000255  -0.0037356  -0.0387839  -0.0003410  -0.1105081
   31  -0.0012032   0.0000004  -0.0008767  -0.0131123  -0.0001700  -0.0270083
   32   0.0000039   0.0001727   0.0000016   0.0001216   0.0031244   0.0000765
   33   0.0004998  -0.0000013   0.0003578   0.0036137  -0.0000002   0.0033265
   34   0.0012935  -0.0000027  -0.0000324   0.0014671  -0.0000079   0.0029468
   35  -0.0000092  -0.0001273   0.0000014   0.0000102   0.0063447  -0.0000929
   36   0.0000732   0.0000016   0.0000930   0.0026267  -0.0000725  -0.0029780
   37  -0.0005266   0.0000198   0.0000147  -0.0005079   0.0008935  -0.0001642
   38   0.0003993  -0.0000296   0.0000026   0.0003371  -0.0002745  -0.0000312
   39  -0.0000239   0.0001018   0.0000116  -0.0002133  -0.0002913   0.0000408
   40  -0.0000832  -0.0000117   0.0000082   0.0005772   0.0000471  -0.0001820
   41  -0.0001846  -0.0000031   0.0000019   0.0002457   0.0000191   0.0001007
   42   0.0000088  -0.0000256  -0.0000012  -0.0003945   0.0000873  -0.0002250
   43   0.0002963  -0.0000072  -0.0000147  -0.0002195   0.0000209   0.0003161
   44   0.0002072   0.0000012  -0.0000089  -0.0001590   0.0001829   0.0002888
   45   0.0000057  -0.0000606   0.0000156  -0.0000432   0.0002957   0.0001071
   46  -0.0002994  -0.0000013   0.0000074   0.0001017   0.0001378  -0.0003071
   47  -0.0002869   0.0000005   0.0000074   0.0000756   0.0000520  -0.0002975
   48  -0.0000050   0.0000023  -0.0000018   0.0000329   0.0000019   0.0000060
   49  -0.0001739   0.0000012   0.0000016   0.0000910  -0.0000029  -0.0001231
   50  -0.0000006  -0.0000039  -0.0000001   0.0000013   0.0000602  -0.0000012
   51   0.0000021   0.0000031  -0.0000293   0.0000045  -0.0000031  -0.0000407
   52   0.0000087   0.0000001   0.0000005  -0.0000001  -0.0000002  -0.0000011
   53   0.0000000   0.0000011  -0.0000000  -0.0000003  -0.0000026   0.0000004
   54  -0.0000013   0.0000000  -0.0000021  -0.0000047  -0.0000007   0.0000340
   55   0.0002998   0.0000034  -0.0000143  -0.0002248  -0.0000184   0.0003230
   56  -0.0002069   0.0000039   0.0000089   0.0001523   0.0001720  -0.0002881
   57   0.0000066   0.0000524   0.0000085  -0.0000336  -0.0002793   0.0001031
   58  -0.0003012   0.0000028   0.0000072   0.0001016  -0.0001387  -0.0003060
   59   0.0002824  -0.0000015  -0.0000072  -0.0000750   0.0000570   0.0002922
   60  -0.0000067  -0.0000013  -0.0000006   0.0000319  -0.0000032   0.0000041
   61  -0.0005223  -0.0000154   0.0000143  -0.0004789  -0.0008922  -0.0001433
   62  -0.0003993  -0.0000287  -0.0000018  -0.0003324  -0.0002660   0.0000339
   63  -0.0000202  -0.0000956   0.0000197  -0.0002109   0.0002808   0.0000543
   64  -0.0000846   0.0000120   0.0000082   0.0005557  -0.0000492  -0.0001846
   65   0.0001825  -0.0000025  -0.0000019  -0.0002324   0.0000133  -0.0000977
   66   0.0000061   0.0000244  -0.0000028  -0.0003809  -0.0000848  -0.0002226
           25          26          27          28          29          30
    1  -0.0028821   0.0000192   0.0000292  -0.1636114   0.0009655   0.1182730
    2  -0.0000250   0.0043631   0.0000025   0.0003758  -0.0574786  -0.0016768
    3  -0.0040312   0.0000033   0.0034757   0.0499308  -0.0016294  -0.2801958
    4   0.0012481   0.0000085  -0.0002911   0.0632756  -0.0003532  -0.0295504
    5   0.0000092  -0.0006782  -0.0000122   0.0000809   0.0077644  -0.0003925
    6   0.0007964   0.0000075  -0.0001825   0.0251215  -0.0005465  -0.0607157
    7  -0.0003417   0.0000048   0.0009764  -0.0007712  -0.0000021  -0.0014383
    8   0.0000028  -0.0002894  -0.0000033  -0.0000204   0.0038596  -0.0000555
    9   0.0009233  -0.0000069  -0.0015714  -0.0064490  -0.0000312  -0.0005812
   10  -0.0021984  -0.0000344  -0.0043296  -0.0497963   0.0003340   0.0302408
   11   0.0000089   0.0036850   0.0000090   0.0003011  -0.0004237  -0.0001772
   12  -0.0007528  -0.0000081   0.0010732   0.0292608  -0.0001968  -0.0174797
   13   0.0003601  -0.0000006   0.0001771  -0.0003224  -0.0000078  -0.0012885
   14  -0.0000064   0.0001382  -0.0000180  -0.0000106  -0.0009226  -0.0000003
   15  -0.0004302  -0.0000126  -0.0017943  -0.0012666  -0.0000004  -0.0018796
   16   0.0018456   0.0001221   0.0187996  -0.0307228  -0.0000749  -0.0211177
   17  -0.0000282   0.0028884  -0.0002992  -0.0004546   0.0053930   0.0002902
   18  -0.0044027  -0.0002825  -0.0374345  -0.0740130   0.0004072   0.0365560
   19   0.0005982  -0.0000096  -0.0011701   0.0032358  -0.0000244  -0.0050522
   20  -0.0000518  -0.0009364  -0.0000176  -0.0000072   0.0039034  -0.0000255
   21  -0.0082009   0.0000033  -0.0040991  -0.0001790  -0.0000540  -0.0037356
   22  -0.0648744   0.0004829   0.0479637  -0.3277530   0.0003234  -0.0387839
   23   0.0004924  -0.0217761  -0.0008158   0.0009138  -0.0573521  -0.0003410
   24   0.0520834  -0.0007966  -0.1372269   0.0279901  -0.0004713  -0.1105081
   25   0.0848350  -0.0007153  -0.0766851  -0.0188953   0.0003000   0.0385532
   26  -0.0007153   0.0108411   0.0013212   0.0001324   0.0042317  -0.0002432
   27  -0.0766851   0.0013212   0.1966496   0.0150679  -0.0001829  -0.0193432
   28  -0.0188953   0.0001324   0.0150679   0.6854975  -0.0006754   0.0347765
   29   0.0003000   0.0042317  -0.0001829  -0.0006754   0.1245850   0.0040128
   30   0.0385532  -0.0002432  -0.0193432   0.0347765   0.0040128   0.7200203
   31   0.0006133  -0.0000128  -0.0006063  -0.1337098  -0.0007337  -0.1280785
   32   0.0000024  -0.0025681   0.0000216  -0.0008252  -0.0342764  -0.0013726
   33   0.0011622   0.0000253   0.0009570  -0.1299682  -0.0013986  -0.2646618
   34   0.0001375  -0.0000039  -0.0005046  -0.0248476   0.0000197   0.0081441
   35   0.0000150   0.0001206  -0.0000097   0.0002074   0.0044707  -0.0000192
   36   0.0010727  -0.0000104  -0.0005365   0.0285210   0.0000429   0.0033771
   37  -0.0002391   0.0000623   0.0002378  -0.0007361   0.0003851  -0.0020416
   38   0.0003955   0.0000019  -0.0004358   0.0030275  -0.0012979  -0.0008282
   39  -0.0000368   0.0000663   0.0000387   0.0006394  -0.0004315  -0.0004399
   40   0.0000502  -0.0000090   0.0000043   0.0002818  -0.0015670  -0.0001043
   41  -0.0001597  -0.0000212   0.0001741  -0.0011251  -0.0007875  -0.0002214
   42   0.0000503  -0.0000140  -0.0000316   0.0008925   0.0004620   0.0001098
   43   0.0001487  -0.0000164  -0.0002303   0.0001395   0.0000934   0.0001835
   44   0.0001458   0.0000061  -0.0002309   0.0003463   0.0000891   0.0000062
   45  -0.0000537  -0.0000128   0.0000105  -0.0009276  -0.0004124  -0.0000856
   46  -0.0001207   0.0000064   0.0001957  -0.0002372  -0.0000929  -0.0001916
   47  -0.0001338   0.0000079   0.0002077  -0.0002586   0.0000579  -0.0001561
   48  -0.0000092  -0.0000031   0.0000092  -0.0000634   0.0000525  -0.0000011
   49  -0.0001300   0.0000018   0.0001663  -0.0005278  -0.0000057  -0.0003709
   50  -0.0000000  -0.0000125   0.0000008   0.0000011   0.0000309  -0.0000008
   51   0.0000021   0.0000018  -0.0000035   0.0001813   0.0000031   0.0000401
   52   0.0000089  -0.0000001  -0.0000088   0.0000428   0.0000002   0.0000091
   53   0.0000001   0.0000001  -0.0000002  -0.0000001   0.0000058  -0.0000002
   54   0.0000060  -0.0000000  -0.0000133  -0.0000514   0.0000010  -0.0000325
   55   0.0001498   0.0000133  -0.0002307   0.0001326  -0.0000886   0.0001849
   56  -0.0001441   0.0000105   0.0002281  -0.0003519   0.0000919  -0.0000094
   57  -0.0000571   0.0000094   0.0000155  -0.0009399   0.0003886  -0.0000800
   58  -0.0001221  -0.0000038   0.0001974  -0.0002421   0.0000872  -0.0001932
   59   0.0001322   0.0000038  -0.0002053   0.0002578   0.0000632   0.0001520
   60  -0.0000093   0.0000038   0.0000104  -0.0000655  -0.0000503  -0.0000011
   61  -0.0002406  -0.0000555   0.0002372  -0.0007200  -0.0004126  -0.0020284
   62  -0.0004004   0.0000083   0.0004403  -0.0030393  -0.0012749   0.0008210
   63  -0.0000287  -0.0000645   0.0000243   0.0006797   0.0004610  -0.0004797
   64   0.0000493   0.0000076   0.0000036   0.0002873   0.0015307  -0.0001273
   65   0.0001604  -0.0000245  -0.0001742   0.0011250  -0.0007330   0.0002367
   66   0.0000478   0.0000129  -0.0000276   0.0008612  -0.0004265   0.0001161
           31          32          33          34          35          36
    1   0.0106923  -0.0001018  -0.0142277  -0.2146281  -0.0005780  -0.0010449
    2   0.0000980   0.0036950  -0.0001293  -0.0004524  -0.0755330  -0.0000038
    3   0.0143866  -0.0002427  -0.0179876   0.0006782   0.0000806  -0.0765220
    4  -0.0007935   0.0000559   0.0028682  -0.0213559  -0.0001967  -0.0260095
    5   0.0000247   0.0058505  -0.0000529  -0.0000889   0.0030347  -0.0000202
    6   0.0022955  -0.0000318  -0.0018477  -0.0092768  -0.0000366   0.0046384
    7   0.0000794  -0.0000019  -0.0001204  -0.0019304  -0.0000239  -0.0027898
    8   0.0000097   0.0002179  -0.0000098   0.0000204  -0.0023035   0.0000060
    9   0.0012360  -0.0000102  -0.0011526   0.0025308   0.0000098  -0.0014725
   10  -0.0007075  -0.0000343   0.0007311   0.0002367   0.0000043  -0.0017010
   11   0.0000054  -0.0009447   0.0000085  -0.0000426   0.0052627  -0.0000588
   12   0.0008023   0.0000209   0.0000710  -0.0025961  -0.0000446  -0.0032182
   13   0.0001040   0.0000000  -0.0000324   0.0001519   0.0000016  -0.0013642
   14  -0.0000007  -0.0000894   0.0000010   0.0000047   0.0002109  -0.0000010
   15   0.0000084   0.0000019   0.0000529   0.0006142   0.0000006  -0.0005293
   16  -0.0039946   0.0000198   0.0006302  -0.0007168   0.0000044  -0.0000480
   17   0.0000307   0.0051249  -0.0000371   0.0000036  -0.0011854  -0.0000047
   18   0.0015466  -0.0000751   0.0007299  -0.0006116   0.0000160  -0.0015910
   19  -0.0012032   0.0000039   0.0004998   0.0012935  -0.0000092   0.0000732
   20   0.0000004   0.0001727  -0.0000013  -0.0000027  -0.0001273   0.0000016
   21  -0.0008767   0.0000016   0.0003578  -0.0000324   0.0000014   0.0000930
   22  -0.0131123   0.0001216   0.0036137   0.0014671   0.0000102   0.0026267
   23  -0.0001700   0.0031244  -0.0000002  -0.0000079   0.0063447  -0.0000725
   24  -0.0270083   0.0000765   0.0033265   0.0029468  -0.0000929  -0.0029780
   25   0.0006133   0.0000024   0.0011622   0.0001375   0.0000150   0.0010727
   26  -0.0000128  -0.0025681   0.0000253  -0.0000039   0.0001206  -0.0000104
   27  -0.0006063   0.0000216   0.0009570  -0.0005046  -0.0000097  -0.0005365
   28  -0.1337098  -0.0008252  -0.1299682  -0.0248476   0.0002074   0.0285210
   29  -0.0007337  -0.0342764  -0.0013986   0.0000197   0.0044707   0.0000429
   30  -0.1280785  -0.0013726  -0.2646618   0.0081441  -0.0000192   0.0033771
   31   0.1412531   0.0007479   0.1353133   0.0007919   0.0000030   0.0007048
   32   0.0007479   0.0233679   0.0015752   0.0000113  -0.0039200   0.0000328
   33   0.1353133   0.0015752   0.2795035  -0.0012642   0.0000180   0.0006861
   34   0.0007919   0.0000113  -0.0012642   0.6310899  -0.0005669   0.0028181
   35   0.0000030  -0.0039200   0.0000180  -0.0005669   0.6114469  -0.0029091
   36   0.0007048   0.0000328   0.0006861   0.0028181  -0.0029091   0.1702212
   37   0.0002061  -0.0007340   0.0003125  -0.1615510  -0.0525723  -0.0005196
   38  -0.0003345   0.0005783   0.0001728  -0.1134983  -0.2351824  -0.0008214
   39   0.0000860   0.0001426   0.0001003  -0.0006965  -0.0000499  -0.0580171
   40  -0.0001157   0.0001465   0.0000427   0.0045860  -0.0002016  -0.0001380
   41   0.0000848  -0.0002143   0.0000639   0.0195624  -0.0395207   0.0007331
   42   0.0000957   0.0000457  -0.0000568   0.0000903   0.0003546   0.0038888
   43  -0.0001375  -0.0000610   0.0001327  -0.0240624  -0.0782266  -0.0000262
   44  -0.0000657  -0.0001159   0.0002004  -0.0243594   0.0306189  -0.0004997
   45  -0.0000417  -0.0001036  -0.0000603  -0.0002447  -0.0005715   0.0045546
   46   0.0000326  -0.0000782  -0.0000444  -0.0031856   0.0044134  -0.0000889
   47   0.0000462  -0.0000955  -0.0000740  -0.0000972   0.0014738   0.0000047
   48  -0.0000002   0.0000083  -0.0000024  -0.0000529  -0.0000013   0.0035929
   49   0.0000215  -0.0000005  -0.0000931  -0.0012932   0.0003013   0.0003836
   50   0.0000005  -0.0000476   0.0000003   0.0002948  -0.0636330   0.0004023
   51   0.0000060   0.0000013  -0.0000089  -0.0001027   0.0004136   0.0011035
   52  -0.0000075   0.0000001   0.0000041   0.0006204   0.0000076   0.0000028
   53   0.0000000  -0.0000115   0.0000002   0.0000091  -0.0010695  -0.0000006
   54   0.0000032  -0.0000001   0.0000066   0.0000329  -0.0000198  -0.0013483
   55  -0.0001380   0.0000613   0.0001336  -0.0251197   0.0777168  -0.0009718
   56   0.0000632  -0.0001180  -0.0001992   0.0238585   0.0316754   0.0001573
   57  -0.0000382   0.0001059  -0.0000623  -0.0005199   0.0002903   0.0045680
   58   0.0000336   0.0000789  -0.0000463  -0.0031633  -0.0044641  -0.0000196
   59  -0.0000457  -0.0000939   0.0000746   0.0000617   0.0014172   0.0000107
   60  -0.0000000  -0.0000090  -0.0000029  -0.0000537   0.0000214   0.0035840
   61   0.0002048   0.0007279   0.0003052  -0.1633457   0.0534960  -0.0013415
   62   0.0003331   0.0005804  -0.0001763   0.1144476  -0.2339577   0.0031753
   63   0.0000721  -0.0001466   0.0001038  -0.0022471   0.0023110  -0.0579914
   64  -0.0001131  -0.0001405   0.0000475   0.0048175   0.0006583  -0.0001294
   65  -0.0000846  -0.0002169  -0.0000618  -0.0191732  -0.0396433  -0.0001649
   66   0.0000936  -0.0000426  -0.0000522   0.0003460   0.0002389   0.0038999
           37          38          39          40          41          42
    1  -0.0212257  -0.0117659   0.0010393  -0.0023693   0.0023702  -0.0002436
    2  -0.0271139   0.0036518  -0.0005831  -0.0035389  -0.0025395   0.0003936
    3  -0.0005311   0.0005618   0.0039815  -0.0000076  -0.0002824  -0.0022284
    4  -0.0010781   0.0030810  -0.0002562   0.0004397  -0.0010901  -0.0007530
    5  -0.0002371  -0.0009830   0.0014818  -0.0015331  -0.0009470  -0.0007568
    6   0.0029858  -0.0003415  -0.0009883   0.0000935   0.0006503  -0.0003127
    7   0.0003128  -0.0000126  -0.0013397  -0.0001347   0.0001200  -0.0001236
    8  -0.0006391  -0.0001755  -0.0006609  -0.0000917   0.0003010  -0.0001547
    9  -0.0011117   0.0005069  -0.0009313   0.0001294  -0.0000235   0.0003069
   10  -0.0003799   0.0000796   0.0002089   0.0003224   0.0001575   0.0003511
   11   0.0006992  -0.0001795   0.0002573   0.0001801   0.0000310  -0.0000626
   12   0.0000424   0.0004257  -0.0001821   0.0002767  -0.0001626  -0.0001757
   13  -0.0002916   0.0005099  -0.0000588   0.0000532  -0.0001878  -0.0000413
   14   0.0000882   0.0000310  -0.0000943  -0.0000081  -0.0000583   0.0000336
   15  -0.0001991   0.0003506   0.0000694  -0.0000136  -0.0001374  -0.0000052
   16   0.0003448  -0.0000357   0.0000845  -0.0000610  -0.0000767  -0.0000205
   17  -0.0002081   0.0002702  -0.0003942   0.0001907   0.0000466   0.0000993
   18   0.0000797  -0.0000666   0.0002588  -0.0001371  -0.0000463   0.0002747
   19  -0.0005266   0.0003993  -0.0000239  -0.0000832  -0.0001846   0.0000088
   20   0.0000198  -0.0000296   0.0001018  -0.0000117  -0.0000031  -0.0000256
   21   0.0000147   0.0000026   0.0000116   0.0000082   0.0000019  -0.0000012
   22  -0.0005079   0.0003371  -0.0002133   0.0005772   0.0002457  -0.0003945
   23   0.0008935  -0.0002745  -0.0002913   0.0000471   0.0000191   0.0000873
   24  -0.0001642  -0.0000312   0.0000408  -0.0001820   0.0001007  -0.0002250
   25  -0.0002391   0.0003955  -0.0000368   0.0000502  -0.0001597   0.0000503
   26   0.0000623   0.0000019   0.0000663  -0.0000090  -0.0000212  -0.0000140
   27   0.0002378  -0.0004358   0.0000387   0.0000043   0.0001741  -0.0000316
   28  -0.0007361   0.0030275   0.0006394   0.0002818  -0.0011251   0.0008925
   29   0.0003851  -0.0012979  -0.0004315  -0.0015670  -0.0007875   0.0004620
   30  -0.0020416  -0.0008282  -0.0004399  -0.0001043  -0.0002214   0.0001098
   31   0.0002061  -0.0003345   0.0000860  -0.0001157   0.0000848   0.0000957
   32  -0.0007340   0.0005783   0.0001426   0.0001465  -0.0002143   0.0000457
   33   0.0003125   0.0001728   0.0001003   0.0000427   0.0000639  -0.0000568
   34  -0.1615510  -0.1134983  -0.0006965   0.0045860   0.0195624   0.0000903
   35  -0.0525723  -0.2351824  -0.0000499  -0.0002016  -0.0395207   0.0003546
   36  -0.0005196  -0.0008214  -0.0580171  -0.0001380   0.0007331   0.0038888
   37   0.5922146   0.0390680   0.0056772  -0.0721193   0.0564602  -0.0013285
   38   0.0390680   0.5269880  -0.0017404   0.0530468  -0.1318651   0.0017507
   39   0.0056772  -0.0017404   0.1151346  -0.0009562   0.0014063  -0.0231152
   40  -0.0721193   0.0530468  -0.0009562   0.0991666  -0.0808357   0.0017432
   41   0.0564602  -0.1318651   0.0014063  -0.0808357   0.1905023  -0.0026564
   42  -0.0013285   0.0017507  -0.0231152   0.0017432  -0.0026564   0.0121657
   43  -0.2987302   0.0307911  -0.0033576  -0.0194720   0.0105327  -0.0001710
   44  -0.0321197  -0.0961097   0.0000866   0.0343798  -0.0181782   0.0004300
   45  -0.0024180   0.0003611  -0.0579227  -0.0005499   0.0003099   0.0031840
   46  -0.0192120  -0.0325269  -0.0000889  -0.0062531  -0.0032629  -0.0000589
   47  -0.0090425  -0.0162163   0.0001279   0.0032178   0.0033523   0.0000126
   48  -0.0001325  -0.0002326   0.0028292  -0.0001169  -0.0000606  -0.0008517
   49  -0.0245222   0.0248493  -0.0005226  -0.0042310   0.0006266  -0.0000776
   50   0.0781137   0.0306700   0.0000074  -0.0045048   0.0026884   0.0000783
   51  -0.0006110   0.0000903   0.0055246  -0.0000685   0.0000180   0.0037575
   52   0.0004596   0.0020137  -0.0000614  -0.0001721   0.0000463  -0.0000023
   53   0.0011865  -0.0035946   0.0000686   0.0014758  -0.0006576   0.0000219
   54  -0.0000898   0.0000841   0.0052309   0.0000074  -0.0000060   0.0001564
   55  -0.0572566  -0.0306826   0.0001346   0.0012341  -0.0000661  -0.0000699
   56  -0.0315767  -0.0168639  -0.0000726   0.0002583  -0.0000038  -0.0000357
   57  -0.0002982  -0.0001077  -0.0001344  -0.0000183   0.0000528  -0.0007987
   58   0.0007008   0.0001455   0.0000829  -0.0005098   0.0009996  -0.0000189
   59   0.0012491   0.0004301  -0.0000630   0.0010288  -0.0014619   0.0000260
   60   0.0000073  -0.0000119  -0.0007333  -0.0000110  -0.0000095  -0.0002493
   61   0.0658575   0.0294818  -0.0003260  -0.0016524  -0.0042559   0.0000910
   62  -0.0281994  -0.0612275   0.0006781  -0.0016586   0.0013141  -0.0000953
   63   0.0000702   0.0001936   0.0051892   0.0000176   0.0000714   0.0040480
   64  -0.0017142   0.0016269  -0.0000095   0.0004627   0.0000382  -0.0000197
   65   0.0042180   0.0013808  -0.0000426  -0.0000115  -0.0019972   0.0000057
   66   0.0000175   0.0001193   0.0040555  -0.0000195   0.0000228   0.0001598
           43          44          45          46          47          48
    1   0.0006593  -0.0021954   0.0002015   0.0001386   0.0006298  -0.0000469
    2  -0.0014604  -0.0035804   0.0001354  -0.0013525  -0.0005323  -0.0000009
    3  -0.0001240  -0.0003276   0.0053411  -0.0001395  -0.0000946   0.0001275
    4  -0.0003120   0.0000122   0.0007858  -0.0002595  -0.0002196   0.0000658
    5   0.0001667  -0.0001415  -0.0000862  -0.0000516   0.0000436  -0.0000534
    6  -0.0000201   0.0003791  -0.0001960   0.0005416   0.0004117   0.0000478
    7   0.0004132   0.0002306   0.0001228   0.0000591  -0.0000063  -0.0000020
    8   0.0002656  -0.0001257   0.0001142  -0.0000464  -0.0000170   0.0000001
    9   0.0001911  -0.0001483   0.0000299  -0.0001607  -0.0001385  -0.0000437
   10  -0.0001806  -0.0001676   0.0000309   0.0001321   0.0000974  -0.0000273
   11   0.0000516   0.0001985  -0.0000990   0.0000834   0.0000145  -0.0000215
   12  -0.0002192  -0.0001931   0.0002111   0.0001865   0.0001684   0.0000107
   13   0.0002044   0.0001785   0.0000916  -0.0001522  -0.0001616   0.0000031
   14  -0.0000274   0.0000128  -0.0000221   0.0000062   0.0000067   0.0000119
   15   0.0001608   0.0001749  -0.0000083  -0.0001680  -0.0001709   0.0000050
   16  -0.0002169  -0.0003032  -0.0000391   0.0002201   0.0002362   0.0000008
   17  -0.0000048  -0.0000477   0.0001823  -0.0000396  -0.0000341  -0.0000024
   18   0.0000233   0.0000126   0.0000031   0.0000102   0.0000144  -0.0000237
   19   0.0002963   0.0002072   0.0000057  -0.0002994  -0.0002869  -0.0000050
   20  -0.0000072   0.0000012  -0.0000606  -0.0000013   0.0000005   0.0000023
   21  -0.0000147  -0.0000089   0.0000156   0.0000074   0.0000074  -0.0000018
   22  -0.0002195  -0.0001590  -0.0000432   0.0001017   0.0000756   0.0000329
   23   0.0000209   0.0001829   0.0002957   0.0001378   0.0000520   0.0000019
   24   0.0003161   0.0002888   0.0001071  -0.0003071  -0.0002975   0.0000060
   25   0.0001487   0.0001458  -0.0000537  -0.0001207  -0.0001338  -0.0000092
   26  -0.0000164   0.0000061  -0.0000128   0.0000064   0.0000079  -0.0000031
   27  -0.0002303  -0.0002309   0.0000105   0.0001957   0.0002077   0.0000092
   28   0.0001395   0.0003463  -0.0009276  -0.0002372  -0.0002586  -0.0000634
   29   0.0000934   0.0000891  -0.0004124  -0.0000929   0.0000579   0.0000525
   30   0.0001835   0.0000062  -0.0000856  -0.0001916  -0.0001561  -0.0000011
   31  -0.0001375  -0.0000657  -0.0000417   0.0000326   0.0000462  -0.0000002
   32  -0.0000610  -0.0001159  -0.0001036  -0.0000782  -0.0000955   0.0000083
   33   0.0001327   0.0002004  -0.0000603  -0.0000444  -0.0000740  -0.0000024
   34  -0.0240624  -0.0243594  -0.0002447  -0.0031856  -0.0000972  -0.0000529
   35  -0.0782266   0.0306189  -0.0005715   0.0044134   0.0014738  -0.0000013
   36  -0.0000262  -0.0004997   0.0045546  -0.0000889   0.0000047   0.0035929
   37  -0.2987302  -0.0321197  -0.0024180  -0.0192120  -0.0090425  -0.0001325
   38   0.0307911  -0.0961097   0.0003611  -0.0325269  -0.0162163  -0.0002326
   39  -0.0033576   0.0000866  -0.0579227  -0.0000889   0.0001279   0.0028292
   40  -0.0194720   0.0343798  -0.0005499  -0.0062531   0.0032178  -0.0001169
   41   0.0105327  -0.0181782   0.0003099  -0.0032629   0.0033523  -0.0000606
   42  -0.0001710   0.0004300   0.0031840  -0.0000589   0.0000126  -0.0008517
   43   0.5943792  -0.0547446   0.0053574  -0.0730852  -0.0575843  -0.0002347
   44  -0.0547446   0.5560031  -0.0032871  -0.0539320  -0.1319770   0.0000253
   45   0.0053574  -0.0032871   0.1123147  -0.0001935  -0.0001155  -0.0223340
   46  -0.0730852  -0.0539320  -0.0001935   0.0960287   0.0850918   0.0004832
   47  -0.0575843  -0.1319770  -0.0001155   0.0850918   0.1874705   0.0000166
   48  -0.0002347   0.0000253  -0.0223340   0.0004832   0.0000166   0.0115149
   49  -0.1775426   0.1341001  -0.0020284   0.0050292  -0.0230206   0.0001260
   50   0.0673623  -0.2628657   0.0021242   0.0001408  -0.0430135   0.0002126
   51  -0.0017441   0.0027192  -0.0566193   0.0000273   0.0000049   0.0042998
   52  -0.0107311  -0.0020652  -0.0001326   0.0011254  -0.0011628   0.0000418
   53   0.0273632   0.0022969   0.0002752   0.0008947   0.0004229  -0.0000086
   54  -0.0003212  -0.0000223   0.0032338   0.0000295  -0.0000329  -0.0027151
   55   0.0654219  -0.0285632   0.0008110  -0.0004740   0.0047370  -0.0000774
   56   0.0298889  -0.0617654   0.0007348   0.0018231   0.0017626   0.0000279
   57   0.0004647   0.0000729   0.0047101  -0.0001222   0.0000467   0.0043834
   58  -0.0003932  -0.0018478  -0.0000929   0.0001795   0.0001008   0.0000033
   59  -0.0047683   0.0016905  -0.0000210  -0.0000786  -0.0017044   0.0000028
   60  -0.0000234   0.0000088   0.0043658   0.0000038   0.0000186   0.0001443
   61  -0.0578116   0.0311781  -0.0006473   0.0007183  -0.0012402   0.0000143
   62   0.0302975  -0.0161874   0.0003037  -0.0001465   0.0004083   0.0000066
   63  -0.0002735   0.0002973  -0.0000502   0.0000842   0.0000470  -0.0007462
   64   0.0012362  -0.0002449  -0.0000034  -0.0004867  -0.0010189  -0.0000028
   65   0.0000706  -0.0000072  -0.0000449  -0.0009887  -0.0014832   0.0000156
   66  -0.0000602   0.0000141  -0.0008065  -0.0000057  -0.0000088  -0.0002511
           49          50          51          52          53          54
    1   0.0007129  -0.0000023  -0.0000663  -0.0000979  -0.0000000   0.0000171
    2   0.0000168  -0.0011026  -0.0000019  -0.0000012   0.0000689   0.0000009
    3   0.0002015   0.0000092  -0.0013069  -0.0000173   0.0000008   0.0002099
    4  -0.0002325   0.0000096  -0.0002375   0.0000242   0.0000001   0.0000347
    5  -0.0000029   0.0002088   0.0000176   0.0000001   0.0000010  -0.0000006
    6   0.0003717  -0.0000002   0.0001377   0.0000160   0.0000003   0.0000226
    7  -0.0001675   0.0000010   0.0001212   0.0000082   0.0000000  -0.0000021
    8  -0.0000032   0.0001541  -0.0000074  -0.0000000   0.0000038  -0.0000002
    9  -0.0002624  -0.0000004   0.0000561  -0.0000039  -0.0000003  -0.0000369
   10   0.0001482  -0.0000020  -0.0000126   0.0000005   0.0000000   0.0000105
   11  -0.0000005  -0.0000123   0.0000067   0.0000002  -0.0000025   0.0000001
   12  -0.0000093  -0.0000000  -0.0000698   0.0000013  -0.0000001   0.0000121
   13  -0.0001770  -0.0000006  -0.0000242   0.0000106  -0.0000000  -0.0000070
   14  -0.0000001  -0.0000185  -0.0000015   0.0000000  -0.0000024  -0.0000000
   15  -0.0001363  -0.0000002   0.0000123   0.0000065   0.0000001  -0.0000113
   16   0.0001674  -0.0000047   0.0000356  -0.0000057   0.0000000  -0.0000012
   17  -0.0000014   0.0000134  -0.0000176   0.0000000  -0.0000053   0.0000005
   18   0.0000213   0.0000010   0.0000333  -0.0000021  -0.0000000   0.0000011
   19  -0.0001739  -0.0000006   0.0000021   0.0000087   0.0000000  -0.0000013
   20   0.0000012  -0.0000039   0.0000031   0.0000001   0.0000011   0.0000000
   21   0.0000016  -0.0000001  -0.0000293   0.0000005  -0.0000000  -0.0000021
   22   0.0000910   0.0000013   0.0000045  -0.0000001  -0.0000003  -0.0000047
   23  -0.0000029   0.0000602  -0.0000031  -0.0000002  -0.0000026  -0.0000007
   24  -0.0001231  -0.0000012  -0.0000407  -0.0000011   0.0000004   0.0000340
   25  -0.0001300  -0.0000000   0.0000021   0.0000089   0.0000001   0.0000060
   26   0.0000018  -0.0000125   0.0000018  -0.0000001   0.0000001  -0.0000000
   27   0.0001663   0.0000008  -0.0000035  -0.0000088  -0.0000002  -0.0000133
   28  -0.0005278   0.0000011   0.0001813   0.0000428  -0.0000001  -0.0000514
   29  -0.0000057   0.0000309   0.0000031   0.0000002   0.0000058   0.0000010
   30  -0.0003709  -0.0000008   0.0000401   0.0000091  -0.0000002  -0.0000325
   31   0.0000215   0.0000005   0.0000060  -0.0000075   0.0000000   0.0000032
   32  -0.0000005  -0.0000476   0.0000013   0.0000001  -0.0000115  -0.0000001
   33  -0.0000931   0.0000003  -0.0000089   0.0000041   0.0000002   0.0000066
   34  -0.0012932   0.0002948  -0.0001027   0.0006204   0.0000091   0.0000329
   35   0.0003013  -0.0636330   0.0004136   0.0000076  -0.0010695  -0.0000198
   36   0.0003836   0.0004023   0.0011035   0.0000028  -0.0000006  -0.0013483
   37  -0.0245222   0.0781137  -0.0006110   0.0004596   0.0011865  -0.0000898
   38   0.0248493   0.0306700   0.0000903   0.0020137  -0.0035946   0.0000841
   39  -0.0005226   0.0000074   0.0055246  -0.0000614   0.0000686   0.0052309
   40  -0.0042310  -0.0045048  -0.0000685  -0.0001721   0.0014758   0.0000074
   41   0.0006266   0.0026884   0.0000180   0.0000463  -0.0006576  -0.0000060
   42  -0.0000776   0.0000783   0.0037575  -0.0000023   0.0000219   0.0001564
   43  -0.1775426   0.0673623  -0.0017441  -0.0107311   0.0273632  -0.0003212
   44   0.1341001  -0.2628657   0.0027192  -0.0020652   0.0022969  -0.0000223
   45  -0.0020284   0.0021242  -0.0566193  -0.0001326   0.0002752   0.0032338
   46   0.0050292   0.0001408   0.0000273   0.0011254   0.0008947   0.0000295
   47  -0.0230206  -0.0430135   0.0000049  -0.0011628   0.0004229  -0.0000329
   48   0.0001260   0.0002126   0.0042998   0.0000418  -0.0000086  -0.0027151
   49   0.7477554   0.0001172   0.0063107  -0.3465113  -0.0013603  -0.0032086
   50   0.0001172   0.6649694  -0.0032115  -0.0013852  -0.0530094   0.0000630
   51   0.0063107  -0.0032115   0.1201482  -0.0032296   0.0000947  -0.0339504
   52  -0.3465113  -0.0013852  -0.0032296   0.3642021   0.0014350   0.0035396
   53  -0.0013603  -0.0530094   0.0000947   0.0014350   0.0574205  -0.0001890
   54  -0.0032086   0.0000630  -0.0339504   0.0035396  -0.0001890   0.0233005
   55  -0.1754757  -0.0663480  -0.0008991  -0.0104963  -0.0275018   0.0000511
   56  -0.1331051  -0.2645340  -0.0002045   0.0019300   0.0020217   0.0000763
   57  -0.0003565   0.0004253  -0.0566107  -0.0001519  -0.0002591   0.0032291
   58   0.0047621   0.0003829   0.0000280   0.0011744  -0.0008894   0.0000364
   59   0.0235235  -0.0428669   0.0004878   0.0011916   0.0004103  -0.0000037
   60  -0.0001391   0.0003051   0.0043327   0.0000294  -0.0000310  -0.0027140
   61  -0.0234369  -0.0786040   0.0003842   0.0004942  -0.0011432  -0.0001032
   62  -0.0253568   0.0296009  -0.0004169  -0.0019683  -0.0036249   0.0000352
   63  -0.0002028  -0.0003431   0.0054197  -0.0000383   0.0000354   0.0052332
   64  -0.0042566   0.0044310  -0.0001154  -0.0001577  -0.0014693   0.0000224
   65  -0.0006834   0.0027248   0.0000019  -0.0000419  -0.0006727   0.0000144
   66  -0.0000567  -0.0000634   0.0037750  -0.0000016  -0.0000084   0.0001538
           55          56          57          58          59          60
    1   0.0006439   0.0022380   0.0001701   0.0001451  -0.0006258  -0.0000413
    2   0.0014841  -0.0035365  -0.0000193   0.0013572  -0.0005246   0.0000074
    3  -0.0001507   0.0004393   0.0053458  -0.0001637   0.0001042   0.0001311
    4  -0.0003234  -0.0000136   0.0007940  -0.0002640   0.0002201   0.0000650
    5  -0.0001592  -0.0001501   0.0000459   0.0000554   0.0000416   0.0000553
    6  -0.0000200  -0.0003760  -0.0001775   0.0005493  -0.0004081   0.0000468
    7   0.0004136  -0.0002252   0.0001284   0.0000593   0.0000068  -0.0000046
    8  -0.0002579  -0.0001294  -0.0000978   0.0000456  -0.0000145  -0.0000011
    9   0.0001958   0.0001499   0.0000193  -0.0001652   0.0001373  -0.0000430
   10  -0.0001790   0.0001677   0.0000164   0.0001310  -0.0000979  -0.0000241
   11  -0.0000625   0.0001949   0.0000856  -0.0000758   0.0000156   0.0000248
   12  -0.0002258   0.0001889   0.0002001   0.0001870  -0.0001655   0.0000128
   13   0.0002033  -0.0001747   0.0000980  -0.0001539   0.0001605   0.0000015
   14   0.0000298   0.0000128   0.0000260  -0.0000089   0.0000073  -0.0000126
   15   0.0001612  -0.0001740  -0.0000023  -0.0001697   0.0001698   0.0000033
   16  -0.0002102   0.0003060  -0.0000429   0.0002226  -0.0002346   0.0000020
   17   0.0000142  -0.0000481  -0.0001449   0.0000355  -0.0000355  -0.0000026
   18   0.0000203  -0.0000091   0.0000015   0.0000098  -0.0000137  -0.0000235
   19   0.0002998  -0.0002069   0.0000066  -0.0003012   0.0002824  -0.0000067
   20   0.0000034   0.0000039   0.0000524   0.0000028  -0.0000015  -0.0000013
   21  -0.0000143   0.0000089   0.0000085   0.0000072  -0.0000072  -0.0000006
   22  -0.0002248   0.0001523  -0.0000336   0.0001016  -0.0000750   0.0000319
   23  -0.0000184   0.0001720  -0.0002793  -0.0001387   0.0000570  -0.0000032
   24   0.0003230  -0.0002881   0.0001031  -0.0003060   0.0002922   0.0000041
   25   0.0001498  -0.0001441  -0.0000571  -0.0001221   0.0001322  -0.0000093
   26   0.0000133   0.0000105   0.0000094  -0.0000038   0.0000038   0.0000038
   27  -0.0002307   0.0002281   0.0000155   0.0001974  -0.0002053   0.0000104
   28   0.0001326  -0.0003519  -0.0009399  -0.0002421   0.0002578  -0.0000655
   29  -0.0000886   0.0000919   0.0003886   0.0000872   0.0000632  -0.0000503
   30   0.0001849  -0.0000094  -0.0000800  -0.0001932   0.0001520  -0.0000011
   31  -0.0001380   0.0000632  -0.0000382   0.0000336  -0.0000457  -0.0000000
   32   0.0000613  -0.0001180   0.0001059   0.0000789  -0.0000939  -0.0000090
   33   0.0001336  -0.0001992  -0.0000623  -0.0000463   0.0000746  -0.0000029
   34  -0.0251197   0.0238585  -0.0005199  -0.0031633   0.0000617  -0.0000537
   35   0.0777168   0.0316754   0.0002903  -0.0044641   0.0014172   0.0000214
   36  -0.0009718   0.0001573   0.0045680  -0.0000196   0.0000107   0.0035840
   37  -0.0572566  -0.0315767  -0.0002982   0.0007008   0.0012491   0.0000073
   38  -0.0306826  -0.0168639  -0.0001077   0.0001455   0.0004301  -0.0000119
   39   0.0001346  -0.0000726  -0.0001344   0.0000829  -0.0000630  -0.0007333
   40   0.0012341   0.0002583  -0.0000183  -0.0005098   0.0010288  -0.0000110
   41  -0.0000661  -0.0000038   0.0000528   0.0009996  -0.0014619  -0.0000095
   42  -0.0000699  -0.0000357  -0.0007987  -0.0000189   0.0000260  -0.0002493
   43   0.0654219   0.0298889   0.0004647  -0.0003932  -0.0047683  -0.0000234
   44  -0.0285632  -0.0617654   0.0000729  -0.0018478   0.0016905   0.0000088
   45   0.0008110   0.0007348   0.0047101  -0.0000929  -0.0000210   0.0043658
   46  -0.0004740   0.0018231  -0.0001222   0.0001795  -0.0000786   0.0000038
   47   0.0047370   0.0017626   0.0000467   0.0001008  -0.0017044   0.0000186
   48  -0.0000774   0.0000279   0.0043834   0.0000033   0.0000028   0.0001443
   49  -0.1754757  -0.1331051  -0.0003565   0.0047621   0.0235235  -0.0001391
   50  -0.0663480  -0.2645340   0.0004253   0.0003829  -0.0428669   0.0003051
   51  -0.0008991  -0.0002045  -0.0566107   0.0000280   0.0004878   0.0043327
   52  -0.0104963   0.0019300  -0.0001519   0.0011744   0.0011916   0.0000294
   53  -0.0275018   0.0020217  -0.0002591  -0.0008894   0.0004103  -0.0000310
   54   0.0000511   0.0000763   0.0032291   0.0000364  -0.0000037  -0.0027140
   55   0.5931786   0.0551498   0.0041786  -0.0742776   0.0581750  -0.0007139
   56   0.0551498   0.5566029  -0.0018007   0.0545192  -0.1306313   0.0009707
   57   0.0041786  -0.0018007   0.1122744  -0.0006662   0.0011247  -0.0223772
   58  -0.0742776   0.0545192  -0.0006662   0.0978157  -0.0860377   0.0012439
   59   0.0581750  -0.1306313   0.0011247  -0.0860377   0.1855960  -0.0017008
   60  -0.0007139   0.0009707  -0.0223772   0.0012439  -0.0017008   0.0115514
   61  -0.2985369   0.0298340  -0.0025425  -0.0196289   0.0089857  -0.0002268
   62  -0.0330842  -0.0961289   0.0000241   0.0324872  -0.0157624   0.0004111
   63  -0.0027850   0.0003254  -0.0577793  -0.0004189   0.0000608   0.0028075
   64  -0.0189605  -0.0343950  -0.0000783  -0.0062694  -0.0033124  -0.0000653
   65  -0.0105518  -0.0186406  -0.0000417   0.0031684   0.0033645   0.0000064
   66  -0.0000351  -0.0001475   0.0031626  -0.0000839  -0.0000543  -0.0008493
           61          62          63          64          65          66
    1  -0.0213817   0.0114512   0.0009216  -0.0022969  -0.0024391  -0.0002085
    2   0.0268458   0.0039636   0.0005890   0.0034183  -0.0023674  -0.0003967
    3  -0.0008745  -0.0005995   0.0039425  -0.0000580   0.0002869  -0.0022391
    4  -0.0010473  -0.0031181  -0.0002306   0.0004411   0.0010833  -0.0007460
    5   0.0002745  -0.0009927  -0.0014573   0.0014924  -0.0008831   0.0007467
    6   0.0029867   0.0003751  -0.0009891   0.0000842  -0.0006464  -0.0002970
    7   0.0003082   0.0000077  -0.0013334  -0.0001326  -0.0001236  -0.0001192
    8   0.0006379  -0.0001819   0.0006406   0.0000803   0.0002966   0.0001346
    9  -0.0011227  -0.0005213  -0.0009294   0.0001315   0.0000252   0.0003214
   10  -0.0003721  -0.0000667   0.0002161   0.0003115  -0.0001480   0.0003435
   11  -0.0006923  -0.0001897  -0.0002439  -0.0001679   0.0000288   0.0000490
   12   0.0000568  -0.0004255  -0.0001577   0.0002793   0.0001575  -0.0001791
   13  -0.0002892  -0.0005174  -0.0000570   0.0000529   0.0001882  -0.0000435
   14  -0.0000881   0.0000286   0.0000907   0.0000062  -0.0000572  -0.0000305
   15  -0.0001990  -0.0003545   0.0000632  -0.0000129   0.0001386  -0.0000055
   16   0.0003292   0.0000473   0.0000889  -0.0000591   0.0000685  -0.0000221
   17   0.0001987   0.0002687   0.0003729  -0.0001897   0.0000411  -0.0000883
   18   0.0000695   0.0000640   0.0002574  -0.0001306   0.0000445   0.0002675
   19  -0.0005223  -0.0003993  -0.0000202  -0.0000846   0.0001825   0.0000061
   20  -0.0000154  -0.0000287  -0.0000956   0.0000120  -0.0000025   0.0000244
   21   0.0000143  -0.0000018   0.0000197   0.0000082  -0.0000019  -0.0000028
   22  -0.0004789  -0.0003324  -0.0002109   0.0005557  -0.0002324  -0.0003809
   23  -0.0008922  -0.0002660   0.0002808  -0.0000492   0.0000133  -0.0000848
   24  -0.0001433   0.0000339   0.0000543  -0.0001846  -0.0000977  -0.0002226
   25  -0.0002406  -0.0004004  -0.0000287   0.0000493   0.0001604   0.0000478
   26  -0.0000555   0.0000083  -0.0000645   0.0000076  -0.0000245   0.0000129
   27   0.0002372   0.0004403   0.0000243   0.0000036  -0.0001742  -0.0000276
   28  -0.0007200  -0.0030393   0.0006797   0.0002873   0.0011250   0.0008612
   29  -0.0004126  -0.0012749   0.0004610   0.0015307  -0.0007330  -0.0004265
   30  -0.0020284   0.0008210  -0.0004797  -0.0001273   0.0002367   0.0001161
   31   0.0002048   0.0003331   0.0000721  -0.0001131  -0.0000846   0.0000936
   32   0.0007279   0.0005804  -0.0001466  -0.0001405  -0.0002169  -0.0000426
   33   0.0003052  -0.0001763   0.0001038   0.0000475  -0.0000618  -0.0000522
   34  -0.1633457   0.1144476  -0.0022471   0.0048175  -0.0191732   0.0003460
   35   0.0534960  -0.2339577   0.0023110   0.0006583  -0.0396433   0.0002389
   36  -0.0013415   0.0031753  -0.0579914  -0.0001294  -0.0001649   0.0038999
   37   0.0658575  -0.0281994   0.0000702  -0.0017142   0.0042180   0.0000175
   38   0.0294818  -0.0612275   0.0001936   0.0016269   0.0013808   0.0001193
   39  -0.0003260   0.0006781   0.0051892  -0.0000095  -0.0000426   0.0040555
   40  -0.0016524  -0.0016586   0.0000176   0.0004627  -0.0000115  -0.0000195
   41  -0.0042559   0.0013141   0.0000714   0.0000382  -0.0019972   0.0000228
   42   0.0000910  -0.0000953   0.0040480  -0.0000197   0.0000057   0.0001598
   43  -0.0578116   0.0302975  -0.0002735   0.0012362   0.0000706  -0.0000602
   44   0.0311781  -0.0161874   0.0002973  -0.0002449  -0.0000072   0.0000141
   45  -0.0006473   0.0003037  -0.0000502  -0.0000034  -0.0000449  -0.0008065
   46   0.0007183  -0.0001465   0.0000842  -0.0004867  -0.0009887  -0.0000057
   47  -0.0012402   0.0004083   0.0000470  -0.0010189  -0.0014832  -0.0000088
   48   0.0000143   0.0000066  -0.0007462  -0.0000028   0.0000156  -0.0002511
   49  -0.0234369  -0.0253568  -0.0002028  -0.0042566  -0.0006834  -0.0000567
   50  -0.0786040   0.0296009  -0.0003431   0.0044310   0.0027248  -0.0000634
   51   0.0003842  -0.0004169   0.0054197  -0.0001154   0.0000019   0.0037750
   52   0.0004942  -0.0019683  -0.0000383  -0.0001577  -0.0000419  -0.0000016
   53  -0.0011432  -0.0036249   0.0000354  -0.0014693  -0.0006727  -0.0000084
   54  -0.0001032   0.0000352   0.0052332   0.0000224   0.0000144   0.0001538
   55  -0.2985369  -0.0330842  -0.0027850  -0.0189605  -0.0105518  -0.0000351
   56   0.0298340  -0.0961289   0.0003254  -0.0343950  -0.0186406  -0.0001475
   57  -0.0025425   0.0000241  -0.0577793  -0.0000783  -0.0000417   0.0031626
   58  -0.0196289   0.0324872  -0.0004189  -0.0062694   0.0031684  -0.0000839
   59   0.0089857  -0.0157624   0.0000608  -0.0033124   0.0033645  -0.0000543
   60  -0.0002268   0.0004111   0.0028075  -0.0000653   0.0000064  -0.0008493
   61   0.5925330  -0.0383304   0.0059334  -0.0709801  -0.0559269  -0.0005271
   62  -0.0383304   0.5268348  -0.0033538  -0.0524553  -0.1331866  -0.0004255
   63   0.0059334  -0.0033538   0.1149165  -0.0002338  -0.0000714  -0.0229556
   64  -0.0709801  -0.0524553  -0.0002338   0.0972969   0.0801412   0.0005949
   65  -0.0559269  -0.1331866  -0.0000714   0.0801412   0.1920657   0.0004147
   66  -0.0005271  -0.0004255  -0.0229556   0.0005949   0.0004147   0.0119766
 **********************************************************************
 **                                                                  **
 **                       VIBRATIONAL ANALYSIS                       **
 **                       --------------------                       **
 **                                                                  **
 **        VIBRATIONAL FREQUENCIES (CM**-1) AND NORMAL MODES         **
 **     FORCE CONSTANTS (mDYN/ANGSTROM) AND REDUCED MASSES (AMU)     **
 **                  INFRARED INTENSITIES (KM/MOL)                   **
 **                                                                  **
 **********************************************************************


 Mode:                 1                      2                      3
 Frequency:        22.91                  35.66                  39.14
 Force Cnst:      0.0087                 0.0191                 0.0188
 Red. Mass:      28.0459                25.4625                20.8736
 IR Active:          YES                    YES                    YES
 IR Intens:        0.004                  0.002                  0.010
 Raman Active:       YES                    YES                    YES
               X      Y      Z        X      Y      Z        X      Y      Z
 C          0.000  0.006 -0.000   -0.000 -0.230  0.004    0.011 -0.005 -0.170
 C         -0.000 -0.137  0.001    0.001 -0.147  0.003   -0.066 -0.003 -0.119
 Cl        -0.001 -0.302  0.002    0.003 -0.250  0.005   -0.166 -0.005 -0.173
 C         -0.000 -0.139  0.001    0.001  0.052 -0.000   -0.065  0.001 -0.021
 Cl        -0.001 -0.346  0.003    0.003  0.236 -0.002   -0.171  0.006  0.044
 C          0.000  0.032 -0.000    0.000  0.130 -0.001    0.018  0.002  0.025
 Cl         0.000  0.051 -0.001    0.002  0.484 -0.006    0.023  0.008  0.152
 C          0.000  0.193 -0.002   -0.001 -0.051  0.001    0.098 -0.002 -0.026
 Cl         0.001  0.444 -0.003   -0.003 -0.034 -0.000    0.216 -0.001  0.032
 C          0.000  0.168 -0.001   -0.002 -0.218  0.004    0.092 -0.005 -0.125
 H          0.001  0.291 -0.002   -0.003 -0.302  0.005    0.157 -0.006 -0.164
 C          0.000  0.009 -0.000   -0.000 -0.169  0.004    0.012 -0.004 -0.187
 C         -0.007  0.013  0.124   -0.100 -0.108  0.001    0.010 -0.002 -0.113
 Cl        -0.014  0.012  0.248   -0.223 -0.180  0.005    0.011 -0.005 -0.281
 C         -0.007  0.020  0.138   -0.102  0.011 -0.005    0.008  0.001  0.122
 Cl        -0.016  0.026  0.319   -0.233  0.091 -0.012    0.003  0.003  0.305
 C         -0.000  0.023  0.002   -0.001  0.069 -0.006    0.008  0.003  0.250
 H         -0.000  0.028  0.004   -0.002  0.161 -0.010    0.006  0.005  0.447
 C          0.007  0.019 -0.136    0.100  0.012 -0.000    0.011  0.001  0.125
 Cl         0.016  0.022 -0.314    0.230  0.094 -0.001    0.011  0.003  0.311
 C          0.007  0.012 -0.125    0.099 -0.107  0.005    0.013 -0.002 -0.110
 Cl         0.014  0.009 -0.253    0.223 -0.178  0.009    0.017 -0.004 -0.278
 TransDip   0.000  0.002  0.000   -0.000 -0.002 -0.000    0.002  0.000  0.003

 Mode:                 4                      5                      6
 Frequency:        69.74                  75.40                  80.78
 Force Cnst:      0.0971                 0.1057                 0.1162
 Red. Mass:      33.8910                31.5564                30.2131
 IR Active:          YES                    YES                    YES
 IR Intens:        0.002                  0.001                  0.010
 Raman Active:       YES                    YES                    YES
               X      Y      Z        X      Y      Z        X      Y      Z
 C          0.000  0.044 -0.002   -0.000 -0.161 -0.001    0.000 -0.068 -0.002
 C         -0.001 -0.006 -0.001   -0.000  0.016 -0.002   -0.000  0.065 -0.003
 Cl        -0.002 -0.136 -0.001   -0.001  0.345 -0.004   -0.002  0.592 -0.006
 C         -0.000  0.024 -0.001   -0.000  0.027 -0.002   -0.001 -0.098 -0.000
 Cl        -0.001  0.076 -0.001   -0.001  0.278 -0.003   -0.003 -0.546  0.004
 C          0.000  0.010 -0.000   -0.000 -0.078 -0.000    0.000  0.018 -0.001
 Cl         0.000  0.008  0.001   -0.001 -0.419  0.003    0.002  0.377 -0.003
 C          0.001 -0.010 -0.001    0.001  0.051 -0.002    0.001 -0.058 -0.001
 Cl         0.001 -0.138  0.000    0.004  0.539 -0.004    0.002  0.001 -0.001
 C          0.001  0.045 -0.002    0.000 -0.081 -0.001    0.001 -0.184 -0.001
 H          0.001  0.058 -0.002    0.001 -0.056 -0.002    0.001 -0.300 -0.000
 C          0.000  0.041 -0.002   -0.000 -0.178 -0.000    0.000 -0.067 -0.001
 C          0.014  0.033 -0.096   -0.056 -0.147 -0.021   -0.016 -0.060 -0.021
 Cl         0.038  0.041 -0.488   -0.139 -0.199 -0.093   -0.046 -0.080 -0.088
 C          0.013  0.018  0.082   -0.060 -0.074  0.006   -0.018 -0.038  0.004
 Cl         0.029  0.008  0.460   -0.153 -0.021  0.059   -0.047 -0.022  0.055
 C          0.000  0.010 -0.001   -0.001 -0.040 -0.001   -0.000 -0.028 -0.001
 H          0.000 -0.003 -0.001   -0.001  0.014 -0.002   -0.000 -0.011 -0.001
 C         -0.013  0.017 -0.085    0.059 -0.074 -0.007    0.018 -0.038 -0.005
 Cl        -0.029  0.003 -0.458    0.151 -0.020 -0.058    0.047 -0.022 -0.053
 C         -0.014  0.035  0.093    0.055 -0.146  0.022    0.016 -0.059  0.021
 Cl        -0.037  0.047  0.493    0.140 -0.197  0.103    0.047 -0.079  0.095
 TransDip   0.000  0.001  0.000   -0.000 -0.001 -0.000   -0.000 -0.003 -0.000

 Mode:                 7                      8                      9
 Frequency:        95.56                 138.43                 164.69
 Force Cnst:      0.1294                 0.3123                 0.1657
 Red. Mass:      24.0606                27.6606                10.3691
 IR Active:          YES                    YES                    YES
 IR Intens:        0.067                  0.061                  0.169
 Raman Active:       YES                    YES                    YES
               X      Y      Z        X      Y      Z        X      Y      Z
 C          0.011 -0.000 -0.246    0.063 -0.002 -0.043    0.004 -0.001 -0.053
 C         -0.054 -0.002 -0.215    0.134 -0.002 -0.052    0.002 -0.001 -0.059
 Cl        -0.183 -0.008 -0.293    0.285  0.000  0.021   -0.043 -0.001 -0.089
 C         -0.061 -0.001 -0.128    0.151 -0.003 -0.040   -0.004 -0.001 -0.038
 Cl        -0.178  0.000 -0.063    0.221 -0.000 -0.073   -0.043  0.000 -0.021
 C          0.010 -0.000 -0.090    0.183 -0.003 -0.007    0.005 -0.001 -0.031
 Cl         0.015 -0.000  0.033    0.201  0.001  0.046    0.007  0.000 -0.000
 C          0.080 -0.001 -0.137    0.183 -0.004 -0.002    0.016 -0.002 -0.040
 Cl         0.216 -0.002 -0.076    0.375  0.001  0.083    0.095  0.000 -0.008
 C          0.068 -0.000 -0.220    0.157 -0.004 -0.027    0.007 -0.002 -0.059
 H          0.118  0.000 -0.250    0.205 -0.004 -0.058    0.015 -0.003 -0.064
 C          0.013  0.001 -0.194   -0.022  0.001 -0.046    0.002  0.001  0.091
 C          0.016  0.001 -0.051   -0.109  0.011 -0.032   -0.002  0.001  0.175
 Cl         0.018  0.010  0.429   -0.294 -0.090  0.017   -0.006 -0.004  0.008
 C          0.017 -0.000 -0.083   -0.125  0.023 -0.035   -0.003  0.003  0.328
 Cl         0.022 -0.003  0.065   -0.289  0.111  0.014   -0.004  0.004 -0.186
 C          0.017 -0.000 -0.168   -0.126  0.000 -0.049   -0.005  0.003  0.521
 H          0.018 -0.001 -0.200   -0.125  0.000 -0.047   -0.006  0.003  0.578
 C          0.016  0.001 -0.082   -0.125 -0.022 -0.034   -0.003  0.001  0.328
 Cl         0.019  0.004  0.070   -0.290 -0.112  0.016   -0.005 -0.005 -0.186
 C          0.015  0.002 -0.053   -0.109 -0.009 -0.031   -0.002  0.001  0.175
 Cl         0.017 -0.001  0.421   -0.299  0.094  0.016   -0.007  0.004  0.008
 TransDip   0.004  0.000 -0.007    0.007 -0.000 -0.003    0.003 -0.000  0.013

 Mode:                10                     11                     12
 Frequency:       191.32                 200.34                 212.62
 Force Cnst:      0.2551                 0.7655                 0.8070
 Red. Mass:      11.8263                32.3686                30.2996
 IR Active:          YES                    YES                    YES
 IR Intens:        0.138                  0.007                  0.166
 Raman Active:       YES                    YES                    YES
               X      Y      Z        X      Y      Z        X      Y      Z
 C          0.001  0.187 -0.002   -0.030  0.005 -0.005    0.061 -0.003 -0.080
 C          0.001  0.225 -0.002   -0.018  0.007 -0.004    0.088 -0.002 -0.115
 Cl         0.002 -0.008 -0.001    0.037  0.000  0.027    0.312 -0.000 -0.032
 C          0.001  0.323 -0.003   -0.017  0.011 -0.013    0.064 -0.002 -0.105
 Cl        -0.000 -0.091  0.001    0.034 -0.004 -0.049   -0.294  0.001  0.114
 C          0.002  0.381 -0.003   -0.024  0.014 -0.007    0.179 -0.002 -0.060
 Cl        -0.000 -0.086  0.003   -0.028 -0.003 -0.010    0.230  0.002  0.465
 C          0.002  0.431 -0.003   -0.015  0.015 -0.006    0.138 -0.003 -0.080
 Cl        -0.000 -0.150 -0.000    0.095 -0.005  0.051   -0.402 -0.000 -0.392
 C          0.001  0.437 -0.003   -0.021  0.014 -0.011    0.124 -0.005 -0.032
 H          0.002  0.429 -0.004   -0.019  0.013 -0.013    0.153 -0.006 -0.049
 C          0.001 -0.053 -0.000   -0.035 -0.003  0.000    0.057 -0.001 -0.066
 C          0.009 -0.071  0.004   -0.094  0.036  0.001    0.035 -0.002 -0.023
 Cl        -0.041 -0.109  0.005   -0.378 -0.118 -0.004   -0.086 -0.078  0.016
 C         -0.002 -0.049  0.004   -0.086  0.015 -0.003    0.034  0.010  0.030
 Cl        -0.092 -0.007 -0.002    0.427 -0.309  0.007    0.011  0.029 -0.017
 C          0.002 -0.044  0.002   -0.167 -0.003 -0.006    0.030 -0.000  0.074
 H          0.002 -0.044  0.003   -0.170 -0.003 -0.008    0.031 -0.000  0.111
 C          0.003 -0.049 -0.001   -0.085 -0.021 -0.002    0.035 -0.012  0.030
 Cl         0.079 -0.015  0.001    0.437  0.314  0.003    0.022 -0.027 -0.017
 C         -0.007 -0.071 -0.003   -0.094 -0.044  0.001    0.034 -0.000 -0.023
 Cl         0.048 -0.111 -0.003   -0.383  0.108 -0.005   -0.099  0.081  0.015
 TransDip   0.000  0.012  0.000   -0.002  0.000 -0.001   -0.004  0.000  0.012

 Mode:                13                     14                     15
 Frequency:       216.61                 222.50                 227.45
 Force Cnst:      0.8767                 0.7523                 1.0485
 Red. Mass:      31.7153                25.7911                34.3998
 IR Active:          YES                    YES                    YES
 IR Intens:        0.160                  0.135                  0.017
 Raman Active:       YES                    YES                    YES
               X      Y      Z        X      Y      Z        X      Y      Z
 C          0.003 -0.042  0.003   -0.152 -0.001 -0.074   -0.011 -0.000  0.005
 C          0.001 -0.014  0.004   -0.135 -0.000 -0.080   -0.051  0.001  0.048
 Cl        -0.014 -0.001 -0.004    0.428  0.000  0.217   -0.314 -0.000 -0.087
 C          0.003 -0.024  0.005   -0.179 -0.001 -0.162   -0.050 -0.000 -0.007
 Cl         0.006  0.001  0.004   -0.158 -0.002 -0.241    0.592 -0.005 -0.410
 C          0.001 -0.036  0.003   -0.191 -0.002 -0.107   -0.076 -0.000 -0.006
 Cl         0.001  0.005 -0.012   -0.230  0.003  0.235   -0.070  0.005  0.567
 C          0.000 -0.044  0.004   -0.126 -0.004 -0.132   -0.016 -0.001 -0.031
 Cl        -0.001  0.010  0.004    0.236  0.000  0.040   -0.130  0.000 -0.082
 C          0.001 -0.057  0.003   -0.142 -0.004 -0.114   -0.022 -0.001  0.008
 H          0.001 -0.081  0.004   -0.166 -0.005 -0.102   -0.036 -0.001  0.016
 C          0.003 -0.089  0.002   -0.145 -0.002 -0.038   -0.015 -0.000 -0.017
 C          0.031 -0.137  0.002   -0.114  0.010 -0.010   -0.012  0.002 -0.012
 Cl         0.474  0.082  0.004    0.161  0.193  0.004    0.016  0.021  0.005
 C         -0.003 -0.144  0.001   -0.118 -0.027  0.000   -0.013 -0.002  0.010
 Cl        -0.447  0.083 -0.006   -0.009 -0.116 -0.005   -0.002 -0.012 -0.005
 C          0.005 -0.113 -0.001   -0.124 -0.002  0.003   -0.014  0.000  0.033
 H          0.005 -0.120 -0.002   -0.126 -0.003  0.007   -0.015  0.000  0.052
 C          0.011 -0.145 -0.001   -0.119  0.021 -0.000   -0.013  0.002  0.010
 Cl         0.440  0.079  0.005    0.004  0.120 -0.005   -0.001  0.012 -0.005
 C         -0.023 -0.135  0.001   -0.115 -0.015 -0.010   -0.013 -0.002 -0.012
 Cl        -0.472  0.083 -0.004    0.146 -0.187  0.006    0.015 -0.021  0.005
 TransDip   0.000  0.013 -0.000   -0.012  0.000  0.001    0.004 -0.000  0.001

 Mode:                16                     17                     18
 Frequency:       262.98                 271.89                 309.65
 Force Cnst:      0.8364                 0.2640                 0.3920
 Red. Mass:      20.5258                 6.0611                 6.9388
 IR Active:          YES                    YES                    YES
 IR Intens:        0.178                  0.773                  0.324
 Raman Active:       YES                    YES                    YES
               X      Y      Z        X      Y      Z        X      Y      Z
 C         -0.027  0.000 -0.002   -0.000  0.043 -0.000    0.001  0.001  0.031
 C          0.081 -0.002 -0.042   -0.001 -0.264  0.002    0.053 -0.002 -0.034
 Cl        -0.044 -0.000 -0.135    0.000  0.069  0.001   -0.011 -0.000 -0.109
 C          0.131 -0.002  0.034   -0.001 -0.337  0.002    0.034 -0.002 -0.044
 Cl         0.083  0.001  0.121   -0.001  0.069 -0.001   -0.045  0.000 -0.016
 C          0.218 -0.001  0.055   -0.001 -0.236  0.001    0.006 -0.002 -0.049
 Cl         0.305 -0.001 -0.054    0.000  0.057  0.000    0.015  0.001  0.041
 C          0.115  0.003  0.103    0.000  0.087 -0.001   -0.029  0.001 -0.040
 Cl        -0.095 -0.000  0.001    0.000 -0.043 -0.000    0.049 -0.001 -0.023
 C          0.091  0.004  0.067    0.001  0.399 -0.003   -0.049  0.003 -0.011
 H          0.189  0.006  0.008    0.001  0.758 -0.005   -0.073  0.005  0.003
 C         -0.139 -0.001 -0.020    0.000  0.003 -0.002   -0.002  0.002  0.340
 C         -0.217  0.068 -0.019    0.009 -0.009  0.018   -0.006  0.004  0.334
 Cl         0.051  0.307  0.002   -0.006 -0.024 -0.000    0.001  0.004 -0.056
 C         -0.244 -0.012  0.002    0.007 -0.010  0.017   -0.003  0.001  0.030
 Cl        -0.046 -0.208 -0.002   -0.014 -0.002 -0.004   -0.002 -0.001  0.017
 C         -0.291 -0.001  0.024    0.000 -0.013  0.002   -0.002 -0.002 -0.320
 H         -0.295 -0.002  0.047    0.000 -0.019  0.004    0.002 -0.005 -0.714
 C         -0.245  0.010  0.002   -0.006 -0.010 -0.016   -0.004 -0.000  0.029
 Cl        -0.048  0.208 -0.004    0.014 -0.002  0.004   -0.002  0.003  0.017
 C         -0.218 -0.070 -0.019   -0.009 -0.010 -0.021   -0.006 -0.001  0.334
 Cl         0.052 -0.306  0.006    0.006 -0.023  0.001   -0.000 -0.006 -0.056
 TransDip  -0.013  0.000 -0.001    0.000  0.028 -0.000    0.001  0.000 -0.018

 Mode:                19                     20                     21
 Frequency:       319.14                 335.61                 346.42
 Force Cnst:      1.5923                 1.8558                 0.8826
 Red. Mass:      26.5347                27.9633                12.4825
 IR Active:          YES                    YES                    YES
 IR Intens:        0.000                  0.035                  0.027
 Raman Active:       YES                    YES                    YES
               X      Y      Z        X      Y      Z        X      Y      Z
 C         -0.000  0.088 -0.001   -0.072  0.004 -0.137    0.001 -0.038 -0.001
 C         -0.000  0.076 -0.001    0.100  0.002 -0.270    0.001 -0.030 -0.001
 Cl         0.001 -0.016  0.000    0.313 -0.003 -0.492    0.002  0.001 -0.003
 C         -0.000 -0.002  0.000    0.059 -0.002  0.008    0.001  0.021  0.002
 Cl         0.000  0.001  0.000    0.067  0.000  0.012    0.002 -0.003  0.004
 C         -0.000 -0.076  0.001   -0.039 -0.006  0.089   -0.002  0.055  0.000
 Cl        -0.000  0.012 -0.000   -0.110  0.002  0.051   -0.005 -0.009  0.001
 C         -0.000 -0.092  0.001   -0.182 -0.003  0.229   -0.001  0.018 -0.001
 Cl        -0.001  0.017  0.001   -0.264  0.004  0.517   -0.000 -0.002 -0.000
 C          0.000 -0.032  0.000   -0.149  0.003 -0.069   -0.001 -0.042 -0.001
 H          0.000 -0.053  0.000    0.003  0.006 -0.157   -0.001 -0.080 -0.001
 C          0.001 -0.082 -0.002   -0.029  0.001 -0.049    0.002 -0.007 -0.000
 C          0.198 -0.151 -0.001    0.020 -0.039 -0.053   -0.012  0.006  0.485
 Cl         0.192 -0.350  0.006    0.031 -0.083  0.008    0.001  0.014 -0.076
 C          0.207  0.154  0.000    0.023 -0.023 -0.010   -0.007  0.013  0.495
 Cl         0.205  0.356  0.000   -0.004 -0.014 -0.001    0.014  0.014 -0.077
 C         -0.000  0.079  0.000    0.047 -0.001  0.039   -0.003  0.008  0.000
 H          0.001 -0.209  0.004    0.046 -0.000  0.098   -0.003  0.010  0.001
 C         -0.208  0.151 -0.004    0.022  0.021 -0.010    0.008 -0.003 -0.494
 Cl        -0.208  0.352 -0.004   -0.002  0.011 -0.001   -0.003 -0.006  0.077
 C         -0.196 -0.154 -0.003    0.019  0.039 -0.053    0.011 -0.010 -0.487
 Cl        -0.189 -0.351 -0.001    0.032  0.083  0.007   -0.010 -0.004  0.075
 TransDip   0.000 -0.000  0.000    0.006  0.000  0.002    0.000 -0.005  0.000

 Mode:                22                     23                     24
 Frequency:       349.78                 357.66                 374.32
 Force Cnst:      2.1434                 2.2548                 0.9930
 Red. Mass:      29.7352                29.9168                12.0292
 IR Active:          YES                    YES                    YES
 IR Intens:        0.010                  0.039                  0.415
 Raman Active:       YES                    YES                    YES
               X      Y      Z        X      Y      Z        X      Y      Z
 C          0.073  0.005 -0.036    0.090 -0.007 -0.062    0.000  0.451 -0.002
 C          0.072  0.004 -0.025    0.125 -0.009 -0.014    0.000  0.526 -0.002
 Cl         0.080 -0.001 -0.110    0.105  0.000 -0.144   -0.001 -0.065  0.002
 C          0.048 -0.002  0.088    0.120 -0.002  0.217    0.000  0.086  0.000
 Cl         0.099  0.002  0.186    0.278  0.004  0.506    0.001 -0.010  0.003
 C         -0.105 -0.007  0.016   -0.178  0.005  0.023   -0.002 -0.442  0.003
 Cl        -0.233  0.002  0.024   -0.406  0.001  0.036    0.000  0.062 -0.001
 C         -0.037 -0.005 -0.046   -0.015  0.003 -0.161   -0.001 -0.399  0.001
 Cl         0.013  0.000 -0.061    0.130 -0.003 -0.334    0.002  0.053 -0.005
 C         -0.017  0.003 -0.075   -0.008 -0.002 -0.148    0.001  0.139 -0.001
 H         -0.055  0.007 -0.052   -0.093 -0.001 -0.099   -0.001  0.232 -0.001
 C          0.096  0.002 -0.007    0.012 -0.002 -0.012    0.000  0.101 -0.000
 C         -0.016  0.187 -0.048   -0.008 -0.050 -0.010    0.059  0.027  0.033
 Cl        -0.182  0.355  0.001    0.056 -0.091  0.003   -0.054 -0.038 -0.005
 C          0.035  0.185 -0.036   -0.045 -0.077 -0.001    0.041 -0.050  0.047
 Cl         0.186  0.366  0.005   -0.110 -0.202 -0.001   -0.070 -0.046 -0.007
 C         -0.092 -0.002  0.011   -0.006  0.001  0.009    0.000 -0.076  0.000
 H         -0.086 -0.002  0.032   -0.010  0.002  0.024    0.000 -0.110  0.000
 C          0.036 -0.186  0.028   -0.045  0.078 -0.008   -0.042 -0.050 -0.046
 Cl         0.192 -0.366 -0.001   -0.114  0.202 -0.002    0.068 -0.041  0.007
 C         -0.016 -0.186  0.015   -0.007  0.049 -0.018   -0.059  0.026 -0.033
 Cl        -0.177 -0.357 -0.003    0.053  0.092  0.002    0.054 -0.035  0.006
 TransDip   0.001  0.000  0.003    0.001 -0.000  0.006    0.000  0.021 -0.000

 Mode:                25                     26                     27
 Frequency:       502.70                 504.90                 527.42
 Force Cnst:      0.8909                 2.1307                 0.9498
 Red. Mass:       5.9839                14.1860                 5.7950
 IR Active:          YES                    YES                    YES
 IR Intens:        7.650                 32.677                  0.755
 Raman Active:       YES                    YES                    YES
               X      Y      Z        X      Y      Z        X      Y      Z
 C          0.030  0.002  0.246   -0.254  0.000 -0.024    0.001 -0.235  0.002
 C          0.148 -0.000  0.102   -0.097 -0.001 -0.073    0.000 -0.034  0.000
 Cl        -0.009 -0.000 -0.089    0.002  0.000  0.014   -0.000  0.005  0.000
 C          0.115 -0.001 -0.055   -0.029  0.000 -0.034    0.001  0.347 -0.003
 Cl        -0.059 -0.000 -0.029    0.094  0.001  0.140   -0.000 -0.030  0.000
 C         -0.003 -0.000 -0.108   -0.057  0.000 -0.097   -0.000 -0.129  0.001
 Cl         0.003  0.000  0.029    0.191 -0.001  0.025   -0.000  0.012 -0.000
 C         -0.116 -0.000 -0.054   -0.231 -0.000 -0.085   -0.001 -0.213  0.001
 Cl         0.059 -0.000 -0.024    0.065 -0.000 -0.036   -0.000  0.010 -0.000
 C         -0.131  0.001  0.159   -0.303  0.000 -0.087    0.001  0.198 -0.001
 H         -0.297  0.002  0.260   -0.326  0.001 -0.079    0.001  0.691 -0.004
 C          0.028  0.002  0.276   -0.270 -0.000  0.048    0.000 -0.154  0.001
 C          0.022  0.006 -0.105   -0.186 -0.056 -0.029   -0.128 -0.065 -0.007
 Cl        -0.012  0.014  0.008    0.115 -0.138  0.005    0.039  0.007  0.001
 C          0.022 -0.007 -0.197   -0.190  0.058 -0.046   -0.135  0.068  0.002
 Cl        -0.013 -0.016  0.010    0.110  0.143  0.003    0.036 -0.010  0.000
 C          0.028  0.001  0.183   -0.294 -0.002  0.036   -0.001  0.157 -0.001
 H          0.023  0.004  0.656   -0.297 -0.002  0.142   -0.002  0.319 -0.002
 C          0.022  0.005 -0.198   -0.191 -0.061 -0.045    0.134  0.069 -0.003
 Cl        -0.013  0.016  0.010    0.112 -0.141  0.004   -0.035 -0.011  0.000
 C          0.021 -0.007 -0.105   -0.187  0.054 -0.028    0.129 -0.063  0.007
 Cl        -0.012 -0.014  0.008    0.114  0.139  0.003   -0.039  0.007 -0.001
 TransDip   0.012  0.001  0.088   -0.183 -0.000 -0.012   -0.000  0.028  0.000

 Mode:                28                     29                     30
 Frequency:       551.34                 561.17                 608.65
 Force Cnst:      1.9420                 1.3407                 2.6261
 Red. Mass:      10.8434                 7.2261                12.0315
 IR Active:          YES                    YES                    YES
 IR Intens:        5.334                  0.232                  0.230
 Raman Active:       YES                    YES                    YES
               X      Y      Z        X      Y      Z        X      Y      Z
 C          0.054  0.000  0.135   -0.001  0.008 -0.001    0.000 -0.062 -0.003
 C          0.027  0.005  0.095   -0.000  0.340 -0.003   -0.001  0.028 -0.002
 Cl         0.041 -0.001 -0.107    0.000 -0.023  0.001   -0.000 -0.001  0.001
 C         -0.014 -0.002  0.084   -0.001 -0.256  0.002   -0.001  0.008  0.000
 Cl        -0.062 -0.001 -0.123    0.001  0.019  0.001    0.000 -0.000  0.000
 C          0.104 -0.002  0.192   -0.001 -0.178  0.000   -0.000 -0.047  0.001
 Cl        -0.167  0.001 -0.038    0.001  0.013  0.000    0.000  0.003 -0.000
 C          0.280  0.004  0.182   -0.001  0.326 -0.003    0.002  0.055 -0.000
 Cl         0.007 -0.001 -0.082    0.000 -0.019  0.000   -0.001 -0.004  0.000
 C          0.315  0.001  0.285   -0.003 -0.073 -0.001    0.001 -0.005 -0.003
 H          0.406 -0.003  0.235   -0.004 -0.493  0.002    0.004  0.019 -0.005
 C         -0.042 -0.001  0.028    0.000 -0.135  0.001    0.000 -0.019  0.002
 C         -0.121  0.009  0.002   -0.145 -0.052 -0.001    0.017 -0.017 -0.494
 Cl         0.075 -0.084  0.001    0.048 -0.020  0.000   -0.010  0.017  0.032
 C         -0.170  0.068 -0.015   -0.175  0.110  0.001    0.016 -0.027  0.484
 Cl         0.044  0.057  0.001    0.025 -0.040  0.000    0.005  0.017 -0.031
 C         -0.313 -0.001  0.008    0.001  0.232 -0.001    0.001 -0.051  0.003
 H         -0.317  0.001  0.036   -0.000  0.464 -0.001    0.001 -0.088  0.011
 C         -0.168 -0.069 -0.015    0.175  0.113 -0.004   -0.016 -0.033 -0.492
 Cl         0.044 -0.057  0.002   -0.024 -0.040  0.000   -0.005  0.017  0.031
 C         -0.119 -0.011  0.004    0.147 -0.050  0.001   -0.016 -0.011  0.499
 Cl         0.073  0.084  0.000   -0.049 -0.021  0.000    0.010  0.016 -0.032
 TransDip  -0.020 -0.000  0.071   -0.000  0.015 -0.001    0.001 -0.015  0.000

 Mode:                31                     32                     33
 Frequency:       617.93                 618.92                 630.41
 Force Cnst:      2.3246                 1.2103                 2.8499
 Red. Mass:      10.3329                 5.3627                12.1711
 IR Active:          YES                    YES                    YES
 IR Intens:       27.735                  0.289                 35.515
 Raman Active:       YES                    YES                    YES
               X      Y      Z        X      Y      Z        X      Y      Z
 C         -0.000  0.344  0.000    0.024 -0.001  0.194   -0.308 -0.000  0.119
 C          0.001 -0.195  0.003    0.120  0.002  0.114   -0.317 -0.001  0.059
 Cl         0.000  0.014 -0.001   -0.004 -0.000 -0.044    0.103 -0.001 -0.151
 C          0.001 -0.140  0.001    0.111 -0.001 -0.057   -0.301  0.004  0.177
 Cl        -0.000  0.008 -0.000   -0.025  0.000 -0.000    0.038 -0.000 -0.025
 C          0.002  0.384 -0.004   -0.002 -0.003 -0.120   -0.093  0.002  0.274
 Cl        -0.000 -0.022  0.000   -0.002  0.000  0.019    0.098 -0.001 -0.038
 C         -0.001 -0.322  0.002   -0.106  0.002 -0.055   -0.043  0.002  0.213
 Cl         0.000  0.019 -0.000    0.028 -0.000  0.002    0.085 -0.001 -0.162
 C         -0.000  0.016  0.003   -0.098  0.001  0.171   -0.087  0.002  0.261
 H         -0.002 -0.033  0.004   -0.272  0.001  0.278   -0.023  0.004  0.222
 C         -0.000  0.138 -0.004    0.014 -0.002 -0.200   -0.201 -0.001 -0.029
 C         -0.042  0.115 -0.071   -0.001  0.003 -0.138    0.017 -0.086 -0.020
 Cl         0.061 -0.104  0.007    0.003 -0.003  0.003   -0.039  0.043 -0.001
 C         -0.119  0.191  0.064   -0.011  0.007  0.262    0.109 -0.097  0.039
 Cl        -0.031 -0.106 -0.004    0.000  0.001 -0.009    0.006  0.003 -0.001
 C         -0.003  0.294 -0.003   -0.022 -0.003 -0.155    0.321  0.001 -0.017
 H         -0.004  0.514 -0.011   -0.017 -0.008 -0.679    0.326  0.000 -0.095
 C          0.116  0.191 -0.060   -0.012 -0.007  0.256    0.108  0.098  0.036
 Cl         0.032 -0.106  0.005   -0.000  0.001 -0.009    0.007 -0.003 -0.001
 C          0.041  0.115  0.067   -0.001 -0.007 -0.131    0.016  0.086 -0.019
 Cl        -0.059 -0.104 -0.005    0.003  0.004  0.002   -0.039 -0.043 -0.000
 TransDip  -0.001  0.169 -0.000   -0.017 -0.001 -0.003   -0.147  0.001  0.121

 Mode:                34                     35                     36
 Frequency:       683.19                 746.96                 747.83
 Force Cnst:      3.3320                 3.4420                 1.9870
 Red. Mass:      12.1164                10.4704                 6.0302
 IR Active:          YES                    YES                    YES
 IR Intens:       27.856                  9.656                 29.364
 Raman Active:       YES                    YES                    YES
               X      Y      Z        X      Y      Z        X      Y      Z
 C         -0.000  0.022 -0.000    0.170  0.024 -0.077   -0.005  0.428  0.000
 C         -0.001  0.260 -0.001   -0.060 -0.017  0.043    0.001 -0.289  0.002
 Cl         0.000 -0.006 -0.000    0.029  0.001 -0.016   -0.001  0.012 -0.000
 C         -0.002 -0.402  0.004   -0.129  0.012  0.263    0.004  0.168 -0.009
 Cl         0.000  0.017 -0.000   -0.019 -0.001 -0.062    0.001 -0.005  0.002
 C          0.001  0.435 -0.003   -0.189 -0.004  0.239    0.004 -0.119 -0.006
 Cl         0.000 -0.017  0.000    0.084 -0.000 -0.016   -0.002  0.002  0.000
 C         -0.001 -0.363  0.003   -0.071  0.004  0.067    0.001  0.063 -0.003
 Cl         0.000  0.012 -0.000    0.003 -0.000 -0.040    0.000  0.004  0.001
 C          0.000  0.162 -0.001   -0.083 -0.004 -0.255    0.001 -0.047  0.009
 H          0.000  0.260 -0.002   -0.104 -0.043 -0.243   -0.001 -0.744  0.015
 C          0.001 -0.309  0.002    0.232 -0.006  0.414   -0.004 -0.174 -0.017
 C         -0.108 -0.248  0.003    0.072  0.092 -0.262   -0.077 -0.168  0.005
 Cl        -0.033  0.097 -0.001    0.009 -0.011  0.010   -0.013  0.045 -0.000
 C         -0.065 -0.143 -0.003   -0.007  0.096  0.151   -0.075 -0.063 -0.003
 Cl         0.053  0.084  0.000   -0.020 -0.021 -0.002    0.027  0.033  0.000
 C          0.001 -0.116  0.001   -0.202 -0.002 -0.084    0.004 -0.010  0.004
 H          0.001 -0.094  0.002   -0.203  0.002 -0.248    0.004  0.073  0.010
 C          0.067 -0.142  0.003    0.003 -0.102  0.151    0.075 -0.058 -0.009
 Cl        -0.054  0.084 -0.001   -0.024  0.024 -0.002   -0.026  0.032 -0.000
 C          0.111 -0.247  0.001    0.082 -0.113 -0.259    0.075 -0.163  0.019
 Cl         0.031  0.098  0.000    0.010  0.016  0.009    0.012  0.045 -0.001
 TransDip   0.000 -0.169  0.001    0.013 -0.006  0.099    0.001 -0.174 -0.001

 Mode:                37                     38                     39
 Frequency:       757.13                 833.47                 866.09
 Force Cnst:      3.2534                 4.7520                 5.4045
 Red. Mass:       9.6325                11.6103                12.2289
 IR Active:          YES                    YES                    YES
 IR Intens:       13.668                 35.121                  1.915
 Raman Active:       YES                    YES                    YES
               X      Y      Z        X      Y      Z        X      Y      Z
 C         -0.168  0.007 -0.085    0.003 -0.000 -0.056    0.001 -0.009  0.000
 C          0.049 -0.006 -0.209    0.373 -0.001 -0.119   -0.000  0.004  0.001
 Cl        -0.041  0.001  0.065   -0.040  0.000  0.058    0.000  0.000 -0.000
 C          0.105  0.001 -0.159    0.393  0.001  0.312   -0.001 -0.005  0.000
 Cl         0.014  0.000  0.029   -0.075 -0.001 -0.119    0.000  0.000  0.000
 C          0.220 -0.003 -0.060    0.118  0.002  0.276   -0.001  0.003 -0.000
 Cl        -0.092  0.000  0.005   -0.034  0.000  0.005    0.000  0.000 -0.000
 C          0.145  0.001  0.042   -0.191  0.003  0.354    0.000  0.000 -0.001
 Cl        -0.014  0.000  0.016    0.040 -0.001 -0.098   -0.000 -0.000  0.000
 C          0.114 -0.001 -0.012   -0.257 -0.001 -0.200    0.001 -0.013 -0.000
 H          0.371 -0.012 -0.171   -0.086 -0.005 -0.307   -0.000  0.096 -0.000
 C         -0.250 -0.001  0.433   -0.110 -0.002 -0.165    0.001 -0.250  0.002
 C         -0.080 -0.112 -0.251   -0.061 -0.058  0.055    0.284 -0.307  0.005
 Cl        -0.010  0.014  0.009   -0.002  0.005 -0.002   -0.042  0.085 -0.001
 C         -0.006 -0.105  0.138   -0.026 -0.065 -0.025    0.291  0.352  0.000
 Cl         0.023  0.024 -0.001    0.013  0.014  0.000   -0.050 -0.095  0.000
 C          0.211  0.000 -0.075    0.101  0.001  0.026   -0.001  0.255 -0.000
 H          0.216  0.001 -0.202    0.103 -0.000 -0.048    0.001 -0.236 -0.007
 C         -0.004  0.105  0.136   -0.028  0.066 -0.026   -0.295  0.349 -0.004
 Cl         0.023 -0.023 -0.001    0.013 -0.014  0.001    0.051 -0.095  0.001
 C         -0.079  0.102 -0.250   -0.063  0.058  0.054   -0.281 -0.309 -0.002
 Cl        -0.009 -0.013  0.009   -0.002 -0.005 -0.002    0.042  0.085  0.000
 TransDip   0.045 -0.003 -0.109    0.072  0.001  0.176   -0.000  0.044 -0.000

 Mode:                40                     41                     42
 Frequency:       880.51                 888.11                 914.91
 Force Cnst:      0.6338                 0.6875                 5.6947
 Red. Mass:       1.3876                 1.4794                11.5467
 IR Active:          YES                    YES                    YES
 IR Intens:       15.694                  2.827                 30.061
 Raman Active:       YES                    YES                    YES
               X      Y      Z        X      Y      Z        X      Y      Z
 C         -0.001  0.000  0.000   -0.001  0.082 -0.000   -0.279 -0.003 -0.033
 C          0.004  0.000  0.001   -0.000 -0.002 -0.000   -0.093 -0.001 -0.297
 Cl        -0.000  0.000  0.000   -0.000 -0.000  0.000   -0.022  0.000  0.042
 C          0.005 -0.000  0.002    0.000 -0.002 -0.000   -0.006 -0.002 -0.258
 Cl        -0.001 -0.000 -0.001    0.000  0.001  0.000    0.032  0.000  0.039
 C          0.001  0.000  0.001    0.000  0.005  0.000    0.336 -0.001  0.009
 Cl        -0.000  0.000  0.000   -0.000 -0.001  0.000   -0.061  0.000  0.005
 C         -0.004  0.000  0.004   -0.000  0.054  0.000   -0.129  0.002  0.337
 Cl         0.001 -0.000 -0.001    0.000 -0.004 -0.000    0.041 -0.000 -0.062
 C         -0.004 -0.000  0.003   -0.001 -0.177  0.001   -0.162  0.003  0.173
 H         -0.006  0.001  0.004    0.002  0.978 -0.007    0.083 -0.009  0.032
 C         -0.000 -0.000 -0.013    0.000 -0.006 -0.000    0.161  0.000 -0.008
 C          0.001 -0.000  0.008   -0.010 -0.020  0.001    0.207  0.118  0.003
 Cl        -0.000  0.000 -0.001   -0.000  0.002 -0.000   -0.001 -0.006  0.000
 C          0.000  0.001  0.052   -0.015 -0.011 -0.000    0.145  0.224 -0.002
 Cl        -0.000 -0.000 -0.004    0.003  0.003 -0.000   -0.036 -0.042 -0.000
 C          0.001 -0.001 -0.169   -0.000  0.003  0.000   -0.272 -0.001  0.002
 H         -0.010  0.006  0.983   -0.001  0.032 -0.001   -0.274 -0.003 -0.026
 C         -0.001  0.000  0.052    0.015 -0.011  0.000    0.146 -0.221 -0.000
 Cl         0.000 -0.000 -0.004   -0.003  0.003  0.000   -0.037  0.041 -0.000
 C          0.000 -0.000  0.008    0.011 -0.021 -0.000    0.207 -0.116  0.004
 Cl         0.000  0.000 -0.001    0.000  0.002  0.000   -0.001  0.006  0.000
 TransDip  -0.000  0.001  0.127    0.002  0.054 -0.001    0.176 -0.000  0.001

 Mode:                43                     44                     45
 Frequency:      1066.57                1104.39                1166.96
 Force Cnst:      7.3416                 7.0297                 7.6684
 Red. Mass:      10.9536                 9.7823                 9.5575
 IR Active:          YES                    YES                    YES
 IR Intens:       40.022                 43.478                 20.921
 Raman Active:       YES                    YES                    YES
               X      Y      Z        X      Y      Z        X      Y      Z
 C          0.210  0.000  0.031    0.068  0.001  0.062    0.246 -0.000 -0.044
 C         -0.167  0.002  0.262   -0.097  0.003  0.438    0.053 -0.002 -0.250
 Cl         0.015 -0.000 -0.028    0.021 -0.000 -0.047   -0.012  0.000  0.028
 C         -0.174 -0.002 -0.281   -0.034 -0.000 -0.073   -0.149 -0.001 -0.183
 Cl         0.020  0.000  0.030   -0.004  0.000  0.001    0.018  0.000  0.024
 C          0.351 -0.001 -0.005    0.276 -0.001 -0.023   -0.140  0.001  0.033
 Cl        -0.039  0.000  0.001   -0.034  0.000  0.000    0.021 -0.000 -0.001
 C         -0.098  0.002  0.264    0.049  0.000  0.048   -0.145  0.002  0.186
 Cl         0.013 -0.000 -0.025   -0.007  0.000  0.005    0.014 -0.000 -0.024
 C         -0.145 -0.001 -0.184   -0.093 -0.002 -0.291    0.048  0.001  0.141
 H         -0.139 -0.000 -0.188    0.058 -0.003 -0.405   -0.266  0.003  0.361
 C          0.222  0.001 -0.004   -0.184 -0.001 -0.010    0.218  0.002  0.009
 C         -0.167  0.232 -0.002    0.138 -0.351  0.005    0.119 -0.287  0.003
 Cl         0.017 -0.026  0.000   -0.021  0.037 -0.001   -0.020  0.034 -0.000
 C         -0.154 -0.171 -0.000    0.082  0.063  0.001   -0.139 -0.281 -0.000
 Cl         0.013  0.019  0.000   -0.001 -0.002  0.000    0.020  0.034  0.000
 C          0.234  0.001  0.002   -0.214 -0.001 -0.002   -0.171 -0.001 -0.002
 H          0.237  0.001  0.008   -0.223 -0.001 -0.001   -0.200 -0.009 -0.003
 C         -0.156  0.169 -0.002    0.083 -0.062  0.002   -0.142  0.281 -0.003
 Cl         0.014 -0.018  0.000   -0.001  0.002 -0.000    0.020 -0.033  0.000
 C         -0.164 -0.234  0.001    0.134  0.352  0.000    0.119  0.289 -0.001
 Cl         0.016  0.026 -0.000   -0.021 -0.037 -0.000   -0.019 -0.034 -0.000
 TransDip  -0.182 -0.001  0.089    0.188  0.002  0.097   -0.142  0.001 -0.038

 Mode:                46                     47                     48
 Frequency:      1188.77                1193.25                1258.77
 Force Cnst:      1.2806                 1.5357                 5.6320
 Red. Mass:       1.5380                 1.8306                 6.0329
 IR Active:          YES                    YES                    YES
 IR Intens:       46.733                 40.701                  4.522
 Raman Active:       YES                    YES                    YES
               X      Y      Z        X      Y      Z        X      Y      Z
 C          0.001 -0.021  0.000   -0.009  0.000  0.012    0.252  0.000 -0.095
 C          0.000  0.003 -0.000    0.044  0.000  0.070    0.186 -0.001 -0.040
 Cl        -0.000 -0.000  0.000   -0.001 -0.000 -0.003   -0.007  0.000  0.013
 C         -0.000  0.000 -0.000    0.017 -0.001 -0.079   -0.215 -0.001 -0.142
 Cl         0.000 -0.000  0.000    0.001  0.000  0.008    0.011  0.000  0.018
 C         -0.000 -0.000 -0.000   -0.153 -0.000 -0.075   -0.098  0.000 -0.012
 Cl         0.000  0.000 -0.000    0.017 -0.000  0.002    0.012 -0.000 -0.003
 C         -0.000  0.000  0.001   -0.100  0.001  0.121    0.044  0.001  0.182
 Cl         0.000 -0.000 -0.000    0.007 -0.000 -0.013    0.005 -0.000 -0.013
 C          0.000  0.005  0.000    0.066 -0.000  0.006   -0.021 -0.000  0.029
 H         -0.000 -0.020  0.001    0.844 -0.005 -0.462   -0.601  0.005  0.396
 C          0.000  0.049 -0.000   -0.016 -0.000  0.000   -0.152 -0.002  0.003
 C          0.115 -0.038  0.002   -0.007  0.007 -0.000   -0.129 -0.071 -0.002
 Cl        -0.007  0.007 -0.000    0.001 -0.001  0.000    0.006 -0.002  0.000
 C         -0.022 -0.079  0.000    0.008  0.018  0.000    0.050  0.263 -0.001
 Cl         0.004  0.006  0.000   -0.001 -0.002 -0.000   -0.007 -0.021  0.000
 C         -0.000  0.044 -0.000    0.008 -0.000  0.000    0.142 -0.000  0.002
 H         -0.005  0.976 -0.006    0.009 -0.001  0.000    0.170 -0.004  0.001
 C          0.022 -0.078  0.001    0.008 -0.017  0.000    0.055 -0.261  0.002
 Cl        -0.004  0.006 -0.000   -0.001  0.002 -0.000   -0.007  0.021 -0.000
 C         -0.115 -0.038 -0.001   -0.007 -0.007 -0.000   -0.132  0.072 -0.002
 Cl         0.006  0.007  0.000    0.001  0.001  0.000    0.006  0.002 -0.000
 TransDip   0.001 -0.219  0.001   -0.175  0.001  0.105    0.047  0.001 -0.049

 Mode:                49                     50                     51
 Frequency:      1269.65                1269.74                1350.76
 Force Cnst:     10.9649                10.8808                11.5871
 Red. Mass:      11.5447                11.4547                10.7787
 IR Active:          YES                    YES                    YES
 IR Intens:        0.979                  1.145                 99.164
 Raman Active:       YES                    YES                    YES
               X      Y      Z        X      Y      Z        X      Y      Z
 C          0.109  0.020  0.311    0.081 -0.022  0.227   -0.148  0.002  0.267
 C         -0.238 -0.005 -0.154   -0.173  0.004 -0.113    0.365 -0.000 -0.008
 Cl        -0.003  0.000  0.002   -0.002 -0.000  0.001   -0.014  0.000  0.006
 C          0.226 -0.004 -0.248    0.164  0.000 -0.182   -0.197 -0.002 -0.335
 Cl         0.004  0.000  0.006    0.003 -0.000  0.004    0.013  0.000  0.022
 C         -0.032  0.004  0.366   -0.024  0.001  0.268   -0.199  0.003  0.296
 Cl         0.004 -0.000 -0.001    0.003  0.000 -0.001    0.013 -0.000 -0.010
 C         -0.237 -0.002 -0.129   -0.173  0.002 -0.094    0.352 -0.001 -0.016
 Cl        -0.003 -0.000 -0.001   -0.002 -0.000 -0.000   -0.013  0.000  0.004
 C          0.233 -0.007 -0.157    0.170  0.006 -0.115   -0.149 -0.001 -0.204
 H         -0.115  0.027  0.058   -0.087 -0.041  0.044   -0.158 -0.001 -0.246
 C         -0.044 -0.260 -0.022   -0.034  0.351 -0.020   -0.171 -0.001 -0.053
 C          0.160  0.090  0.008   -0.324 -0.200 -0.001    0.087  0.161  0.005
 Cl         0.002  0.001 -0.000    0.002 -0.002  0.000   -0.002 -0.008 -0.001
 C         -0.198  0.191 -0.002    0.295 -0.052  0.005    0.085 -0.168  0.004
 Cl        -0.002 -0.004 -0.000   -0.002 -0.009 -0.000   -0.002  0.008 -0.000
 C          0.057 -0.201  0.001    0.042  0.274 -0.002   -0.146 -0.001 -0.003
 H          0.068 -0.141  0.007    0.051  0.190  0.002   -0.170  0.005  0.003
 C          0.224 -0.002  0.004   -0.275 -0.204 -0.001    0.081  0.168  0.002
 Cl        -0.003  0.010 -0.000   -0.001  0.002 -0.000   -0.001 -0.008 -0.000
 C         -0.263  0.161  0.000    0.248 -0.141  0.010    0.090 -0.160  0.007
 Cl         0.002  0.001 -0.000    0.001 -0.001 -0.000   -0.002  0.008 -0.001
 TransDip   0.017 -0.021 -0.017    0.013  0.029 -0.013   -0.205 -0.001 -0.244

 Mode:                52                     53                     54
 Frequency:      1392.70                1413.56                1442.00
 Force Cnst:      5.3049                 4.2178                 7.8691
 Red. Mass:       4.6421                 3.5827                 6.4231
 IR Active:          YES                    YES                    YES
 IR Intens:      116.153                149.336                 41.664
 Raman Active:       YES                    YES                    YES
               X      Y      Z        X      Y      Z        X      Y      Z
 C         -0.076  0.000  0.176   -0.001 -0.038 -0.002    0.290  0.001  0.115
 C          0.106 -0.001 -0.113   -0.001  0.004  0.002    0.061 -0.001 -0.177
 Cl        -0.004  0.000  0.005    0.000 -0.000 -0.000   -0.001  0.000  0.009
 C         -0.163  0.001  0.045    0.003  0.002 -0.002   -0.265  0.002  0.169
 Cl         0.005 -0.000  0.000   -0.000 -0.000  0.000    0.005 -0.000 -0.004
 C          0.087  0.000  0.067   -0.003 -0.001 -0.000    0.231 -0.001 -0.023
 Cl        -0.005 -0.000 -0.003    0.000  0.000  0.000   -0.009  0.000 -0.000
 C          0.079 -0.001 -0.150    0.001  0.002  0.003   -0.210 -0.001 -0.152
 Cl        -0.004  0.000  0.009    0.000 -0.000 -0.000    0.003  0.000  0.006
 C         -0.156  0.000  0.005    0.002  0.006 -0.001   -0.006  0.000  0.072
 H          0.633 -0.005 -0.497   -0.012 -0.032  0.007    0.634 -0.004 -0.303
 C          0.253  0.004 -0.027   -0.002  0.267 -0.001   -0.254  0.002 -0.016
 C         -0.039 -0.132  0.003    0.115 -0.143  0.002   -0.010  0.080  0.002
 Cl         0.001  0.007 -0.000   -0.006  0.006 -0.000   -0.000 -0.005 -0.000
 C         -0.122  0.118 -0.001   -0.190 -0.037 -0.002    0.126 -0.079  0.003
 Cl         0.003 -0.004  0.000    0.007  0.005  0.000   -0.003  0.002 -0.000
 C          0.130  0.002  0.001   -0.002  0.128 -0.001   -0.103  0.002 -0.001
 H          0.149 -0.013  0.004    0.003 -0.875  0.005   -0.118 -0.011  0.000
 C         -0.114 -0.120  0.001    0.192 -0.033  0.002    0.129  0.078  0.002
 Cl         0.003  0.004 -0.000   -0.008  0.005 -0.000   -0.003 -0.002 -0.000
 C         -0.045  0.128  0.002   -0.113 -0.147 -0.000   -0.011 -0.084  0.003
 Cl         0.001 -0.007 -0.000    0.006  0.006  0.000   -0.000  0.005 -0.000
 TransDip   0.274 -0.006 -0.210   -0.004 -0.391  0.005    0.177 -0.005 -0.106

 Mode:                55                     56                     57
 Frequency:      1554.52                1576.46                1577.00
 Force Cnst:     14.8396                10.6831                15.4730
 Red. Mass:      10.4227                 7.2960                10.5598
 IR Active:          YES                    YES                    YES
 IR Intens:       19.526                 14.078                  7.415
 Raman Active:       YES                    YES                    YES
               X      Y      Z        X      Y      Z        X      Y      Z
 C          0.054  0.004  0.484   -0.001  0.020  0.005   -0.009 -0.006  0.027
 C         -0.207 -0.002 -0.287    0.019 -0.002  0.003    0.089  0.001  0.012
 Cl         0.003  0.000  0.001   -0.000  0.000 -0.000   -0.001 -0.000 -0.001
 C          0.016  0.002  0.222   -0.021 -0.001  0.008   -0.098  0.001  0.039
 Cl         0.001  0.000  0.000    0.000  0.000 -0.000    0.001 -0.000 -0.001
 C         -0.098 -0.003 -0.442    0.011  0.001 -0.006    0.051 -0.001 -0.029
 Cl         0.002  0.000  0.005    0.000 -0.000  0.000    0.000  0.000  0.001
 C          0.233  0.002  0.324   -0.025 -0.001  0.001   -0.113  0.001  0.005
 Cl        -0.003  0.000 -0.003    0.000  0.000  0.000    0.001 -0.000  0.000
 C          0.038 -0.002 -0.278    0.030 -0.004 -0.013    0.140  0.000 -0.063
 H         -0.375  0.000 -0.053   -0.033  0.020  0.026   -0.154 -0.006  0.121
 C         -0.012 -0.000 -0.037   -0.063 -0.288  0.001   -0.285  0.093 -0.004
 C         -0.006  0.002  0.004    0.182  0.201  0.001    0.359  0.046  0.004
 Cl         0.000 -0.000 -0.000   -0.004  0.000 -0.000   -0.003 -0.002 -0.000
 C          0.008 -0.003  0.002   -0.033 -0.234  0.001   -0.396  0.192 -0.005
 Cl        -0.000 -0.000 -0.000    0.001  0.001  0.000    0.004 -0.002  0.000
 C         -0.004  0.000 -0.001    0.041  0.478 -0.002    0.194 -0.155  0.003
 H         -0.005 -0.001  0.004    0.052 -0.650  0.004    0.217  0.213  0.001
 C          0.008  0.003  0.002   -0.137 -0.284  0.000   -0.360 -0.027 -0.003
 Cl        -0.000  0.000 -0.000    0.001  0.002  0.000    0.004  0.001  0.000
 C         -0.006 -0.002  0.004   -0.007  0.154 -0.001    0.421 -0.159  0.006
 Cl         0.000  0.000 -0.000    0.002  0.001 -0.000   -0.006  0.001 -0.000
 TransDip   0.020  0.001  0.140   -0.021 -0.118  0.001   -0.081  0.032  0.002

 Mode:                58                     59                     60
 Frequency:      1602.51                3208.04                3217.13
 Force Cnst:     11.2151                 6.6225                 6.6630
 Red. Mass:       7.4123                 1.0922                 1.0927
 IR Active:          YES                    YES                    YES
 IR Intens:        0.750                  0.539                  3.069
 Raman Active:       YES                    YES                    YES
               X      Y      Z        X      Y      Z        X      Y      Z
 C         -0.323  0.000  0.065   -0.002  0.000  0.003   -0.000 -0.000 -0.000
 C          0.271  0.000  0.074    0.000  0.000  0.001    0.000  0.000 -0.000
 Cl        -0.003 -0.000 -0.004    0.000 -0.000 -0.000    0.000  0.000  0.000
 C         -0.232  0.001  0.084    0.000  0.000  0.000   -0.000  0.000  0.000
 Cl         0.002 -0.000 -0.001    0.000 -0.000  0.000    0.000  0.000  0.000
 C          0.107 -0.001 -0.065    0.000  0.000  0.000   -0.000  0.000 -0.000
 Cl         0.002 -0.000  0.001   -0.000 -0.000  0.000    0.000  0.000 -0.000
 C         -0.269  0.001  0.021    0.004 -0.000 -0.001   -0.000  0.000  0.000
 Cl         0.002 -0.000  0.000   -0.000  0.000  0.000    0.000  0.000 -0.000
 C          0.397 -0.002 -0.200   -0.046 -0.000 -0.074    0.000  0.000  0.000
 H         -0.528  0.003  0.371    0.520  0.005  0.850   -0.000 -0.000 -0.000
 C          0.150 -0.001 -0.001    0.000 -0.000 -0.000    0.000 -0.000 -0.000
 C         -0.081 -0.027 -0.001    0.000 -0.000  0.000    0.001  0.000  0.000
 Cl         0.001  0.001 -0.000   -0.000  0.000 -0.000    0.000  0.000  0.000
 C          0.065 -0.019  0.001   -0.000  0.000 -0.000    0.001 -0.003  0.000
 Cl        -0.001  0.000 -0.000    0.000 -0.000 -0.000    0.000  0.000 -0.000
 C         -0.032  0.001 -0.000   -0.000 -0.000 -0.000   -0.088 -0.000 -0.001
 H         -0.036 -0.002 -0.000    0.001  0.000  0.000    0.996  0.005  0.010
 C          0.064  0.018  0.001   -0.000 -0.000 -0.000    0.001  0.003 -0.000
 Cl        -0.001 -0.000 -0.000    0.000  0.000 -0.000    0.000 -0.000  0.000
 C         -0.082  0.028 -0.001    0.000  0.000  0.000    0.001 -0.000  0.000
 Cl         0.001 -0.001  0.000   -0.000 -0.000 -0.000    0.000 -0.000  0.000
 TransDip   0.002 -0.001  0.028    0.003  0.000  0.023    0.056  0.000  0.001

 STANDARD THERMODYNAMIC QUANTITIES AT   298.15 K  AND     1.00 ATM

   This Molecule has  0 Imaginary Frequencies
   Zero point vibrational energy:       64.638 kcal/mol

   Atom    1 Element C  Has Mass   12.00000
   Atom    2 Element C  Has Mass   12.00000
   Atom    3 Element Cl Has Mass   34.96885
   Atom    4 Element C  Has Mass   12.00000
   Atom    5 Element Cl Has Mass   34.96885
   Atom    6 Element C  Has Mass   12.00000
   Atom    7 Element Cl Has Mass   34.96885
   Atom    8 Element C  Has Mass   12.00000
   Atom    9 Element Cl Has Mass   34.96885
   Atom   10 Element C  Has Mass   12.00000
   Atom   11 Element H  Has Mass    1.00783
   Atom   12 Element C  Has Mass   12.00000
   Atom   13 Element C  Has Mass   12.00000
   Atom   14 Element Cl Has Mass   34.96885
   Atom   15 Element C  Has Mass   12.00000
   Atom   16 Element Cl Has Mass   34.96885
   Atom   17 Element C  Has Mass   12.00000
   Atom   18 Element H  Has Mass    1.00783
   Atom   19 Element C  Has Mass   12.00000
   Atom   20 Element Cl Has Mass   34.96885
   Atom   21 Element C  Has Mass   12.00000
   Atom   22 Element Cl Has Mass   34.96885
   Molecular Mass:   425.766460 amu
   Principal axes and moments of inertia in amu*Bohr^2:
                             1           2           3
    Eigenvalues --     6894.72585 16361.85948 17252.84035
          X               1.00000     0.00005     0.00002
          Y              -0.00005     1.00000     0.00010
          Z              -0.00002    -0.00010     1.00000
   Rotational Symmetry Number is   1
   The Molecule is an Asymmetric Top
   Translational Enthalpy:        0.889 kcal/mol
   Rotational Enthalpy:           0.889 kcal/mol
   Vibrational Enthalpy:         74.850 kcal/mol
   gas constant (RT):             0.592 kcal/mol
   Translational Entropy:        44.036  cal/mol.K
   Rotational Entropy:           35.919  cal/mol.K
   Vibrational Entropy:          68.873  cal/mol.K

   Total Enthalpy:               77.220 kcal/mol
   Total Entropy:               148.828  cal/mol.K

 ======================================================================

 STANDARD THERMODYNAMIC QUANTITIES FOR ANHARMONIC VIBRATION -- TOSH

   Zero point vibrational energy: ************ kcal/mol

   Vibrational Enthalpy:       Infinity kcal/mol
   Vibrational Entropy:             NaN  cal/mol.K

   Total Enthalpy:             Infinity kcal/mol
   Total Entropy:                   NaN  cal/mol.K

 ======================================================================

 STANDARD THERMODYNAMIC QUANTITIES FOR ANHARMONIC VIBRATION -- VPT2

   Zero point vibrational energy: ************ kcal/mol

   Vibrational Enthalpy:       Infinity kcal/mol
   Vibrational Entropy:             NaN  cal/mol.K

   Total Enthalpy:             Infinity kcal/mol
   Total Entropy:                   NaN  cal/mol.K

 ======================================================================

Archival summary:
1\1\november\FREQ\ProcedureUnspecified\BasisUnspecified\l8122\taweetha\ThuJan917:19:102020ThuJan917:19:102020\0\\#,FREQ,ProcedureUnspecified,BasisUnspecified,\\0,1\Cl\C,1,1.74278\C,2,1.39864,1,119.187\C,3,1.39152,2,119.113,1,179.873,0\H,4,1.082,3,119.798,2,179.981,0\C,4,1.38838,3,120.947,2,-0.0907116,0\C,6,1.39905,4,120.369,3,0.0311761,0\C,2,1.40118,1,120.356,3,179.833,0\C,3,1.49378,2,121.695,1,0.155744,0\C,9,1.40274,3,120.557,2,-90.7377,0\C,10,1.39872,9,120.227,3,-178.973,0\C,11,1.38889,10,120.097,9,0.141802,0\H,12,1.0811,11,119.841,10,179.939,0\C,12,1.38874,11,120.278,10,-0.0342111,0\C,14,1.39864,12,120.016,11,-0.00612819,0\Cl,7,1.7353,6,120.44,4,-179.897,0\Cl,8,1.7363,2,120.182,1,0.191627,0\Cl,10,1.74209,9,119.422,3,1.30023,0\Cl,15,1.7423,14,120.333,12,-179.789,0\Cl,14,1.74305,12,118.354,11,179.884,0\Cl,11,1.74319,10,121.626,9,-179.869,0\Cl,6,1.74413,4,118.401,3,179.981,0\\\@

 Total job time:  19693.99s(wall), 19693.07s(cpu) 
 Thu Jan  9 17:19:10 2020

        *************************************************************
        *                                                           *
        *  Thank you very much for using Q-Chem.  Have a nice day.  *
        *                                                           *
        *************************************************************
