# Supplementary material for: Quantum Chemical Investigation of Polychlorinated Dibenzodioxins, Dibenzofurans and Biphenyls: Relative Stability and Planarity Analysis
Source: Molecules. 2020 Dec 3;25(23):5697. doi: 10.3390/molecules25235697 (PMC7730433; doi:10.3390/molecules25235697)
Supplement: Supplementary file 1 [file molecules-25-05697-s001.zip › PCB/B3LYP/ClClClClHClClHHH.out]

                  Welcome to Q-Chem
     A Quantum Leap Into The Future Of Chemistry


 Q-Chem 5.2 (devel), Q-Chem, Inc., Pleasanton, CA (2019)

 Yihan Shao,  Zhengting Gan,  E. Epifanovsky,  A. T. B. Gilbert,  M. Wormit,  
 J. Kussmann,  A. W. Lange,  A. Behn,  Jia Deng,  Xintian Feng,  D. Ghosh,  
 M. Goldey,  P. R. Horn,  L. D. Jacobson,  I. Kaliman,  T. Kus,  A. Landau,  
 Jie Liu,  E. I. Proynov,  R. M. Richard,  R. P. Steele,  E. J. Sundstrom,  
 H. L. Woodcock III,  P. M. Zimmerman,  D. Zuev,  B. Albrecht,  E. Alguire,  
 S. A. Baeppler,  D. Barton,  Z. Benda,  Y. A. Bernard,  E. J. Berquist,  
 K. B. Bravaya,  H. Burton,  D. Casanova,  Chun-Min Chang,  Yunqing Chen,  
 A. Chien,  K. D. Closser,  M. P. Coons,  S. Coriani,  S. Dasgupta,  
 A. L. Dempwolff,  M. Diedenhofen,  Hainam Do,  R. G. Edgar,  Po-Tung Fang,  
 S. Faraji,  S. Fatehi,  Qingguo Feng,  K. D. Fenk,  J. Fosso-Tande,  
 J. Gayvert,  Qinghui Ge,  A. Ghysels,  G. Gidofalvi,  J. Gomes,  
 J. Gonthier,  A. Gunina,  D. Hait,  M. W. D. Hanson-Heine,  
 P. H. P. Harbach,  A. W. Hauser,  M. F. Herbst,  J. E. Herr,  
 E. G. Hohenstein,  Z. C. Holden,  Kerwin Hui,  B. C. Huynh,  T.-C. Jagau,  
 Hyunjun Ji,  B. Kaduk,  K. Khistyaev,  Jaehoon Kim,  P. Klunzinger,  K. Koh,  
 D. Kosenkov,  L. Koulias,  T. Kowalczyk,  C. M. Krauter,  A. Kunitsa,  
 Ka Un Lao,  A. Laurent,  K. V. Lawler,  Joonho Lee,  D. Lefrancois,  
 S. Lehtola,  D. S. Levine,  Yi-Pei Li,  You-Sheng Lin,  Fenglai Liu,  
 E. Livshits,  A. Luenser,  P. Manohar,  E. Mansoor,  S. F. Manzer,  
 Shan-Ping Mao,  Yuezhi Mao,  N. Mardirossian,  A. V. Marenich,  
 T. Markovich,  L. A. Martinez-Martinez,  S. A. Maurer,  N. J. Mayhall,  
 S. C. McKenzie,  J.-M. Mewes,  P. Morgante,  A. F. Morrison,  
 J. W. Mullinax,  K. Nanda,  T. S. Nguyen-Beck,  R. Olivares-Amaya,  
 J. A. Parkhill,  Zheng Pei,  T. M. Perrine,  F. Plasser,  P. Pokhilko,  
 S. Prager,  A. Prociuk,  E. Ramos,  D. R. Rehn,  F. Rob,  M. Scheurer,  
 M. Schneider,  N. Sergueev,  S. M. Sharada,  S. Sharma,  D. W. Small,  
 T. Stauch,  T. Stein,  Yu-Chuan Su,  A. J. W. Thom,  A. Tkatchenko,  
 T. Tsuchimochi,  N. M. Tubman,  L. Vogt,  M. L. Vidal,  O. Vydrov,  
 M. A. Watson,  J. Wenzel,  M. de Wergifosse,  T. A. Wesolowski,  A. White,  
 J. Witte,  A. Yamada,  Jun Yang,  K. Yao,  S. Yeganeh,  S. R. Yost,  
 Zhi-Qiang You,  A. Zech,  Igor Ying Zhang,  Xing Zhang,  Yan Zhao,  
 Ying Zhu,  B. R. Brooks,  G. K. L. Chan,  C. J. Cramer,  M. S. Gordon,  
 W. J. Hehre,  A. Klamt,  M. W. Schmidt,  C. D. Sherrill,  D. G. Truhlar,  
 A. Aspuru-Guzik,  R. Baer,  A. T. Bell,  N. A. Besley,  Jeng-Da Chai,  
 A. E. DePrince, III,  R. A. DiStasio Jr.,  A. Dreuw,  B. D. Dunietz,  
 T. R. Furlani,  Chao-Ping Hsu,  Yousung Jung,  Jing Kong,  D. S. Lambrecht,  
 WanZhen Liang,  C. Ochsenfeld,  V. A. Rassolov,  L. V. Slipchenko,  
 J. E. Subotnik,  T. Van Voorhis,  J. M. Herbert,  A. I. Krylov,  
 P. M. W. Gill,  M. Head-Gordon

 Contributors to earlier versions of Q-Chem not listed above: 
 R. D. Adamson,  B. Austin,  J. Baker,  G. J. O. Beran,  K. Brandhorst,  
 S. T. Brown,  E. F. C. Byrd,  A. K. Chakraborty,  C.-L. Cheng,  
 Siu Hung Chien,  D. M. Chipman,  D. L. Crittenden,  H. Dachsel,  
 R. J. Doerksen,  A. D. Dutoi,  L. Fusti-Molnar,  W. A. Goddard III,  
 A. Golubeva-Zadorozhnaya,  S. R. Gwaltney,  G. Hawkins,  A. Heyden,  
 S. Hirata,  G. Kedziora,  F. J. Keil,  C. Kelley,  Jihan Kim,  R. A. King,  
 R. Z. Khaliullin,  P. P. Korambath,  W. Kurlancheek,  A. M. Lee,  M. S. Lee,  
 S. V. Levchenko,  Ching Yeh Lin,  D. Liotard,  R. C. Lochan,  I. Lotan,  
 P. E. Maslen,  N. Nair,  D. P. O'Neill,  D. Neuhauser,  E. Neuscamman,  
 C. M. Oana,  R. Olson,  B. Peters,  R. Peverati,  P. A. Pieniazek,  
 Y. M. Rhee,  J. Ritchie,  M. A. Rohrdanz,  E. Rosta,  N. J. Russ,  
 H. F. Schaefer III,  N. E. Schultz,  N. Shenvi,  A. C. Simmonett,  A. Sodt,  
 D. Stuck,  K. S. Thanthiriwatte,  V. Vanovschi,  Tao Wang,  A. Warshel,  
 C. F. Williams,  Q. Wu,  X. Xu,  W. Zhang

 Please cite Q-Chem as follows:
 Y. Shao et al., Mol. Phys. 113, 184-215 (2015)
 DOI: 10.1080/00268976.2014.952696

 Q-Chem 5.2.1 for Intel X86 EM64T Linux

 Parts of Q-Chem use Armadillo 8.300.2 (Tropical Shenanigans).
 http://arma.sourceforge.net/

 Q-Chem begins on Thu Jan  9 15:27:30 2020  

Host: 
0

     Scratch files written to /scratch/taweetham/qchem13952//
NAlpha2: 178
NElect   178
Mult     1

 Q-Chem warning in module libgen/rem_setup.C, line 2168:

 Setting Thresh to 1e-14


Checking the input file for inconsistencies... 	...done.

--------------------------------------------------------------
User input:
--------------------------------------------------------------
$MOLECULE
0 1
C 
C  1 1.394960
Cl  2 CCl 1 119.528007
C  2 1.386606 1 120.846377 3 178.766605 0
Cl  4 CCl 2 119.698148 1 -179.612229 0
C  4 1.387279 2 120.235871 1 -0.083363 0
Cl  6 CCl 4 120.254637 2 -179.958574 0
C  6 1.387279 4 119.490737 2 0.041992 0
Cl  8 CCl 6 120.064298 4 179.568218 0
C  8 1.386606 6 120.235863 4 0.041336 0
H  10 CH 8 119.614146 6 178.681836 0
C  1 1.488550 2 120.827489 3 1.275929 0
C  12 1.394960 1 120.827496 2 44.635695 0
Cl  13 CCl 12 119.528011 1 1.275194 0
C  13 1.386606 12 120.846392 1 -179.957497 0
Cl  15 CCl 13 119.698155 12 -179.612829 0
C  15 1.387278 13 120.235860 12 -0.083872 0
H  17 CH 15 120.254633 13 -179.958492 0
C  17 1.387279 15 119.490737 13 0.041666 0
H  19 CH 17 120.064293 15 179.568399 0
C  19 1.386606 17 120.235874 15 0.041790 0
H  21 CH 19 119.614152 17 178.681599 0

CH=1.08273
CCl=1.75400
$END

$REM
   JOB_TYPE	OPTIMIZATION
   BASIS	6-311++G**
   METHOD	B3LYP
   SYM_IGNORE	TRUE
   SCF_GUESS_ALWAYS     TRUE
   SYM_IGNORE   TRUE
   S2THRESH     15
   THRESH       15
$END

--------------------------------------------------------------
 ----------------------------------------------------------------
             Standard Nuclear Orientation (Angstroms)
    I     Atom           X                Y                Z
 ----------------------------------------------------------------
    1      C       0.0000000000     0.0000000000     0.0000000000
    2      C       0.0000000000     0.0000000000     1.3949600000
    3      Cl      1.5261815140     0.0000000000     2.2594170471
    4      C      -1.1901880373     0.0256249026     2.1059255403
    5      Cl     -1.1548436435     0.0351778398     3.8595433764
    6      C      -2.4041742747     0.0535064326     1.4351028665
    7      Cl     -3.9099833729     0.0870232313     2.3339530118
    8      C      -2.4180259722     0.0546630380     0.0478935036
    9      Cl     -3.9445745286     0.0782926128    -0.8155919614
   10      C      -1.2274122092     0.0272853135    -0.6622934626
   11      H      -1.2503451014     0.0068111236    -1.7445869269
   12      C       1.2779219872    -0.0284629571    -0.7628147595
   13      C       2.3095886281    -0.8932703637    -0.3971844912
   14      Cl      2.0841394724    -1.9836059182     0.9581225060
   15      C       3.5004827568    -0.9194878930    -1.1069450245
   16      Cl      4.7739092873    -2.0261183446    -0.6270805489
   17      C       3.6821124948    -0.0819958503    -2.1978886372
   18      H       4.6116429624    -0.1026930066    -2.7527300472
   19      C       2.6636000698     0.7822218600    -2.5724593424
   20      H       2.7980411655     1.4448431951    -3.4181323354
   21      C       1.4736782845     0.8090230106    -1.8610916159
   22      H       0.6936781770     1.5025559907    -2.1490431582
 ----------------------------------------------------------------
 Nuclear Repulsion Energy =        2082.99767774 hartrees
 There are       89 alpha and       89 beta electrons
 Requested basis set is 6-311++G(d,p)
 There are 170 shells and 472 basis functions

 Total QAlloc Memory Limit   2000 MB
 Mega-Array Size       188 MB
 MEM_STATIC part       192 MB
 A cutoff of  1.0D-15 yielded  10925 shell pairs
 There are     92310 function pairs (     99240 Cartesian)
 Smallest overlap matrix eigenvalue = 1.71E-07
 Linear dependence detected in AO basis
 Number of orthogonalized atomic orbitals = 466
 Maximum deviation from orthogonality = 4.020E-10

 Scale SEOQF with 1.000000e-01/1.000000e-01/1.000000e-01

 Standard Electronic Orientation quadrupole field applied
 Nucleus-field energy     =    -0.0000000074 hartrees
 Guess from superposition of atomic densities
 Warning:  Energy on first SCF cycle will be non-variational
 SAD guess density has 178.000000 electrons

 -----------------------------------------------------------------------
  General SCF calculation program by
  Eric Jon Sundstrom, Paul Horn, Yuezhi Mao, Dmitri Zuev, Alec White,
  David Stuck, Shaama M.S., Shane Yost, Joonho Lee, David Small,
  Daniel Levine, Susi Lehtola, Hugh Burton, Evgeny Epifanovsky,
  Bang C. Huynh
 -----------------------------------------------------------------------
 Exchange:     0.2000 Hartree-Fock + 0.0800 Slater + 0.7200 B88
 Correlation:  0.1900 VWN1RPA + 0.8100 LYP
 Using SG-1 standard quadrature grid
 A restricted SCF calculation will be
 performed using DIIS
 SCF converges when DIIS error is below 1.0e-08
 ---------------------------------------
  Cycle       Energy         DIIS error
 ---------------------------------------
    1   -3225.5347990174      2.87e-02  
    2   -3220.9337788897      2.18e-03  
    3   -3220.8041768634      2.92e-03  
    4   -3221.0526483831      7.06e-04  
    5   -3221.0666346672      2.78e-04  
    6   -3221.0685568471      1.08e-04  
    7   -3221.0688625821      2.63e-05  
    8   -3221.0688776461      1.39e-05  
    9   -3221.0688828420      3.34e-06  
   10   -3221.0688831321      1.04e-06  
   11   -3221.0688831609      3.63e-07  
   12   -3221.0688831644      1.35e-07  
   13   -3221.0688831650      6.04e-08  
   14   -3221.0688831650      1.81e-08  
   15   -3221.0688831649      5.70e-09  Convergence criterion met
 ---------------------------------------
 SCF time:   CPU 768.73s  wall 769.00s 
 SCF   energy in the final basis set =    -3221.0688831649
 Total energy in the final basis set =    -3221.0688831649

 --------------------------------------------------------------

                    Orbital Energies (a.u.)
 --------------------------------------------------------------

 Alpha MOs
 -- Occupied --
********-101.5779-101.5764-101.5704-101.5657-101.5618 -10.2797 -10.2789
-10.2754 -10.2737 -10.2670 -10.2663 -10.2375 -10.2313 -10.2240 -10.2135
-10.2115 -10.2094  -9.4927  -9.4923  -9.4908  -9.4849  -9.4828  -9.4790
 -7.2576  -7.2574  -7.2558  -7.2498  -7.2476  -7.2473  -7.2472  -7.2468
 -7.2461  -7.2457  -7.2448  -7.2435  -7.2397  -7.2390  -7.2374  -7.2366
 -7.2336  -7.2330  -0.9666  -0.9433  -0.9150  -0.8964  -0.8766  -0.8708
 -0.8580  -0.8467  -0.8001  -0.7642  -0.7574  -0.7463  -0.6728  -0.6473
 -0.6264  -0.6172  -0.5574  -0.5498  -0.5284  -0.5135  -0.4988  -0.4793
 -0.4711  -0.4681  -0.4641  -0.4611  -0.4498  -0.4329  -0.4205  -0.4195
 -0.4034  -0.3976  -0.3872  -0.3767  -0.3601  -0.3560  -0.3541  -0.3465
 -0.3436  -0.3350  -0.3262  -0.3152  -0.2975  -0.2855  -0.2779  -0.2669
 -0.2467
 -- Virtual --
 -0.0764  -0.0587  -0.0555  -0.0461  -0.0292  -0.0269  -0.0148  -0.0058
  0.0018   0.0119   0.0176   0.0192   0.0225   0.0256   0.0330   0.0392
  0.0456   0.0480   0.0541   0.0592   0.0643   0.0705   0.0733   0.0783
  0.0806   0.0834   0.0850   0.0878   0.0933   0.0966   0.0985   0.1001
  0.1059   0.1069   0.1087   0.1152   0.1172   0.1213   0.1244   0.1256
  0.1304   0.1325   0.1347   0.1388   0.1421   0.1450   0.1506   0.1535
  0.1558   0.1622   0.1648   0.1669   0.1704   0.1775   0.1820   0.1856
  0.1878   0.1927   0.1983   0.2025   0.2053   0.2057   0.2126   0.2140
  0.2220   0.2256   0.2332   0.2355   0.2380   0.2416   0.2450   0.2505
  0.2540   0.2553   0.2594   0.2644   0.2680   0.2690   0.2716   0.2748
  0.2783   0.2827   0.2856   0.2919   0.2976   0.3004   0.3062   0.3088
  0.3121   0.3221   0.3313   0.3350   0.3428   0.3473   0.3540   0.4044
  0.4160   0.4225   0.4336   0.4375   0.4407   0.4431   0.4464   0.4516
  0.4592   0.4608   0.4689   0.4759   0.4775   0.4827   0.4860   0.4955
  0.5011   0.5097   0.5136   0.5200   0.5343   0.5372   0.5461   0.5536
  0.5604   0.5759   0.5790   0.5831   0.5855   0.5896   0.6011   0.6067
  0.6077   0.6157   0.6203   0.6270   0.6279   0.6382   0.6451   0.6549
  0.6601   0.6743   0.6866   0.6899   0.7003   0.7130   0.7164   0.7201
  0.7277   0.7521   0.7604   0.7823   0.7917   0.7965   0.8148   0.8168
  0.8265   0.8326   0.8353   0.8413   0.8441   0.8448   0.8488   0.8528
  0.8542   0.8574   0.8604   0.8630   0.8707   0.8743   0.8782   0.8868
  0.8966   0.9053   0.9063   0.9098   0.9209   0.9275   0.9328   0.9382
  0.9407   0.9521   0.9572   0.9591   0.9704   0.9717   0.9763   0.9817
  0.9893   1.0071   1.0136   1.0204   1.0299   1.0373   1.0485   1.0584
  1.0816   1.1031   1.1076   1.1305   1.1438   1.1738   1.1851   1.2010
  1.2257   1.2377   1.2456   1.2494   1.2640   1.2684   1.2783   1.2865
  1.2907   1.3058   1.3269   1.3409   1.3484   1.3706   1.3827   1.4099
  1.4194   1.4567   1.4826   1.4991   1.5148   1.5166   1.5486   1.5538
  1.5784   1.6001   1.6247   1.6322   1.6464   1.6540   1.6785   1.7125
  1.7205   1.7536   1.7634   1.7837   1.8090   1.8203   1.8357   1.8495
  1.8548   1.8713   1.8935   1.8974   1.9024   1.9164   1.9191   1.9246
  1.9473   1.9545   1.9953   2.0064   2.0352   2.0794   2.1059   2.1222
  2.1669   2.1935   2.2038   2.2237   2.2290   2.2455   2.2571   2.2691
  2.2881   2.2900   2.2952   2.3152   2.3185   2.3333   2.3659   2.3676
  2.3819   2.4140   2.4229   2.4347   2.4402   2.4511   2.4700   2.4964
  2.5009   2.5333   2.5403   2.5477   2.5608   2.5968   2.6142   2.6439
  2.6533   2.6704   2.6844   2.6964   2.7020   2.7346   2.7469   2.7620
  2.7647   2.7830   2.7856   2.8009   2.8245   2.8343   2.8396   2.8978
  2.9102   2.9490   2.9655   3.0662   3.0703   3.0837   3.1251   3.1335
  3.1575   3.1676   3.2029   3.2229   3.2406   3.2672   3.3500   3.3879
  3.4074   3.4932   3.5119   3.6297   3.6685   3.7202   3.7478   3.8949
  3.9539   4.0337   4.0465   4.1070   4.3945   4.8102   4.8318   9.7289
  9.7739   9.7846   9.8064   9.8392   9.8638  23.3106  23.5080  23.8194
 23.8707  23.8930  23.9123  23.9728  23.9971  24.0271  24.0501  24.1010
 24.1590  25.7120  25.7748  25.8214  25.8399  25.8950  26.0633  26.1086
 26.1165  26.1661  26.1814  26.3184  26.4684  26.5139  26.6090  26.6308
 26.7613  26.8769  26.9980 215.7173 215.7667 215.7802 215.8052 215.8414
215.8842
 --------------------------------------------------------------

          Ground-State Mulliken Net Atomic Charges

     Atom                 Charge (a.u.)
  ----------------------------------------
      1 C                    -0.749396
      2 C                    -0.554126
      3 Cl                    0.627042
      4 C                    -0.395902
      5 Cl                    0.630878
      6 C                    -0.147042
      7 Cl                    0.627050
      8 C                    -0.169700
      9 Cl                    0.614760
     10 C                    -0.861643
     11 H                     0.218188
     12 C                     0.191560
     13 C                    -1.029924
     14 Cl                    0.602217
     15 C                     0.609674
     16 Cl                    0.454641
     17 C                    -0.624129
     18 H                     0.196732
     19 C                    -0.405263
     20 H                     0.178885
     21 C                    -0.195929
     22 H                     0.181426
  ----------------------------------------
  Sum of atomic charges =     0.000000

 -----------------------------------------------------------------
                    Cartesian Multipole Moments
 -----------------------------------------------------------------
    Charge (ESU x 10^10)
                 0.0000
    Dipole Moment (Debye)
         X       0.7638      Y       1.5332      Z      -3.0326
       Tot       3.4829
    Quadrupole Moments (Debye-Ang)
        XX    -147.4485     XY       4.1357     YY    -147.3296
        XZ      -4.1168     YZ      -4.7711     ZZ    -139.1864
    Octopole Moments (Debye-Ang^2)
       XXX     -97.9128    XXY      59.3168    XYY     -43.3800
       YYY     148.9672    XXZ     -90.7358    XYZ     -10.0859
       YYZ     -71.3523    XZZ     -16.6737    YZZ      54.3307
       ZZZ    -228.4175
    Hexadecapole Moments (Debye-Ang^3)
      XXXX   -6736.4757   XXXY     617.7826   XXYY   -1312.8482
      XYYY     597.5981   YYYY    -904.9458   XXXZ     724.8550
      XXYZ     -10.6392   XYYZ     277.0774   YYYZ      38.9643
      XXZZ   -1558.4100   XYZZ     215.2352   YYZZ    -669.4565
      XZZZ     747.8116   YZZZ       8.2177   ZZZZ   -3073.1027
 -----------------------------------------------------------------
 Calculating analytic gradient of the SCF energy
 Gradient of SCF Energy
            1           2           3           4           5           6
    1  -0.0081267  -0.0142888   0.0308102  -0.0008257   0.0013576   0.0165045
    2   0.0002095  -0.0042615  -0.0741893   0.0002563   0.0001195  -0.0001986
    3   0.0055437  -0.0082749  -0.0437905  -0.0190534   0.0061224  -0.0094987
            7           8           9          10          11          12
    1  -0.0055278   0.0044635  -0.0050538   0.0006422   0.0008681   0.0108199
    2   0.0001627  -0.0003711   0.0001569  -0.0007109   0.0001884  -0.0017982
    3   0.0028568   0.0093612   0.0015306   0.0035274  -0.0004904  -0.0037750
           13          14          15          16          17          18
    1   0.0024502  -0.0220921  -0.0094758  -0.0012807  -0.0046410  -0.0004150
    2   0.0141691   0.0685362   0.0046939  -0.0034013  -0.0000397   0.0012725
    3  -0.0103016   0.0556923   0.0001285   0.0043592   0.0028680  -0.0012977
           19          20          21          22
    1   0.0019374  -0.0008070   0.0018594   0.0008216
    2  -0.0023365   0.0000226  -0.0024033  -0.0000772
    3   0.0015401   0.0003901   0.0032565  -0.0006948
 Max gradient component =       7.419E-02
 RMS gradient           =       1.681E-02
 Gradient time:  CPU 262.74 s  wall 262.75 s
 Geometry Optimization Parameters
   NAtoms,    NIC,     NZ,  NCons,   NDum,   NFix, NCnnct, MaxDiis
       22     163      22       0       0       0       0       0


** GEOMETRY OPTIMIZATION IN DELOCALIZED INTERNAL COORDINATES **
   Searching for a Minimum

   Optimization Cycle:   1

                       Coordinates (Angstroms)
     ATOM                X               Y               Z
      1  C         0.0000000000    0.0000000000    0.0000000000
      2  C         0.0000000000    0.0000000000    1.3949600000
      3  Cl        1.5261815140    0.0000000000    2.2594170471
      4  C        -1.1901880373    0.0256249026    2.1059255403
      5  Cl       -1.1548436435    0.0351778398    3.8595433764
      6  C        -2.4041742747    0.0535064326    1.4351028665
      7  Cl       -3.9099833729    0.0870232313    2.3339530118
      8  C        -2.4180259722    0.0546630380    0.0478935036
      9  Cl       -3.9445745286    0.0782926128   -0.8155919614
     10  C        -1.2274122092    0.0272853135   -0.6622934626
     11  H        -1.2503451014    0.0068111236   -1.7445869269
     12  C         1.2779219872   -0.0284629571   -0.7628147595
     13  C         2.3095886281   -0.8932703637   -0.3971844912
     14  Cl        2.0841394724   -1.9836059182    0.9581225060
     15  C         3.5004827568   -0.9194878930   -1.1069450245
     16  Cl        4.7739092873   -2.0261183446   -0.6270805489
     17  C         3.6821124948   -0.0819958503   -2.1978886372
     18  H         4.6116429624   -0.1026930066   -2.7527300472
     19  C         2.6636000698    0.7822218600   -2.5724593424
     20  H         2.7980411655    1.4448431951   -3.4181323354
     21  C         1.4736782845    0.8090230106   -1.8610916159
     22  H         0.6936781770    1.5025559907   -2.1490431582
   Point Group: c1    Number of degrees of freedom:    60


   Energy is  -3221.068883165


 Attempting to generate delocalized internal coordinates
 Initial Hessian constructed with Jon Baker's OPTIMIZE code

 60 Hessian modes will be used to form the next step
  Hessian Eigenvalues:
     0.016296    0.017712    0.019512    0.020643    0.020929    0.022947
     0.023584    0.023586    0.023833    0.023845    0.024090    0.024090
     0.024114    0.024114    0.024135    0.024135    0.024143    0.024143
     0.064532    0.103821    0.159965    0.159965    0.159995    0.160000
     0.215757    0.221000    0.231429    0.235075    0.235896    0.249270
     0.249977    0.249991    0.249991    0.249992    0.250000    0.250000
     0.250000    0.289249    0.292808    0.301033    0.301033    0.301033
     0.301033    0.328578    0.356665    0.356665    0.356665    0.356665
     0.412471    0.417589    0.431126    0.431981    0.461343    0.462658
     0.471087    0.471212    0.478202    0.478203    0.479142    0.479142

 Minimum search - taking simple RFO step
 Searching for Lamda that Minimizes Along All modes
 Value Taken    Lamda =  -0.05680724
 Calculated Step too Large.  Step scaled by  0.510843
 Step Taken.  Stepsize is  0.300000

                             Maximum     Tolerance    Cnvgd?
         Gradient           0.063060      0.000300      NO
         Displacement       0.203216      0.001200      NO
         Energy change     *********      0.000001      NO


 New Cartesian Coordinates Obtained by Inverse Iteration

 Displacement from previous Coordinates is:  0.487281
 ----------------------------------------------------------------
             Standard Nuclear Orientation (Angstroms)
    I     Atom           X                Y                Z
 ----------------------------------------------------------------
    1      C       0.0176682017    -0.0067566058     0.0356938027
    2      C      -0.0089679565     0.0181443728     1.4366893107
    3      Cl      1.4943268648     0.0394619975     2.3249248479
    4      C      -1.2184754901     0.0507813123     2.1287602590
    5      Cl     -1.2223548285     0.0856163905     3.8777657126
    6      C      -2.4244346853     0.0687545274     1.4310643824
    7      Cl     -3.9441596253     0.1127389424     2.2962670948
    8      C      -2.4057806993     0.0539598608     0.0383615181
    9      Cl     -3.9007104903     0.0666574560    -0.8737107472
   10      C      -1.2005276743     0.0164276621    -0.6455665439
   11      H      -1.2062160726    -0.0192831006    -1.7273844881
   12      C       1.2917472467    -0.0490615947    -0.7353346251
   13      C       2.3344567732    -0.9268511757    -0.4044933194
   14      Cl      2.1330295789    -2.0396974888     0.9279798511
   15      C       3.5170274840    -0.9361498235    -1.1424534802
   16      Cl      4.8153761776    -2.0371215764    -0.7273883148
   17      C       3.6738602986    -0.0800347078    -2.2239751816
   18      H       4.5936387534    -0.0927689473    -2.7947175990
   19      C       2.6442979788     0.7866428587    -2.5667360644
   20      H       2.7622091190     1.4609326521    -3.4059575940
   21      C       1.4680416227     0.8010164800    -1.8306377549
   22      H       0.6813770827     1.4979847254    -2.0920755264
 ----------------------------------------------------------------
 Nuclear Repulsion Energy =        2070.54877413 hartrees
 There are       89 alpha and       89 beta electrons
 Applying Cartesian multipole field
    Component          Value
    ---------          -----
     (2,0,0)        1.00000E-11
     (0,2,0)        2.00000E-11
     (0,0,2)       -3.00000E-11
 Nucleus-field energy     =    -0.0000000076 hartrees
 Requested basis set is 6-311++G(d,p)
 There are 170 shells and 472 basis functions
 A cutoff of  1.0D-15 yielded  10891 shell pairs
 There are     92048 function pairs (     98962 Cartesian)
 Smallest overlap matrix eigenvalue = 1.83E-07
 Linear dependence detected in AO basis
 Number of orthogonalized atomic orbitals = 466
 Maximum deviation from orthogonality = 3.562E-10
 Guess from superposition of atomic densities
 Warning:  Energy on first SCF cycle will be non-variational
 SAD guess density has 178.000000 electrons

 -----------------------------------------------------------------------
  General SCF calculation program by
  Eric Jon Sundstrom, Paul Horn, Yuezhi Mao, Dmitri Zuev, Alec White,
  David Stuck, Shaama M.S., Shane Yost, Joonho Lee, David Small,
  Daniel Levine, Susi Lehtola, Hugh Burton, Evgeny Epifanovsky,
  Bang C. Huynh
 -----------------------------------------------------------------------
 Exchange:     0.2000 Hartree-Fock + 0.0800 Slater + 0.7200 B88
 Correlation:  0.1900 VWN1RPA + 0.8100 LYP
 Using SG-1 standard quadrature grid
 A restricted SCF calculation will be
 performed using DIIS
 SCF converges when DIIS error is below 1.0e-08
 ---------------------------------------
  Cycle       Energy         DIIS error
 ---------------------------------------
    1   -3225.4573325425      2.85e-02  
    2   -3220.9579747907      2.17e-03  
    3   -3220.8252110356      2.93e-03  
    4   -3221.0757579707      7.11e-04  
    5   -3221.0898324011      2.82e-04  
    6   -3221.0918262744      1.05e-04  
    7   -3221.0921148423      2.72e-05  
    8   -3221.0921311205      1.42e-05  
    9   -3221.0921365676      3.17e-06  
   10   -3221.0921368235      1.08e-06  
   11   -3221.0921368546      3.48e-07  
   12   -3221.0921368578      1.35e-07  
   13   -3221.0921368581      5.86e-08  
   14   -3221.0921368584      1.67e-08  
   15   -3221.0921368583      5.98e-09  Convergence criterion met
 ---------------------------------------
 SCF time:   CPU 766.78s  wall 767.00s 
 SCF   energy in the final basis set =    -3221.0921368583
 Total energy in the final basis set =    -3221.0921368583

 --------------------------------------------------------------

                    Orbital Energies (a.u.)
 --------------------------------------------------------------

 Alpha MOs
 -- Occupied --
********-101.5784-101.5771-101.5708-101.5676-101.5638 -10.2805 -10.2798
-10.2753 -10.2750 -10.2686 -10.2669 -10.2382 -10.2323 -10.2231 -10.2133
-10.2114 -10.2094  -9.4930  -9.4929  -9.4916  -9.4853  -9.4841  -9.4804
 -7.2581  -7.2578  -7.2565  -7.2503  -7.2488  -7.2479  -7.2477  -7.2470
 -7.2469  -7.2465  -7.2456  -7.2451  -7.2401  -7.2395  -7.2388  -7.2379
 -7.2350  -7.2344  -0.9641  -0.9408  -0.9145  -0.8966  -0.8745  -0.8711
 -0.8607  -0.8472  -0.7990  -0.7616  -0.7562  -0.7452  -0.6712  -0.6461
 -0.6256  -0.6164  -0.5560  -0.5482  -0.5281  -0.5126  -0.4994  -0.4797
 -0.4700  -0.4675  -0.4627  -0.4606  -0.4460  -0.4333  -0.4205  -0.4151
 -0.4030  -0.3970  -0.3859  -0.3757  -0.3596  -0.3559  -0.3536  -0.3468
 -0.3439  -0.3352  -0.3278  -0.3169  -0.2969  -0.2911  -0.2758  -0.2663
 -0.2561
 -- Virtual --
 -0.0767  -0.0588  -0.0538  -0.0460  -0.0304  -0.0251  -0.0142  -0.0041
  0.0021   0.0121   0.0177   0.0195   0.0225   0.0254   0.0332   0.0397
  0.0456   0.0482   0.0541   0.0588   0.0648   0.0700   0.0731   0.0784
  0.0805   0.0832   0.0845   0.0880   0.0927   0.0969   0.0977   0.1003
  0.1054   0.1070   0.1087   0.1149   0.1179   0.1216   0.1234   0.1261
  0.1304   0.1322   0.1338   0.1385   0.1416   0.1444   0.1512   0.1535
  0.1553   0.1613   0.1643   0.1669   0.1695   0.1766   0.1824   0.1844
  0.1875   0.1927   0.1975   0.1999   0.2038   0.2058   0.2114   0.2132
  0.2219   0.2249   0.2327   0.2352   0.2383   0.2411   0.2432   0.2487
  0.2534   0.2542   0.2589   0.2616   0.2673   0.2692   0.2706   0.2756
  0.2771   0.2801   0.2865   0.2904   0.2963   0.3008   0.3052   0.3077
  0.3113   0.3217   0.3306   0.3349   0.3402   0.3474   0.3532   0.4039
  0.4154   0.4232   0.4325   0.4362   0.4407   0.4424   0.4469   0.4518
  0.4583   0.4618   0.4691   0.4747   0.4773   0.4811   0.4864   0.4940
  0.5022   0.5106   0.5152   0.5204   0.5336   0.5369   0.5462   0.5535
  0.5575   0.5754   0.5777   0.5818   0.5849   0.5902   0.5992   0.6018
  0.6078   0.6186   0.6192   0.6250   0.6290   0.6375   0.6463   0.6525
  0.6599   0.6732   0.6853   0.6898   0.7004   0.7113   0.7170   0.7221
  0.7271   0.7525   0.7785   0.7875   0.7972   0.8041   0.8136   0.8157
  0.8261   0.8329   0.8357   0.8394   0.8425   0.8444   0.8480   0.8503
  0.8551   0.8578   0.8600   0.8607   0.8699   0.8725   0.8768   0.8855
  0.8959   0.9039   0.9064   0.9108   0.9194   0.9280   0.9332   0.9371
  0.9403   0.9521   0.9581   0.9595   0.9660   0.9721   0.9774   0.9831
  0.9881   1.0034   1.0140   1.0144   1.0275   1.0308   1.0463   1.0571
  1.0729   1.0997   1.1009   1.1284   1.1397   1.1705   1.1847   1.1959
  1.2231   1.2356   1.2442   1.2497   1.2565   1.2697   1.2781   1.2878
  1.2897   1.3029   1.3209   1.3357   1.3447   1.3707   1.3769   1.4051
  1.4146   1.4553   1.4829   1.4974   1.5133   1.5154   1.5457   1.5518
  1.5796   1.5974   1.6226   1.6327   1.6457   1.6539   1.6808   1.7114
  1.7194   1.7515   1.7619   1.7802   1.8033   1.8165   1.8330   1.8458
  1.8519   1.8701   1.8884   1.8964   1.8978   1.9130   1.9177   1.9228
  1.9457   1.9548   1.9938   2.0034   2.0351   2.0778   2.1036   2.1214
  2.1629   2.1924   2.2201   2.2279   2.2326   2.2429   2.2579   2.2671
  2.2857   2.2908   2.2940   2.3084   2.3179   2.3300   2.3553   2.3644
  2.3820   2.4037   2.4250   2.4318   2.4331   2.4465   2.4685   2.4875
  2.5006   2.5247   2.5368   2.5472   2.5581   2.5934   2.6108   2.6403
  2.6507   2.6667   2.6799   2.6948   2.6988   2.7336   2.7447   2.7566
  2.7644   2.7807   2.7831   2.7974   2.8167   2.8332   2.8408   2.8954
  2.9067   2.9415   2.9641   3.0629   3.0649   3.0801   3.1221   3.1269
  3.1550   3.1588   3.1973   3.2165   3.2350   3.2613   3.3440   3.3824
  3.4019   3.4918   3.5102   3.6249   3.6614   3.7150   3.7446   3.8913
  3.9493   4.0338   4.0453   4.1054   4.3902   4.8038   4.8247   9.7274
  9.7703   9.7848   9.8042   9.8192   9.8649  23.3141  23.5077  23.8092
 23.8587  23.8861  23.8982  23.9545  23.9747  24.0112  24.0440  24.0939
 24.1523  25.7693  25.7889  25.8217  25.8462  25.8969  26.0561  26.0976
 26.1078  26.1583  26.1820  26.3198  26.3897  26.4640  26.5990  26.6191
 26.7496  26.8484  26.9853 215.7158 215.7624 215.7801 215.8024 215.8194
215.8815
 --------------------------------------------------------------

          Ground-State Mulliken Net Atomic Charges

     Atom                 Charge (a.u.)
  ----------------------------------------
      1 C                    -0.676226
      2 C                    -0.571808
      3 Cl                    0.629941
      4 C                    -0.381105
      5 Cl                    0.623887
      6 C                    -0.189344
      7 Cl                    0.624265
      8 C                    -0.156693
      9 Cl                    0.615869
     10 C                    -0.888533
     11 H                     0.220661
     12 C                     0.213305
     13 C                    -0.826010
     14 Cl                    0.594627
     15 C                     0.500670
     16 Cl                    0.455528
     17 C                    -0.688200
     18 H                     0.198008
     19 C                    -0.432088
     20 H                     0.179038
     21 C                    -0.229721
     22 H                     0.183928
  ----------------------------------------
  Sum of atomic charges =     0.000000

 -----------------------------------------------------------------
                    Cartesian Multipole Moments
 -----------------------------------------------------------------
    Charge (ESU x 10^10)
                -0.0000
    Dipole Moment (Debye)
         X       0.7157      Y       1.5394      Z      -2.9495
       Tot       3.4032
    Quadrupole Moments (Debye-Ang)
        XX    -147.6536     XY       4.1714     YY    -147.1084
        XZ      -4.2438     YZ      -4.5245     ZZ    -139.2116
    Octopole Moments (Debye-Ang^2)
       XXX     -99.6334    XXY      59.0169    XYY     -43.0688
       YYY     147.3886    XXZ     -88.9766    XYZ      -9.6951
       YYZ     -70.0254    XZZ     -17.5967    YZZ      54.7488
       ZZZ    -223.7115
    Hexadecapole Moments (Debye-Ang^3)
      XXXX   -6786.7788   XXXY     636.8886   XXYY   -1323.5748
      XYYY     616.1349   YYYY    -925.9167   XXXZ     748.1143
      XXYZ     -17.1173   XYYZ     284.7417   YYYZ      13.1240
      XXZZ   -1572.7372   XYZZ     223.5720   YYZZ    -680.4578
      XZZZ     770.7386   YZZZ     -13.7522   ZZZZ   -3110.5266
 -----------------------------------------------------------------
 Calculating analytic gradient of the SCF energy
 Gradient of SCF Energy
            1           2           3           4           5           6
    1  -0.0050904  -0.0088761   0.0197057  -0.0009239   0.0005245   0.0110752
    2   0.0015454  -0.0024876  -0.0471101  -0.0002144   0.0001548  -0.0003214
    3   0.0015922  -0.0034104  -0.0281616  -0.0112132   0.0047581  -0.0052045
            7           8           9          10          11          12
    1  -0.0042343   0.0030676  -0.0031284   0.0000960   0.0006945   0.0046532
    2   0.0002092  -0.0002180   0.0000646   0.0000240   0.0002795  -0.0011880
    3   0.0025813   0.0049437   0.0003102   0.0021589  -0.0003842  -0.0032067
           13          14          15          16          17          18
    1   0.0023106  -0.0147500  -0.0044545   0.0000673  -0.0021825  -0.0003468
    2   0.0079072   0.0436604   0.0028546  -0.0022138  -0.0007495   0.0008957
    3  -0.0062101   0.0356881  -0.0003727   0.0022626   0.0023900  -0.0009080
           19          20          21          22
    1   0.0011642  -0.0005075   0.0007624   0.0003733
    2  -0.0013675   0.0000677  -0.0017787  -0.0000137
    3   0.0008680   0.0002545   0.0018962  -0.0006321
 Max gradient component =       4.711E-02
 RMS gradient           =       1.066E-02
 Gradient time:  CPU 257.45 s  wall 257.46 s
 Geometry Optimization Parameters
   NAtoms,    NIC,     NZ,  NCons,   NDum,   NFix, NCnnct, MaxDiis
       22     163      22       0       0       0       0       0

 Cartesian Hessian Update
 Hessian updated using BFGS update


** GEOMETRY OPTIMIZATION IN DELOCALIZED INTERNAL COORDINATES **
   Searching for a Minimum

   Optimization Cycle:   2

                       Coordinates (Angstroms)
     ATOM                X               Y               Z
      1  C         0.0176682017   -0.0067566058    0.0356938027
      2  C        -0.0089679565    0.0181443728    1.4366893107
      3  Cl        1.4943268648    0.0394619975    2.3249248479
      4  C        -1.2184754901    0.0507813123    2.1287602590
      5  Cl       -1.2223548285    0.0856163905    3.8777657126
      6  C        -2.4244346853    0.0687545274    1.4310643824
      7  Cl       -3.9441596253    0.1127389424    2.2962670948
      8  C        -2.4057806993    0.0539598608    0.0383615181
      9  Cl       -3.9007104903    0.0666574560   -0.8737107472
     10  C        -1.2005276743    0.0164276621   -0.6455665439
     11  H        -1.2062160726   -0.0192831006   -1.7273844881
     12  C         1.2917472467   -0.0490615947   -0.7353346251
     13  C         2.3344567732   -0.9268511757   -0.4044933194
     14  Cl        2.1330295789   -2.0396974888    0.9279798511
     15  C         3.5170274840   -0.9361498235   -1.1424534802
     16  Cl        4.8153761776   -2.0371215764   -0.7273883148
     17  C         3.6738602986   -0.0800347078   -2.2239751816
     18  H         4.5936387534   -0.0927689473   -2.7947175990
     19  C         2.6442979788    0.7866428587   -2.5667360644
     20  H         2.7622091190    1.4609326521   -3.4059575940
     21  C         1.4680416227    0.8010164800   -1.8306377549
     22  H         0.6813770827    1.4979847254   -2.0920755264
   Point Group: c1    Number of degrees of freedom:    60


   Energy is  -3221.092136858

 Hessian updated using BFGS update

 56 Hessian modes will be used to form the next step
  Hessian Eigenvalues:
     0.016282    0.017712    0.019559    0.020715    0.020929    0.022947
     0.023583    0.023586    0.023833    0.023845    0.024089    0.024090
     0.024114    0.024114    0.024135    0.024135    0.024143    0.024144
     0.064813    0.113148    0.159918    0.159966    0.159981    0.159997
     0.218042    0.220983    0.231415    0.235084    0.236061    0.248881
     0.249801    0.249989    0.249991    0.249992    0.250000    0.250000
     0.252208    0.289299    0.292559    0.299884    0.301054    0.328478
     0.356660    0.356672    0.412684    0.418718    0.431203    0.432142
     0.461367    0.463659    0.470239    0.471100    0.478197    0.478407
     0.479032    0.481021

 Minimum search - taking simple RFO step
 Searching for Lamda that Minimizes Along All modes
 Value Taken    Lamda =  -0.02572377
 Calculated Step too Large.  Step scaled by  0.693337
 Step Taken.  Stepsize is  0.300000

                             Maximum     Tolerance    Cnvgd?
         Gradient           0.040372      0.000300      NO
         Displacement       0.202820      0.001200      NO
         Energy change     -0.023254      0.000001      NO


 New Cartesian Coordinates Obtained by Inverse Iteration

 Displacement from previous Coordinates is:  0.446884
 ----------------------------------------------------------------
             Standard Nuclear Orientation (Angstroms)
    I     Atom           X                Y                Z
 ----------------------------------------------------------------
    1      C       0.0336385724    -0.0143125950     0.0634635389
    2      C      -0.0108833839     0.0413528738     1.4654217403
    3      Cl      1.4742135782     0.0941096212     2.3686697732
    4      C      -1.2352922787     0.0820321916     2.1417750989
    5      Cl     -1.2656220464     0.1521151751     3.8821139575
    6      C      -2.4373710093     0.0809809294     1.4250042757
    7      Cl     -3.9656447142     0.1330442418     2.2583384465
    8      C      -2.3947066297     0.0393211703     0.0303864453
    9      Cl     -3.8652674967     0.0278529464    -0.9139925078
   10      C      -1.1781348186    -0.0078883034    -0.6325273857
   11      H      -1.1723631691    -0.0673229020    -1.7127982023
   12      C       1.3030664041    -0.0636947452    -0.7120273739
   13      C       2.3450927559    -0.9592749834    -0.4139091892
   14      Cl      2.1578921572    -2.0992464870     0.8888200464
   15      C       3.5177244103    -0.9555663732    -1.1746198770
   16      Cl      4.8215512157    -2.0650861109    -0.8168455408
   17      C       3.6629678763    -0.0769483672    -2.2421357708
   18      H       4.5762488653    -0.0876365153    -2.8229082612
   19      C       2.6332527017     0.8029019733    -2.5523860676
   20      H       2.7439230199     1.4930240048    -3.3798990516
   21      C       1.4692090594     0.8073555527    -1.7959631532
   22      H       0.6819345900     1.5142809194    -2.0269054013
 ----------------------------------------------------------------
 Nuclear Repulsion Energy =        2062.82377648 hartrees
 There are       89 alpha and       89 beta electrons
 Applying Cartesian multipole field
    Component          Value
    ---------          -----
     (2,0,0)        1.00000E-11
     (0,2,0)        2.00000E-11
     (0,0,2)       -3.00000E-11
 Nucleus-field energy     =    -0.0000000073 hartrees
 Requested basis set is 6-311++G(d,p)
 There are 170 shells and 472 basis functions
 A cutoff of  1.0D-15 yielded  10888 shell pairs
 There are     91938 function pairs (     98823 Cartesian)
 Smallest overlap matrix eigenvalue = 1.98E-07
 Linear dependence detected in AO basis
 Number of orthogonalized atomic orbitals = 466
 Maximum deviation from orthogonality = 4.248E-10
 Guess from superposition of atomic densities
 Warning:  Energy on first SCF cycle will be non-variational
 SAD guess density has 178.000000 electrons

 -----------------------------------------------------------------------
  General SCF calculation program by
  Eric Jon Sundstrom, Paul Horn, Yuezhi Mao, Dmitri Zuev, Alec White,
  David Stuck, Shaama M.S., Shane Yost, Joonho Lee, David Small,
  Daniel Levine, Susi Lehtola, Hugh Burton, Evgeny Epifanovsky,
  Bang C. Huynh
 -----------------------------------------------------------------------
 Exchange:     0.2000 Hartree-Fock + 0.0800 Slater + 0.7200 B88
 Correlation:  0.1900 VWN1RPA + 0.8100 LYP
 Using SG-1 standard quadrature grid
 A restricted SCF calculation will be
 performed using DIIS
 SCF converges when DIIS error is below 1.0e-08
 ---------------------------------------
  Cycle       Energy         DIIS error
 ---------------------------------------
    1   -3225.4276618338      2.84e-02  
    2   -3220.9720859375      2.17e-03  
    3   -3220.8353584077      2.95e-03  
    4   -3221.0898292958      7.14e-04  
    5   -3221.1039659100      2.86e-04  
    6   -3221.1060236186      1.04e-04  
    7   -3221.1063011950      2.87e-05  
    8   -3221.1063199690      1.43e-05  
    9   -3221.1063255108      3.07e-06  
   10   -3221.1063257472      1.11e-06  
   11   -3221.1063257806      3.35e-07  
   12   -3221.1063257832      1.38e-07  
   13   -3221.1063257838      5.63e-08  
   14   -3221.1063257840      1.62e-08  
   15   -3221.1063257841      6.19e-09  Convergence criterion met
 ---------------------------------------
 SCF time:   CPU 762.70s  wall 763.00s 
 SCF   energy in the final basis set =    -3221.1063257841
 Total energy in the final basis set =    -3221.1063257841

 --------------------------------------------------------------

                    Orbital Energies (a.u.)
 --------------------------------------------------------------

 Alpha MOs
 -- Occupied --
********-101.5783-101.5776-101.5708-101.5696-101.5659 -10.2808 -10.2800
-10.2754 -10.2747 -10.2691 -10.2668 -10.2378 -10.2323 -10.2221 -10.2131
-10.2111 -10.2092  -9.4937  -9.4929  -9.4922  -9.4857  -9.4854  -9.4820
 -7.2587  -7.2578  -7.2571  -7.2505  -7.2503  -7.2486  -7.2477  -7.2476
 -7.2471  -7.2470  -7.2468  -7.2462  -7.2404  -7.2402  -7.2396  -7.2395
 -7.2367  -7.2360  -0.9631  -0.9398  -0.9151  -0.8973  -0.8752  -0.8700
 -0.8635  -0.8471  -0.7981  -0.7595  -0.7548  -0.7445  -0.6700  -0.6448
 -0.6252  -0.6156  -0.5550  -0.5471  -0.5281  -0.5122  -0.5000  -0.4802
 -0.4695  -0.4672  -0.4617  -0.4605  -0.4437  -0.4338  -0.4208  -0.4120
 -0.4028  -0.3969  -0.3846  -0.3743  -0.3592  -0.3560  -0.3533  -0.3472
 -0.3441  -0.3352  -0.3287  -0.3182  -0.3000  -0.2936  -0.2741  -0.2658
 -0.2603
 -- Virtual --
 -0.0762  -0.0589  -0.0518  -0.0450  -0.0316  -0.0234  -0.0135  -0.0026
  0.0026   0.0125   0.0176   0.0201   0.0228   0.0258   0.0337   0.0402
  0.0456   0.0488   0.0541   0.0588   0.0651   0.0697   0.0731   0.0788
  0.0801   0.0833   0.0845   0.0883   0.0922   0.0970   0.0975   0.1004
  0.1049   0.1073   0.1091   0.1146   0.1186   0.1218   0.1224   0.1265
  0.1305   0.1318   0.1336   0.1381   0.1413   0.1440   0.1521   0.1537
  0.1547   0.1605   0.1640   0.1669   0.1685   0.1760   0.1823   0.1842
  0.1874   0.1925   0.1968   0.1979   0.2026   0.2065   0.2103   0.2133
  0.2217   0.2254   0.2325   0.2351   0.2385   0.2399   0.2425   0.2470
  0.2532   0.2536   0.2583   0.2595   0.2672   0.2691   0.2703   0.2759
  0.2772   0.2780   0.2873   0.2894   0.2951   0.3017   0.3045   0.3075
  0.3107   0.3210   0.3294   0.3354   0.3389   0.3473   0.3525   0.4031
  0.4152   0.4238   0.4315   0.4359   0.4396   0.4420   0.4484   0.4522
  0.4576   0.4628   0.4689   0.4741   0.4782   0.4798   0.4865   0.4936
  0.5037   0.5111   0.5129   0.5172   0.5329   0.5358   0.5468   0.5544
  0.5557   0.5741   0.5778   0.5812   0.5839   0.5914   0.5978   0.6007
  0.6070   0.6186   0.6199   0.6239   0.6319   0.6372   0.6503   0.6513
  0.6608   0.6733   0.6828   0.6897   0.7018   0.7106   0.7185   0.7235
  0.7270   0.7524   0.7802   0.7879   0.8002   0.8117   0.8137   0.8183
  0.8260   0.8336   0.8358   0.8409   0.8426   0.8451   0.8477   0.8495
  0.8542   0.8566   0.8585   0.8619   0.8685   0.8724   0.8803   0.8849
  0.8953   0.9036   0.9043   0.9131   0.9197   0.9274   0.9339   0.9373
  0.9414   0.9505   0.9593   0.9596   0.9642   0.9731   0.9812   0.9836
  0.9892   0.9983   1.0018   1.0148   1.0261   1.0331   1.0462   1.0556
  1.0684   1.0973   1.0991   1.1292   1.1386   1.1697   1.1854   1.1927
  1.2196   1.2325   1.2434   1.2493   1.2560   1.2714   1.2787   1.2894
  1.2909   1.3015   1.3139   1.3321   1.3461   1.3698   1.3756   1.4032
  1.4124   1.4556   1.4840   1.4962   1.5130   1.5163   1.5445   1.5524
  1.5809   1.5969   1.6228   1.6344   1.6480   1.6560   1.6821   1.7115
  1.7198   1.7502   1.7618   1.7795   1.7998   1.8144   1.8319   1.8433
  1.8506   1.8701   1.8859   1.8956   1.8976   1.9115   1.9182   1.9232
  1.9466   1.9550   1.9926   2.0006   2.0357   2.0773   2.1011   2.1210
  2.1612   2.1918   2.2180   2.2279   2.2421   2.2465   2.2612   2.2691
  2.2847   2.2923   2.2962   2.3041   2.3200   2.3295   2.3380   2.3662
  2.3834   2.3960   2.4225   2.4289   2.4350   2.4469   2.4677   2.4898
  2.5030   2.5226   2.5351   2.5478   2.5577   2.5930   2.6097   2.6383
  2.6507   2.6648   2.6757   2.6942   2.6976   2.7335   2.7425   2.7541
  2.7647   2.7787   2.7826   2.7959   2.8128   2.8309   2.8424   2.8944
  2.9062   2.9399   2.9656   3.0610   3.0636   3.0785   3.1155   3.1285
  3.1526   3.1571   3.1957   3.2151   3.2316   3.2583   3.3416   3.3790
  3.3983   3.4919   3.5099   3.6230   3.6584   3.7133   3.7442   3.8921
  3.9480   4.0342   4.0456   4.1036   4.3842   4.7994   4.8205   9.7280
  9.7691   9.7860   9.8038   9.8157   9.8614  23.3180  23.5096  23.8008
 23.8523  23.8832  23.8913  23.9457  23.9569  24.0042  24.0391  24.0906
 24.1482  25.7722  25.8141  25.8227  25.8781  25.9217  26.0386  26.0840
 26.1053  26.1544  26.1829  26.2464  26.3736  26.4624  26.5913  26.6162
 26.7443  26.8379  26.9849 215.7169 215.7614 215.7814 215.8023 215.8164
215.8732
 --------------------------------------------------------------

          Ground-State Mulliken Net Atomic Charges

     Atom                 Charge (a.u.)
  ----------------------------------------
      1 C                    -0.621049
      2 C                    -0.591301
      3 Cl                    0.621243
      4 C                    -0.332313
      5 Cl                    0.617224
      6 C                    -0.230276
      7 Cl                    0.621742
      8 C                    -0.171353
      9 Cl                    0.614620
     10 C                    -0.893203
     11 H                     0.223242
     12 C                     0.229172
     13 C                    -0.713235
     14 Cl                    0.581303
     15 C                     0.432991
     16 Cl                    0.459268
     17 C                    -0.713957
     18 H                     0.199340
     19 C                    -0.463656
     20 H                     0.179139
     21 C                    -0.236255
     22 H                     0.187314
  ----------------------------------------
  Sum of atomic charges =     0.000000

 -----------------------------------------------------------------
                    Cartesian Multipole Moments
 -----------------------------------------------------------------
    Charge (ESU x 10^10)
                 0.0000
    Dipole Moment (Debye)
         X       0.6730      Y       1.5478      Z      -2.8508
       Tot       3.3130
    Quadrupole Moments (Debye-Ang)
        XX    -147.6789     XY       4.2149     YY    -146.8425
        XZ      -4.3220     YZ      -4.3456     ZZ    -139.2852
    Octopole Moments (Debye-Ang^2)
       XXX    -100.8336    XXY      59.0517    XYY     -42.4912
       YYY     146.6162    XXZ     -86.8205    XYZ      -9.5658
       YYZ     -68.4687    XZZ     -18.1799    YZZ      55.2471
       ZZZ    -217.9480
    Hexadecapole Moments (Debye-Ang^3)
      XXXX   -6792.3111   XXXY     648.9510   XXYY   -1328.5376
      XYYY     626.2793   YYYY    -956.5495   XXXZ     765.4067
      XXYZ     -25.5764   XYYZ     290.2925   YYYZ     -17.9691
      XXZZ   -1576.7931   XYZZ     229.2720   YYZZ    -688.5704
      XZZZ     789.3658   YZZZ     -39.5373   ZZZZ   -3126.3275
 -----------------------------------------------------------------
 Calculating analytic gradient of the SCF energy
 Gradient of SCF Energy
            1           2           3           4           5           6
    1  -0.0011749  -0.0033734   0.0106929  -0.0003155   0.0003940   0.0046635
    2   0.0021323  -0.0015759  -0.0297765  -0.0003878   0.0001029  -0.0001817
    3   0.0005467  -0.0005452  -0.0184988  -0.0044579   0.0018779  -0.0023903
            7           8           9          10          11          12
    1  -0.0020356   0.0011537  -0.0012839  -0.0003022   0.0002100   0.0007548
    2   0.0001113  -0.0000406  -0.0000145   0.0004776   0.0002258  -0.0018339
    3   0.0007712   0.0021275   0.0002117   0.0008725  -0.0001067  -0.0014870
           13          14          15          16          17          18
    1   0.0017548  -0.0087537  -0.0018291  -0.0002656  -0.0006736  -0.0002252
    2   0.0031893   0.0284543   0.0011674  -0.0008110  -0.0004839   0.0004829
    3  -0.0022361   0.0212726   0.0002723   0.0009199   0.0010590  -0.0004599
           19          20          21          22
    1   0.0003728  -0.0002045   0.0002173   0.0002235
    2  -0.0004112   0.0000801  -0.0009216   0.0000147
    3   0.0002207   0.0001064   0.0003508  -0.0004272
 Max gradient component =       2.978E-02
 RMS gradient           =       6.516E-03
 Gradient time:  CPU 258.37 s  wall 258.39 s
 Geometry Optimization Parameters
   NAtoms,    NIC,     NZ,  NCons,   NDum,   NFix, NCnnct, MaxDiis
       22     163      22       0       0       0       0       0

 Cartesian Hessian Update
 Hessian updated using BFGS update


** GEOMETRY OPTIMIZATION IN DELOCALIZED INTERNAL COORDINATES **
   Searching for a Minimum

   Optimization Cycle:   3

                       Coordinates (Angstroms)
     ATOM                X               Y               Z
      1  C         0.0336385724   -0.0143125950    0.0634635389
      2  C        -0.0108833839    0.0413528738    1.4654217403
      3  Cl        1.4742135782    0.0941096212    2.3686697732
      4  C        -1.2352922787    0.0820321916    2.1417750989
      5  Cl       -1.2656220464    0.1521151751    3.8821139575
      6  C        -2.4373710093    0.0809809294    1.4250042757
      7  Cl       -3.9656447142    0.1330442418    2.2583384465
      8  C        -2.3947066297    0.0393211703    0.0303864453
      9  Cl       -3.8652674967    0.0278529464   -0.9139925078
     10  C        -1.1781348186   -0.0078883034   -0.6325273857
     11  H        -1.1723631691   -0.0673229020   -1.7127982023
     12  C         1.3030664041   -0.0636947452   -0.7120273739
     13  C         2.3450927559   -0.9592749834   -0.4139091892
     14  Cl        2.1578921572   -2.0992464870    0.8888200464
     15  C         3.5177244103   -0.9555663732   -1.1746198770
     16  Cl        4.8215512157   -2.0650861109   -0.8168455408
     17  C         3.6629678763   -0.0769483672   -2.2421357708
     18  H         4.5762488653   -0.0876365153   -2.8229082612
     19  C         2.6332527017    0.8029019733   -2.5523860676
     20  H         2.7439230199    1.4930240048   -3.3798990516
     21  C         1.4692090594    0.8073555527   -1.7959631532
     22  H         0.6819345900    1.5142809194   -2.0269054013
   Point Group: c1    Number of degrees of freedom:    60


   Energy is  -3221.106325784

 Hessian updated using BFGS update

 58 Hessian modes will be used to form the next step
  Hessian Eigenvalues:
     0.016212    0.017712    0.019492    0.020711    0.020929    0.022947
     0.023586    0.023586    0.023834    0.023845    0.024090    0.024090
     0.024114    0.024114    0.024134    0.024135    0.024143    0.024144
     0.060049    0.082717    0.159934    0.159978    0.159993    0.160003
     0.219115    0.221098    0.231446    0.235080    0.236057    0.249095
     0.249906    0.249990    0.249991    0.249999    0.250000    0.250390
     0.251817    0.289296    0.293263    0.300618    0.301053    0.301145
     0.328811    0.356665    0.356668    0.356672    0.412622    0.418851
     0.431226    0.432582    0.461352    0.463574    0.471090    0.472084
     0.478217    0.478492    0.479073    0.480827

 Minimum search - taking simple RFO step
 Searching for Lamda that Minimizes Along All modes
 Value Taken    Lamda =  -0.01515575
 Calculated Step too Large.  Step scaled by  0.702396
 Step Taken.  Stepsize is  0.300000

                             Maximum     Tolerance    Cnvgd?
         Gradient           0.025273      0.000300      NO
         Displacement       0.200391      0.001200      NO
         Energy change     -0.014189      0.000001      NO


 New Cartesian Coordinates Obtained by Inverse Iteration

 Displacement from previous Coordinates is:  0.446088
 ----------------------------------------------------------------
             Standard Nuclear Orientation (Angstroms)
    I     Atom           X                Y                Z
 ----------------------------------------------------------------
    1      C       0.0422940574    -0.0222706531     0.0789765542
    2      C      -0.0121688327     0.0700152629     1.4793243899
    3      Cl      1.4626100484     0.1609636844     2.3914245708
    4      C      -1.2447088796     0.1177573897     2.1461888812
    5      Cl     -1.2925226255     0.2311786927     3.8794845146
    6      C      -2.4444210715     0.0884280654     1.4204031871
    7      Cl     -3.9738964235     0.1474905652     2.2400243985
    8      C      -2.3884633549     0.0120213132     0.0256835249
    9      Cl     -3.8451008974    -0.0332115431    -0.9355601787
   10      C      -1.1651633095    -0.0424275885    -0.6250148358
   11      H      -1.1516423767    -0.1296734593    -1.7031425513
   12      C       1.3111263336    -0.0717562201    -0.6976328617
   13      C       2.3439915104    -0.9897123169    -0.4302442547
   14      Cl      2.1553509969    -2.1612926610     0.8405032639
   15      C       3.5104833203    -0.9777976546    -1.2045187378
   16      Cl      4.8082413733    -2.1069460662    -0.8951115455
   17      C       3.6566397947    -0.0725484108    -2.2508903164
   18      H       4.5666020845    -0.0823319109    -2.8367463034
   19      C       2.6350485187     0.8272087525    -2.5296301880
   20      H       2.7474382931     1.5365468613    -3.3405317691
   21      C       1.4781392034     0.8245074254    -1.7618781104
   22      H       0.6955518965     1.5452446890    -1.9640360917
 ----------------------------------------------------------------
 Nuclear Repulsion Energy =        2057.08773954 hartrees
 There are       89 alpha and       89 beta electrons
 Applying Cartesian multipole field
    Component          Value
    ---------          -----
     (2,0,0)        1.00000E-11
     (0,2,0)        2.00000E-11
     (0,0,2)       -3.00000E-11
 Nucleus-field energy     =    -0.0000000068 hartrees
 Requested basis set is 6-311++G(d,p)
 There are 170 shells and 472 basis functions
 A cutoff of  1.0D-15 yielded  10866 shell pairs
 There are     91814 function pairs (     98682 Cartesian)
 Smallest overlap matrix eigenvalue = 2.13E-07
 Linear dependence detected in AO basis
 Number of orthogonalized atomic orbitals = 467
 Maximum deviation from orthogonality = 4.311E-10
 Guess from superposition of atomic densities
 Warning:  Energy on first SCF cycle will be non-variational
 SAD guess density has 178.000000 electrons

 -----------------------------------------------------------------------
  General SCF calculation program by
  Eric Jon Sundstrom, Paul Horn, Yuezhi Mao, Dmitri Zuev, Alec White,
  David Stuck, Shaama M.S., Shane Yost, Joonho Lee, David Small,
  Daniel Levine, Susi Lehtola, Hugh Burton, Evgeny Epifanovsky,
  Bang C. Huynh
 -----------------------------------------------------------------------
 Exchange:     0.2000 Hartree-Fock + 0.0800 Slater + 0.7200 B88
 Correlation:  0.1900 VWN1RPA + 0.8100 LYP
 Using SG-1 standard quadrature grid
 A restricted SCF calculation will be
 performed using DIIS
 SCF converges when DIIS error is below 1.0e-08
 ---------------------------------------
  Cycle       Energy         DIIS error
 ---------------------------------------
    1   -3225.4077067640      2.83e-02  
    2   -3220.9805204379      2.16e-03  
    3   -3220.8416999717      2.95e-03  
    4   -3221.0983913003      7.14e-04  
    5   -3221.1125107704      2.87e-04  
    6   -3221.1146033929      1.03e-04  
    7   -3221.1148743599      3.01e-05  
    8   -3221.1148956316      1.43e-05  
    9   -3221.1149011336      3.02e-06  
   10   -3221.1149013604      1.13e-06  
   11   -3221.1149013950      3.25e-07  
   12   -3221.1149013979      1.40e-07  
   13   -3221.1149013983      5.42e-08  
   14   -3221.1149013983      1.60e-08  
   15   -3221.1149013984      6.26e-09  Convergence criterion met
 ---------------------------------------
 SCF time:   CPU 768.30s  wall 768.00s 
 SCF   energy in the final basis set =    -3221.1149013984
 Total energy in the final basis set =    -3221.1149013984

 --------------------------------------------------------------

                    Orbital Energies (a.u.)
 --------------------------------------------------------------

 Alpha MOs
 -- Occupied --
********-101.5783-101.5778-101.5711-101.5709-101.5676 -10.2808 -10.2801
-10.2757 -10.2745 -10.2695 -10.2667 -10.2375 -10.2322 -10.2215 -10.2129
-10.2108 -10.2091  -9.4941  -9.4929  -9.4925  -9.4869  -9.4855  -9.4834
 -7.2591  -7.2578  -7.2574  -7.2518  -7.2504  -7.2490  -7.2481  -7.2480
 -7.2478  -7.2474  -7.2470  -7.2465  -7.2417  -7.2408  -7.2403  -7.2397
 -7.2380  -7.2374  -0.9627  -0.9391  -0.9154  -0.8979  -0.8759  -0.8689
 -0.8652  -0.8469  -0.7976  -0.7582  -0.7542  -0.7442  -0.6692  -0.6438
 -0.6253  -0.6153  -0.5543  -0.5464  -0.5283  -0.5125  -0.4999  -0.4806
 -0.4692  -0.4670  -0.4613  -0.4602  -0.4422  -0.4342  -0.4209  -0.4099
 -0.4025  -0.3972  -0.3833  -0.3726  -0.3590  -0.3560  -0.3531  -0.3476
 -0.3441  -0.3351  -0.3294  -0.3190  -0.3058  -0.2926  -0.2730  -0.2664
 -0.2621
 -- Virtual --
 -0.0752  -0.0591  -0.0507  -0.0442  -0.0332  -0.0227  -0.0132  -0.0020
  0.0028   0.0126   0.0170   0.0204   0.0228   0.0260   0.0340   0.0402
  0.0447   0.0491   0.0538   0.0587   0.0646   0.0692   0.0730   0.0790
  0.0796   0.0830   0.0849   0.0884   0.0918   0.0962   0.0977   0.1002
  0.1038   0.1067   0.1093   0.1137   0.1182   0.1208   0.1223   0.1264
  0.1293   0.1312   0.1332   0.1373   0.1402   0.1437   0.1524   0.1532
  0.1542   0.1599   0.1635   0.1665   0.1673   0.1748   0.1800   0.1836
  0.1875   0.1915   0.1952   0.1970   0.1992   0.2056   0.2083   0.2125
  0.2182   0.2264   0.2307   0.2336   0.2363   0.2406   0.2421   0.2458
  0.2525   0.2531   0.2572   0.2586   0.2633   0.2674   0.2683   0.2712
  0.2769   0.2783   0.2868   0.2879   0.2942   0.3024   0.3036   0.3064
  0.3097   0.3140   0.3203   0.3294   0.3359   0.3389   0.3480   0.3580
  0.4030   0.4159   0.4248   0.4308   0.4359   0.4405   0.4437   0.4525
  0.4566   0.4581   0.4652   0.4683   0.4763   0.4788   0.4862   0.4881
  0.4947   0.5023   0.5092   0.5149   0.5197   0.5326   0.5395   0.5494
  0.5555   0.5563   0.5727   0.5780   0.5833   0.5847   0.5933   0.5986
  0.6017   0.6065   0.6198   0.6216   0.6233   0.6356   0.6412   0.6511
  0.6592   0.6622   0.6741   0.6824   0.6937   0.7031   0.7109   0.7200
  0.7267   0.7479   0.7524   0.7825   0.7884   0.8064   0.8119   0.8133
  0.8191   0.8306   0.8327   0.8378   0.8416   0.8453   0.8460   0.8476
  0.8522   0.8548   0.8561   0.8577   0.8629   0.8707   0.8754   0.8850
  0.8907   0.8944   0.9033   0.9128   0.9149   0.9238   0.9331   0.9340
  0.9413   0.9470   0.9504   0.9590   0.9629   0.9709   0.9745   0.9774
  0.9838   0.9918   0.9946   0.9973   1.0156   1.0272   1.0339   1.0478
  1.0541   1.0693   1.0960   1.0993   1.1314   1.1394   1.1692   1.1867
  1.1912   1.2161   1.2305   1.2432   1.2480   1.2577   1.2724   1.2797
  1.2901   1.2928   1.3022   1.3094   1.3302   1.3483   1.3690   1.3780
  1.4032   1.4124   1.4559   1.4861   1.4963   1.5141   1.5173   1.5443
  1.5556   1.5825   1.6038   1.6243   1.6356   1.6508   1.6583   1.6832
  1.7119   1.7202   1.7490   1.7619   1.7793   1.7982   1.8135   1.8325
  1.8409   1.8515   1.8715   1.8868   1.8956   1.8986   1.9119   1.9204
  1.9248   1.9496   1.9567   1.9916   1.9986   2.0364   2.0777   2.0970
  2.1204   2.1606   2.1911   2.2158   2.2278   2.2451   2.2476   2.2610
  2.2729   2.2835   2.2914   2.2953   2.3067   2.3198   2.3256   2.3333
  2.3699   2.3865   2.3967   2.4209   2.4285   2.4375   2.4489   2.4698
  2.4945   2.5055   2.5253   2.5331   2.5514   2.5569   2.6068   2.6105
  2.6376   2.6512   2.6647   2.6729   2.6946   2.7011   2.7341   2.7430
  2.7527   2.7700   2.7779   2.7823   2.7972   2.8116   2.8290   2.8410
  2.8940   2.9072   2.9409   2.9677   3.0597   3.0642   3.0781   3.1144
  3.1312   3.1520   3.1578   3.1956   3.2153   3.2293   3.2568   3.3417
  3.3840   3.3975   3.4929   3.5184   3.6230   3.6587   3.7142   3.7455
  3.8930   3.9476   4.0341   4.0461   4.1020   4.3777   4.7970   4.8190
  9.7304   9.7720   9.7883   9.8059   9.8191   9.8536  23.3211  23.5110
 23.7982  23.8486  23.8864  23.8887  23.9405  23.9532  24.0018  24.0373
 24.0905  24.1472  25.7724  25.8150  25.8211  25.8821  25.9564  25.9948
 26.0865  26.1029  26.1590  26.1795  26.2114  26.3980  26.4655  26.5852
 26.6165  26.7547  26.8698  26.9963 215.7200 215.7653 215.7841 215.8049
215.8219 215.8611
 --------------------------------------------------------------

          Ground-State Mulliken Net Atomic Charges

     Atom                 Charge (a.u.)
  ----------------------------------------
      1 C                    -0.543891
      2 C                    -0.135964
      3 Cl                    0.642092
      4 C                    -0.613830
      5 Cl                    0.614959
      6 C                    -0.245889
      7 Cl                    0.639314
      8 C                    -0.074909
      9 Cl                    0.633285
     10 C                    -0.909478
     11 H                     0.225654
     12 C                    -0.288875
     13 C                    -1.147900
     14 Cl                    0.642224
     15 C                     0.750508
     16 Cl                    0.466846
     17 C                    -0.611217
     18 H                     0.203778
     19 C                    -0.300790
     20 H                     0.179676
     21 C                    -0.311267
     22 H                     0.185672
  ----------------------------------------
  Sum of atomic charges =     0.000000

 -----------------------------------------------------------------
                    Cartesian Multipole Moments
 -----------------------------------------------------------------
    Charge (ESU x 10^10)
                -0.0000
    Dipole Moment (Debye)
         X       0.6467      Y       1.5734      Z      -2.7815
       Tot       3.2605
    Quadrupole Moments (Debye-Ang)
        XX    -147.6425     XY       4.3031     YY    -146.6017
        XZ      -4.4035     YZ      -4.2156     ZZ    -139.4345
    Octopole Moments (Debye-Ang^2)
       XXX    -100.1703    XXY      59.5102    XYY     -41.6382
       YYY     146.7328    XXZ     -84.9370    XYZ      -9.6039
       YYZ     -67.0140    XZZ     -18.5445    YZZ      55.8499
       ZZZ    -212.0826
    Hexadecapole Moments (Debye-Ang^3)
      XXXX   -6775.7970   XXXY     654.8086   XXYY   -1331.4581
      XYYY     629.4500   YYYY    -997.0770   XXXZ     782.4345
      XXYZ     -35.7096   XYYZ     295.6593   YYYZ     -53.3324
      XXZZ   -1574.9943   XYZZ     232.6584   YYZZ    -695.8763
      XZZZ     808.3540   YZZZ     -68.5680   ZZZZ   -3131.1177
 -----------------------------------------------------------------
 Calculating analytic gradient of the SCF energy
 Gradient of SCF Energy
            1           2           3           4           5           6
    1   0.0006212  -0.0004990   0.0050672  -0.0003092  -0.0000407   0.0009651
    2   0.0019451  -0.0009945  -0.0185800  -0.0003072   0.0000160  -0.0000592
    3  -0.0000568   0.0006014  -0.0117815  -0.0008893  -0.0000093  -0.0002252
            7           8           9          10          11          12
    1  -0.0000823   0.0002104  -0.0002228  -0.0003945  -0.0000370  -0.0009240
    2   0.0000334   0.0000339  -0.0000472   0.0007703   0.0000925  -0.0014910
    3   0.0001401   0.0002930   0.0000858   0.0001456   0.0000191  -0.0006486
           13          14          15          16          17          18
    1   0.0010089  -0.0046677  -0.0003402  -0.0002876  -0.0000814  -0.0000730
    2   0.0005394   0.0183233   0.0003584  -0.0001201  -0.0000939   0.0001365
    3   0.0001365   0.0122508   0.0001088   0.0002515   0.0003233  -0.0001391
           19          20          21          22
    1  -0.0001385  -0.0000510   0.0001114   0.0001648
    2  -0.0000739   0.0000418  -0.0005281   0.0000043
    3   0.0000550   0.0000767  -0.0006244  -0.0001135
 Max gradient component =       1.858E-02
 RMS gradient           =       3.955E-03
 Gradient time:  CPU 258.26 s  wall 258.28 s
 Geometry Optimization Parameters
   NAtoms,    NIC,     NZ,  NCons,   NDum,   NFix, NCnnct, MaxDiis
       22     163      22       0       0       0       0       0

 Cartesian Hessian Update
 Hessian updated using BFGS update


** GEOMETRY OPTIMIZATION IN DELOCALIZED INTERNAL COORDINATES **
   Searching for a Minimum

   Optimization Cycle:   4

                       Coordinates (Angstroms)
     ATOM                X               Y               Z
      1  C         0.0422940574   -0.0222706531    0.0789765542
      2  C        -0.0121688327    0.0700152629    1.4793243899
      3  Cl        1.4626100484    0.1609636844    2.3914245708
      4  C        -1.2447088796    0.1177573897    2.1461888812
      5  Cl       -1.2925226255    0.2311786927    3.8794845146
      6  C        -2.4444210715    0.0884280654    1.4204031871
      7  Cl       -3.9738964235    0.1474905652    2.2400243985
      8  C        -2.3884633549    0.0120213132    0.0256835249
      9  Cl       -3.8451008974   -0.0332115431   -0.9355601787
     10  C        -1.1651633095   -0.0424275885   -0.6250148358
     11  H        -1.1516423767   -0.1296734593   -1.7031425513
     12  C         1.3111263336   -0.0717562201   -0.6976328617
     13  C         2.3439915104   -0.9897123169   -0.4302442547
     14  Cl        2.1553509969   -2.1612926610    0.8405032639
     15  C         3.5104833203   -0.9777976546   -1.2045187378
     16  Cl        4.8082413733   -2.1069460662   -0.8951115455
     17  C         3.6566397947   -0.0725484108   -2.2508903164
     18  H         4.5666020845   -0.0823319109   -2.8367463034
     19  C         2.6350485187    0.8272087525   -2.5296301880
     20  H         2.7474382931    1.5365468613   -3.3405317691
     21  C         1.4781392034    0.8245074254   -1.7618781104
     22  H         0.6955518965    1.5452446890   -1.9640360917
   Point Group: c1    Number of degrees of freedom:    60


   Energy is  -3221.114901398

 Hessian updated using BFGS update

 60 Hessian modes will be used to form the next step
  Hessian Eigenvalues:
     0.015987    0.017710    0.019362    0.020703    0.020929    0.022944
     0.023586    0.023593    0.023834    0.023845    0.024089    0.024090
     0.024114    0.024114    0.024133    0.024135    0.024143    0.024143
     0.044622    0.075406    0.159961    0.159978    0.159998    0.160058
     0.219467    0.221208    0.231472    0.235085    0.236031    0.249291
     0.249978    0.249991    0.249996    0.249998    0.250103    0.250414
     0.252669    0.289301    0.293641    0.301019    0.301038    0.301063
     0.302184    0.328983    0.356665    0.356665    0.356670    0.356673
     0.412732    0.419065    0.431246    0.432754    0.461371    0.463544
     0.471085    0.473128    0.478229    0.478478    0.479175    0.482057

 Minimum search - taking simple RFO step
 Searching for Lamda that Minimizes Along All modes
 Value Taken    Lamda =  -0.00893714
 Calculated Step too Large.  Step scaled by  0.710117
 Step Taken.  Stepsize is  0.300000

                             Maximum     Tolerance    Cnvgd?
         Gradient           0.015415      0.000300      NO
         Displacement       0.195659      0.001200      NO
         Energy change     -0.008576      0.000001      NO


 New Cartesian Coordinates Obtained by Inverse Iteration

 Displacement from previous Coordinates is:  0.486429
 ----------------------------------------------------------------
             Standard Nuclear Orientation (Angstroms)
    I     Atom           X                Y                Z
 ----------------------------------------------------------------
    1      C       0.0453622192    -0.0296865341     0.0853772548
    2      C      -0.0122178127     0.1034721907     1.4818518789
    3      Cl      1.4601723551     0.2370937407     2.3946057713
    4      C      -1.2474270001     0.1565269536     2.1452077401
    5      Cl     -1.2992813283     0.3190412550     3.8733849079
    6      C      -2.4468308450     0.0912826929     1.4172847852
    7      Cl     -3.9787105860     0.1555176976     2.2280852645
    8      C      -2.3853059706    -0.0259030045     0.0251346586
    9      Cl     -3.8373802068    -0.1126487254    -0.9389553170
   10      C      -1.1591648885    -0.0848948725    -0.6206029223
   11      H      -1.1408905773    -0.2016623520    -1.6958855882
   12      C       1.3156723624    -0.0744425327    -0.6905687948
   13      C       2.3326160647    -1.0176143014    -0.4526882933
   14      Cl      2.1269346530    -2.2234971955     0.7836054536
   15      C       3.4968357621    -1.0013435324    -1.2315048362
   16      Cl      4.7782233892    -2.1592545258    -0.9632531893
   17      C       3.6545248143    -0.0671780275    -2.2514087669
   18      H       4.5634160263    -0.0762852384    -2.8388933414
   19      C       2.6477131539     0.8576991677    -2.4997520463
   20      H       2.7694589611     1.5880211450    -3.2904867011
   21      C       1.4928043437     0.8502227797    -1.7282095041
   22      H       0.7189047701     1.5869274366    -1.9052528736
 ----------------------------------------------------------------
 Nuclear Repulsion Energy =        2052.88688687 hartrees
 There are       89 alpha and       89 beta electrons
 Applying Cartesian multipole field
    Component          Value
    ---------          -----
     (2,0,0)        1.00000E-11
     (0,2,0)        2.00000E-11
     (0,0,2)       -3.00000E-11
 Nucleus-field energy     =    -0.0000000060 hartrees
 Requested basis set is 6-311++G(d,p)
 There are 170 shells and 472 basis functions
 A cutoff of  1.0D-15 yielded  10865 shell pairs
 There are     91822 function pairs (     98698 Cartesian)
 Smallest overlap matrix eigenvalue = 2.27E-07
 Linear dependence detected in AO basis
 Number of orthogonalized atomic orbitals = 467
 Maximum deviation from orthogonality = 6.018E-10
 Guess from superposition of atomic densities
 Warning:  Energy on first SCF cycle will be non-variational
 SAD guess density has 178.000000 electrons

 -----------------------------------------------------------------------
  General SCF calculation program by
  Eric Jon Sundstrom, Paul Horn, Yuezhi Mao, Dmitri Zuev, Alec White,
  David Stuck, Shaama M.S., Shane Yost, Joonho Lee, David Small,
  Daniel Levine, Susi Lehtola, Hugh Burton, Evgeny Epifanovsky,
  Bang C. Huynh
 -----------------------------------------------------------------------
 Exchange:     0.2000 Hartree-Fock + 0.0800 Slater + 0.7200 B88
 Correlation:  0.1900 VWN1RPA + 0.8100 LYP
 Using SG-1 standard quadrature grid
 A restricted SCF calculation will be
 performed using DIIS
 SCF converges when DIIS error is below 1.0e-08
 ---------------------------------------
  Cycle       Energy         DIIS error
 ---------------------------------------
    1   -3225.3902498653      2.83e-02  
    2   -3220.9855590904      2.16e-03  
    3   -3220.8463016410      2.95e-03  
    4   -3221.1034822788      7.14e-04  
    5   -3221.1175408104      2.88e-04  
    6   -3221.1196504234      1.02e-04  
    7   -3221.1199176129      3.13e-05  
    8   -3221.1199412785      1.42e-05  
    9   -3221.1199466838      2.99e-06  
   10   -3221.1199469043      1.13e-06  
   11   -3221.1199469394      3.17e-07  
   12   -3221.1199469420      1.42e-07  
   13   -3221.1199469425      5.30e-08  
   14   -3221.1199469426      1.60e-08  
   15   -3221.1199469426      6.25e-09  Convergence criterion met
 ---------------------------------------
 SCF time:   CPU 757.92s  wall 758.00s 
 SCF   energy in the final basis set =    -3221.1199469426
 Total energy in the final basis set =    -3221.1199469426

 --------------------------------------------------------------

                    Orbital Energies (a.u.)
 --------------------------------------------------------------

 Alpha MOs
 -- Occupied --
********-101.5783-101.5780-101.5724-101.5709-101.5689 -10.2810 -10.2803
-10.2759 -10.2744 -10.2696 -10.2668 -10.2372 -10.2319 -10.2213 -10.2129
-10.2107 -10.2091  -9.4943  -9.4929  -9.4927  -9.4879  -9.4856  -9.4843
 -7.2593  -7.2578  -7.2576  -7.2528  -7.2504  -7.2492  -7.2491  -7.2482
 -7.2477  -7.2476  -7.2470  -7.2468  -7.2427  -7.2418  -7.2404  -7.2397
 -7.2390  -7.2384  -0.9624  -0.9386  -0.9155  -0.8979  -0.8762  -0.8681
 -0.8659  -0.8470  -0.7973  -0.7576  -0.7542  -0.7443  -0.6687  -0.6430
 -0.6259  -0.6152  -0.5538  -0.5461  -0.5286  -0.5132  -0.4995  -0.4808
 -0.4690  -0.4667  -0.4611  -0.4600  -0.4412  -0.4345  -0.4209  -0.4084
 -0.4021  -0.3975  -0.3821  -0.3707  -0.3588  -0.3559  -0.3529  -0.3482
 -0.3440  -0.3351  -0.3300  -0.3197  -0.3103  -0.2913  -0.2726  -0.2673
 -0.2631
 -- Virtual --
 -0.0738  -0.0595  -0.0502  -0.0439  -0.0351  -0.0226  -0.0131  -0.0018
  0.0028   0.0126   0.0166   0.0204   0.0228   0.0260   0.0341   0.0399
  0.0446   0.0496   0.0535   0.0587   0.0643   0.0687   0.0728   0.0791
  0.0794   0.0827   0.0852   0.0884   0.0916   0.0961   0.0982   0.0998
  0.1037   0.1060   0.1100   0.1132   0.1181   0.1201   0.1223   0.1260
  0.1287   0.1312   0.1326   0.1365   0.1396   0.1435   0.1516   0.1533
  0.1545   0.1595   0.1634   0.1658   0.1661   0.1756   0.1801   0.1838
  0.1874   0.1903   0.1945   0.1965   0.1985   0.2054   0.2077   0.2131
  0.2178   0.2284   0.2307   0.2328   0.2369   0.2410   0.2436   0.2448
  0.2517   0.2529   0.2562   0.2584   0.2632   0.2672   0.2676   0.2721
  0.2771   0.2800   0.2862   0.2882   0.2932   0.3024   0.3027   0.3055
  0.3113   0.3138   0.3190   0.3286   0.3362   0.3390   0.3480   0.3568
  0.4032   0.4150   0.4252   0.4307   0.4360   0.4399   0.4442   0.4526
  0.4561   0.4591   0.4650   0.4679   0.4770   0.4789   0.4856   0.4885
  0.4961   0.4969   0.5099   0.5155   0.5208   0.5327   0.5409   0.5488
  0.5556   0.5575   0.5706   0.5778   0.5837   0.5858   0.5941   0.5981
  0.6014   0.6072   0.6194   0.6214   0.6248   0.6366   0.6423   0.6518
  0.6599   0.6634   0.6754   0.6823   0.6934   0.7039   0.7108   0.7190
  0.7247   0.7488   0.7534   0.7812   0.7893   0.8093   0.8107   0.8125
  0.8182   0.8284   0.8343   0.8383   0.8419   0.8442   0.8464   0.8485
  0.8521   0.8543   0.8564   0.8580   0.8625   0.8705   0.8764   0.8840
  0.8924   0.8943   0.9033   0.9113   0.9156   0.9237   0.9328   0.9343
  0.9411   0.9456   0.9485   0.9542   0.9589   0.9642   0.9757   0.9789
  0.9847   0.9900   0.9964   0.9999   1.0154   1.0274   1.0335   1.0487
  1.0539   1.0675   1.0934   1.1041   1.1330   1.1412   1.1687   1.1883
  1.1910   1.2150   1.2295   1.2432   1.2475   1.2590   1.2720   1.2798
  1.2903   1.2936   1.3009   1.3062   1.3291   1.3511   1.3684   1.3788
  1.4043   1.4139   1.4552   1.4881   1.4974   1.5145   1.5189   1.5454
  1.5568   1.5835   1.6035   1.6246   1.6365   1.6530   1.6594   1.6827
  1.7121   1.7195   1.7471   1.7619   1.7791   1.7970   1.8134   1.8328
  1.8383   1.8510   1.8733   1.8845   1.8952   1.8987   1.9127   1.9205
  1.9263   1.9523   1.9583   1.9904   1.9997   2.0369   2.0775   2.0912
  2.1197   2.1606   2.1898   2.2133   2.2276   2.2445   2.2463   2.2597
  2.2743   2.2816   2.2893   2.2924   2.3098   2.3157   2.3240   2.3354
  2.3704   2.3911   2.3983   2.4187   2.4287   2.4376   2.4499   2.4693
  2.4946   2.5050   2.5227   2.5318   2.5498   2.5555   2.6068   2.6107
  2.6378   2.6506   2.6650   2.6723   2.6958   2.7012   2.7334   2.7436
  2.7512   2.7712   2.7776   2.7821   2.7975   2.8090   2.8265   2.8337
  2.8910   2.9080   2.9439   2.9701   3.0595   3.0641   3.0783   3.1114
  3.1308   3.1514   3.1584   3.1961   3.2151   3.2270   3.2559   3.3425
  3.3829   3.3962   3.4941   3.5176   3.6232   3.6595   3.7148   3.7474
  3.8935   3.9480   4.0329   4.0462   4.1002   4.3677   4.7965   4.8191
  9.7336   9.7745   9.7886   9.8079   9.8276   9.8425  23.3225  23.5112
 23.7963  23.8478  23.8860  23.8880  23.9385  23.9504  24.0026  24.0368
 24.0928  24.1469  25.7719  25.8115  25.8195  25.8786  25.9491  25.9689
 26.0848  26.1024  26.1595  26.1769  26.2145  26.3940  26.4633  26.5811
 26.6148  26.7521  26.8679  26.9920 215.7233 215.7682 215.7843 215.8068
215.8340 215.8462
 --------------------------------------------------------------

          Ground-State Mulliken Net Atomic Charges

     Atom                 Charge (a.u.)
  ----------------------------------------
      1 C                    -0.532015
      2 C                    -0.204378
      3 Cl                    0.603144
      4 C                    -0.495982
      5 Cl                    0.614338
      6 C                    -0.242155
      7 Cl                    0.638278
      8 C                    -0.156449
      9 Cl                    0.633465
     10 C                    -0.898509
     11 H                     0.226205
     12 C                    -0.247331
     13 C                    -1.183396
     14 Cl                    0.598754
     15 C                     0.816573
     16 Cl                    0.470087
     17 C                    -0.582113
     18 H                     0.204658
     19 C                    -0.333487
     20 H                     0.180009
     21 C                    -0.296455
     22 H                     0.186757
  ----------------------------------------
  Sum of atomic charges =     0.000000

 -----------------------------------------------------------------
                    Cartesian Multipole Moments
 -----------------------------------------------------------------
    Charge (ESU x 10^10)
                 0.0000
    Dipole Moment (Debye)
         X       0.6425      Y       1.6090      Z      -2.7399
       Tot       3.2417
    Quadrupole Moments (Debye-Ang)
        XX    -147.5251     XY       4.4303     YY    -146.4030
        XZ      -4.4332     YZ      -4.1421     ZZ    -139.6691
    Octopole Moments (Debye-Ang^2)
       XXX     -98.0183    XXY      60.2820    XYY     -40.5371
       YYY     147.6180    XXZ     -83.3522    XYZ      -9.7831
       YYZ     -65.6107    XZZ     -18.3862    YZZ      56.5178
       ZZZ    -206.2197
    Hexadecapole Moments (Debye-Ang^3)
      XXXX   -6739.7958   XXXY     654.0336   XXYY   -1333.2702
      XYYY     625.5528   YYYY   -1046.7060   XXXZ     798.0434
      XXYZ     -47.2414   XYYZ     300.3894   YYYZ     -91.7371
      XXZZ   -1569.0186   XYZZ     233.7181   YYZZ    -702.1582
      XZZZ     827.1593   YZZZ    -100.1898   ZZZZ   -3123.7176
 -----------------------------------------------------------------
 Calculating analytic gradient of the SCF energy
 Gradient of SCF Energy
            1           2           3           4           5           6
    1   0.0009922   0.0004374   0.0023920   0.0000174   0.0001975  -0.0008796
    2   0.0014775  -0.0006148  -0.0115085  -0.0001672  -0.0000373   0.0000137
    3  -0.0001493   0.0005355  -0.0069744   0.0004332  -0.0004232   0.0002955
            7           8           9          10          11          12
    1   0.0003387   0.0000184   0.0000479  -0.0004360  -0.0001118  -0.0011379
    2  -0.0000372   0.0000172  -0.0000221   0.0008097  -0.0000076  -0.0011680
    3  -0.0004750  -0.0003986   0.0002279   0.0000122   0.0000253  -0.0002781
           13          14          15          16          17          18
    1   0.0004883  -0.0023022   0.0001408  -0.0002012   0.0000753   0.0000124
    2  -0.0002659   0.0114984   0.0002136   0.0000177   0.0000341  -0.0000389
    3   0.0008133   0.0071417   0.0000139   0.0000458  -0.0001074   0.0000259
           19          20          21          22
    1  -0.0002868  -0.0000066   0.0000963   0.0001075
    2   0.0001322   0.0000229  -0.0003716   0.0000020
    3   0.0000563   0.0000216  -0.0009292   0.0000872
 Max gradient component =       1.151E-02
 RMS gradient           =       2.422E-03
 Gradient time:  CPU 258.63 s  wall 258.64 s
 Geometry Optimization Parameters
   NAtoms,    NIC,     NZ,  NCons,   NDum,   NFix, NCnnct, MaxDiis
       22     163      22       0       0       0       0       0

 Cartesian Hessian Update
 Hessian updated using BFGS update


** GEOMETRY OPTIMIZATION IN DELOCALIZED INTERNAL COORDINATES **
   Searching for a Minimum

   Optimization Cycle:   5

                       Coordinates (Angstroms)
     ATOM                X               Y               Z
      1  C         0.0453622192   -0.0296865341    0.0853772548
      2  C        -0.0122178127    0.1034721907    1.4818518789
      3  Cl        1.4601723551    0.2370937407    2.3946057713
      4  C        -1.2474270001    0.1565269536    2.1452077401
      5  Cl       -1.2992813283    0.3190412550    3.8733849079
      6  C        -2.4468308450    0.0912826929    1.4172847852
      7  Cl       -3.9787105860    0.1555176976    2.2280852645
      8  C        -2.3853059706   -0.0259030045    0.0251346586
      9  Cl       -3.8373802068   -0.1126487254   -0.9389553170
     10  C        -1.1591648885   -0.0848948725   -0.6206029223
     11  H        -1.1408905773   -0.2016623520   -1.6958855882
     12  C         1.3156723624   -0.0744425327   -0.6905687948
     13  C         2.3326160647   -1.0176143014   -0.4526882933
     14  Cl        2.1269346530   -2.2234971955    0.7836054536
     15  C         3.4968357621   -1.0013435324   -1.2315048362
     16  Cl        4.7782233892   -2.1592545258   -0.9632531893
     17  C         3.6545248143   -0.0671780275   -2.2514087669
     18  H         4.5634160263   -0.0762852384   -2.8388933414
     19  C         2.6477131539    0.8576991677   -2.4997520463
     20  H         2.7694589611    1.5880211450   -3.2904867011
     21  C         1.4928043437    0.8502227797   -1.7282095041
     22  H         0.7189047701    1.5869274366   -1.9052528736
   Point Group: c1    Number of degrees of freedom:    60


   Energy is  -3221.119946943

 Hessian updated using BFGS update

 60 Hessian modes will be used to form the next step
  Hessian Eigenvalues:
     0.015254    0.017704    0.019056    0.020681    0.020930    0.022939
     0.023573    0.023587    0.023834    0.023844    0.024089    0.024091
     0.024114    0.024115    0.024126    0.024136    0.024141    0.024145
     0.031214    0.074973    0.159971    0.159978    0.159999    0.160104
     0.219512    0.221245    0.231474    0.235084    0.236016    0.249349
     0.249979    0.249991    0.249996    0.250027    0.250107    0.250934
     0.252558    0.289299    0.293618    0.301037    0.301043    0.301069
     0.302397    0.328990    0.356665    0.356665    0.356670    0.356672
     0.412762    0.419072    0.431245    0.433108    0.461372    0.463506
     0.471101    0.473793    0.478264    0.478568    0.479185    0.482466

 Minimum search - taking simple RFO step
 Searching for Lamda that Minimizes Along All modes
 Value Taken    Lamda =  -0.00540712
 Calculated Step too Large.  Step scaled by  0.714925
 Step Taken.  Stepsize is  0.300000

                             Maximum     Tolerance    Cnvgd?
         Gradient           0.009265      0.000300      NO
         Displacement       0.190812      0.001200      NO
         Energy change     -0.005046      0.000001      NO


 New Cartesian Coordinates Obtained by Inverse Iteration

 Displacement from previous Coordinates is:  0.530541
 ----------------------------------------------------------------
             Standard Nuclear Orientation (Angstroms)
    I     Atom           X                Y                Z
 ----------------------------------------------------------------
    1      C       0.0442843426    -0.0364495345     0.0848399560
    2      C      -0.0116116785     0.1396506491     1.4756981955
    3      Cl      1.4641592357     0.3204792643     2.3789741183
    4      C      -1.2459679158     0.1961985257     2.1399652577
    5      Cl     -1.3004850555     0.4117924645     3.8623750798
    6      C      -2.4453421889     0.0900519934     1.4163697195
    7      Cl     -3.9751920562     0.1589275931     2.2304786163
    8      C      -2.3845336308    -0.0707798539     0.0282893623
    9      Cl     -3.8358190858    -0.2041019594    -0.9317466184
   10      C      -1.1581501472    -0.1318995758    -0.6180104275
   11      H      -1.1375227801    -0.2782572985    -1.6896716685
   12      C       1.3168279113    -0.0735866259    -0.6894135358
   13      C       2.3129710759    -1.0441258492    -0.4804815921
   14      Cl      2.0783021966    -2.2840093190     0.7191182102
   15      C       3.4786408992    -1.0259723588    -1.2566693148
   16      Cl      4.7381790220    -2.2155221873    -1.0244608513
   17      C       3.6562873390    -0.0610302095    -2.2447681366
   18      H       4.5663889681    -0.0687364245    -2.8303978982
   19      C       2.6683052247     0.8907958496    -2.4646876383
   20      H       2.8058839724     1.6429833120    -3.2319765179
   21      C       1.5110118050     0.8805757919    -1.6956166711
   22      H       0.7488122061     1.6344099698    -1.8511321044
 ----------------------------------------------------------------
 Nuclear Repulsion Energy =        2049.98606883 hartrees
 There are       89 alpha and       89 beta electrons
 Applying Cartesian multipole field
    Component          Value
    ---------          -----
     (2,0,0)        1.00000E-11
     (0,2,0)        2.00000E-11
     (0,0,2)       -3.00000E-11
 Nucleus-field energy     =    -0.0000000049 hartrees
 Requested basis set is 6-311++G(d,p)
 There are 170 shells and 472 basis functions
 A cutoff of  1.0D-15 yielded  10862 shell pairs
 There are     91816 function pairs (     98700 Cartesian)
 Smallest overlap matrix eigenvalue = 2.34E-07
 Linear dependence detected in AO basis
 Number of orthogonalized atomic orbitals = 467
 Maximum deviation from orthogonality = 3.887E-10
 Guess from superposition of atomic densities
 Warning:  Energy on first SCF cycle will be non-variational
 SAD guess density has 178.000000 electrons

 -----------------------------------------------------------------------
  General SCF calculation program by
  Eric Jon Sundstrom, Paul Horn, Yuezhi Mao, Dmitri Zuev, Alec White,
  David Stuck, Shaama M.S., Shane Yost, Joonho Lee, David Small,
  Daniel Levine, Susi Lehtola, Hugh Burton, Evgeny Epifanovsky,
  Bang C. Huynh
 -----------------------------------------------------------------------
 Exchange:     0.2000 Hartree-Fock + 0.0800 Slater + 0.7200 B88
 Correlation:  0.1900 VWN1RPA + 0.8100 LYP
 Using SG-1 standard quadrature grid
 A restricted SCF calculation will be
 performed using DIIS
 SCF converges when DIIS error is below 1.0e-08
 ---------------------------------------
  Cycle       Energy         DIIS error
 ---------------------------------------
    1   -3225.3776524143      2.83e-02  
    2   -3220.9886502406      2.16e-03  
    3   -3220.8500269667      2.95e-03  
    4   -3221.1066741616      7.13e-04  
    5   -3221.1206188834      2.89e-04  
    6   -3221.1227409348      1.02e-04  
    7   -3221.1230059031      3.24e-05  
    8   -3221.1230318589      1.40e-05  
    9   -3221.1230371324      2.96e-06  
   10   -3221.1230373482      1.13e-06  
   11   -3221.1230373830      3.09e-07  
   12   -3221.1230373853      1.43e-07  
   13   -3221.1230373860      5.22e-08  
   14   -3221.1230373859      1.60e-08  
   15   -3221.1230373860      6.20e-09  Convergence criterion met
 ---------------------------------------
 SCF time:   CPU 784.56s  wall 785.00s 
 SCF   energy in the final basis set =    -3221.1230373860
 Total energy in the final basis set =    -3221.1230373860

 --------------------------------------------------------------

                    Orbital Energies (a.u.)
 --------------------------------------------------------------

 Alpha MOs
 -- Occupied --
********-101.5783-101.5782-101.5735-101.5710-101.5698 -10.2811 -10.2804
-10.2760 -10.2746 -10.2696 -10.2668 -10.2369 -10.2315 -10.2213 -10.2129
-10.2107 -10.2091  -9.4943  -9.4929  -9.4929  -9.4887  -9.4857  -9.4850
 -7.2593  -7.2578  -7.2577  -7.2536  -7.2505  -7.2499  -7.2492  -7.2482
 -7.2477  -7.2477  -7.2470  -7.2469  -7.2434  -7.2426  -7.2405  -7.2398
 -7.2397  -7.2392  -0.9622  -0.9383  -0.9152  -0.8979  -0.8762  -0.8675
 -0.8659  -0.8470  -0.7972  -0.7574  -0.7545  -0.7445  -0.6684  -0.6424
 -0.6266  -0.6152  -0.5533  -0.5460  -0.5288  -0.5141  -0.4990  -0.4810
 -0.4689  -0.4664  -0.4610  -0.4598  -0.4406  -0.4346  -0.4208  -0.4073
 -0.4015  -0.3978  -0.3812  -0.3690  -0.3586  -0.3559  -0.3527  -0.3485
 -0.3439  -0.3351  -0.3307  -0.3204  -0.3133  -0.2899  -0.2727  -0.2682
 -0.2641
 -- Virtual --
 -0.0720  -0.0600  -0.0500  -0.0439  -0.0374  -0.0228  -0.0132  -0.0019
  0.0026   0.0124   0.0161   0.0203   0.0227   0.0259   0.0342   0.0395
  0.0445   0.0501   0.0533   0.0586   0.0639   0.0680   0.0727   0.0791
  0.0796   0.0825   0.0853   0.0883   0.0915   0.0957   0.0987   0.0995
  0.1038   0.1050   0.1107   0.1125   0.1177   0.1197   0.1222   0.1254
  0.1280   0.1311   0.1319   0.1356   0.1391   0.1436   0.1501   0.1535
  0.1551   0.1591   0.1636   0.1642   0.1658   0.1769   0.1804   0.1836
  0.1869   0.1897   0.1940   0.1962   0.1985   0.2051   0.2072   0.2139
  0.2174   0.2301   0.2308   0.2327   0.2383   0.2409   0.2436   0.2465
  0.2510   0.2523   0.2555   0.2588   0.2630   0.2649   0.2676   0.2733
  0.2773   0.2825   0.2858   0.2882   0.2920   0.3015   0.3027   0.3045
  0.3112   0.3149   0.3180   0.3276   0.3361   0.3395   0.3482   0.3561
  0.4034   0.4147   0.4251   0.4310   0.4363   0.4397   0.4446   0.4525
  0.4555   0.4599   0.4640   0.4685   0.4770   0.4796   0.4845   0.4887
  0.4950   0.4979   0.5114   0.5172   0.5224   0.5337   0.5422   0.5479
  0.5568   0.5574   0.5699   0.5769   0.5832   0.5874   0.5965   0.5976
  0.6017   0.6093   0.6184   0.6216   0.6271   0.6372   0.6440   0.6530
  0.6593   0.6651   0.6771   0.6826   0.6931   0.7034   0.7113   0.7171
  0.7215   0.7477   0.7566   0.7811   0.7899   0.8069   0.8107   0.8135
  0.8191   0.8269   0.8358   0.8383   0.8417   0.8436   0.8470   0.8494
  0.8522   0.8535   0.8567   0.8582   0.8627   0.8700   0.8776   0.8832
  0.8920   0.8968   0.9038   0.9079   0.9159   0.9227   0.9305   0.9329
  0.9357   0.9421   0.9487   0.9535   0.9585   0.9636   0.9754   0.9783
  0.9858   0.9885   1.0003   1.0019   1.0150   1.0272   1.0338   1.0472
  1.0560   1.0649   1.0921   1.1104   1.1346   1.1450   1.1685   1.1900
  1.1913   1.2168   1.2287   1.2434   1.2475   1.2600   1.2709   1.2796
  1.2905   1.2949   1.2981   1.3058   1.3288   1.3548   1.3679   1.3796
  1.4049   1.4166   1.4533   1.4894   1.4996   1.5124   1.5233   1.5475
  1.5579   1.5849   1.6033   1.6243   1.6373   1.6550   1.6599   1.6814
  1.7120   1.7188   1.7453   1.7614   1.7789   1.7965   1.8137   1.8329
  1.8367   1.8501   1.8745   1.8814   1.8937   1.8982   1.9134   1.9220
  1.9278   1.9529   1.9626   1.9903   2.0068   2.0373   2.0776   2.0850
  2.1193   2.1614   2.1882   2.2113   2.2275   2.2443   2.2452   2.2587
  2.2733   2.2801   2.2883   2.2904   2.3095   2.3185   2.3237   2.3368
  2.3702   2.3975   2.3997   2.4198   2.4297   2.4375   2.4515   2.4688
  2.4910   2.5036   2.5184   2.5312   2.5472   2.5551   2.6058   2.6104
  2.6381   2.6496   2.6660   2.6740   2.6969   2.7028   2.7332   2.7450
  2.7501   2.7730   2.7772   2.7830   2.7980   2.8037   2.8227   2.8295
  2.8861   2.9086   2.9486   2.9727   3.0607   3.0642   3.0790   3.1099
  3.1305   3.1517   3.1595   3.1978   3.2156   3.2251   3.2556   3.3439
  3.3821   3.3954   3.4959   3.5169   3.6243   3.6611   3.7160   3.7501
  3.8940   3.9491   4.0321   4.0461   4.0989   4.3571   4.7973   4.8202
  9.7359   9.7765   9.7884   9.8088   9.8314   9.8395  23.3233  23.5114
 23.7968  23.8480  23.8858  23.8894  23.9387  23.9506  24.0041  24.0371
 24.0967  24.1473  25.7713  25.8079  25.8185  25.8747  25.9327  25.9677
 26.0890  26.1001  26.1605  26.1790  26.2314  26.3674  26.4622  26.5799
 26.6128  26.7512  26.8630  26.9829 215.7256 215.7703 215.7839 215.8077
215.8326 215.8490
 --------------------------------------------------------------

          Ground-State Mulliken Net Atomic Charges

     Atom                 Charge (a.u.)
  ----------------------------------------
      1 C                    -0.519065
      2 C                    -0.292775
      3 Cl                    0.564602
      4 C                    -0.381971
      5 Cl                    0.615997
      6 C                    -0.233661
      7 Cl                    0.637326
      8 C                    -0.238276
      9 Cl                    0.631997
     10 C                    -0.862795
     11 H                     0.225768
     12 C                    -0.233627
     13 C                    -1.270128
     14 Cl                    0.557313
     15 C                     0.912763
     16 Cl                    0.473681
     17 C                    -0.520322
     18 H                     0.205661
     19 C                    -0.379846
     20 H                     0.179944
     21 C                    -0.260247
     22 H                     0.187660
  ----------------------------------------
  Sum of atomic charges =     0.000000

 -----------------------------------------------------------------
                    Cartesian Multipole Moments
 -----------------------------------------------------------------
    Charge (ESU x 10^10)
                 0.0000
    Dipole Moment (Debye)
         X       0.6567      Y       1.6495      Z      -2.7073
       Tot       3.2375
    Quadrupole Moments (Debye-Ang)
        XX    -147.3622     XY       4.5783     YY    -146.2253
        XZ      -4.4509     YZ      -4.0991     ZZ    -139.9385
    Octopole Moments (Debye-Ang^2)
       XXX     -94.3101    XXY      61.2435    XYY     -39.2532
       YYY     148.9209    XXZ     -81.8590    XYZ     -10.0473
       YYZ     -64.1943    XZZ     -18.2154    YZZ      57.1713
       ZZZ    -200.1209
    Hexadecapole Moments (Debye-Ang^3)
      XXXX   -6689.5298   XXXY     647.3601   XXYY   -1333.9213
      XYYY     615.6755   YYYY   -1103.4222   XXXZ     814.6165
      XXYZ     -59.6096   XYYZ     305.3209   YYYZ    -132.0146
      XXZZ   -1558.8633   XYZZ     232.5349   YYZZ    -707.8481
      XZZZ     846.7693   YZZZ    -133.5288   ZZZZ   -3107.9393
 -----------------------------------------------------------------
 Calculating analytic gradient of the SCF energy
 Gradient of SCF Energy
            1           2           3           4           5           6
    1   0.0007378   0.0003974   0.0014333  -0.0000856  -0.0002413  -0.0009581
    2   0.0007028  -0.0004215  -0.0071804  -0.0000480  -0.0000610   0.0000579
    3  -0.0001406  -0.0000144  -0.0041256   0.0004580  -0.0003641   0.0006396
            7           8           9          10          11          12
    1   0.0005871   0.0000993   0.0001273  -0.0003178  -0.0000265  -0.0007148
    2   0.0000128  -0.0000016  -0.0000234   0.0006972  -0.0000526  -0.0005360
    3  -0.0001220  -0.0005927   0.0000300  -0.0000755   0.0000241   0.0000378
           13          14          15          16          17          18
    1   0.0001771  -0.0011824   0.0001118  -0.0000512   0.0001323   0.0000399
    2  -0.0002209   0.0070607   0.0001506   0.0000127   0.0000603  -0.0000887
    3   0.0006741   0.0044497  -0.0000444  -0.0000227  -0.0001456   0.0000669
           19          20          21          22
    1  -0.0002604  -0.0000051  -0.0000189   0.0000187
    2   0.0001461   0.0000017  -0.0002815   0.0000127
    3   0.0000227   0.0000042  -0.0008747   0.0001150
 Max gradient component =       7.180E-03
 RMS gradient           =       1.500E-03
 Gradient time:  CPU 253.95 s  wall 253.96 s
 Geometry Optimization Parameters
   NAtoms,    NIC,     NZ,  NCons,   NDum,   NFix, NCnnct, MaxDiis
       22     163      22       0       0       0       0       0

 Cartesian Hessian Update
 Hessian updated using BFGS update


** GEOMETRY OPTIMIZATION IN DELOCALIZED INTERNAL COORDINATES **
   Searching for a Minimum

   Optimization Cycle:   6

                       Coordinates (Angstroms)
     ATOM                X               Y               Z
      1  C         0.0442843426   -0.0364495345    0.0848399560
      2  C        -0.0116116785    0.1396506491    1.4756981955
      3  Cl        1.4641592357    0.3204792643    2.3789741183
      4  C        -1.2459679158    0.1961985257    2.1399652577
      5  Cl       -1.3004850555    0.4117924645    3.8623750798
      6  C        -2.4453421889    0.0900519934    1.4163697195
      7  Cl       -3.9751920562    0.1589275931    2.2304786163
      8  C        -2.3845336308   -0.0707798539    0.0282893623
      9  Cl       -3.8358190858   -0.2041019594   -0.9317466184
     10  C        -1.1581501472   -0.1318995758   -0.6180104275
     11  H        -1.1375227801   -0.2782572985   -1.6896716685
     12  C         1.3168279113   -0.0735866259   -0.6894135358
     13  C         2.3129710759   -1.0441258492   -0.4804815921
     14  Cl        2.0783021966   -2.2840093190    0.7191182102
     15  C         3.4786408992   -1.0259723588   -1.2566693148
     16  Cl        4.7381790220   -2.2155221873   -1.0244608513
     17  C         3.6562873390   -0.0610302095   -2.2447681366
     18  H         4.5663889681   -0.0687364245   -2.8303978982
     19  C         2.6683052247    0.8907958496   -2.4646876383
     20  H         2.8058839724    1.6429833120   -3.2319765179
     21  C         1.5110118050    0.8805757919   -1.6956166711
     22  H         0.7488122061    1.6344099698   -1.8511321044
   Point Group: c1    Number of degrees of freedom:    60


   Energy is  -3221.123037386

 Hessian updated using BFGS update

 60 Hessian modes will be used to form the next step
  Hessian Eigenvalues:
     0.012745    0.017697    0.018749    0.020694    0.020930    0.022917
     0.023297    0.023587    0.023820    0.023846    0.024033    0.024090
     0.024094    0.024114    0.024116    0.024136    0.024139    0.024145
     0.024535    0.074424    0.159972    0.159986    0.160002    0.160101
     0.219512    0.221240    0.231478    0.235088    0.236009    0.249376
     0.249981    0.249995    0.250000    0.250020    0.250162    0.251434
     0.253543    0.289297    0.293746    0.301037    0.301043    0.301074
     0.302279    0.328954    0.356665    0.356666    0.356671    0.356673
     0.412768    0.419076    0.431247    0.433119    0.461377    0.463468
     0.471107    0.473733    0.478302    0.478692    0.479187    0.482695

 Minimum search - taking simple RFO step
 Searching for Lamda that Minimizes Along All modes
 Value Taken    Lamda =  -0.00340622
 Calculated Step too Large.  Step scaled by  0.708995
 Step Taken.  Stepsize is  0.300000

                             Maximum     Tolerance    Cnvgd?
         Gradient           0.005696      0.000300      NO
         Displacement       0.189548      0.001200      NO
         Energy change     -0.003090      0.000001      NO


 New Cartesian Coordinates Obtained by Inverse Iteration

 Displacement from previous Coordinates is:  0.563859
 ----------------------------------------------------------------
             Standard Nuclear Orientation (Angstroms)
    I     Atom           X                Y                Z
 ----------------------------------------------------------------
    1      C       0.0398721270    -0.0396170166     0.0788740114
    2      C      -0.0111938900     0.1789625367     1.4629939745
    3      Cl      1.4693125032     0.4094514314     2.3508634297
    4      C      -1.2417623935     0.2359181177     2.1322100345
    5      Cl     -1.2880613969     0.5056243486     3.8476506424
    6      C      -2.4425330243     0.0851454245     1.4176611148
    7      Cl     -3.9716437757     0.1530743210     2.2347545095
    8      C      -2.3859691059    -0.1191893737     0.0356258522
    9      Cl     -3.8401833634    -0.3037090377    -0.9116230506
   10      C      -1.1615575021    -0.1788555745    -0.6158871906
   11      H      -1.1418129098    -0.3548009369    -1.6831633935
   12      C       1.3144706801    -0.0709755585    -0.6940584158
   13      C       2.2872917215    -1.0688522906    -0.5122737057
   14      Cl      2.0171866791    -2.3402978019     0.6489695881
   15      C       3.4576010696    -1.0506078305    -1.2803266408
   16      Cl      4.6912991810    -2.2726175293    -1.0794432055
   17      C       3.6612280605    -0.0557542119    -2.2336578007
   18      H       4.5745851533    -0.0622846697    -2.8142123213
   19      C       2.6953990675     0.9240596480    -2.4263072594
   20      H       2.8541085600     1.6981978345    -3.1672234851
   21      C       1.5325025593     0.9129521294    -1.6644527893
   22      H       0.7852896594     1.6855702571    -1.7998983585
 ----------------------------------------------------------------
 Nuclear Repulsion Energy =        2048.02456685 hartrees
 There are       89 alpha and       89 beta electrons
 Applying Cartesian multipole field
    Component          Value
    ---------          -----
     (2,0,0)        1.00000E-11
     (0,2,0)        2.00000E-11
     (0,0,2)       -3.00000E-11
 Nucleus-field energy     =    -0.0000000036 hartrees
 Requested basis set is 6-311++G(d,p)
 There are 170 shells and 472 basis functions
 A cutoff of  1.0D-15 yielded  10864 shell pairs
 There are     91857 function pairs (     98745 Cartesian)
 Smallest overlap matrix eigenvalue = 2.34E-07
 Linear dependence detected in AO basis
 Number of orthogonalized atomic orbitals = 467
 Maximum deviation from orthogonality = 5.317E-10
 Guess from superposition of atomic densities
 Warning:  Energy on first SCF cycle will be non-variational
 SAD guess density has 178.000000 electrons

 -----------------------------------------------------------------------
  General SCF calculation program by
  Eric Jon Sundstrom, Paul Horn, Yuezhi Mao, Dmitri Zuev, Alec White,
  David Stuck, Shaama M.S., Shane Yost, Joonho Lee, David Small,
  Daniel Levine, Susi Lehtola, Hugh Burton, Evgeny Epifanovsky,
  Bang C. Huynh
 -----------------------------------------------------------------------
 Exchange:     0.2000 Hartree-Fock + 0.0800 Slater + 0.7200 B88
 Correlation:  0.1900 VWN1RPA + 0.8100 LYP
 Using SG-1 standard quadrature grid
 A restricted SCF calculation will be
 performed using DIIS
 SCF converges when DIIS error is below 1.0e-08
 ---------------------------------------
  Cycle       Energy         DIIS error
 ---------------------------------------
    1   -3225.3691203455      2.83e-02  
    2   -3220.9905437344      2.16e-03  
    3   -3220.8530110471      2.95e-03  
    4   -3221.1086992122      7.12e-04  
    5   -3221.1225130801      2.90e-04  
    6   -3221.1246457365      1.03e-04  
    7   -3221.1249095696      3.35e-05  
    8   -3221.1249377739      1.38e-05  
    9   -3221.1249428933      2.93e-06  
   10   -3221.1249431044      1.12e-06  
   11   -3221.1249431389      3.02e-07  
   12   -3221.1249431414      1.43e-07  
   13   -3221.1249431418      5.18e-08  
   14   -3221.1249431419      1.60e-08  
   15   -3221.1249431421      6.12e-09  Convergence criterion met
 ---------------------------------------
 SCF time:   CPU 762.64s  wall 763.00s 
 SCF   energy in the final basis set =    -3221.1249431421
 Total energy in the final basis set =    -3221.1249431421

 --------------------------------------------------------------

                    Orbital Energies (a.u.)
 --------------------------------------------------------------

 Alpha MOs
 -- Occupied --
********-101.5783-101.5783-101.5743-101.5712-101.5705 -10.2812 -10.2805
-10.2759 -10.2746 -10.2695 -10.2669 -10.2365 -10.2311 -10.2213 -10.2129
-10.2107 -10.2091  -9.4943  -9.4930  -9.4928  -9.4893  -9.4858  -9.4856
 -7.2593  -7.2579  -7.2578  -7.2542  -7.2506  -7.2504  -7.2492  -7.2482
 -7.2479  -7.2477  -7.2471  -7.2469  -7.2441  -7.2433  -7.2406  -7.2403
 -7.2399  -7.2397  -0.9621  -0.9381  -0.9152  -0.8977  -0.8763  -0.8674
 -0.8656  -0.8472  -0.7970  -0.7572  -0.7549  -0.7446  -0.6682  -0.6416
 -0.6274  -0.6151  -0.5529  -0.5459  -0.5291  -0.5150  -0.4984  -0.4811
 -0.4689  -0.4661  -0.4610  -0.4597  -0.4403  -0.4347  -0.4208  -0.4066
 -0.4009  -0.3981  -0.3803  -0.3676  -0.3584  -0.3558  -0.3527  -0.3490
 -0.3437  -0.3350  -0.3316  -0.3211  -0.3151  -0.2883  -0.2731  -0.2687
 -0.2649
 -- Virtual --
 -0.0699  -0.0604  -0.0498  -0.0440  -0.0397  -0.0230  -0.0132  -0.0021
  0.0025   0.0122   0.0158   0.0201   0.0227   0.0257   0.0341   0.0390
  0.0444   0.0507   0.0531   0.0586   0.0634   0.0671   0.0726   0.0790
  0.0799   0.0821   0.0854   0.0883   0.0915   0.0951   0.0984   0.0997
  0.1035   0.1044   0.1111   0.1122   0.1172   0.1193   0.1221   0.1248
  0.1276   0.1304   0.1318   0.1350   0.1387   0.1439   0.1486   0.1538
  0.1553   0.1589   0.1622   0.1642   0.1659   0.1781   0.1807   0.1833
  0.1861   0.1899   0.1936   0.1962   0.1987   0.2045   0.2068   0.2143
  0.2171   0.2297   0.2307   0.2346   0.2400   0.2407   0.2423   0.2499
  0.2505   0.2515   0.2551   0.2587   0.2620   0.2636   0.2675   0.2749
  0.2771   0.2850   0.2858   0.2877   0.2914   0.3008   0.3024   0.3029
  0.3109   0.3158   0.3175   0.3265   0.3354   0.3399   0.3486   0.3563
  0.4035   0.4153   0.4248   0.4315   0.4374   0.4396   0.4448   0.4519
  0.4551   0.4603   0.4627   0.4693   0.4769   0.4806   0.4841   0.4883
  0.4953   0.4989   0.5133   0.5191   0.5233   0.5356   0.5426   0.5472
  0.5550   0.5600   0.5713   0.5759   0.5821   0.5880   0.5963   0.6002
  0.6033   0.6118   0.6177   0.6228   0.6292   0.6384   0.6453   0.6538
  0.6578   0.6668   0.6781   0.6830   0.6930   0.7002   0.7103   0.7137
  0.7207   0.7465   0.7600   0.7817   0.7894   0.8031   0.8111   0.8155
  0.8206   0.8267   0.8371   0.8377   0.8418   0.8435   0.8475   0.8499
  0.8528   0.8537   0.8567   0.8578   0.8644   0.8695   0.8790   0.8843
  0.8917   0.8987   0.9021   0.9049   0.9158   0.9200   0.9265   0.9318
  0.9354   0.9418   0.9499   0.9540   0.9587   0.9628   0.9717   0.9779
  0.9868   0.9877   1.0021   1.0046   1.0145   1.0274   1.0346   1.0453
  1.0581   1.0616   1.0933   1.1145   1.1358   1.1495   1.1692   1.1903
  1.1934   1.2202   1.2284   1.2440   1.2485   1.2608   1.2700   1.2790
  1.2897   1.2942   1.2982   1.3063   1.3292   1.3587   1.3666   1.3804
  1.4041   1.4182   1.4510   1.4892   1.5018   1.5091   1.5285   1.5500
  1.5586   1.5866   1.6033   1.6238   1.6377   1.6565   1.6598   1.6792
  1.7116   1.7183   1.7441   1.7606   1.7788   1.7960   1.8139   1.8310
  1.8371   1.8486   1.8740   1.8767   1.8915   1.8981   1.9131   1.9242
  1.9295   1.9521   1.9677   1.9921   2.0186   2.0367   2.0773   2.0810
  2.1190   2.1627   2.1862   2.2096   2.2273   2.2441   2.2452   2.2585
  2.2701   2.2805   2.2885   2.2892   2.3103   2.3231   2.3233   2.3366
  2.3686   2.3971   2.4052   2.4219   2.4328   2.4377   2.4535   2.4680
  2.4852   2.5028   2.5158   2.5310   2.5447   2.5554   2.6033   2.6109
  2.6368   2.6501   2.6673   2.6766   2.6975   2.7050   2.7337   2.7434
  2.7504   2.7721   2.7769   2.7816   2.7933   2.8097   2.8222   2.8298
  2.8793   2.9084   2.9540   2.9755   3.0634   3.0645   3.0804   3.1091
  3.1305   3.1522   3.1606   3.1996   3.2170   3.2230   3.2558   3.3455
  3.3811   3.3951   3.4978   3.5162   3.6257   3.6633   3.7170   3.7527
  3.8946   3.9509   4.0315   4.0459   4.0981   4.3468   4.7986   4.8215
  9.7376   9.7776   9.7878   9.8086   9.8221   9.8483  23.3240  23.5119
 23.7967  23.8497  23.8855  23.8913  23.9396  23.9512  24.0052  24.0380
 24.1010  24.1483  25.7706  25.8073  25.8177  25.8740  25.9352  25.9601
 26.0900  26.1012  26.1611  26.1813  26.2515  26.3374  26.4634  26.5802
 26.6111  26.7511  26.8567  26.9747 215.7274 215.7715 215.7830 215.8074
215.8222 215.8589
 --------------------------------------------------------------

          Ground-State Mulliken Net Atomic Charges

     Atom                 Charge (a.u.)
  ----------------------------------------
      1 C                    -0.508620
      2 C                    -0.397264
      3 Cl                    0.545401
      4 C                    -0.282560
      5 Cl                    0.618051
      6 C                    -0.207683
      7 Cl                    0.635206
      8 C                    -0.318834
      9 Cl                    0.629979
     10 C                    -0.816058
     11 H                     0.225224
     12 C                    -0.238736
     13 C                    -1.376888
     14 Cl                    0.534513
     15 C                     1.015174
     16 Cl                    0.476607
     17 C                    -0.446340
     18 H                     0.206511
     19 C                    -0.430097
     20 H                     0.179543
     21 C                    -0.231954
     22 H                     0.188824
  ----------------------------------------
  Sum of atomic charges =     0.000000

 -----------------------------------------------------------------
                    Cartesian Multipole Moments
 -----------------------------------------------------------------
    Charge (ESU x 10^10)
                -0.0000
    Dipole Moment (Debye)
         X       0.6847      Y       1.6907      Z      -2.6740
       Tot       3.2369
    Quadrupole Moments (Debye-Ang)
        XX    -147.1278     XY       4.7411     YY    -146.0603
        XZ      -4.4114     YZ      -4.0746     ZZ    -140.2488
    Octopole Moments (Debye-Ang^2)
       XXX     -89.8306    XXY      62.2866    XYY     -37.8111
       YYY     150.5606    XXZ     -80.5082    XYZ     -10.3283
       YYZ     -62.7307    XZZ     -17.7024    YZZ      57.7700
       ZZZ    -193.8056
    Hexadecapole Moments (Debye-Ang^3)
      XXXX   -6630.6576   XXXY     634.9628   XXYY   -1334.3219
      XYYY     599.9014   YYYY   -1165.1413   XXXZ     830.4551
      XXYZ     -72.4499   XYYZ     310.0240   YYYZ    -172.4313
      XXZZ   -1547.0660   XYZZ     229.2040   YYZZ    -712.7351
      XZZZ     867.2006   YZZZ    -167.1794   ZZZZ   -3083.7357
 -----------------------------------------------------------------
 Calculating analytic gradient of the SCF energy
 Gradient of SCF Energy
            1           2           3           4           5           6
    1   0.0003086   0.0000235   0.0008536   0.0002988   0.0002573  -0.0007800
    2   0.0001314  -0.0002602  -0.0042912   0.0000374  -0.0000288   0.0000366
    3   0.0000345  -0.0003223  -0.0020918   0.0002312  -0.0000912   0.0001816
            7           8           9          10          11          12
    1   0.0001456   0.0000450   0.0000203  -0.0002249   0.0000383  -0.0002426
    2  -0.0000347  -0.0000387   0.0000288   0.0005159  -0.0001007  -0.0000630
    3  -0.0003982  -0.0002638   0.0001086  -0.0000600   0.0000670   0.0000636
           13          14          15          16          17          18
    1   0.0000777  -0.0005847  -0.0000445   0.0000125   0.0000764   0.0000350
    2   0.0001186   0.0039973   0.0000722  -0.0000184   0.0000550  -0.0000626
    3   0.0003517   0.0027678   0.0000723  -0.0000032  -0.0001382   0.0000629
           19          20          21          22
    1  -0.0001155   0.0000024  -0.0001647  -0.0000381
    2   0.0000862  -0.0000129  -0.0001943   0.0000260
    3  -0.0000160  -0.0000044  -0.0005885   0.0000364
 Max gradient component =       4.291E-03
 RMS gradient           =       8.699E-04
 Gradient time:  CPU 259.60 s  wall 259.61 s
 Geometry Optimization Parameters
   NAtoms,    NIC,     NZ,  NCons,   NDum,   NFix, NCnnct, MaxDiis
       22     163      22       0       0       0       0       0

 Cartesian Hessian Update
 Hessian updated using BFGS update


** GEOMETRY OPTIMIZATION IN DELOCALIZED INTERNAL COORDINATES **
   Searching for a Minimum

   Optimization Cycle:   7

                       Coordinates (Angstroms)
     ATOM                X               Y               Z
      1  C         0.0398721270   -0.0396170166    0.0788740114
      2  C        -0.0111938900    0.1789625367    1.4629939745
      3  Cl        1.4693125032    0.4094514314    2.3508634297
      4  C        -1.2417623935    0.2359181177    2.1322100345
      5  Cl       -1.2880613969    0.5056243486    3.8476506424
      6  C        -2.4425330243    0.0851454245    1.4176611148
      7  Cl       -3.9716437757    0.1530743210    2.2347545095
      8  C        -2.3859691059   -0.1191893737    0.0356258522
      9  Cl       -3.8401833634   -0.3037090377   -0.9116230506
     10  C        -1.1615575021   -0.1788555745   -0.6158871906
     11  H        -1.1418129098   -0.3548009369   -1.6831633935
     12  C         1.3144706801   -0.0709755585   -0.6940584158
     13  C         2.2872917215   -1.0688522906   -0.5122737057
     14  Cl        2.0171866791   -2.3402978019    0.6489695881
     15  C         3.4576010696   -1.0506078305   -1.2803266408
     16  Cl        4.6912991810   -2.2726175293   -1.0794432055
     17  C         3.6612280605   -0.0557542119   -2.2336578007
     18  H         4.5745851533   -0.0622846697   -2.8142123213
     19  C         2.6953990675    0.9240596480   -2.4263072594
     20  H         2.8541085600    1.6981978345   -3.1672234851
     21  C         1.5325025593    0.9129521294   -1.6644527893
     22  H         0.7852896594    1.6855702571   -1.7998983585
   Point Group: c1    Number of degrees of freedom:    60


   Energy is  -3221.124943142

 Hessian updated using BFGS update

 60 Hessian modes will be used to form the next step
  Hessian Eigenvalues:
     0.009583    0.017710    0.018514    0.020704    0.020930    0.021807
     0.022982    0.023589    0.023697    0.023845    0.023871    0.024090
     0.024093    0.024116    0.024116    0.024136    0.024144    0.024147
     0.024163    0.074182    0.159972    0.159986    0.159999    0.160100
     0.219633    0.221297    0.231489    0.235088    0.236024    0.249341
     0.249982    0.249994    0.250002    0.250012    0.250182    0.251980
     0.255601    0.289311    0.293813    0.301034    0.301041    0.301062
     0.302317    0.328920    0.356665    0.356666    0.356672    0.356675
     0.412773    0.419154    0.431265    0.433118    0.461381    0.463444
     0.471112    0.473676    0.478320    0.478907    0.479328    0.482984

 Minimum search - taking simple RFO step
 Searching for Lamda that Minimizes Along All modes
 Value Taken    Lamda =  -0.00191399
 Calculated Step too Large.  Step scaled by  0.762327
 Step Taken.  Stepsize is  0.300000

                             Maximum     Tolerance    Cnvgd?
         Gradient           0.003361      0.000300      NO
         Displacement       0.187686      0.001200      NO
         Energy change     -0.001906      0.000001      NO


 New Cartesian Coordinates Obtained by Inverse Iteration

 Displacement from previous Coordinates is:  0.591664
 ----------------------------------------------------------------
             Standard Nuclear Orientation (Angstroms)
    I     Atom           X                Y                Z
 ----------------------------------------------------------------
    1      C       0.0342173236    -0.0377904576     0.0701312683
    2      C      -0.0112706896     0.2216280438     1.4467854767
    3      Cl      1.4750846206     0.5057547680     2.3120093032
    4      C      -1.2379532890     0.2750105254     2.1225816619
    5      Cl     -1.2838188461     0.5989690986     3.8287302389
    6      C      -2.4386532624     0.0760220991     1.4206981434
    7      Cl     -3.9622902469     0.1376791307     2.2498852688
    8      C      -2.3874965960    -0.1695529708     0.0452300787
    9      Cl     -3.8433437555    -0.4118688655    -0.8866405915
   10      C      -1.1659508860    -0.2227973628    -0.6136944364
   11      H      -1.1482544260    -0.4267722122    -1.6761692146
   12      C       1.3107342808    -0.0659897420    -0.7013261969
   13      C       2.2577876900    -1.0917484185    -0.5467262409
   14      Cl      1.9491177870    -2.3903791508     0.5766554571
   15      C       3.4339463225    -1.0758943528    -1.3050093413
   16      Cl      4.6385596798    -2.3310437560    -1.1348030771
   17      C       3.6674290932    -0.0529678313    -2.2215240445
   18      H       4.5845823116    -0.0601963505    -2.7960682789
   19      C       2.7268939173     0.9559343978    -2.3858687310
   20      H       2.9099433785     1.7511569976    -3.0982941435
   21      C       1.5576156621     0.9465835658    -1.6327137566
   22      H       0.8285495904     1.7396570611    -1.7467933031
 ----------------------------------------------------------------
 Nuclear Repulsion Energy =        2046.61346023 hartrees
 There are       89 alpha and       89 beta electrons
 Applying Cartesian multipole field
    Component          Value
    ---------          -----
     (2,0,0)        1.00000E-11
     (0,2,0)        2.00000E-11
     (0,0,2)       -3.00000E-11
 Nucleus-field energy     =    -0.0000000022 hartrees
 Requested basis set is 6-311++G(d,p)
 There are 170 shells and 472 basis functions
 A cutoff of  1.0D-15 yielded  10860 shell pairs
 There are     91850 function pairs (     98734 Cartesian)
 Smallest overlap matrix eigenvalue = 2.27E-07
 Linear dependence detected in AO basis
 Number of orthogonalized atomic orbitals = 467
 Maximum deviation from orthogonality = 5.086E-10
 Guess from superposition of atomic densities
 Warning:  Energy on first SCF cycle will be non-variational
 SAD guess density has 178.000000 electrons

 -----------------------------------------------------------------------
  General SCF calculation program by
  Eric Jon Sundstrom, Paul Horn, Yuezhi Mao, Dmitri Zuev, Alec White,
  David Stuck, Shaama M.S., Shane Yost, Joonho Lee, David Small,
  Daniel Levine, Susi Lehtola, Hugh Burton, Evgeny Epifanovsky,
  Bang C. Huynh
 -----------------------------------------------------------------------
 Exchange:     0.2000 Hartree-Fock + 0.0800 Slater + 0.7200 B88
 Correlation:  0.1900 VWN1RPA + 0.8100 LYP
 Using SG-1 standard quadrature grid
 A restricted SCF calculation will be
 performed using DIIS
 SCF converges when DIIS error is below 1.0e-08
 ---------------------------------------
  Cycle       Energy         DIIS error
 ---------------------------------------
    1   -3225.3633757434      2.83e-02  
    2   -3220.9915475844      2.17e-03  
    3   -3220.8550098542      2.94e-03  
    4   -3221.1099214210      7.10e-04  
    5   -3221.1236005395      2.91e-04  
    6   -3221.1257463391      1.03e-04  
    7   -3221.1260095938      3.45e-05  
    8   -3221.1260399449      1.36e-05  
    9   -3221.1260449014      2.90e-06  
   10   -3221.1260451089      1.12e-06  
   11   -3221.1260451429      2.95e-07  
   12   -3221.1260451451      1.42e-07  
   13   -3221.1260451456      5.17e-08  
   14   -3221.1260451458      1.60e-08  
   15   -3221.1260451457      6.03e-09  Convergence criterion met
 ---------------------------------------
 SCF time:   CPU 789.76s  wall 790.00s 
 SCF   energy in the final basis set =    -3221.1260451457
 Total energy in the final basis set =    -3221.1260451457

 --------------------------------------------------------------

                    Orbital Energies (a.u.)
 --------------------------------------------------------------

 Alpha MOs
 -- Occupied --
********-101.5784-101.5782-101.5749-101.5713-101.5711 -10.2812 -10.2805
-10.2759 -10.2747 -10.2694 -10.2669 -10.2361 -10.2306 -10.2213 -10.2129
-10.2106 -10.2091  -9.4941  -9.4931  -9.4928  -9.4898  -9.4860  -9.4859
 -7.2591  -7.2580  -7.2578  -7.2548  -7.2508  -7.2507  -7.2490  -7.2480
 -7.2480  -7.2476  -7.2472  -7.2469  -7.2446  -7.2438  -7.2407  -7.2407
 -7.2402  -7.2401  -0.9621  -0.9380  -0.9149  -0.8978  -0.8764  -0.8674
 -0.8651  -0.8472  -0.7969  -0.7572  -0.7552  -0.7447  -0.6680  -0.6410
 -0.6282  -0.6151  -0.5525  -0.5460  -0.5292  -0.5157  -0.4979  -0.4812
 -0.4690  -0.4659  -0.4609  -0.4596  -0.4400  -0.4347  -0.4209  -0.4061
 -0.4002  -0.3983  -0.3798  -0.3664  -0.3582  -0.3559  -0.3526  -0.3492
 -0.3436  -0.3351  -0.3326  -0.3217  -0.3162  -0.2868  -0.2737  -0.2691
 -0.2656
 -- Virtual --
 -0.0677  -0.0609  -0.0496  -0.0440  -0.0420  -0.0232  -0.0133  -0.0021
  0.0024   0.0118   0.0157   0.0199   0.0227   0.0256   0.0340   0.0385
  0.0444   0.0513   0.0531   0.0586   0.0630   0.0660   0.0727   0.0790
  0.0802   0.0818   0.0855   0.0883   0.0914   0.0944   0.0977   0.1000
  0.1024   0.1047   0.1108   0.1132   0.1169   0.1187   0.1220   0.1243
  0.1273   0.1294   0.1318   0.1347   0.1383   0.1444   0.1472   0.1542
  0.1548   0.1589   0.1606   0.1650   0.1665   0.1793   0.1809   0.1830
  0.1855   0.1899   0.1931   0.1967   0.1992   0.2038   0.2063   0.2145
  0.2168   0.2292   0.2297   0.2360   0.2390   0.2415   0.2423   0.2496
  0.2506   0.2539   0.2555   0.2560   0.2627   0.2638   0.2674   0.2767
  0.2772   0.2854   0.2855   0.2886   0.2918   0.2993   0.3004   0.3023
  0.3117   0.3152   0.3180   0.3252   0.3346   0.3400   0.3491   0.3570
  0.4037   0.4169   0.4244   0.4322   0.4383   0.4402   0.4450   0.4514
  0.4550   0.4598   0.4617   0.4703   0.4775   0.4813   0.4840   0.4874
  0.4958   0.5003   0.5156   0.5200   0.5232   0.5370   0.5429   0.5463
  0.5534   0.5642   0.5732   0.5749   0.5802   0.5877   0.5959   0.6030
  0.6065   0.6136   0.6167   0.6248   0.6308   0.6400   0.6465   0.6523
  0.6574   0.6670   0.6773   0.6830   0.6929   0.6951   0.7078   0.7139
  0.7213   0.7456   0.7621   0.7818   0.7884   0.8002   0.8109   0.8176
  0.8223   0.8271   0.8369   0.8385   0.8424   0.8435   0.8477   0.8496
  0.8527   0.8546   0.8549   0.8591   0.8651   0.8693   0.8811   0.8866
  0.8927   0.8966   0.9019   0.9071   0.9146   0.9201   0.9248   0.9311
  0.9350   0.9426   0.9502   0.9546   0.9591   0.9622   0.9675   0.9777
  0.9850   0.9891   1.0011   1.0074   1.0146   1.0289   1.0353   1.0438
  1.0591   1.0597   1.0971   1.1145   1.1367   1.1522   1.1717   1.1896
  1.1956   1.2227   1.2290   1.2448   1.2499   1.2613   1.2693   1.2781
  1.2871   1.2924   1.3020   1.3070   1.3303   1.3604   1.3654   1.3813
  1.4003   1.4184   1.4502   1.4866   1.5022   1.5069   1.5340   1.5521
  1.5591   1.5878   1.6040   1.6227   1.6379   1.6569   1.6593   1.6771
  1.7114   1.7182   1.7436   1.7597   1.7793   1.7955   1.8136   1.8290
  1.8384   1.8460   1.8684   1.8746   1.8889   1.8988   1.9123   1.9259
  1.9312   1.9512   1.9726   1.9944   2.0309   2.0346   2.0751   2.0819
  2.1189   2.1645   2.1835   2.2088   2.2272   2.2435   2.2461   2.2586
  2.2658   2.2811   2.2865   2.2898   2.3125   2.3218   2.3271   2.3371
  2.3673   2.3941   2.4109   2.4233   2.4320   2.4422   2.4553   2.4660
  2.4830   2.5027   2.5153   2.5313   2.5424   2.5553   2.5995   2.6130
  2.6337   2.6529   2.6688   2.6798   2.6980   2.7056   2.7341   2.7398
  2.7463   2.7654   2.7738   2.7789   2.7940   2.8219   2.8291   2.8341
  2.8713   2.9077   2.9596   2.9782   3.0645   3.0673   3.0823   3.1091
  3.1317   3.1521   3.1617   3.2010   3.2197   3.2206   3.2558   3.3469
  3.3795   3.3952   3.5003   3.5159   3.6277   3.6651   3.7175   3.7551
  3.8951   3.9526   4.0314   4.0459   4.0979   4.3374   4.7999   4.8218
  9.7385   9.7783   9.7874   9.8089   9.8154   9.8496  23.3249  23.5128
 23.7974  23.8502  23.8849  23.8927  23.9407  23.9512  24.0053  24.0392
 24.1050  24.1498  25.7701  25.8077  25.8168  25.8743  25.9446  25.9519
 26.0908  26.1010  26.1613  26.1826  26.2545  26.3327  26.4650  26.5806
 26.6082  26.7518  26.8528  26.9712 215.7283 215.7722 215.7823 215.8077
215.8151 215.8592
 --------------------------------------------------------------

          Ground-State Mulliken Net Atomic Charges

     Atom                 Charge (a.u.)
  ----------------------------------------
      1 C                    -0.500616
      2 C                    -0.477892
      3 Cl                    0.548817
      4 C                    -0.205024
      5 Cl                    0.621083
      6 C                    -0.175786
      7 Cl                    0.632609
      8 C                    -0.389309
      9 Cl                    0.627855
     10 C                    -0.787131
     11 H                     0.225153
     12 C                    -0.236336
     13 C                    -1.479845
     14 Cl                    0.532048
     15 C                     1.089311
     16 Cl                    0.479509
     17 C                    -0.374377
     18 H                     0.207263
     19 C                    -0.481816
     20 H                     0.178991
     21 C                    -0.224364
     22 H                     0.189857
  ----------------------------------------
  Sum of atomic charges =     0.000000

 -----------------------------------------------------------------
                    Cartesian Multipole Moments
 -----------------------------------------------------------------
    Charge (ESU x 10^10)
                 0.0000
    Dipole Moment (Debye)
         X       0.7208      Y       1.7316      Z      -2.6331
       Tot       3.2328
    Quadrupole Moments (Debye-Ang)
        XX    -146.8605     XY       4.8980     YY    -145.9114
        XZ      -4.3885     YZ      -4.0586     ZZ    -140.5579
    Octopole Moments (Debye-Ang^2)
       XXX     -84.3902    XXY      63.3854    XYY     -36.2159
       YYY     152.4818    XXZ     -79.0471    XYZ     -10.6472
       YYZ     -61.1870    XZZ     -17.3036    YZZ      58.2809
       ZZZ    -187.2754
    Hexadecapole Moments (Debye-Ang^3)
      XXXX   -6565.5208   XXXY     617.5183   XXYY   -1334.1289
      XYYY     579.1541   YYYY   -1231.8143   XXXZ     849.1749
      XXYZ     -85.4032   XYYZ     315.8590   YYYZ    -213.0558
      XXZZ   -1532.8145   XYZZ     223.6377   YYZZ    -718.0976
      XZZZ     889.6367   YZZZ    -201.4559   ZZZZ   -3057.3759
 -----------------------------------------------------------------
 Calculating analytic gradient of the SCF energy
 Gradient of SCF Energy
            1           2           3           4           5           6
    1  -0.0000693  -0.0000948   0.0008782  -0.0000421  -0.0003687  -0.0001489
    2  -0.0002298  -0.0001914  -0.0023417   0.0000307  -0.0000347   0.0000595
    3  -0.0000295  -0.0005296  -0.0011221  -0.0000164  -0.0000202   0.0002257
            7           8           9          10          11          12
    1   0.0002471   0.0000237   0.0000196   0.0000308   0.0000459   0.0000539
    2   0.0000748  -0.0001251   0.0000786   0.0003492  -0.0001131   0.0003395
    3   0.0001547  -0.0000256  -0.0001319  -0.0000941   0.0000044  -0.0000379
           13          14          15          16          17          18
    1   0.0000116  -0.0002899  -0.0001269   0.0000567   0.0000185   0.0000187
    2   0.0003566   0.0018774  -0.0000495   0.0000020   0.0001060  -0.0000172
    3   0.0000858   0.0017055   0.0001547   0.0000252  -0.0001193   0.0000386
           19          20          21          22
    1   0.0000298   0.0000077  -0.0002956  -0.0000060
    2  -0.0000060  -0.0000268  -0.0001400   0.0000010
    3  -0.0000610  -0.0000043  -0.0002191   0.0000164
 Max gradient component =       2.342E-03
 RMS gradient           =       4.831E-04
 Gradient time:  CPU 258.31 s  wall 258.32 s
 Geometry Optimization Parameters
   NAtoms,    NIC,     NZ,  NCons,   NDum,   NFix, NCnnct, MaxDiis
       22     163      22       0       0       0       0       0

 Cartesian Hessian Update
 Hessian updated using BFGS update


** GEOMETRY OPTIMIZATION IN DELOCALIZED INTERNAL COORDINATES **
   Searching for a Minimum

   Optimization Cycle:   8

                       Coordinates (Angstroms)
     ATOM                X               Y               Z
      1  C         0.0342173236   -0.0377904576    0.0701312683
      2  C        -0.0112706896    0.2216280438    1.4467854767
      3  Cl        1.4750846206    0.5057547680    2.3120093032
      4  C        -1.2379532890    0.2750105254    2.1225816619
      5  Cl       -1.2838188461    0.5989690986    3.8287302389
      6  C        -2.4386532624    0.0760220991    1.4206981434
      7  Cl       -3.9622902469    0.1376791307    2.2498852688
      8  C        -2.3874965960   -0.1695529708    0.0452300787
      9  Cl       -3.8433437555   -0.4118688655   -0.8866405915
     10  C        -1.1659508860   -0.2227973628   -0.6136944364
     11  H        -1.1482544260   -0.4267722122   -1.6761692146
     12  C         1.3107342808   -0.0659897420   -0.7013261969
     13  C         2.2577876900   -1.0917484185   -0.5467262409
     14  Cl        1.9491177870   -2.3903791508    0.5766554571
     15  C         3.4339463225   -1.0758943528   -1.3050093413
     16  Cl        4.6385596798   -2.3310437560   -1.1348030771
     17  C         3.6674290932   -0.0529678313   -2.2215240445
     18  H         4.5845823116   -0.0601963505   -2.7960682789
     19  C         2.7268939173    0.9559343978   -2.3858687310
     20  H         2.9099433785    1.7511569976   -3.0982941435
     21  C         1.5576156621    0.9465835658   -1.6327137566
     22  H         0.8285495904    1.7396570611   -1.7467933031
   Point Group: c1    Number of degrees of freedom:    60


   Energy is  -3221.126045146

 Hessian updated using BFGS update

 60 Hessian modes will be used to form the next step
  Hessian Eigenvalues:
     0.006879    0.017741    0.018361    0.020729    0.020928    0.021168
     0.022986    0.023589    0.023665    0.023844    0.023883    0.024091
     0.024094    0.024116    0.024116    0.024136    0.024145    0.024152
     0.024208    0.073897    0.159971    0.159982    0.160000    0.160103
     0.219605    0.221307    0.231599    0.235091    0.236024    0.249327
     0.249982    0.250001    0.250007    0.250055    0.250182    0.252178
     0.260975    0.289343    0.293970    0.301028    0.301044    0.301064
     0.302384    0.328921    0.356665    0.356667    0.356673    0.356680
     0.412779    0.419130    0.431289    0.433150    0.461389    0.463459
     0.471123    0.474042    0.478402    0.479030    0.479880    0.483147

 Minimum search - taking simple RFO step
 Searching for Lamda that Minimizes Along All modes
 Value Taken    Lamda =  -0.00090977
 Calculated Step too Large.  Step scaled by  0.897731
 Step Taken.  Stepsize is  0.300000

                             Maximum     Tolerance    Cnvgd?
         Gradient           0.001868      0.000300      NO
         Displacement       0.187180      0.001200      NO
         Energy change     -0.001102      0.000001      NO


 New Cartesian Coordinates Obtained by Inverse Iteration

 Displacement from previous Coordinates is:  0.611272
 ----------------------------------------------------------------
             Standard Nuclear Orientation (Angstroms)
    I     Atom           X                Y                Z
 ----------------------------------------------------------------
    1      C       0.0283388970    -0.0278860553     0.0605565507
    2      C      -0.0135371717     0.2692317018     1.4291885791
    3      Cl      1.4741050303     0.6066432675     2.2736844676
    4      C      -1.2353378786     0.3144581340     2.1123688784
    5      Cl     -1.2717101211     0.6886458144     3.8084455039
    6      C      -2.4353621007     0.0642857316     1.4243755660
    7      Cl     -3.9569141263     0.1075425447     2.2598356080
    8      C      -2.3875705242    -0.2193799455     0.0565652976
    9      Cl     -3.8437042382    -0.5313182191    -0.8537086725
   10      C      -1.1695110185    -0.2607088138    -0.6106880813
   11      H      -1.1533575556    -0.4920983341    -1.6676045621
   12      C       1.3069984909    -0.0564752077    -0.7087921375
   13      C       2.2260328190    -1.1099728437    -0.5809869263
   14      Cl      1.8761620500    -2.4315755755     0.5042051740
   15      C       3.4074745313    -1.1009046031    -1.3305765219
   16      Cl      4.5771236480    -2.3924996044    -1.1938573721
   17      C       3.6738835678    -0.0535066241    -2.2099138080
   18      H       4.5942096156    -0.0652966566    -2.7793152548
   19      C       2.7620815448     0.9855676366    -2.3446996884
   20      H       2.9715984022     1.7994380497    -3.0282295839
   21      C       1.5865158517     0.9815383109    -1.6005511523
   22      H       0.8779099462     1.7956655090    -1.6932263236
 ----------------------------------------------------------------
 Nuclear Repulsion Energy =        2045.72753037 hartrees
 There are       89 alpha and       89 beta electrons
 Applying Cartesian multipole field
    Component          Value
    ---------          -----
     (2,0,0)        1.00000E-11
     (0,2,0)        2.00000E-11
     (0,0,2)       -3.00000E-11
 Nucleus-field energy     =    -0.0000000008 hartrees
 Requested basis set is 6-311++G(d,p)
 There are 170 shells and 472 basis functions
 A cutoff of  1.0D-15 yielded  10865 shell pairs
 There are     91905 function pairs (     98797 Cartesian)
 Smallest overlap matrix eigenvalue = 2.17E-07
 Linear dependence detected in AO basis
 Number of orthogonalized atomic orbitals = 467
 Maximum deviation from orthogonality = 2.729E-10
 Guess from superposition of atomic densities
 Warning:  Energy on first SCF cycle will be non-variational
 SAD guess density has 178.000000 electrons

 -----------------------------------------------------------------------
  General SCF calculation program by
  Eric Jon Sundstrom, Paul Horn, Yuezhi Mao, Dmitri Zuev, Alec White,
  David Stuck, Shaama M.S., Shane Yost, Joonho Lee, David Small,
  Daniel Levine, Susi Lehtola, Hugh Burton, Evgeny Epifanovsky,
  Bang C. Huynh
 -----------------------------------------------------------------------
 Exchange:     0.2000 Hartree-Fock + 0.0800 Slater + 0.7200 B88
 Correlation:  0.1900 VWN1RPA + 0.8100 LYP
 Using SG-1 standard quadrature grid
 A restricted SCF calculation will be
 performed using DIIS
 SCF converges when DIIS error is below 1.0e-08
 ---------------------------------------
  Cycle       Energy         DIIS error
 ---------------------------------------
    1   -3225.3611941511      2.83e-02  
    2   -3220.9919800889      2.17e-03  
    3   -3220.8562676637      2.94e-03  
    4   -3221.1106164947      7.08e-04  
    5   -3221.1241788113      2.92e-04  
    6   -3221.1263399794      1.03e-04  
    7   -3221.1266034773      3.54e-05  
    8   -3221.1266359156      1.34e-05  
    9   -3221.1266407004      2.87e-06  
   10   -3221.1266409044      1.11e-06  
   11   -3221.1266409382      2.87e-07  
   12   -3221.1266409401      1.40e-07  
   13   -3221.1266409409      5.16e-08  
   14   -3221.1266409408      1.60e-08  
   15   -3221.1266409409      5.93e-09  Convergence criterion met
 ---------------------------------------
 SCF time:   CPU 760.89s  wall 760.00s 
 SCF   energy in the final basis set =    -3221.1266409409
 Total energy in the final basis set =    -3221.1266409409

 --------------------------------------------------------------

                    Orbital Energies (a.u.)
 --------------------------------------------------------------

 Alpha MOs
 -- Occupied --
********-101.5786-101.5781-101.5754-101.5715-101.5714 -10.2813 -10.2805
-10.2757 -10.2747 -10.2692 -10.2668 -10.2358 -10.2302 -10.2213 -10.2128
-10.2104 -10.2091  -9.4940  -9.4933  -9.4927  -9.4902  -9.4863  -9.4860
 -7.2591  -7.2582  -7.2576  -7.2552  -7.2512  -7.2508  -7.2489  -7.2481
 -7.2480  -7.2475  -7.2473  -7.2467  -7.2451  -7.2443  -7.2411  -7.2408
 -7.2405  -7.2401  -0.9620  -0.9379  -0.9151  -0.8976  -0.8765  -0.8675
 -0.8647  -0.8473  -0.7968  -0.7572  -0.7554  -0.7446  -0.6679  -0.6403
 -0.6289  -0.6150  -0.5522  -0.5460  -0.5293  -0.5164  -0.4975  -0.4813
 -0.4691  -0.4657  -0.4608  -0.4596  -0.4398  -0.4347  -0.4209  -0.4058
 -0.3997  -0.3986  -0.3791  -0.3655  -0.3580  -0.3559  -0.3527  -0.3498
 -0.3436  -0.3351  -0.3334  -0.3220  -0.3168  -0.2851  -0.2744  -0.2692
 -0.2662
 -- Virtual --
 -0.0654  -0.0611  -0.0493  -0.0443  -0.0441  -0.0233  -0.0133  -0.0021
  0.0024   0.0114   0.0157   0.0200   0.0227   0.0255   0.0339   0.0381
  0.0445   0.0516   0.0536   0.0587   0.0627   0.0648   0.0729   0.0790
  0.0803   0.0817   0.0858   0.0883   0.0913   0.0939   0.0971   0.1000
  0.1012   0.1050   0.1106   0.1142   0.1167   0.1182   0.1220   0.1238
  0.1273   0.1283   0.1320   0.1347   0.1381   0.1451   0.1460   0.1534
  0.1551   0.1581   0.1602   0.1661   0.1674   0.1798   0.1813   0.1831
  0.1851   0.1896   0.1927   0.1974   0.1993   0.2032   0.2060   0.2142
  0.2165   0.2276   0.2288   0.2345   0.2381   0.2428   0.2436   0.2489
  0.2501   0.2540   0.2552   0.2579   0.2632   0.2658   0.2674   0.2775
  0.2782   0.2832   0.2853   0.2906   0.2923   0.2961   0.2987   0.3025
  0.3132   0.3141   0.3199   0.3241   0.3341   0.3402   0.3500   0.3582
  0.4041   0.4198   0.4244   0.4329   0.4385   0.4416   0.4453   0.4509
  0.4549   0.4582   0.4617   0.4706   0.4782   0.4816   0.4839   0.4871
  0.4972   0.5012   0.5174   0.5198   0.5228   0.5370   0.5441   0.5454
  0.5538   0.5675   0.5736   0.5744   0.5784   0.5871   0.5957   0.6052
  0.6093   0.6142   0.6165   0.6268   0.6321   0.6412   0.6480   0.6506
  0.6587   0.6654   0.6751   0.6828   0.6894   0.6953   0.7069   0.7146
  0.7222   0.7450   0.7628   0.7816   0.7879   0.7998   0.8106   0.8193
  0.8237   0.8282   0.8363   0.8399   0.8427   0.8438   0.8483   0.8495
  0.8526   0.8533   0.8551   0.8603   0.8645   0.8693   0.8828   0.8881
  0.8923   0.8966   0.9034   0.9103   0.9139   0.9218   0.9228   0.9315
  0.9350   0.9440   0.9497   0.9550   0.9589   0.9624   0.9638   0.9779
  0.9820   0.9909   0.9999   1.0063   1.0158   1.0311   1.0361   1.0427
  1.0597   1.0610   1.1026   1.1114   1.1379   1.1522   1.1759   1.1898
  1.1973   1.2233   1.2310   1.2465   1.2520   1.2614   1.2695   1.2768
  1.2846   1.2911   1.3041   1.3077   1.3315   1.3577   1.3669   1.3826
  1.3960   1.4191   1.4502   1.4823   1.5000   1.5075   1.5390   1.5534
  1.5597   1.5884   1.6051   1.6220   1.6382   1.6561   1.6585   1.6760
  1.7114   1.7184   1.7439   1.7590   1.7811   1.7946   1.8129   1.8275
  1.8390   1.8435   1.8620   1.8741   1.8861   1.9002   1.9111   1.9267
  1.9326   1.9510   1.9774   1.9964   2.0322   2.0406   2.0736   2.0843
  2.1189   2.1663   2.1805   2.2086   2.2271   2.2425   2.2468   2.2585
  2.2616   2.2822   2.2842   2.2907   2.3156   2.3195   2.3294   2.3397
  2.3652   2.3911   2.4147   2.4242   2.4281   2.4445   2.4582   2.4641
  2.4853   2.5031   2.5164   2.5323   2.5410   2.5550   2.5956   2.6164
  2.6296   2.6567   2.6704   2.6838   2.6985   2.7050   2.7332   2.7360
  2.7385   2.7596   2.7712   2.7794   2.7947   2.8246   2.8324   2.8527
  2.8633   2.9065   2.9644   2.9803   3.0650   3.0714   3.0848   3.1101
  3.1338   3.1508   3.1631   3.2011   3.2182   3.2236   3.2572   3.3482
  3.3781   3.3958   3.5031   3.5158   3.6296   3.6672   3.7179   3.7572
  3.8959   3.9541   4.0316   4.0459   4.0981   4.3294   4.8013   4.8209
  9.7398   9.7788   9.7870   9.8084   9.8123   9.8465  23.3260  23.5139
 23.7966  23.8519  23.8843  23.8937  23.9412  23.9513  24.0055  24.0406
 24.1085  24.1516  25.7697  25.8080  25.8153  25.8735  25.9345  25.9642
 26.0881  26.1017  26.1611  26.1827  26.2387  26.3497  26.4673  26.5820
 26.6059  26.7490  26.8542  26.9752 215.7299 215.7729 215.7820 215.8072
215.8123 215.8543
 --------------------------------------------------------------

          Ground-State Mulliken Net Atomic Charges

     Atom                 Charge (a.u.)
  ----------------------------------------
      1 C                    -0.513042
      2 C                    -0.526880
      3 Cl                    0.568010
      4 C                    -0.135384
      5 Cl                    0.622965
      6 C                    -0.142658
      7 Cl                    0.629977
      8 C                    -0.448674
      9 Cl                    0.627179
     10 C                    -0.780247
     11 H                     0.225308
     12 C                    -0.208156
     13 C                    -1.568763
     14 Cl                    0.542256
     15 C                     1.121586
     16 Cl                    0.484655
     17 C                    -0.314568
     18 H                     0.208401
     19 C                    -0.527926
     20 H                     0.178398
     21 C                    -0.232865
     22 H                     0.190431
  ----------------------------------------
  Sum of atomic charges =     0.000000

 -----------------------------------------------------------------
                    Cartesian Multipole Moments
 -----------------------------------------------------------------
    Charge (ESU x 10^10)
                -0.0000
    Dipole Moment (Debye)
         X       0.7655      Y       1.7694      Z      -2.5871
       Tot       3.2264
    Quadrupole Moments (Debye-Ang)
        XX    -146.5430     XY       5.0483     YY    -145.7782
        XZ      -4.3171     YZ      -4.0469     ZZ    -140.8771
    Octopole Moments (Debye-Ang^2)
       XXX     -78.6450    XXY      64.4486    XYY     -34.4615
       YYY     154.8144    XXZ     -77.6772    XYZ     -10.8839
       YYZ     -59.5873    XZZ     -16.3760    YZZ      58.7770
       ZZZ    -180.7642
    Hexadecapole Moments (Debye-Ang^3)
      XXXX   -6490.4876   XXXY     594.3514   XXYY   -1333.0017
      XYYY     552.2356   YYYY   -1302.6992   XXXZ     867.7843
      XXYZ     -98.3512   XYYZ     321.9569   YYYZ    -252.7892
      XXZZ   -1517.9257   XYZZ     215.8576   YYZZ    -724.1985
      XZZZ     913.7385   YZZZ    -235.6181   ZZZZ   -3030.0090
 -----------------------------------------------------------------
 Calculating analytic gradient of the SCF energy
 Gradient of SCF Energy
            1           2           3           4           5           6
    1  -0.0004408  -0.0003609   0.0004679   0.0004605   0.0004318  -0.0000862
    2  -0.0002730  -0.0001185  -0.0012030   0.0000532   0.0000679  -0.0000193
    3  -0.0000706  -0.0001899  -0.0004381  -0.0000562   0.0000673  -0.0003465
            7           8           9          10          11          12
    1  -0.0002706  -0.0001260  -0.0000636   0.0001704  -0.0000049   0.0002809
    2  -0.0001183  -0.0000587   0.0001240   0.0001968  -0.0000448   0.0003305
    3  -0.0002874   0.0002998   0.0000427  -0.0000502  -0.0000491  -0.0001691
           13          14          15          16          17          18
    1   0.0000088  -0.0001456  -0.0001853   0.0000487  -0.0000683  -0.0000004
    2   0.0005236   0.0007752  -0.0001549   0.0000164   0.0001896   0.0000024
    3   0.0000056   0.0009862   0.0001949   0.0000614  -0.0001070   0.0000069
           19          20          21          22
    1   0.0001872   0.0000121  -0.0003354   0.0000197
    2  -0.0000764  -0.0000296  -0.0001514  -0.0000318
    3  -0.0000556  -0.0000019   0.0001040   0.0000528
 Max gradient component =       1.203E-03
 RMS gradient           =       2.930E-04
 Gradient time:  CPU 257.83 s  wall 257.85 s
 Geometry Optimization Parameters
   NAtoms,    NIC,     NZ,  NCons,   NDum,   NFix, NCnnct, MaxDiis
       22     163      22       0       0       0       0       0

 Cartesian Hessian Update
 Hessian updated using BFGS update


** GEOMETRY OPTIMIZATION IN DELOCALIZED INTERNAL COORDINATES **
   Searching for a Minimum

   Optimization Cycle:   9

                       Coordinates (Angstroms)
     ATOM                X               Y               Z
      1  C         0.0283388970   -0.0278860553    0.0605565507
      2  C        -0.0135371717    0.2692317018    1.4291885791
      3  Cl        1.4741050303    0.6066432675    2.2736844676
      4  C        -1.2353378786    0.3144581340    2.1123688784
      5  Cl       -1.2717101211    0.6886458144    3.8084455039
      6  C        -2.4353621007    0.0642857316    1.4243755660
      7  Cl       -3.9569141263    0.1075425447    2.2598356080
      8  C        -2.3875705242   -0.2193799455    0.0565652976
      9  Cl       -3.8437042382   -0.5313182191   -0.8537086725
     10  C        -1.1695110185   -0.2607088138   -0.6106880813
     11  H        -1.1533575556   -0.4920983341   -1.6676045621
     12  C         1.3069984909   -0.0564752077   -0.7087921375
     13  C         2.2260328190   -1.1099728437   -0.5809869263
     14  Cl        1.8761620500   -2.4315755755    0.5042051740
     15  C         3.4074745313   -1.1009046031   -1.3305765219
     16  Cl        4.5771236480   -2.3924996044   -1.1938573721
     17  C         3.6738835678   -0.0535066241   -2.2099138080
     18  H         4.5942096156   -0.0652966566   -2.7793152548
     19  C         2.7620815448    0.9855676366   -2.3446996884
     20  H         2.9715984022    1.7994380497   -3.0282295839
     21  C         1.5865158517    0.9815383109   -1.6005511523
     22  H         0.8779099462    1.7956655090   -1.6932263236
   Point Group: c1    Number of degrees of freedom:    60


   Energy is  -3221.126640941

 Hessian updated using BFGS update

 60 Hessian modes will be used to form the next step
  Hessian Eigenvalues:
     0.004085    0.017737    0.018223    0.020732    0.020935    0.020964
     0.022986    0.023595    0.023651    0.023844    0.023881    0.024091
     0.024103    0.024116    0.024120    0.024140    0.024146    0.024157
     0.024221    0.073478    0.159968    0.159989    0.160007    0.160104
     0.219380    0.221277    0.231547    0.235125    0.236047    0.249317
     0.249979    0.249997    0.250016    0.250100    0.250365    0.252208
     0.274679    0.289465    0.293703    0.301038    0.301048    0.301140
     0.302470    0.328947    0.356665    0.356667    0.356673    0.356689
     0.412782    0.419269    0.431290    0.433153    0.461385    0.463568
     0.471235    0.474079    0.478370    0.479052    0.480806    0.486580

 Minimum search - taking simple RFO step
 Searching for Lamda that Minimizes Along All modes
 Value Taken    Lamda =  -0.00046808
 Calculated Step too Large.  Step scaled by  0.959982
 Step Taken.  Stepsize is  0.300000

                             Maximum     Tolerance    Cnvgd?
         Gradient           0.001113      0.000300      NO
         Displacement       0.187511      0.001200      NO
         Energy change     -0.000596      0.000001      NO


 New Cartesian Coordinates Obtained by Inverse Iteration

 Displacement from previous Coordinates is:  0.620284
 ----------------------------------------------------------------
             Standard Nuclear Orientation (Angstroms)
    I     Atom           X                Y                Z
 ----------------------------------------------------------------
    1      C       0.0249112388    -0.0131186764     0.0537681945
    2      C      -0.0169109601     0.3192379735     1.4140590468
    3      Cl      1.4696316524     0.7090688665     2.2384802691
    4      C      -1.2367348000     0.3535068944     2.1020814231
    5      Cl     -1.2816383050     0.7729489476     3.7871013180
    6      C      -2.4318638586     0.0519122025     1.4278132499
    7      Cl     -3.9469284173     0.0786931723     2.2758978976
    8      C      -2.3838123174    -0.2695290228     0.0681580108
    9      Cl     -3.8336952242    -0.6581980837    -0.8222528969
   10      C      -1.1682013565    -0.2960431011    -0.6049792633
   11      H      -1.1500348574    -0.5559902377    -1.6551161913
   12      C       1.3054223852    -0.0427698682    -0.7133914383
   13      C       2.1942239044    -1.1241964607    -0.6148997883
   14      Cl      1.8025032236    -2.4659151234     0.4315024484
   15      C       3.3789810420    -1.1248737502    -1.3592252994
   16      Cl      4.5082412464    -2.4553038488    -1.2631537568
   17      C       3.6791852561    -0.0562201630    -2.2012125197
   18      H       4.6011969534    -0.0752815443    -2.7677237807
   19      C       2.7980784656     1.0126664709    -2.3044045010
   20      H       3.0341243100     1.8425105254    -2.9595768765
   21      C       1.6178855555     1.0168124283    -1.5672334782
   22      H       0.9308645228     1.8514766162    -1.6386165273
 ----------------------------------------------------------------
 Nuclear Repulsion Energy =        2044.91615194 hartrees
 There are       89 alpha and       89 beta electrons
 Applying Cartesian multipole field
    Component          Value
    ---------          -----
     (2,0,0)        1.00000E-11
     (0,2,0)        2.00000E-11
     (0,0,2)       -3.00000E-11
 Nucleus-field energy     =     0.0000000004 hartrees
 Requested basis set is 6-311++G(d,p)
 There are 170 shells and 472 basis functions
 A cutoff of  1.0D-15 yielded  10874 shell pairs
 There are     91984 function pairs (     98883 Cartesian)
 Smallest overlap matrix eigenvalue = 2.06E-07
 Linear dependence detected in AO basis
 Number of orthogonalized atomic orbitals = 467
 Maximum deviation from orthogonality = 2.782E-10
 Guess from superposition of atomic densities
 Warning:  Energy on first SCF cycle will be non-variational
 SAD guess density has 178.000000 electrons

 -----------------------------------------------------------------------
  General SCF calculation program by
  Eric Jon Sundstrom, Paul Horn, Yuezhi Mao, Dmitri Zuev, Alec White,
  David Stuck, Shaama M.S., Shane Yost, Joonho Lee, David Small,
  Daniel Levine, Susi Lehtola, Hugh Burton, Evgeny Epifanovsky,
  Bang C. Huynh
 -----------------------------------------------------------------------
 Exchange:     0.2000 Hartree-Fock + 0.0800 Slater + 0.7200 B88
 Correlation:  0.1900 VWN1RPA + 0.8100 LYP
 Using SG-1 standard quadrature grid
 A restricted SCF calculation will be
 performed using DIIS
 SCF converges when DIIS error is below 1.0e-08
 ---------------------------------------
  Cycle       Energy         DIIS error
 ---------------------------------------
    1   -3225.3596054289      2.82e-02  
    2   -3220.9921275035      2.17e-03  
    3   -3220.8570925310      2.94e-03  
    4   -3221.1110537518      7.07e-04  
    5   -3221.1244829246      2.93e-04  
    6   -3221.1266609978      1.03e-04  
    7   -3221.1269245595      3.62e-05  
    8   -3221.1269586802      1.32e-05  
    9   -3221.1269633139      2.85e-06  
   10   -3221.1269635143      1.10e-06  
   11   -3221.1269635476      2.80e-07  
   12   -3221.1269635496      1.37e-07  
   13   -3221.1269635502      5.16e-08  
   14   -3221.1269635504      1.60e-08  
   15   -3221.1269635503      5.84e-09  Convergence criterion met
 ---------------------------------------
 SCF time:   CPU 762.20s  wall 763.00s 
 SCF   energy in the final basis set =    -3221.1269635503
 Total energy in the final basis set =    -3221.1269635503

 --------------------------------------------------------------

                    Orbital Energies (a.u.)
 --------------------------------------------------------------

 Alpha MOs
 -- Occupied --
********-101.5787-101.5780-101.5759-101.5718-101.5714 -10.2812 -10.2804
-10.2758 -10.2747 -10.2692 -10.2668 -10.2355 -10.2299 -10.2212 -10.2128
-10.2103 -10.2090  -9.4939  -9.4933  -9.4925  -9.4907  -9.4866  -9.4860
 -7.2589  -7.2582  -7.2575  -7.2556  -7.2515  -7.2509  -7.2488  -7.2482
 -7.2478  -7.2474  -7.2474  -7.2466  -7.2455  -7.2447  -7.2414  -7.2408
 -7.2408  -7.2402  -0.9620  -0.9379  -0.9149  -0.8978  -0.8767  -0.8676
 -0.8644  -0.8473  -0.7966  -0.7572  -0.7555  -0.7446  -0.6677  -0.6398
 -0.6294  -0.6149  -0.5519  -0.5461  -0.5294  -0.5169  -0.4973  -0.4814
 -0.4691  -0.4655  -0.4607  -0.4595  -0.4397  -0.4347  -0.4210  -0.4055
 -0.3993  -0.3987  -0.3789  -0.3648  -0.3578  -0.3561  -0.3529  -0.3497
 -0.3437  -0.3354  -0.3342  -0.3222  -0.3170  -0.2836  -0.2753  -0.2692
 -0.2666
 -- Virtual --
 -0.0632  -0.0613  -0.0491  -0.0466  -0.0441  -0.0234  -0.0133  -0.0020
  0.0025   0.0109   0.0158   0.0199   0.0226   0.0255   0.0338   0.0378
  0.0446   0.0516   0.0546   0.0588   0.0625   0.0636   0.0732   0.0790
  0.0801   0.0817   0.0863   0.0884   0.0909   0.0936   0.0965   0.0997
  0.1003   0.1053   0.1106   0.1147   0.1168   0.1177   0.1220   0.1235
  0.1271   0.1274   0.1319   0.1348   0.1379   0.1448   0.1460   0.1519
  0.1557   0.1571   0.1603   0.1671   0.1685   0.1796   0.1816   0.1841
  0.1848   0.1890   0.1926   0.1976   0.1998   0.2029   0.2052   0.2137
  0.2162   0.2246   0.2284   0.2323   0.2378   0.2436   0.2450   0.2488
  0.2493   0.2534   0.2560   0.2597   0.2631   0.2671   0.2685   0.2782
  0.2789   0.2806   0.2848   0.2907   0.2919   0.2946   0.2978   0.3031
  0.3121   0.3158   0.3229   0.3234   0.3338   0.3398   0.3515   0.3594
  0.4046   0.4223   0.4248   0.4336   0.4388   0.4424   0.4457   0.4519
  0.4547   0.4565   0.4623   0.4704   0.4790   0.4811   0.4835   0.4870
  0.4990   0.5029   0.5174   0.5188   0.5220   0.5359   0.5443   0.5468
  0.5564   0.5684   0.5727   0.5754   0.5771   0.5869   0.5960   0.6067
  0.6114   0.6146   0.6163   0.6286   0.6333   0.6425   0.6486   0.6513
  0.6598   0.6644   0.6732   0.6831   0.6871   0.6964   0.7072   0.7156
  0.7237   0.7449   0.7617   0.7818   0.7879   0.8015   0.8100   0.8206
  0.8252   0.8295   0.8367   0.8408   0.8421   0.8439   0.8484   0.8496
  0.8516   0.8536   0.8548   0.8611   0.8638   0.8690   0.8828   0.8896
  0.8938   0.8964   0.9035   0.9103   0.9158   0.9214   0.9233   0.9318
  0.9369   0.9448   0.9492   0.9559   0.9578   0.9618   0.9632   0.9770
  0.9808   0.9922   0.9996   1.0026   1.0170   1.0325   1.0371   1.0425
  1.0600   1.0647   1.1056   1.1092   1.1408   1.1507   1.1815   1.1901
  1.1985   1.2235   1.2331   1.2483   1.2546   1.2614   1.2705   1.2751
  1.2836   1.2903   1.3028   1.3102   1.3322   1.3561   1.3689   1.3843
  1.3932   1.4202   1.4494   1.4783   1.4967   1.5084   1.5429   1.5542
  1.5614   1.5888   1.6058   1.6220   1.6392   1.6550   1.6577   1.6761
  1.7117   1.7188   1.7448   1.7589   1.7845   1.7932   1.8119   1.8272
  1.8382   1.8419   1.8576   1.8740   1.8835   1.9019   1.9098   1.9271
  1.9336   1.9510   1.9818   1.9977   2.0317   2.0452   2.0728   2.0869
  2.1189   2.1678   2.1774   2.2095   2.2273   2.2417   2.2468   2.2575
  2.2584   2.2792   2.2831   2.2921   2.3161   2.3191   2.3307   2.3432
  2.3650   2.3894   2.4168   2.4225   2.4258   2.4433   2.4602   2.4670
  2.4881   2.5031   2.5178   2.5334   2.5399   2.5546   2.5922   2.6187
  2.6269   2.6607   2.6716   2.6880   2.6986   2.7026   2.7271   2.7314
  2.7396   2.7556   2.7700   2.7797   2.7949   2.8259   2.8347   2.8549
  2.8678   2.9051   2.9685   2.9814   3.0653   3.0749   3.0875   3.1119
  3.1368   3.1479   3.1644   3.2003   3.2160   3.2278   3.2612   3.3489
  3.3768   3.3964   3.5065   3.5161   3.6317   3.6687   3.7186   3.7593
  3.8968   3.9552   4.0325   4.0459   4.0985   4.3230   4.8027   4.8187
  9.7408   9.7796   9.7876   9.8087   9.8121   9.8434  23.3278  23.5151
 23.7974  23.8515  23.8835  23.8941  23.9416  23.9509  24.0056  24.0416
 24.1112  24.1531  25.7698  25.8072  25.8125  25.8705  25.9218  25.9747
 26.0867  26.1004  26.1610  26.1811  26.2260  26.3668  26.4690  26.5848
 26.6028  26.7441  26.8587  26.9847 215.7310 215.7738 215.7829 215.8078
215.8131 215.8494
 --------------------------------------------------------------

          Ground-State Mulliken Net Atomic Charges

     Atom                 Charge (a.u.)
  ----------------------------------------
      1 C                    -0.533192
      2 C                    -0.509336
      3 Cl                    0.582859
      4 C                    -0.068769
      5 Cl                    0.625074
      6 C                    -0.112896
      7 Cl                    0.629669
      8 C                    -0.502216
      9 Cl                    0.628856
     10 C                    -0.815992
     11 H                     0.226261
     12 C                    -0.166587
     13 C                    -1.623520
     14 Cl                    0.546863
     15 C                     1.109256
     16 Cl                    0.493343
     17 C                    -0.276683
     18 H                     0.210313
     19 C                    -0.572284
     20 H                     0.177864
     21 C                    -0.239572
     22 H                     0.190689
  ----------------------------------------
  Sum of atomic charges =     0.000000

 -----------------------------------------------------------------
                    Cartesian Multipole Moments
 -----------------------------------------------------------------
    Charge (ESU x 10^10)
                -0.0000
    Dipole Moment (Debye)
         X       0.8148      Y       1.8020      Z      -2.5348
       Tot       3.2150
    Quadrupole Moments (Debye-Ang)
        XX    -146.2265     XY       5.1695     YY    -145.6604
        XZ      -4.2961     YZ      -4.0401     ZZ    -141.1719
    Octopole Moments (Debye-Ang^2)
       XXX     -72.1360    XXY      65.5081    XYY     -32.5614
       YYY     157.1019    XXZ     -76.1003    XYZ     -11.1723
       YYZ     -57.9487    XZZ     -15.5642    YZZ      59.1623
       ZZZ    -174.2408
    Hexadecapole Moments (Debye-Ang^3)
      XXXX   -6408.3998   XXXY     568.9591   XXYY   -1330.6182
      XYYY     523.5791   YYYY   -1377.7942   XXXZ     891.0027
      XXYZ    -111.1860   XYYZ     329.8140   YYYZ    -292.9949
      XXZZ   -1501.2324   XYZZ     206.7360   YYZZ    -732.5059
      XZZZ     940.6769   YZZZ    -271.2813   ZZZZ   -3009.3936
 -----------------------------------------------------------------
 Calculating analytic gradient of the SCF energy
 Gradient of SCF Energy
            1           2           3           4           5           6
    1  -0.0006406  -0.0000928   0.0006694  -0.0001434  -0.0004708   0.0003080
    2  -0.0003196  -0.0002954  -0.0006050  -0.0000343  -0.0000369   0.0000531
    3  -0.0004338  -0.0000565  -0.0005118  -0.0000418  -0.0000536  -0.0000961
            7           8           9          10          11          12
    1   0.0001617  -0.0001266   0.0000089   0.0004691   0.0000283   0.0004011
    2   0.0000575   0.0001642  -0.0000818   0.0001359   0.0000482   0.0002697
    3   0.0003870   0.0002370  -0.0001160  -0.0001366  -0.0000226  -0.0001280
           13          14          15          16          17          18
    1  -0.0000517  -0.0001797  -0.0001545  -0.0000047  -0.0000956  -0.0000096
    2   0.0004980   0.0003248  -0.0001477  -0.0000116   0.0002394  -0.0000008
    3   0.0000463   0.0006286   0.0001480   0.0000701  -0.0000588  -0.0000179
           19          20          21          22
    1   0.0002519   0.0000198  -0.0002940  -0.0000540
    2  -0.0000926  -0.0000061  -0.0001360  -0.0000230
    3  -0.0000378   0.0000065   0.0001886  -0.0000008
 Max gradient component =       6.694E-04
 RMS gradient           =       2.519E-04
 Gradient time:  CPU 255.94 s  wall 255.96 s
 Geometry Optimization Parameters
   NAtoms,    NIC,     NZ,  NCons,   NDum,   NFix, NCnnct, MaxDiis
       22     163      22       0       0       0       0       0

 Cartesian Hessian Update
 Hessian updated using BFGS update


** GEOMETRY OPTIMIZATION IN DELOCALIZED INTERNAL COORDINATES **
   Searching for a Minimum

   Optimization Cycle:  10

                       Coordinates (Angstroms)
     ATOM                X               Y               Z
      1  C         0.0249112388   -0.0131186764    0.0537681945
      2  C        -0.0169109601    0.3192379735    1.4140590468
      3  Cl        1.4696316524    0.7090688665    2.2384802691
      4  C        -1.2367348000    0.3535068944    2.1020814231
      5  Cl       -1.2816383050    0.7729489476    3.7871013180
      6  C        -2.4318638586    0.0519122025    1.4278132499
      7  Cl       -3.9469284173    0.0786931723    2.2758978976
      8  C        -2.3838123174   -0.2695290228    0.0681580108
      9  Cl       -3.8336952242   -0.6581980837   -0.8222528969
     10  C        -1.1682013565   -0.2960431011   -0.6049792633
     11  H        -1.1500348574   -0.5559902377   -1.6551161913
     12  C         1.3054223852   -0.0427698682   -0.7133914383
     13  C         2.1942239044   -1.1241964607   -0.6148997883
     14  Cl        1.8025032236   -2.4659151234    0.4315024484
     15  C         3.3789810420   -1.1248737502   -1.3592252994
     16  Cl        4.5082412464   -2.4553038488   -1.2631537568
     17  C         3.6791852561   -0.0562201630   -2.2012125197
     18  H         4.6011969534   -0.0752815443   -2.7677237807
     19  C         2.7980784656    1.0126664709   -2.3044045010
     20  H         3.0341243100    1.8425105254   -2.9595768765
     21  C         1.6178855555    1.0168124283   -1.5672334782
     22  H         0.9308645228    1.8514766162   -1.6386165273
   Point Group: c1    Number of degrees of freedom:    60


   Energy is  -3221.126963550

 Hessian updated using BFGS update

 60 Hessian modes will be used to form the next step
  Hessian Eigenvalues:
     0.002216    0.017707    0.018135    0.020737    0.020941    0.021026
     0.023011    0.023598    0.023643    0.023846    0.023883    0.024091
     0.024102    0.024116    0.024118    0.024139    0.024147    0.024156
     0.024432    0.073765    0.159962    0.159990    0.160006    0.160110
     0.218450    0.221177    0.231501    0.235093    0.236023    0.249288
     0.249755    0.249992    0.250013    0.250034    0.250255    0.252412
     0.288427    0.292397    0.300360    0.301042    0.301065    0.302156
     0.306371    0.328947    0.356665    0.356667    0.356672    0.356710
     0.413284    0.419452    0.431300    0.433211    0.461411    0.463557
     0.471274    0.474755    0.478285    0.479052    0.481667    0.494891

 Minimum search - taking simple RFO step
 Searching for Lamda that Minimizes Along All modes
 Value Taken    Lamda =  -0.00027147
 Calculated Step too Large.  Step scaled by  0.957821
 Step Taken.  Stepsize is  0.300000

                             Maximum     Tolerance    Cnvgd?
         Gradient           0.001174      0.000300      NO
         Displacement       0.193457      0.001200      NO
         Energy change     -0.000323      0.000001      NO


 New Cartesian Coordinates Obtained by Inverse Iteration

 Displacement from previous Coordinates is:  0.582558
 ----------------------------------------------------------------
             Standard Nuclear Orientation (Angstroms)
    I     Atom           X                Y                Z
 ----------------------------------------------------------------
    1      C       0.0239758581    -0.0023049080     0.0520119666
    2      C      -0.0227860080     0.3657654630     1.4026271609
    3      Cl      1.4553842021     0.8032492224     2.2176670462
    4      C      -1.2415906134     0.3922209654     2.0922323768
    5      Cl     -1.2876175034     0.8582962596     3.7649779952
    6      C      -2.4309766279     0.0433122039     1.4295108444
    7      Cl     -3.9473868776     0.0616767955     2.2756619731
    8      C      -2.3773208224    -0.3181039040     0.0804388800
    9      Cl     -3.8192807501    -0.7704593718    -0.7921868052
   10      C      -1.1627903221    -0.3346643012    -0.5947323180
   11      H      -1.1401701096    -0.6243031160    -1.6369400261
   12      C       1.3058969434    -0.0328458095    -0.7142015706
   13      C       2.1677515159    -1.1377388337    -0.6476769838
   14      Cl      1.7417235930    -2.4991373021     0.3589720897
   15      C       3.3534140157    -1.1454671290    -1.3908765227
   16      Cl      4.4451526477    -2.5091713791    -1.3404965136
   17      C       3.6822693805    -0.0582468323    -2.1970741742
   18      H       4.6041765659    -0.0827042995    -2.7635798335
   19      C       2.8291855459     1.0359632906    -2.2658967754
   20      H       3.0875406831     1.8802469063    -2.8936948887
   21      C       1.6475848789     1.0464027969    -1.5311413255
   22      H       0.9812934644     1.8994074997    -1.5785270551
 ----------------------------------------------------------------
 Nuclear Repulsion Energy =        2043.65536812 hartrees
 There are       89 alpha and       89 beta electrons
 Applying Cartesian multipole field
    Component          Value
    ---------          -----
     (2,0,0)        1.00000E-11
     (0,2,0)        2.00000E-11
     (0,0,2)       -3.00000E-11
 Nucleus-field energy     =     0.0000000016 hartrees
 Requested basis set is 6-311++G(d,p)
 There are 170 shells and 472 basis functions
 A cutoff of  1.0D-15 yielded  10870 shell pairs
 There are     91940 function pairs (     98831 Cartesian)
 Smallest overlap matrix eigenvalue = 1.97E-07
 Linear dependence detected in AO basis
 Number of orthogonalized atomic orbitals = 467
 Maximum deviation from orthogonality = 1.662E-10
 Guess from superposition of atomic densities
 Warning:  Energy on first SCF cycle will be non-variational
 SAD guess density has 178.000000 electrons

 -----------------------------------------------------------------------
  General SCF calculation program by
  Eric Jon Sundstrom, Paul Horn, Yuezhi Mao, Dmitri Zuev, Alec White,
  David Stuck, Shaama M.S., Shane Yost, Joonho Lee, David Small,
  Daniel Levine, Susi Lehtola, Hugh Burton, Evgeny Epifanovsky,
  Bang C. Huynh
 -----------------------------------------------------------------------
 Exchange:     0.2000 Hartree-Fock + 0.0800 Slater + 0.7200 B88
 Correlation:  0.1900 VWN1RPA + 0.8100 LYP
 Using SG-1 standard quadrature grid
 A restricted SCF calculation will be
 performed using DIIS
 SCF converges when DIIS error is below 1.0e-08
 ---------------------------------------
  Cycle       Energy         DIIS error
 ---------------------------------------
    1   -3225.3590900197      2.83e-02  
    2   -3220.9921422977      2.17e-03  
    3   -3220.8576539191      2.94e-03  
    4   -3221.1113511914      7.05e-04  
    5   -3221.1246452092      2.94e-04  
    6   -3221.1268371899      1.04e-04  
    7   -3221.1271010041      3.67e-05  
    8   -3221.1271365265      1.30e-05  
    9   -3221.1271410149      2.83e-06  
   10   -3221.1271412130      1.09e-06  
   11   -3221.1271412460      2.72e-07  
   12   -3221.1271412476      1.34e-07  
   13   -3221.1271412482      5.16e-08  
   14   -3221.1271412481      1.59e-08  
   15   -3221.1271412482      5.75e-09  Convergence criterion met
 ---------------------------------------
 SCF time:   CPU 763.49s  wall 763.00s 
 SCF   energy in the final basis set =    -3221.1271412482
 Total energy in the final basis set =    -3221.1271412482

 --------------------------------------------------------------

                    Orbital Energies (a.u.)
 --------------------------------------------------------------

 Alpha MOs
 -- Occupied --
********-101.5787-101.5779-101.5762-101.5721-101.5715 -10.2812 -10.2804
-10.2758 -10.2745 -10.2692 -10.2668 -10.2354 -10.2298 -10.2211 -10.2127
-10.2103 -10.2090  -9.4939  -9.4934  -9.4924  -9.4909  -9.4869  -9.4861
 -7.2589  -7.2583  -7.2574  -7.2558  -7.2517  -7.2509  -7.2488  -7.2482
 -7.2478  -7.2474  -7.2473  -7.2465  -7.2458  -7.2450  -7.2416  -7.2410
 -7.2409  -7.2403  -0.9620  -0.9380  -0.9152  -0.8976  -0.8769  -0.8677
 -0.8641  -0.8474  -0.7965  -0.7572  -0.7556  -0.7446  -0.6676  -0.6394
 -0.6298  -0.6149  -0.5517  -0.5461  -0.5295  -0.5173  -0.4971  -0.4814
 -0.4691  -0.4655  -0.4607  -0.4595  -0.4396  -0.4347  -0.4211  -0.4053
 -0.3994  -0.3986  -0.3785  -0.3644  -0.3578  -0.3560  -0.3532  -0.3501
 -0.3439  -0.3356  -0.3343  -0.3222  -0.3172  -0.2822  -0.2761  -0.2692
 -0.2670
 -- Virtual --
 -0.0620  -0.0604  -0.0494  -0.0483  -0.0441  -0.0234  -0.0133  -0.0020
  0.0025   0.0106   0.0160   0.0200   0.0226   0.0254   0.0336   0.0376
  0.0448   0.0515   0.0557   0.0589   0.0621   0.0627   0.0735   0.0789
  0.0798   0.0818   0.0870   0.0884   0.0903   0.0936   0.0961   0.0991
  0.0999   0.1054   0.1104   0.1145   0.1172   0.1175   0.1219   0.1235
  0.1266   0.1271   0.1318   0.1351   0.1378   0.1438   0.1465   0.1508
  0.1558   0.1574   0.1603   0.1675   0.1697   0.1794   0.1814   0.1844
  0.1854   0.1885   0.1928   0.1972   0.1997   0.2031   0.2046   0.2128
  0.2162   0.2222   0.2280   0.2311   0.2377   0.2436   0.2464   0.2484
  0.2495   0.2533   0.2567   0.2599   0.2629   0.2668   0.2700   0.2763
  0.2790   0.2811   0.2845   0.2893   0.2924   0.2935   0.2984   0.3038
  0.3110   0.3171   0.3223   0.3271   0.3337   0.3393   0.3529   0.3606
  0.4049   0.4235   0.4256   0.4333   0.4390   0.4421   0.4465   0.4529
  0.4551   0.4559   0.4629   0.4692   0.4798   0.4802   0.4832   0.4883
  0.4990   0.5059   0.5155   0.5169   0.5219   0.5348   0.5438   0.5491
  0.5605   0.5676   0.5714   0.5763   0.5770   0.5870   0.5957   0.6075
  0.6121   0.6141   0.6163   0.6303   0.6345   0.6432   0.6477   0.6537
  0.6594   0.6667   0.6716   0.6836   0.6872   0.6970   0.7084   0.7170
  0.7260   0.7442   0.7609   0.7836   0.7888   0.8047   0.8095   0.8208
  0.8264   0.8310   0.8375   0.8404   0.8416   0.8437   0.8484   0.8492
  0.8509   0.8545   0.8560   0.8604   0.8630   0.8705   0.8813   0.8893
  0.8948   0.8972   0.9029   0.9100   0.9159   0.9215   0.9242   0.9322
  0.9403   0.9445   0.9488   0.9563   0.9572   0.9606   0.9634   0.9735
  0.9833   0.9921   0.9977   0.9996   1.0183   1.0330   1.0380   1.0433
  1.0591   1.0696   1.1005   1.1135   1.1451   1.1490   1.1865   1.1919
  1.1996   1.2244   1.2359   1.2493   1.2576   1.2623   1.2723   1.2732
  1.2840   1.2899   1.3003   1.3119   1.3325   1.3578   1.3699   1.3856
  1.3922   1.4216   1.4464   1.4759   1.4931   1.5091   1.5447   1.5552
  1.5647   1.5890   1.6065   1.6231   1.6415   1.6540   1.6571   1.6769
  1.7120   1.7197   1.7458   1.7594   1.7895   1.7912   1.8107   1.8268
  1.8364   1.8413   1.8559   1.8740   1.8821   1.9038   1.9089   1.9269
  1.9343   1.9518   1.9857   1.9993   2.0333   2.0459   2.0724   2.0886
  2.1190   2.1688   2.1746   2.2103   2.2272   2.2411   2.2466   2.2541
  2.2575   2.2768   2.2836   2.2939   2.3133   2.3217   2.3304   2.3460
  2.3644   2.3890   2.4173   2.4182   2.4264   2.4416   2.4595   2.4716
  2.4897   2.5024   2.5195   2.5336   2.5400   2.5543   2.5894   2.6180
  2.6260   2.6636   2.6722   2.6923   2.6969   2.7014   2.7222   2.7292
  2.7429   2.7526   2.7696   2.7798   2.7950   2.8266   2.8367   2.8463
  2.8772   2.9037   2.9713   2.9812   3.0662   3.0775   3.0897   3.1141
  3.1380   3.1449   3.1654   3.1983   3.2145   3.2317   3.2694   3.3496
  3.3760   3.3971   3.5093   3.5170   3.6332   3.6705   3.7197   3.7608
  3.8980   3.9560   4.0333   4.0461   4.0991   4.3186   4.8044   4.8163
  9.7424   9.7804   9.7879   9.8086   9.8156   9.8423  23.3301  23.5159
 23.7965  23.8525  23.8831  23.8940  23.9414  23.9507  24.0062  24.0427
 24.1129  24.1543  25.7696  25.8056  25.8089  25.8664  25.9123  25.9775
 26.0835  26.1012  26.1602  26.1791  26.2206  26.3737  26.4703  26.5876
 26.6019  26.7388  26.8621  26.9955 215.7327 215.7748 215.7834 215.8075
215.8184 215.8470
 --------------------------------------------------------------

          Ground-State Mulliken Net Atomic Charges

     Atom                 Charge (a.u.)
  ----------------------------------------
      1 C                    -0.549183
      2 C                    -0.483680
      3 Cl                    0.593243
      4 C                     0.002143
      5 Cl                    0.625054
      6 C                    -0.077988
      7 Cl                    0.629169
      8 C                    -0.553647
      9 Cl                    0.633743
     10 C                    -0.876145
     11 H                     0.227816
     12 C                    -0.132648
     13 C                    -1.634578
     14 Cl                    0.542988
     15 C                     1.089543
     16 Cl                    0.502642
     17 C                    -0.260550
     18 H                     0.212639
     19 C                    -0.612676
     20 H                     0.177370
     21 C                    -0.246510
     22 H                     0.191255
  ----------------------------------------
  Sum of atomic charges =     0.000000

 -----------------------------------------------------------------
                    Cartesian Multipole Moments
 -----------------------------------------------------------------
    Charge (ESU x 10^10)
                -0.0000
    Dipole Moment (Debye)
         X       0.8620      Y       1.8249      Z      -2.4780
       Tot       3.1959
    Quadrupole Moments (Debye-Ang)
        XX    -145.9372     XY       5.2971     YY    -145.5545
        XZ      -4.2160     YZ      -4.0261     ZZ    -141.4822
    Octopole Moments (Debye-Ang^2)
       XXX     -66.5967    XXY      66.2734    XYY     -30.7668
       YYY     158.4966    XXZ     -74.4400    XYZ     -11.3838
       YYZ     -56.1440    XZZ     -14.3795    YZZ      59.2765
       ZZZ    -167.6674
    Hexadecapole Moments (Debye-Ang^3)
      XXXX   -6334.7107   XXXY     548.1546   XXYY   -1329.9151
      XYYY     500.4243   YYYY   -1452.3053   XXXZ     913.4937
      XXYZ    -124.6084   XYYZ     337.4646   YYYZ    -333.6395
      XXZZ   -1487.7760   XYZZ     199.1484   YYZZ    -741.3694
      XZZZ     968.2706   YZZZ    -308.0832   ZZZZ   -2992.4427
 -----------------------------------------------------------------
 Calculating analytic gradient of the SCF energy
 Gradient of SCF Energy
            1           2           3           4           5           6
    1  -0.0007664  -0.0000587   0.0001228   0.0003861   0.0003172   0.0000639
    2  -0.0000588  -0.0003354  -0.0002083  -0.0000180   0.0000993  -0.0001523
    3  -0.0004350   0.0002672  -0.0000470   0.0000252  -0.0000523  -0.0005340
            7           8           9          10          11          12
    1  -0.0001995  -0.0001811  -0.0000510   0.0004470   0.0000209   0.0003888
    2  -0.0000647   0.0002554  -0.0001690   0.0000403   0.0001200  -0.0000039
    3  -0.0000946   0.0003640   0.0001243  -0.0000258   0.0000135  -0.0003685
           13          14          15          16          17          18
    1  -0.0001045  -0.0001235  -0.0000388  -0.0000895  -0.0001658   0.0000008
    2   0.0004361   0.0002728  -0.0000487  -0.0000469   0.0001920   0.0000010
    3   0.0002306   0.0002470   0.0001121   0.0000077   0.0000078  -0.0000124
           19          20          21          22
    1   0.0002529   0.0000261  -0.0001691  -0.0000785
    2  -0.0001790   0.0000103  -0.0001168  -0.0000255
    3  -0.0000270   0.0000079   0.0002381  -0.0000488
 Max gradient component =       7.664E-04
 RMS gradient           =       2.181E-04
 Gradient time:  CPU 255.29 s  wall 255.30 s
 Geometry Optimization Parameters
   NAtoms,    NIC,     NZ,  NCons,   NDum,   NFix, NCnnct, MaxDiis
       22     163      22       0       0       0       0       0

 Cartesian Hessian Update
 Hessian updated using BFGS update


** GEOMETRY OPTIMIZATION IN DELOCALIZED INTERNAL COORDINATES **
   Searching for a Minimum

   Optimization Cycle:  11

                       Coordinates (Angstroms)
     ATOM                X               Y               Z
      1  C         0.0239758581   -0.0023049080    0.0520119666
      2  C        -0.0227860080    0.3657654630    1.4026271609
      3  Cl        1.4553842021    0.8032492224    2.2176670462
      4  C        -1.2415906134    0.3922209654    2.0922323768
      5  Cl       -1.2876175034    0.8582962596    3.7649779952
      6  C        -2.4309766279    0.0433122039    1.4295108444
      7  Cl       -3.9473868776    0.0616767955    2.2756619731
      8  C        -2.3773208224   -0.3181039040    0.0804388800
      9  Cl       -3.8192807501   -0.7704593718   -0.7921868052
     10  C        -1.1627903221   -0.3346643012   -0.5947323180
     11  H        -1.1401701096   -0.6243031160   -1.6369400261
     12  C         1.3058969434   -0.0328458095   -0.7142015706
     13  C         2.1677515159   -1.1377388337   -0.6476769838
     14  Cl        1.7417235930   -2.4991373021    0.3589720897
     15  C         3.3534140157   -1.1454671290   -1.3908765227
     16  Cl        4.4451526477   -2.5091713791   -1.3404965136
     17  C         3.6822693805   -0.0582468323   -2.1970741742
     18  H         4.6041765659   -0.0827042995   -2.7635798335
     19  C         2.8291855459    1.0359632906   -2.2658967754
     20  H         3.0875406831    1.8802469063   -2.8936948887
     21  C         1.6475848789    1.0464027969   -1.5311413255
     22  H         0.9812934644    1.8994074997   -1.5785270551
   Point Group: c1    Number of degrees of freedom:    60


   Energy is  -3221.127141248

 Hessian updated using BFGS update

 60 Hessian modes will be used to form the next step
  Hessian Eigenvalues:
     0.001476    0.017686    0.018062    0.020799    0.020941    0.021219
     0.023013    0.023599    0.023634    0.023845    0.023886    0.024091
     0.024099    0.024116    0.024117    0.024136    0.024142    0.024182
     0.024757    0.070462    0.159939    0.159992    0.160008    0.160109
     0.216723    0.221123    0.232259    0.235160    0.236004    0.249348
     0.249814    0.249995    0.250020    0.250176    0.250492    0.252293
     0.288772    0.292364    0.300912    0.301039    0.301045    0.302303
     0.327462    0.330496    0.356665    0.356667    0.356682    0.356715
     0.412963    0.419765    0.431403    0.433222    0.461544    0.463230
     0.471311    0.474080    0.477945    0.479053    0.481266    0.510681

 Minimum search - taking simple RFO step
 Searching for Lamda that Minimizes Along All modes
 Value Taken    Lamda =  -0.00011072
 Step Taken.  Stepsize is  0.234935

                             Maximum     Tolerance    Cnvgd?
         Gradient           0.000914      0.000300      NO
         Displacement       0.153450      0.001200      NO
         Energy change     -0.000178      0.000001      NO


 New Cartesian Coordinates Obtained by Inverse Iteration

 Displacement from previous Coordinates is:  0.419880
 ----------------------------------------------------------------
             Standard Nuclear Orientation (Angstroms)
    I     Atom           X                Y                Z
 ----------------------------------------------------------------
    1      C       0.0265861185    -0.0017342331     0.0566482355
    2      C      -0.0278359257     0.3974816708     1.3976300566
    3      Cl      1.4428666271     0.8706403408     2.2061160725
    4      C      -1.2488733734     0.4222900960     2.0848100545
    5      Cl     -1.3074107280     0.9239863847     3.7469738685
    6      C      -2.4318280170     0.0418286523     1.4289233512
    7      Cl     -3.9496815924     0.0646466429     2.2720676167
    8      C      -2.3703724266    -0.3522963999     0.0891143417
    9      Cl     -3.8049141197    -0.8371893269    -0.7779470580
   10      C      -1.1543282009    -0.3689860304    -0.5826779825
   11      H      -1.1259249845    -0.6828860556    -1.6177802892
   12      C       1.3091327073    -0.0310807351    -0.7094567641
   13      C       2.1529697157    -1.1515192982    -0.6729857002
   14      Cl      1.7098193407    -2.5290187673     0.3043067664
   15      C       3.3371280194    -1.1597723827    -1.4192628783
   16      Cl      4.4075382971    -2.5411157089    -1.4052965002
   17      C       3.6817017027    -0.0585617176    -2.1990378208
   18      H       4.6016415770    -0.0838827858    -2.7686923730
   19      C       2.8466212057     1.0511421619    -2.2377919393
   20      H       3.1168025559     1.9063175983    -2.8455538524
   21      C       1.6678123735     1.0630583565    -1.4990943332
   22      H       1.0159787876     1.9280457546    -1.5239373321
 ----------------------------------------------------------------
 Nuclear Repulsion Energy =        2041.95740821 hartrees
 There are       89 alpha and       89 beta electrons
 Applying Cartesian multipole field
    Component          Value
    ---------          -----
     (2,0,0)        1.00000E-11
     (0,2,0)        2.00000E-11
     (0,0,2)       -3.00000E-11
 Nucleus-field energy     =     0.0000000025 hartrees
 Requested basis set is 6-311++G(d,p)
 There are 170 shells and 472 basis functions
 A cutoff of  1.0D-15 yielded  10870 shell pairs
 There are     91916 function pairs (     98797 Cartesian)
 Smallest overlap matrix eigenvalue = 1.90E-07
 Linear dependence detected in AO basis
 Number of orthogonalized atomic orbitals = 467
 Maximum deviation from orthogonality = 5.601E-10
 Guess from superposition of atomic densities
 Warning:  Energy on first SCF cycle will be non-variational
 SAD guess density has 178.000000 electrons

 -----------------------------------------------------------------------
  General SCF calculation program by
  Eric Jon Sundstrom, Paul Horn, Yuezhi Mao, Dmitri Zuev, Alec White,
  David Stuck, Shaama M.S., Shane Yost, Joonho Lee, David Small,
  Daniel Levine, Susi Lehtola, Hugh Burton, Evgeny Epifanovsky,
  Bang C. Huynh
 -----------------------------------------------------------------------
 Exchange:     0.2000 Hartree-Fock + 0.0800 Slater + 0.7200 B88
 Correlation:  0.1900 VWN1RPA + 0.8100 LYP
 Using SG-1 standard quadrature grid
 A restricted SCF calculation will be
 performed using DIIS
 SCF converges when DIIS error is below 1.0e-08
 ---------------------------------------
  Cycle       Energy         DIIS error
 ---------------------------------------
    1   -3225.3568322355      2.82e-02  
    2   -3220.9920854830      2.17e-03  
    3   -3220.8576561075      2.94e-03  
    4   -3221.1115214891      7.03e-04  
    5   -3221.1247028744      2.95e-04  
    6   -3221.1269033422      1.04e-04  
    7   -3221.1271672319      3.71e-05  
    8   -3221.1272036420      1.29e-05  
    9   -3221.1272080344      2.81e-06  
   10   -3221.1272082305      1.08e-06  
   11   -3221.1272082625      2.66e-07  
   12   -3221.1272082643      1.30e-07  
   13   -3221.1272082651      5.15e-08  
   14   -3221.1272082649      1.59e-08  
   15   -3221.1272082650      5.70e-09  Convergence criterion met
 ---------------------------------------
 SCF time:   CPU 761.65s  wall 761.00s 
 SCF   energy in the final basis set =    -3221.1272082650
 Total energy in the final basis set =    -3221.1272082650

 --------------------------------------------------------------

                    Orbital Energies (a.u.)
 --------------------------------------------------------------

 Alpha MOs
 -- Occupied --
********-101.5788-101.5778-101.5764-101.5723-101.5715 -10.2812 -10.2804
-10.2759 -10.2745 -10.2693 -10.2668 -10.2354 -10.2299 -10.2210 -10.2127
-10.2102 -10.2089  -9.4939  -9.4934  -9.4924  -9.4912  -9.4870  -9.4861
 -7.2589  -7.2584  -7.2573  -7.2561  -7.2519  -7.2510  -7.2488  -7.2483
 -7.2478  -7.2475  -7.2472  -7.2465  -7.2460  -7.2452  -7.2418  -7.2412
 -7.2410  -7.2403  -0.9620  -0.9380  -0.9152  -0.8977  -0.8770  -0.8678
 -0.8639  -0.8474  -0.7965  -0.7572  -0.7556  -0.7446  -0.6675  -0.6393
 -0.6300  -0.6148  -0.5516  -0.5461  -0.5296  -0.5175  -0.4971  -0.4815
 -0.4691  -0.4655  -0.4607  -0.4595  -0.4395  -0.4347  -0.4212  -0.4051
 -0.3996  -0.3985  -0.3784  -0.3642  -0.3579  -0.3562  -0.3534  -0.3501
 -0.3441  -0.3357  -0.3345  -0.3222  -0.3172  -0.2814  -0.2765  -0.2693
 -0.2672
 -- Virtual --
 -0.0619  -0.0591  -0.0508  -0.0486  -0.0441  -0.0235  -0.0133  -0.0019
  0.0025   0.0103   0.0162   0.0201   0.0225   0.0254   0.0335   0.0374
  0.0449   0.0513   0.0565   0.0591   0.0615   0.0625   0.0736   0.0788
  0.0794   0.0819   0.0873   0.0883   0.0899   0.0938   0.0959   0.0987
  0.0998   0.1055   0.1101   0.1142   0.1172   0.1174   0.1218   0.1238
  0.1260   0.1270   0.1317   0.1351   0.1379   0.1432   0.1467   0.1502
  0.1557   0.1579   0.1605   0.1674   0.1705   0.1793   0.1810   0.1842
  0.1861   0.1882   0.1931   0.1968   0.1995   0.2033   0.2040   0.2122
  0.2161   0.2209   0.2276   0.2303   0.2379   0.2432   0.2467   0.2480
  0.2502   0.2536   0.2572   0.2596   0.2627   0.2663   0.2708   0.2747
  0.2793   0.2816   0.2846   0.2885   0.2916   0.2937   0.2992   0.3041
  0.3103   0.3177   0.3221   0.3288   0.3337   0.3388   0.3536   0.3613
  0.4050   0.4234   0.4262   0.4324   0.4391   0.4414   0.4469   0.4527
  0.4555   0.4567   0.4632   0.4678   0.4794   0.4806   0.4828   0.4894
  0.4988   0.5071   0.5132   0.5157   0.5217   0.5342   0.5434   0.5497
  0.5635   0.5671   0.5708   0.5763   0.5779   0.5866   0.5952   0.6081
  0.6118   0.6138   0.6160   0.6307   0.6357   0.6417   0.6483   0.6544
  0.6593   0.6682   0.6709   0.6835   0.6880   0.6977   0.7097   0.7186
  0.7286   0.7428   0.7612   0.7852   0.7904   0.8069   0.8092   0.8208
  0.8272   0.8325   0.8381   0.8397   0.8413   0.8435   0.8481   0.8488
  0.8506   0.8545   0.8581   0.8600   0.8624   0.8724   0.8794   0.8880
  0.8942   0.8979   0.9031   0.9101   0.9151   0.9226   0.9244   0.9321
  0.9416   0.9443   0.9488   0.9554   0.9575   0.9594   0.9631   0.9718
  0.9856   0.9915   0.9946   0.9997   1.0190   1.0336   1.0385   1.0437
  1.0578   1.0723   1.0968   1.1156   1.1476   1.1489   1.1876   1.1953
  1.2004   1.2251   1.2374   1.2504   1.2585   1.2641   1.2712   1.2738
  1.2846   1.2903   1.2985   1.3127   1.3324   1.3596   1.3703   1.3863
  1.3921   1.4226   1.4433   1.4749   1.4902   1.5092   1.5452   1.5559
  1.5681   1.5888   1.6072   1.6240   1.6435   1.6533   1.6566   1.6774
  1.7120   1.7202   1.7462   1.7598   1.7891   1.7941   1.8094   1.8268
  1.8354   1.8407   1.8559   1.8737   1.8817   1.9050   1.9086   1.9267
  1.9347   1.9522   1.9879   2.0005   2.0351   2.0443   2.0727   2.0892
  2.1193   2.1696   2.1725   2.2114   2.2271   2.2411   2.2463   2.2521
  2.2566   2.2754   2.2837   2.2957   2.3113   2.3228   2.3294   2.3472
  2.3643   2.3900   2.4148   2.4182   2.4264   2.4405   2.4583   2.4740
  2.4902   2.5011   2.5202   2.5325   2.5406   2.5540   2.5876   2.6156
  2.6258   2.6646   2.6722   2.6942   2.6957   2.7019   2.7206   2.7279
  2.7459   2.7510   2.7694   2.7796   2.7950   2.8269   2.8374   2.8403
  2.8816   2.9029   2.9732   2.9801   3.0665   3.0789   3.0905   3.1154
  3.1366   3.1442   3.1655   3.1965   3.2133   3.2339   3.2768   3.3500
  3.3753   3.3974   3.5110   3.5179   3.6343   3.6711   3.7203   3.7618
  3.8988   3.9563   4.0340   4.0462   4.0993   4.3164   4.8055   4.8144
  9.7430   9.7809   9.7884   9.8089   9.8195   9.8415  23.3319  23.5161
 23.7969  23.8515  23.8823  23.8934  23.9409  23.9501  24.0067  24.0432
 24.1134  24.1546  25.7695  25.8020  25.8077  25.8637  25.9087  25.9745
 26.0840  26.1003  26.1582  26.1774  26.2216  26.3716  26.4702  26.5881
 26.6012  26.7372  26.8623  27.0000 215.7333 215.7753 215.7840 215.8078
215.8238 215.8453
 --------------------------------------------------------------

          Ground-State Mulliken Net Atomic Charges

     Atom                 Charge (a.u.)
  ----------------------------------------
      1 C                    -0.535270
      2 C                    -0.470332
      3 Cl                    0.598314
      4 C                     0.054503
      5 Cl                    0.623892
      6 C                    -0.061005
      7 Cl                    0.629106
      8 C                    -0.586580
      9 Cl                    0.637215
     10 C                    -0.937259
     11 H                     0.229387
     12 C                    -0.095208
     13 C                    -1.616556
     14 Cl                    0.533829
     15 C                     1.067833
     16 Cl                    0.508381
     17 C                    -0.266063
     18 H                     0.214078
     19 C                    -0.640322
     20 H                     0.177121
     21 C                    -0.257016
     22 H                     0.191951
  ----------------------------------------
  Sum of atomic charges =     0.000000

 -----------------------------------------------------------------
                    Cartesian Multipole Moments
 -----------------------------------------------------------------
    Charge (ESU x 10^10)
                 0.0000
    Dipole Moment (Debye)
         X       0.8901      Y       1.8353      Z      -2.4295
       Tot       3.1722
    Quadrupole Moments (Debye-Ang)
        XX    -145.7846     XY       5.3926     YY    -145.4879
        XZ      -4.1788     YZ      -4.0149     ZZ    -141.7086
    Octopole Moments (Debye-Ang^2)
       XXX     -63.0748    XXY      66.6568    XYY     -29.5590
       YYY     158.6055    XXZ     -72.8572    XYZ     -11.6038
       YYZ     -54.5896    XZZ     -13.7752    YZZ      59.0348
       ZZZ    -162.4118
    Hexadecapole Moments (Debye-Ang^3)
      XXXX   -6293.2032   XXXY     539.4063   XXYY   -1331.5962
      XYYY     491.1285   YYYY   -1508.1478   XXXZ     932.8294
      XXYZ    -135.2095   XYYZ     343.9303   YYYZ    -365.8921
      XXZZ   -1479.5701   XYZZ     195.6032   YYZZ    -748.7032
      XZZZ     989.5669   YZZZ    -337.9380   ZZZZ   -2983.2814
 -----------------------------------------------------------------
 Calculating analytic gradient of the SCF energy
 Gradient of SCF Energy
            1           2           3           4           5           6
    1  -0.0005252   0.0002075   0.0000107   0.0001276  -0.0000649   0.0000736
    2   0.0001031  -0.0002985   0.0000175  -0.0000179   0.0000339  -0.0001607
    3  -0.0002610   0.0000542  -0.0000538   0.0000206  -0.0000177  -0.0003249
            7           8           9          10          11          12
    1  -0.0000141  -0.0001377   0.0000074   0.0003189   0.0000002   0.0001964
    2   0.0000784   0.0000220  -0.0000430  -0.0000405   0.0000850   0.0002010
    3   0.0000940   0.0003187   0.0000259   0.0000677  -0.0000111  -0.0003273
           13          14          15          16          17          18
    1  -0.0001385  -0.0000399   0.0000687  -0.0000769  -0.0001090   0.0000091
    2   0.0000582   0.0000964  -0.0000142  -0.0000084   0.0000805   0.0000129
    3   0.0001748   0.0001222   0.0000115  -0.0000220   0.0000636   0.0000002
           19          20          21          22
    1   0.0001087   0.0000022  -0.0000183  -0.0000066
    2  -0.0001477   0.0000100  -0.0000496  -0.0000185
    3  -0.0000517  -0.0000019   0.0001628  -0.0000450
 Max gradient component =       5.252E-04
 RMS gradient           =       1.389E-04
 Gradient time:  CPU 256.24 s  wall 256.25 s
 Geometry Optimization Parameters
   NAtoms,    NIC,     NZ,  NCons,   NDum,   NFix, NCnnct, MaxDiis
       22     163      22       0       0       0       0       0

 Cartesian Hessian Update
 Hessian updated using BFGS update


** GEOMETRY OPTIMIZATION IN DELOCALIZED INTERNAL COORDINATES **
   Searching for a Minimum

   Optimization Cycle:  12

                       Coordinates (Angstroms)
     ATOM                X               Y               Z
      1  C         0.0265861185   -0.0017342331    0.0566482355
      2  C        -0.0278359257    0.3974816708    1.3976300566
      3  Cl        1.4428666271    0.8706403408    2.2061160725
      4  C        -1.2488733734    0.4222900960    2.0848100545
      5  Cl       -1.3074107280    0.9239863847    3.7469738685
      6  C        -2.4318280170    0.0418286523    1.4289233512
      7  Cl       -3.9496815924    0.0646466429    2.2720676167
      8  C        -2.3703724266   -0.3522963999    0.0891143417
      9  Cl       -3.8049141197   -0.8371893269   -0.7779470580
     10  C        -1.1543282009   -0.3689860304   -0.5826779825
     11  H        -1.1259249845   -0.6828860556   -1.6177802892
     12  C         1.3091327073   -0.0310807351   -0.7094567641
     13  C         2.1529697157   -1.1515192982   -0.6729857002
     14  Cl        1.7098193407   -2.5290187673    0.3043067664
     15  C         3.3371280194   -1.1597723827   -1.4192628783
     16  Cl        4.4075382971   -2.5411157089   -1.4052965002
     17  C         3.6817017027   -0.0585617176   -2.1990378208
     18  H         4.6016415770   -0.0838827858   -2.7686923730
     19  C         2.8466212057    1.0511421619   -2.2377919393
     20  H         3.1168025559    1.9063175983   -2.8455538524
     21  C         1.6678123735    1.0630583565   -1.4990943332
     22  H         1.0159787876    1.9280457546   -1.5239373321
   Point Group: c1    Number of degrees of freedom:    60


   Energy is  -3221.127208265

 Hessian updated using BFGS update

 60 Hessian modes will be used to form the next step
  Hessian Eigenvalues:
     0.001353    0.017399    0.017775    0.020715    0.020970    0.021066
     0.022994    0.023544    0.023609    0.023784    0.023851    0.024081
     0.024091    0.024107    0.024121    0.024127    0.024143    0.024211
     0.024643    0.065639    0.159965    0.159989    0.160008    0.160103
     0.212957    0.220999    0.231994    0.235187    0.236184    0.249301
     0.249907    0.249999    0.250044    0.250169    0.250853    0.251809
     0.289100    0.293004    0.300924    0.301004    0.301061    0.302303
     0.328946    0.333538    0.356665    0.356667    0.356680    0.356720
     0.412727    0.420278    0.431439    0.433230    0.461342    0.462442
     0.471240    0.472633    0.477744    0.479100    0.481100    0.511419

 Minimum search - taking simple RFO step
 Searching for Lamda that Minimizes Along All modes
 Value Taken    Lamda =  -0.00002101
 Step Taken.  Stepsize is  0.077891

                             Maximum     Tolerance    Cnvgd?
         Gradient           0.000512      0.000300      NO
         Displacement       0.048529      0.001200      NO
         Energy change     -0.000067      0.000001      NO


 New Cartesian Coordinates Obtained by Inverse Iteration

 Displacement from previous Coordinates is:  0.130229
 ----------------------------------------------------------------
             Standard Nuclear Orientation (Angstroms)
    I     Atom           X                Y                Z
 ----------------------------------------------------------------
    1      C       0.0298433740    -0.0061576979     0.0625604171
    2      C      -0.0297615248     0.4053190726     1.3995561477
    3      Cl      1.4374494466     0.8849957619     2.2105129660
    4      C      -1.2531695740     0.4337790175     2.0828854921
    5      Cl     -1.3165468398     0.9461675654     3.7416814636
    6      C      -2.4337046702     0.0470769543     1.4266136983
    7      Cl     -3.9542841752     0.0734480841     2.2644786474
    8      C      -2.3673764780    -0.3583551428     0.0901543608
    9      Cl     -3.7989188850    -0.8496425186    -0.7782405373
   10      C      -1.1491789828    -0.3807019005    -0.5769163082
   11      H      -1.1173045211    -0.7040855925    -1.6090290396
   12      C       1.3121566165    -0.0349926385    -0.7042251350
   13      C       2.1530358598    -1.1579979303    -0.6798841270
   14      Cl      1.7092492946    -2.5420674414     0.2872997555
   15      C       3.3349192613    -1.1634570830    -1.4300135564
   16      Cl      4.4031846051    -2.5466479349    -1.4284308663
   17      C       3.6796492714    -0.0576467962    -2.2030315104
   18      H       4.5973579585    -0.0812970380    -2.7763245059
   19      C       2.8474631783     1.0547156094    -2.2301287074
   20      H       3.1173406304     1.9135516089    -2.8328146849
   21      C       1.6717240183     1.0641823190    -1.4868194225
   22      H       1.0223017961     1.9312079390    -1.5028090071
 ----------------------------------------------------------------
 Nuclear Repulsion Energy =        2040.91395598 hartrees
 There are       89 alpha and       89 beta electrons
 Applying Cartesian multipole field
    Component          Value
    ---------          -----
     (2,0,0)        1.00000E-11
     (0,2,0)        2.00000E-11
     (0,0,2)       -3.00000E-11
 Nucleus-field energy     =     0.0000000028 hartrees
 Requested basis set is 6-311++G(d,p)
 There are 170 shells and 472 basis functions
 A cutoff of  1.0D-15 yielded  10865 shell pairs
 There are     91880 function pairs (     98755 Cartesian)
 Smallest overlap matrix eigenvalue = 1.88E-07
 Linear dependence detected in AO basis
 Number of orthogonalized atomic orbitals = 467
 Maximum deviation from orthogonality = 3.707E-10
 Guess from superposition of atomic densities
 Warning:  Energy on first SCF cycle will be non-variational
 SAD guess density has 178.000000 electrons

 -----------------------------------------------------------------------
  General SCF calculation program by
  Eric Jon Sundstrom, Paul Horn, Yuezhi Mao, Dmitri Zuev, Alec White,
  David Stuck, Shaama M.S., Shane Yost, Joonho Lee, David Small,
  Daniel Levine, Susi Lehtola, Hugh Burton, Evgeny Epifanovsky,
  Bang C. Huynh
 -----------------------------------------------------------------------
 Exchange:     0.2000 Hartree-Fock + 0.0800 Slater + 0.7200 B88
 Correlation:  0.1900 VWN1RPA + 0.8100 LYP
 Using SG-1 standard quadrature grid
 A restricted SCF calculation will be
 performed using DIIS
 SCF converges when DIIS error is below 1.0e-08
 ---------------------------------------
  Cycle       Energy         DIIS error
 ---------------------------------------
    1   -3225.3557766852      2.82e-02  
    2   -3220.9920709488      2.17e-03  
    3   -3220.8574893857      2.94e-03  
    4   -3221.1115538408      7.03e-04  
    5   -3221.1247114556      2.95e-04  
    6   -3221.1269144081      1.04e-04  
    7   -3221.1271785065      3.72e-05  
    8   -3221.1272152527      1.29e-05  
    9   -3221.1272196128      2.80e-06  
   10   -3221.1272198080      1.08e-06  
   11   -3221.1272198401      2.65e-07  
   12   -3221.1272198419      1.29e-07  
   13   -3221.1272198424      5.14e-08  
   14   -3221.1272198424      1.58e-08  
   15   -3221.1272198424      5.70e-09  Convergence criterion met
 ---------------------------------------
 SCF time:   CPU 760.78s  wall 760.00s 
 SCF   energy in the final basis set =    -3221.1272198424
 Total energy in the final basis set =    -3221.1272198424

 --------------------------------------------------------------

                    Orbital Energies (a.u.)
 --------------------------------------------------------------

 Alpha MOs
 -- Occupied --
********-101.5788-101.5778-101.5765-101.5723-101.5715 -10.2813 -10.2804
-10.2760 -10.2745 -10.2694 -10.2669 -10.2356 -10.2300 -10.2210 -10.2128
-10.2102 -10.2089  -9.4940  -9.4935  -9.4924  -9.4912  -9.4871  -9.4861
 -7.2590  -7.2584  -7.2573  -7.2561  -7.2519  -7.2510  -7.2489  -7.2483
 -7.2479  -7.2475  -7.2472  -7.2465  -7.2461  -7.2452  -7.2419  -7.2413
 -7.2410  -7.2403  -0.9620  -0.9380  -0.9152  -0.8977  -0.8771  -0.8679
 -0.8639  -0.8474  -0.7965  -0.7572  -0.7556  -0.7446  -0.6675  -0.6394
 -0.6300  -0.6149  -0.5516  -0.5461  -0.5296  -0.5175  -0.4971  -0.4815
 -0.4691  -0.4655  -0.4607  -0.4595  -0.4395  -0.4348  -0.4213  -0.4050
 -0.3996  -0.3985  -0.3784  -0.3641  -0.3579  -0.3562  -0.3535  -0.3502
 -0.3442  -0.3358  -0.3345  -0.3222  -0.3173  -0.2813  -0.2766  -0.2693
 -0.2673
 -- Virtual --
 -0.0620  -0.0588  -0.0512  -0.0486  -0.0440  -0.0235  -0.0133  -0.0019
  0.0025   0.0102   0.0163   0.0201   0.0225   0.0254   0.0334   0.0374
  0.0450   0.0512   0.0566   0.0591   0.0613   0.0626   0.0737   0.0788
  0.0793   0.0819   0.0873   0.0883   0.0897   0.0939   0.0959   0.0986
  0.0998   0.1054   0.1099   0.1140   0.1172   0.1174   0.1218   0.1239
  0.1258   0.1270   0.1317   0.1351   0.1380   0.1429   0.1468   0.1502
  0.1557   0.1581   0.1606   0.1672   0.1708   0.1792   0.1807   0.1840
  0.1862   0.1881   0.1932   0.1966   0.1995   0.2032   0.2038   0.2121
  0.2160   0.2206   0.2274   0.2301   0.2381   0.2430   0.2465   0.2480
  0.2504   0.2538   0.2575   0.2596   0.2625   0.2662   0.2710   0.2743
  0.2795   0.2815   0.2848   0.2884   0.2912   0.2937   0.2996   0.3041
  0.3101   0.3176   0.3222   0.3290   0.3336   0.3386   0.3538   0.3612
  0.4050   0.4232   0.4263   0.4320   0.4390   0.4412   0.4469   0.4526
  0.4554   0.4569   0.4632   0.4673   0.4792   0.4807   0.4825   0.4897
  0.4987   0.5070   0.5125   0.5153   0.5216   0.5340   0.5434   0.5494
  0.5641   0.5671   0.5708   0.5763   0.5781   0.5862   0.5947   0.6084
  0.6112   0.6135   0.6159   0.6303   0.6358   0.6411   0.6487   0.6543
  0.6593   0.6683   0.6706   0.6831   0.6882   0.6978   0.7104   0.7191
  0.7294   0.7426   0.7615   0.7855   0.7909   0.8074   0.8095   0.8208
  0.8272   0.8328   0.8380   0.8396   0.8410   0.8433   0.8482   0.8487
  0.8506   0.8544   0.8587   0.8597   0.8625   0.8728   0.8790   0.8874
  0.8936   0.8980   0.9034   0.9101   0.9151   0.9226   0.9243   0.9318
  0.9415   0.9441   0.9488   0.9551   0.9572   0.9591   0.9631   0.9715
  0.9861   0.9913   0.9941   0.9997   1.0189   1.0340   1.0387   1.0436
  1.0575   1.0724   1.0960   1.1157   1.1475   1.1498   1.1876   1.1958
  1.2009   1.2254   1.2376   1.2506   1.2585   1.2645   1.2709   1.2739
  1.2848   1.2904   1.2979   1.3128   1.3324   1.3594   1.3702   1.3865
  1.3922   1.4229   1.4425   1.4745   1.4894   1.5091   1.5452   1.5561
  1.5693   1.5883   1.6076   1.6244   1.6439   1.6531   1.6565   1.6774
  1.7118   1.7199   1.7461   1.7597   1.7887   1.7949   1.8088   1.8265
  1.8354   1.8404   1.8559   1.8733   1.8820   1.9053   1.9086   1.9266
  1.9349   1.9520   1.9883   2.0006   2.0356   2.0440   2.0731   2.0892
  2.1194   2.1700   2.1717   2.2118   2.2270   2.2410   2.2462   2.2517
  2.2561   2.2754   2.2838   2.2964   2.3107   2.3226   2.3292   2.3473
  2.3639   2.3904   2.4142   2.4181   2.4264   2.4402   2.4577   2.4740
  2.4903   2.5006   2.5203   2.5319   2.5409   2.5538   2.5869   2.6145
  2.6253   2.6645   2.6721   2.6938   2.6958   2.7021   2.7208   2.7275
  2.7466   2.7506   2.7694   2.7795   2.7951   2.8270   2.8373   2.8391
  2.8824   2.9027   2.9734   2.9795   3.0666   3.0791   3.0905   3.1153
  3.1358   3.1441   3.1653   3.1957   3.2130   3.2344   3.2785   3.3500
  3.3750   3.3973   3.5113   3.5182   3.6345   3.6710   3.7202   3.7620
  3.8989   3.9564   4.0340   4.0464   4.0991   4.3160   4.8056   4.8139
  9.7430   9.7809   9.7884   9.8088   9.8209   9.8407  23.3324  23.5158
 23.7969  23.8510  23.8823  23.8929  23.9404  23.9499  24.0070  24.0432
 24.1131  24.1545  25.7693  25.8007  25.8075  25.8631  25.9081  25.9727
 26.0838  26.1004  26.1570  26.1770  26.2225  26.3689  26.4695  26.5875
 26.6010  26.7370  26.8611  27.0001 215.7333 215.7753 215.7840 215.8078
215.8257 215.8440
 --------------------------------------------------------------

          Ground-State Mulliken Net Atomic Charges

     Atom                 Charge (a.u.)
  ----------------------------------------
      1 C                    -0.518899
      2 C                    -0.476834
      3 Cl                    0.600360
      4 C                     0.069755
      5 Cl                    0.623124
      6 C                    -0.065975
      7 Cl                    0.628877
      8 C                    -0.592883
      9 Cl                    0.637851
     10 C                    -0.955637
     11 H                     0.229736
     12 C                    -0.074264
     13 C                    -1.592903
     14 Cl                    0.530210
     15 C                     1.052888
     16 Cl                    0.509884
     17 C                    -0.276414
     18 H                     0.214300
     19 C                    -0.646905
     20 H                     0.177138
     21 C                    -0.265528
     22 H                     0.192119
  ----------------------------------------
  Sum of atomic charges =     0.000000

 -----------------------------------------------------------------
                    Cartesian Multipole Moments
 -----------------------------------------------------------------
    Charge (ESU x 10^10)
                -0.0000
    Dipole Moment (Debye)
         X       0.8926      Y       1.8342      Z      -2.4130
       Tot       3.1597
    Quadrupole Moments (Debye-Ang)
        XX    -145.7877     XY       5.4269     YY    -145.4738
        XZ      -4.1648     YZ      -4.0101     ZZ    -141.7705
    Octopole Moments (Debye-Ang^2)
       XXX     -62.7207    XXY      66.6294    XYY     -29.3604
       YYY     158.2439    XXZ     -72.2478    XYZ     -11.6696
       YYZ     -54.0512    XZZ     -13.6178    YZZ      58.8531
       ZZZ    -160.7587
    Hexadecapole Moments (Debye-Ang^3)
      XXXX   -6289.9704   XXXY     541.6469   XXYY   -1333.5392
      XYYY     493.4317   YYYY   -1523.9450   XXXZ     938.9146
      XXYZ    -138.8803   XYYZ     345.9022   YYYZ    -376.8822
      XXZZ   -1478.9188   XYZZ     196.2514   YYZZ    -751.1720
      XZZZ     995.7862   YZZZ    -348.3338   ZZZZ   -2982.7596
 -----------------------------------------------------------------
 Calculating analytic gradient of the SCF energy
 Gradient of SCF Energy
            1           2           3           4           5           6
    1  -0.0001694   0.0001134  -0.0001077   0.0000796   0.0000131   0.0000285
    2   0.0000563  -0.0000366   0.0000459   0.0000235   0.0000010  -0.0000578
    3  -0.0000803   0.0000602   0.0000852  -0.0000018   0.0000167  -0.0001494
            7           8           9          10          11          12
    1  -0.0000218  -0.0000586   0.0000123   0.0001065  -0.0000133  -0.0000032
    2   0.0000080   0.0000251  -0.0000043  -0.0000437   0.0000125   0.0000482
    3   0.0000234   0.0001354   0.0000227   0.0000630  -0.0000108  -0.0002237
           13          14          15          16          17          18
    1  -0.0000411   0.0000304   0.0000226  -0.0000178  -0.0000476   0.0000007
    2  -0.0000639   0.0001445  -0.0000340   0.0000125   0.0000200   0.0000049
    3   0.0000975  -0.0000486  -0.0000084  -0.0000065   0.0000264  -0.0000062
           19          20          21          22
    1   0.0000491  -0.0000096   0.0000322   0.0000016
    2  -0.0000643  -0.0000054  -0.0000850  -0.0000073
    3  -0.0000208  -0.0000097   0.0000606  -0.0000249
 Max gradient component =       2.237E-04
 RMS gradient           =       6.397E-05
 Gradient time:  CPU 255.88 s  wall 255.89 s
 Geometry Optimization Parameters
   NAtoms,    NIC,     NZ,  NCons,   NDum,   NFix, NCnnct, MaxDiis
       22     163      22       0       0       0       0       0

 Cartesian Hessian Update
 Hessian updated using BFGS update


** GEOMETRY OPTIMIZATION IN DELOCALIZED INTERNAL COORDINATES **
   Searching for a Minimum

   Optimization Cycle:  13

                       Coordinates (Angstroms)
     ATOM                X               Y               Z
      1  C         0.0298433740   -0.0061576979    0.0625604171
      2  C        -0.0297615248    0.4053190726    1.3995561477
      3  Cl        1.4374494466    0.8849957619    2.2105129660
      4  C        -1.2531695740    0.4337790175    2.0828854921
      5  Cl       -1.3165468398    0.9461675654    3.7416814636
      6  C        -2.4337046702    0.0470769543    1.4266136983
      7  Cl       -3.9542841752    0.0734480841    2.2644786474
      8  C        -2.3673764780   -0.3583551428    0.0901543608
      9  Cl       -3.7989188850   -0.8496425186   -0.7782405373
     10  C        -1.1491789828   -0.3807019005   -0.5769163082
     11  H        -1.1173045211   -0.7040855925   -1.6090290396
     12  C         1.3121566165   -0.0349926385   -0.7042251350
     13  C         2.1530358598   -1.1579979303   -0.6798841270
     14  Cl        1.7092492946   -2.5420674414    0.2872997555
     15  C         3.3349192613   -1.1634570830   -1.4300135564
     16  Cl        4.4031846051   -2.5466479349   -1.4284308663
     17  C         3.6796492714   -0.0576467962   -2.2030315104
     18  H         4.5973579585   -0.0812970380   -2.7763245059
     19  C         2.8474631783    1.0547156094   -2.2301287074
     20  H         3.1173406304    1.9135516089   -2.8328146849
     21  C         1.6717240183    1.0641823190   -1.4868194225
     22  H         1.0223017961    1.9312079390   -1.5028090071
   Point Group: c1    Number of degrees of freedom:    60


   Energy is  -3221.127219842

 Hessian updated using BFGS update

 60 Hessian modes will be used to form the next step
  Hessian Eigenvalues:
     0.001257    0.015235    0.017707    0.020211    0.020917    0.021028
     0.023159    0.023475    0.023609    0.023793    0.023857    0.024073
     0.024093    0.024106    0.024120    0.024136    0.024151    0.024487
     0.024711    0.070031    0.159961    0.159994    0.160025    0.160093
     0.206975    0.220914    0.233266    0.234990    0.235972    0.247240
     0.249523    0.249999    0.250027    0.250080    0.250294    0.252937
     0.289027    0.292094    0.300851    0.301012    0.301053    0.302344
     0.327906    0.336227    0.356663    0.356668    0.356684    0.356729
     0.412480    0.420147    0.431424    0.433222    0.460272    0.461827
     0.469981    0.471712    0.477713    0.479037    0.481124    0.511860

 Minimum search - taking simple RFO step
 Searching for Lamda that Minimizes Along All modes
 Value Taken    Lamda =  -0.00000287
 Step Taken.  Stepsize is  0.022855

                             Maximum     Tolerance    Cnvgd?
         Gradient           0.000236      0.000300     YES
         Displacement       0.011730      0.001200      NO
         Energy change     -0.000012      0.000001      NO


 New Cartesian Coordinates Obtained by Inverse Iteration

 Displacement from previous Coordinates is:  0.046454
 ----------------------------------------------------------------
             Standard Nuclear Orientation (Angstroms)
    I     Atom           X                Y                Z
 ----------------------------------------------------------------
    1      C       0.0309241770    -0.0095378592     0.0645401748
    2      C      -0.0299864110     0.4060372887     1.3999155678
    3      Cl      1.4374169838     0.8875493708     2.2097333798
    4      C      -1.2541582930     0.4372829618     2.0819714604
    5      Cl     -1.3189887204     0.9555417515     3.7388760177
    6      C      -2.4342013409     0.0493927954     1.4255646275
    7      Cl     -3.9557887885     0.0792627431     2.2613158796
    8      C      -2.3665254745    -0.3602444120     0.0902124865
    9      Cl     -3.7974775748    -0.8526428115    -0.7785839268
   10      C      -1.1476643715    -0.3852386442    -0.5753566893
   11      H      -1.1147161951    -0.7115868750    -1.6064899897
   12      C       1.3133151270    -0.0370205797    -0.7017219586
   13      C       2.1534730773    -1.1607222612    -0.6818369798
   14      Cl      1.7100033747    -2.5474749723     0.2823019085
   15      C       3.3345943367    -1.1643020515    -1.4332409505
   16      Cl      4.4029072037    -2.5475270931    -1.4361202850
   17      C       3.6786477291    -0.0566022588    -2.2039206097
   18      H       4.5955547915    -0.0791790734    -2.7785234586
   19      C       2.8468213817     1.0562680894    -2.2269493893
   20      H       3.1161235097     1.9165081030    -2.8278870670
   21      C       1.6721925250     1.0641962842    -1.4819732896
   22      H       1.0229626123     1.9314337212    -1.4947513682
 ----------------------------------------------------------------
 Nuclear Repulsion Energy =        2040.60946447 hartrees
 There are       89 alpha and       89 beta electrons
 Applying Cartesian multipole field
    Component          Value
    ---------          -----
     (2,0,0)        1.00000E-11
     (0,2,0)        2.00000E-11
     (0,0,2)       -3.00000E-11
 Nucleus-field energy     =     0.0000000029 hartrees
 Requested basis set is 6-311++G(d,p)
 There are 170 shells and 472 basis functions
 A cutoff of  1.0D-15 yielded  10871 shell pairs
 There are     91943 function pairs (     98826 Cartesian)
 Smallest overlap matrix eigenvalue = 1.86E-07
 Linear dependence detected in AO basis
 Number of orthogonalized atomic orbitals = 467
 Maximum deviation from orthogonality = 6.106E-10
 Guess from superposition of atomic densities
 Warning:  Energy on first SCF cycle will be non-variational
 SAD guess density has 178.000000 electrons

 -----------------------------------------------------------------------
  General SCF calculation program by
  Eric Jon Sundstrom, Paul Horn, Yuezhi Mao, Dmitri Zuev, Alec White,
  David Stuck, Shaama M.S., Shane Yost, Joonho Lee, David Small,
  Daniel Levine, Susi Lehtola, Hugh Burton, Evgeny Epifanovsky,
  Bang C. Huynh
 -----------------------------------------------------------------------
 Exchange:     0.2000 Hartree-Fock + 0.0800 Slater + 0.7200 B88
 Correlation:  0.1900 VWN1RPA + 0.8100 LYP
 Using SG-1 standard quadrature grid
 A restricted SCF calculation will be
 performed using DIIS
 SCF converges when DIIS error is below 1.0e-08
 ---------------------------------------
  Cycle       Energy         DIIS error
 ---------------------------------------
    1   -3225.3549221673      2.82e-02  
    2   -3220.9920529427      2.17e-03  
    3   -3220.8572467201      2.94e-03  
    4   -3221.1115454122      7.03e-04  
    5   -3221.1247098146      2.95e-04  
    6   -3221.1269151074      1.04e-04  
    7   -3221.1271794739      3.73e-05  
    8   -3221.1272163913      1.29e-05  
    9   -3221.1272207417      2.80e-06  
   10   -3221.1272209360      1.08e-06  
   11   -3221.1272209686      2.64e-07  
   12   -3221.1272209704      1.29e-07  
   13   -3221.1272209708      5.13e-08  
   14   -3221.1272209707      1.58e-08  
   15   -3221.1272209707      5.70e-09  Convergence criterion met
 ---------------------------------------
 SCF time:   CPU 758.92s  wall 759.00s 
 SCF   energy in the final basis set =    -3221.1272209707
 Total energy in the final basis set =    -3221.1272209707

 --------------------------------------------------------------

                    Orbital Energies (a.u.)
 --------------------------------------------------------------

 Alpha MOs
 -- Occupied --
********-101.5788-101.5778-101.5765-101.5724-101.5715 -10.2813 -10.2805
-10.2760 -10.2745 -10.2695 -10.2669 -10.2355 -10.2300 -10.2210 -10.2128
-10.2102 -10.2089  -9.4940  -9.4935  -9.4924  -9.4912  -9.4871  -9.4861
 -7.2590  -7.2584  -7.2573  -7.2561  -7.2520  -7.2510  -7.2489  -7.2483
 -7.2479  -7.2475  -7.2472  -7.2465  -7.2461  -7.2453  -7.2419  -7.2413
 -7.2410  -7.2403  -0.9620  -0.9379  -0.9152  -0.8977  -0.8771  -0.8679
 -0.8639  -0.8474  -0.7965  -0.7572  -0.7556  -0.7446  -0.6675  -0.6394
 -0.6300  -0.6149  -0.5516  -0.5461  -0.5296  -0.5175  -0.4971  -0.4815
 -0.4691  -0.4655  -0.4607  -0.4595  -0.4395  -0.4348  -0.4213  -0.4050
 -0.3997  -0.3985  -0.3784  -0.3641  -0.3580  -0.3562  -0.3535  -0.3502
 -0.3442  -0.3358  -0.3346  -0.3222  -0.3173  -0.2812  -0.2767  -0.2693
 -0.2673
 -- Virtual --
 -0.0620  -0.0587  -0.0513  -0.0486  -0.0440  -0.0235  -0.0133  -0.0019
  0.0025   0.0102   0.0163   0.0201   0.0224   0.0253   0.0334   0.0374
  0.0450   0.0512   0.0566   0.0591   0.0613   0.0626   0.0736   0.0788
  0.0793   0.0819   0.0873   0.0883   0.0897   0.0939   0.0959   0.0986
  0.0998   0.1054   0.1099   0.1140   0.1172   0.1174   0.1218   0.1240
  0.1258   0.1270   0.1316   0.1351   0.1380   0.1429   0.1468   0.1502
  0.1557   0.1581   0.1606   0.1672   0.1708   0.1792   0.1807   0.1839
  0.1862   0.1881   0.1933   0.1966   0.1994   0.2032   0.2038   0.2121
  0.2160   0.2205   0.2273   0.2300   0.2382   0.2430   0.2465   0.2479
  0.2504   0.2539   0.2575   0.2595   0.2624   0.2662   0.2710   0.2743
  0.2796   0.2815   0.2848   0.2884   0.2910   0.2937   0.2997   0.3041
  0.3100   0.3175   0.3222   0.3290   0.3336   0.3385   0.3539   0.3612
  0.4049   0.4231   0.4263   0.4318   0.4389   0.4412   0.4470   0.4525
  0.4554   0.4570   0.4632   0.4672   0.4791   0.4807   0.4824   0.4898
  0.4987   0.5070   0.5123   0.5152   0.5215   0.5339   0.5434   0.5492
  0.5643   0.5672   0.5709   0.5763   0.5781   0.5860   0.5946   0.6085
  0.6111   0.6134   0.6158   0.6302   0.6359   0.6409   0.6487   0.6542
  0.6593   0.6682   0.6707   0.6829   0.6881   0.6979   0.7105   0.7191
  0.7298   0.7427   0.7615   0.7855   0.7912   0.8075   0.8095   0.8207
  0.8272   0.8328   0.8380   0.8396   0.8410   0.8433   0.8482   0.8487
  0.8506   0.8543   0.8589   0.8596   0.8625   0.8728   0.8789   0.8872
  0.8934   0.8979   0.9034   0.9101   0.9151   0.9226   0.9244   0.9317
  0.9414   0.9442   0.9488   0.9550   0.9572   0.9591   0.9631   0.9714
  0.9863   0.9912   0.9941   0.9997   1.0189   1.0342   1.0387   1.0435
  1.0574   1.0724   1.0958   1.1158   1.1475   1.1501   1.1875   1.1960
  1.2010   1.2254   1.2376   1.2506   1.2585   1.2646   1.2708   1.2738
  1.2849   1.2902   1.2978   1.3129   1.3325   1.3592   1.3702   1.3866
  1.3921   1.4230   1.4424   1.4744   1.4892   1.5091   1.5452   1.5562
  1.5697   1.5881   1.6076   1.6244   1.6441   1.6530   1.6564   1.6773
  1.7118   1.7197   1.7460   1.7597   1.7885   1.7950   1.8086   1.8266
  1.8353   1.8403   1.8560   1.8731   1.8821   1.9054   1.9086   1.9266
  1.9350   1.9520   1.9884   2.0006   2.0357   2.0438   2.0734   2.0893
  2.1196   2.1701   2.1713   2.2119   2.2270   2.2410   2.2462   2.2516
  2.2559   2.2755   2.2839   2.2966   2.3106   2.3225   2.3291   2.3472
  2.3637   2.3905   2.4141   2.4181   2.4264   2.4402   2.4575   2.4739
  2.4904   2.5004   2.5202   2.5316   2.5409   2.5538   2.5867   2.6140
  2.6253   2.6643   2.6721   2.6936   2.6959   2.7022   2.7209   2.7274
  2.7468   2.7505   2.7694   2.7795   2.7951   2.8270   2.8372   2.8389
  2.8828   2.9027   2.9736   2.9794   3.0666   3.0791   3.0904   3.1154
  3.1355   3.1440   3.1653   3.1954   3.2127   3.2347   3.2790   3.3500
  3.3749   3.3973   3.5114   3.5183   3.6345   3.6710   3.7201   3.7621
  3.8990   3.9564   4.0340   4.0464   4.0990   4.3158   4.8056   4.8136
  9.7431   9.7809   9.7884   9.8088   9.8213   9.8404  23.3326  23.5158
 23.7970  23.8508  23.8822  23.8928  23.9402  23.9499  24.0071  24.0431
 24.1130  24.1543  25.7692  25.8004  25.8075  25.8630  25.9080  25.9721
 26.0838  26.1004  26.1564  26.1768  26.2227  26.3682  26.4694  26.5872
 26.6008  26.7370  26.8605  27.0001 215.7334 215.7753 215.7840 215.8077
215.8262 215.8437
 --------------------------------------------------------------

          Ground-State Mulliken Net Atomic Charges

     Atom                 Charge (a.u.)
  ----------------------------------------
      1 C                    -0.512701
      2 C                    -0.488457
      3 Cl                    0.601173
      4 C                     0.077452
      5 Cl                    0.622508
      6 C                    -0.069977
      7 Cl                    0.628782
      8 C                    -0.594264
      9 Cl                    0.637866
     10 C                    -0.956819
     11 H                     0.229811
     12 C                    -0.066028
     13 C                    -1.583468
     14 Cl                    0.528312
     15 C                     1.048577
     16 Cl                    0.510513
     17 C                    -0.278722
     18 H                     0.214341
     19 C                    -0.649675
     20 H                     0.177168
     21 C                    -0.268587
     22 H                     0.192197
  ----------------------------------------
  Sum of atomic charges =     0.000000

 -----------------------------------------------------------------
                    Cartesian Multipole Moments
 -----------------------------------------------------------------
    Charge (ESU x 10^10)
                 0.0000
    Dipole Moment (Debye)
         X       0.8911      Y       1.8347      Z      -2.4075
       Tot       3.1554
    Quadrupole Moments (Debye-Ang)
        XX    -145.7945     XY       5.4417     YY    -145.4700
        XZ      -4.1600     YZ      -4.0089     ZZ    -141.7940
    Octopole Moments (Debye-Ang^2)
       XXX     -62.7811    XXY      66.6196    XYY     -29.3480
       YYY     158.0647    XXZ     -71.9875    XYZ     -11.7039
       YYZ     -53.8315    XZZ     -13.6430    YZZ      58.7782
       ZZZ    -160.1257
    Hexadecapole Moments (Debye-Ang^3)
      XXXX   -6290.3429   XXXY     543.2045   XXYY   -1334.4313
      XYYY     495.0649   YYYY   -1529.1647   XXXZ     940.4955
      XXYZ    -140.0860   XYYZ     346.3462   YYYZ    -380.5606
      XXZZ   -1478.7061   XYZZ     196.6921   YYZZ    -751.6174
      XZZZ     997.2871   YZZZ    -351.7781   ZZZZ   -2980.8965
 -----------------------------------------------------------------
 Calculating analytic gradient of the SCF energy
 Gradient of SCF Energy
            1           2           3           4           5           6
    1   0.0000165   0.0000739  -0.0000056   0.0000288   0.0000028  -0.0000261
    2  -0.0000542  -0.0000348   0.0000515   0.0000025   0.0000165  -0.0000082
    3   0.0000329  -0.0000477  -0.0000248   0.0000048   0.0000159  -0.0000089
            7           8           9          10          11          12
    1  -0.0000146  -0.0000353   0.0000019   0.0000232  -0.0000062  -0.0000373
    2   0.0000010  -0.0000063   0.0000016   0.0000181  -0.0000100   0.0001793
    3  -0.0000055   0.0000165   0.0000061   0.0000116   0.0000035   0.0000320
           13          14          15          16          17          18
    1  -0.0000096  -0.0000122   0.0000127   0.0000040   0.0000138  -0.0000050
    2  -0.0001231   0.0000005  -0.0000155   0.0000091  -0.0000071  -0.0000028
    3  -0.0000034   0.0000389  -0.0000076   0.0000027  -0.0000113  -0.0000078
           19          20          21          22
    1  -0.0000077  -0.0000133  -0.0000026  -0.0000021
    2   0.0000082  -0.0000057  -0.0000238   0.0000031
    3  -0.0000206  -0.0000106  -0.0000017  -0.0000150
 Max gradient component =       1.793E-04
 RMS gradient           =       3.393E-05
 Gradient time:  CPU 257.01 s  wall 257.02 s
 Geometry Optimization Parameters
   NAtoms,    NIC,     NZ,  NCons,   NDum,   NFix, NCnnct, MaxDiis
       22     163      22       0       0       0       0       0

 Cartesian Hessian Update
 Hessian updated using BFGS update


** GEOMETRY OPTIMIZATION IN DELOCALIZED INTERNAL COORDINATES **
   Searching for a Minimum

   Optimization Cycle:  14

                       Coordinates (Angstroms)
     ATOM                X               Y               Z
      1  C         0.0309241770   -0.0095378592    0.0645401748
      2  C        -0.0299864110    0.4060372887    1.3999155678
      3  Cl        1.4374169838    0.8875493708    2.2097333798
      4  C        -1.2541582930    0.4372829618    2.0819714604
      5  Cl       -1.3189887204    0.9555417515    3.7388760177
      6  C        -2.4342013409    0.0493927954    1.4255646275
      7  Cl       -3.9557887885    0.0792627431    2.2613158796
      8  C        -2.3665254745   -0.3602444120    0.0902124865
      9  Cl       -3.7974775748   -0.8526428115   -0.7785839268
     10  C        -1.1476643715   -0.3852386442   -0.5753566893
     11  H        -1.1147161951   -0.7115868750   -1.6064899897
     12  C         1.3133151270   -0.0370205797   -0.7017219586
     13  C         2.1534730773   -1.1607222612   -0.6818369798
     14  Cl        1.7100033747   -2.5474749723    0.2823019085
     15  C         3.3345943367   -1.1643020515   -1.4332409505
     16  Cl        4.4029072037   -2.5475270931   -1.4361202850
     17  C         3.6786477291   -0.0566022588   -2.2039206097
     18  H         4.5955547915   -0.0791790734   -2.7785234586
     19  C         2.8468213817    1.0562680894   -2.2269493893
     20  H         3.1161235097    1.9165081030   -2.8278870670
     21  C         1.6721925250    1.0641962842   -1.4819732896
     22  H         1.0229626123    1.9314337212   -1.4947513682
   Point Group: c1    Number of degrees of freedom:    60


   Energy is  -3221.127220971

 Hessian updated using BFGS update

 60 Hessian modes will be used to form the next step
  Hessian Eigenvalues:
     0.001337    0.013774    0.017811    0.020107    0.020971    0.021091
     0.023379    0.023608    0.023730    0.023827    0.023994    0.024091
     0.024105    0.024114    0.024122    0.024140    0.024363    0.024489
     0.025777    0.072049    0.159589    0.159994    0.160020    0.160092
     0.198444    0.221034    0.230754    0.235246    0.236662    0.241996
     0.249520    0.249955    0.250007    0.250058    0.252103    0.255222
     0.288544    0.293741    0.300830    0.301008    0.301060    0.302772
     0.330155    0.335699    0.356663    0.356668    0.356688    0.356740
     0.416460    0.420871    0.431173    0.433714    0.460354    0.464729
     0.470920    0.472297    0.477809    0.479576    0.484121    0.510651

 Minimum search - taking simple RFO step
 Searching for Lamda that Minimizes Along All modes
 Value Taken    Lamda =   0.00000000
 Step Taken.  Stepsize is  0.004168

                             Maximum     Tolerance    Cnvgd?
         Gradient           0.000068      0.000300     YES
         Displacement       0.001760      0.001200      NO
         Energy change     -0.000001      0.000001      NO


 New Cartesian Coordinates Obtained by Inverse Iteration

 Displacement from previous Coordinates is:  0.009906
 ----------------------------------------------------------------
             Standard Nuclear Orientation (Angstroms)
    I     Atom           X                Y                Z
 ----------------------------------------------------------------
    1      C       0.0309753064    -0.0101587745     0.0647045896
    2      C      -0.0299993680     0.4053714608     1.4001689409
    3      Cl      1.4376111342     0.8849485256     2.2108183412
    4      C      -1.2542932446     0.4376322819     2.0819006589
    5      Cl     -1.3191311912     0.9561276105     3.7387003124
    6      C      -2.4343694046     0.0503930827     1.4253493164
    7      Cl     -3.9559525800     0.0812104775     2.2610176830
    8      C      -2.3666473237    -0.3596858672     0.0901028617
    9      Cl     -3.7976939955    -0.8518605207    -0.7786839793
   10      C      -1.1477436804    -0.3853633204    -0.5753142804
   11      H      -1.1147797179    -0.7119070257    -1.6063786730
   12      C       1.3133044285    -0.0378980679    -0.7017752553
   13      C       2.1541980222    -1.1608985027    -0.6817419759
   14      Cl      1.7113077604    -2.5480219632     0.2819947443
   15      C       3.3352705300    -1.1639263520    -1.4331572050
   16      Cl      4.4042177647    -2.5466839736    -1.4359416650
   17      C       3.6786913061    -0.0561741643    -2.2039932907
   18      H       4.5955879858    -0.0783442593    -2.7786270271
   19      C       2.8462464099     1.0562132459    -2.2270774554
   20      H       3.1150962722     1.9165526384    -2.8280776871
   21      C       1.6716150714     1.0634932586    -1.4821088663
   22      H       1.0219181741     1.9303744267    -1.4948045475
 ----------------------------------------------------------------
 Nuclear Repulsion Energy =        2040.57302426 hartrees
 There are       89 alpha and       89 beta electrons
 Applying Cartesian multipole field
    Component          Value
    ---------          -----
     (2,0,0)        1.00000E-11
     (0,2,0)        2.00000E-11
     (0,0,2)       -3.00000E-11
 Nucleus-field energy     =     0.0000000029 hartrees
 Requested basis set is 6-311++G(d,p)
 There are 170 shells and 472 basis functions
 A cutoff of  1.0D-15 yielded  10869 shell pairs
 There are     91925 function pairs (     98808 Cartesian)
 Smallest overlap matrix eigenvalue = 1.86E-07
 Linear dependence detected in AO basis
 Number of orthogonalized atomic orbitals = 467
 Maximum deviation from orthogonality = 3.863E-10
 Guess from superposition of atomic densities
 Warning:  Energy on first SCF cycle will be non-variational
 SAD guess density has 178.000000 electrons

 -----------------------------------------------------------------------
  General SCF calculation program by
  Eric Jon Sundstrom, Paul Horn, Yuezhi Mao, Dmitri Zuev, Alec White,
  David Stuck, Shaama M.S., Shane Yost, Joonho Lee, David Small,
  Daniel Levine, Susi Lehtola, Hugh Burton, Evgeny Epifanovsky,
  Bang C. Huynh
 -----------------------------------------------------------------------
 Exchange:     0.2000 Hartree-Fock + 0.0800 Slater + 0.7200 B88
 Correlation:  0.1900 VWN1RPA + 0.8100 LYP
 Using SG-1 standard quadrature grid
 A restricted SCF calculation will be
 performed using DIIS
 SCF converges when DIIS error is below 1.0e-08
 ---------------------------------------
  Cycle       Energy         DIIS error
 ---------------------------------------
    1   -3225.3551458273      2.82e-02  
    2   -3220.9920644913      2.17e-03  
    3   -3220.8573145792      2.94e-03  
    4   -3221.1115465240      7.03e-04  
    5   -3221.1247104855      2.95e-04  
    6   -3221.1269154195      1.04e-04  
    7   -3221.1271797632      3.73e-05  
    8   -3221.1272166578      1.29e-05  
    9   -3221.1272210087      2.80e-06  
   10   -3221.1272212031      1.08e-06  
   11   -3221.1272212353      2.64e-07  
   12   -3221.1272212370      1.29e-07  
   13   -3221.1272212371      5.13e-08  
   14   -3221.1272212377      1.58e-08  
   15   -3221.1272212377      5.70e-09  Convergence criterion met
 ---------------------------------------
 SCF time:   CPU 759.88s  wall 760.00s 
 SCF   energy in the final basis set =    -3221.1272212377
 Total energy in the final basis set =    -3221.1272212377

 --------------------------------------------------------------

                    Orbital Energies (a.u.)
 --------------------------------------------------------------

 Alpha MOs
 -- Occupied --
********-101.5788-101.5778-101.5765-101.5724-101.5715 -10.2813 -10.2805
-10.2761 -10.2745 -10.2694 -10.2669 -10.2356 -10.2300 -10.2210 -10.2128
-10.2102 -10.2089  -9.4940  -9.4935  -9.4924  -9.4912  -9.4871  -9.4861
 -7.2590  -7.2584  -7.2573  -7.2561  -7.2520  -7.2510  -7.2489  -7.2483
 -7.2479  -7.2475  -7.2472  -7.2465  -7.2461  -7.2453  -7.2419  -7.2413
 -7.2410  -7.2403  -0.9620  -0.9379  -0.9152  -0.8977  -0.8771  -0.8679
 -0.8639  -0.8474  -0.7965  -0.7572  -0.7556  -0.7446  -0.6675  -0.6394
 -0.6300  -0.6149  -0.5516  -0.5461  -0.5296  -0.5175  -0.4971  -0.4815
 -0.4691  -0.4655  -0.4607  -0.4595  -0.4395  -0.4348  -0.4213  -0.4050
 -0.3997  -0.3985  -0.3784  -0.3641  -0.3580  -0.3562  -0.3535  -0.3502
 -0.3442  -0.3358  -0.3346  -0.3222  -0.3173  -0.2812  -0.2767  -0.2693
 -0.2673
 -- Virtual --
 -0.0620  -0.0588  -0.0513  -0.0486  -0.0440  -0.0235  -0.0133  -0.0019
  0.0025   0.0102   0.0163   0.0201   0.0224   0.0253   0.0334   0.0374
  0.0450   0.0512   0.0566   0.0591   0.0613   0.0626   0.0736   0.0788
  0.0793   0.0819   0.0873   0.0883   0.0897   0.0939   0.0959   0.0985
  0.0998   0.1054   0.1099   0.1140   0.1172   0.1174   0.1218   0.1240
  0.1258   0.1270   0.1316   0.1351   0.1380   0.1429   0.1468   0.1502
  0.1558   0.1581   0.1606   0.1671   0.1708   0.1792   0.1807   0.1839
  0.1862   0.1881   0.1933   0.1966   0.1995   0.2032   0.2038   0.2121
  0.2159   0.2205   0.2273   0.2300   0.2382   0.2430   0.2465   0.2479
  0.2504   0.2539   0.2576   0.2595   0.2624   0.2662   0.2710   0.2743
  0.2796   0.2815   0.2848   0.2884   0.2910   0.2936   0.2997   0.3041
  0.3100   0.3175   0.3222   0.3290   0.3336   0.3386   0.3539   0.3612
  0.4049   0.4231   0.4263   0.4318   0.4389   0.4413   0.4469   0.4525
  0.4554   0.4570   0.4632   0.4672   0.4791   0.4807   0.4824   0.4898
  0.4987   0.5070   0.5123   0.5152   0.5215   0.5339   0.5435   0.5492
  0.5643   0.5672   0.5709   0.5763   0.5781   0.5860   0.5947   0.6086
  0.6110   0.6135   0.6158   0.6302   0.6358   0.6409   0.6487   0.6542
  0.6593   0.6682   0.6706   0.6829   0.6881   0.6979   0.7105   0.7191
  0.7297   0.7427   0.7615   0.7855   0.7912   0.8075   0.8095   0.8207
  0.8272   0.8327   0.8380   0.8396   0.8410   0.8433   0.8482   0.8487
  0.8506   0.8543   0.8589   0.8596   0.8625   0.8728   0.8790   0.8872
  0.8934   0.8980   0.9034   0.9101   0.9151   0.9226   0.9244   0.9317
  0.9414   0.9442   0.9487   0.9549   0.9572   0.9591   0.9631   0.9714
  0.9862   0.9912   0.9942   0.9997   1.0189   1.0342   1.0387   1.0435
  1.0574   1.0723   1.0958   1.1158   1.1475   1.1500   1.1875   1.1959
  1.2011   1.2254   1.2376   1.2506   1.2585   1.2646   1.2708   1.2738
  1.2849   1.2902   1.2978   1.3129   1.3325   1.3592   1.3701   1.3866
  1.3921   1.4230   1.4424   1.4744   1.4892   1.5091   1.5452   1.5562
  1.5697   1.5880   1.6076   1.6244   1.6441   1.6530   1.6564   1.6773
  1.7118   1.7197   1.7460   1.7597   1.7886   1.7949   1.8086   1.8265
  1.8353   1.8403   1.8560   1.8731   1.8822   1.9054   1.9086   1.9266
  1.9350   1.9519   1.9883   2.0005   2.0357   2.0439   2.0734   2.0893
  2.1196   2.1701   2.1713   2.2119   2.2270   2.2410   2.2462   2.2516
  2.2560   2.2755   2.2838   2.2965   2.3106   2.3225   2.3291   2.3472
  2.3637   2.3905   2.4142   2.4181   2.4264   2.4402   2.4575   2.4738
  2.4904   2.5005   2.5202   2.5316   2.5409   2.5538   2.5867   2.6140
  2.6253   2.6643   2.6721   2.6936   2.6958   2.7022   2.7209   2.7274
  2.7468   2.7505   2.7694   2.7795   2.7951   2.8270   2.8372   2.8389
  2.8827   2.9027   2.9736   2.9794   3.0666   3.0791   3.0904   3.1154
  3.1355   3.1440   3.1653   3.1954   3.2128   3.2346   3.2789   3.3500
  3.3749   3.3973   3.5113   3.5184   3.6345   3.6710   3.7201   3.7620
  3.8989   3.9564   4.0341   4.0464   4.0990   4.3159   4.8056   4.8137
  9.7431   9.7809   9.7884   9.8088   9.8212   9.8404  23.3326  23.5157
 23.7970  23.8507  23.8824  23.8928  23.9402  23.9500  24.0072  24.0431
 24.1130  24.1543  25.7692  25.8004  25.8075  25.8630  25.9080  25.9722
 26.0838  26.1004  26.1564  26.1769  26.2226  26.3682  26.4693  26.5872
 26.6008  26.7370  26.8604  27.0000 215.7333 215.7753 215.7840 215.8078
215.8261 215.8437
 --------------------------------------------------------------

          Ground-State Mulliken Net Atomic Charges

     Atom                 Charge (a.u.)
  ----------------------------------------
      1 C                    -0.512925
      2 C                    -0.490553
      3 Cl                    0.601229
      4 C                     0.077060
      5 Cl                    0.622482
      6 C                    -0.070976
      7 Cl                    0.628771
      8 C                    -0.593400
      9 Cl                    0.637794
     10 C                    -0.954989
     11 H                     0.229762
     12 C                    -0.067672
     13 C                    -1.581184
     14 Cl                    0.528639
     15 C                     1.048671
     16 Cl                    0.510550
     17 C                    -0.278308
     18 H                     0.214316
     19 C                    -0.649442
     20 H                     0.177168
     21 C                    -0.269181
     22 H                     0.192186
  ----------------------------------------
  Sum of atomic charges =     0.000000

 -----------------------------------------------------------------
                    Cartesian Multipole Moments
 -----------------------------------------------------------------
    Charge (ESU x 10^10)
                 0.0000
    Dipole Moment (Debye)
         X       0.8900      Y       1.8345      Z      -2.4073
       Tot       3.1548
    Quadrupole Moments (Debye-Ang)
        XX    -145.8005     XY       5.4419     YY    -145.4707
        XZ      -4.1599     YZ      -4.0082     ZZ    -141.7919
    Octopole Moments (Debye-Ang^2)
       XXX     -62.8783    XXY      66.6125    XYY     -29.3837
       YYY     158.0252    XXZ     -71.9768    XYZ     -11.7109
       YYZ     -53.8354    XZZ     -13.6712    YZZ      58.7736
       ZZZ    -160.1335
    Hexadecapole Moments (Debye-Ang^3)
      XXXX   -6292.0916   XXXY     544.0096   XXYY   -1334.6426
      XYYY     495.8789   YYYY   -1528.6238   XXXZ     940.4601
      XXYZ    -140.1010   XYYZ     346.3141   YYYZ    -380.5791
      XXZZ   -1478.9899   XYZZ     196.9579   YYZZ    -751.5483
      XZZZ     997.1992   YZZZ    -351.7939   ZZZZ   -2981.0005
 -----------------------------------------------------------------
 Calculating analytic gradient of the SCF energy
 Gradient of SCF Energy
            1           2           3           4           5           6
    1   0.0000259   0.0000079  -0.0000068  -0.0000053   0.0000006   0.0000047
    2  -0.0000054  -0.0000027   0.0000315   0.0000036   0.0000107   0.0000186
    3   0.0000159  -0.0000020   0.0000107  -0.0000080   0.0000002   0.0000248
            7           8           9          10          11          12
    1   0.0000117  -0.0000012   0.0000028  -0.0000054  -0.0000014  -0.0000273
    2   0.0000052  -0.0000102  -0.0000034   0.0000047  -0.0000121   0.0000224
    3   0.0000122  -0.0000033   0.0000053  -0.0000070   0.0000077  -0.0000091
           13          14          15          16          17          18
    1   0.0000256   0.0000030  -0.0000109   0.0000013  -0.0000034  -0.0000053
    2  -0.0000407   0.0000268  -0.0000021   0.0000000  -0.0000016  -0.0000073
    3  -0.0000048  -0.0000016   0.0000092   0.0000058  -0.0000144  -0.0000070
           19          20          21          22
    1   0.0000028  -0.0000074  -0.0000083  -0.0000038
    2  -0.0000049  -0.0000083  -0.0000223  -0.0000025
    3  -0.0000102  -0.0000122  -0.0000056  -0.0000066
 Max gradient component =       4.072E-05
 RMS gradient           =       1.245E-05
 Gradient time:  CPU 259.84 s  wall 259.85 s
 Geometry Optimization Parameters
   NAtoms,    NIC,     NZ,  NCons,   NDum,   NFix, NCnnct, MaxDiis
       22     163      22       0       0       0       0       0

 Cartesian Hessian Update
 Hessian updated using BFGS update


** GEOMETRY OPTIMIZATION IN DELOCALIZED INTERNAL COORDINATES **
   Searching for a Minimum

   Optimization Cycle:  15

                       Coordinates (Angstroms)
     ATOM                X               Y               Z
      1  C         0.0309753064   -0.0101587745    0.0647045896
      2  C        -0.0299993680    0.4053714608    1.4001689409
      3  Cl        1.4376111342    0.8849485256    2.2108183412
      4  C        -1.2542932446    0.4376322819    2.0819006589
      5  Cl       -1.3191311912    0.9561276105    3.7387003124
      6  C        -2.4343694046    0.0503930827    1.4253493164
      7  Cl       -3.9559525800    0.0812104775    2.2610176830
      8  C        -2.3666473237   -0.3596858672    0.0901028617
      9  Cl       -3.7976939955   -0.8518605207   -0.7786839793
     10  C        -1.1477436804   -0.3853633204   -0.5753142804
     11  H        -1.1147797179   -0.7119070257   -1.6063786730
     12  C         1.3133044285   -0.0378980679   -0.7017752553
     13  C         2.1541980222   -1.1608985027   -0.6817419759
     14  Cl        1.7113077604   -2.5480219632    0.2819947443
     15  C         3.3352705300   -1.1639263520   -1.4331572050
     16  Cl        4.4042177647   -2.5466839736   -1.4359416650
     17  C         3.6786913061   -0.0561741643   -2.2039932907
     18  H         4.5955879858   -0.0783442593   -2.7786270271
     19  C         2.8462464099    1.0562132459   -2.2270774554
     20  H         3.1150962722    1.9165526384   -2.8280776871
     21  C         1.6716150714    1.0634932586   -1.4821088663
     22  H         1.0219181741    1.9303744267   -1.4948045475
   Point Group: c1    Number of degrees of freedom:    60


   Energy is  -3221.127221238

 Hessian updated using BFGS update

 60 Hessian modes will be used to form the next step
  Hessian Eigenvalues:
     0.001309    0.013785    0.016756    0.019356    0.020648    0.021116
     0.022326    0.023534    0.023647    0.023752    0.023829    0.024085
     0.024095    0.024106    0.024121    0.024141    0.024247    0.024420
     0.025343    0.080699    0.159140    0.159984    0.160015    0.160094
     0.192848    0.221025    0.225404    0.235372    0.238624    0.241232
     0.249331    0.249932    0.250008    0.250153    0.251817    0.263148
     0.288706    0.295771    0.300924    0.301002    0.301174    0.304589
     0.329628    0.336210    0.356661    0.356667    0.356688    0.356732
     0.415863    0.421142    0.430797    0.437987    0.458753    0.464306
     0.470377    0.473086    0.477460    0.479929    0.491237    0.517161

 Minimum search - taking simple RFO step
 Searching for Lamda that Minimizes Along All modes
 Value Taken    Lamda =   0.00000000
 Step Taken.  Stepsize is  0.002327

                             Maximum     Tolerance    Cnvgd?
         Gradient           0.000037      0.000300     YES
         Displacement       0.001364      0.001200      NO
         Energy change     -0.000000      0.000001     YES

 Final energy is   -3221.1272212376557     


 ******************************
 **  OPTIMIZATION CONVERGED  **
 ******************************

                       Coordinates (Angstroms)
     ATOM                X               Y               Z
      1  C         0.0309753064   -0.0101587745    0.0647045896
      2  C        -0.0299993680    0.4053714608    1.4001689409
      3  Cl        1.4376111342    0.8849485256    2.2108183412
      4  C        -1.2542932446    0.4376322819    2.0819006589
      5  Cl       -1.3191311912    0.9561276105    3.7387003124
      6  C        -2.4343694046    0.0503930827    1.4253493164
      7  Cl       -3.9559525800    0.0812104775    2.2610176830
      8  C        -2.3666473237   -0.3596858672    0.0901028617
      9  Cl       -3.7976939955   -0.8518605207   -0.7786839793
     10  C        -1.1477436804   -0.3853633204   -0.5753142804
     11  H        -1.1147797179   -0.7119070257   -1.6063786730
     12  C         1.3133044285   -0.0378980679   -0.7017752553
     13  C         2.1541980222   -1.1608985027   -0.6817419759
     14  Cl        1.7113077604   -2.5480219632    0.2819947443
     15  C         3.3352705300   -1.1639263520   -1.4331572050
     16  Cl        4.4042177647   -2.5466839736   -1.4359416650
     17  C         3.6786913061   -0.0561741643   -2.2039932907
     18  H         4.5955879858   -0.0783442593   -2.7786270271
     19  C         2.8462464099    1.0562132459   -2.2270774554
     20  H         3.1150962722    1.9165526384   -2.8280776871
     21  C         1.6716150714    1.0634932586   -1.4821088663
     22  H         1.0219181741    1.9303744267   -1.4948045475

Z-matrix Print:
$molecule
0 1
Cl
C  1 1.743854
C  2 1.399946 1 119.236912
C  3 1.392760 2 118.781265 1 -179.714303 0
H  4 1.082040 3 119.564348 2 -179.789058 0
C  4 1.388944 3 121.169722 2 -0.370238 0
C  6 1.398440 4 120.354706 3 0.180007 0
C  2 1.401676 1 120.176381 3 -179.981131 0
C  3 1.494198 2 122.156433 1 -0.952055 0
C  9 1.396556 3 119.483412 2 -93.746812 0
H  10 1.083398 9 118.928995 3 1.622565 0
C  10 1.390967 9 120.783265 3 -178.738205 0
H  12 1.083358 10 120.167171 9 -179.928143 0
C  12 1.389569 10 120.078562 9 0.143125 0
H  14 1.082310 12 121.003284 10 179.936146 0
C  14 1.392566 12 119.884883 10 -0.025109 0
C  16 1.399845 14 120.230377 12 0.016890 0
Cl 7 1.736233 6 120.477907 4 -179.898247 0
Cl 8 1.737247 2 120.219569 1 0.029558 0
Cl 6 1.744970 4 118.421781 3 -179.715892 0
Cl 17 1.746153 16 120.566768 14 179.712639 0
Cl 16 1.747763 14 118.531150 12 179.719206 0
$end


 --------------------------------------------------------------

                    Orbital Energies (a.u.)
 --------------------------------------------------------------

 Alpha MOs
 -- Occupied --
********-101.5788-101.5778-101.5765-101.5724-101.5715 -10.2813 -10.2805
-10.2761 -10.2745 -10.2694 -10.2669 -10.2356 -10.2300 -10.2210 -10.2128
-10.2102 -10.2089  -9.4940  -9.4935  -9.4924  -9.4912  -9.4871  -9.4861
 -7.2590  -7.2584  -7.2573  -7.2561  -7.2520  -7.2510  -7.2489  -7.2483
 -7.2479  -7.2475  -7.2472  -7.2465  -7.2461  -7.2453  -7.2419  -7.2413
 -7.2410  -7.2403  -0.9620  -0.9379  -0.9152  -0.8977  -0.8771  -0.8679
 -0.8639  -0.8474  -0.7965  -0.7572  -0.7556  -0.7446  -0.6675  -0.6394
 -0.6300  -0.6149  -0.5516  -0.5461  -0.5296  -0.5175  -0.4971  -0.4815
 -0.4691  -0.4655  -0.4607  -0.4595  -0.4395  -0.4348  -0.4213  -0.4050
 -0.3997  -0.3985  -0.3784  -0.3641  -0.3580  -0.3562  -0.3535  -0.3502
 -0.3442  -0.3358  -0.3346  -0.3222  -0.3173  -0.2812  -0.2767  -0.2693
 -0.2673
 -- Virtual --
 -0.0620  -0.0588  -0.0513  -0.0486  -0.0440  -0.0235  -0.0133  -0.0019
  0.0025   0.0102   0.0163   0.0201   0.0224   0.0253   0.0334   0.0374
  0.0450   0.0512   0.0566   0.0591   0.0613   0.0626   0.0736   0.0788
  0.0793   0.0819   0.0873   0.0883   0.0897   0.0939   0.0959   0.0985
  0.0998   0.1054   0.1099   0.1140   0.1172   0.1174   0.1218   0.1240
  0.1258   0.1270   0.1316   0.1351   0.1380   0.1429   0.1468   0.1502
  0.1558   0.1581   0.1606   0.1671   0.1708   0.1792   0.1807   0.1839
  0.1862   0.1881   0.1933   0.1966   0.1995   0.2032   0.2038   0.2121
  0.2159   0.2205   0.2273   0.2300   0.2382   0.2430   0.2465   0.2479
  0.2504   0.2539   0.2576   0.2595   0.2624   0.2662   0.2710   0.2743
  0.2796   0.2815   0.2848   0.2884   0.2910   0.2936   0.2997   0.3041
  0.3100   0.3175   0.3222   0.3290   0.3336   0.3386   0.3539   0.3612
  0.4049   0.4231   0.4263   0.4318   0.4389   0.4413   0.4469   0.4525
  0.4554   0.4570   0.4632   0.4672   0.4791   0.4807   0.4824   0.4898
  0.4987   0.5070   0.5123   0.5152   0.5215   0.5339   0.5435   0.5492
  0.5643   0.5672   0.5709   0.5763   0.5781   0.5860   0.5947   0.6086
  0.6110   0.6135   0.6158   0.6302   0.6358   0.6409   0.6487   0.6542
  0.6593   0.6682   0.6706   0.6829   0.6881   0.6979   0.7105   0.7191
  0.7297   0.7427   0.7615   0.7855   0.7912   0.8075   0.8095   0.8207
  0.8272   0.8327   0.8380   0.8396   0.8410   0.8433   0.8482   0.8487
  0.8506   0.8543   0.8589   0.8596   0.8625   0.8728   0.8790   0.8872
  0.8934   0.8980   0.9034   0.9101   0.9151   0.9226   0.9244   0.9317
  0.9414   0.9442   0.9487   0.9549   0.9572   0.9591   0.9631   0.9714
  0.9862   0.9912   0.9942   0.9997   1.0189   1.0342   1.0387   1.0435
  1.0574   1.0723   1.0958   1.1158   1.1475   1.1500   1.1875   1.1959
  1.2011   1.2254   1.2376   1.2506   1.2585   1.2646   1.2708   1.2738
  1.2849   1.2902   1.2978   1.3129   1.3325   1.3592   1.3701   1.3866
  1.3921   1.4230   1.4424   1.4744   1.4892   1.5091   1.5452   1.5562
  1.5697   1.5880   1.6076   1.6244   1.6441   1.6530   1.6564   1.6773
  1.7118   1.7197   1.7460   1.7597   1.7886   1.7949   1.8086   1.8265
  1.8353   1.8403   1.8560   1.8731   1.8822   1.9054   1.9086   1.9266
  1.9350   1.9519   1.9883   2.0005   2.0357   2.0439   2.0734   2.0893
  2.1196   2.1701   2.1713   2.2119   2.2270   2.2410   2.2462   2.2516
  2.2560   2.2755   2.2838   2.2965   2.3106   2.3225   2.3291   2.3472
  2.3637   2.3905   2.4142   2.4181   2.4264   2.4402   2.4575   2.4738
  2.4904   2.5005   2.5202   2.5316   2.5409   2.5538   2.5867   2.6140
  2.6253   2.6643   2.6721   2.6936   2.6958   2.7022   2.7209   2.7274
  2.7468   2.7505   2.7694   2.7795   2.7951   2.8270   2.8372   2.8389
  2.8827   2.9027   2.9736   2.9794   3.0666   3.0791   3.0904   3.1154
  3.1355   3.1440   3.1653   3.1954   3.2128   3.2346   3.2789   3.3500
  3.3749   3.3973   3.5113   3.5184   3.6345   3.6710   3.7201   3.7620
  3.8989   3.9564   4.0341   4.0464   4.0990   4.3159   4.8056   4.8137
  9.7431   9.7809   9.7884   9.8088   9.8212   9.8404  23.3326  23.5157
 23.7970  23.8507  23.8824  23.8928  23.9402  23.9500  24.0072  24.0431
 24.1130  24.1543  25.7692  25.8004  25.8075  25.8630  25.9080  25.9722
 26.0838  26.1004  26.1564  26.1769  26.2226  26.3682  26.4693  26.5872
 26.6008  26.7370  26.8604  27.0000 215.7333 215.7753 215.7840 215.8078
215.8261 215.8437
 --------------------------------------------------------------

          Ground-State Mulliken Net Atomic Charges

     Atom                 Charge (a.u.)
  ----------------------------------------
      1 C                    -0.512925
      2 C                    -0.490553
      3 Cl                    0.601229
      4 C                     0.077060
      5 Cl                    0.622482
      6 C                    -0.070976
      7 Cl                    0.628771
      8 C                    -0.593400
      9 Cl                    0.637794
     10 C                    -0.954989
     11 H                     0.229762
     12 C                    -0.067672
     13 C                    -1.581184
     14 Cl                    0.528639
     15 C                     1.048671
     16 Cl                    0.510550
     17 C                    -0.278308
     18 H                     0.214316
     19 C                    -0.649442
     20 H                     0.177168
     21 C                    -0.269181
     22 H                     0.192186
  ----------------------------------------
  Sum of atomic charges =     0.000000

 -----------------------------------------------------------------
                    Cartesian Multipole Moments
 -----------------------------------------------------------------
    Charge (ESU x 10^10)
                 0.0000
    Dipole Moment (Debye)
         X       0.8900      Y       1.8345      Z      -2.4073
       Tot       3.1548
    Quadrupole Moments (Debye-Ang)
        XX    -145.8005     XY       5.4419     YY    -145.4707
        XZ      -4.1599     YZ      -4.0082     ZZ    -141.7919
    Octopole Moments (Debye-Ang^2)
       XXX     -62.8783    XXY      66.6125    XYY     -29.3837
       YYY     158.0252    XXZ     -71.9768    XYZ     -11.7109
       YYZ     -53.8354    XZZ     -13.6712    YZZ      58.7736
       ZZZ    -160.1335
    Hexadecapole Moments (Debye-Ang^3)
      XXXX   -6292.0916   XXXY     544.0096   XXYY   -1334.6426
      XYYY     495.8789   YYYY   -1528.6238   XXXZ     940.4601
      XXYZ    -140.1010   XYYZ     346.3141   YYYZ    -380.5791
      XXZZ   -1478.9899   XYZZ     196.9579   YYZZ    -751.5483
      XZZZ     997.1992   YZZZ    -351.7939   ZZZZ   -2981.0005
 -----------------------------------------------------------------
Archival summary:
1\1\november\OPT\ProcedureUnspecified\BasisUnspecified\l6124\taweetha\ThuJan919:43:422020ThuJan919:43:422020\0\\#,OPT,ProcedureUnspecified,BasisUnspecified,\\0,1\Cl\C,1,1.74385\C,2,1.39995,1,119.237\C,3,1.39276,2,118.781,1,-179.714,0\H,4,1.08204,3,119.564,2,-179.789,0\C,4,1.38894,3,121.17,2,-0.370238,0\C,6,1.39844,4,120.355,3,0.180007,0\C,2,1.40168,1,120.176,3,-179.981,0\C,3,1.4942,2,122.156,1,-0.952055,0\C,9,1.39656,3,119.483,2,-93.7468,0\H,10,1.0834,9,118.929,3,1.62256,0\C,10,1.39097,9,120.783,3,-178.738,0\H,12,1.08336,10,120.167,9,-179.928,0\C,12,1.38957,10,120.079,9,0.143125,0\H,14,1.08231,12,121.003,10,179.936,0\C,14,1.39257,12,119.885,10,-0.0251092,0\C,16,1.39985,14,120.23,12,0.0168897,0\Cl,7,1.73623,6,120.478,4,-179.898,0\Cl,8,1.73725,2,120.22,1,0.0295576,0\Cl,6,1.74497,4,118.422,3,-179.716,0\Cl,17,1.74615,16,120.567,14,179.713,0\Cl,16,1.74776,14,118.531,12,179.719,0\\\@

 Total job time:  15371.50s(wall), 15370.54s(cpu) 
 Thu Jan  9 19:43:42 2020

        *************************************************************
        *                                                           *
        *  Thank you very much for using Q-Chem.  Have a nice day.  *
        *                                                           *
        *************************************************************


 
User input: 2 of 2 
 
                  Welcome to Q-Chem
     A Quantum Leap Into The Future Of Chemistry


 Q-Chem 5.2 (devel), Q-Chem, Inc., Pleasanton, CA (2019)

 Yihan Shao,  Zhengting Gan,  E. Epifanovsky,  A. T. B. Gilbert,  M. Wormit,  
 J. Kussmann,  A. W. Lange,  A. Behn,  Jia Deng,  Xintian Feng,  D. Ghosh,  
 M. Goldey,  P. R. Horn,  L. D. Jacobson,  I. Kaliman,  T. Kus,  A. Landau,  
 Jie Liu,  E. I. Proynov,  R. M. Richard,  R. P. Steele,  E. J. Sundstrom,  
 H. L. Woodcock III,  P. M. Zimmerman,  D. Zuev,  B. Albrecht,  E. Alguire,  
 S. A. Baeppler,  D. Barton,  Z. Benda,  Y. A. Bernard,  E. J. Berquist,  
 K. B. Bravaya,  H. Burton,  D. Casanova,  Chun-Min Chang,  Yunqing Chen,  
 A. Chien,  K. D. Closser,  M. P. Coons,  S. Coriani,  S. Dasgupta,  
 A. L. Dempwolff,  M. Diedenhofen,  Hainam Do,  R. G. Edgar,  Po-Tung Fang,  
 S. Faraji,  S. Fatehi,  Qingguo Feng,  K. D. Fenk,  J. Fosso-Tande,  
 J. Gayvert,  Qinghui Ge,  A. Ghysels,  G. Gidofalvi,  J. Gomes,  
 J. Gonthier,  A. Gunina,  D. Hait,  M. W. D. Hanson-Heine,  
 P. H. P. Harbach,  A. W. Hauser,  M. F. Herbst,  J. E. Herr,  
 E. G. Hohenstein,  Z. C. Holden,  Kerwin Hui,  B. C. Huynh,  T.-C. Jagau,  
 Hyunjun Ji,  B. Kaduk,  K. Khistyaev,  Jaehoon Kim,  P. Klunzinger,  K. Koh,  
 D. Kosenkov,  L. Koulias,  T. Kowalczyk,  C. M. Krauter,  A. Kunitsa,  
 Ka Un Lao,  A. Laurent,  K. V. Lawler,  Joonho Lee,  D. Lefrancois,  
 S. Lehtola,  D. S. Levine,  Yi-Pei Li,  You-Sheng Lin,  Fenglai Liu,  
 E. Livshits,  A. Luenser,  P. Manohar,  E. Mansoor,  S. F. Manzer,  
 Shan-Ping Mao,  Yuezhi Mao,  N. Mardirossian,  A. V. Marenich,  
 T. Markovich,  L. A. Martinez-Martinez,  S. A. Maurer,  N. J. Mayhall,  
 S. C. McKenzie,  J.-M. Mewes,  P. Morgante,  A. F. Morrison,  
 J. W. Mullinax,  K. Nanda,  T. S. Nguyen-Beck,  R. Olivares-Amaya,  
 J. A. Parkhill,  Zheng Pei,  T. M. Perrine,  F. Plasser,  P. Pokhilko,  
 S. Prager,  A. Prociuk,  E. Ramos,  D. R. Rehn,  F. Rob,  M. Scheurer,  
 M. Schneider,  N. Sergueev,  S. M. Sharada,  S. Sharma,  D. W. Small,  
 T. Stauch,  T. Stein,  Yu-Chuan Su,  A. J. W. Thom,  A. Tkatchenko,  
 T. Tsuchimochi,  N. M. Tubman,  L. Vogt,  M. L. Vidal,  O. Vydrov,  
 M. A. Watson,  J. Wenzel,  M. de Wergifosse,  T. A. Wesolowski,  A. White,  
 J. Witte,  A. Yamada,  Jun Yang,  K. Yao,  S. Yeganeh,  S. R. Yost,  
 Zhi-Qiang You,  A. Zech,  Igor Ying Zhang,  Xing Zhang,  Yan Zhao,  
 Ying Zhu,  B. R. Brooks,  G. K. L. Chan,  C. J. Cramer,  M. S. Gordon,  
 W. J. Hehre,  A. Klamt,  M. W. Schmidt,  C. D. Sherrill,  D. G. Truhlar,  
 A. Aspuru-Guzik,  R. Baer,  A. T. Bell,  N. A. Besley,  Jeng-Da Chai,  
 A. E. DePrince, III,  R. A. DiStasio Jr.,  A. Dreuw,  B. D. Dunietz,  
 T. R. Furlani,  Chao-Ping Hsu,  Yousung Jung,  Jing Kong,  D. S. Lambrecht,  
 WanZhen Liang,  C. Ochsenfeld,  V. A. Rassolov,  L. V. Slipchenko,  
 J. E. Subotnik,  T. Van Voorhis,  J. M. Herbert,  A. I. Krylov,  
 P. M. W. Gill,  M. Head-Gordon

 Contributors to earlier versions of Q-Chem not listed above: 
 R. D. Adamson,  B. Austin,  J. Baker,  G. J. O. Beran,  K. Brandhorst,  
 S. T. Brown,  E. F. C. Byrd,  A. K. Chakraborty,  C.-L. Cheng,  
 Siu Hung Chien,  D. M. Chipman,  D. L. Crittenden,  H. Dachsel,  
 R. J. Doerksen,  A. D. Dutoi,  L. Fusti-Molnar,  W. A. Goddard III,  
 A. Golubeva-Zadorozhnaya,  S. R. Gwaltney,  G. Hawkins,  A. Heyden,  
 S. Hirata,  G. Kedziora,  F. J. Keil,  C. Kelley,  Jihan Kim,  R. A. King,  
 R. Z. Khaliullin,  P. P. Korambath,  W. Kurlancheek,  A. M. Lee,  M. S. Lee,  
 S. V. Levchenko,  Ching Yeh Lin,  D. Liotard,  R. C. Lochan,  I. Lotan,  
 P. E. Maslen,  N. Nair,  D. P. O'Neill,  D. Neuhauser,  E. Neuscamman,  
 C. M. Oana,  R. Olson,  B. Peters,  R. Peverati,  P. A. Pieniazek,  
 Y. M. Rhee,  J. Ritchie,  M. A. Rohrdanz,  E. Rosta,  N. J. Russ,  
 H. F. Schaefer III,  N. E. Schultz,  N. Shenvi,  A. C. Simmonett,  A. Sodt,  
 D. Stuck,  K. S. Thanthiriwatte,  V. Vanovschi,  Tao Wang,  A. Warshel,  
 C. F. Williams,  Q. Wu,  X. Xu,  W. Zhang

 Please cite Q-Chem as follows:
 Y. Shao et al., Mol. Phys. 113, 184-215 (2015)
 DOI: 10.1080/00268976.2014.952696

 Q-Chem 5.2.1 for Intel X86 EM64T Linux

 Parts of Q-Chem use Armadillo 8.300.2 (Tropical Shenanigans).
 http://arma.sourceforge.net/

 Q-Chem begins on Thu Jan  9 19:43:42 2020  

Host: 
0

     Scratch files written to /scratch/taweetham/qchem13952//
NAlpha2: 178
NElect   178
Mult     1
The previous job contains 0 fragments, simply inherited here

 Q-Chem warning in module libgen/rem_setup.C, line 2168:

 Setting Thresh to 1e-14


Checking the input file for inconsistencies... 	...done.

--------------------------------------------------------------
User input:
--------------------------------------------------------------

$MOLECULE
READ
$END

$REM
   JOB_TYPE 	FREQUENCY
   BASIS 	6-311++G**
   METHOD	B3LYP
   SCF_GUESS_ALWAYS     TRUE
   S2THRESH     15
   THRESH       15
   MEM_TOTAL    10000
$END

--------------------------------------------------------------
 ----------------------------------------------------------------
             Standard Nuclear Orientation (Angstroms)
    I     Atom           X                Y                Z
 ----------------------------------------------------------------
    1      C       0.0388597458     0.2011884062    -0.4730209535
    2      C       0.7463016561    -0.9928613573    -0.2896649426
    3      Cl     -0.1064606399    -2.5110971966    -0.3833858070
    4      C       2.1243009077    -0.9733715128    -0.0338669746
    5      Cl      2.9930206674    -2.4609290088     0.1909109871
    6      C       2.8076477663     0.2517932010     0.0409802104
    7      Cl      4.5134625781     0.2887412732     0.3624414959
    8      C       2.0954228908     1.4404681753    -0.1472261994
    9      Cl      2.8885638791     2.9926673802    -0.0664422751
   10      C       0.7304601207     1.4080223476    -0.4021561915
   11      H       0.1955868272     2.3386797622    -0.5385326276
   12      C      -1.4257155576     0.2204949215    -0.7684447801
   13      C      -2.3801545104     0.2242791528     0.2599837832
   14      Cl     -1.8503980125     0.1757639719     1.9231302214
   15      C      -3.7441049460     0.2700972332    -0.0516348869
   16      Cl     -4.9606536930     0.2809138692     1.2031825224
   17      C      -4.1586225107     0.3146415517    -1.3803304887
   18      H      -5.2176705759     0.3505858985    -1.6006034214
   19      C      -3.2150333197     0.3132498081    -2.4003994255
   20      H      -3.5398457967     0.3487039221    -3.4333104854
   21      C      -1.8586854221     0.2679794287    -2.0953404933
   22      H      -1.1202226247     0.2631173669    -2.8880568710
 ----------------------------------------------------------------
 Molecular Point Group                 C1    NOp =  1
 Largest Abelian Subgroup              C1    NOp =  1
 Nuclear Repulsion Energy =        2040.57302426 hartrees
 There are       89 alpha and       89 beta electrons
 Requested basis set is 6-311++G(d,p)
 There are 170 shells and 472 basis functions

 Total QAlloc Memory Limit  10000 MB
 Mega-Array Size       188 MB
 MEM_STATIC part       192 MB
 A cutoff of  1.0D-15 yielded  10869 shell pairs
 There are     91925 function pairs (     98808 Cartesian)
 Smallest overlap matrix eigenvalue = 1.86E-07
 Linear dependence detected in AO basis
 Number of orthogonalized atomic orbitals = 467
 Maximum deviation from orthogonality = 5.585E-10
 Guess from superposition of atomic densities
 Warning:  Energy on first SCF cycle will be non-variational
 SAD guess density has 178.000000 electrons

 -----------------------------------------------------------------------
  General SCF calculation program by
  Eric Jon Sundstrom, Paul Horn, Yuezhi Mao, Dmitri Zuev, Alec White,
  David Stuck, Shaama M.S., Shane Yost, Joonho Lee, David Small,
  Daniel Levine, Susi Lehtola, Hugh Burton, Evgeny Epifanovsky,
  Bang C. Huynh
 -----------------------------------------------------------------------
 Exchange:     0.2000 Hartree-Fock + 0.0800 Slater + 0.7200 B88
 Correlation:  0.1900 VWN1RPA + 0.8100 LYP
 Using SG-1 standard quadrature grid
 A restricted SCF calculation will be
 performed using DIIS
 SCF converges when DIIS error is below 1.0e-08
 ---------------------------------------
  Cycle       Energy         DIIS error
 ---------------------------------------
    1   -3225.3554376443      2.82e-02  
    2   -3220.9920083335      2.17e-03  
    3   -3220.8572577770      2.94e-03  
    4   -3221.1114903894      7.03e-04  
    5   -3221.1246544668      2.95e-04  
    6   -3221.1268596509      1.04e-04  
    7   -3221.1271240602      3.73e-05  
    8   -3221.1271610045      1.29e-05  
    9   -3221.1271653533      2.80e-06  
   10   -3221.1271655478      1.08e-06  
   11   -3221.1271655800      2.64e-07  
   12   -3221.1271655817      1.29e-07  
   13   -3221.1271655821      5.13e-08  
   14   -3221.1271655823      1.58e-08  
   15   -3221.1271655824      5.70e-09  Convergence criterion met
 ---------------------------------------
 SCF time:   CPU 760.97s  wall 761.00s 
 SCF   energy in the final basis set =    -3221.1271655824
 Total energy in the final basis set =    -3221.1271655824

 --------------------------------------------------------------

                    Orbital Energies (a.u.)
 --------------------------------------------------------------

 Alpha MOs
 -- Occupied --
********-101.5789-101.5778-101.5765-101.5724-101.5715 -10.2814 -10.2805
-10.2761 -10.2745 -10.2694 -10.2669 -10.2356 -10.2300 -10.2210 -10.2128
-10.2102 -10.2089  -9.4940  -9.4936  -9.4924  -9.4913  -9.4871  -9.4861
 -7.2588  -7.2586  -7.2573  -7.2561  -7.2518  -7.2510  -7.2488  -7.2484
 -7.2480  -7.2474  -7.2472  -7.2465  -7.2462  -7.2453  -7.2420  -7.2413
 -7.2410  -7.2402  -0.9620  -0.9379  -0.9152  -0.8977  -0.8771  -0.8679
 -0.8639  -0.8474  -0.7965  -0.7572  -0.7556  -0.7446  -0.6675  -0.6394
 -0.6300  -0.6149  -0.5516  -0.5461  -0.5296  -0.5175  -0.4971  -0.4815
 -0.4691  -0.4655  -0.4607  -0.4595  -0.4395  -0.4348  -0.4213  -0.4050
 -0.3996  -0.3985  -0.3784  -0.3641  -0.3579  -0.3562  -0.3535  -0.3502
 -0.3442  -0.3358  -0.3346  -0.3222  -0.3173  -0.2812  -0.2767  -0.2693
 -0.2673
 -- Virtual --
 -0.0620  -0.0587  -0.0513  -0.0486  -0.0440  -0.0235  -0.0132  -0.0019
  0.0023   0.0103   0.0162   0.0201   0.0224   0.0254   0.0336   0.0374
  0.0450   0.0513   0.0565   0.0591   0.0612   0.0626   0.0737   0.0788
  0.0793   0.0820   0.0873   0.0884   0.0896   0.0940   0.0958   0.0986
  0.0998   0.1054   0.1099   0.1140   0.1171   0.1177   0.1218   0.1240
  0.1258   0.1271   0.1317   0.1352   0.1381   0.1429   0.1465   0.1502
  0.1557   0.1581   0.1607   0.1670   0.1707   0.1792   0.1807   0.1842
  0.1862   0.1882   0.1935   0.1964   0.1994   0.2031   0.2036   0.2120
  0.2155   0.2205   0.2275   0.2298   0.2382   0.2428   0.2466   0.2481
  0.2506   0.2539   0.2577   0.2597   0.2621   0.2662   0.2710   0.2743
  0.2797   0.2814   0.2851   0.2878   0.2910   0.2936   0.2995   0.3040
  0.3099   0.3174   0.3223   0.3289   0.3333   0.3389   0.3540   0.3610
  0.4050   0.4232   0.4262   0.4319   0.4389   0.4412   0.4467   0.4523
  0.4554   0.4569   0.4633   0.4672   0.4791   0.4807   0.4824   0.4896
  0.4988   0.5072   0.5124   0.5152   0.5216   0.5339   0.5436   0.5490
  0.5642   0.5674   0.5710   0.5762   0.5781   0.5860   0.5947   0.6084
  0.6108   0.6136   0.6159   0.6302   0.6357   0.6408   0.6488   0.6541
  0.6592   0.6681   0.6705   0.6827   0.6879   0.6982   0.7103   0.7191
  0.7296   0.7426   0.7615   0.7854   0.7912   0.8075   0.8095   0.8207
  0.8272   0.8328   0.8379   0.8396   0.8409   0.8433   0.8482   0.8488
  0.8507   0.8544   0.8589   0.8595   0.8626   0.8728   0.8790   0.8872
  0.8934   0.8980   0.9035   0.9101   0.9151   0.9225   0.9244   0.9316
  0.9414   0.9442   0.9487   0.9549   0.9571   0.9590   0.9630   0.9713
  0.9862   0.9912   0.9942   0.9997   1.0190   1.0342   1.0387   1.0435
  1.0574   1.0722   1.0959   1.1158   1.1475   1.1501   1.1876   1.1959
  1.2011   1.2255   1.2377   1.2506   1.2585   1.2646   1.2709   1.2737
  1.2850   1.2902   1.2978   1.3129   1.3324   1.3592   1.3701   1.3867
  1.3921   1.4230   1.4425   1.4744   1.4892   1.5091   1.5452   1.5562
  1.5698   1.5879   1.6076   1.6245   1.6441   1.6530   1.6563   1.6773
  1.7118   1.7197   1.7461   1.7597   1.7886   1.7949   1.8086   1.8265
  1.8353   1.8403   1.8560   1.8732   1.8822   1.9054   1.9086   1.9266
  1.9350   1.9520   1.9883   2.0005   2.0357   2.0439   2.0734   2.0893
  2.1196   2.1701   2.1713   2.2119   2.2270   2.2411   2.2463   2.2517
  2.2560   2.2755   2.2839   2.2966   2.3107   2.3225   2.3291   2.3472
  2.3638   2.3905   2.4143   2.4180   2.4267   2.4403   2.4575   2.4739
  2.4904   2.5005   2.5202   2.5316   2.5410   2.5538   2.5867   2.6140
  2.6253   2.6643   2.6721   2.6936   2.6959   2.7022   2.7210   2.7274
  2.7467   2.7505   2.7694   2.7795   2.7950   2.8270   2.8372   2.8390
  2.8827   2.9028   2.9736   2.9794   3.0666   3.0791   3.0904   3.1154
  3.1355   3.1441   3.1653   3.1954   3.2128   3.2346   3.2789   3.3500
  3.3749   3.3973   3.5113   3.5184   3.6345   3.6710   3.7201   3.7620
  3.8989   3.9564   4.0341   4.0464   4.0990   4.3158   4.8056   4.8137
  9.7431   9.7810   9.7884   9.8089   9.8212   9.8404  23.3326  23.5157
 23.7970  23.8507  23.8824  23.8928  23.9402  23.9500  24.0072  24.0432
 24.1130  24.1543  25.7696  25.8008  25.8080  25.8633  25.9082  25.9723
 26.0840  26.1004  26.1568  26.1772  26.2229  26.3682  26.4694  26.5875
 26.6009  26.7371  26.8608  27.0002 215.7333 215.7753 215.7840 215.8078
215.8261 215.8437
 --------------------------------------------------------------

          Ground-State Mulliken Net Atomic Charges

     Atom                 Charge (a.u.)
  ----------------------------------------
      1 C                    -0.522336
      2 C                    -0.472440
      3 Cl                    0.598330
      4 C                     0.082827
      5 Cl                    0.623494
      6 C                    -0.076493
      7 Cl                    0.629440
      8 C                    -0.588296
      9 Cl                    0.637347
     10 C                    -0.959170
     11 H                     0.230408
     12 C                    -0.058352
     13 C                    -1.596279
     14 Cl                    0.533062
     15 C                     1.041519
     16 Cl                    0.511245
     17 C                    -0.277116
     18 H                     0.214396
     19 C                    -0.646567
     20 H                     0.177109
     21 C                    -0.274079
     22 H                     0.191951
  ----------------------------------------
  Sum of atomic charges =     0.000000

 -----------------------------------------------------------------
                    Cartesian Multipole Moments
 -----------------------------------------------------------------
    Charge (ESU x 10^10)
                -0.0000
    Dipole Moment (Debye)
         X      -1.4538      Y       0.8286      Z      -2.6740
       Tot       3.1544
    Quadrupole Moments (Debye-Ang)
        XX    -144.5860     XY      -1.3038     YY    -146.3664
        XZ       8.4181     YZ      -1.4970     ZZ    -139.0563
    Octopole Moments (Debye-Ang^2)
       XXX      -8.4187    XXY      -5.8629    XYY       9.9358
       YYY      -9.6218    XXZ     -23.6342    XYZ       2.6769
       YYZ       8.8623    XZZ     -12.6441    YZZ      -1.0633
       ZZZ       0.5017
    Hexadecapole Moments (Debye-Ang^3)
      XXXX   -7410.3787   XXXY     -15.1164   XXYY   -1619.3783
      XYYY      14.4504   YYYY   -1964.4440   XXXZ     117.4004
      XXYZ     -10.0105   XYYZ     -13.4732   YYYZ       4.0083
      XXZZ   -1380.8722   XYZZ      -6.1154   YYZZ    -539.3102
      XZZZ      15.4729   YZZZ      -1.5040   ZZZZ    -995.4351
 -----------------------------------------------------------------
 Calculating MO derivatives via CPSCF
    1     0    69    0.0185593  
    2     0    69    0.0056441  
    3     0    69    0.0005553  
    4     2    67    0.0000410  
    5    63     6    0.0000027  
    6    69     0    0.0000002  Converged
 Time for AOints: 1226.4 s (CPU) 1226.4 s (wall)
 ------------------------------------------------------------------------------
                     AOints        : Timing summary (seconds)
 ------------------------------------------------------------------------------
     job step          cpu (% of tot)      sys (% of tot)     wall (% of tot)
 ------------------------------------------------------------------------------
  AOints            0.1226E+04 ( 9.7)   0.6000E-05 ( 1.8)   0.1226E+04 ( 9.7)
 ------------------------------------------------------------------------------
   Grand Totals     0.1265E+05          0.3330E-03          0.1265E+05
 ------------------------------------------------------------------------------
 Polarizability Matrix (a.u.)
            1           2           3
    1-284.5612722  -5.6938548 -11.4178858
    2  -5.6938548-194.6887964   2.9703365
    3 -11.4178858   2.9703365-172.7700978
 Calculating analytic Hessian of the SCF energy

 Direct stationary perturbation theory relativistic correction:

 rels  =       4.761580687046
 relv  =     -18.374119346584
 rel2e =       5.068364593300
 E_rel =      -8.544174066237

 Hessian of the SCF Energy
            1           2           3           4           5           6
    1   0.6221160   0.0134303   0.0838607  -0.1623110   0.1144014  -0.0228363
    2   0.0134303   0.6317470  -0.0206744   0.0543677  -0.2345174   0.0171750
    3   0.0838607  -0.0206744   0.1906773  -0.0211696   0.0287510  -0.0652810
    4  -0.1623110   0.0543677  -0.0211696   0.5681225  -0.0411143   0.0853760
    5   0.1144014  -0.2345174   0.0287510  -0.0411143   0.5307206  -0.0259405
    6  -0.0228363   0.0171750  -0.0652810   0.0853760  -0.0259405   0.1315976
    7   0.0046770   0.0001389   0.0001282  -0.0674138  -0.0505090  -0.0064966
    8  -0.0208843  -0.0403612  -0.0018762  -0.0534483  -0.1322465  -0.0047263
    9   0.0007520   0.0020221   0.0042699  -0.0059942  -0.0037592  -0.0238954
   10  -0.0244526   0.0755297  -0.0084992  -0.2854922  -0.0342152  -0.0399184
   11   0.0234078   0.0324861   0.0029045   0.0270972  -0.0960513   0.0072075
   12  -0.0065235   0.0132238   0.0029780  -0.0437100  -0.0049515  -0.0636999
   13  -0.0031622  -0.0045830  -0.0011101  -0.0198482   0.0327086  -0.0057572
   14  -0.0001290   0.0033966   0.0000027   0.0120751  -0.0176034   0.0032830
   15  -0.0013070  -0.0008422   0.0034833  -0.0047568   0.0069028   0.0021652
   16   0.0012910   0.0023455  -0.0000165  -0.0234699  -0.0234931  -0.0040518
   17   0.0010611  -0.0685105   0.0033587  -0.0790398   0.0312555  -0.0168050
   18   0.0003171   0.0035304   0.0001616  -0.0016624  -0.0056095   0.0035242
   19  -0.0015288  -0.0006626  -0.0002684   0.0036153  -0.0018975   0.0000396
   20  -0.0001855   0.0004426  -0.0001068   0.0009775  -0.0032577   0.0004989
   21  -0.0001014  -0.0002263  -0.0010692  -0.0000767  -0.0000313   0.0038317
   22  -0.0257909  -0.0802364  -0.0018824  -0.0534734   0.0312123  -0.0119386
   23  -0.0269744   0.0296148  -0.0059426   0.0294152  -0.0172428   0.0064717
   24  -0.0044577  -0.0162901   0.0046702  -0.0111289   0.0067251  -0.0037661
   25  -0.0026372   0.0041500  -0.0015497   0.0012026  -0.0007963   0.0004092
   26  -0.0000648   0.0035531   0.0000158   0.0003424  -0.0001940   0.0000008
   27  -0.0013413   0.0008097   0.0042169   0.0003314  -0.0001644  -0.0007624
   28  -0.1642602  -0.0529298  -0.0170071   0.0609262  -0.0263725   0.0115851
   29  -0.1190509  -0.2752803  -0.0119335   0.0258863  -0.0603500   0.0082958
   30  -0.0141387   0.0005666  -0.0619465   0.0092397  -0.0025017   0.0104296
   31   0.0100115  -0.0147142   0.0017912  -0.0006589  -0.0023492  -0.0010928
   32   0.0130575  -0.0184765   0.0033863  -0.0028360  -0.0018530  -0.0001790
   33   0.0002148  -0.0017905   0.0040035  -0.0010654  -0.0000556   0.0055992
   34  -0.2116734   0.0002686  -0.0257220  -0.0183585   0.0099512  -0.0065342
   35   0.0021798  -0.0768983   0.0026905   0.0263811   0.0035879   0.0038990
   36  -0.0272839   0.0016165  -0.0831186  -0.0048954   0.0024523   0.0021012
   37  -0.0269643   0.0005290   0.0204473  -0.0004884  -0.0030257   0.0010756
   38  -0.0008392   0.0031828  -0.0025791   0.0003562  -0.0009505   0.0027251
   39   0.0035000   0.0004485   0.0100521  -0.0030805  -0.0012292  -0.0015624
   40  -0.0019602  -0.0000370   0.0030093  -0.0000673   0.0000269   0.0014807
   41   0.0002669  -0.0023455   0.0004783   0.0006788  -0.0003319  -0.0006564
   42  -0.0026244  -0.0001735  -0.0014225   0.0015148   0.0006164  -0.0002371
   43  -0.0005895   0.0001306   0.0021724  -0.0002938  -0.0000199  -0.0004676
   44  -0.0004327   0.0060637   0.0011372  -0.0007435  -0.0003048  -0.0008693
   45   0.0028510  -0.0002391  -0.0025496  -0.0001271   0.0003696  -0.0003891
   46   0.0001595   0.0001571   0.0015599  -0.0003360  -0.0006328  -0.0000349
   47   0.0000939   0.0001483  -0.0001014  -0.0000937   0.0000670  -0.0000690
   48  -0.0006483  -0.0000589  -0.0003660   0.0001762   0.0003077   0.0000928
   49   0.0004244  -0.0002692   0.0003929  -0.0001883  -0.0004159  -0.0001545
   50   0.0001636  -0.0012994  -0.0005402   0.0001516   0.0001714   0.0005131
   51   0.0006330   0.0000038  -0.0012078  -0.0000387  -0.0000225   0.0004491
   52  -0.0000407   0.0000086  -0.0000766   0.0000088  -0.0000456   0.0000068
   53  -0.0000121  -0.0003969  -0.0000448   0.0000541   0.0000327   0.0000485
   54  -0.0000064  -0.0000130   0.0001034   0.0000082   0.0000227   0.0000121
   55   0.0023817   0.0002819  -0.0013774  -0.0003909  -0.0002859   0.0002675
   56  -0.0003111   0.0065618   0.0008153  -0.0008199  -0.0002224  -0.0008799
   57  -0.0005709   0.0008192  -0.0047705  -0.0006238  -0.0006687   0.0000019
   58   0.0001355   0.0001570  -0.0011943  -0.0002534  -0.0002659  -0.0000059
   59   0.0000657   0.0000628   0.0000543  -0.0000581   0.0001718   0.0000344
   60   0.0001247   0.0000285  -0.0001472  -0.0000679  -0.0001155  -0.0000329
   61  -0.0166030   0.0021248  -0.0327283  -0.0011811  -0.0031222  -0.0009421
   62   0.0008032   0.0046075   0.0002889  -0.0003161  -0.0013230  -0.0003230
   63  -0.0121910   0.0001762  -0.0038421   0.0021306  -0.0014452  -0.0001663
   64   0.0007815  -0.0001883  -0.0007584   0.0003423   0.0002685  -0.0000159
   65  -0.0000418  -0.0037749  -0.0000892   0.0006938   0.0004371   0.0003031
   66   0.0017777  -0.0001150   0.0011034  -0.0003832   0.0003457  -0.0000123
            7           8           9          10          11          12
    1   0.0046770  -0.0208843   0.0007520  -0.0244526   0.0234078  -0.0065235
    2   0.0001389  -0.0403612   0.0020221   0.0755297   0.0324861   0.0132238
    3   0.0001282  -0.0018762   0.0042699  -0.0084992   0.0029045   0.0029780
    4  -0.0674138  -0.0534483  -0.0059942  -0.2854922   0.0270972  -0.0437100
    5  -0.0505090  -0.1322465  -0.0037592  -0.0342152  -0.0960513  -0.0049515
    6  -0.0064966  -0.0047263  -0.0238954  -0.0399184   0.0072075  -0.0636999
    7   0.0937539   0.0779636   0.0118998  -0.0191990  -0.0323230  -0.0027147
    8   0.0779636   0.1910575   0.0061053  -0.0105127  -0.0178780  -0.0010293
    9   0.0118998   0.0061053   0.0139786  -0.0038251  -0.0052379   0.0025104
   10  -0.0191990  -0.0105127  -0.0038251   0.5638221   0.0422983   0.0832143
   11  -0.0323230  -0.0178780  -0.0052379   0.0422983   0.5277390  -0.0097139
   12  -0.0027147  -0.0010293   0.0025104   0.0832143  -0.0097139   0.1246761
   13  -0.0075515   0.0034908  -0.0013981  -0.0686472   0.0528461  -0.0113761
   14  -0.0038644   0.0032470  -0.0009306   0.0527159  -0.1283477   0.0142910
   15  -0.0010862   0.0004940  -0.0011095  -0.0114851   0.0144281  -0.0242873
   16  -0.0018704   0.0009583  -0.0010938  -0.1404465  -0.1129753  -0.0111867
   17   0.0040071   0.0016753   0.0010006  -0.0513296  -0.2414917  -0.0017686
   18  -0.0012293   0.0002326   0.0034341  -0.0140705  -0.0133571  -0.0559971
   19  -0.0012584  -0.0007948  -0.0002409  -0.0356076  -0.0027949  -0.0072376
   20  -0.0012253  -0.0001651  -0.0002178  -0.0230663  -0.0008042  -0.0042131
   21  -0.0002221  -0.0001385   0.0001455  -0.0062716  -0.0003818   0.0019991
   22   0.0002349  -0.0007153   0.0003569   0.0613989   0.0297950   0.0094164
   23  -0.0001246   0.0006396  -0.0001389  -0.0265635  -0.0562434  -0.0021759
   24   0.0001877  -0.0001364  -0.0005562   0.0118673   0.0081381   0.0061860
   25  -0.0003671  -0.0009313   0.0000135  -0.0019129   0.0007184  -0.0010508
   26  -0.0009694  -0.0015578  -0.0001309   0.0042040   0.0009423   0.0009363
   27   0.0000203  -0.0001377  -0.0002485  -0.0012331   0.0002718   0.0033504
   28  -0.0003160   0.0063910  -0.0011916  -0.0491194  -0.0285553  -0.0078357
   29   0.0015539  -0.0006221   0.0003499  -0.0288171  -0.0168576  -0.0047531
   30  -0.0008268   0.0014534   0.0035672  -0.0084391  -0.0048425  -0.0018165
   31   0.0000734  -0.0012543   0.0000365  -0.0007606  -0.0007720   0.0000687
   32   0.0000981  -0.0011391   0.0000736  -0.0007284   0.0000629  -0.0001828
   33  -0.0000140  -0.0001377   0.0002023   0.0001270  -0.0001725  -0.0008819
   34  -0.0020642  -0.0024320   0.0005207   0.0005772   0.0017800  -0.0012856
   35   0.0030398  -0.0015189   0.0009553   0.0012367  -0.0034628   0.0009445
   36  -0.0000059  -0.0007483  -0.0022140  -0.0010208   0.0003068   0.0051614
   37   0.0002408   0.0011730   0.0005849  -0.0003006  -0.0001557  -0.0007845
   38   0.0013450  -0.0008388  -0.0003939  -0.0004477  -0.0002727  -0.0002698
   39   0.0002211   0.0008691  -0.0001368  -0.0000750   0.0003632  -0.0003497
   40  -0.0001997  -0.0001400   0.0000883   0.0004741  -0.0001639   0.0000530
   41   0.0002100   0.0002726  -0.0003019  -0.0002781  -0.0001341  -0.0000295
   42  -0.0002091  -0.0001344   0.0001621  -0.0001730  -0.0002132  -0.0001027
   43   0.0004809  -0.0002340  -0.0001400  -0.0001237   0.0002571  -0.0001080
   44  -0.0000651  -0.0000104   0.0001294  -0.0000558   0.0002044   0.0001419
   45  -0.0000908  -0.0002460  -0.0001949   0.0001532  -0.0001549   0.0001696
   46   0.0000361   0.0002252   0.0000421   0.0001910  -0.0002293  -0.0000436
   47  -0.0000034  -0.0000470   0.0000161   0.0000562   0.0000261  -0.0000093
   48   0.0000087  -0.0001179   0.0000142  -0.0000751   0.0001497  -0.0000345
   49  -0.0001515   0.0002593  -0.0000342   0.0001492   0.0000020   0.0000160
   50  -0.0001447   0.0001044  -0.0001608   0.0000276  -0.0000462  -0.0001859
   51  -0.0000491   0.0000943   0.0001799  -0.0001024   0.0000474   0.0000172
   52   0.0000056   0.0000110  -0.0000033   0.0000099  -0.0000225   0.0000087
   53   0.0000098  -0.0000345   0.0000019  -0.0000013  -0.0000138  -0.0000180
   54  -0.0000046  -0.0000107   0.0000086   0.0000034   0.0000069  -0.0000084
   55   0.0002535  -0.0000534   0.0003699  -0.0001786   0.0000172   0.0000065
   56  -0.0001158  -0.0000073   0.0001419  -0.0000902   0.0002115   0.0003141
   57   0.0002884   0.0002345  -0.0001211   0.0000048   0.0000512   0.0002122
   58   0.0000663   0.0001045  -0.0000205   0.0000252  -0.0000255   0.0000657
   59  -0.0000063  -0.0001164   0.0000027   0.0000316   0.0000326   0.0000198
   60   0.0000054   0.0000392  -0.0000068   0.0000140  -0.0000100   0.0000120
   61   0.0006242   0.0009420  -0.0006726  -0.0002671  -0.0002057   0.0009866
   62   0.0011259  -0.0002854   0.0005617  -0.0000873   0.0000124  -0.0005273
   63   0.0002218  -0.0000595   0.0000374  -0.0001717  -0.0000211  -0.0000062
   64  -0.0000542  -0.0001182  -0.0000503  -0.0001307   0.0000092   0.0000221
   65  -0.0001394  -0.0001684  -0.0000876   0.0000967  -0.0001152  -0.0000443
   66  -0.0000325  -0.0000237  -0.0000270  -0.0000220   0.0002311  -0.0000885
           13          14          15          16          17          18
    1  -0.0031622  -0.0001290  -0.0013070   0.0012910   0.0010611   0.0003171
    2  -0.0045830   0.0033966  -0.0008422   0.0023455  -0.0685105   0.0035304
    3  -0.0011101   0.0000027   0.0034833  -0.0000165   0.0033587   0.0001616
    4  -0.0198482   0.0120751  -0.0047568  -0.0234699  -0.0790398  -0.0016624
    5   0.0327086  -0.0176034   0.0069028  -0.0234931   0.0312555  -0.0056095
    6  -0.0057572   0.0032830   0.0021652  -0.0040518  -0.0168050   0.0035242
    7  -0.0075515  -0.0038644  -0.0010862  -0.0018704   0.0040071  -0.0012293
    8   0.0034908   0.0032470   0.0004940   0.0009583   0.0016753   0.0002326
    9  -0.0013981  -0.0009306  -0.0011095  -0.0010938   0.0010006   0.0034341
   10  -0.0686472   0.0527159  -0.0114851  -0.1404465  -0.0513296  -0.0140705
   11   0.0528461  -0.1283477   0.0144281  -0.1129753  -0.2414917  -0.0133571
   12  -0.0113761   0.0142910  -0.0242873  -0.0111867  -0.0017686  -0.0559971
   13   0.0982326  -0.0766592   0.0201182   0.0010262   0.0002975  -0.0004759
   14  -0.0766592   0.1873073  -0.0217943   0.0204766  -0.0394094   0.0056702
   15   0.0201182  -0.0217943   0.0143895  -0.0012736   0.0019413   0.0032726
   16   0.0010262   0.0204766  -0.0012736   0.5037449  -0.0061406   0.0751049
   17   0.0002975  -0.0394094   0.0019413  -0.0061406   0.6012082  -0.0232294
   18  -0.0004759   0.0056702   0.0032726   0.0751049  -0.0232294   0.1234089
   19   0.0006162  -0.0009207   0.0002307  -0.1625504  -0.0021901  -0.0265238
   20  -0.0087219  -0.0056718  -0.0014532  -0.0023788  -0.0390164   0.0005355
   21   0.0006303   0.0000238  -0.0007711  -0.0267536   0.0005343  -0.0271914
   22  -0.0006092  -0.0051059  -0.0005154  -0.1477597   0.0571398  -0.0197684
   23  -0.0018827   0.0012203  -0.0002903   0.1193562  -0.2438285   0.0311176
   24  -0.0006625  -0.0009336   0.0034872  -0.0227590   0.0194250  -0.0612526
   25   0.0003693   0.0003609   0.0000141   0.0014553   0.0034645  -0.0004929
   26  -0.0002045  -0.0018107   0.0000388  -0.0193953  -0.0370500  -0.0019020
   27   0.0000429   0.0001694   0.0001876   0.0006310   0.0024676   0.0030376
   28  -0.0002310   0.0010968   0.0000351  -0.0276068   0.0736770  -0.0097590
   29   0.0012323  -0.0019230   0.0002877   0.0219185   0.0348624   0.0029601
   30   0.0000205   0.0003638  -0.0009316  -0.0070626   0.0131324   0.0038426
   31   0.0000942  -0.0000067   0.0000335  -0.0037030  -0.0014911  -0.0015661
   32   0.0000366   0.0000505   0.0000008  -0.0005786   0.0008034   0.0000597
   33   0.0000358  -0.0000204  -0.0000810  -0.0016364  -0.0002034   0.0047208
   34   0.0002847  -0.0006995   0.0001148  -0.0008517   0.0005304   0.0001384
   35   0.0013591  -0.0004778   0.0002354  -0.0000283  -0.0013318   0.0002099
   36   0.0001278  -0.0002286   0.0002184  -0.0001117   0.0001762  -0.0011747
   37  -0.0001393   0.0001360  -0.0001570   0.0002930   0.0000545   0.0002451
   38   0.0000931   0.0000058  -0.0000526  -0.0000103   0.0004725  -0.0003143
   39  -0.0006116   0.0004608  -0.0001083   0.0000582  -0.0000121   0.0002954
   40   0.0000126   0.0000336   0.0000187  -0.0000018  -0.0000368  -0.0002026
   41   0.0000383   0.0000025   0.0000307   0.0000201   0.0002003   0.0000339
   42   0.0002367  -0.0001825   0.0000085   0.0000386   0.0000750   0.0000030
   43   0.0002122  -0.0001984   0.0000924  -0.0002621  -0.0000615  -0.0000808
   44  -0.0001132   0.0000181  -0.0000449   0.0000311   0.0000441   0.0001151
   45  -0.0001520   0.0001680   0.0000026   0.0002640  -0.0000337   0.0000281
   46  -0.0001997   0.0002300  -0.0000498   0.0002615  -0.0000238   0.0001084
   47   0.0000018   0.0000017   0.0000074  -0.0000072  -0.0000565  -0.0000060
   48   0.0001451  -0.0001594   0.0000378  -0.0001890   0.0000023  -0.0000518
   49  -0.0001532   0.0001400  -0.0000212   0.0001468  -0.0000236   0.0000496
   50   0.0000392   0.0000015   0.0000199  -0.0000397   0.0000242   0.0000369
   51   0.0000339  -0.0000375  -0.0000467  -0.0000441   0.0000580  -0.0000344
   52  -0.0000077   0.0000132  -0.0000019   0.0000182   0.0000007   0.0000025
   53   0.0000130  -0.0000148   0.0000025   0.0000061  -0.0000059  -0.0000171
   54   0.0000051  -0.0000064  -0.0000008  -0.0000014  -0.0000034  -0.0000022
   55   0.0000342  -0.0000175  -0.0000454   0.0000221   0.0000703  -0.0000011
   56  -0.0001431   0.0000382  -0.0000249   0.0000050   0.0000523  -0.0000370
   57  -0.0000127   0.0000181   0.0000135  -0.0000130  -0.0000697  -0.0000781
   58  -0.0000498   0.0000562  -0.0000084   0.0000419  -0.0000134  -0.0000063
   59   0.0000083  -0.0000134  -0.0000083   0.0000047  -0.0000592   0.0000168
   60  -0.0000262   0.0000256  -0.0000028   0.0000354  -0.0000080   0.0000046
   61  -0.0003180   0.0003102   0.0000344   0.0002690   0.0000033  -0.0001078
   62   0.0000675   0.0000617   0.0001024  -0.0000934   0.0002588  -0.0000236
   63   0.0001491  -0.0001042   0.0000624   0.0001341   0.0000477   0.0000824
   64   0.0000357  -0.0000437   0.0000162  -0.0000528   0.0000352  -0.0000209
   65   0.0000760  -0.0000798   0.0000186   0.0000129  -0.0000957  -0.0000251
   66   0.0000365  -0.0000791   0.0000108  -0.0000789  -0.0000881  -0.0000395
           19          20          21          22          23          24
    1  -0.0015288  -0.0001855  -0.0001014  -0.0257909  -0.0269744  -0.0044577
    2  -0.0006626   0.0004426  -0.0002263  -0.0802364   0.0296148  -0.0162901
    3  -0.0002684  -0.0001068  -0.0010692  -0.0018824  -0.0059426   0.0046702
    4   0.0036153   0.0009775  -0.0000767  -0.0534734   0.0294152  -0.0111289
    5  -0.0018975  -0.0032577  -0.0000313   0.0312123  -0.0172428   0.0067251
    6   0.0000396   0.0004989   0.0038317  -0.0119386   0.0064717  -0.0037661
    7  -0.0012584  -0.0012253  -0.0002221   0.0002349  -0.0001246   0.0001877
    8  -0.0007948  -0.0001651  -0.0001385  -0.0007153   0.0006396  -0.0001364
    9  -0.0002409  -0.0002178   0.0001455   0.0003569  -0.0001389  -0.0005562
   10  -0.0356076  -0.0230663  -0.0062716   0.0613989  -0.0265635   0.0118673
   11  -0.0027949  -0.0008042  -0.0003818   0.0297950  -0.0562434   0.0081381
   12  -0.0072376  -0.0042131   0.0019991   0.0094164  -0.0021759   0.0061860
   13   0.0006162  -0.0087219   0.0006303  -0.0006092  -0.0018827  -0.0006625
   14  -0.0009207  -0.0056718   0.0000238  -0.0051059   0.0012203  -0.0009336
   15   0.0002307  -0.0014532  -0.0007711  -0.0005154  -0.0002903   0.0034872
   16  -0.1625504  -0.0023788  -0.0267536  -0.1477597   0.1193562  -0.0227590
   17  -0.0021901  -0.0390164   0.0005343   0.0571398  -0.2438285   0.0194250
   18  -0.0265238   0.0005355  -0.0271914  -0.0197684   0.0311176  -0.0612526
   19   0.2319877   0.0041275   0.0420107  -0.0378021  -0.0000707  -0.0078099
   20   0.0041275   0.0545232  -0.0014110   0.0217724   0.0014271   0.0042282
   21   0.0420107  -0.0014110   0.0185470  -0.0088077   0.0001188   0.0016991
   22  -0.0378021   0.0217724  -0.0088077   0.5971950  -0.0401553   0.0932217
   23  -0.0000707   0.0014271   0.0001188  -0.0401553   0.5306617  -0.0263577
   24  -0.0078099   0.0042282   0.0016991   0.0932217  -0.0263577   0.1315899
   25   0.0008445   0.0078399  -0.0000327  -0.0651893  -0.0525964  -0.0061375
   26   0.0009458  -0.0041561   0.0003720  -0.0485565  -0.1354694  -0.0039195
   27   0.0002024   0.0016622  -0.0009677  -0.0063924  -0.0048582  -0.0231556
   28   0.0032296  -0.0000234  -0.0000374  -0.3174685  -0.0252564  -0.0472869
   29   0.0048031  -0.0038045   0.0012841   0.0399035  -0.1107947   0.0095396
   30  -0.0002797   0.0003198   0.0037543  -0.0497646  -0.0028800  -0.0673147
   31  -0.0011584   0.0008729  -0.0003081  -0.0121525   0.0265102  -0.0039046
   32  -0.0004802   0.0003586  -0.0001053  -0.0034535   0.0029409  -0.0006463
   33  -0.0002584   0.0001653   0.0001587  -0.0027093   0.0049612   0.0021529
   34   0.0010190   0.0000168   0.0002053   0.0014244  -0.0024617  -0.0010830
   35  -0.0001046   0.0000996  -0.0000844  -0.0023865  -0.0030077  -0.0002217
   36   0.0001291  -0.0000105  -0.0000884  -0.0006755   0.0003135   0.0062776
   37  -0.0003873  -0.0000094  -0.0000755  -0.0000773  -0.0000725  -0.0009399
   38   0.0000173   0.0000157   0.0000722   0.0003260  -0.0000444   0.0003075
   39  -0.0004897   0.0000149  -0.0001342  -0.0002458  -0.0000209  -0.0004220
   40  -0.0000967  -0.0000040  -0.0000019   0.0003853   0.0002022  -0.0000116
   41  -0.0000038   0.0000009  -0.0000152   0.0002887  -0.0002057   0.0000928
   42   0.0002055  -0.0000054   0.0000412   0.0000156   0.0000214  -0.0000598
   43   0.0003229   0.0000183   0.0000707  -0.0002807  -0.0002921  -0.0001017
   44  -0.0000064   0.0000243  -0.0000190   0.0000369   0.0001765  -0.0001926
   45  -0.0001910  -0.0000025  -0.0000345   0.0000496   0.0003325   0.0001790
   46  -0.0003741  -0.0000020  -0.0000702   0.0001626   0.0003772  -0.0001481
   47   0.0000070  -0.0000050   0.0000007  -0.0000571   0.0000084   0.0000212
   48   0.0002416   0.0000030   0.0000500  -0.0000879  -0.0002530   0.0000043
   49  -0.0001782  -0.0000017  -0.0000376   0.0000903   0.0001338   0.0000163
   50   0.0000232  -0.0000390  -0.0000132  -0.0000219  -0.0000576   0.0001474
   51   0.0000464  -0.0000072   0.0000065   0.0000435  -0.0001427   0.0000882
   52  -0.0000219  -0.0000004  -0.0000041   0.0000167   0.0000327   0.0000011
   53  -0.0000064  -0.0000009   0.0000013  -0.0000084   0.0000158   0.0000542
   54   0.0000108   0.0000011   0.0000015  -0.0000079  -0.0000071  -0.0000014
   55   0.0000354  -0.0000018   0.0000003  -0.0000824  -0.0001197   0.0000465
   56   0.0000195   0.0000441   0.0000321   0.0002177   0.0000762  -0.0004476
   57  -0.0000929   0.0000028  -0.0000077  -0.0001045   0.0000988   0.0001726
   58  -0.0000963  -0.0000014  -0.0000171   0.0000022   0.0000874   0.0000684
   59   0.0000021  -0.0000062  -0.0000024  -0.0000567   0.0000436  -0.0000407
   60  -0.0000418  -0.0000006  -0.0000087  -0.0000024   0.0000421   0.0000089
   61  -0.0006690  -0.0000030  -0.0001133  -0.0001732   0.0005365   0.0009772
   62   0.0000037   0.0000020  -0.0000031   0.0002506   0.0001105   0.0003111
   63   0.0001877  -0.0000057   0.0000114   0.0000424  -0.0002058   0.0000540
   64   0.0000583   0.0000002   0.0000134  -0.0000512  -0.0000774   0.0000438
   65  -0.0000160  -0.0000114  -0.0000076  -0.0001851  -0.0000384   0.0001996
   66   0.0001295   0.0000017   0.0000270  -0.0002412  -0.0002022  -0.0000386
           25          26          27          28          29          30
    1  -0.0026372  -0.0000648  -0.0013413  -0.1642602  -0.1190509  -0.0141387
    2   0.0041500   0.0035531   0.0008097  -0.0529298  -0.2752803   0.0005666
    3  -0.0015497   0.0000158   0.0042169  -0.0170071  -0.0119335  -0.0619465
    4   0.0012026   0.0003424   0.0003314   0.0609262   0.0258863   0.0092397
    5  -0.0007963  -0.0001940  -0.0001644  -0.0263725  -0.0603500  -0.0025017
    6   0.0004092   0.0000008  -0.0007624   0.0115851   0.0082958   0.0104296
    7  -0.0003671  -0.0009694   0.0000203  -0.0003160   0.0015539  -0.0008268
    8  -0.0009313  -0.0015578  -0.0001377   0.0063910  -0.0006221   0.0014534
    9   0.0000135  -0.0001309  -0.0002485  -0.0011916   0.0003499   0.0035672
   10  -0.0019129   0.0042040  -0.0012331  -0.0491194  -0.0288171  -0.0084391
   11   0.0007184   0.0009423   0.0002718  -0.0285553  -0.0168576  -0.0048425
   12  -0.0010508   0.0009363   0.0033504  -0.0078357  -0.0047531  -0.0018165
   13   0.0003693  -0.0002045   0.0000429  -0.0002310   0.0012323   0.0000205
   14   0.0003609  -0.0018107   0.0001694   0.0010968  -0.0019230   0.0003638
   15   0.0000141   0.0000388   0.0001876   0.0000351   0.0002877  -0.0009316
   16   0.0014553  -0.0193953   0.0006310  -0.0276068   0.0219185  -0.0070626
   17   0.0034645  -0.0370500   0.0024676   0.0736770   0.0348624   0.0131324
   18  -0.0004929  -0.0019020   0.0030376  -0.0097590   0.0029601   0.0038426
   19   0.0008445   0.0009458   0.0002024   0.0032296   0.0048031  -0.0002797
   20   0.0078399  -0.0041561   0.0016622  -0.0000234  -0.0038045   0.0003198
   21  -0.0000327   0.0003720  -0.0009677  -0.0000374   0.0012841   0.0037543
   22  -0.0651893  -0.0485565  -0.0063924  -0.3174685   0.0399035  -0.0497646
   23  -0.0525964  -0.1354694  -0.0048582  -0.0252564  -0.1107947  -0.0028800
   24  -0.0061375  -0.0039195  -0.0231556  -0.0472869   0.0095396  -0.0673147
   25   0.0850147   0.0780046   0.0108721  -0.0190974  -0.0381006  -0.0027623
   26   0.0780046   0.1939450   0.0064340  -0.0148283  -0.0187337  -0.0019626
   27   0.0108721   0.0064340   0.0128846  -0.0037124  -0.0061298   0.0038861
   28  -0.0190974  -0.0148283  -0.0037124   0.6651064  -0.0286910   0.1005854
   29  -0.0381006  -0.0187337  -0.0061298  -0.0286910   0.7185176  -0.0307819
   30  -0.0027623  -0.0019626   0.0038861   0.1005854  -0.0307819   0.1439866
   31   0.0006253   0.0006288   0.0006056  -0.1255274   0.1226063  -0.0215608
   32  -0.0011229   0.0010281  -0.0003547   0.1241510  -0.2677559   0.0322532
   33   0.0006465  -0.0000478  -0.0025103  -0.0214089   0.0318430  -0.0401017
   34   0.0002249   0.0005443   0.0000432  -0.0242933  -0.0078319  -0.0052920
   35  -0.0010884  -0.0004916  -0.0001066  -0.0278753   0.0037090  -0.0055037
   36   0.0002383   0.0002813   0.0001066  -0.0034995  -0.0019183   0.0042494
   37  -0.0001833  -0.0001622  -0.0001038  -0.0001603   0.0022122  -0.0001909
   38   0.0000147  -0.0000006  -0.0000977  -0.0008694  -0.0004489  -0.0006024
   39  -0.0004778  -0.0004967  -0.0000488  -0.0031038  -0.0004385  -0.0019245
   40   0.0000205  -0.0000266   0.0000203   0.0000857   0.0002617   0.0013284
   41  -0.0000426  -0.0000157   0.0000115  -0.0007752   0.0001392   0.0001507
   42   0.0001791   0.0001712  -0.0000046   0.0010469  -0.0001718   0.0000681
   43   0.0001741   0.0002647   0.0000548   0.0001311  -0.0001793  -0.0001967
   44   0.0000575  -0.0000105   0.0001169   0.0012047  -0.0001300  -0.0003268
   45  -0.0001289  -0.0002018   0.0000061  -0.0003122  -0.0000475  -0.0000265
   46  -0.0001711  -0.0002575  -0.0000228  -0.0003442   0.0001992  -0.0000018
   47   0.0000113   0.0000227  -0.0000099   0.0000937  -0.0000015   0.0001148
   48   0.0001228   0.0001812   0.0000215   0.0002336  -0.0000878   0.0001134
   49  -0.0001249  -0.0001642  -0.0000057  -0.0004843   0.0003731  -0.0002285
   50   0.0000172   0.0000163  -0.0000423  -0.0002056   0.0000218   0.0001487
   51   0.0000160   0.0000315  -0.0000379  -0.0000116   0.0000757   0.0001858
   52  -0.0000077  -0.0000150  -0.0000006   0.0000131   0.0000085   0.0000050
   53  -0.0000126  -0.0000179  -0.0000043  -0.0000350  -0.0000047  -0.0000217
   54   0.0000052   0.0000046  -0.0000005   0.0000026  -0.0000079   0.0000201
   55   0.0000176   0.0000294  -0.0000320  -0.0000444   0.0001117   0.0002759
   56   0.0000489   0.0000467   0.0000294   0.0009754  -0.0001308   0.0001808
   57   0.0000001   0.0000028   0.0000073  -0.0000808  -0.0000137   0.0002850
   58  -0.0000429  -0.0000608  -0.0000035  -0.0001445   0.0000464   0.0000016
   59  -0.0000004  -0.0000175   0.0000086   0.0000903   0.0000160  -0.0000146
   60  -0.0000226  -0.0000316   0.0000007  -0.0000561   0.0000489  -0.0000314
   61  -0.0002408  -0.0003035   0.0000213  -0.0005743   0.0016023  -0.0006601
   62   0.0000615   0.0000538  -0.0000557  -0.0008652  -0.0006717   0.0009272
   63   0.0001032   0.0001371   0.0000260   0.0021055   0.0018177  -0.0004534
   64   0.0000258   0.0000453   0.0000028   0.0001832  -0.0000498  -0.0000509
   65  -0.0000580  -0.0000830  -0.0000196  -0.0004044   0.0002381  -0.0001749
   66   0.0000354   0.0000851   0.0000050  -0.0002873  -0.0002210   0.0001626
           31          32          33          34          35          36
    1   0.0100115   0.0130575   0.0002148  -0.2116734   0.0021798  -0.0272839
    2  -0.0147142  -0.0184765  -0.0017905   0.0002686  -0.0768983   0.0016165
    3   0.0017912   0.0033863   0.0040035  -0.0257220   0.0026905  -0.0831186
    4  -0.0006589  -0.0028360  -0.0010654  -0.0183585   0.0263811  -0.0048954
    5  -0.0023492  -0.0018530  -0.0000556   0.0099512   0.0035879   0.0024523
    6  -0.0010928  -0.0001790   0.0055992  -0.0065342   0.0038990   0.0021012
    7   0.0000734   0.0000981  -0.0000140  -0.0020642   0.0030398  -0.0000059
    8  -0.0012543  -0.0011391  -0.0001377  -0.0024320  -0.0015189  -0.0007483
    9   0.0000365   0.0000736   0.0002023   0.0005207   0.0009553  -0.0022140
   10  -0.0007606  -0.0007284   0.0001270   0.0005772   0.0012367  -0.0010208
   11  -0.0007720   0.0000629  -0.0001725   0.0017800  -0.0034628   0.0003068
   12   0.0000687  -0.0001828  -0.0008819  -0.0012856   0.0009445   0.0051614
   13   0.0000942   0.0000366   0.0000358   0.0002847   0.0013591   0.0001278
   14  -0.0000067   0.0000505  -0.0000204  -0.0006995  -0.0004778  -0.0002286
   15   0.0000335   0.0000008  -0.0000810   0.0001148   0.0002354   0.0002184
   16  -0.0037030  -0.0005786  -0.0016364  -0.0008517  -0.0000283  -0.0001117
   17  -0.0014911   0.0008034  -0.0002034   0.0005304  -0.0013318   0.0001762
   18  -0.0015661   0.0000597   0.0047208   0.0001384   0.0002099  -0.0011747
   19  -0.0011584  -0.0004802  -0.0002584   0.0010190  -0.0001046   0.0001291
   20   0.0008729   0.0003586   0.0001653   0.0000168   0.0000996  -0.0000105
   21  -0.0003081  -0.0001053   0.0001587   0.0002053  -0.0000844  -0.0000884
   22  -0.0121525  -0.0034535  -0.0027093   0.0014244  -0.0023865  -0.0006755
   23   0.0265102   0.0029409   0.0049612  -0.0024617  -0.0030077   0.0003135
   24  -0.0039046  -0.0006463   0.0021529  -0.0010830  -0.0002217   0.0062776
   25   0.0006253  -0.0011229   0.0006465   0.0002249  -0.0010884   0.0002383
   26   0.0006288   0.0010281  -0.0000478   0.0005443  -0.0004916   0.0002813
   27   0.0006056  -0.0003547  -0.0025103   0.0000432  -0.0001066   0.0001066
   28  -0.1255274   0.1241510  -0.0214089  -0.0242933  -0.0278753  -0.0034995
   29   0.1226063  -0.2677559   0.0318430  -0.0078319   0.0037090  -0.0019183
   30  -0.0215608   0.0322532  -0.0401017  -0.0052920  -0.0055037   0.0042494
   31   0.1323952  -0.1290728   0.0251250   0.0008021  -0.0007497   0.0007336
   32  -0.1290728   0.2830694  -0.0342056   0.0017444   0.0008391   0.0000825
   33   0.0251250  -0.0342056   0.0304747   0.0009257  -0.0003654  -0.0037409
   34   0.0008021   0.0017444   0.0009257   0.6319090  -0.0092617   0.0112210
   35  -0.0007497   0.0008391  -0.0003654  -0.0092617   0.1771208  -0.0129894
   36   0.0007336   0.0000825  -0.0037409   0.0112210  -0.0129894   0.6293513
   37  -0.0000794  -0.0004692   0.0007782  -0.2015414   0.0026959   0.0590824
   38  -0.0002055   0.0000941   0.0002101   0.0023868  -0.0617189   0.0008733
   39   0.0002370   0.0001877   0.0006746   0.1218270  -0.0005972  -0.1950534
   40  -0.0000021  -0.0000061  -0.0001883   0.0068585  -0.0002359   0.0104816
   41  -0.0000229  -0.0000200  -0.0000372  -0.0000932   0.0040918   0.0007077
   42  -0.0000923  -0.0000109  -0.0002296  -0.0113960   0.0012973  -0.0420803
   43  -0.0001957  -0.0000830   0.0000863  -0.0438097   0.0000668   0.0624451
   44   0.0000578  -0.0000851  -0.0000394   0.0011366   0.0056533  -0.0024395
   45   0.0000483   0.0002247  -0.0001134   0.0071755  -0.0014529   0.0516548
   46   0.0000381   0.0000673   0.0001000  -0.0021066   0.0002282  -0.0057158
   47   0.0000080  -0.0000017  -0.0000018   0.0001497   0.0040329   0.0002183
   48  -0.0000421  -0.0000811  -0.0000694  -0.0007607   0.0001156   0.0008310
   49   0.0000134   0.0001174  -0.0000051  -0.0027309  -0.0006766   0.0142308
   50  -0.0000091  -0.0000178  -0.0000050  -0.0002208  -0.0030575   0.0011625
   51   0.0000197  -0.0000972  -0.0000588   0.0135978   0.0011681  -0.0638494
   52  -0.0000023   0.0000049   0.0000046   0.0005729  -0.0000598   0.0003716
   53  -0.0000053  -0.0000002  -0.0000222  -0.0000632  -0.0011348  -0.0000381
   54   0.0000002  -0.0000038  -0.0000119   0.0003323  -0.0000167  -0.0011856
   55  -0.0000318  -0.0001611  -0.0001193  -0.0024067   0.0026854  -0.0841987
   56   0.0000349   0.0000040   0.0002274   0.0013096   0.0068124   0.0020553
   57   0.0000041  -0.0001215  -0.0002191  -0.0368097   0.0011560   0.0061695
   58   0.0000118  -0.0000125  -0.0000520  -0.0051820   0.0003166  -0.0007612
   59  -0.0000057   0.0000056  -0.0000253   0.0003107   0.0065664   0.0000905
   60   0.0000027   0.0000097  -0.0000127  -0.0007785   0.0001319   0.0019233
   61   0.0002087  -0.0002547  -0.0005484  -0.1370464   0.0021619  -0.0216271
   62  -0.0000260   0.0002158  -0.0000567   0.0037648  -0.0627571   0.0070932
   63  -0.0001397  -0.0002370   0.0001893  -0.0867398   0.0086277  -0.2969603
   64  -0.0000017  -0.0000180  -0.0000387   0.0083863   0.0001151  -0.0092650
   65  -0.0000345  -0.0001232  -0.0002206  -0.0008356   0.0033413   0.0009390
   66   0.0000004  -0.0000529  -0.0001451   0.0202983  -0.0000909  -0.0185779
           37          38          39          40          41          42
    1  -0.0269643  -0.0008392   0.0035000  -0.0019602   0.0002669  -0.0026244
    2   0.0005290   0.0031828   0.0004485  -0.0000370  -0.0023455  -0.0001735
    3   0.0204473  -0.0025791   0.0100521   0.0030093   0.0004783  -0.0014225
    4  -0.0004884   0.0003562  -0.0030805  -0.0000673   0.0006788   0.0015148
    5  -0.0030257  -0.0009505  -0.0012292   0.0000269  -0.0003319   0.0006164
    6   0.0010756   0.0027251  -0.0015624   0.0014807  -0.0006564  -0.0002371
    7   0.0002408   0.0013450   0.0002211  -0.0001997   0.0002100  -0.0002091
    8   0.0011730  -0.0008388   0.0008691  -0.0001400   0.0002726  -0.0001344
    9   0.0005849  -0.0003939  -0.0001368   0.0000883  -0.0003019   0.0001621
   10  -0.0003006  -0.0004477  -0.0000750   0.0004741  -0.0002781  -0.0001730
   11  -0.0001557  -0.0002727   0.0003632  -0.0001639  -0.0001341  -0.0002132
   12  -0.0007845  -0.0002698  -0.0003497   0.0000530  -0.0000295  -0.0001027
   13  -0.0001393   0.0000931  -0.0006116   0.0000126   0.0000383   0.0002367
   14   0.0001360   0.0000058   0.0004608   0.0000336   0.0000025  -0.0001825
   15  -0.0001570  -0.0000526  -0.0001083   0.0000187   0.0000307   0.0000085
   16   0.0002930  -0.0000103   0.0000582  -0.0000018   0.0000201   0.0000386
   17   0.0000545   0.0004725  -0.0000121  -0.0000368   0.0002003   0.0000750
   18   0.0002451  -0.0003143   0.0002954  -0.0002026   0.0000339   0.0000030
   19  -0.0003873   0.0000173  -0.0004897  -0.0000967  -0.0000038   0.0002055
   20  -0.0000094   0.0000157   0.0000149  -0.0000040   0.0000009  -0.0000054
   21  -0.0000755   0.0000722  -0.0001342  -0.0000019  -0.0000152   0.0000412
   22  -0.0000773   0.0003260  -0.0002458   0.0003853   0.0002887   0.0000156
   23  -0.0000725  -0.0000444  -0.0000209   0.0002022  -0.0002057   0.0000214
   24  -0.0009399   0.0003075  -0.0004220  -0.0000116   0.0000928  -0.0000598
   25  -0.0001833   0.0000147  -0.0004778   0.0000205  -0.0000426   0.0001791
   26  -0.0001622  -0.0000006  -0.0004967  -0.0000266  -0.0000157   0.0001712
   27  -0.0001038  -0.0000977  -0.0000488   0.0000203   0.0000115  -0.0000046
   28  -0.0001603  -0.0008694  -0.0031038   0.0000857  -0.0007752   0.0010469
   29   0.0022122  -0.0004489  -0.0004385   0.0002617   0.0001392  -0.0001718
   30  -0.0001909  -0.0006024  -0.0019245   0.0013284   0.0001507   0.0000681
   31  -0.0000794  -0.0002055   0.0002370  -0.0000021  -0.0000229  -0.0000923
   32  -0.0004692   0.0000941   0.0001877  -0.0000061  -0.0000200  -0.0000109
   33   0.0007782   0.0002101   0.0006746  -0.0001883  -0.0000372  -0.0002296
   34  -0.2015414   0.0023868   0.1218270   0.0068585  -0.0000932  -0.0113960
   35   0.0026959  -0.0617189  -0.0005972  -0.0002359   0.0040918   0.0012973
   36   0.0590824   0.0008733  -0.1950534   0.0104816   0.0007077  -0.0420803
   37   0.6016790  -0.0136391  -0.0246849  -0.0501389   0.0014726  -0.0353674
   38  -0.0136391   0.1181352  -0.0079727   0.0010653  -0.0222454   0.0037853
   39  -0.0246849  -0.0079727   0.5068786  -0.0320453   0.0040556  -0.1451119
   40  -0.0501389   0.0010653  -0.0320453   0.0652824  -0.0025996   0.0514390
   41   0.0014726  -0.0222454   0.0040556  -0.0025996   0.0111942  -0.0060729
   42  -0.0353674   0.0037853  -0.1451119   0.0514390  -0.0060729   0.2130716
   43  -0.2868234   0.0091456  -0.0763389  -0.0092509   0.0003859  -0.0079534
   44   0.0068728  -0.0606329   0.0030331   0.0010673   0.0030195   0.0008395
   45  -0.0116879   0.0019913  -0.1065579  -0.0324240   0.0014036  -0.0281059
   46  -0.0282876   0.0002957   0.0304541  -0.0056858   0.0001317   0.0008396
   47   0.0007707   0.0030356  -0.0007062   0.0002725  -0.0009783  -0.0000845
   48   0.0062788   0.0001239  -0.0079278  -0.0053638   0.0000685   0.0033524
   49   0.0005993   0.0009766  -0.0311615  -0.0047503   0.0002642  -0.0024401
   50   0.0020980   0.0064753   0.0008426   0.0001866   0.0041424   0.0000875
   51  -0.0855727   0.0016960   0.0068856   0.0030659   0.0000515   0.0038710
   52   0.0010450   0.0001576  -0.0010817   0.0000479   0.0000034   0.0000098
   53   0.0001075   0.0056472   0.0002949   0.0000336   0.0001473   0.0000210
   54  -0.0001702   0.0002551  -0.0040714  -0.0013863   0.0000619  -0.0010370
   55  -0.0653146   0.0005341   0.0198791   0.0007893   0.0000899  -0.0008302
   56   0.0011485  -0.0044256  -0.0003373  -0.0000368  -0.0007347   0.0000724
   57   0.0194236  -0.0005059  -0.0045009  -0.0008742   0.0000342  -0.0020027
   58  -0.0012585  -0.0000162   0.0007495   0.0001406  -0.0000144  -0.0000839
   59  -0.0000168  -0.0006829  -0.0000512  -0.0000162  -0.0006059  -0.0000419
   60   0.0006234  -0.0000472   0.0004391  -0.0000500  -0.0000150   0.0000068
   61   0.0580941  -0.0008965  -0.0016698  -0.0022323  -0.0000495   0.0065595
   62  -0.0019818   0.0091506   0.0010130   0.0001582   0.0041864   0.0000054
   63   0.0537328   0.0004776  -0.0544791   0.0011630  -0.0000800   0.0013269
   64   0.0001925   0.0002026  -0.0018586   0.0002880   0.0000287  -0.0009136
   65   0.0002488   0.0060495   0.0002756  -0.0000045   0.0002206   0.0000983
   66  -0.0025237   0.0003243  -0.0028242   0.0004005   0.0000275  -0.0015175
           43          44          45          46          47          48
    1  -0.0005895  -0.0004327   0.0028510   0.0001595   0.0000939  -0.0006483
    2   0.0001306   0.0060637  -0.0002391   0.0001571   0.0001483  -0.0000589
    3   0.0021724   0.0011372  -0.0025496   0.0015599  -0.0001014  -0.0003660
    4  -0.0002938  -0.0007435  -0.0001271  -0.0003360  -0.0000937   0.0001762
    5  -0.0000199  -0.0003048   0.0003696  -0.0006328   0.0000670   0.0003077
    6  -0.0004676  -0.0008693  -0.0003891  -0.0000349  -0.0000690   0.0000928
    7   0.0004809  -0.0000651  -0.0000908   0.0000361  -0.0000034   0.0000087
    8  -0.0002340  -0.0000104  -0.0002460   0.0002252  -0.0000470  -0.0001179
    9  -0.0001400   0.0001294  -0.0001949   0.0000421   0.0000161   0.0000142
   10  -0.0001237  -0.0000558   0.0001532   0.0001910   0.0000562  -0.0000751
   11   0.0002571   0.0002044  -0.0001549  -0.0002293   0.0000261   0.0001497
   12  -0.0001080   0.0001419   0.0001696  -0.0000436  -0.0000093  -0.0000345
   13   0.0002122  -0.0001132  -0.0001520  -0.0001997   0.0000018   0.0001451
   14  -0.0001984   0.0000181   0.0001680   0.0002300   0.0000017  -0.0001594
   15   0.0000924  -0.0000449   0.0000026  -0.0000498   0.0000074   0.0000378
   16  -0.0002621   0.0000311   0.0002640   0.0002615  -0.0000072  -0.0001890
   17  -0.0000615   0.0000441  -0.0000337  -0.0000238  -0.0000565   0.0000023
   18  -0.0000808   0.0001151   0.0000281   0.0001084  -0.0000060  -0.0000518
   19   0.0003229  -0.0000064  -0.0001910  -0.0003741   0.0000070   0.0002416
   20   0.0000183   0.0000243  -0.0000025  -0.0000020  -0.0000050   0.0000030
   21   0.0000707  -0.0000190  -0.0000345  -0.0000702   0.0000007   0.0000500
   22  -0.0002807   0.0000369   0.0000496   0.0001626  -0.0000571  -0.0000879
   23  -0.0002921   0.0001765   0.0003325   0.0003772   0.0000084  -0.0002530
   24  -0.0001017  -0.0001926   0.0001790  -0.0001481   0.0000212   0.0000043
   25   0.0001741   0.0000575  -0.0001289  -0.0001711   0.0000113   0.0001228
   26   0.0002647  -0.0000105  -0.0002018  -0.0002575   0.0000227   0.0001812
   27   0.0000548   0.0001169   0.0000061  -0.0000228  -0.0000099   0.0000215
   28   0.0001311   0.0012047  -0.0003122  -0.0003442   0.0000937   0.0002336
   29  -0.0001793  -0.0001300  -0.0000475   0.0001992  -0.0000015  -0.0000878
   30  -0.0001967  -0.0003268  -0.0000265  -0.0000018   0.0001148   0.0001134
   31  -0.0001957   0.0000578   0.0000483   0.0000381   0.0000080  -0.0000421
   32  -0.0000830  -0.0000851   0.0002247   0.0000673  -0.0000017  -0.0000811
   33   0.0000863  -0.0000394  -0.0001134   0.0001000  -0.0000018  -0.0000694
   34  -0.0438097   0.0011366   0.0071755  -0.0021066   0.0001497  -0.0007607
   35   0.0000668   0.0056533  -0.0014529   0.0002282   0.0040329   0.0001156
   36   0.0624451  -0.0024395   0.0516548  -0.0057158   0.0002183   0.0008310
   37  -0.2868234   0.0068728  -0.0116879  -0.0282876   0.0007707   0.0062788
   38   0.0091456  -0.0606329   0.0019913   0.0002957   0.0030356   0.0001239
   39  -0.0763389   0.0030331  -0.1065579   0.0304541  -0.0007062  -0.0079278
   40  -0.0092509   0.0010673  -0.0324240  -0.0056858   0.0002725  -0.0053638
   41   0.0003859   0.0030195   0.0014036   0.0001317  -0.0009783   0.0000685
   42  -0.0079534   0.0008395  -0.0281059   0.0008396  -0.0000845   0.0033524
   43   0.5598576  -0.0141765   0.0617084  -0.0926615   0.0007964   0.0591602
   44  -0.0141765   0.1171759  -0.0122594   0.0009029  -0.0211303  -0.0002072
   45   0.0617084  -0.0122594   0.5679096   0.0552099  -0.0001107  -0.0978709
   46  -0.0926615   0.0009029   0.0552099   0.1301455  -0.0016200  -0.0907190
   47   0.0007964  -0.0211303  -0.0001107  -0.0016200   0.0095506  -0.0000368
   48   0.0591602  -0.0002072  -0.0978709  -0.0907190  -0.0000368   0.1391571
   49  -0.1379825   0.0046620  -0.1036775  -0.0029276  -0.0005121   0.0336430
   50   0.0030028  -0.0619001   0.0086694   0.0000013   0.0045959  -0.0001528
   51  -0.0362436   0.0065453  -0.2925530   0.0089835   0.0007115  -0.0353846
   52  -0.0065208   0.0002257   0.0012374   0.0010516  -0.0001269   0.0007911
   53   0.0010571   0.0029252   0.0001317  -0.0001013  -0.0025634  -0.0000895
   54  -0.0300136   0.0010218  -0.0044470  -0.0008532  -0.0000532   0.0006188
   55   0.0581606  -0.0027962   0.0548057   0.0023774   0.0002781  -0.0069814
   56  -0.0014495   0.0075694  -0.0001485   0.0001644   0.0045397   0.0002893
   57  -0.0005312   0.0015435  -0.0540576  -0.0011412   0.0001491  -0.0013707
   58  -0.0017137   0.0001694   0.0028202  -0.0002990  -0.0000156   0.0012315
   59   0.0001366   0.0068779   0.0001138  -0.0000000   0.0000967   0.0000127
   60   0.0030743   0.0000990  -0.0005487   0.0001670   0.0000171  -0.0010298
   61  -0.0384573   0.0019416  -0.0363679  -0.0010934  -0.0000816   0.0026495
   62   0.0013879  -0.0049435   0.0014600  -0.0000995  -0.0007901   0.0000245
   63  -0.0357065   0.0016794  -0.0321531   0.0012655  -0.0000515  -0.0002911
   64  -0.0003752   0.0000231  -0.0011610   0.0000624  -0.0000218   0.0001850
   65   0.0000423  -0.0006042   0.0000332  -0.0000138  -0.0005518  -0.0000338
   66  -0.0009849  -0.0000049  -0.0003508   0.0000696  -0.0000160   0.0001031
           49          50          51          52          53          54
    1   0.0004244   0.0001636   0.0006330  -0.0000407  -0.0000121  -0.0000064
    2  -0.0002692  -0.0012994   0.0000038   0.0000086  -0.0003969  -0.0000130
    3   0.0003929  -0.0005402  -0.0012078  -0.0000766  -0.0000448   0.0001034
    4  -0.0001883   0.0001516  -0.0000387   0.0000088   0.0000541   0.0000082
    5  -0.0004159   0.0001714  -0.0000225  -0.0000456   0.0000327   0.0000227
    6  -0.0001545   0.0005131   0.0004491   0.0000068   0.0000485   0.0000121
    7  -0.0001515  -0.0001447  -0.0000491   0.0000056   0.0000098  -0.0000046
    8   0.0002593   0.0001044   0.0000943   0.0000110  -0.0000345  -0.0000107
    9  -0.0000342  -0.0001608   0.0001799  -0.0000033   0.0000019   0.0000086
   10   0.0001492   0.0000276  -0.0001024   0.0000099  -0.0000013   0.0000034
   11   0.0000020  -0.0000462   0.0000474  -0.0000225  -0.0000138   0.0000069
   12   0.0000160  -0.0001859   0.0000172   0.0000087  -0.0000180  -0.0000084
   13  -0.0001532   0.0000392   0.0000339  -0.0000077   0.0000130   0.0000051
   14   0.0001400   0.0000015  -0.0000375   0.0000132  -0.0000148  -0.0000064
   15  -0.0000212   0.0000199  -0.0000467  -0.0000019   0.0000025  -0.0000008
   16   0.0001468  -0.0000397  -0.0000441   0.0000182   0.0000061  -0.0000014
   17  -0.0000236   0.0000242   0.0000580   0.0000007  -0.0000059  -0.0000034
   18   0.0000496   0.0000369  -0.0000344   0.0000025  -0.0000171  -0.0000022
   19  -0.0001782   0.0000232   0.0000464  -0.0000219  -0.0000064   0.0000108
   20  -0.0000017  -0.0000390  -0.0000072  -0.0000004  -0.0000009   0.0000011
   21  -0.0000376  -0.0000132   0.0000065  -0.0000041   0.0000013   0.0000015
   22   0.0000903  -0.0000219   0.0000435   0.0000167  -0.0000084  -0.0000079
   23   0.0001338  -0.0000576  -0.0001427   0.0000327   0.0000158  -0.0000071
   24   0.0000163   0.0001474   0.0000882   0.0000011   0.0000542  -0.0000014
   25  -0.0001249   0.0000172   0.0000160  -0.0000077  -0.0000126   0.0000052
   26  -0.0001642   0.0000163   0.0000315  -0.0000150  -0.0000179   0.0000046
   27  -0.0000057  -0.0000423  -0.0000379  -0.0000006  -0.0000043  -0.0000005
   28  -0.0004843  -0.0002056  -0.0000116   0.0000131  -0.0000350   0.0000026
   29   0.0003731   0.0000218   0.0000757   0.0000085  -0.0000047  -0.0000079
   30  -0.0002285   0.0001487   0.0001858   0.0000050  -0.0000217   0.0000201
   31   0.0000134  -0.0000091   0.0000197  -0.0000023  -0.0000053   0.0000002
   32   0.0001174  -0.0000178  -0.0000972   0.0000049  -0.0000002  -0.0000038
   33  -0.0000051  -0.0000050  -0.0000588   0.0000046  -0.0000222  -0.0000119
   34  -0.0027309  -0.0002208   0.0135978   0.0005729  -0.0000632   0.0003323
   35  -0.0006766  -0.0030575   0.0011681  -0.0000598  -0.0011348  -0.0000167
   36   0.0142308   0.0011625  -0.0638494   0.0003716  -0.0000381  -0.0011856
   37   0.0005993   0.0020980  -0.0855727   0.0010450   0.0001075  -0.0001702
   38   0.0009766   0.0064753   0.0016960   0.0001576   0.0056472   0.0002551
   39  -0.0311615   0.0008426   0.0068856  -0.0010817   0.0002949  -0.0040714
   40  -0.0047503   0.0001866   0.0030659   0.0000479   0.0000336  -0.0013863
   41   0.0002642   0.0041424   0.0000515   0.0000034   0.0001473   0.0000619
   42  -0.0024401   0.0000875   0.0038710   0.0000098   0.0000210  -0.0010370
   43  -0.1379825   0.0030028  -0.0362436  -0.0065208   0.0010571  -0.0300136
   44   0.0046620  -0.0619001   0.0065453   0.0002257   0.0029252   0.0010218
   45  -0.1036775   0.0086694  -0.2925530   0.0012374   0.0001317  -0.0044470
   46  -0.0029276   0.0000013   0.0089835   0.0010516  -0.0001013  -0.0008532
   47  -0.0005121   0.0045959   0.0007115  -0.0001269  -0.0025634  -0.0000532
   48   0.0336430  -0.0001528  -0.0353846   0.0007911  -0.0000895   0.0006188
   49   0.7484991  -0.0173826   0.0043403  -0.3298224   0.0097546  -0.0565288
   50  -0.0173826   0.1308259  -0.0128854   0.0098626  -0.0359592   0.0025155
   51   0.0043403  -0.0128854   0.6550080  -0.0595621   0.0025296  -0.0679577
   52  -0.3298224   0.0098626  -0.0595621   0.3487137  -0.0107444   0.0612645
   53   0.0097546  -0.0359592   0.0025296  -0.0107444   0.0247459  -0.0029685
   54  -0.0565288   0.0025155  -0.0679577   0.0612645  -0.0029685   0.0704859
   55  -0.2274673   0.0028685   0.0729088  -0.0145285  -0.0000737   0.0234373
   56   0.0010559  -0.0620771   0.0022697   0.0006709   0.0037281  -0.0008165
   57   0.1396537   0.0003695  -0.2415367  -0.0062716   0.0000881   0.0094514
   58   0.0098214  -0.0007230   0.0219839   0.0007630  -0.0001287  -0.0004517
   59   0.0000553   0.0032266  -0.0000807  -0.0001473  -0.0040845  -0.0001196
   60  -0.0088467   0.0007547  -0.0173976   0.0000943  -0.0001136   0.0008445
   61  -0.0479625  -0.0000668   0.0584558  -0.0006043   0.0001681   0.0032200
   62   0.0013045   0.0082505  -0.0021546   0.0001375   0.0068808   0.0001696
   63   0.0127807  -0.0014682   0.0523623   0.0035896   0.0001662  -0.0031101
   64  -0.0048151   0.0003712  -0.0025051  -0.0007098  -0.0000117   0.0011343
   65   0.0003546   0.0065993   0.0001467   0.0000243   0.0001087  -0.0000322
   66  -0.0019897   0.0001854   0.0010071  -0.0003854  -0.0000021   0.0002878
           55          56          57          58          59          60
    1   0.0023817  -0.0003111  -0.0005709   0.0001355   0.0000657   0.0001247
    2   0.0002819   0.0065618   0.0008192   0.0001570   0.0000628   0.0000285
    3  -0.0013774   0.0008153  -0.0047705  -0.0011943   0.0000543  -0.0001472
    4  -0.0003909  -0.0008199  -0.0006238  -0.0002534  -0.0000581  -0.0000679
    5  -0.0002859  -0.0002224  -0.0006687  -0.0002659   0.0001718  -0.0001155
    6   0.0002675  -0.0008799   0.0000019  -0.0000059   0.0000344  -0.0000329
    7   0.0002535  -0.0001158   0.0002884   0.0000663  -0.0000063   0.0000054
    8  -0.0000534  -0.0000073   0.0002345   0.0001045  -0.0001164   0.0000392
    9   0.0003699   0.0001419  -0.0001211  -0.0000205   0.0000027  -0.0000068
   10  -0.0001786  -0.0000902   0.0000048   0.0000252   0.0000316   0.0000140
   11   0.0000172   0.0002115   0.0000512  -0.0000255   0.0000326  -0.0000100
   12   0.0000065   0.0003141   0.0002122   0.0000657   0.0000198   0.0000120
   13   0.0000342  -0.0001431  -0.0000127  -0.0000498   0.0000083  -0.0000262
   14  -0.0000175   0.0000382   0.0000181   0.0000562  -0.0000134   0.0000256
   15  -0.0000454  -0.0000249   0.0000135  -0.0000084  -0.0000083  -0.0000028
   16   0.0000221   0.0000050  -0.0000130   0.0000419   0.0000047   0.0000354
   17   0.0000703   0.0000523  -0.0000697  -0.0000134  -0.0000592  -0.0000080
   18  -0.0000011  -0.0000370  -0.0000781  -0.0000063   0.0000168   0.0000046
   19   0.0000354   0.0000195  -0.0000929  -0.0000963   0.0000021  -0.0000418
   20  -0.0000018   0.0000441   0.0000028  -0.0000014  -0.0000062  -0.0000006
   21   0.0000003   0.0000321  -0.0000077  -0.0000171  -0.0000024  -0.0000087
   22  -0.0000824   0.0002177  -0.0001045   0.0000022  -0.0000567  -0.0000024
   23  -0.0001197   0.0000762   0.0000988   0.0000874   0.0000436   0.0000421
   24   0.0000465  -0.0004476   0.0001726   0.0000684  -0.0000407   0.0000089
   25   0.0000176   0.0000489   0.0000001  -0.0000429  -0.0000004  -0.0000226
   26   0.0000294   0.0000467   0.0000028  -0.0000608  -0.0000175  -0.0000316
   27  -0.0000320   0.0000294   0.0000073  -0.0000035   0.0000086   0.0000007
   28  -0.0000444   0.0009754  -0.0000808  -0.0001445   0.0000903  -0.0000561
   29   0.0001117  -0.0001308  -0.0000137   0.0000464   0.0000160   0.0000489
   30   0.0002759   0.0001808   0.0002850   0.0000016  -0.0000146  -0.0000314
   31  -0.0000318   0.0000349   0.0000041   0.0000118  -0.0000057   0.0000027
   32  -0.0001611   0.0000040  -0.0001215  -0.0000125   0.0000056   0.0000097
   33  -0.0001193   0.0002274  -0.0002191  -0.0000520  -0.0000253  -0.0000127
   34  -0.0024067   0.0013096  -0.0368097  -0.0051820   0.0003107  -0.0007785
   35   0.0026854   0.0068124   0.0011560   0.0003166   0.0065664   0.0001319
   36  -0.0841987   0.0020553   0.0061695  -0.0007612   0.0000905   0.0019233
   37  -0.0653146   0.0011485   0.0194236  -0.0012585  -0.0000168   0.0006234
   38   0.0005341  -0.0044256  -0.0005059  -0.0000162  -0.0006829  -0.0000472
   39   0.0198791  -0.0003373  -0.0045009   0.0007495  -0.0000512   0.0004391
   40   0.0007893  -0.0000368  -0.0008742   0.0001406  -0.0000162  -0.0000500
   41   0.0000899  -0.0007347   0.0000342  -0.0000144  -0.0006059  -0.0000150
   42  -0.0008302   0.0000724  -0.0020027  -0.0000839  -0.0000419   0.0000068
   43   0.0581606  -0.0014495  -0.0005312  -0.0017137   0.0001366   0.0030743
   44  -0.0027962   0.0075694   0.0015435   0.0001694   0.0068779   0.0000990
   45   0.0548057  -0.0001485  -0.0540576   0.0028202   0.0001138  -0.0005487
   46   0.0023774   0.0001644  -0.0011412  -0.0002990  -0.0000000   0.0001670
   47   0.0002781   0.0045397   0.0001491  -0.0000156   0.0000967   0.0000171
   48  -0.0069814   0.0002893  -0.0013707   0.0012315   0.0000127  -0.0010298
   49  -0.2274673   0.0010559   0.1396537   0.0098214   0.0000553  -0.0088467
   50   0.0028685  -0.0620771   0.0003695  -0.0007230   0.0032266   0.0007547
   51   0.0729088   0.0022697  -0.2415367   0.0219839  -0.0000807  -0.0173976
   52  -0.0145285   0.0006709  -0.0062716   0.0007630  -0.0001473   0.0000943
   53  -0.0000737   0.0037281   0.0000881  -0.0001287  -0.0040845  -0.0001136
   54   0.0234373  -0.0008165   0.0094514  -0.0004517  -0.0001196   0.0008445
   55   0.6719732  -0.0157723   0.0210369  -0.0840604   0.0035619  -0.0801751
   56  -0.0157723   0.1336375  -0.0155448   0.0033957  -0.0365510   0.0094553
   57   0.0210369  -0.0155448   0.7352308  -0.0803213   0.0095102  -0.3139678
   58  -0.0840604   0.0033957  -0.0803213   0.0853295  -0.0039275   0.0857783
   59   0.0035619  -0.0365510   0.0095102  -0.0039275   0.0258652  -0.0103222
   60  -0.0801751   0.0094553  -0.3139678   0.0857783  -0.0103222   0.3315895
   61  -0.3264108   0.0096148  -0.0768312  -0.0042352   0.0001241   0.0004004
   62   0.0081764  -0.0625608   0.0035777   0.0010355   0.0031461   0.0001208
   63  -0.0125337   0.0022512  -0.1380467  -0.0301962   0.0009540  -0.0023073
   64  -0.0151293   0.0000782   0.0238660   0.0009985  -0.0001562  -0.0002526
   65   0.0005755   0.0033895  -0.0007329  -0.0001636  -0.0039743  -0.0001091
   66  -0.0067389   0.0001004   0.0091371   0.0004234  -0.0001109   0.0006644
           61          62          63          64          65          66
    1  -0.0166030   0.0008032  -0.0121910   0.0007815  -0.0000418   0.0017777
    2   0.0021248   0.0046075   0.0001762  -0.0001883  -0.0037749  -0.0001150
    3  -0.0327283   0.0002889  -0.0038421  -0.0007584  -0.0000892   0.0011034
    4  -0.0011811  -0.0003161   0.0021306   0.0003423   0.0006938  -0.0003832
    5  -0.0031222  -0.0013230  -0.0014452   0.0002685   0.0004371   0.0003457
    6  -0.0009421  -0.0003230  -0.0001663  -0.0000159   0.0003031  -0.0000123
    7   0.0006242   0.0011259   0.0002218  -0.0000542  -0.0001394  -0.0000325
    8   0.0009420  -0.0002854  -0.0000595  -0.0001182  -0.0001684  -0.0000237
    9  -0.0006726   0.0005617   0.0000374  -0.0000503  -0.0000876  -0.0000270
   10  -0.0002671  -0.0000873  -0.0001717  -0.0001307   0.0000967  -0.0000220
   11  -0.0002057   0.0000124  -0.0000211   0.0000092  -0.0001152   0.0002311
   12   0.0009866  -0.0005273  -0.0000062   0.0000221  -0.0000443  -0.0000885
   13  -0.0003180   0.0000675   0.0001491   0.0000357   0.0000760   0.0000365
   14   0.0003102   0.0000617  -0.0001042  -0.0000437  -0.0000798  -0.0000791
   15   0.0000344   0.0001024   0.0000624   0.0000162   0.0000186   0.0000108
   16   0.0002690  -0.0000934   0.0001341  -0.0000528   0.0000129  -0.0000789
   17   0.0000033   0.0002588   0.0000477   0.0000352  -0.0000957  -0.0000881
   18  -0.0001078  -0.0000236   0.0000824  -0.0000209  -0.0000251  -0.0000395
   19  -0.0006690   0.0000037   0.0001877   0.0000583  -0.0000160   0.0001295
   20  -0.0000030   0.0000020  -0.0000057   0.0000002  -0.0000114   0.0000017
   21  -0.0001133  -0.0000031   0.0000114   0.0000134  -0.0000076   0.0000270
   22  -0.0001732   0.0002506   0.0000424  -0.0000512  -0.0001851  -0.0002412
   23   0.0005365   0.0001105  -0.0002058  -0.0000774  -0.0000384  -0.0002022
   24   0.0009772   0.0003111   0.0000540   0.0000438   0.0001996  -0.0000386
   25  -0.0002408   0.0000615   0.0001032   0.0000258  -0.0000580   0.0000354
   26  -0.0003035   0.0000538   0.0001371   0.0000453  -0.0000830   0.0000851
   27   0.0000213  -0.0000557   0.0000260   0.0000028  -0.0000196   0.0000050
   28  -0.0005743  -0.0008652   0.0021055   0.0001832  -0.0004044  -0.0002873
   29   0.0016023  -0.0006717   0.0018177  -0.0000498   0.0002381  -0.0002210
   30  -0.0006601   0.0009272  -0.0004534  -0.0000509  -0.0001749   0.0001626
   31   0.0002087  -0.0000260  -0.0001397  -0.0000017  -0.0000345   0.0000004
   32  -0.0002547   0.0002158  -0.0002370  -0.0000180  -0.0001232  -0.0000529
   33  -0.0005484  -0.0000567   0.0001893  -0.0000387  -0.0002206  -0.0001451
   34  -0.1370464   0.0037648  -0.0867398   0.0083863  -0.0008356   0.0202983
   35   0.0021619  -0.0627571   0.0086277   0.0001151   0.0033413  -0.0000909
   36  -0.0216271   0.0070932  -0.2969603  -0.0092650   0.0009390  -0.0185779
   37   0.0580941  -0.0019818   0.0537328   0.0001925   0.0002488  -0.0025237
   38  -0.0008965   0.0091506   0.0004776   0.0002026   0.0060495   0.0003243
   39  -0.0016698   0.0010130  -0.0544791  -0.0018586   0.0002756  -0.0028242
   40  -0.0022323   0.0001582   0.0011630   0.0002880  -0.0000045   0.0004005
   41  -0.0000495   0.0041864  -0.0000800   0.0000287   0.0002206   0.0000275
   42   0.0065595   0.0000054   0.0013269  -0.0009136   0.0000983  -0.0015175
   43  -0.0384573   0.0013879  -0.0357065  -0.0003752   0.0000423  -0.0009849
   44   0.0019416  -0.0049435   0.0016794   0.0000231  -0.0006042  -0.0000049
   45  -0.0363679   0.0014600  -0.0321531  -0.0011610   0.0000332  -0.0003508
   46  -0.0010934  -0.0000995   0.0012655   0.0000624  -0.0000138   0.0000696
   47  -0.0000816  -0.0007901  -0.0000515  -0.0000218  -0.0005518  -0.0000160
   48   0.0026495   0.0000245  -0.0002911   0.0001850  -0.0000338   0.0001031
   49  -0.0479625   0.0013045   0.0127807  -0.0048151   0.0003546  -0.0019897
   50  -0.0000668   0.0082505  -0.0014682   0.0003712   0.0065993   0.0001854
   51   0.0584558  -0.0021546   0.0523623  -0.0025051   0.0001467   0.0010071
   52  -0.0006043   0.0001375   0.0035896  -0.0007098   0.0000243  -0.0003854
   53   0.0001681   0.0068808   0.0001662  -0.0000117   0.0001087  -0.0000021
   54   0.0032200   0.0001696  -0.0031101   0.0011343  -0.0000322   0.0002878
   55  -0.3264108   0.0081764  -0.0125337  -0.0151293   0.0005755  -0.0067389
   56   0.0096148  -0.0625608   0.0022512   0.0000782   0.0033895   0.0001004
   57  -0.0768312   0.0035777  -0.1380467   0.0238660  -0.0007329   0.0091371
   58  -0.0042352   0.0010355  -0.0301962   0.0009985  -0.0001636   0.0004234
   59   0.0001241   0.0031461   0.0009540  -0.0001562  -0.0039743  -0.0001109
   60   0.0004004   0.0001208  -0.0023073  -0.0002526  -0.0001091   0.0006644
   61   0.7067771  -0.0163745  -0.0408786  -0.1879039   0.0018322   0.1398419
   62  -0.0163745   0.1326687  -0.0120878   0.0015681  -0.0362756  -0.0004230
   63  -0.0408786  -0.0120878   0.6865924   0.1409530  -0.0005656  -0.2089356
   64  -0.1879039   0.0015681   0.1409530   0.1978694  -0.0020604  -0.1493454
   65   0.0018322  -0.0362756  -0.0005656  -0.0020604   0.0255118   0.0001285
   66   0.1398419  -0.0004230  -0.2089356  -0.1493454   0.0001285   0.2200483
 **********************************************************************
 **                                                                  **
 **                       VIBRATIONAL ANALYSIS                       **
 **                       --------------------                       **
 **                                                                  **
 **        VIBRATIONAL FREQUENCIES (CM**-1) AND NORMAL MODES         **
 **     FORCE CONSTANTS (mDYN/ANGSTROM) AND REDUCED MASSES (AMU)     **
 **                  INFRARED INTENSITIES (KM/MOL)                   **
 **                                                                  **
 **********************************************************************


 Mode:                 1                      2                      3
 Frequency:        10.75                  37.49                  43.55
 Force Cnst:      0.0009                 0.0151                 0.0192
 Red. Mass:      13.0195                18.2293                17.2008
 IR Active:          YES                    YES                    YES
 IR Intens:        0.343                  0.097                  0.070
 Raman Active:       YES                    YES                    YES
               X      Y      Z        X      Y      Z        X      Y      Z
 C         -0.009 -0.085  0.014   -0.009 -0.043 -0.225    0.010  0.133 -0.047
 C          0.034 -0.069 -0.057   -0.006 -0.031 -0.164   -0.048  0.096 -0.056
 Cl         0.083 -0.094 -0.118    0.030 -0.046 -0.264   -0.119  0.137 -0.095
 C          0.036 -0.034 -0.066   -0.037 -0.006 -0.000   -0.056  0.022 -0.024
 Cl         0.097 -0.017 -0.182   -0.051  0.013  0.176   -0.141 -0.028 -0.027
 C         -0.011 -0.013  0.014   -0.065  0.006  0.061    0.000 -0.013  0.019
 Cl        -0.012  0.031  0.010   -0.123  0.045  0.358   -0.011 -0.107  0.087
 C         -0.058 -0.028  0.098   -0.053 -0.010 -0.090    0.063  0.025  0.013
 Cl        -0.120 -0.002  0.209   -0.078  0.002 -0.085    0.147 -0.020  0.057
 C         -0.056 -0.063  0.093   -0.027 -0.034 -0.217    0.065  0.099 -0.020
 H         -0.091 -0.075  0.150   -0.029 -0.044 -0.276    0.114  0.128 -0.014
 C         -0.010 -0.122  0.010   -0.022 -0.044 -0.153    0.008  0.131 -0.031
 C         -0.006  0.034  0.011    0.073 -0.028 -0.063    0.031  0.112 -0.010
 Cl        -0.002  0.237  0.017    0.233 -0.077 -0.115    0.079  0.398 -0.016
 C         -0.007  0.026  0.010    0.046  0.032  0.070    0.017 -0.142  0.017
 Cl        -0.001  0.266  0.013    0.176  0.094  0.196    0.042 -0.352  0.043
 C         -0.009 -0.155  0.005   -0.078  0.057  0.110   -0.017 -0.289  0.023
 H         -0.009 -0.159  0.003   -0.097  0.103  0.211   -0.028 -0.482  0.042
 C         -0.012 -0.322  0.002   -0.174  0.025  0.020   -0.038 -0.197  0.003
 H         -0.015 -0.460 -0.002   -0.271  0.041  0.052   -0.065 -0.301  0.008
 C         -0.012 -0.303  0.004   -0.144 -0.022 -0.111   -0.025 -0.008 -0.025
 H         -0.015 -0.420  0.003   -0.220 -0.036 -0.181   -0.043  0.009 -0.041
 TransDip  -0.001 -0.019  0.000   -0.010  0.001 -0.003   -0.002 -0.008 -0.001

 Mode:                 4                      5                      6
 Frequency:        75.91                  81.80                 102.75
 Force Cnst:      0.1055                 0.0902                 0.0659
 Red. Mass:      31.0715                22.8753                10.5878
 IR Active:          YES                    YES                    YES
 IR Intens:        0.018                  0.078                  0.266
 Raman Active:       YES                    YES                    YES
               X      Y      Z        X      Y      Z        X      Y      Z
 C          0.001  0.001  0.120    0.004 -0.014 -0.203   -0.010 -0.142 -0.010
 C          0.014 -0.001  0.066   -0.038 -0.006  0.003    0.025 -0.124  0.001
 Cl         0.011 -0.001  0.116   -0.146  0.024  0.537    0.101 -0.171  0.010
 C          0.035 -0.004 -0.040   -0.024 -0.006 -0.080    0.030 -0.071  0.004
 Cl         0.135 -0.021 -0.533    0.005 -0.012 -0.240    0.103 -0.030  0.027
 C          0.008  0.002  0.101   -0.033 -0.001 -0.051   -0.010 -0.047 -0.006
 Cl        -0.078  0.025  0.555   -0.055  0.009  0.057   -0.011  0.030 -0.010
 C          0.035 -0.006 -0.048   -0.032 -0.002 -0.057   -0.050 -0.074 -0.014
 Cl         0.109 -0.025 -0.410   -0.109  0.019  0.271   -0.142 -0.033 -0.012
 C          0.029 -0.005 -0.017    0.004 -0.014 -0.242   -0.041 -0.126 -0.018
 H          0.047 -0.008 -0.107    0.013 -0.019 -0.314   -0.072 -0.145 -0.024
 C         -0.004  0.007  0.126    0.009 -0.010 -0.197   -0.010 -0.058 -0.005
 C         -0.048  0.004  0.087    0.071 -0.014 -0.145   -0.007  0.049 -0.002
 Cl        -0.135  0.008  0.116    0.204 -0.037 -0.192   -0.001  0.263  0.002
 C         -0.036  0.005  0.023    0.056  0.004 -0.057   -0.007  0.110  0.001
 Cl        -0.107 -0.008 -0.044    0.158 -0.019  0.037   -0.015 -0.182 -0.005
 C          0.021  0.015  0.006   -0.022  0.037 -0.032   -0.002  0.322  0.007
 H          0.030  0.017 -0.038   -0.034  0.055  0.031    0.000  0.434  0.011
 C          0.063  0.023  0.047   -0.081  0.045 -0.089   -0.003  0.352  0.007
 H          0.109  0.032  0.033   -0.143  0.069 -0.068    0.002  0.528  0.011
 C          0.047  0.017  0.108   -0.060  0.017 -0.173   -0.009  0.095 -0.001
 H          0.081  0.020  0.140   -0.106  0.021 -0.216   -0.012  0.057 -0.004
 TransDip   0.004  0.001  0.000   -0.006  0.001 -0.006   -0.001  0.016  0.000

 Mode:                 7                      8                      9
 Frequency:       169.20                 196.36                 208.58
 Force Cnst:      0.2283                 0.3129                 0.4375
 Red. Mass:      13.5362                13.7746                17.0696
 IR Active:          YES                    YES                    YES
 IR Intens:        0.039                  0.170                  0.021
 Raman Active:       YES                    YES                    YES
               X      Y      Z        X      Y      Z        X      Y      Z
 C          0.006  0.023 -0.187   -0.088  0.021  0.080   -0.024 -0.010  0.008
 C          0.057  0.032 -0.151   -0.070  0.025  0.162   -0.021 -0.013 -0.030
 Cl         0.169 -0.036  0.054    0.113 -0.069  0.021   -0.096  0.021 -0.015
 C          0.072  0.031 -0.174   -0.087  0.047  0.266   -0.015 -0.013 -0.036
 Cl         0.106  0.085  0.068    0.086  0.108 -0.062    0.071  0.052  0.021
 C          0.091  0.004 -0.189   -0.106  0.032  0.310   -0.049 -0.002 -0.035
 Cl         0.053 -0.024  0.058   -0.038 -0.003 -0.087   -0.066  0.137 -0.012
 C          0.101 -0.004 -0.231   -0.094  0.029  0.334   -0.039 -0.005 -0.016
 Cl         0.223 -0.082  0.159    0.225 -0.116 -0.068    0.160 -0.117  0.040
 C          0.093  0.011 -0.298   -0.099  0.040  0.296   -0.043  0.012  0.006
 H          0.127  0.031 -0.304   -0.085  0.044  0.264   -0.057  0.008  0.029
 C         -0.087  0.022 -0.041   -0.079  0.004 -0.131   -0.040 -0.050  0.052
 C         -0.104  0.008 -0.018   -0.088  0.008 -0.150    0.003  0.082  0.109
 Cl        -0.212  0.001  0.008    0.009  0.003 -0.212    0.394 -0.044  0.005
 C         -0.133 -0.003  0.034   -0.103  0.017 -0.059   -0.017  0.164  0.114
 Cl        -0.139  0.010  0.061    0.058 -0.009  0.102   -0.361 -0.054 -0.182
 C         -0.199 -0.012  0.060   -0.158  0.026 -0.041    0.021  0.204  0.096
 H         -0.207 -0.027  0.098   -0.162  0.039 -0.020    0.022  0.330  0.111
 C         -0.226 -0.001  0.039   -0.164  0.006 -0.059   -0.026 -0.076  0.069
 H         -0.253 -0.009  0.047   -0.193  0.004 -0.050   -0.053 -0.163  0.075
 C         -0.206  0.021 -0.014   -0.135 -0.010 -0.121   -0.034 -0.251  0.053
 H         -0.264  0.033 -0.068   -0.184 -0.018 -0.168   -0.039 -0.472  0.051
 TransDip   0.000  0.002 -0.006   -0.012  0.005  0.002    0.004 -0.000 -0.003

 Mode:                10                     11                     12
 Frequency:       209.45                 215.38                 226.98
 Force Cnst:      0.2037                 0.2981                 1.0398
 Red. Mass:       7.8818                10.9073                34.2530
 IR Active:          YES                    YES                    YES
 IR Intens:        0.089                  0.414                  0.021
 Raman Active:       YES                    YES                    YES
               X      Y      Z        X      Y      Z        X      Y      Z
 C         -0.020  0.014  0.007    0.004 -0.061  0.004    0.006 -0.006 -0.003
 C         -0.011  0.013  0.021   -0.024 -0.088  0.004   -0.033 -0.047 -0.007
 Cl         0.143 -0.070  0.029   -0.224  0.001 -0.045   -0.328  0.115 -0.068
 C         -0.016  0.025  0.023   -0.004 -0.096 -0.002   -0.030 -0.003  0.001
 Cl        -0.037  0.010 -0.012    0.175 -0.000  0.037    0.589  0.370  0.095
 C          0.005  0.008  0.024   -0.054 -0.060 -0.027   -0.045 -0.003  0.000
 Cl         0.012 -0.125  0.003   -0.072  0.248 -0.023   -0.040 -0.561  0.016
 C          0.006  0.010  0.014   -0.043 -0.074 -0.034    0.006  0.019  0.004
 Cl        -0.062  0.050 -0.018    0.087 -0.170  0.033   -0.163  0.105 -0.037
 C          0.005 -0.000  0.007   -0.027 -0.051 -0.034    0.001 -0.017 -0.000
 H          0.013  0.005  0.008   -0.040 -0.059 -0.036   -0.005 -0.020 -0.004
 C         -0.026  0.066  0.007    0.016 -0.012  0.012   -0.002  0.024 -0.003
 C         -0.017 -0.106  0.025    0.012 -0.156  0.004   -0.003  0.049 -0.002
 Cl         0.169  0.039 -0.024   -0.028  0.056  0.026    0.003 -0.015 -0.007
 C         -0.032 -0.214  0.038    0.020 -0.231 -0.015   -0.005  0.042  0.004
 Cl        -0.153  0.093 -0.064    0.054  0.080  0.005   -0.012 -0.012  0.001
 C         -0.028 -0.268  0.031    0.028 -0.235 -0.018   -0.010  0.010  0.004
 H         -0.035 -0.434  0.037    0.026 -0.351 -0.028   -0.011 -0.002  0.006
 C         -0.038  0.101  0.029    0.044  0.124 -0.004   -0.012 -0.034  0.002
 H         -0.050  0.215  0.037    0.057  0.283 -0.002   -0.016 -0.078  0.001
 C         -0.027  0.328  0.019    0.043  0.280  0.015   -0.010 -0.025 -0.002
 H         -0.026  0.614  0.018    0.065  0.551  0.034   -0.016 -0.065 -0.007
 TransDip  -0.007  0.006 -0.002    0.006  0.020  0.002    0.004 -0.003  0.000

 Mode:                13                     14                     15
 Frequency:       244.95                 267.55                 285.65
 Force Cnst:      0.5952                 0.2751                 0.3375
 Red. Mass:      16.8365                 6.5224                 7.0212
 IR Active:          YES                    YES                    YES
 IR Intens:        0.102                  0.577                  0.836
 Raman Active:       YES                    YES                    YES
               X      Y      Z        X      Y      Z        X      Y      Z
 C          0.055 -0.022 -0.029   -0.012  0.001  0.042   -0.004  0.018  0.007
 C          0.124  0.012  0.073    0.050 -0.016 -0.270   -0.054 -0.038  0.033
 Cl        -0.139  0.182 -0.040   -0.012 -0.004  0.073    0.017 -0.108 -0.004
 C          0.162 -0.080  0.162    0.072 -0.025 -0.341   -0.038 -0.047  0.040
 Cl         0.094 -0.220 -0.001    0.005 -0.010  0.070    0.051 -0.022  0.001
 C          0.239 -0.076  0.193    0.057 -0.023 -0.227   -0.017 -0.050  0.020
 Cl         0.358  0.111  0.031    0.009  0.012  0.061   -0.021  0.048 -0.012
 C          0.141 -0.121  0.127   -0.009 -0.011  0.093    0.019 -0.049 -0.023
 Cl        -0.160  0.047 -0.053   -0.006 -0.008 -0.048   -0.056 -0.037  0.002
 C          0.145 -0.095  0.031   -0.063  0.008  0.393    0.045 -0.023 -0.050
 H          0.244 -0.045 -0.016   -0.115  0.026  0.718    0.073 -0.015 -0.091
 C         -0.032  0.009 -0.082   -0.014  0.041 -0.002    0.006  0.310  0.011
 C         -0.076  0.021 -0.084   -0.031  0.051 -0.030    0.011  0.426  0.013
 Cl        -0.006 -0.001 -0.143    0.011 -0.005 -0.062   -0.001 -0.071  0.002
 C         -0.122  0.010  0.025   -0.034  0.022 -0.019    0.009  0.280  0.003
 Cl        -0.158  0.002  0.053    0.007 -0.002  0.025    0.008 -0.038 -0.001
 C         -0.190 -0.011  0.050   -0.028 -0.029 -0.023    0.003 -0.129 -0.009
 H         -0.196 -0.030  0.080   -0.026 -0.079 -0.040   -0.006 -0.487 -0.022
 C         -0.207 -0.005  0.034   -0.009 -0.009 -0.011    0.005 -0.156 -0.009
 H         -0.243 -0.018  0.045   -0.000 -0.035 -0.015   -0.002 -0.492 -0.018
 C         -0.168  0.011 -0.051   -0.004  0.041 -0.007    0.013  0.193  0.005
 H         -0.256  0.008 -0.134   -0.004  0.060 -0.007    0.017  0.139  0.010
 TransDip  -0.008 -0.000 -0.006   -0.011  0.001  0.022   -0.002 -0.029 -0.003

 Mode:                16                     17                     18
 Frequency:       335.18                 337.78                 354.68
 Force Cnst:      1.8395                 0.7413                 2.1183
 Red. Mass:      27.7901                11.0273                28.5802
 IR Active:          YES                    YES                    YES
 IR Intens:        0.039                  0.096                  0.041
 Raman Active:       YES                    YES                    YES
               X      Y      Z        X      Y      Z        X      Y      Z
 C          0.081 -0.135 -0.036    0.058 -0.009 -0.326   -0.126 -0.066  0.035
 C         -0.098 -0.272 -0.057    0.060 -0.008 -0.318   -0.147 -0.019  0.025
 Cl        -0.317 -0.497 -0.029   -0.001  0.011  0.054   -0.126 -0.172 -0.023
 C         -0.060  0.004 -0.012    0.005 -0.003 -0.017   -0.115  0.220 -0.033
 Cl        -0.062  0.009 -0.012    0.003 -0.003  0.002   -0.266  0.524 -0.072
 C          0.029  0.086  0.048   -0.053  0.008  0.284    0.213  0.016 -0.012
 Cl         0.105  0.051  0.011    0.008 -0.001 -0.043    0.454  0.038  0.092
 C          0.177  0.227  0.073   -0.062  0.006  0.308    0.039 -0.167 -0.032
 Cl         0.269  0.514  0.019   -0.001 -0.017 -0.053   -0.123 -0.311 -0.002
 C          0.149 -0.068  0.034   -0.006  0.003  0.025    0.012 -0.165  0.020
 H         -0.000 -0.152  0.012   -0.003  0.006  0.038    0.104 -0.110  0.043
 C          0.038 -0.021 -0.028    0.019  0.011 -0.124   -0.071 -0.006  0.026
 C          0.016 -0.031 -0.025    0.171  0.017  0.059   -0.021 -0.017  0.042
 Cl        -0.025  0.005 -0.030   -0.039 -0.007  0.237    0.039 -0.001  0.068
 C         -0.004 -0.026  0.021    0.178  0.006  0.043    0.010 -0.011 -0.034
 Cl        -0.047  0.004  0.015    0.064  0.002 -0.193    0.078 -0.000 -0.046
 C         -0.028  0.002  0.036   -0.025 -0.019  0.120    0.019  0.006 -0.045
 H         -0.030  0.024  0.048   -0.069 -0.052  0.337    0.017  0.023 -0.033
 C         -0.037  0.011  0.029   -0.206  0.008 -0.001    0.013  0.003 -0.047
 H         -0.055  0.033  0.035   -0.312  0.004  0.033    0.032  0.011 -0.053
 C         -0.022 -0.017 -0.013   -0.184  0.025 -0.086   -0.007 -0.012  0.007
 H         -0.062 -0.025 -0.050   -0.258  0.034 -0.155    0.041 -0.021  0.052
 TransDip  -0.006  0.001 -0.002   -0.009 -0.000 -0.003   -0.002  0.005  0.003

 Mode:                19                     20                     21
 Frequency:       398.14                 458.39                 488.37
 Force Cnst:      1.0329                 1.0252                 1.3061
 Red. Mass:      11.0594                 8.2812                 9.2941
 IR Active:          YES                    YES                    YES
 IR Intens:        3.833                  5.162                  4.365
 Raman Active:       YES                    YES                    YES
               X      Y      Z        X      Y      Z        X      Y      Z
 C          0.095 -0.027 -0.208    0.110 -0.015  0.016    0.013 -0.051  0.107
 C          0.078 -0.028 -0.325    0.018 -0.024  0.137    0.069 -0.035 -0.142
 Cl        -0.009  0.003  0.033   -0.005 -0.001 -0.010   -0.004  0.020  0.007
 C          0.011  0.015 -0.073   -0.002  0.003  0.076    0.059  0.002 -0.163
 Cl        -0.048  0.067 -0.003   -0.045  0.064 -0.019   -0.025  0.021  0.011
 C         -0.060  0.016  0.291    0.027 -0.019 -0.135   -0.035  0.025  0.202
 Cl        -0.017 -0.002 -0.043   -0.067  0.006  0.003   -0.013 -0.005 -0.023
 C         -0.040 -0.002  0.214    0.059 -0.020 -0.059   -0.026  0.010  0.101
 Cl        -0.024 -0.052 -0.027   -0.034 -0.037 -0.000    0.008  0.001 -0.003
 C          0.045 -0.018 -0.148    0.055 -0.012  0.121    0.028 -0.046 -0.172
 H          0.047 -0.033 -0.251    0.020 -0.021  0.210    0.034 -0.075 -0.392
 C          0.099 -0.011 -0.018    0.179 -0.002 -0.109   -0.012 -0.048  0.290
 C          0.023  0.016 -0.034    0.229 -0.009 -0.061   -0.114  0.049  0.081
 Cl        -0.063  0.003 -0.091   -0.126  0.007 -0.169   -0.009  0.001 -0.197
 C         -0.023  0.005  0.077    0.217 -0.003  0.210   -0.068  0.022  0.000
 Cl        -0.202  0.001  0.228   -0.049  0.002 -0.074    0.134 -0.001 -0.146
 C          0.206 -0.020 -0.007    0.100 -0.009  0.334   -0.143 -0.035  0.070
 H          0.245 -0.042 -0.201    0.078 -0.011  0.460   -0.136 -0.100  0.036
 C          0.284 -0.001  0.015   -0.046 -0.010  0.240   -0.002  0.028  0.256
 H          0.260  0.003  0.023   -0.247 -0.015  0.305    0.192  0.054  0.199
 C          0.267  0.003 -0.029    0.024  0.003 -0.050   -0.038 -0.013  0.375
 H          0.314  0.006  0.016   -0.138  0.013 -0.200   -0.042 -0.022  0.377
 TransDip   0.060 -0.005 -0.016    0.050 -0.007  0.053   -0.005 -0.013  0.065

 Mode:                22                     23                     24
 Frequency:       499.88                 518.31                 539.14
 Force Cnst:      0.8646                 0.6855                 1.8119
 Red. Mass:       5.8724                 4.3312                10.5797
 IR Active:          YES                    YES                    YES
 IR Intens:        3.838                  0.355                 12.593
 Raman Active:       YES                    YES                    YES
               X      Y      Z        X      Y      Z        X      Y      Z
 C          0.002  0.230  0.010    0.005  0.048  0.008   -0.154  0.149  0.001
 C         -0.120  0.087 -0.051   -0.030  0.018  0.005   -0.090  0.121  0.012
 Cl         0.006 -0.084  0.007    0.005 -0.013  0.000   -0.032 -0.101 -0.004
 C         -0.097 -0.054 -0.056   -0.024 -0.015 -0.007   -0.012  0.079 -0.076
 Cl         0.044 -0.014  0.012    0.006  0.004  0.001    0.085 -0.153  0.028
 C         -0.001 -0.107  0.043    0.007 -0.034 -0.004   -0.106  0.184 -0.026
 Cl        -0.021  0.030 -0.009   -0.015  0.009 -0.003    0.211 -0.041  0.042
 C          0.123 -0.058  0.053    0.044 -0.021  0.011   -0.315  0.179 -0.014
 Cl        -0.063 -0.028 -0.012   -0.014 -0.003 -0.003    0.011 -0.060  0.002
 C          0.160  0.136 -0.009    0.053  0.022  0.009   -0.352  0.285 -0.114
 H          0.321  0.225 -0.029    0.097  0.044 -0.009   -0.398  0.249 -0.221
 C          0.004  0.275  0.035    0.004  0.078 -0.006   -0.063  0.033 -0.021
 C         -0.018 -0.181  0.006    0.011  0.276  0.002    0.040  0.035  0.037
 Cl        -0.000  0.016 -0.019    0.000 -0.026  0.006   -0.037 -0.001 -0.062
 C         -0.013 -0.215 -0.004   -0.007 -0.235 -0.008    0.080 -0.040  0.114
 Cl         0.012  0.012 -0.012   -0.002  0.022  0.004    0.010  0.003 -0.028
 C         -0.004  0.202  0.011   -0.004 -0.128 -0.006    0.151 -0.012  0.129
 H          0.009  0.599  0.016   -0.005 -0.143 -0.005    0.150  0.001  0.146
 C         -0.000 -0.140  0.020    0.004  0.263 -0.002    0.063  0.021  0.059
 H          0.015 -0.258  0.012    0.010  0.602  0.008   -0.055  0.053  0.099
 C         -0.001 -0.019  0.036   -0.009 -0.246 -0.018    0.056 -0.025 -0.035
 H         -0.000 -0.100  0.038   -0.022 -0.553 -0.028    0.084 -0.060 -0.007
 TransDip   0.015  0.060  0.009    0.016  0.007 -0.007   -0.087  0.072  0.015

 Mode:                25                     26                     27
 Frequency:       553.37                 622.56                 628.19
 Force Cnst:      1.0985                 2.6667                 1.3332
 Red. Mass:       6.0888                11.6780                 5.7341
 IR Active:          YES                    YES                    YES
 IR Intens:        3.036                 41.134                  7.523
 Raman Active:       YES                    YES                    YES
               X      Y      Z        X      Y      Z        X      Y      Z
 C          0.021  0.016 -0.145    0.315  0.034 -0.044    0.039  0.217 -0.040
 C          0.047  0.002 -0.303    0.317  0.009  0.119   -0.071  0.131 -0.008
 Cl        -0.007 -0.013  0.021   -0.098 -0.126 -0.017   -0.013 -0.068 -0.000
 C         -0.074  0.025  0.384    0.304  0.178  0.089   -0.072 -0.030  0.005
 Cl         0.013 -0.015 -0.026   -0.042 -0.025 -0.009    0.019 -0.004  0.003
 C         -0.023  0.020  0.061    0.093  0.297 -0.109    0.018 -0.084 -0.027
 Cl         0.019 -0.004 -0.001   -0.080 -0.043 -0.007   -0.012  0.013 -0.001
 C          0.039  0.004 -0.352   -0.039  0.232  0.083    0.106 -0.022  0.049
 Cl        -0.006 -0.009  0.020   -0.071 -0.155 -0.012   -0.041 -0.023 -0.008
 C         -0.057  0.045  0.145    0.024  0.196 -0.011    0.114  0.225  0.009
 H         -0.163  0.065  0.694   -0.118  0.114 -0.014    0.278  0.327  0.050
 C         -0.012  0.013  0.075    0.224  0.060  0.029    0.018 -0.252  0.010
 C         -0.037  0.013  0.033    0.042  0.035 -0.096   -0.006 -0.137 -0.007
 Cl        -0.001  0.000 -0.031    0.026 -0.003  0.050    0.003  0.002  0.001
 C         -0.030 -0.026 -0.010   -0.053 -0.076 -0.156   -0.002  0.324 -0.013
 Cl         0.018  0.001 -0.012   -0.032  0.004  0.033   -0.002 -0.014  0.002
 C         -0.016  0.007 -0.012   -0.237  0.050 -0.129   -0.036 -0.162 -0.024
 H         -0.007  0.038 -0.049   -0.231  0.139 -0.152   -0.044 -0.531 -0.046
 C          0.034 -0.000  0.043   -0.061 -0.027  0.030    0.006  0.127  0.017
 H          0.104  0.019  0.022    0.147 -0.072 -0.039    0.054  0.295  0.007
 C          0.007 -0.012  0.101   -0.035  0.016  0.102   -0.005 -0.084  0.034
 H          0.034 -0.011  0.129   -0.157 -0.044 -0.014   -0.006  0.152  0.033
 TransDip  -0.015  0.018  0.051    0.171  0.108 -0.037    0.062  0.062  0.001

 Mode:                28                     29                     30
 Frequency:       646.37                 728.83                 732.71
 Force Cnst:      2.6346                 2.2930                 2.0241
 Red. Mass:      10.7028                 7.3265                 6.3989
 IR Active:          YES                    YES                    YES
 IR Intens:        2.683                 11.005                 18.422
 Raman Active:       YES                    YES                    YES
               X      Y      Z        X      Y      Z        X      Y      Z
 C         -0.017  0.048  0.421   -0.140  0.023  0.301    0.019  0.024  0.261
 C          0.090  0.018 -0.063    0.133  0.069 -0.272   -0.007 -0.048 -0.210
 Cl        -0.027 -0.035  0.007   -0.034 -0.037  0.006    0.017  0.018  0.010
 C          0.131  0.032 -0.288    0.080  0.154  0.230   -0.100 -0.103  0.129
 Cl        -0.011 -0.005  0.013    0.005 -0.027 -0.005   -0.004  0.023 -0.006
 C         -0.061  0.083  0.519    0.183  0.105 -0.152   -0.075 -0.098 -0.123
 Cl        -0.026 -0.008 -0.032   -0.074 -0.009 -0.009    0.044  0.007  0.011
 C          0.112  0.022 -0.439    0.062  0.026  0.148   -0.063 -0.020  0.068
 Cl        -0.024 -0.034  0.021   -0.012 -0.028 -0.001    0.006  0.020  0.001
 C          0.024  0.056  0.082    0.101 -0.070 -0.079   -0.036  0.074 -0.074
 H          0.051  0.053 -0.040    0.271 -0.033 -0.498   -0.007  0.038 -0.434
 C          0.039 -0.041 -0.099   -0.177 -0.004  0.006    0.138 -0.106 -0.114
 C          0.055 -0.013 -0.082   -0.062 -0.021  0.102   -0.015  0.102 -0.214
 Cl         0.003 -0.000  0.039   -0.010  0.002 -0.030    0.023 -0.006  0.079
 C          0.042  0.036  0.007    0.022  0.019  0.105   -0.119 -0.048 -0.031
 Cl        -0.017 -0.001  0.008    0.019 -0.001 -0.013    0.010  0.000 -0.020
 C         -0.008 -0.017  0.029    0.177 -0.015  0.063   -0.190  0.029  0.032
 H         -0.025 -0.051  0.105    0.155 -0.046  0.167   -0.145  0.216 -0.155
 C         -0.078  0.014 -0.059   -0.043  0.014 -0.155    0.039 -0.070  0.231
 H         -0.203  0.052 -0.021   -0.241  0.024 -0.094    0.018  0.110  0.243
 C         -0.011 -0.003 -0.175   -0.049 -0.003 -0.109    0.147  0.030 -0.118
 H         -0.079  0.058 -0.244    0.070 -0.001 -0.001   -0.052  0.286 -0.308
 TransDip   0.029  0.040 -0.019    0.037  0.092  0.039   -0.093 -0.031 -0.096

 Mode:                31                     32                     33
 Frequency:       743.70                 757.43                 801.36
 Force Cnst:      0.8699                 2.3699                 0.7059
 Red. Mass:       2.6694                 7.0114                 1.8657
 IR Active:          YES                    YES                    YES
 IR Intens:       21.568                 28.728                 42.288
 Raman Active:       YES                    YES                    YES
               X      Y      Z        X      Y      Z        X      Y      Z
 C         -0.006 -0.036  0.020    0.086 -0.006  0.218   -0.001 -0.026  0.012
 C         -0.002 -0.037 -0.024    0.002 -0.104 -0.125   -0.039 -0.042 -0.013
 Cl         0.005  0.013  0.002    0.022  0.029  0.008    0.007  0.014  0.001
 C         -0.005  0.021  0.014   -0.078 -0.146  0.067   -0.039  0.044 -0.005
 Cl         0.002 -0.007  0.000   -0.013  0.033 -0.006    0.008 -0.016  0.002
 C         -0.010  0.034 -0.012   -0.133 -0.095 -0.072   -0.019  0.052 -0.008
 Cl         0.005 -0.002  0.001    0.059  0.005  0.012    0.007 -0.001  0.001
 C         -0.021  0.023 -0.002   -0.088 -0.001  0.014    0.004  0.049  0.001
 Cl         0.003 -0.004  0.001    0.006  0.018  0.002   -0.002 -0.012  0.000
 C         -0.011 -0.056 -0.003   -0.067  0.076 -0.041    0.017 -0.062  0.001
 H         -0.060 -0.091 -0.039   -0.124 -0.003 -0.354   -0.037 -0.097 -0.013
 C          0.020  0.210 -0.029    0.152  0.065  0.098    0.024  0.133  0.003
 C         -0.035 -0.199 -0.059    0.236 -0.071  0.062    0.018 -0.065 -0.012
 Cl         0.007  0.007  0.022   -0.017  0.004 -0.044    0.000  0.001  0.001
 C         -0.051  0.097  0.010    0.262  0.017 -0.141    0.018  0.102 -0.013
 Cl         0.010  0.000 -0.012   -0.070  0.001  0.066   -0.005 -0.005  0.004
 C         -0.042 -0.032  0.017   -0.015  0.002 -0.112   -0.019 -0.111 -0.010
 H         -0.039 -0.513 -0.075   -0.089 -0.213  0.210   -0.004  0.510  0.016
 C          0.029  0.137  0.081   -0.124  0.059 -0.217   -0.003 -0.052  0.004
 H         -0.011 -0.357  0.077    0.082 -0.187 -0.293    0.042  0.717  0.017
 C          0.052 -0.047 -0.043   -0.172 -0.004  0.160   -0.004 -0.092  0.008
 H         -0.018 -0.650 -0.104   -0.150 -0.266  0.180    0.001  0.369  0.009
 TransDip  -0.081 -0.122 -0.025    0.104 -0.127 -0.050   -0.034  0.204 -0.022

 Mode:                34                     35                     36
 Frequency:       827.57                 892.20                 902.24
 Force Cnst:      3.1257                 2.2881                 0.7995
 Red. Mass:       7.7462                 4.8786                 1.6669
 IR Active:          YES                    YES                    YES
 IR Intens:       21.619                 28.680                  5.025
 Raman Active:       YES                    YES                    YES
               X      Y      Z        X      Y      Z        X      Y      Z
 C          0.046  0.037 -0.014    0.186 -0.025  0.064   -0.058  0.010  0.067
 C          0.286  0.050  0.061    0.013 -0.194  0.019   -0.007  0.046 -0.005
 Cl        -0.027 -0.038 -0.004    0.018  0.031  0.001   -0.004 -0.007 -0.000
 C          0.289 -0.279  0.063   -0.043 -0.130 -0.006    0.006  0.036 -0.002
 Cl        -0.058  0.096 -0.015   -0.014  0.016 -0.003    0.004 -0.005  0.002
 C          0.040 -0.212  0.020   -0.208  0.021 -0.036    0.051 -0.003  0.015
 Cl        -0.015 -0.003 -0.003    0.042  0.003  0.008   -0.010 -0.001 -0.002
 C         -0.154 -0.238 -0.015    0.070  0.214  0.044   -0.029 -0.052  0.047
 Cl         0.029  0.070  0.002   -0.026 -0.041 -0.006    0.007  0.010 -0.003
 C         -0.185  0.168 -0.054    0.125  0.091 -0.109    0.005 -0.033 -0.168
 H         -0.121  0.225  0.067   -0.204  0.027  0.722   -0.161  0.034  0.952
 C         -0.069  0.186  0.006   -0.039 -0.014  0.030    0.016  0.003 -0.003
 C         -0.095 -0.075  0.035   -0.144  0.008  0.044    0.047 -0.000 -0.025
 Cl         0.001  0.002 -0.004    0.002  0.000 -0.006   -0.001 -0.000  0.003
 C         -0.075  0.079  0.076   -0.137 -0.006  0.128    0.048 -0.002 -0.039
 Cl         0.022 -0.003 -0.018    0.030 -0.000 -0.025   -0.010  0.000  0.008
 C          0.066 -0.096  0.033    0.113  0.010  0.052   -0.034  0.008 -0.008
 H          0.086  0.376  0.013    0.111 -0.077  0.036   -0.042 -0.047  0.023
 C         -0.005 -0.018 -0.039   -0.047  0.006 -0.118    0.001  0.001  0.020
 H         -0.114  0.442  0.011   -0.267 -0.018 -0.053    0.039 -0.004  0.008
 C          0.001 -0.055 -0.059   -0.016 -0.005 -0.079    0.007 -0.009  0.001
 H          0.049  0.045 -0.017    0.048  0.057 -0.027   -0.012  0.033 -0.016
 TransDip   0.037 -0.132  0.059   -0.151  0.003  0.082    0.041 -0.005  0.058

 Mode:                37                     38                     39
 Frequency:       923.76                 991.03                1050.64
 Force Cnst:      0.6956                 0.7651                 5.2235
 Red. Mass:       1.3835                 1.3222                 8.0317
 IR Active:          YES                    YES                    YES
 IR Intens:        0.478                  0.150                 18.312
 Raman Active:       YES                    YES                    YES
               X      Y      Z        X      Y      Z        X      Y      Z
 C          0.000 -0.000 -0.006   -0.000 -0.001 -0.000   -0.095  0.008 -0.034
 C          0.009 -0.007  0.003   -0.001  0.003 -0.000    0.085  0.083  0.014
 Cl        -0.000  0.000 -0.000    0.000 -0.000  0.000   -0.005 -0.009 -0.001
 C          0.012 -0.006  0.003   -0.002  0.000 -0.001    0.089 -0.158  0.024
 Cl        -0.002  0.002 -0.000    0.000 -0.000  0.000   -0.012  0.018 -0.003
 C          0.002  0.002 -0.000   -0.001 -0.001  0.000   -0.173  0.004 -0.033
 Cl        -0.000 -0.001 -0.000    0.000  0.000  0.000    0.019  0.000  0.004
 C         -0.010 -0.008 -0.004    0.002  0.002  0.000    0.069  0.155  0.007
 Cl         0.002  0.002  0.000   -0.000 -0.000 -0.000   -0.010 -0.017 -0.001
 C         -0.011 -0.011  0.008    0.002  0.003 -0.000    0.076 -0.063  0.019
 H         -0.004 -0.018 -0.066    0.002  0.004  0.007    0.081 -0.057  0.011
 C          0.001  0.055  0.001   -0.001 -0.008 -0.000   -0.186  0.001  0.018
 C          0.000 -0.006  0.000   -0.000 -0.011  0.002    0.098 -0.011  0.410
 Cl         0.000  0.000  0.000   -0.000  0.000 -0.000   -0.014  0.001 -0.047
 C         -0.001 -0.030 -0.001    0.001 -0.004 -0.000    0.174 -0.003 -0.113
 Cl         0.000  0.003 -0.000   -0.000  0.001  0.000   -0.010  0.000  0.008
 C          0.003  0.119  0.003    0.001  0.073  0.001   -0.329  0.009 -0.048
 H         -0.019 -0.685 -0.021   -0.013 -0.426 -0.012   -0.383  0.016  0.164
 C          0.000 -0.012  0.001   -0.004 -0.126 -0.003    0.022  0.000  0.083
 H          0.005  0.089  0.003    0.019  0.731  0.020   -0.032 -0.017  0.087
 C         -0.004 -0.122 -0.002    0.004  0.084  0.001    0.258 -0.003 -0.242
 H          0.024  0.694  0.019   -0.016 -0.503 -0.013    0.400  0.007 -0.125
 TransDip  -0.001 -0.020 -0.008    0.000 -0.012  0.003    0.093  0.046  0.090

 Mode:                40                     41                     42
 Frequency:      1073.30                1112.40                1151.25
 Force Cnst:      4.5091                 2.4374                 2.0513
 Red. Mass:       6.6436                 3.3431                 2.6269
 IR Active:          YES                    YES                    YES
 IR Intens:       20.584                 14.702                 24.204
 Raman Active:       YES                    YES                    YES
               X      Y      Z        X      Y      Z        X      Y      Z
 C          0.167 -0.035  0.004    0.006  0.029 -0.016   -0.100 -0.021 -0.026
 C         -0.122 -0.241 -0.009    0.040  0.218 -0.001   -0.028 -0.145  0.003
 Cl         0.013  0.026  0.001   -0.010 -0.023 -0.001    0.007  0.016  0.000
 C         -0.122  0.204 -0.031   -0.009 -0.002 -0.002    0.061 -0.077  0.015
 Cl         0.011 -0.019  0.003    0.004 -0.004  0.001   -0.008  0.011 -0.002
 C          0.264 -0.002  0.049   -0.119 -0.014 -0.022    0.074  0.017  0.013
 Cl        -0.029  0.000 -0.006    0.015 -0.000  0.003   -0.011 -0.000 -0.002
 C         -0.062 -0.188 -0.004   -0.043 -0.006 -0.008    0.072  0.077  0.010
 Cl         0.007  0.016  0.001    0.005  0.006  0.001   -0.007 -0.011 -0.001
 C         -0.105  0.176 -0.019    0.034 -0.140  0.016   -0.023  0.085 -0.006
 H         -0.085  0.184 -0.064   -0.063 -0.214 -0.021    0.123  0.185  0.003
 C          0.088  0.000  0.088    0.116 -0.008  0.038   -0.123  0.007 -0.028
 C         -0.004 -0.005  0.185   -0.005  0.004 -0.123   -0.041  0.005 -0.181
 Cl        -0.006  0.001 -0.026    0.001 -0.000  0.009    0.006 -0.001  0.020
 C         -0.060 -0.001  0.104   -0.076 -0.001  0.135    0.093 -0.001 -0.076
 Cl         0.013 -0.000 -0.016    0.008  0.000 -0.015   -0.011  0.000  0.008
 C         -0.188  0.005  0.028   -0.094  0.001  0.077   -0.022 -0.001  0.071
 H         -0.271 -0.003  0.337   -0.208 -0.011  0.552   -0.143 -0.015  0.660
 C         -0.073  0.006 -0.159   -0.049  0.006 -0.189    0.022 -0.001 -0.005
 H         -0.231  0.009 -0.130    0.068  0.006 -0.242    0.160 -0.003 -0.047
 C          0.203 -0.003 -0.127    0.107 -0.003  0.046    0.039 -0.002  0.056
 H          0.434 -0.013  0.059    0.451 -0.028  0.353    0.402 -0.025  0.400
 TransDip  -0.019 -0.101  0.103   -0.090  0.078  0.029    0.113 -0.049 -0.098

 Mode:                43                     44                     45
 Frequency:      1175.99                1196.20                1218.14
 Force Cnst:      1.2773                 1.5891                 1.3662
 Red. Mass:       1.5676                 1.8849                 1.5627
 IR Active:          YES                    YES                    YES
 IR Intens:       11.046                 43.960                  7.205
 Raman Active:       YES                    YES                    YES
               X      Y      Z        X      Y      Z        X      Y      Z
 C         -0.035 -0.003  0.009   -0.000 -0.009 -0.000    0.069  0.003 -0.002
 C         -0.009 -0.033 -0.002    0.046 -0.070  0.012    0.016  0.041  0.003
 Cl         0.002  0.004  0.000   -0.001  0.002 -0.000   -0.002 -0.004 -0.000
 C          0.017 -0.025  0.004    0.015  0.085 -0.001   -0.037  0.036 -0.008
 Cl        -0.002  0.003 -0.001    0.001 -0.008  0.000    0.003 -0.004  0.001
 C          0.023  0.004  0.005   -0.153  0.075 -0.033   -0.008 -0.023 -0.001
 Cl        -0.003 -0.000 -0.001    0.017 -0.002  0.003    0.002  0.001  0.000
 C          0.021  0.024  0.003   -0.105 -0.127 -0.014   -0.007 -0.023 -0.000
 Cl        -0.002 -0.003 -0.000    0.008  0.014  0.001    0.001  0.002  0.000
 C         -0.008  0.019 -0.006    0.068 -0.007  0.013    0.002 -0.009  0.004
 H          0.011  0.037  0.017    0.827  0.440  0.135   -0.195 -0.133 -0.045
 C         -0.013  0.003 -0.056   -0.020 -0.000 -0.003   -0.007 -0.002  0.062
 C          0.064 -0.003  0.033   -0.011  0.000 -0.006   -0.105  0.002  0.018
 Cl        -0.005  0.000 -0.005    0.000 -0.000  0.001    0.004 -0.000  0.001
 C         -0.049 -0.002  0.135    0.009  0.000 -0.014    0.011  0.002 -0.124
 Cl         0.007  0.000 -0.011   -0.001  0.000  0.001   -0.003 -0.000  0.007
 C         -0.067  0.002  0.005    0.001 -0.000  0.008    0.049 -0.002  0.039
 H         -0.080  0.001  0.025   -0.020 -0.003  0.112   -0.084 -0.018  0.711
 C          0.077 -0.001 -0.040    0.013 -0.001  0.005    0.043 -0.002  0.014
 H          0.868 -0.017 -0.291    0.099 -0.002 -0.022    0.229 -0.005 -0.041
 C         -0.058  0.002 -0.003   -0.005  0.001 -0.004   -0.003  0.001 -0.050
 H         -0.260  0.012 -0.187   -0.030 -0.002 -0.026   -0.391  0.026 -0.414
 TransDip  -0.051 -0.010  0.093   -0.181 -0.102 -0.042    0.039  0.037 -0.067

 Mode:                46                     47                     48
 Frequency:      1267.23                1287.46                1300.67
 Force Cnst:      9.8379                 5.5049                 4.1871
 Red. Mass:      10.3977                 5.6368                 4.2007
 IR Active:          YES                    YES                    YES
 IR Intens:        0.406                  6.584                 19.740
 Raman Active:       YES                    YES                    YES
               X      Y      Z        X      Y      Z        X      Y      Z
 C          0.036  0.379 -0.006   -0.137  0.060 -0.057   -0.121  0.061 -0.025
 C          0.363 -0.148  0.070   -0.062 -0.039 -0.006   -0.109 -0.025 -0.021
 Cl        -0.002 -0.005  0.000    0.005  0.006  0.001    0.006  0.005  0.001
 C         -0.364 -0.162 -0.061    0.046 -0.170  0.018    0.076 -0.182  0.021
 Cl         0.002 -0.004  0.001   -0.006  0.011 -0.002   -0.007  0.012 -0.002
 C         -0.021  0.380 -0.021    0.079  0.122  0.009    0.096  0.121  0.013
 Cl         0.003  0.001  0.001   -0.008 -0.002 -0.001   -0.009 -0.003 -0.002
 C          0.271 -0.242  0.061    0.013  0.055  0.002   -0.035  0.063 -0.010
 Cl         0.005  0.007  0.001    0.000 -0.006  0.000    0.001 -0.005  0.000
 C         -0.255 -0.173 -0.038   -0.054 -0.060 -0.000   -0.029 -0.071 -0.004
 H         -0.252 -0.175 -0.042    0.392  0.205  0.032    0.393  0.182  0.078
 C         -0.052 -0.024 -0.060    0.104 -0.019  0.327    0.220 -0.014 -0.066
 C         -0.019  0.007 -0.001    0.239 -0.005 -0.050   -0.187  0.006  0.074
 Cl        -0.000 -0.000  0.002    0.000  0.000 -0.005    0.001 -0.000 -0.003
 C          0.037  0.000  0.015   -0.234  0.010 -0.124    0.068 -0.004  0.092
 Cl        -0.001 -0.000  0.001    0.003 -0.000 -0.004    0.002 -0.000  0.000
 C         -0.006 -0.001 -0.016   -0.015 -0.004  0.169    0.045  0.002 -0.148
 H         -0.001  0.003 -0.036    0.018 -0.001  0.000   -0.046 -0.005  0.276
 C         -0.006  0.002  0.022    0.131 -0.001 -0.104   -0.135  0.005 -0.012
 H          0.101 -0.007 -0.010   -0.461  0.011  0.075   -0.156  0.002 -0.012
 C         -0.003  0.009  0.017   -0.067  0.009 -0.131    0.150 -0.006  0.108
 H          0.126 -0.051  0.142   -0.253  0.003 -0.316   -0.449  0.016 -0.460
 TransDip  -0.019 -0.002 -0.006    0.041 -0.056  0.044    0.105 -0.094  0.020

 Mode:                49                     50                     51
 Frequency:      1363.37                1426.15                1435.64
 Force Cnst:      6.1694                 4.1001                 4.0380
 Red. Mass:       5.6333                 3.4215                 3.3253
 IR Active:          YES                    YES                    YES
 IR Intens:       79.146                124.516                 56.691
 Raman Active:       YES                    YES                    YES
               X      Y      Z        X      Y      Z        X      Y      Z
 C         -0.209 -0.239 -0.035   -0.129  0.121 -0.046    0.096 -0.042 -0.011
 C          0.246  0.041  0.043   -0.050 -0.141 -0.002    0.015  0.063  0.003
 Cl        -0.009 -0.004 -0.002    0.001  0.006 -0.000   -0.000 -0.003 -0.000
 C         -0.155  0.148 -0.035    0.191  0.122  0.031   -0.086 -0.061 -0.012
 Cl         0.007 -0.010  0.002   -0.004 -0.003 -0.001    0.002  0.001  0.000
 C         -0.076 -0.190 -0.006   -0.164 -0.001 -0.031    0.077  0.013  0.013
 Cl         0.004  0.007  0.000    0.007 -0.001  0.001   -0.003  0.000 -0.001
 C          0.271  0.095  0.047    0.095 -0.137  0.025   -0.063  0.050 -0.013
 Cl        -0.011 -0.008 -0.002   -0.001  0.006 -0.000    0.001 -0.002  0.000
 C         -0.179  0.116 -0.038    0.060  0.052  0.011   -0.007 -0.024  0.005
 H          0.325  0.459  0.039   -0.597 -0.342 -0.107    0.223  0.104  0.013
 C          0.107  0.043  0.059   -0.022 -0.019  0.113   -0.105  0.002  0.198
 C          0.002 -0.003 -0.020   -0.005  0.004 -0.093   -0.110  0.006 -0.151
 Cl         0.000  0.000 -0.000    0.001 -0.000  0.003    0.003 -0.000  0.007
 C         -0.006 -0.003  0.050    0.084 -0.003  0.075    0.227 -0.008  0.060
 Cl         0.001  0.000 -0.002   -0.003  0.000 -0.001   -0.007  0.000  0.002
 C         -0.004  0.002 -0.040   -0.047  0.001 -0.006   -0.066 -0.000  0.096
 H         -0.027 -0.001  0.041   -0.015  0.006 -0.198    0.101  0.016 -0.703
 C         -0.028  0.000 -0.045   -0.005  0.002 -0.057   -0.069  0.003 -0.051
 H         -0.240  0.010  0.015   -0.165  0.003 -0.019    0.281 -0.003 -0.179
 C          0.075 -0.011  0.047    0.080 -0.000  0.030    0.066 -0.001 -0.065
 H         -0.312  0.051 -0.319   -0.324  0.008 -0.352   -0.161  0.018 -0.294
 TransDip  -0.036  0.282 -0.013   -0.306 -0.143 -0.116    0.133  0.048 -0.195

 Mode:                52                     53                     54
 Frequency:      1485.21                1552.51                1596.31
 Force Cnst:      3.5594                14.7204                 8.7108
 Red. Mass:       2.7387                10.3658                 5.8019
 IR Active:          YES                    YES                    YES
 IR Intens:       10.428                 20.039                 16.464
 Raman Active:       YES                    YES                    YES
               X      Y      Z        X      Y      Z        X      Y      Z
 C         -0.084  0.013 -0.018   -0.044  0.475 -0.031   -0.018 -0.013  0.017
 C         -0.024 -0.023 -0.004    0.199 -0.283  0.050    0.013  0.001  0.000
 Cl         0.000  0.001 -0.000   -0.003  0.001 -0.001   -0.000  0.000  0.000
 C          0.061  0.030  0.010   -0.015  0.217 -0.012   -0.013 -0.007 -0.003
 Cl        -0.001 -0.001 -0.000   -0.001  0.001 -0.000    0.000  0.000  0.000
 C         -0.047 -0.007 -0.009    0.092 -0.445  0.037    0.005  0.010  0.001
 Cl         0.001  0.000  0.000   -0.002  0.005 -0.001    0.000 -0.000  0.000
 C          0.067 -0.020  0.013   -0.226  0.333 -0.058   -0.011 -0.006 -0.003
 Cl        -0.001  0.001 -0.000    0.003 -0.004  0.001    0.000  0.000  0.000
 C         -0.033  0.005 -0.006   -0.042 -0.275  0.005    0.021  0.015  0.000
 H         -0.046  0.003 -0.009    0.372 -0.051  0.072   -0.034 -0.015  0.013
 C          0.182 -0.006  0.024    0.016 -0.037  0.001    0.057  0.007 -0.262
 C         -0.100  0.002  0.074   -0.008  0.004  0.005   -0.144  0.001  0.121
 Cl         0.003 -0.000 -0.002    0.000 -0.000 -0.000    0.003 -0.000  0.002
 C         -0.011  0.004 -0.135    0.002  0.003 -0.009    0.052  0.002 -0.160
 Cl        -0.001 -0.000  0.004    0.000 -0.000  0.000    0.000  0.000 -0.001
 C          0.071 -0.006  0.144   -0.003 -0.001  0.017   -0.146 -0.005  0.366
 H          0.192  0.003 -0.334    0.008  0.000 -0.032    0.029  0.013 -0.513
 C         -0.165  0.004  0.040   -0.001  0.003 -0.007    0.221 -0.001 -0.229
 H          0.650 -0.014 -0.216    0.006 -0.002 -0.011   -0.413  0.014 -0.052
 C         -0.023  0.004 -0.112    0.005  0.006  0.003    0.016 -0.006  0.204
 H          0.397 -0.021  0.254   -0.008 -0.031 -0.011   -0.337  0.012 -0.103
 TransDip   0.095 -0.021 -0.034   -0.010  0.142 -0.014    0.119 -0.005 -0.052

 Mode:                55                     56                     57
 Frequency:      1598.64                1620.70                3183.08
 Force Cnst:     10.5969                10.1300                 6.4907
 Red. Mass:       7.0377                 6.5457                 1.0873
 IR Active:          YES                    YES                    YES
 IR Intens:        4.046                  4.634                  2.541
 Raman Active:       YES                    YES                    YES
               X      Y      Z        X      Y      Z        X      Y      Z
 C         -0.280 -0.062 -0.051    0.129  0.015  0.024   -0.000 -0.000  0.000
 C          0.257 -0.070  0.051   -0.062  0.020 -0.012    0.000 -0.000  0.000
 Cl        -0.002  0.004 -0.001    0.001 -0.001  0.000   -0.000 -0.000  0.000
 C         -0.230 -0.085 -0.039    0.046  0.017  0.008   -0.000 -0.000  0.000
 Cl         0.002  0.001  0.000   -0.000 -0.000 -0.000   -0.000  0.000 -0.000
 C          0.109  0.065  0.018   -0.019 -0.014 -0.003    0.000  0.000  0.000
 Cl         0.002 -0.001  0.000   -0.001  0.000 -0.000   -0.000 -0.000  0.000
 C         -0.266 -0.016 -0.049    0.051  0.005  0.009    0.000  0.000  0.000
 Cl         0.002 -0.000  0.000   -0.000 -0.000 -0.000   -0.000 -0.000  0.000
 C          0.390  0.189  0.064   -0.089 -0.048 -0.015   -0.000  0.000 -0.000
 H         -0.515 -0.359 -0.078    0.129  0.084  0.023    0.001 -0.002  0.001
 C          0.017  0.002  0.007   -0.248  0.007 -0.093   -0.001  0.000 -0.001
 C          0.075 -0.002  0.000    0.243 -0.007 -0.005    0.000 -0.000 -0.000
 Cl        -0.000  0.000  0.000   -0.003  0.000  0.002    0.000 -0.000  0.000
 C         -0.077  0.003 -0.050   -0.205  0.010 -0.155    0.000  0.000 -0.000
 Cl         0.000 -0.000  0.001    0.001 -0.000  0.002   -0.000  0.000 -0.000
 C          0.054 -0.002  0.021    0.116 -0.006  0.108    0.018 -0.001  0.005
 H          0.071 -0.001 -0.023    0.183 -0.002 -0.125   -0.218  0.007 -0.048
 C         -0.129  0.003  0.006   -0.306  0.009 -0.028   -0.017  0.002 -0.058
 H          0.153 -0.003 -0.088    0.290 -0.003 -0.235    0.212 -0.024  0.680
 C          0.100 -0.005  0.042    0.326 -0.014  0.210   -0.037  0.000  0.043
 H         -0.053  0.011 -0.108   -0.334  0.021 -0.414    0.447 -0.003 -0.485
 TransDip  -0.056 -0.023  0.023   -0.060  0.012  0.031   -0.043  0.003 -0.028

 Mode:                58                     59                     60
 Frequency:      3196.84                3208.77                3209.43
 Force Cnst:      6.5809                 6.6244                 6.6483
 Red. Mass:       1.0929                 1.0920                 1.0955
 IR Active:          YES                    YES                    YES
 IR Intens:        3.434                  0.353                  1.984
 Raman Active:       YES                    YES                    YES
               X      Y      Z        X      Y      Z        X      Y      Z
 C          0.000  0.000 -0.000    0.002  0.002  0.000   -0.000  0.000 -0.000
 C         -0.000 -0.000 -0.000   -0.000  0.001 -0.000   -0.000 -0.000 -0.000
 Cl         0.000  0.000 -0.000   -0.000 -0.000 -0.000    0.000  0.000 -0.000
 C          0.000  0.000  0.000   -0.000  0.000 -0.000    0.000 -0.000  0.000
 Cl        -0.000  0.000 -0.000   -0.000  0.000 -0.000   -0.000  0.000 -0.000
 C          0.000 -0.000 -0.000   -0.000  0.001 -0.000    0.000 -0.000 -0.000
 Cl        -0.000 -0.000  0.000    0.000  0.000  0.000   -0.000  0.000 -0.000
 C         -0.000 -0.000  0.000   -0.003 -0.001 -0.001    0.000  0.000  0.000
 Cl        -0.000 -0.000  0.000    0.000  0.000  0.000   -0.000 -0.000 -0.000
 C          0.000 -0.000  0.000    0.044 -0.075  0.011   -0.000  0.000 -0.000
 H         -0.003  0.005 -0.001   -0.494  0.856 -0.125    0.003 -0.005  0.001
 C          0.001 -0.000  0.002    0.000 -0.000  0.000    0.000 -0.000  0.001
 C         -0.001  0.000  0.000   -0.000  0.000 -0.000    0.000 -0.000  0.000
 Cl        -0.000 -0.000 -0.000    0.000 -0.000  0.000   -0.000 -0.000 -0.000
 C          0.000  0.000 -0.001    0.000 -0.000  0.000    0.000 -0.000  0.003
 Cl        -0.000  0.000  0.000    0.000 -0.000 -0.000    0.000 -0.000 -0.000
 C          0.034 -0.001  0.009   -0.001  0.000 -0.000   -0.076  0.003 -0.015
 H         -0.409  0.014 -0.089    0.007 -0.000  0.001    0.858 -0.029  0.179
 C         -0.018  0.002 -0.045   -0.000  0.000 -0.000   -0.010  0.001 -0.039
 H          0.166 -0.018  0.514    0.000 -0.000  0.002    0.129 -0.014  0.417
 C          0.045 -0.000 -0.046   -0.000  0.000  0.000    0.013 -0.000 -0.011
 H         -0.494  0.003  0.530    0.003 -0.000 -0.003   -0.123  0.001  0.129
 TransDip   0.014  0.002 -0.058   -0.003  0.019 -0.002   -0.024  0.002 -0.038

 STANDARD THERMODYNAMIC QUANTITIES AT   298.15 K  AND     1.00 ATM

   This Molecule has  0 Imaginary Frequencies
   Zero point vibrational energy:       76.864 kcal/mol

   Atom    1 Element C  Has Mass   12.00000
   Atom    2 Element C  Has Mass   12.00000
   Atom    3 Element Cl Has Mass   34.96885
   Atom    4 Element C  Has Mass   12.00000
   Atom    5 Element Cl Has Mass   34.96885
   Atom    6 Element C  Has Mass   12.00000
   Atom    7 Element Cl Has Mass   34.96885
   Atom    8 Element C  Has Mass   12.00000
   Atom    9 Element Cl Has Mass   34.96885
   Atom   10 Element C  Has Mass   12.00000
   Atom   11 Element H  Has Mass    1.00783
   Atom   12 Element C  Has Mass   12.00000
   Atom   13 Element C  Has Mass   12.00000
   Atom   14 Element Cl Has Mass   34.96885
   Atom   15 Element C  Has Mass   12.00000
   Atom   16 Element Cl Has Mass   34.96885
   Atom   17 Element C  Has Mass   12.00000
   Atom   18 Element H  Has Mass    1.00783
   Atom   19 Element C  Has Mass   12.00000
   Atom   20 Element H  Has Mass    1.00783
   Atom   21 Element C  Has Mass   12.00000
   Atom   22 Element H  Has Mass    1.00783
   Molecular Mass:   357.844420 amu
   Principal axes and moments of inertia in amu*Bohr^2:
                             1           2           3
    Eigenvalues --     4315.68199 12711.20476 14369.62152
          X               0.99994    -0.00162     0.01106
          Y               0.00174     0.99994    -0.01072
          Z              -0.01105     0.01074     0.99988
   Rotational Symmetry Number is   1
   The Molecule is an Asymmetric Top
   Translational Enthalpy:        0.889 kcal/mol
   Rotational Enthalpy:           0.889 kcal/mol
   Vibrational Enthalpy:         85.496 kcal/mol
   gas constant (RT):             0.592 kcal/mol
   Translational Entropy:        43.518  cal/mol.K
   Rotational Entropy:           35.020  cal/mol.K
   Vibrational Entropy:          59.193  cal/mol.K

   Total Enthalpy:               87.866 kcal/mol
   Total Entropy:               137.732  cal/mol.K

 ======================================================================

 STANDARD THERMODYNAMIC QUANTITIES FOR ANHARMONIC VIBRATION -- TOSH

   Zero point vibrational energy: ************ kcal/mol

   Vibrational Enthalpy:       Infinity kcal/mol
   Vibrational Entropy:             NaN  cal/mol.K

   Total Enthalpy:             Infinity kcal/mol
   Total Entropy:                   NaN  cal/mol.K

 ======================================================================

 STANDARD THERMODYNAMIC QUANTITIES FOR ANHARMONIC VIBRATION -- VPT2

   Zero point vibrational energy: ************ kcal/mol

   Vibrational Enthalpy:       Infinity kcal/mol
   Vibrational Entropy:             NaN  cal/mol.K

   Total Enthalpy:             Infinity kcal/mol
   Total Entropy:                   NaN  cal/mol.K

 ======================================================================

Archival summary:
1\1\november\FREQ\ProcedureUnspecified\BasisUnspecified\l6124\taweetha\ThuJan923:58:042020ThuJan923:58:042020\0\\#,FREQ,ProcedureUnspecified,BasisUnspecified,\\0,1\Cl\C,1,1.74385\C,2,1.39995,1,119.237\C,3,1.39276,2,118.781,1,-179.714,0\H,4,1.08204,3,119.564,2,-179.789,0\C,4,1.38894,3,121.17,2,-0.370238,0\C,6,1.39844,4,120.355,3,0.180007,0\C,2,1.40168,1,120.176,3,-179.981,0\C,3,1.4942,2,122.156,1,-0.952055,0\C,9,1.39656,3,119.483,2,-93.7468,0\H,10,1.0834,9,118.929,3,1.62256,0\C,10,1.39097,9,120.783,3,-178.738,0\H,12,1.08336,10,120.167,9,-179.928,0\C,12,1.38957,10,120.079,9,0.143125,0\H,14,1.08231,12,121.003,10,179.936,0\C,14,1.39257,12,119.885,10,-0.0251092,0\C,16,1.39985,14,120.23,12,0.0168897,0\Cl,7,1.73623,6,120.478,4,-179.898,0\Cl,8,1.73725,2,120.22,1,0.0295576,0\Cl,6,1.74497,4,118.422,3,-179.716,0\Cl,17,1.74615,16,120.567,14,179.713,0\Cl,16,1.74776,14,118.531,12,179.719,0\\\@

 Total job time:  15262.10s(wall), 15261.55s(cpu) 
 Thu Jan  9 23:58:04 2020

        *************************************************************
        *                                                           *
        *  Thank you very much for using Q-Chem.  Have a nice day.  *
        *                                                           *
        *************************************************************
