# Supplementary material for: Quantum Chemical Investigation of Polychlorinated Dibenzodioxins, Dibenzofurans and Biphenyls: Relative Stability and Planarity Analysis
Source: Molecules. 2020 Dec 3;25(23):5697. doi: 10.3390/molecules25235697 (PMC7730433; doi:10.3390/molecules25235697)
Supplement: Supplementary file 1 [file molecules-25-05697-s001.zip › PCB/B3LYP/ClClClClHClHClHCl.out]

                  Welcome to Q-Chem
     A Quantum Leap Into The Future Of Chemistry


 Q-Chem 5.2 (devel), Q-Chem, Inc., Pleasanton, CA (2019)

 Yihan Shao,  Zhengting Gan,  E. Epifanovsky,  A. T. B. Gilbert,  M. Wormit,  
 J. Kussmann,  A. W. Lange,  A. Behn,  Jia Deng,  Xintian Feng,  D. Ghosh,  
 M. Goldey,  P. R. Horn,  L. D. Jacobson,  I. Kaliman,  T. Kus,  A. Landau,  
 Jie Liu,  E. I. Proynov,  R. M. Richard,  R. P. Steele,  E. J. Sundstrom,  
 H. L. Woodcock III,  P. M. Zimmerman,  D. Zuev,  B. Albrecht,  E. Alguire,  
 S. A. Baeppler,  D. Barton,  Z. Benda,  Y. A. Bernard,  E. J. Berquist,  
 K. B. Bravaya,  H. Burton,  D. Casanova,  Chun-Min Chang,  Yunqing Chen,  
 A. Chien,  K. D. Closser,  M. P. Coons,  S. Coriani,  S. Dasgupta,  
 A. L. Dempwolff,  M. Diedenhofen,  Hainam Do,  R. G. Edgar,  Po-Tung Fang,  
 S. Faraji,  S. Fatehi,  Qingguo Feng,  K. D. Fenk,  J. Fosso-Tande,  
 J. Gayvert,  Qinghui Ge,  A. Ghysels,  G. Gidofalvi,  J. Gomes,  
 J. Gonthier,  A. Gunina,  D. Hait,  M. W. D. Hanson-Heine,  
 P. H. P. Harbach,  A. W. Hauser,  M. F. Herbst,  J. E. Herr,  
 E. G. Hohenstein,  Z. C. Holden,  Kerwin Hui,  B. C. Huynh,  T.-C. Jagau,  
 Hyunjun Ji,  B. Kaduk,  K. Khistyaev,  Jaehoon Kim,  P. Klunzinger,  K. Koh,  
 D. Kosenkov,  L. Koulias,  T. Kowalczyk,  C. M. Krauter,  A. Kunitsa,  
 Ka Un Lao,  A. Laurent,  K. V. Lawler,  Joonho Lee,  D. Lefrancois,  
 S. Lehtola,  D. S. Levine,  Yi-Pei Li,  You-Sheng Lin,  Fenglai Liu,  
 E. Livshits,  A. Luenser,  P. Manohar,  E. Mansoor,  S. F. Manzer,  
 Shan-Ping Mao,  Yuezhi Mao,  N. Mardirossian,  A. V. Marenich,  
 T. Markovich,  L. A. Martinez-Martinez,  S. A. Maurer,  N. J. Mayhall,  
 S. C. McKenzie,  J.-M. Mewes,  P. Morgante,  A. F. Morrison,  
 J. W. Mullinax,  K. Nanda,  T. S. Nguyen-Beck,  R. Olivares-Amaya,  
 J. A. Parkhill,  Zheng Pei,  T. M. Perrine,  F. Plasser,  P. Pokhilko,  
 S. Prager,  A. Prociuk,  E. Ramos,  D. R. Rehn,  F. Rob,  M. Scheurer,  
 M. Schneider,  N. Sergueev,  S. M. Sharada,  S. Sharma,  D. W. Small,  
 T. Stauch,  T. Stein,  Yu-Chuan Su,  A. J. W. Thom,  A. Tkatchenko,  
 T. Tsuchimochi,  N. M. Tubman,  L. Vogt,  M. L. Vidal,  O. Vydrov,  
 M. A. Watson,  J. Wenzel,  M. de Wergifosse,  T. A. Wesolowski,  A. White,  
 J. Witte,  A. Yamada,  Jun Yang,  K. Yao,  S. Yeganeh,  S. R. Yost,  
 Zhi-Qiang You,  A. Zech,  Igor Ying Zhang,  Xing Zhang,  Yan Zhao,  
 Ying Zhu,  B. R. Brooks,  G. K. L. Chan,  C. J. Cramer,  M. S. Gordon,  
 W. J. Hehre,  A. Klamt,  M. W. Schmidt,  C. D. Sherrill,  D. G. Truhlar,  
 A. Aspuru-Guzik,  R. Baer,  A. T. Bell,  N. A. Besley,  Jeng-Da Chai,  
 A. E. DePrince, III,  R. A. DiStasio Jr.,  A. Dreuw,  B. D. Dunietz,  
 T. R. Furlani,  Chao-Ping Hsu,  Yousung Jung,  Jing Kong,  D. S. Lambrecht,  
 WanZhen Liang,  C. Ochsenfeld,  V. A. Rassolov,  L. V. Slipchenko,  
 J. E. Subotnik,  T. Van Voorhis,  J. M. Herbert,  A. I. Krylov,  
 P. M. W. Gill,  M. Head-Gordon

 Contributors to earlier versions of Q-Chem not listed above: 
 R. D. Adamson,  B. Austin,  J. Baker,  G. J. O. Beran,  K. Brandhorst,  
 S. T. Brown,  E. F. C. Byrd,  A. K. Chakraborty,  C.-L. Cheng,  
 Siu Hung Chien,  D. M. Chipman,  D. L. Crittenden,  H. Dachsel,  
 R. J. Doerksen,  A. D. Dutoi,  L. Fusti-Molnar,  W. A. Goddard III,  
 A. Golubeva-Zadorozhnaya,  S. R. Gwaltney,  G. Hawkins,  A. Heyden,  
 S. Hirata,  G. Kedziora,  F. J. Keil,  C. Kelley,  Jihan Kim,  R. A. King,  
 R. Z. Khaliullin,  P. P. Korambath,  W. Kurlancheek,  A. M. Lee,  M. S. Lee,  
 S. V. Levchenko,  Ching Yeh Lin,  D. Liotard,  R. C. Lochan,  I. Lotan,  
 P. E. Maslen,  N. Nair,  D. P. O'Neill,  D. Neuhauser,  E. Neuscamman,  
 C. M. Oana,  R. Olson,  B. Peters,  R. Peverati,  P. A. Pieniazek,  
 Y. M. Rhee,  J. Ritchie,  M. A. Rohrdanz,  E. Rosta,  N. J. Russ,  
 H. F. Schaefer III,  N. E. Schultz,  N. Shenvi,  A. C. Simmonett,  A. Sodt,  
 D. Stuck,  K. S. Thanthiriwatte,  V. Vanovschi,  Tao Wang,  A. Warshel,  
 C. F. Williams,  Q. Wu,  X. Xu,  W. Zhang

 Please cite Q-Chem as follows:
 Y. Shao et al., Mol. Phys. 113, 184-215 (2015)
 DOI: 10.1080/00268976.2014.952696

 Q-Chem 5.2.1 for Intel X86 EM64T Linux

 Parts of Q-Chem use Armadillo 8.300.2 (Tropical Shenanigans).
 http://arma.sourceforge.net/

 Q-Chem begins on Thu Jan  9 17:13:41 2020  

Host: 
0

     Scratch files written to /scratch/taweetham/qchem14457//
NAlpha2: 194
NElect   194
Mult     1

 Q-Chem warning in module libgen/rem_setup.C, line 2168:

 Setting Thresh to 1e-14


Checking the input file for inconsistencies... 	...done.

--------------------------------------------------------------
User input:
--------------------------------------------------------------
$MOLECULE
0 1
C 
C  1 1.394960
Cl  2 CCl 1 119.528007
C  2 1.386606 1 120.846377 3 178.766605 0
Cl  4 CCl 2 119.698148 1 -179.612229 0
C  4 1.387279 2 120.235871 1 -0.083363 0
Cl  6 CCl 4 120.254637 2 -179.958574 0
C  6 1.387279 4 119.490737 2 0.041992 0
Cl  8 CCl 6 120.064298 4 179.568218 0
C  8 1.386606 6 120.235863 4 0.041336 0
H  10 CH 8 119.614146 6 178.681836 0
C  1 1.488550 2 120.827489 3 1.275929 0
C  12 1.394960 1 120.827496 2 44.635695 0
Cl  13 CCl 12 119.528011 1 1.275194 0
C  13 1.386606 12 120.846392 1 -179.957497 0
H  15 CH 13 119.698155 12 -179.612829 0
C  15 1.387278 13 120.235860 12 -0.083872 0
Cl  17 CCl 15 120.254633 13 -179.958492 0
C  17 1.387279 15 119.490737 13 0.041666 0
H  19 CH 17 120.064293 15 179.568399 0
C  19 1.386606 17 120.235874 15 0.041790 0
Cl  21 CCl 19 119.614152 17 178.681599 0

CH=1.08273
CCl=1.75400
$END

$REM
   JOB_TYPE	OPTIMIZATION
   BASIS	6-311++G**
   METHOD	B3LYP
   SYM_IGNORE	TRUE
   SCF_GUESS_ALWAYS     TRUE
   SYM_IGNORE   TRUE
   S2THRESH     15
   THRESH       15
$END

--------------------------------------------------------------
 ----------------------------------------------------------------
             Standard Nuclear Orientation (Angstroms)
    I     Atom           X                Y                Z
 ----------------------------------------------------------------
    1      C       0.0000000000     0.0000000000     0.0000000000
    2      C       0.0000000000     0.0000000000     1.3949600000
    3      Cl      1.5261815140     0.0000000000     2.2594170471
    4      C      -1.1901880373     0.0256249026     2.1059255403
    5      Cl     -1.1548436435     0.0351778398     3.8595433764
    6      C      -2.4041742747     0.0535064326     1.4351028665
    7      Cl     -3.9099833729     0.0870232313     2.3339530118
    8      C      -2.4180259722     0.0546630380     0.0478935036
    9      Cl     -3.9445745286     0.0782926128    -0.8155919614
   10      C      -1.2274122092     0.0272853135    -0.6622934626
   11      H      -1.2503451014     0.0068111236    -1.7445869269
   12      C       1.2779219872    -0.0284629571    -0.7628147595
   13      C       2.3095886281    -0.8932703637    -0.3971844912
   14      Cl      2.0841394724    -1.9836059182     0.9581225060
   15      C       3.5004827568    -0.9194878930    -1.1069450245
   16      H       4.2865586447    -1.6026019117    -0.8107285686
   17      C       3.6821124948    -0.0819958503    -2.1978886372
   18      Cl      5.1879324501    -0.1155248115    -3.0967201401
   19      C       2.6636000698     0.7822218600    -2.5724593424
   20      H       2.7980411655     1.4448431951    -3.4181323354
   21      C       1.4736782845     0.8090230106    -1.8610916159
   22      Cl      0.2100943914     1.9325319622    -2.3275671039
 ----------------------------------------------------------------
 Nuclear Repulsion Energy =        2386.73954259 hartrees
 There are       97 alpha and       97 beta electrons
 Requested basis set is 6-311++G(d,p)
 There are 178 shells and 495 basis functions

 Total QAlloc Memory Limit   2000 MB
 Mega-Array Size       188 MB
 MEM_STATIC part       192 MB
 A cutoff of  1.0D-15 yielded  11646 shell pairs
 There are     99918 function pairs (    107430 Cartesian)
 Smallest overlap matrix eigenvalue = 1.52E-07
 Linear dependence detected in AO basis
 Number of orthogonalized atomic orbitals = 489
 Maximum deviation from orthogonality = 2.811E-10

 Scale SEOQF with 1.000000e-02/1.000000e-01/1.000000e-01

 Standard Electronic Orientation quadrupole field applied
 Nucleus-field energy     =    -0.0000000785 hartrees
 Guess from superposition of atomic densities
 Warning:  Energy on first SCF cycle will be non-variational
 SAD guess density has 194.000000 electrons

 -----------------------------------------------------------------------
  General SCF calculation program by
  Eric Jon Sundstrom, Paul Horn, Yuezhi Mao, Dmitri Zuev, Alec White,
  David Stuck, Shaama M.S., Shane Yost, Joonho Lee, David Small,
  Daniel Levine, Susi Lehtola, Hugh Burton, Evgeny Epifanovsky,
  Bang C. Huynh
 -----------------------------------------------------------------------
 Exchange:     0.2000 Hartree-Fock + 0.0800 Slater + 0.7200 B88
 Correlation:  0.1900 VWN1RPA + 0.8100 LYP
 Using SG-1 standard quadrature grid
 A restricted SCF calculation will be
 performed using DIIS
 SCF converges when DIIS error is below 1.0e-08
 ---------------------------------------
  Cycle       Energy         DIIS error
 ---------------------------------------
    1   -3685.3838154062      2.78e-02  
    2   -3680.5608167797      2.03e-03  
    3   -3680.4701908080      2.56e-03  
    4   -3680.6720518786      5.99e-04  
    5   -3680.6817345339      2.76e-04  
    6   -3680.6838124716      1.01e-04  
    7   -3680.6840889480      3.40e-05  
    8   -3680.6841211963      8.99e-06  
    9   -3680.6841231211      4.21e-06  
   10   -3680.6841236642      8.89e-07  
   11   -3680.6841236866      2.92e-07  
   12   -3680.6841236888      1.02e-07  
   13   -3680.6841236891      5.01e-08  
   14   -3680.6841236891      1.36e-08  
   15   -3680.6841236890      5.29e-09  Convergence criterion met
 ---------------------------------------
 SCF time:   CPU 888.84s  wall 889.00s 
 SCF   energy in the final basis set =    -3680.6841236890
 Total energy in the final basis set =    -3680.6841236890

 --------------------------------------------------------------

                    Orbital Energies (a.u.)
 --------------------------------------------------------------

 Alpha MOs
 -- Occupied --
********-101.5824-101.5783-101.5774-101.5771-101.5717-101.5691 -10.2800
-10.2795 -10.2794 -10.2771 -10.2763 -10.2758 -10.2745 -10.2408 -10.2392
-10.2238 -10.2232 -10.2231  -9.4990  -9.4967  -9.4926  -9.4918  -9.4916
 -9.4888  -9.4862  -7.2638  -7.2616  -7.2577  -7.2567  -7.2565  -7.2537
 -7.2533  -7.2531  -7.2515  -7.2511  -7.2508  -7.2476  -7.2466  -7.2465
 -7.2464  -7.2459  -7.2456  -7.2432  -7.2428  -7.2409  -7.2401  -0.9701
 -0.9506  -0.9243  -0.9084  -0.9031  -0.8866  -0.8628  -0.8587  -0.8395
 -0.8012  -0.7740  -0.7615  -0.7450  -0.6650  -0.6541  -0.6373  -0.6197
 -0.5626  -0.5564  -0.5293  -0.5283  -0.5003  -0.4873  -0.4750  -0.4728
 -0.4710  -0.4662  -0.4578  -0.4409  -0.4331  -0.4222  -0.4187  -0.4124
 -0.3954  -0.3926  -0.3822  -0.3607  -0.3572  -0.3540  -0.3489  -0.3462
 -0.3389  -0.3361  -0.3338  -0.3167  -0.2959  -0.2950  -0.2807  -0.2659
 -0.2524
 -- Virtual --
 -0.0814  -0.0620  -0.0586  -0.0530  -0.0391  -0.0339  -0.0128  -0.0075
  0.0020   0.0044   0.0086   0.0108   0.0198   0.0216   0.0250   0.0326
  0.0415   0.0459   0.0487   0.0521   0.0603   0.0648   0.0685   0.0712
  0.0767   0.0793   0.0833   0.0863   0.0881   0.0908   0.0938   0.0978
  0.0984   0.1007   0.1059   0.1103   0.1123   0.1149   0.1169   0.1210
  0.1221   0.1237   0.1270   0.1286   0.1310   0.1386   0.1406   0.1442
  0.1498   0.1524   0.1556   0.1627   0.1657   0.1685   0.1708   0.1749
  0.1801   0.1840   0.1865   0.1926   0.1958   0.2001   0.2048   0.2072
  0.2105   0.2129   0.2190   0.2256   0.2273   0.2320   0.2403   0.2434
  0.2478   0.2500   0.2524   0.2542   0.2550   0.2594   0.2630   0.2649
  0.2667   0.2716   0.2739   0.2815   0.2832   0.2854   0.2923   0.2954
  0.3024   0.3034   0.3074   0.3104   0.3134   0.3214   0.3287   0.3386
  0.3437   0.3639   0.3775   0.4008   0.4063   0.4188   0.4316   0.4348
  0.4385   0.4447   0.4481   0.4495   0.4531   0.4581   0.4656   0.4677
  0.4750   0.4827   0.4875   0.4880   0.4911   0.5031   0.5070   0.5184
  0.5219   0.5285   0.5329   0.5453   0.5489   0.5522   0.5638   0.5746
  0.5781   0.5837   0.5889   0.5953   0.5965   0.6056   0.6134   0.6164
  0.6189   0.6239   0.6277   0.6378   0.6432   0.6593   0.6657   0.6690
  0.6787   0.6869   0.6917   0.7063   0.7093   0.7259   0.7423   0.7683
  0.7755   0.7849   0.7984   0.8042   0.8171   0.8206   0.8262   0.8310
  0.8335   0.8350   0.8397   0.8431   0.8459   0.8471   0.8488   0.8528
  0.8540   0.8620   0.8669   0.8737   0.8772   0.8825   0.8840   0.8969
  0.9014   0.9067   0.9131   0.9168   0.9209   0.9289   0.9344   0.9384
  0.9434   0.9465   0.9495   0.9626   0.9666   0.9684   0.9745   0.9776
  0.9848   0.9950   1.0093   1.0142   1.0291   1.0367   1.0517   1.0639
  1.0725   1.0871   1.1046   1.1214   1.1413   1.1676   1.1750   1.1803
  1.2002   1.2138   1.2233   1.2282   1.2427   1.2559   1.2605   1.2750
  1.2766   1.2849   1.2866   1.2918   1.3059   1.3253   1.3350   1.3546
  1.3641   1.3838   1.4149   1.4403   1.4596   1.4963   1.5148   1.5254
  1.5413   1.5576   1.5666   1.5989   1.6053   1.6205   1.6424   1.6474
  1.6740   1.7111   1.7180   1.7320   1.7788   1.7920   1.8046   1.8376
  1.8468   1.8567   1.8700   1.8780   1.8894   1.8938   1.8982   1.9132
  1.9414   1.9497   1.9527   2.0005   2.0385   2.0646   2.0701   2.0833
  2.1047   2.1135   2.1694   2.1936   2.2147   2.2290   2.2350   2.2439
  2.2550   2.2599   2.2798   2.2840   2.2955   2.3061   2.3119   2.3167
  2.3549   2.3648   2.3688   2.4078   2.4187   2.4261   2.4364   2.4438
  2.4714   2.4779   2.5108   2.5289   2.5319   2.5431   2.5484   2.5571
  2.5931   2.6010   2.6219   2.6396   2.6504   2.6721   2.7044   2.7123
  2.7150   2.7370   2.7430   2.7480   2.7745   2.7793   2.8094   2.8261
  2.8353   2.8792   2.9141   2.9275   2.9593   3.0453   3.0663   3.0854
  3.1121   3.1351   3.1371   3.1581   3.1731   3.2148   3.2334   3.2478
  3.2696   3.3431   3.3800   3.4383   3.5014   3.5822   3.6759   3.7079
  3.7132   3.7900   3.8976   3.9717   4.0452   4.0715   4.3822   4.8064
  4.8271   9.7282   9.7602   9.7871   9.8039   9.8123   9.8332   9.8566
 23.2965  23.4788  23.8199  23.8520  23.8530  23.8715  23.9561  23.9984
 24.0253  24.0427  24.0948  24.1141  25.7145  25.7742  25.8073  25.8238
 25.8935  25.9206  26.0647  26.0973  26.1148  26.1378  26.1939  26.2703
 26.3995  26.4729  26.5390  26.6109  26.6301  26.6706  26.7856  26.8807
 27.0097 215.7170 215.7521 215.7832 215.8035 215.8154 215.8356 215.8774
 --------------------------------------------------------------

          Ground-State Mulliken Net Atomic Charges

     Atom                 Charge (a.u.)
  ----------------------------------------
      1 C                    -0.673379
      2 C                    -0.573463
      3 Cl                    0.628132
      4 C                    -0.463185
      5 Cl                    0.626057
      6 C                    -0.408123
      7 Cl                    0.632905
      8 C                    -0.018054
      9 Cl                    0.650586
     10 C                    -0.997521
     11 H                     0.215259
     12 C                    -0.560047
     13 C                    -0.087085
     14 Cl                    0.401547
     15 C                    -0.197017
     16 H                     0.227607
     17 C                     0.056114
     18 Cl                    0.478702
     19 C                    -0.475213
     20 H                     0.231201
     21 C                    -0.210739
     22 Cl                    0.515715
  ----------------------------------------
  Sum of atomic charges =     0.000000

 -----------------------------------------------------------------
                    Cartesian Multipole Moments
 -----------------------------------------------------------------
    Charge (ESU x 10^10)
                -0.0000
    Dipole Moment (Debye)
         X       1.3282      Y      -0.1019      Z      -1.5737
       Tot       2.0618
    Quadrupole Moments (Debye-Ang)
        XX    -157.5782     XY      -0.7383     YY    -158.5724
        XZ       0.7445     YZ      -2.1558     ZZ    -156.6749
    Octopole Moments (Debye-Ang^2)
       XXX    -121.1830    XXY      -4.6264    XYY     -44.6573
       YYY       5.2555    XXZ      -9.9843    XYZ      -5.0187
       YYZ     -12.5709    XZZ     -43.6191    YZZ       3.2155
       ZZZ     -38.7172
    Hexadecapole Moments (Debye-Ang^3)
      XXXX   -7060.4007   XXXY     192.5186   XXYY   -1334.9637
      XYYY     241.0450   YYYY    -891.1281   XXXZ    1321.9955
      XXYZ      72.0830   XYYZ     436.3650   YYYZ     243.7128
      XXZZ   -1873.4220   XYZZ      94.6199   YYZZ    -852.2317
      XZZZ    1299.4184   YZZZ     216.3133   ZZZZ   -4198.9040
 -----------------------------------------------------------------
 Calculating analytic gradient of the SCF energy
 Gradient of SCF Energy
            1           2           3           4           5           6
    1  -0.0071076  -0.0142805   0.0302664   0.0000857   0.0012445   0.0159356
    2   0.0013615  -0.0046366  -0.0742379   0.0003178   0.0001723  -0.0006817
    3   0.0032379  -0.0067012  -0.0439797  -0.0191762   0.0058269  -0.0103560
            7           8           9          10          11          12
    1  -0.0057371   0.0030965  -0.0051819   0.0050400   0.0030411   0.0226219
    2   0.0000612   0.0007446   0.0002235   0.0059133   0.0023551   0.0002890
    3   0.0029006   0.0101062   0.0015393   0.0014263  -0.0042234  -0.0122624
           13          14          15          16          17          18
    1  -0.0028825  -0.0270439  -0.0125797   0.0005826   0.0052294   0.0035107
    2   0.0052951   0.0697276   0.0094220  -0.0000826   0.0011646  -0.0001021
    3   0.0029085   0.0573119  -0.0035556  -0.0000615  -0.0049778  -0.0019343
           19          20          21          22
    1  -0.0003120   0.0002384  -0.0055630  -0.0102045
    2  -0.0110228   0.0001130   0.0023413  -0.0087380
    3   0.0126739  -0.0004101   0.0016701   0.0080365
 Max gradient component =       7.424E-02
 RMS gradient           =       1.750E-02
 Gradient time:  CPU 317.84 s  wall 317.85 s
 Geometry Optimization Parameters
   NAtoms,    NIC,     NZ,  NCons,   NDum,   NFix, NCnnct, MaxDiis
       22     163      22       0       0       0       0       0


** GEOMETRY OPTIMIZATION IN DELOCALIZED INTERNAL COORDINATES **
   Searching for a Minimum

   Optimization Cycle:   1

                       Coordinates (Angstroms)
     ATOM                X               Y               Z
      1  C         0.0000000000    0.0000000000    0.0000000000
      2  C         0.0000000000    0.0000000000    1.3949600000
      3  Cl        1.5261815140    0.0000000000    2.2594170471
      4  C        -1.1901880373    0.0256249026    2.1059255403
      5  Cl       -1.1548436435    0.0351778398    3.8595433764
      6  C        -2.4041742747    0.0535064326    1.4351028665
      7  Cl       -3.9099833729    0.0870232313    2.3339530118
      8  C        -2.4180259722    0.0546630380    0.0478935036
      9  Cl       -3.9445745286    0.0782926128   -0.8155919614
     10  C        -1.2274122092    0.0272853135   -0.6622934626
     11  H        -1.2503451014    0.0068111236   -1.7445869269
     12  C         1.2779219872   -0.0284629571   -0.7628147595
     13  C         2.3095886281   -0.8932703637   -0.3971844912
     14  Cl        2.0841394724   -1.9836059182    0.9581225060
     15  C         3.5004827568   -0.9194878930   -1.1069450245
     16  H         4.2865586447   -1.6026019117   -0.8107285686
     17  C         3.6821124948   -0.0819958503   -2.1978886372
     18  Cl        5.1879324501   -0.1155248115   -3.0967201401
     19  C         2.6636000698    0.7822218600   -2.5724593424
     20  H         2.7980411655    1.4448431951   -3.4181323354
     21  C         1.4736782845    0.8090230106   -1.8610916159
     22  Cl        0.2100943914    1.9325319622   -2.3275671039
   Point Group: c1    Number of degrees of freedom:    60


   Energy is  -3680.684123689


 Attempting to generate delocalized internal coordinates
 Initial Hessian constructed with Jon Baker's OPTIMIZE code

 60 Hessian modes will be used to form the next step
  Hessian Eigenvalues:
     0.016296    0.017711    0.019513    0.020643    0.020929    0.022946
     0.023585    0.023588    0.023834    0.023846    0.024090    0.024090
     0.024114    0.024114    0.024135    0.024135    0.024142    0.024143
     0.064532    0.103828    0.159965    0.159994    0.159995    0.215567
     0.230453    0.234893    0.235469    0.236987    0.249943    0.249977
     0.249991    0.249991    0.249992    0.250000    0.250000    0.250000
     0.250000    0.289202    0.292818    0.301033    0.301033    0.301033
     0.301033    0.301033    0.328600    0.356665    0.356665    0.356665
     0.413164    0.418144    0.431543    0.431985    0.461426    0.462687
     0.471112    0.471228    0.478202    0.478203    0.479142    0.479142

 Minimum search - taking simple RFO step
 Searching for Lamda that Minimizes Along All modes
 Value Taken    Lamda =  -0.06482637
 Calculated Step too Large.  Step scaled by  0.494027
 Step Taken.  Stepsize is  0.300000

                             Maximum     Tolerance    Cnvgd?
         Gradient           0.070327      0.000300      NO
         Displacement       0.205752      0.001200      NO
         Energy change     *********      0.000001      NO


 New Cartesian Coordinates Obtained by Inverse Iteration

 Displacement from previous Coordinates is:  0.533156
 ----------------------------------------------------------------
             Standard Nuclear Orientation (Angstroms)
    I     Atom           X                Y                Z
 ----------------------------------------------------------------
    1      C      -0.0076583764     0.0118989022     0.0125327306
    2      C      -0.0141559991     0.0357605227     1.4145113300
    3      Cl      1.5004682007     0.0698261855     2.2821984368
    4      C      -1.2099454990     0.0503249344     2.1300528204
    5      Cl     -1.1790578911     0.0877622275     3.8791986593
    6      C      -2.4282497093     0.0427894131     1.4572154977
    7      Cl     -3.9318705674     0.0611757190     2.3512223450
    8      C      -2.4344833483     0.0157491869     0.0653708349
    9      Cl     -3.9466353671    -0.0134548427    -0.8176081664
   10      C      -1.2427142699    -0.0006624969    -0.6415492349
   11      H      -1.2755193635    -0.0502288449    -1.7200912310
   12      C       1.2697283831    -0.0130250424    -0.7675818851
   13      C       2.3019062014    -0.9032498129    -0.4298474483
   14      Cl      2.0921685983    -2.0165313836     0.8989330009
   15      C       3.4949272612    -0.9466175462    -1.1365898018
   16      H       4.2659710160    -1.6505556246    -0.8508463765
   17      C       3.6885856430    -0.0944678194    -2.2113694004
   18      Cl      5.1915584001    -0.1427410012    -3.1087112057
   19      C       2.6931166388     0.8006039349    -2.5734602376
   20      H       2.8463638593     1.4778598436    -3.4038719126
   21      C       1.5020916834     0.8416006535    -1.8625022456
   22      Cl      0.3241892252     2.0482377083    -2.3462930279
 ----------------------------------------------------------------
 Nuclear Repulsion Energy =        2372.48927834 hartrees
 There are       97 alpha and       97 beta electrons
 Applying Cartesian multipole field
    Component          Value
    ---------          -----
     (2,0,0)        1.00000E-12
     (0,2,0)        2.00000E-11
     (0,0,2)       -3.00000E-11
 Nucleus-field energy     =    -0.0000000786 hartrees
 Requested basis set is 6-311++G(d,p)
 There are 178 shells and 495 basis functions
 A cutoff of  1.0D-15 yielded  11608 shell pairs
 There are     99598 function pairs (    107086 Cartesian)
 Smallest overlap matrix eigenvalue = 1.69E-07
 Linear dependence detected in AO basis
 Number of orthogonalized atomic orbitals = 489
 Maximum deviation from orthogonality = 3.633E-10
 Guess from superposition of atomic densities
 Warning:  Energy on first SCF cycle will be non-variational
 SAD guess density has 194.000000 electrons

 -----------------------------------------------------------------------
  General SCF calculation program by
  Eric Jon Sundstrom, Paul Horn, Yuezhi Mao, Dmitri Zuev, Alec White,
  David Stuck, Shaama M.S., Shane Yost, Joonho Lee, David Small,
  Daniel Levine, Susi Lehtola, Hugh Burton, Evgeny Epifanovsky,
  Bang C. Huynh
 -----------------------------------------------------------------------
 Exchange:     0.2000 Hartree-Fock + 0.0800 Slater + 0.7200 B88
 Correlation:  0.1900 VWN1RPA + 0.8100 LYP
 Using SG-1 standard quadrature grid
 A restricted SCF calculation will be
 performed using DIIS
 SCF converges when DIIS error is below 1.0e-08
 ---------------------------------------
  Cycle       Energy         DIIS error
 ---------------------------------------
    1   -3685.2941937997      2.76e-02  
    2   -3680.5882890513      2.00e-03  
    3   -3680.5026593024      2.51e-03  
    4   -3680.6976262747      5.79e-04  
    5   -3680.7066922322      2.68e-04  
    6   -3680.7086353840      9.93e-05  
    7   -3680.7089024431      3.38e-05  
    8   -3680.7089343415      9.09e-06  
    9   -3680.7089363150      4.19e-06  
   10   -3680.7089368594      8.52e-07  
   11   -3680.7089368797      2.98e-07  
   12   -3680.7089368819      1.07e-07  
   13   -3680.7089368824      5.04e-08  
   14   -3680.7089368824      1.39e-08  
   15   -3680.7089368823      4.96e-09  Convergence criterion met
 ---------------------------------------
 SCF time:   CPU 892.14s  wall 892.00s 
 SCF   energy in the final basis set =    -3680.7089368823
 Total energy in the final basis set =    -3680.7089368823

 --------------------------------------------------------------

                    Orbital Energies (a.u.)
 --------------------------------------------------------------

 Alpha MOs
 -- Occupied --
********-101.5816-101.5794-101.5781-101.5778-101.5723-101.5704 -10.2812
-10.2807 -10.2807 -10.2777 -10.2774 -10.2754 -10.2751 -10.2444 -10.2420
-10.2236 -10.2227 -10.2221  -9.4979  -9.4960  -9.4938  -9.4926  -9.4922
 -9.4889  -9.4871  -7.2628  -7.2608  -7.2589  -7.2575  -7.2572  -7.2535
 -7.2526  -7.2521  -7.2517  -7.2508  -7.2504  -7.2487  -7.2477  -7.2475
 -7.2471  -7.2466  -7.2463  -7.2434  -7.2429  -7.2417  -7.2409  -0.9674
 -0.9495  -0.9214  -0.9067  -0.9042  -0.8890  -0.8644  -0.8568  -0.8389
 -0.8000  -0.7721  -0.7600  -0.7441  -0.6643  -0.6505  -0.6360  -0.6199
 -0.5611  -0.5553  -0.5296  -0.5278  -0.5001  -0.4873  -0.4733  -0.4723
 -0.4698  -0.4652  -0.4553  -0.4409  -0.4293  -0.4212  -0.4176  -0.4116
 -0.3943  -0.3920  -0.3826  -0.3590  -0.3573  -0.3536  -0.3493  -0.3459
 -0.3386  -0.3353  -0.3347  -0.3184  -0.2993  -0.2948  -0.2806  -0.2666
 -0.2604
 -- Virtual --
 -0.0818  -0.0618  -0.0581  -0.0523  -0.0370  -0.0364  -0.0123  -0.0056
  0.0027   0.0069   0.0089   0.0105   0.0195   0.0215   0.0249   0.0332
  0.0412   0.0457   0.0482   0.0522   0.0604   0.0647   0.0683   0.0707
  0.0768   0.0795   0.0837   0.0861   0.0877   0.0907   0.0942   0.0963
  0.0987   0.1002   0.1063   0.1104   0.1119   0.1144   0.1168   0.1210
  0.1214   0.1233   0.1261   0.1279   0.1316   0.1374   0.1408   0.1443
  0.1494   0.1516   0.1553   0.1621   0.1638   0.1676   0.1688   0.1735
  0.1787   0.1825   0.1850   0.1916   0.1950   0.1991   0.2021   0.2066
  0.2100   0.2119   0.2195   0.2243   0.2268   0.2314   0.2387   0.2433
  0.2464   0.2480   0.2515   0.2531   0.2548   0.2586   0.2636   0.2650
  0.2668   0.2698   0.2713   0.2807   0.2818   0.2855   0.2907   0.2943
  0.3008   0.3028   0.3066   0.3096   0.3113   0.3217   0.3261   0.3367
  0.3446   0.3621   0.3815   0.4004   0.4060   0.4168   0.4313   0.4331
  0.4392   0.4450   0.4472   0.4484   0.4544   0.4572   0.4654   0.4683
  0.4741   0.4817   0.4863   0.4886   0.4970   0.5035   0.5054   0.5164
  0.5200   0.5256   0.5332   0.5457   0.5492   0.5512   0.5615   0.5727
  0.5782   0.5799   0.5892   0.5929   0.5949   0.6059   0.6139   0.6146
  0.6212   0.6228   0.6264   0.6365   0.6401   0.6604   0.6662   0.6706
  0.6816   0.6886   0.6950   0.7035   0.7054   0.7208   0.7457   0.7765
  0.7870   0.7940   0.7975   0.8090   0.8168   0.8191   0.8269   0.8303
  0.8338   0.8362   0.8384   0.8430   0.8458   0.8469   0.8477   0.8522
  0.8547   0.8627   0.8656   0.8748   0.8800   0.8816   0.8881   0.8949
  0.8996   0.9093   0.9120   0.9171   0.9220   0.9250   0.9330   0.9370
  0.9395   0.9445   0.9471   0.9643   0.9664   0.9681   0.9727   0.9804
  0.9818   0.9858   1.0050   1.0068   1.0196   1.0222   1.0512   1.0572
  1.0630   1.0803   1.0952   1.1171   1.1361   1.1678   1.1769   1.1796
  1.1957   1.2088   1.2223   1.2254   1.2402   1.2480   1.2531   1.2716
  1.2759   1.2840   1.2881   1.2898   1.3030   1.3193   1.3320   1.3513
  1.3643   1.3776   1.4126   1.4425   1.4568   1.4931   1.5128   1.5213
  1.5402   1.5523   1.5590   1.5972   1.6017   1.6198   1.6367   1.6463
  1.6744   1.7089   1.7150   1.7257   1.7758   1.7970   1.8006   1.8336
  1.8393   1.8498   1.8675   1.8804   1.8850   1.8877   1.8950   1.9154
  1.9353   1.9442   1.9492   1.9947   2.0330   2.0627   2.0688   2.0782
  2.0947   2.1122   2.1619   2.2064   2.2155   2.2276   2.2433   2.2468
  2.2565   2.2601   2.2770   2.2838   2.2923   2.2971   2.3089   2.3188
  2.3500   2.3635   2.3662   2.4027   2.4129   2.4246   2.4308   2.4389
  2.4648   2.4754   2.5074   2.5241   2.5296   2.5379   2.5480   2.5525
  2.5895   2.5971   2.6197   2.6371   2.6495   2.6678   2.6990   2.7045
  2.7123   2.7328   2.7350   2.7493   2.7714   2.7786   2.8052   2.8214
  2.8274   2.8743   2.9047   2.9181   2.9574   3.0372   3.0614   3.0774
  3.1037   3.1238   3.1326   3.1469   3.1663   3.2099   3.2232   3.2399
  3.2604   3.3365   3.3709   3.4329   3.4983   3.5794   3.6679   3.7030
  3.7092   3.7877   3.8888   3.9601   4.0408   4.0731   4.3789   4.7962
  4.8204   9.7252   9.7597   9.7854   9.7995   9.8072   9.8150   9.8609
 23.3003  23.4728  23.8102  23.8364  23.8490  23.8583  23.9304  23.9786
 24.0029  24.0417  24.0892  24.1071  25.7693  25.7903  25.8084  25.8262
 25.8935  25.9094  26.0598  26.0976  26.1098  26.1325  26.1884  26.2543
 26.3817  26.4314  26.4647  26.6083  26.6239  26.6519  26.7737  26.8408
 26.9973 215.7141 215.7514 215.7810 215.7990 215.8073 215.8154 215.8785
 --------------------------------------------------------------

          Ground-State Mulliken Net Atomic Charges

     Atom                 Charge (a.u.)
  ----------------------------------------
      1 C                    -0.593317
      2 C                    -0.570564
      3 Cl                    0.600266
      4 C                    -0.493654
      5 Cl                    0.622868
      6 C                    -0.377629
      7 Cl                    0.631428
      8 C                    -0.041022
      9 Cl                    0.646512
     10 C                    -0.981631
     11 H                     0.210835
     12 C                    -0.514944
     13 C                    -0.203744
     14 Cl                    0.390209
     15 C                    -0.107505
     16 H                     0.228757
     17 C                     0.074966
     18 Cl                    0.471781
     19 C                    -0.599768
     20 H                     0.231602
     21 C                    -0.129165
     22 Cl                    0.503721
  ----------------------------------------
  Sum of atomic charges =     0.000000

 -----------------------------------------------------------------
                    Cartesian Multipole Moments
 -----------------------------------------------------------------
    Charge (ESU x 10^10)
                -0.0000
    Dipole Moment (Debye)
         X       1.2420      Y      -0.1456      Z      -1.4884
       Tot       1.9440
    Quadrupole Moments (Debye-Ang)
        XX    -157.5818     XY      -0.7595     YY    -158.2926
        XZ       0.5020     YZ      -1.8857     ZZ    -156.6075
    Octopole Moments (Debye-Ang^2)
       XXX    -123.9117    XXY      -5.7817    XYY     -43.9083
       YYY       2.1971    XXZ      -9.5335    XYZ      -4.9123
       YYZ     -12.7343    XZZ     -44.9481    YZZ       3.2722
       ZZZ     -36.3598
    Hexadecapole Moments (Debye-Ang^3)
      XXXX   -7105.0775   XXXY     171.7192   XXYY   -1346.4073
      XYYY     214.2961   YYYY    -935.8931   XXXZ    1357.7388
      XXYZ      69.8875   XYYZ     448.0198   YYYZ     229.9365
      XXZZ   -1886.1158   XYZZ      89.6005   YYZZ    -866.1147
      XZZZ    1336.4884   YZZZ     207.7322   ZZZZ   -4237.7356
 -----------------------------------------------------------------
 Calculating analytic gradient of the SCF energy
 Gradient of SCF Energy
            1           2           3           4           5           6
    1  -0.0046076  -0.0099001   0.0185097  -0.0009517   0.0007525   0.0114053
    2   0.0000104  -0.0037806  -0.0497174  -0.0000052   0.0001711  -0.0002212
    3   0.0026182  -0.0024101  -0.0295015  -0.0117954   0.0047040  -0.0061798
            7           8           9          10          11          12
    1  -0.0044979   0.0027100  -0.0033734  -0.0003520   0.0009716   0.0134992
    2  -0.0000362   0.0006926   0.0000131   0.0030437   0.0001402  -0.0015071
    3   0.0028366   0.0056757   0.0004479   0.0015513  -0.0003785  -0.0067939
           13          14          15          16          17          18
    1   0.0008050  -0.0163989  -0.0083652   0.0007452   0.0035608   0.0017639
    2   0.0011929   0.0478659   0.0067803  -0.0002119   0.0003387  -0.0000793
    3   0.0032800   0.0363208  -0.0022586  -0.0001505  -0.0028616  -0.0008866
           19          20          21          22
    1  -0.0010563   0.0004064  -0.0034048  -0.0022218
    2  -0.0068727   0.0002578   0.0038250  -0.0019001
    3   0.0084715  -0.0005489  -0.0031492   0.0010086
 Max gradient component =       4.972E-02
 RMS gradient           =       1.147E-02
 Gradient time:  CPU 300.62 s  wall 300.63 s
 Geometry Optimization Parameters
   NAtoms,    NIC,     NZ,  NCons,   NDum,   NFix, NCnnct, MaxDiis
       22     163      22       0       0       0       0       0

 Cartesian Hessian Update
 Hessian updated using BFGS update


** GEOMETRY OPTIMIZATION IN DELOCALIZED INTERNAL COORDINATES **
   Searching for a Minimum

   Optimization Cycle:   2

                       Coordinates (Angstroms)
     ATOM                X               Y               Z
      1  C        -0.0076583764    0.0118989022    0.0125327306
      2  C        -0.0141559991    0.0357605227    1.4145113300
      3  Cl        1.5004682007    0.0698261855    2.2821984368
      4  C        -1.2099454990    0.0503249344    2.1300528204
      5  Cl       -1.1790578911    0.0877622275    3.8791986593
      6  C        -2.4282497093    0.0427894131    1.4572154977
      7  Cl       -3.9318705674    0.0611757190    2.3512223450
      8  C        -2.4344833483    0.0157491869    0.0653708349
      9  Cl       -3.9466353671   -0.0134548427   -0.8176081664
     10  C        -1.2427142699   -0.0006624969   -0.6415492349
     11  H        -1.2755193635   -0.0502288449   -1.7200912310
     12  C         1.2697283831   -0.0130250424   -0.7675818851
     13  C         2.3019062014   -0.9032498129   -0.4298474483
     14  Cl        2.0921685983   -2.0165313836    0.8989330009
     15  C         3.4949272612   -0.9466175462   -1.1365898018
     16  H         4.2659710160   -1.6505556246   -0.8508463765
     17  C         3.6885856430   -0.0944678194   -2.2113694004
     18  Cl        5.1915584001   -0.1427410012   -3.1087112057
     19  C         2.6931166388    0.8006039349   -2.5734602376
     20  H         2.8463638593    1.4778598436   -3.4038719126
     21  C         1.5020916834    0.8416006535   -1.8625022456
     22  Cl        0.3241892252    2.0482377083   -2.3462930279
   Point Group: c1    Number of degrees of freedom:    60


   Energy is  -3680.708936882

 Hessian updated using BFGS update

 56 Hessian modes will be used to form the next step
  Hessian Eigenvalues:
     0.017011    0.017749    0.019932    0.020623    0.020930    0.022943
     0.023582    0.023826    0.023845    0.024089    0.024090    0.024106
     0.024114    0.024133    0.024135    0.024137    0.024143    0.024177
     0.064263    0.088962    0.159980    0.159995    0.160202    0.215661
     0.230449    0.233419    0.235818    0.237262    0.249103    0.249968
     0.249989    0.249991    0.249997    0.250000    0.250000    0.250000
     0.285155    0.289274    0.299479    0.300761    0.304880    0.350422
     0.356647    0.360117    0.413536    0.424150    0.430333    0.454133
     0.462085    0.463341    0.470150    0.477652    0.478203    0.478640
     0.479056    0.510644

 Minimum search - taking simple RFO step
 Searching for Lamda that Minimizes Along All modes
 Value Taken    Lamda =  -0.03251509
 Calculated Step too Large.  Step scaled by  0.573352
 Step Taken.  Stepsize is  0.300000

                             Maximum     Tolerance    Cnvgd?
         Gradient           0.047368      0.000300      NO
         Displacement       0.227258      0.001200      NO
         Energy change     -0.024813      0.000001      NO


 New Cartesian Coordinates Obtained by Inverse Iteration

 Displacement from previous Coordinates is:  0.466460
 ----------------------------------------------------------------
             Standard Nuclear Orientation (Angstroms)
    I     Atom           X                Y                Z
 ----------------------------------------------------------------
    1      C       0.0130444459     0.0060463159     0.0463424575
    2      C      -0.0131528133     0.0540437730     1.4501753796
    3      Cl      1.4830758593     0.1180818808     2.3367430227
    4      C      -1.2281598389     0.0724000617     2.1454928510
    5      Cl     -1.2362514209     0.1352297815     3.8878500444
    6      C      -2.4388652359     0.0523009583     1.4457096426
    7      Cl     -3.9559536467     0.0792018674     2.3019215205
    8      C      -2.4143668436     0.0132795132     0.0496775062
    9      Cl     -3.8967244443    -0.0214059514    -0.8758258476
   10      C      -1.2083332109    -0.0081804848    -0.6311791377
   11      H      -1.2203719695    -0.0606214554    -1.7108864187
   12      C       1.2811931688    -0.0285449748    -0.7345534457
   13      C       2.3219239093    -0.9285764122    -0.4371036315
   14      Cl      2.1426009346    -2.0719554942     0.8654982751
   15      C       3.5049796482    -0.9658779162    -1.1648572087
   16      H       4.2783202828    -1.6762332256    -0.9056579292
   17      C       3.6706307293    -0.0937357335    -2.2304738906
   18      Cl      5.1517399319    -0.1304439081    -3.1602577864
   19      C       2.6701638808     0.8081981286    -2.5678490078
   20      H       2.8021186736     1.4943771985    -3.3934533735
   21      C       1.4968817195     0.8328158200    -1.8251889713
   22      Cl      0.2962909595     2.0316550740    -2.2712105689
 ----------------------------------------------------------------
 Nuclear Repulsion Energy =        2368.67589938 hartrees
 There are       97 alpha and       97 beta electrons
 Applying Cartesian multipole field
    Component          Value
    ---------          -----
     (2,0,0)        1.00000E-12
     (0,2,0)        2.00000E-11
     (0,0,2)       -3.00000E-11
 Nucleus-field energy     =    -0.0000000786 hartrees
 Requested basis set is 6-311++G(d,p)
 There are 178 shells and 495 basis functions
 A cutoff of  1.0D-15 yielded  11613 shell pairs
 There are     99599 function pairs (    107086 Cartesian)
 Smallest overlap matrix eigenvalue = 1.76E-07
 Linear dependence detected in AO basis
 Number of orthogonalized atomic orbitals = 489
 Maximum deviation from orthogonality = 3.648E-10
 Guess from superposition of atomic densities
 Warning:  Energy on first SCF cycle will be non-variational
 SAD guess density has 194.000000 electrons

 -----------------------------------------------------------------------
  General SCF calculation program by
  Eric Jon Sundstrom, Paul Horn, Yuezhi Mao, Dmitri Zuev, Alec White,
  David Stuck, Shaama M.S., Shane Yost, Joonho Lee, David Small,
  Daniel Levine, Susi Lehtola, Hugh Burton, Evgeny Epifanovsky,
  Bang C. Huynh
 -----------------------------------------------------------------------
 Exchange:     0.2000 Hartree-Fock + 0.0800 Slater + 0.7200 B88
 Correlation:  0.1900 VWN1RPA + 0.8100 LYP
 Using SG-1 standard quadrature grid
 A restricted SCF calculation will be
 performed using DIIS
 SCF converges when DIIS error is below 1.0e-08
 ---------------------------------------
  Cycle       Energy         DIIS error
 ---------------------------------------
    1   -3685.2714000293      2.75e-02  
    2   -3680.6029239612      2.00e-03  
    3   -3680.5145623325      2.53e-03  
    4   -3680.7115079200      5.94e-04  
    5   -3680.7210247564      2.76e-04  
    6   -3680.7231250716      9.87e-05  
    7   -3680.7233867491      3.42e-05  
    8   -3680.7234194745      9.29e-06  
    9   -3680.7234215402      4.28e-06  
   10   -3680.7234221111      8.36e-07  
   11   -3680.7234221303      3.02e-07  
   12   -3680.7234221328      1.08e-07  
   13   -3680.7234221332      4.89e-08  
   14   -3680.7234221333      1.41e-08  
   15   -3680.7234221332      4.81e-09  Convergence criterion met
 ---------------------------------------
 SCF time:   CPU 877.39s  wall 877.00s 
 SCF   energy in the final basis set =    -3680.7234221332
 Total energy in the final basis set =    -3680.7234221332

 --------------------------------------------------------------

                    Orbital Energies (a.u.)
 --------------------------------------------------------------

 Alpha MOs
 -- Occupied --
********-101.5809-101.5798-101.5785-101.5776-101.5735-101.5724 -10.2816
-10.2811 -10.2802 -10.2782 -10.2780 -10.2756 -10.2745 -10.2438 -10.2409
-10.2230 -10.2225 -10.2224  -9.4970  -9.4954  -9.4943  -9.4931  -9.4922
 -9.4897  -9.4886  -7.2618  -7.2602  -7.2594  -7.2580  -7.2571  -7.2544
 -7.2533  -7.2518  -7.2511  -7.2503  -7.2498  -7.2493  -7.2482  -7.2480
 -7.2471  -7.2470  -7.2462  -7.2443  -7.2438  -7.2433  -7.2425  -0.9659
 -0.9492  -0.9196  -0.9073  -0.9046  -0.8909  -0.8662  -0.8551  -0.8391
 -0.7995  -0.7716  -0.7585  -0.7430  -0.6629  -0.6498  -0.6355  -0.6194
 -0.5609  -0.5543  -0.5300  -0.5274  -0.5002  -0.4881  -0.4732  -0.4717
 -0.4700  -0.4641  -0.4536  -0.4409  -0.4283  -0.4205  -0.4177  -0.4099
 -0.3939  -0.3916  -0.3826  -0.3589  -0.3568  -0.3535  -0.3497  -0.3456
 -0.3383  -0.3347  -0.3335  -0.3199  -0.3056  -0.2937  -0.2800  -0.2664
 -0.2636
 -- Virtual --
 -0.0817  -0.0618  -0.0576  -0.0500  -0.0372  -0.0353  -0.0120  -0.0042
  0.0033   0.0079   0.0094   0.0114   0.0195   0.0220   0.0250   0.0335
  0.0415   0.0458   0.0481   0.0528   0.0605   0.0649   0.0681   0.0707
  0.0765   0.0796   0.0836   0.0865   0.0877   0.0905   0.0947   0.0960
  0.0987   0.1003   0.1065   0.1105   0.1117   0.1145   0.1173   0.1210
  0.1221   0.1231   0.1256   0.1284   0.1317   0.1375   0.1413   0.1443
  0.1489   0.1514   0.1551   0.1617   0.1634   0.1678   0.1684   0.1727
  0.1789   0.1816   0.1848   0.1909   0.1952   0.1975   0.2024   0.2064
  0.2100   0.2115   0.2200   0.2239   0.2272   0.2314   0.2382   0.2427
  0.2456   0.2481   0.2507   0.2534   0.2543   0.2575   0.2628   0.2645
  0.2669   0.2703   0.2711   0.2806   0.2812   0.2858   0.2907   0.2958
  0.2995   0.3032   0.3060   0.3090   0.3118   0.3226   0.3256   0.3365
  0.3431   0.3617   0.3836   0.3999   0.4068   0.4158   0.4314   0.4340
  0.4401   0.4451   0.4474   0.4485   0.4549   0.4562   0.4667   0.4686
  0.4735   0.4827   0.4856   0.4870   0.4993   0.5040   0.5076   0.5134
  0.5186   0.5258   0.5312   0.5443   0.5481   0.5508   0.5607   0.5731
  0.5777   0.5801   0.5905   0.5932   0.5947   0.6080   0.6117   0.6175
  0.6200   0.6213   0.6250   0.6362   0.6395   0.6600   0.6656   0.6708
  0.6796   0.6883   0.6945   0.7022   0.7046   0.7188   0.7475   0.7770
  0.7848   0.8001   0.8027   0.8145   0.8175   0.8194   0.8277   0.8314
  0.8340   0.8369   0.8388   0.8439   0.8462   0.8466   0.8495   0.8509
  0.8570   0.8638   0.8655   0.8769   0.8804   0.8838   0.8885   0.8966
  0.8989   0.9082   0.9097   0.9187   0.9256   0.9269   0.9322   0.9373
  0.9415   0.9437   0.9482   0.9625   0.9664   0.9696   0.9731   0.9831
  0.9854   0.9885   0.9964   1.0029   1.0164   1.0212   1.0497   1.0583
  1.0613   1.0792   1.0892   1.1209   1.1339   1.1663   1.1775   1.1796
  1.1940   1.2084   1.2206   1.2219   1.2398   1.2498   1.2545   1.2713
  1.2777   1.2859   1.2899   1.2907   1.3031   1.3118   1.3286   1.3488
  1.3626   1.3777   1.4100   1.4430   1.4575   1.4946   1.5150   1.5204
  1.5414   1.5492   1.5547   1.5947   1.5969   1.6207   1.6379   1.6494
  1.6733   1.7083   1.7165   1.7277   1.7794   1.7954   1.8012   1.8313
  1.8395   1.8487   1.8659   1.8789   1.8833   1.8869   1.8980   1.9170
  1.9341   1.9413   1.9456   1.9947   2.0323   2.0599   2.0689   2.0787
  2.0933   2.1134   2.1584   2.2110   2.2203   2.2271   2.2452   2.2549
  2.2570   2.2643   2.2851   2.2876   2.2911   2.2972   2.3067   2.3213
  2.3363   2.3612   2.3681   2.3930   2.4137   2.4221   2.4279   2.4390
  2.4631   2.4837   2.5101   2.5188   2.5271   2.5368   2.5489   2.5518
  2.5905   2.5965   2.6205   2.6360   2.6497   2.6667   2.6947   2.7055
  2.7113   2.7315   2.7345   2.7516   2.7707   2.7776   2.8034   2.8192
  2.8343   2.8725   2.9054   2.9209   2.9592   3.0402   3.0605   3.0762
  3.1038   3.1168   3.1327   3.1440   3.1654   3.2095   3.2243   3.2368
  3.2574   3.3329   3.3705   3.4305   3.5028   3.5807   3.6654   3.7003
  3.7069   3.7826   3.8901   3.9617   4.0398   4.0762   4.3804   4.7906
  4.8165   9.7253   9.7596   9.7850   9.7984   9.8097   9.8112   9.8567
 23.3043  23.4779  23.8027  23.8354  23.8487  23.8507  23.9256  23.9580
 23.9994  24.0368  24.0878  24.1036  25.7711  25.8090  25.8178  25.8737
 25.9083  25.9232  26.0488  26.0902  26.1086  26.1185  26.1882  26.2371
 26.3256  26.4176  26.4646  26.6040  26.6215  26.6493  26.7694  26.8256
 26.9953 215.7146 215.7511 215.7807 215.7980 215.8104 215.8123 215.8695
 --------------------------------------------------------------

          Ground-State Mulliken Net Atomic Charges

     Atom                 Charge (a.u.)
  ----------------------------------------
      1 C                    -0.547907
      2 C                    -0.585442
      3 Cl                    0.592239
      4 C                    -0.476521
      5 Cl                    0.617132
      6 C                    -0.393947
      7 Cl                    0.630491
      8 C                    -0.049081
      9 Cl                    0.649503
     10 C                    -0.966220
     11 H                     0.214381
     12 C                    -0.487150
     13 C                    -0.256457
     14 Cl                    0.395672
     15 C                    -0.112153
     16 H                     0.230428
     17 C                     0.049072
     18 Cl                    0.473450
     19 C                    -0.495475
     20 H                     0.232587
     21 C                    -0.205649
     22 Cl                    0.491048
  ----------------------------------------
  Sum of atomic charges =     0.000000

 -----------------------------------------------------------------
                    Cartesian Multipole Moments
 -----------------------------------------------------------------
    Charge (ESU x 10^10)
                 0.0000
    Dipole Moment (Debye)
         X       1.2194      Y      -0.1496      Z      -1.4577
       Tot       1.9063
    Quadrupole Moments (Debye-Ang)
        XX    -157.5997     XY      -0.8582     YY    -158.0490
        XZ       0.3190     YZ      -1.6412     ZZ    -156.5740
    Octopole Moments (Debye-Ang^2)
       XXX    -123.3272    XXY      -6.6347    XYY     -42.5521
       YYY      -0.1325    XXZ      -8.7353    XYZ      -4.3605
       YYZ     -12.4830    XZZ     -45.2332    YZZ       3.5218
       ZZZ     -34.9795
    Hexadecapole Moments (Debye-Ang^3)
      XXXX   -7076.5313   XXXY     182.3045   XXYY   -1340.8544
      XYYY     225.1311   YYYY    -949.6989   XXXZ    1356.6429
      XXYZ      64.4600   XYYZ     446.9373   YYYZ     206.5692
      XXZZ   -1883.9178   XYZZ      95.0722   YYZZ    -870.6485
      XZZZ    1336.3696   YZZZ     186.9659   ZZZZ   -4246.9307
 -----------------------------------------------------------------
 Calculating analytic gradient of the SCF energy
 Gradient of SCF Energy
            1           2           3           4           5           6
    1  -0.0017461  -0.0037581   0.0110240  -0.0003432   0.0001084   0.0049331
    2   0.0011187  -0.0022781  -0.0313524  -0.0001979   0.0001672  -0.0004694
    3  -0.0006777   0.0001287  -0.0190902  -0.0046274   0.0024460  -0.0026271
            7           8           9          10          11          12
    1  -0.0024397   0.0012108  -0.0013392   0.0010618   0.0010599   0.0052146
    2   0.0000777   0.0005828   0.0000098   0.0045001   0.0010146  -0.0001022
    3   0.0013793   0.0021403  -0.0000661   0.0001313  -0.0015000  -0.0045417
           13          14          15          16          17          18
    1   0.0010848  -0.0094866  -0.0032685   0.0003603   0.0025661   0.0002562
    2  -0.0004420   0.0310842   0.0027474  -0.0002071   0.0000179  -0.0000085
    3   0.0025855   0.0213817  -0.0005431  -0.0000354  -0.0016560  -0.0001580
           19          20          21          22
    1  -0.0005529   0.0000682  -0.0026541  -0.0033598
    2  -0.0033287   0.0002439   0.0012664  -0.0044445
    3   0.0040168  -0.0003288  -0.0008757   0.0025174
 Max gradient component =       3.135E-02
 RMS gradient           =       7.034E-03
 Gradient time:  CPU 303.55 s  wall 303.56 s
 Geometry Optimization Parameters
   NAtoms,    NIC,     NZ,  NCons,   NDum,   NFix, NCnnct, MaxDiis
       22     163      22       0       0       0       0       0

 Cartesian Hessian Update
 Hessian updated using BFGS update


** GEOMETRY OPTIMIZATION IN DELOCALIZED INTERNAL COORDINATES **
   Searching for a Minimum

   Optimization Cycle:   3

                       Coordinates (Angstroms)
     ATOM                X               Y               Z
      1  C         0.0130444459    0.0060463159    0.0463424575
      2  C        -0.0131528133    0.0540437730    1.4501753796
      3  Cl        1.4830758593    0.1180818808    2.3367430227
      4  C        -1.2281598389    0.0724000617    2.1454928510
      5  Cl       -1.2362514209    0.1352297815    3.8878500444
      6  C        -2.4388652359    0.0523009583    1.4457096426
      7  Cl       -3.9559536467    0.0792018674    2.3019215205
      8  C        -2.4143668436    0.0132795132    0.0496775062
      9  Cl       -3.8967244443   -0.0214059514   -0.8758258476
     10  C        -1.2083332109   -0.0081804848   -0.6311791377
     11  H        -1.2203719695   -0.0606214554   -1.7108864187
     12  C         1.2811931688   -0.0285449748   -0.7345534457
     13  C         2.3219239093   -0.9285764122   -0.4371036315
     14  Cl        2.1426009346   -2.0719554942    0.8654982751
     15  C         3.5049796482   -0.9658779162   -1.1648572087
     16  H         4.2783202828   -1.6762332256   -0.9056579292
     17  C         3.6706307293   -0.0937357335   -2.2304738906
     18  Cl        5.1517399319   -0.1304439081   -3.1602577864
     19  C         2.6701638808    0.8081981286   -2.5678490078
     20  H         2.8021186736    1.4943771985   -3.3934533735
     21  C         1.4968817195    0.8328158200   -1.8251889713
     22  Cl        0.2962909595    2.0316550740   -2.2712105689
   Point Group: c1    Number of degrees of freedom:    60


   Energy is  -3680.723422133

 Hessian updated using BFGS update

 58 Hessian modes will be used to form the next step
  Hessian Eigenvalues:
     0.017197    0.017738    0.019687    0.020849    0.020940    0.022948
     0.023576    0.023831    0.023845    0.024090    0.024090    0.024113
     0.024114    0.024135    0.024135    0.024142    0.024143    0.025072
     0.059145    0.088405    0.159982    0.159998    0.160153    0.217694
     0.230448    0.234498    0.236530    0.237336    0.249377    0.249973
     0.249991    0.249997    0.249998    0.250000    0.250000    0.251054
     0.285242    0.289418    0.297717    0.300887    0.301718    0.303940
     0.352808    0.356631    0.356665    0.362806    0.413471    0.424040
     0.432544    0.454919    0.462313    0.467809    0.471953    0.478072
     0.478206    0.478920    0.479616    0.513352

 Minimum search - taking simple RFO step
 Searching for Lamda that Minimizes Along All modes
 Value Taken    Lamda =  -0.02014551
 Calculated Step too Large.  Step scaled by  0.575895
 Step Taken.  Stepsize is  0.300000

                             Maximum     Tolerance    Cnvgd?
         Gradient           0.029320      0.000300      NO
         Displacement       0.190031      0.001200      NO
         Energy change     -0.014485      0.000001      NO


 New Cartesian Coordinates Obtained by Inverse Iteration

 Displacement from previous Coordinates is:  0.635286
 ----------------------------------------------------------------
             Standard Nuclear Orientation (Angstroms)
    I     Atom           X                Y                Z
 ----------------------------------------------------------------
    1      C       0.0105735922     0.0169201556     0.0470847728
    2      C      -0.0129129580     0.1041572715     1.4483849683
    3      Cl      1.4826153308     0.2089891730     2.3256205129
    4      C      -1.2292262640     0.1166271486     2.1461640135
    5      Cl     -1.2363340946     0.2262154120     3.8810286366
    6      C      -2.4433120502     0.0465064782     1.4489662269
    7      Cl     -3.9558589825     0.0608211806     2.3012706251
    8      C      -2.4175178985    -0.0420285382     0.0536632332
    9      Cl     -3.8946365655    -0.1486688260    -0.8705133062
   10      C      -1.2109828163    -0.0561659366    -0.6269181374
   11      H      -1.2248247292    -0.1507489594    -1.7033264694
   12      C       1.2741217044    -0.0187581444    -0.7358804350
   13      C       2.2957776979    -0.9501592501    -0.4669968622
   14      Cl      2.0980757222    -2.1173460600     0.8135797363
   15      C       3.4783908193    -1.0026606627    -1.1964412867
   16      H       4.2320288724    -1.7388503098    -0.9556681545
   17      C       3.6636762756    -0.1041430123    -2.2371166216
   18      Cl      5.1445216299    -0.1522826453    -3.1672930616
   19      C       2.6933946919     0.8398475291    -2.5462243542
   20      H       2.8471681395     1.5515006990    -3.3448099364
   21      C       1.5220404095     0.8719288396    -1.7987300013
   22      Cl      0.3840061925     2.1503532744    -2.1949306172
 ----------------------------------------------------------------
 Nuclear Repulsion Energy =        2364.37670740 hartrees
 There are       97 alpha and       97 beta electrons
 Applying Cartesian multipole field
    Component          Value
    ---------          -----
     (2,0,0)        1.00000E-12
     (0,2,0)        2.00000E-11
     (0,0,2)       -3.00000E-11
 Nucleus-field energy     =    -0.0000000766 hartrees
 Requested basis set is 6-311++G(d,p)
 There are 178 shells and 495 basis functions
 A cutoff of  1.0D-15 yielded  11606 shell pairs
 There are     99558 function pairs (    107037 Cartesian)
 Smallest overlap matrix eigenvalue = 1.88E-07
 Linear dependence detected in AO basis
 Number of orthogonalized atomic orbitals = 489
 Maximum deviation from orthogonality = 3.588E-10
 Guess from superposition of atomic densities
 Warning:  Energy on first SCF cycle will be non-variational
 SAD guess density has 194.000000 electrons

 -----------------------------------------------------------------------
  General SCF calculation program by
  Eric Jon Sundstrom, Paul Horn, Yuezhi Mao, Dmitri Zuev, Alec White,
  David Stuck, Shaama M.S., Shane Yost, Joonho Lee, David Small,
  Daniel Levine, Susi Lehtola, Hugh Burton, Evgeny Epifanovsky,
  Bang C. Huynh
 -----------------------------------------------------------------------
 Exchange:     0.2000 Hartree-Fock + 0.0800 Slater + 0.7200 B88
 Correlation:  0.1900 VWN1RPA + 0.8100 LYP
 Using SG-1 standard quadrature grid
 A restricted SCF calculation will be
 performed using DIIS
 SCF converges when DIIS error is below 1.0e-08
 ---------------------------------------
  Cycle       Energy         DIIS error
 ---------------------------------------
    1   -3685.2500458168      2.75e-02  
    2   -3680.6125473399      2.00e-03  
    3   -3680.5239389917      2.52e-03  
    4   -3680.7205875239      5.99e-04  
    5   -3680.7302498778      2.79e-04  
    6   -3680.7323898998      9.89e-05  
    7   -3680.7326519288      3.48e-05  
    8   -3680.7326858647      9.38e-06  
    9   -3680.7326879761      4.28e-06  
   10   -3680.7326885476      8.23e-07  
   11   -3680.7326885662      3.05e-07  
   12   -3680.7326885684      1.07e-07  
   13   -3680.7326885687      4.69e-08  
   14   -3680.7326885688      1.43e-08  
   15   -3680.7326885689      4.55e-09  Convergence criterion met
 ---------------------------------------
 SCF time:   CPU 876.45s  wall 876.00s 
 SCF   energy in the final basis set =    -3680.7326885689
 Total energy in the final basis set =    -3680.7326885689

 --------------------------------------------------------------

                    Orbital Energies (a.u.)
 --------------------------------------------------------------

 Alpha MOs
 -- Occupied --
********-101.5804-101.5804-101.5790-101.5779-101.5744-101.5738 -10.2819
-10.2814 -10.2803 -10.2784 -10.2781 -10.2755 -10.2746 -10.2438 -10.2407
-10.2227 -10.2227 -10.2223  -9.4958  -9.4950  -9.4949  -9.4937  -9.4925
 -9.4902  -9.4897  -7.2606  -7.2600  -7.2597  -7.2585  -7.2574  -7.2549
 -7.2545  -7.2506  -7.2500  -7.2500  -7.2497  -7.2493  -7.2489  -7.2486
 -7.2477  -7.2474  -7.2466  -7.2448  -7.2444  -7.2443  -7.2436  -0.9657
 -0.9488  -0.9192  -0.9065  -0.9042  -0.8922  -0.8678  -0.8545  -0.8384
 -0.7993  -0.7709  -0.7577  -0.7429  -0.6628  -0.6482  -0.6353  -0.6194
 -0.5606  -0.5538  -0.5312  -0.5276  -0.4999  -0.4883  -0.4734  -0.4709
 -0.4700  -0.4637  -0.4527  -0.4411  -0.4266  -0.4199  -0.4178  -0.4088
 -0.3928  -0.3908  -0.3827  -0.3583  -0.3569  -0.3528  -0.3497  -0.3454
 -0.3377  -0.3343  -0.3336  -0.3215  -0.3108  -0.2921  -0.2798  -0.2682
 -0.2647
 -- Virtual --
 -0.0804  -0.0623  -0.0573  -0.0488  -0.0398  -0.0347  -0.0119  -0.0033
  0.0035   0.0082   0.0095   0.0113   0.0189   0.0221   0.0253   0.0343
  0.0412   0.0455   0.0477   0.0529   0.0608   0.0643   0.0678   0.0707
  0.0769   0.0796   0.0836   0.0865   0.0871   0.0900   0.0946   0.0956
  0.0987   0.1012   0.1065   0.1099   0.1116   0.1142   0.1172   0.1205
  0.1219   0.1230   0.1249   0.1280   0.1324   0.1362   0.1413   0.1445
  0.1479   0.1508   0.1547   0.1610   0.1629   0.1664   0.1678   0.1718
  0.1788   0.1805   0.1837   0.1893   0.1945   0.1968   0.2030   0.2070
  0.2106   0.2109   0.2206   0.2240   0.2281   0.2309   0.2369   0.2420
  0.2447   0.2468   0.2509   0.2520   0.2554   0.2572   0.2625   0.2654
  0.2668   0.2690   0.2709   0.2800   0.2800   0.2872   0.2909   0.2956
  0.2980   0.3024   0.3064   0.3074   0.3116   0.3218   0.3283   0.3349
  0.3436   0.3616   0.3866   0.4012   0.4066   0.4143   0.4311   0.4336
  0.4408   0.4450   0.4462   0.4491   0.4576   0.4587   0.4682   0.4689
  0.4739   0.4828   0.4858   0.4876   0.4975   0.5023   0.5053   0.5095
  0.5174   0.5226   0.5322   0.5458   0.5499   0.5565   0.5602   0.5741
  0.5795   0.5821   0.5890   0.5927   0.5965   0.6083   0.6101   0.6173
  0.6200   0.6212   0.6317   0.6371   0.6390   0.6608   0.6680   0.6710
  0.6804   0.6903   0.6957   0.7011   0.7049   0.7157   0.7470   0.7754
  0.7839   0.8017   0.8031   0.8151   0.8200   0.8217   0.8277   0.8301
  0.8344   0.8374   0.8408   0.8438   0.8460   0.8463   0.8509   0.8525
  0.8586   0.8638   0.8640   0.8756   0.8811   0.8856   0.8906   0.8965
  0.8993   0.9073   0.9127   0.9201   0.9241   0.9264   0.9313   0.9374
  0.9405   0.9439   0.9486   0.9594   0.9670   0.9712   0.9727   0.9771
  0.9814   0.9904   0.9934   0.9971   1.0127   1.0171   1.0471   1.0560
  1.0635   1.0758   1.0874   1.1231   1.1328   1.1680   1.1776   1.1805
  1.1923   1.2036   1.2159   1.2223   1.2385   1.2479   1.2565   1.2708
  1.2784   1.2854   1.2901   1.2916   1.3033   1.3088   1.3296   1.3442
  1.3652   1.3775   1.4100   1.4482   1.4598   1.4956   1.5151   1.5212
  1.5427   1.5475   1.5541   1.5935   1.5959   1.6225   1.6345   1.6515
  1.6734   1.7093   1.7187   1.7267   1.7792   1.7962   1.8026   1.8288
  1.8337   1.8472   1.8632   1.8755   1.8803   1.8964   1.9007   1.9216
  1.9330   1.9406   1.9453   1.9923   2.0293   2.0579   2.0683   2.0781
  2.0904   2.1146   2.1533   2.2111   2.2223   2.2264   2.2455   2.2551
  2.2578   2.2666   2.2786   2.2857   2.2930   2.3007   2.3099   2.3199
  2.3275   2.3605   2.3734   2.3937   2.4128   2.4190   2.4275   2.4409
  2.4620   2.4883   2.5096   2.5178   2.5255   2.5366   2.5472   2.5516
  2.5904   2.5943   2.6192   2.6385   2.6536   2.6674   2.6915   2.7030
  2.7102   2.7284   2.7337   2.7536   2.7698   2.7762   2.8018   2.8170
  2.8253   2.8705   2.9017   2.9247   2.9631   3.0427   3.0610   3.0732
  3.1002   3.1116   3.1328   3.1421   3.1637   3.2077   3.2239   3.2322
  3.2551   3.3310   3.3697   3.4301   3.5049   3.5816   3.6649   3.6987
  3.7069   3.7810   3.8908   3.9621   4.0372   4.0784   4.3722   4.7853
  4.8155   9.7262   9.7592   9.7868   9.7981   9.8099   9.8157   9.8516
 23.3069  23.4807  23.8000  23.8341  23.8460  23.8513  23.9227  23.9501
 23.9997  24.0351  24.0873  24.1032  25.7703  25.8096  25.8174  25.8816
 25.9073  25.9506  26.0095  26.0769  26.1041  26.1196  26.1829  26.2048
 26.3233  26.4266  26.4655  26.6002  26.6205  26.6391  26.7680  26.8104
 26.9950 215.7159 215.7504 215.7830 215.7980 215.8097 215.8185 215.8608
 --------------------------------------------------------------

          Ground-State Mulliken Net Atomic Charges

     Atom                 Charge (a.u.)
  ----------------------------------------
      1 C                    -0.490865
      2 C                    -0.592166
      3 Cl                    0.545667
      4 C                    -0.439942
      5 Cl                    0.618850
      6 C                    -0.409203
      7 Cl                    0.630241
      8 C                    -0.096320
      9 Cl                    0.637568
     10 C                    -0.956418
     11 H                     0.216198
     12 C                    -0.466046
     13 C                    -0.308619
     14 Cl                    0.369881
     15 C                    -0.027187
     16 H                     0.231167
     17 C                     0.066259
     18 Cl                    0.474225
     19 C                    -0.537342
     20 H                     0.233402
     21 C                    -0.155913
     22 Cl                    0.456566
  ----------------------------------------
  Sum of atomic charges =     0.000000

 -----------------------------------------------------------------
                    Cartesian Multipole Moments
 -----------------------------------------------------------------
    Charge (ESU x 10^10)
                 0.0000
    Dipole Moment (Debye)
         X       1.1421      Y      -0.1888      Z      -1.4093
       Tot       1.8238
    Quadrupole Moments (Debye-Ang)
        XX    -157.5721     XY      -0.8382     YY    -157.8484
        XZ       0.1222     YZ      -1.4116     ZZ    -156.5383
    Octopole Moments (Debye-Ang^2)
       XXX    -126.2732    XXY      -7.7079    XYY     -42.0199
       YYY      -3.6741    XXZ      -8.5712    XYZ      -4.4236
       YYZ     -12.7940    XZZ     -46.2332    YZZ       2.7633
       ZZZ     -33.3780
    Hexadecapole Moments (Debye-Ang^3)
      XXXX   -7059.8320   XXXY     155.8522   XXYY   -1344.9401
      XYYY     192.2658   YYYY   -1013.6352   XXXZ    1371.7546
      XXYZ      56.4711   XYYZ     450.6490   YYYZ     175.7836
      XXZZ   -1874.2531   XYZZ      87.9046   YYZZ    -874.2389
      XZZZ    1354.3619   YZZZ     162.3363   ZZZZ   -4208.0485
 -----------------------------------------------------------------
 Calculating analytic gradient of the SCF energy
 Gradient of SCF Energy
            1           2           3           4           5           6
    1   0.0012068  -0.0006859   0.0055996  -0.0000821   0.0001189   0.0010139
    2   0.0013450  -0.0018249  -0.0219761  -0.0001662  -0.0000168   0.0000083
    3  -0.0004288   0.0007884  -0.0134186  -0.0011227   0.0003410  -0.0006815
            7           8           9          10          11          12
    1  -0.0005480   0.0003737  -0.0003630  -0.0003692   0.0000454  -0.0002700
    2  -0.0000990   0.0004040  -0.0001002   0.0024435  -0.0001292  -0.0010986
    3  -0.0000260   0.0005177   0.0001371   0.0000970  -0.0000167  -0.0010641
           13          14          15          16          17          18
    1   0.0007873  -0.0052153  -0.0005724  -0.0000408   0.0011538  -0.0000706
    2  -0.0000277   0.0218353   0.0010633   0.0000217  -0.0001648   0.0001288
    3   0.0020101   0.0138824  -0.0002140   0.0000132  -0.0008680   0.0000801
           19          20          21          22
    1  -0.0003100  -0.0000102  -0.0013578  -0.0004042
    2  -0.0005039   0.0000228  -0.0005957  -0.0005696
    3   0.0011869   0.0000162  -0.0013866   0.0001567
 Max gradient component =       2.198E-02
 RMS gradient           =       4.648E-03
 Gradient time:  CPU 300.02 s  wall 300.03 s
 Geometry Optimization Parameters
   NAtoms,    NIC,     NZ,  NCons,   NDum,   NFix, NCnnct, MaxDiis
       22     163      22       0       0       0       0       0

 Cartesian Hessian Update
 Hessian updated using BFGS update


** GEOMETRY OPTIMIZATION IN DELOCALIZED INTERNAL COORDINATES **
   Searching for a Minimum

   Optimization Cycle:   4

                       Coordinates (Angstroms)
     ATOM                X               Y               Z
      1  C         0.0105735922    0.0169201556    0.0470847728
      2  C        -0.0129129580    0.1041572715    1.4483849683
      3  Cl        1.4826153308    0.2089891730    2.3256205129
      4  C        -1.2292262640    0.1166271486    2.1461640135
      5  Cl       -1.2363340946    0.2262154120    3.8810286366
      6  C        -2.4433120502    0.0465064782    1.4489662269
      7  Cl       -3.9558589825    0.0608211806    2.3012706251
      8  C        -2.4175178985   -0.0420285382    0.0536632332
      9  Cl       -3.8946365655   -0.1486688260   -0.8705133062
     10  C        -1.2109828163   -0.0561659366   -0.6269181374
     11  H        -1.2248247292   -0.1507489594   -1.7033264694
     12  C         1.2741217044   -0.0187581444   -0.7358804350
     13  C         2.2957776979   -0.9501592501   -0.4669968622
     14  Cl        2.0980757222   -2.1173460600    0.8135797363
     15  C         3.4783908193   -1.0026606627   -1.1964412867
     16  H         4.2320288724   -1.7388503098   -0.9556681545
     17  C         3.6636762756   -0.1041430123   -2.2371166216
     18  Cl        5.1445216299   -0.1522826453   -3.1672930616
     19  C         2.6933946919    0.8398475291   -2.5462243542
     20  H         2.8471681395    1.5515006990   -3.3448099364
     21  C         1.5220404095    0.8719288396   -1.7987300013
     22  Cl        0.3840061925    2.1503532744   -2.1949306172
   Point Group: c1    Number of degrees of freedom:    60


   Energy is  -3680.732688569

 Hessian updated using BFGS update

 59 Hessian modes will be used to form the next step
  Hessian Eigenvalues:
     0.017667    0.018292    0.019662    0.020922    0.021053    0.022948
     0.023586    0.023830    0.023843    0.024089    0.024091    0.024113
     0.024114    0.024133    0.024135    0.024140    0.024143    0.027836
     0.046107    0.076600    0.159997    0.160034    0.160286    0.217722
     0.230445    0.235241    0.236687    0.237345    0.249872    0.249977
     0.249991    0.249997    0.249999    0.250000    0.250572    0.251101
     0.288352    0.289887    0.300870    0.301024    0.301441    0.301740
     0.310913    0.353272    0.356665    0.356724    0.365240    0.413539
     0.424350    0.433160    0.455706    0.462266    0.468033    0.472611
     0.478199    0.478462    0.479189    0.479660    0.541884

 Minimum search - taking simple RFO step
 Searching for Lamda that Minimizes Along All modes
 Value Taken    Lamda =  -0.01182905
 Calculated Step too Large.  Step scaled by  0.648746
 Step Taken.  Stepsize is  0.300000

                             Maximum     Tolerance    Cnvgd?
         Gradient           0.019781      0.000300      NO
         Displacement       0.215177      0.001200      NO
         Energy change     -0.009266      0.000001      NO


 New Cartesian Coordinates Obtained by Inverse Iteration

 Displacement from previous Coordinates is:  0.467901
 ----------------------------------------------------------------
             Standard Nuclear Orientation (Angstroms)
    I     Atom           X                Y                Z
 ----------------------------------------------------------------
    1      C       0.0144170654     0.0138263405     0.0551971647
    2      C      -0.0139984642     0.1394081733     1.4523273392
    3      Cl      1.4774438508     0.2922373251     2.3292604675
    4      C      -1.2336763360     0.1509105918     2.1455643726
    5      Cl     -1.2505150349     0.3089533961     3.8745535009
    6      C      -2.4447935187     0.0418880592     1.4453590365
    7      Cl     -3.9574059933     0.0588193289     2.2921140261
    8      C      -2.4114593565    -0.0814707156     0.0514349294
    9      Cl     -3.8811506941    -0.2251888354    -0.8777922976
   10      C      -1.2010077276    -0.0933708460    -0.6236799393
   11      H      -1.2064946215    -0.2064227327    -1.6989150288
   12      C       1.2798698038    -0.0153765529    -0.7244192565
   13      C       2.2847361137    -0.9726870381    -0.4879699380
   14      Cl      2.0696496610    -2.1731367438     0.7627886229
   15      C       3.4623817546    -1.0295471834    -1.2250784228
   16      H       4.2026747801    -1.7865402465    -1.0099643836
   17      C       3.6569703417    -0.1053377139    -2.2418100815
   18      Cl      5.1302095760    -0.1607115400    -3.1854668026
   19      C       2.7049171433     0.8658291714    -2.5219543002
   20      H       2.8661734784     1.5935513320    -3.3039485705
   21      C       1.5399497817     0.8984095663    -1.7632388168
   22      Cl      0.4118931158     2.1980116805    -2.1234481396
 ----------------------------------------------------------------
 Nuclear Repulsion Energy =        2361.44736786 hartrees
 There are       97 alpha and       97 beta electrons
 Applying Cartesian multipole field
    Component          Value
    ---------          -----
     (2,0,0)        1.00000E-12
     (0,2,0)        2.00000E-11
     (0,0,2)       -3.00000E-11
 Nucleus-field energy     =    -0.0000000751 hartrees
 Requested basis set is 6-311++G(d,p)
 There are 178 shells and 495 basis functions
 A cutoff of  1.0D-15 yielded  11605 shell pairs
 There are     99523 function pairs (    106989 Cartesian)
 Smallest overlap matrix eigenvalue = 1.90E-07
 Linear dependence detected in AO basis
 Number of orthogonalized atomic orbitals = 489
 Maximum deviation from orthogonality = 8.448E-10
 Guess from superposition of atomic densities
 Warning:  Energy on first SCF cycle will be non-variational
 SAD guess density has 194.000000 electrons

 -----------------------------------------------------------------------
  General SCF calculation program by
  Eric Jon Sundstrom, Paul Horn, Yuezhi Mao, Dmitri Zuev, Alec White,
  David Stuck, Shaama M.S., Shane Yost, Joonho Lee, David Small,
  Daniel Levine, Susi Lehtola, Hugh Burton, Evgeny Epifanovsky,
  Bang C. Huynh
 -----------------------------------------------------------------------
 Exchange:     0.2000 Hartree-Fock + 0.0800 Slater + 0.7200 B88
 Correlation:  0.1900 VWN1RPA + 0.8100 LYP
 Using SG-1 standard quadrature grid
 A restricted SCF calculation will be
 performed using DIIS
 SCF converges when DIIS error is below 1.0e-08
 ---------------------------------------
  Cycle       Energy         DIIS error
 ---------------------------------------
    1   -3685.2331478756      2.74e-02  
    2   -3680.6189010944      2.00e-03  
    3   -3680.5298608274      2.52e-03  
    4   -3680.7265339487      6.05e-04  
    5   -3680.7363861465      2.82e-04  
    6   -3680.7385790148      9.90e-05  
    7   -3680.7388408761      3.51e-05  
    8   -3680.7388754805      9.40e-06  
    9   -3680.7388776098      4.28e-06  
   10   -3680.7388781809      8.14e-07  
   11   -3680.7388781991      3.04e-07  
   12   -3680.7388782013      1.06e-07  
   13   -3680.7388782018      4.55e-08  
   14   -3680.7388782018      1.43e-08  
   15   -3680.7388782017      4.38e-09  Convergence criterion met
 ---------------------------------------
 SCF time:   CPU 875.96s  wall 876.00s 
 SCF   energy in the final basis set =    -3680.7388782017
 Total energy in the final basis set =    -3680.7388782017

 --------------------------------------------------------------

                    Orbital Energies (a.u.)
 --------------------------------------------------------------

 Alpha MOs
 -- Occupied --
********-101.5806-101.5801-101.5792-101.5781-101.5754-101.5751 -10.2820
-10.2815 -10.2803 -10.2786 -10.2781 -10.2757 -10.2748 -10.2434 -10.2403
-10.2228 -10.2228 -10.2224  -9.4953  -9.4953  -9.4947  -9.4939  -9.4927
 -9.4909  -9.4906  -7.2603  -7.2601  -7.2594  -7.2588  -7.2576  -7.2557
 -7.2555  -7.2502  -7.2502  -7.2496  -7.2495  -7.2492  -7.2490  -7.2488
 -7.2480  -7.2475  -7.2468  -7.2456  -7.2454  -7.2451  -7.2446  -0.9654
 -0.9487  -0.9186  -0.9064  -0.9035  -0.8929  -0.8685  -0.8539  -0.8384
 -0.7991  -0.7710  -0.7574  -0.7429  -0.6624  -0.6475  -0.6357  -0.6195
 -0.5605  -0.5532  -0.5324  -0.5278  -0.4995  -0.4884  -0.4733  -0.4707
 -0.4702  -0.4634  -0.4521  -0.4412  -0.4260  -0.4190  -0.4179  -0.4073
 -0.3918  -0.3902  -0.3826  -0.3577  -0.3570  -0.3525  -0.3496  -0.3452
 -0.3374  -0.3344  -0.3331  -0.3236  -0.3147  -0.2909  -0.2799  -0.2694
 -0.2654
 -- Virtual --
 -0.0790  -0.0626  -0.0570  -0.0485  -0.0417  -0.0349  -0.0119  -0.0029
  0.0036   0.0082   0.0094   0.0113   0.0184   0.0220   0.0254   0.0346
  0.0412   0.0452   0.0477   0.0528   0.0609   0.0640   0.0671   0.0709
  0.0770   0.0796   0.0834   0.0861   0.0871   0.0895   0.0944   0.0957
  0.0985   0.1018   0.1066   0.1091   0.1114   0.1140   0.1173   0.1202
  0.1218   0.1228   0.1246   0.1277   0.1327   0.1351   0.1412   0.1443
  0.1476   0.1502   0.1542   0.1605   0.1628   0.1659   0.1676   0.1713
  0.1791   0.1800   0.1828   0.1884   0.1943   0.1961   0.2032   0.2075
  0.2105   0.2113   0.2208   0.2239   0.2291   0.2307   0.2360   0.2408
  0.2447   0.2464   0.2505   0.2517   0.2561   0.2570   0.2622   0.2647
  0.2672   0.2688   0.2715   0.2788   0.2792   0.2878   0.2920   0.2950
  0.2966   0.3027   0.3066   0.3068   0.3112   0.3207   0.3307   0.3341
  0.3435   0.3617   0.3884   0.4014   0.4065   0.4135   0.4310   0.4338
  0.4412   0.4440   0.4463   0.4495   0.4589   0.4612   0.4692   0.4703
  0.4752   0.4829   0.4874   0.4882   0.4947   0.5008   0.5017   0.5075
  0.5163   0.5221   0.5324   0.5468   0.5498   0.5602   0.5615   0.5734
  0.5824   0.5863   0.5878   0.5942   0.5971   0.6068   0.6105   0.6162
  0.6204   0.6228   0.6341   0.6388   0.6418   0.6607   0.6673   0.6726
  0.6805   0.6900   0.6950   0.6999   0.7061   0.7134   0.7495   0.7743
  0.7843   0.8036   0.8042   0.8156   0.8213   0.8234   0.8280   0.8302
  0.8345   0.8379   0.8412   0.8443   0.8459   0.8464   0.8510   0.8544
  0.8572   0.8598   0.8656   0.8750   0.8802   0.8863   0.8924   0.8961
  0.8979   0.9088   0.9139   0.9205   0.9251   0.9267   0.9312   0.9379
  0.9412   0.9432   0.9482   0.9520   0.9639   0.9689   0.9704   0.9754
  0.9794   0.9908   0.9937   0.9993   1.0109   1.0175   1.0438   1.0539
  1.0661   1.0747   1.0894   1.1254   1.1326   1.1686   1.1775   1.1824
  1.1922   1.2025   1.2127   1.2224   1.2387   1.2492   1.2610   1.2700
  1.2796   1.2856   1.2904   1.2919   1.3025   1.3079   1.3278   1.3422
  1.3681   1.3774   1.4091   1.4514   1.4613   1.4964   1.5156   1.5218
  1.5437   1.5468   1.5537   1.5927   1.5947   1.6232   1.6327   1.6527
  1.6738   1.7096   1.7202   1.7271   1.7802   1.7967   1.8026   1.8268
  1.8326   1.8457   1.8602   1.8730   1.8787   1.9020   1.9035   1.9242
  1.9331   1.9400   1.9462   1.9931   2.0291   2.0563   2.0683   2.0775
  2.0888   2.1157   2.1505   2.2112   2.2236   2.2259   2.2442   2.2549
  2.2577   2.2646   2.2755   2.2831   2.2928   2.3033   2.3079   2.3155
  2.3284   2.3599   2.3783   2.3956   2.4112   2.4186   2.4276   2.4427
  2.4630   2.4906   2.5095   2.5168   2.5222   2.5363   2.5486   2.5510
  2.5912   2.5932   2.6182   2.6403   2.6560   2.6684   2.6893   2.7028
  2.7108   2.7250   2.7339   2.7548   2.7691   2.7748   2.7998   2.8151
  2.8229   2.8684   2.8998   2.9286   2.9650   3.0442   3.0618   3.0727
  3.0986   3.1091   3.1327   3.1421   3.1632   3.2073   3.2256   3.2293
  3.2540   3.3304   3.3703   3.4307   3.5071   3.5830   3.6650   3.6980
  3.7070   3.7798   3.8918   3.9634   4.0359   4.0797   4.3646   4.7839
  4.8156   9.7285   9.7589   9.7884   9.7987   9.8102   9.8263   9.8437
 23.3086  23.4818  23.7996  23.8357  23.8444  23.8516  23.9221  23.9476
 24.0031  24.0343  24.0876  24.1048  25.7696  25.8095  25.8158  25.8779
 25.9041  25.9381  25.9828  26.0778  26.1012  26.1212  26.1808  26.2022
 26.3309  26.4274  26.4658  26.5974  26.6200  26.6397  26.7677  26.8061
 26.9918 215.7185 215.7501 215.7846 215.7987 215.8096 215.8317 215.8504
 --------------------------------------------------------------

          Ground-State Mulliken Net Atomic Charges

     Atom                 Charge (a.u.)
  ----------------------------------------
      1 C                    -0.449520
      2 C                    -0.606095
      3 Cl                    0.500000
      4 C                    -0.373093
      5 Cl                    0.622401
      6 C                    -0.416143
      7 Cl                    0.629011
      8 C                    -0.153433
      9 Cl                    0.633978
     10 C                    -0.931088
     11 H                     0.217076
     12 C                    -0.468758
     13 C                    -0.338607
     14 Cl                    0.336740
     15 C                     0.026598
     16 H                     0.231073
     17 C                     0.083726
     18 Cl                    0.476270
     19 C                    -0.515865
     20 H                     0.234262
     21 C                    -0.176718
     22 Cl                    0.438185
  ----------------------------------------
  Sum of atomic charges =     0.000000

 -----------------------------------------------------------------
                    Cartesian Multipole Moments
 -----------------------------------------------------------------
    Charge (ESU x 10^10)
                 0.0000
    Dipole Moment (Debye)
         X       1.1067      Y      -0.1989      Z      -1.4109
       Tot       1.8041
    Quadrupole Moments (Debye-Ang)
        XX    -157.6244     XY      -0.8465     YY    -157.6609
        XZ      -0.0387     YZ      -1.2302     ZZ    -156.5362
    Octopole Moments (Debye-Ang^2)
       XXX    -126.8763    XXY      -8.3879    XYY     -41.1059
       YYY      -6.6246    XXZ      -8.6096    XYZ      -4.1682
       YYZ     -12.9166    XZZ     -46.5683    YZZ       2.4028
       ZZZ     -32.3165
    Hexadecapole Moments (Debye-Ang^3)
      XXXX   -7037.1677   XXXY     143.2730   XXYY   -1345.6428
      XYYY     176.4467   YYYY   -1061.6471   XXXZ    1379.8303
      XXYZ      48.4017   XYYZ     452.2699   YYYZ     144.3899
      XXZZ   -1864.8310   XYZZ      84.7309   YYZZ    -876.7654
      XZZZ    1364.6479   YZZZ     136.0200   ZZZZ   -4178.9053
 -----------------------------------------------------------------
 Calculating analytic gradient of the SCF energy
 Gradient of SCF Energy
            1           2           3           4           5           6
    1   0.0014806   0.0004909   0.0025620  -0.0000301  -0.0000299  -0.0007504
    2   0.0005425  -0.0011899  -0.0139980  -0.0001083  -0.0000279  -0.0001291
    3  -0.0002870   0.0007315  -0.0084722   0.0003438  -0.0005248   0.0006045
            7           8           9          10          11          12
    1   0.0005509  -0.0000670   0.0000703  -0.0001407   0.0000412  -0.0017460
    2   0.0000333   0.0001358  -0.0000248   0.0020854  -0.0000505  -0.0004645
    3  -0.0002521  -0.0004565   0.0000813  -0.0002330  -0.0001213   0.0001699
           13          14          15          16          17          18
    1   0.0007831  -0.0027397   0.0003557  -0.0001418   0.0002435  -0.0000088
    2   0.0004619   0.0135355   0.0002999   0.0000471  -0.0001296   0.0000548
    3   0.0008979   0.0087477  -0.0001778   0.0000299  -0.0000494  -0.0000228
           19          20          21          22
    1  -0.0000180  -0.0000637  -0.0002121  -0.0006299
    2   0.0002674  -0.0000954  -0.0012827   0.0000373
    3  -0.0002410   0.0000995  -0.0006839  -0.0001840
 Max gradient component =       1.400E-02
 RMS gradient           =       2.915E-03
 Gradient time:  CPU 301.90 s  wall 301.91 s
 Geometry Optimization Parameters
   NAtoms,    NIC,     NZ,  NCons,   NDum,   NFix, NCnnct, MaxDiis
       22     163      22       0       0       0       0       0

 Cartesian Hessian Update
 Hessian updated using BFGS update


** GEOMETRY OPTIMIZATION IN DELOCALIZED INTERNAL COORDINATES **
   Searching for a Minimum

   Optimization Cycle:   5

                       Coordinates (Angstroms)
     ATOM                X               Y               Z
      1  C         0.0144170654    0.0138263405    0.0551971647
      2  C        -0.0139984642    0.1394081733    1.4523273392
      3  Cl        1.4774438508    0.2922373251    2.3292604675
      4  C        -1.2336763360    0.1509105918    2.1455643726
      5  Cl       -1.2505150349    0.3089533961    3.8745535009
      6  C        -2.4447935187    0.0418880592    1.4453590365
      7  Cl       -3.9574059933    0.0588193289    2.2921140261
      8  C        -2.4114593565   -0.0814707156    0.0514349294
      9  Cl       -3.8811506941   -0.2251888354   -0.8777922976
     10  C        -1.2010077276   -0.0933708460   -0.6236799393
     11  H        -1.2064946215   -0.2064227327   -1.6989150288
     12  C         1.2798698038   -0.0153765529   -0.7244192565
     13  C         2.2847361137   -0.9726870381   -0.4879699380
     14  Cl        2.0696496610   -2.1731367438    0.7627886229
     15  C         3.4623817546   -1.0295471834   -1.2250784228
     16  H         4.2026747801   -1.7865402465   -1.0099643836
     17  C         3.6569703417   -0.1053377139   -2.2418100815
     18  Cl        5.1302095760   -0.1607115400   -3.1854668026
     19  C         2.7049171433    0.8658291714   -2.5219543002
     20  H         2.8661734784    1.5935513320   -3.3039485705
     21  C         1.5399497817    0.8984095663   -1.7632388168
     22  Cl        0.4118931158    2.1980116805   -2.1234481396
   Point Group: c1    Number of degrees of freedom:    60


   Energy is  -3680.738878202

 Hessian updated using BFGS update

 60 Hessian modes will be used to form the next step
  Hessian Eigenvalues:
     0.017381    0.017913    0.019511    0.020921    0.021014    0.022951
     0.023583    0.023833    0.023859    0.024086    0.024094    0.024113
     0.024115    0.024133    0.024135    0.024142    0.024159    0.027852
     0.033953    0.076683    0.159997    0.160038    0.160285    0.217720
     0.230441    0.235422    0.236895    0.237370    0.249954    0.249988
     0.249994    0.249997    0.250000    0.250123    0.250603    0.251493
     0.288333    0.290050    0.300877    0.301029    0.301033    0.301736
     0.302039    0.311196    0.353184    0.356665    0.356730    0.365097
     0.413596    0.424357    0.433208    0.455659    0.462325    0.468048
     0.472900    0.478208    0.478490    0.479204    0.480038    0.541635

 Minimum search - taking simple RFO step
 Searching for Lamda that Minimizes Along All modes
 Value Taken    Lamda =  -0.00727447
 Calculated Step too Large.  Step scaled by  0.666365
 Step Taken.  Stepsize is  0.300000

                             Maximum     Tolerance    Cnvgd?
         Gradient           0.012246      0.000300      NO
         Displacement       0.205035      0.001200      NO
         Energy change     -0.006190      0.000001      NO


 New Cartesian Coordinates Obtained by Inverse Iteration

 Displacement from previous Coordinates is:  0.554021
 ----------------------------------------------------------------
             Standard Nuclear Orientation (Angstroms)
    I     Atom           X                Y                Z
 ----------------------------------------------------------------
    1      C       0.0127362334     0.0144032248     0.0521671452
    2      C      -0.0136163683     0.1835555958     1.4433683945
    3      Cl      1.4812016828     0.3838278269     2.3091776559
    4      C      -1.2317793891     0.1940718162     2.1389437810
    5      Cl     -1.2482446484     0.4018181517     3.8627495344
    6      C      -2.4417918274     0.0393716950     1.4435914079
    7      Cl     -3.9538373488     0.0498732501     2.2913695777
    8      C      -2.4083505553    -0.1272471163     0.0541369235
    9      Cl     -3.8769340890    -0.3252460802    -0.8664120250
   10      C      -1.1986022721    -0.1371415538    -0.6231385711
   11      H      -1.2010732206    -0.2785916534    -1.6954384736
   12      C       1.2803283193    -0.0135593126    -0.7248987330
   13      C       2.2612184338    -0.9998188322    -0.5174340690
   14      Cl      2.0162459453    -2.2278611392     0.7039952629
   15      C       3.4379128587    -1.0606418717    -1.2549570312
   16      H       4.1622962541    -1.8390887145    -1.0636424609
   17      C       3.6535258621    -0.1065593367    -2.2403026101
   18      Cl      5.1279511597    -0.1637133767    -3.1833547267
   19      C       2.7252594978     0.8957241497    -2.4894574103
   20      H       2.9043162788     1.6453581915    -3.2465331939
   21      C       1.5600827425     0.9276169765    -1.7305632125
   22      Cl      0.4519391701     2.2559029258    -2.0424536837
 ----------------------------------------------------------------
 Nuclear Repulsion Energy =        2359.80077797 hartrees
 There are       97 alpha and       97 beta electrons
 Applying Cartesian multipole field
    Component          Value
    ---------          -----
     (2,0,0)        1.00000E-12
     (0,2,0)        2.00000E-11
     (0,0,2)       -3.00000E-11
 Nucleus-field energy     =    -0.0000000727 hartrees
 Requested basis set is 6-311++G(d,p)
 There are 178 shells and 495 basis functions
 A cutoff of  1.0D-15 yielded  11598 shell pairs
 There are     99533 function pairs (    107007 Cartesian)
 Smallest overlap matrix eigenvalue = 1.87E-07
 Linear dependence detected in AO basis
 Number of orthogonalized atomic orbitals = 489
 Maximum deviation from orthogonality = 6.501E-10
 Guess from superposition of atomic densities
 Warning:  Energy on first SCF cycle will be non-variational
 SAD guess density has 194.000000 electrons

 -----------------------------------------------------------------------
  General SCF calculation program by
  Eric Jon Sundstrom, Paul Horn, Yuezhi Mao, Dmitri Zuev, Alec White,
  David Stuck, Shaama M.S., Shane Yost, Joonho Lee, David Small,
  Daniel Levine, Susi Lehtola, Hugh Burton, Evgeny Epifanovsky,
  Bang C. Huynh
 -----------------------------------------------------------------------
 Exchange:     0.2000 Hartree-Fock + 0.0800 Slater + 0.7200 B88
 Correlation:  0.1900 VWN1RPA + 0.8100 LYP
 Using SG-1 standard quadrature grid
 A restricted SCF calculation will be
 performed using DIIS
 SCF converges when DIIS error is below 1.0e-08
 ---------------------------------------
  Cycle       Energy         DIIS error
 ---------------------------------------
    1   -3685.2217855929      2.74e-02  
    2   -3680.6227533591      2.00e-03  
    3   -3680.5328565383      2.53e-03  
    4   -3680.7301425427      6.14e-04  
    5   -3680.7402753264      2.85e-04  
    6   -3680.7425306850      9.91e-05  
    7   -3680.7427920759      3.54e-05  
    8   -3680.7428272149      9.46e-06  
    9   -3680.7428293770      4.27e-06  
   10   -3680.7428299464      8.06e-07  
   11   -3680.7428299640      2.98e-07  
   12   -3680.7428299664      1.05e-07  
   13   -3680.7428299667      4.42e-08  
   14   -3680.7428299669      1.44e-08  
   15   -3680.7428299665      4.23e-09  Convergence criterion met
 ---------------------------------------
 SCF time:   CPU 877.58s  wall 877.00s 
 SCF   energy in the final basis set =    -3680.7428299665
 Total energy in the final basis set =    -3680.7428299665

 --------------------------------------------------------------

                    Orbital Energies (a.u.)
 --------------------------------------------------------------

 Alpha MOs
 -- Occupied --
********-101.5804-101.5800-101.5794-101.5783-101.5763-101.5761 -10.2822
-10.2817 -10.2800 -10.2786 -10.2781 -10.2758 -10.2751 -10.2425 -10.2399
-10.2230 -10.2229 -10.2225  -9.4953  -9.4951  -9.4945  -9.4941  -9.4928
 -9.4915  -9.4914  -7.2603  -7.2599  -7.2592  -7.2590  -7.2578  -7.2563
 -7.2563  -7.2502  -7.2499  -7.2493  -7.2493  -7.2492  -7.2490  -7.2489
 -7.2482  -7.2477  -7.2469  -7.2462  -7.2461  -7.2457  -7.2454  -0.9653
 -0.9486  -0.9181  -0.9062  -0.9031  -0.8931  -0.8687  -0.8535  -0.8385
 -0.7990  -0.7711  -0.7575  -0.7431  -0.6623  -0.6468  -0.6364  -0.6195
 -0.5603  -0.5526  -0.5339  -0.5279  -0.4991  -0.4884  -0.4731  -0.4707
 -0.4703  -0.4631  -0.4518  -0.4413  -0.4254  -0.4184  -0.4177  -0.4062
 -0.3910  -0.3899  -0.3822  -0.3571  -0.3570  -0.3522  -0.3494  -0.3451
 -0.3372  -0.3347  -0.3326  -0.3262  -0.3167  -0.2893  -0.2800  -0.2706
 -0.2663
 -- Virtual --
 -0.0770  -0.0629  -0.0566  -0.0490  -0.0440  -0.0351  -0.0120  -0.0030
  0.0036   0.0082   0.0092   0.0112   0.0179   0.0218   0.0252   0.0349
  0.0410   0.0449   0.0477   0.0527   0.0608   0.0635   0.0663   0.0713
  0.0774   0.0795   0.0830   0.0856   0.0874   0.0887   0.0943   0.0957
  0.0983   0.1028   0.1063   0.1082   0.1113   0.1136   0.1171   0.1198
  0.1213   0.1227   0.1245   0.1275   0.1327   0.1340   0.1408   0.1438
  0.1479   0.1496   0.1536   0.1600   0.1628   0.1658   0.1682   0.1709
  0.1788   0.1804   0.1820   0.1876   0.1937   0.1957   0.2034   0.2074
  0.2111   0.2120   0.2207   0.2239   0.2301   0.2309   0.2354   0.2398
  0.2450   0.2459   0.2485   0.2523   0.2558   0.2584   0.2623   0.2632
  0.2675   0.2688   0.2726   0.2770   0.2784   0.2882   0.2916   0.2939
  0.2972   0.3040   0.3054   0.3067   0.3102   0.3193   0.3310   0.3336
  0.3426   0.3622   0.3893   0.4018   0.4062   0.4139   0.4309   0.4343
  0.4418   0.4432   0.4465   0.4495   0.4601   0.4624   0.4697   0.4725
  0.4777   0.4832   0.4855   0.4909   0.4922   0.4969   0.5022   0.5066
  0.5152   0.5219   0.5335   0.5468   0.5510   0.5605   0.5653   0.5723
  0.5850   0.5860   0.5919   0.5973   0.5984   0.6062   0.6116   0.6154
  0.6201   0.6243   0.6346   0.6398   0.6485   0.6610   0.6660   0.6710
  0.6818   0.6883   0.6962   0.6985   0.7071   0.7123   0.7523   0.7731
  0.7855   0.8030   0.8058   0.8167   0.8234   0.8244   0.8283   0.8332
  0.8361   0.8383   0.8413   0.8450   0.8460   0.8464   0.8500   0.8545
  0.8553   0.8566   0.8673   0.8745   0.8785   0.8843   0.8916   0.8945
  0.8987   0.9120   0.9144   0.9189   0.9242   0.9269   0.9311   0.9365
  0.9407   0.9435   0.9449   0.9499   0.9607   0.9684   0.9702   0.9757
  0.9794   0.9921   0.9934   1.0008   1.0116   1.0169   1.0420   1.0510
  1.0687   1.0738   1.0950   1.1272   1.1345   1.1703   1.1772   1.1841
  1.1920   1.2009   1.2121   1.2227   1.2387   1.2504   1.2651   1.2688
  1.2802   1.2853   1.2904   1.2926   1.3033   1.3083   1.3269   1.3402
  1.3716   1.3783   1.4097   1.4534   1.4630   1.4954   1.5133   1.5242
  1.5455   1.5475   1.5543   1.5925   1.5943   1.6233   1.6310   1.6529
  1.6746   1.7103   1.7222   1.7274   1.7809   1.7979   1.8023   1.8229
  1.8327   1.8432   1.8562   1.8697   1.8774   1.9051   1.9101   1.9274
  1.9336   1.9404   1.9480   1.9958   2.0305   2.0555   2.0687   2.0772
  2.0880   2.1164   2.1490   2.2106   2.2243   2.2258   2.2434   2.2538
  2.2566   2.2622   2.2745   2.2805   2.2916   2.3026   2.3056   2.3193
  2.3297   2.3592   2.3834   2.3934   2.4109   2.4192   2.4296   2.4445
  2.4646   2.4902   2.5101   2.5131   2.5190   2.5347   2.5485   2.5527
  2.5915   2.5932   2.6161   2.6428   2.6589   2.6693   2.6887   2.7024
  2.7121   2.7215   2.7335   2.7549   2.7681   2.7742   2.7976   2.8140
  2.8211   2.8652   2.8977   2.9337   2.9677   3.0465   3.0640   3.0731
  3.0979   3.1077   3.1329   3.1426   3.1631   3.2067   3.2276   3.2290
  3.2542   3.3299   3.3713   3.4329   3.5088   3.5853   3.6654   3.6982
  3.7081   3.7797   3.8933   3.9656   4.0350   4.0805   4.3542   4.7850
  4.8170   9.7312   9.7592   9.7886   9.7995   9.8097   9.8262   9.8485
 23.3096  23.4829  23.7998  23.8387  23.8451  23.8522  23.9232  23.9473
 24.0086  24.0341  24.0887  24.1085  25.7685  25.8092  25.8133  25.8699
 25.8997  25.9174  25.9824  26.0817  26.1006  26.1213  26.1812  26.2027
 26.3444  26.4072  26.4676  26.5951  26.6188  26.6470  26.7659  26.8040
 26.9829 215.7213 215.7505 215.7845 215.7997 215.8088 215.8287 215.8592
 --------------------------------------------------------------

          Ground-State Mulliken Net Atomic Charges

     Atom                 Charge (a.u.)
  ----------------------------------------
      1 C                    -0.422583
      2 C                    -0.667040
      3 Cl                    0.474853
      4 C                    -0.268497
      5 Cl                    0.627605
      6 C                    -0.419682
      7 Cl                    0.628069
      8 C                    -0.233374
      9 Cl                    0.628288
     10 C                    -0.902600
     11 H                     0.217989
     12 C                    -0.493670
     13 C                    -0.334494
     14 Cl                    0.312743
     15 C                     0.053663
     16 H                     0.230861
     17 C                     0.106172
     18 Cl                    0.479857
     19 C                    -0.469668
     20 H                     0.235411
     21 C                    -0.200750
     22 Cl                    0.416847
  ----------------------------------------
  Sum of atomic charges =     0.000000

 -----------------------------------------------------------------
                    Cartesian Multipole Moments
 -----------------------------------------------------------------
    Charge (ESU x 10^10)
                -0.0000
    Dipole Moment (Debye)
         X       1.0802      Y      -0.2120      Z      -1.4273
       Tot       1.8025
    Quadrupole Moments (Debye-Ang)
        XX    -157.6873     XY      -0.8267     YY    -157.4596
        XZ      -0.1404     YZ      -1.0832     ZZ    -156.5816
    Octopole Moments (Debye-Ang^2)
       XXX    -127.6914    XXY      -9.0738    XYY     -40.3390
       YYY      -9.5874    XXZ      -8.9790    XYZ      -4.0393
       YYZ     -13.2264    XZZ     -46.8496    YZZ       1.7006
       ZZZ     -31.4856
    Hexadecapole Moments (Debye-Ang^3)
      XXXX   -7016.2954   XXXY     122.7191   XXYY   -1348.5208
      XYYY     150.9949   YYYY   -1120.5605   XXXZ    1387.9036
      XXYZ      38.7372   XYYZ     453.6826   YYYZ     109.7651
      XXZZ   -1851.9209   XYZZ      78.3609   YYZZ    -876.6029
      XZZZ    1375.8914   YZZZ     106.7802   ZZZZ   -4125.6363
 -----------------------------------------------------------------
 Calculating analytic gradient of the SCF energy
 Gradient of SCF Energy
            1           2           3           4           5           6
    1   0.0010290   0.0007028   0.0015966   0.0000893   0.0000621  -0.0011306
    2   0.0002492  -0.0007286  -0.0092814   0.0000045  -0.0000789   0.0000017
    3  -0.0001924   0.0001568  -0.0052504   0.0005117  -0.0003598   0.0005276
            7           8           9          10          11          12
    1   0.0004950   0.0000239   0.0001072  -0.0001520   0.0000193  -0.0015497
    2  -0.0000548  -0.0000213   0.0000035   0.0014445  -0.0001130   0.0000940
    3  -0.0004595  -0.0005549   0.0001769  -0.0002101  -0.0001130   0.0002929
           13          14          15          16          17          18
    1   0.0005962  -0.0015574   0.0004002  -0.0000986  -0.0001228   0.0001253
    2   0.0009293   0.0085863  -0.0000293   0.0000520  -0.0001603   0.0000475
    3   0.0001529   0.0059740  -0.0000331   0.0000766   0.0001479  -0.0000705
           19          20          21          22
    1  -0.0000279  -0.0000920   0.0000141  -0.0005297
    2   0.0004662  -0.0000615  -0.0017246   0.0003751
    3  -0.0003667   0.0000975  -0.0005129   0.0000085
 Max gradient component =       9.281E-03
 RMS gradient           =       1.920E-03
 Gradient time:  CPU 299.42 s  wall 299.43 s
 Geometry Optimization Parameters
   NAtoms,    NIC,     NZ,  NCons,   NDum,   NFix, NCnnct, MaxDiis
       22     163      22       0       0       0       0       0

 Cartesian Hessian Update
 Hessian updated using BFGS update


** GEOMETRY OPTIMIZATION IN DELOCALIZED INTERNAL COORDINATES **
   Searching for a Minimum

   Optimization Cycle:   6

                       Coordinates (Angstroms)
     ATOM                X               Y               Z
      1  C         0.0127362334    0.0144032248    0.0521671452
      2  C        -0.0136163683    0.1835555958    1.4433683945
      3  Cl        1.4812016828    0.3838278269    2.3091776559
      4  C        -1.2317793891    0.1940718162    2.1389437810
      5  Cl       -1.2482446484    0.4018181517    3.8627495344
      6  C        -2.4417918274    0.0393716950    1.4435914079
      7  Cl       -3.9538373488    0.0498732501    2.2913695777
      8  C        -2.4083505553   -0.1272471163    0.0541369235
      9  Cl       -3.8769340890   -0.3252460802   -0.8664120250
     10  C        -1.1986022721   -0.1371415538   -0.6231385711
     11  H        -1.2010732206   -0.2785916534   -1.6954384736
     12  C         1.2803283193   -0.0135593126   -0.7248987330
     13  C         2.2612184338   -0.9998188322   -0.5174340690
     14  Cl        2.0162459453   -2.2278611392    0.7039952629
     15  C         3.4379128587   -1.0606418717   -1.2549570312
     16  H         4.1622962541   -1.8390887145   -1.0636424609
     17  C         3.6535258621   -0.1065593367   -2.2403026101
     18  Cl        5.1279511597   -0.1637133767   -3.1833547267
     19  C         2.7252594978    0.8957241497   -2.4894574103
     20  H         2.9043162788    1.6453581915   -3.2465331939
     21  C         1.5600827425    0.9276169765   -1.7305632125
     22  Cl        0.4519391701    2.2559029258   -2.0424536837
   Point Group: c1    Number of degrees of freedom:    60


   Energy is  -3680.742829966

 Hessian updated using BFGS update

 60 Hessian modes will be used to form the next step
  Hessian Eigenvalues:
     0.015475    0.017805    0.019060    0.020909    0.020960    0.022944
     0.023583    0.023809    0.023851    0.024084    0.024094    0.024113
     0.024115    0.024134    0.024139    0.024143    0.024164    0.025644
     0.028144    0.075764    0.159998    0.160040    0.160286    0.217801
     0.230463    0.235424    0.236909    0.237399    0.249988    0.249990
     0.249997    0.249999    0.250015    0.250115    0.250751    0.251501
     0.288454    0.290080    0.300875    0.301031    0.301055    0.301761
     0.301899    0.311158    0.353100    0.356666    0.356723    0.364936
     0.413596    0.424344    0.433321    0.455616    0.462340    0.468045
     0.472947    0.478211    0.478501    0.479213    0.480022    0.541302

 Minimum search - taking simple RFO step
 Searching for Lamda that Minimizes Along All modes
 Value Taken    Lamda =  -0.00485122
 Calculated Step too Large.  Step scaled by  0.660238
 Step Taken.  Stepsize is  0.300000

                             Maximum     Tolerance    Cnvgd?
         Gradient           0.008025      0.000300      NO
         Displacement       0.207553      0.001200      NO
         Energy change     -0.003952      0.000001      NO


 New Cartesian Coordinates Obtained by Inverse Iteration

 Displacement from previous Coordinates is:  0.539455
 ----------------------------------------------------------------
             Standard Nuclear Orientation (Angstroms)
    I     Atom           X                Y                Z
 ----------------------------------------------------------------
    1      C       0.0096475856     0.0133474840     0.0475259877
    2      C      -0.0148128493     0.2234264654     1.4320209673
    3      Cl      1.4827367080     0.4747191806     2.2834531624
    4      C      -1.2300839123     0.2332734847     2.1311513247
    5      Cl     -1.2465500979     0.4937213398     3.8479729255
    6      C      -2.4382954117     0.0348050196     1.4439373541
    7      Cl     -3.9476505762     0.0437347410     2.2980493602
    8      C      -2.4063767752    -0.1720113959     0.0599053122
    9      Cl     -3.8739893086    -0.4205227749    -0.8501248063
   10      C      -1.1980173445    -0.1797603342    -0.6213621543
   11      H      -1.1987784695    -0.3465002374    -1.6902899821
   12      C       1.2805286167    -0.0122562994    -0.7271609529
   13      C       2.2370894710    -1.0257219610    -0.5478232919
   14      Cl      1.9597960026    -2.2816494709     0.6397289892
   15      C       3.4142759862    -1.0883143768    -1.2837564938
   16      H       4.1222375605    -1.8873176580    -1.1172826875
   17      C       3.6534772442    -0.1053375737    -2.2355274209
   18      Cl      5.1294993344    -0.1642960066    -3.1765675320
   19      C       2.7487917293     0.9249519178    -2.4544477800
   20      H       2.9465801449     1.6939785892    -3.1872024496
   21      C       1.5814733669     0.9560592338    -1.6982367792
   22      Cl      0.4892057144     2.3037254493    -1.9730495707
 ----------------------------------------------------------------
 Nuclear Repulsion Energy =        2358.39852793 hartrees
 There are       97 alpha and       97 beta electrons
 Applying Cartesian multipole field
    Component          Value
    ---------          -----
     (2,0,0)        1.00000E-12
     (0,2,0)        2.00000E-11
     (0,0,2)       -3.00000E-11
 Nucleus-field energy     =    -0.0000000704 hartrees
 Requested basis set is 6-311++G(d,p)
 There are 178 shells and 495 basis functions
 A cutoff of  1.0D-15 yielded  11599 shell pairs
 There are     99564 function pairs (    107046 Cartesian)
 Smallest overlap matrix eigenvalue = 1.81E-07
 Linear dependence detected in AO basis
 Number of orthogonalized atomic orbitals = 489
 Maximum deviation from orthogonality = 3.476E-10
 Guess from superposition of atomic densities
 Warning:  Energy on first SCF cycle will be non-variational
 SAD guess density has 194.000000 electrons

 -----------------------------------------------------------------------
  General SCF calculation program by
  Eric Jon Sundstrom, Paul Horn, Yuezhi Mao, Dmitri Zuev, Alec White,
  David Stuck, Shaama M.S., Shane Yost, Joonho Lee, David Small,
  Daniel Levine, Susi Lehtola, Hugh Burton, Evgeny Epifanovsky,
  Bang C. Huynh
 -----------------------------------------------------------------------
 Exchange:     0.2000 Hartree-Fock + 0.0800 Slater + 0.7200 B88
 Correlation:  0.1900 VWN1RPA + 0.8100 LYP
 Using SG-1 standard quadrature grid
 A restricted SCF calculation will be
 performed using DIIS
 SCF converges when DIIS error is below 1.0e-08
 ---------------------------------------
  Cycle       Energy         DIIS error
 ---------------------------------------
    1   -3685.2142454127      2.74e-02  
    2   -3680.6252213768      2.00e-03  
    3   -3680.5347603238      2.53e-03  
    4   -3680.7325350866      6.19e-04  
    5   -3680.7428382615      2.88e-04  
    6   -3680.7451367308      9.91e-05  
    7   -3680.7453980454      3.55e-05  
    8   -3680.7454334731      9.47e-06  
    9   -3680.7454356493      4.25e-06  
   10   -3680.7454362134      8.01e-07  
   11   -3680.7454362310      2.93e-07  
   12   -3680.7454362334      1.04e-07  
   13   -3680.7454362335      4.31e-08  
   14   -3680.7454362339      1.43e-08  
   15   -3680.7454362335      4.11e-09  Convergence criterion met
 ---------------------------------------
 SCF time:   CPU 875.23s  wall 875.00s 
 SCF   energy in the final basis set =    -3680.7454362335
 Total energy in the final basis set =    -3680.7454362335

 --------------------------------------------------------------

                    Orbital Energies (a.u.)
 --------------------------------------------------------------

 Alpha MOs
 -- Occupied --
********-101.5803-101.5798-101.5796-101.5784-101.5771-101.5769 -10.2823
-10.2818 -10.2798 -10.2785 -10.2780 -10.2759 -10.2754 -10.2419 -10.2396
-10.2232 -10.2229 -10.2225  -9.4953  -9.4950  -9.4944  -9.4942  -9.4930
 -9.4921  -9.4920  -7.2603  -7.2598  -7.2591  -7.2591  -7.2580  -7.2569
 -7.2569  -7.2502  -7.2498  -7.2493  -7.2491  -7.2491  -7.2491  -7.2487
 -7.2483  -7.2478  -7.2471  -7.2468  -7.2467  -7.2464  -7.2460  -0.9652
 -0.9486  -0.9177  -0.9061  -0.9030  -0.8933  -0.8687  -0.8532  -0.8386
 -0.7988  -0.7713  -0.7576  -0.7432  -0.6621  -0.6461  -0.6371  -0.6195
 -0.5601  -0.5520  -0.5353  -0.5279  -0.4988  -0.4884  -0.4729  -0.4708
 -0.4704  -0.4628  -0.4516  -0.4414  -0.4251  -0.4186  -0.4168  -0.4054
 -0.3904  -0.3897  -0.3818  -0.3572  -0.3565  -0.3520  -0.3492  -0.3452
 -0.3373  -0.3349  -0.3323  -0.3288  -0.3176  -0.2878  -0.2802  -0.2717
 -0.2671
 -- Virtual --
 -0.0748  -0.0633  -0.0562  -0.0496  -0.0463  -0.0351  -0.0121  -0.0031
  0.0036   0.0083   0.0091   0.0112   0.0174   0.0216   0.0250   0.0350
  0.0409   0.0447   0.0478   0.0527   0.0606   0.0630   0.0655   0.0718
  0.0778   0.0795   0.0826   0.0852   0.0876   0.0882   0.0942   0.0956
  0.0981   0.1037   0.1055   0.1079   0.1113   0.1132   0.1169   0.1193
  0.1208   0.1227   0.1246   0.1273   0.1324   0.1333   0.1402   0.1434
  0.1479   0.1497   0.1529   0.1596   0.1630   0.1654   0.1694   0.1704
  0.1781   0.1807   0.1817   0.1870   0.1931   0.1956   0.2034   0.2066
  0.2118   0.2126   0.2202   0.2240   0.2298   0.2321   0.2345   0.2397
  0.2451   0.2457   0.2459   0.2528   0.2552   0.2593   0.2621   0.2629
  0.2676   0.2689   0.2735   0.2750   0.2782   0.2878   0.2904   0.2949
  0.2977   0.3034   0.3058   0.3070   0.3096   0.3174   0.3288   0.3339
  0.3416   0.3628   0.3896   0.4016   0.4060   0.4152   0.4304   0.4350
  0.4419   0.4432   0.4469   0.4495   0.4605   0.4620   0.4699   0.4753
  0.4787   0.4827   0.4844   0.4903   0.4933   0.4948   0.5047   0.5061
  0.5143   0.5222   0.5344   0.5462   0.5526   0.5610   0.5679   0.5711
  0.5836   0.5889   0.5943   0.5968   0.6013   0.6089   0.6127   0.6150
  0.6203   0.6250   0.6343   0.6408   0.6546   0.6599   0.6654   0.6672
  0.6807   0.6859   0.6963   0.6998   0.7066   0.7126   0.7541   0.7727
  0.7870   0.8023   0.8069   0.8180   0.8220   0.8269   0.8298   0.8349
  0.8386   0.8397   0.8414   0.8436   0.8450   0.8466   0.8493   0.8532
  0.8544   0.8574   0.8693   0.8733   0.8767   0.8804   0.8909   0.8940
  0.9001   0.9098   0.9137   0.9182   0.9231   0.9273   0.9305   0.9369
  0.9411   0.9433   0.9461   0.9502   0.9594   0.9679   0.9704   0.9729
  0.9823   0.9923   0.9948   1.0031   1.0130   1.0150   1.0409   1.0491
  1.0698   1.0745   1.0993   1.1266   1.1404   1.1708   1.1781   1.1858
  1.1917   1.2006   1.2142   1.2232   1.2386   1.2515   1.2656   1.2679
  1.2805   1.2849   1.2897   1.2954   1.3045   1.3097   1.3256   1.3379
  1.3733   1.3809   1.4096   1.4518   1.4663   1.4927   1.5071   1.5273
  1.5464   1.5493   1.5552   1.5923   1.5933   1.6227   1.6302   1.6529
  1.6759   1.7111   1.7234   1.7275   1.7814   1.7988   1.8019   1.8193
  1.8328   1.8405   1.8517   1.8663   1.8760   1.9078   1.9150   1.9301
  1.9339   1.9412   1.9495   1.9995   2.0328   2.0553   2.0695   2.0762
  2.0869   2.1162   2.1484   2.2096   2.2243   2.2265   2.2439   2.2512
  2.2560   2.2615   2.2758   2.2796   2.2909   2.3014   2.3045   2.3232
  2.3304   2.3575   2.3846   2.3909   2.4127   2.4200   2.4334   2.4456
  2.4666   2.4866   2.5068   2.5115   2.5185   2.5338   2.5472   2.5553
  2.5903   2.5942   2.6151   2.6442   2.6610   2.6704   2.6893   2.7017
  2.7127   2.7186   2.7330   2.7542   2.7669   2.7730   2.7987   2.8142
  2.8213   2.8607   2.8955   2.9383   2.9697   3.0485   3.0664   3.0747
  3.0978   3.1071   3.1332   3.1429   3.1636   3.2066   3.2273   3.2309
  3.2550   3.3292   3.3719   3.4358   3.5098   3.5883   3.6656   3.6985
  3.7095   3.7802   3.8944   3.9675   4.0347   4.0808   4.3447   4.7867
  4.8177   9.7340   9.7598   9.7883   9.8014   9.8092   9.8179   9.8552
 23.3108  23.4835  23.8003  23.8407  23.8460  23.8525  23.9237  23.9484
 24.0125  24.0338  24.0895  24.1125  25.7678  25.8091  25.8114  25.8681
 25.8980  25.9163  25.9747  26.0871  26.1002  26.1204  26.1824  26.2073
 26.3449  26.3885  26.4707  26.5940  26.6162  26.6565  26.7631  26.8043
 26.9757 215.7242 215.7513 215.7838 215.8016 215.8079 215.8195 215.8673
 --------------------------------------------------------------

          Ground-State Mulliken Net Atomic Charges

     Atom                 Charge (a.u.)
  ----------------------------------------
      1 C                    -0.405266
      2 C                    -0.743697
      3 Cl                    0.476408
      4 C                    -0.160985
      5 Cl                    0.632112
      6 C                    -0.413124
      7 Cl                    0.625870
      8 C                    -0.309309
      9 Cl                    0.624563
     10 C                    -0.878050
     11 H                     0.218502
     12 C                    -0.509004
     13 C                    -0.331716
     14 Cl                    0.305967
     15 C                     0.043657
     16 H                     0.230583
     17 C                     0.133606
     18 Cl                    0.483100
     19 C                    -0.428347
     20 H                     0.236758
     21 C                    -0.241638
     22 Cl                    0.410010
  ----------------------------------------
  Sum of atomic charges =     0.000000

 -----------------------------------------------------------------
                    Cartesian Multipole Moments
 -----------------------------------------------------------------
    Charge (ESU x 10^10)
                -0.0000
    Dipole Moment (Debye)
         X       1.0624      Y      -0.2220      Z      -1.4436
       Tot       1.8061
    Quadrupole Moments (Debye-Ang)
        XX    -157.7766     XY      -0.7996     YY    -157.2598
        XZ      -0.2202     YZ      -0.9609     ZZ    -156.6247
    Octopole Moments (Debye-Ang^2)
       XXX    -128.1415    XXY      -9.5980    XYY     -39.5893
       YYY     -12.4183    XXZ      -9.3222    XYZ      -3.9171
       YYZ     -13.4510    XZZ     -47.0951    YZZ       0.9914
       ZZZ     -30.5361
    Hexadecapole Moments (Debye-Ang^3)
      XXXX   -7000.1833   XXXY     102.0697   XXYY   -1352.3119
      XYYY     125.7839   YYYY   -1180.5656   XXXZ    1397.7179
      XXYZ      29.1832   XYYZ     455.7760   YYYZ      75.7548
      XXZZ   -1839.0088   XYZZ      71.3107   YYZZ    -876.2955
      XZZZ    1388.2952   YZZZ      78.0076   ZZZZ   -4072.1793
 -----------------------------------------------------------------
 Calculating analytic gradient of the SCF energy
 Gradient of SCF Energy
            1           2           3           4           5           6
    1   0.0002093   0.0003547   0.0011173   0.0000194  -0.0000755  -0.0006339
    2  -0.0001087  -0.0005452  -0.0060243  -0.0000028  -0.0000534   0.0000103
    3   0.0000559  -0.0003313  -0.0031965   0.0002216  -0.0002163   0.0004853
            7           8           9          10          11          12
    1   0.0003979   0.0000488   0.0000559  -0.0000308   0.0000541  -0.0007126
    2   0.0000105  -0.0001690   0.0000912   0.0009082  -0.0000459   0.0003759
    3  -0.0001352  -0.0003810   0.0000106  -0.0002066  -0.0001493   0.0001372
           13          14          15          16          17          18
    1   0.0004003  -0.0009320   0.0001889  -0.0000547  -0.0002517   0.0001234
    2   0.0009905   0.0053341  -0.0001935   0.0000637   0.0000459   0.0000176
    3  -0.0000529   0.0040778   0.0000983   0.0000447   0.0001445  -0.0000863
           19          20          21          22
    1   0.0000304  -0.0000508   0.0001061  -0.0003644
    2   0.0002778  -0.0000440  -0.0011695   0.0002305
    3  -0.0003658   0.0000485  -0.0002669   0.0000635
 Max gradient component =       6.024E-03
 RMS gradient           =       1.232E-03
 Gradient time:  CPU 300.72 s  wall 300.73 s
 Geometry Optimization Parameters
   NAtoms,    NIC,     NZ,  NCons,   NDum,   NFix, NCnnct, MaxDiis
       22     163      22       0       0       0       0       0

 Cartesian Hessian Update
 Hessian updated using BFGS update


** GEOMETRY OPTIMIZATION IN DELOCALIZED INTERNAL COORDINATES **
   Searching for a Minimum

   Optimization Cycle:   7

                       Coordinates (Angstroms)
     ATOM                X               Y               Z
      1  C         0.0096475856    0.0133474840    0.0475259877
      2  C        -0.0148128493    0.2234264654    1.4320209673
      3  Cl        1.4827367080    0.4747191806    2.2834531624
      4  C        -1.2300839123    0.2332734847    2.1311513247
      5  Cl       -1.2465500979    0.4937213398    3.8479729255
      6  C        -2.4382954117    0.0348050196    1.4439373541
      7  Cl       -3.9476505762    0.0437347410    2.2980493602
      8  C        -2.4063767752   -0.1720113959    0.0599053122
      9  Cl       -3.8739893086   -0.4205227749   -0.8501248063
     10  C        -1.1980173445   -0.1797603342   -0.6213621543
     11  H        -1.1987784695   -0.3465002374   -1.6902899821
     12  C         1.2805286167   -0.0122562994   -0.7271609529
     13  C         2.2370894710   -1.0257219610   -0.5478232919
     14  Cl        1.9597960026   -2.2816494709    0.6397289892
     15  C         3.4142759862   -1.0883143768   -1.2837564938
     16  H         4.1222375605   -1.8873176580   -1.1172826875
     17  C         3.6534772442   -0.1053375737   -2.2355274209
     18  Cl        5.1294993344   -0.1642960066   -3.1765675320
     19  C         2.7487917293    0.9249519178   -2.4544477800
     20  H         2.9465801449    1.6939785892   -3.1872024496
     21  C         1.5814733669    0.9560592338   -1.6982367792
     22  Cl        0.4892057144    2.3037254493   -1.9730495707
   Point Group: c1    Number of degrees of freedom:    60


   Energy is  -3680.745436233

 Hessian updated using BFGS update

 60 Hessian modes will be used to form the next step
  Hessian Eigenvalues:
     0.011778    0.017775    0.018962    0.020876    0.020938    0.022710
     0.022968    0.023616    0.023847    0.023947    0.024091    0.024107
     0.024113    0.024116    0.024136    0.024143    0.024150    0.024291
     0.028153    0.075184    0.159998    0.160042    0.160287    0.217969
     0.230463    0.235416    0.236892    0.237400    0.249989    0.249990
     0.249997    0.249999    0.250012    0.250113    0.250938    0.251648
     0.288466    0.289988    0.300865    0.301031    0.301053    0.301666
     0.301839    0.311306    0.353114    0.356666    0.356719    0.364877
     0.413613    0.424333    0.433389    0.455574    0.462336    0.468045
     0.472987    0.478256    0.478553    0.479224    0.480006    0.540927

 Minimum search - taking simple RFO step
 Searching for Lamda that Minimizes Along All modes
 Value Taken    Lamda =  -0.00309642
 Calculated Step too Large.  Step scaled by  0.675808
 Step Taken.  Stepsize is  0.300000

                             Maximum     Tolerance    Cnvgd?
         Gradient           0.005278      0.000300      NO
         Displacement       0.208589      0.001200      NO
         Energy change     -0.002606      0.000001      NO


 New Cartesian Coordinates Obtained by Inverse Iteration

 Displacement from previous Coordinates is:  0.543959
 ----------------------------------------------------------------
             Standard Nuclear Orientation (Angstroms)
    I     Atom           X                Y                Z
 ----------------------------------------------------------------
    1      C       0.0060139605     0.0154236843     0.0414388555
    2      C      -0.0162252151     0.2648280272     1.4188560524
    3      Cl      1.4831312025     0.5652970582     2.2540298585
    4      C      -1.2280860494     0.2735019917     2.1226307499
    5      Cl     -1.2419586294     0.5828269131     3.8315367936
    6      C      -2.4344914000     0.0317516837     1.4454749220
    7      Cl     -3.9417659467     0.0335071569     2.3049520264
    8      C      -2.4044122120    -0.2136559385     0.0682550848
    9      Cl     -3.8706027880    -0.5206279987    -0.8261215931
   10      C      -1.1983440633    -0.2182879379    -0.6182387444
   11      H      -1.1984916947    -0.4126824961    -1.6825718743
   12      C       1.2786441640    -0.0117649432    -0.7325552367
   13      C       2.2103095985    -1.0511879055    -0.5811254308
   14      Cl      1.8990932391    -2.3337002712     0.5696880608
   15      C       3.3896853773    -1.1147589918    -1.3131421569
   16      H       4.0807385659    -1.9330711005    -1.1707516288
   17      C       3.6552245098    -0.1042043188    -2.2289242913
   18      Cl      5.1360594862    -0.1626643875    -3.1626915205
   19      C       2.7740437212     0.9518981235    -2.4182958659
   20      H       2.9924680551     1.7398867662    -3.1247513038
   21      C       1.6020397769     0.9814372878    -1.6687595506
   22      Cl      0.5277110610     2.3483024135    -1.9080197247
 ----------------------------------------------------------------
 Nuclear Repulsion Energy =        2357.28327331 hartrees
 There are       97 alpha and       97 beta electrons
 Applying Cartesian multipole field
    Component          Value
    ---------          -----
     (2,0,0)        1.00000E-12
     (0,2,0)        2.00000E-11
     (0,0,2)       -3.00000E-11
 Nucleus-field energy     =    -0.0000000679 hartrees
 Requested basis set is 6-311++G(d,p)
 There are 178 shells and 495 basis functions
 A cutoff of  1.0D-15 yielded  11594 shell pairs
 There are     99548 function pairs (    107027 Cartesian)
 Smallest overlap matrix eigenvalue = 1.72E-07
 Linear dependence detected in AO basis
 Number of orthogonalized atomic orbitals = 489
 Maximum deviation from orthogonality = 1.840E-10
 Guess from superposition of atomic densities
 Warning:  Energy on first SCF cycle will be non-variational
 SAD guess density has 194.000000 electrons

 -----------------------------------------------------------------------
  General SCF calculation program by
  Eric Jon Sundstrom, Paul Horn, Yuezhi Mao, Dmitri Zuev, Alec White,
  David Stuck, Shaama M.S., Shane Yost, Joonho Lee, David Small,
  Daniel Levine, Susi Lehtola, Hugh Burton, Evgeny Epifanovsky,
  Bang C. Huynh
 -----------------------------------------------------------------------
 Exchange:     0.2000 Hartree-Fock + 0.0800 Slater + 0.7200 B88
 Correlation:  0.1900 VWN1RPA + 0.8100 LYP
 Using SG-1 standard quadrature grid
 A restricted SCF calculation will be
 performed using DIIS
 SCF converges when DIIS error is below 1.0e-08
 ---------------------------------------
  Cycle       Energy         DIIS error
 ---------------------------------------
    1   -3685.2097479996      2.74e-02  
    2   -3680.6266640508      2.00e-03  
    3   -3680.5354652112      2.54e-03  
    4   -3680.7340158004      6.24e-04  
    5   -3680.7444701005      2.90e-04  
    6   -3680.7468062460      9.91e-05  
    7   -3680.7470673871      3.57e-05  
    8   -3680.7471030871      9.49e-06  
    9   -3680.7471052764      4.24e-06  
   10   -3680.7471058363      7.97e-07  
   11   -3680.7471058535      2.88e-07  
   12   -3680.7471058555      1.03e-07  
   13   -3680.7471058561      4.22e-08  
   14   -3680.7471058563      1.43e-08  
   15   -3680.7471058562      4.00e-09  Convergence criterion met
 ---------------------------------------
 SCF time:   CPU 875.79s  wall 876.00s 
 SCF   energy in the final basis set =    -3680.7471058562
 Total energy in the final basis set =    -3680.7471058562

 --------------------------------------------------------------

                    Orbital Energies (a.u.)
 --------------------------------------------------------------

 Alpha MOs
 -- Occupied --
********-101.5803-101.5797-101.5797-101.5785-101.5778-101.5775 -10.2825
-10.2819 -10.2795 -10.2784 -10.2779 -10.2759 -10.2755 -10.2413 -10.2394
-10.2232 -10.2229 -10.2225  -9.4952  -9.4950  -9.4944  -9.4943  -9.4931
 -9.4927  -9.4924  -7.2602  -7.2598  -7.2593  -7.2590  -7.2580  -7.2575
 -7.2574  -7.2501  -7.2498  -7.2492  -7.2492  -7.2491  -7.2490  -7.2487
 -7.2484  -7.2479  -7.2474  -7.2472  -7.2471  -7.2470  -7.2465  -0.9651
 -0.9486  -0.9175  -0.9060  -0.9030  -0.8934  -0.8687  -0.8530  -0.8387
 -0.7987  -0.7714  -0.7577  -0.7432  -0.6620  -0.6455  -0.6379  -0.6194
 -0.5599  -0.5514  -0.5366  -0.5279  -0.4986  -0.4884  -0.4727  -0.4709
 -0.4704  -0.4626  -0.4515  -0.4415  -0.4249  -0.4188  -0.4159  -0.4049
 -0.3901  -0.3894  -0.3814  -0.3572  -0.3561  -0.3521  -0.3489  -0.3453
 -0.3377  -0.3351  -0.3320  -0.3306  -0.3181  -0.2863  -0.2802  -0.2727
 -0.2677
 -- Virtual --
 -0.0725  -0.0636  -0.0558  -0.0503  -0.0484  -0.0350  -0.0123  -0.0031
  0.0036   0.0083   0.0090   0.0111   0.0171   0.0214   0.0248   0.0350
  0.0408   0.0445   0.0480   0.0527   0.0602   0.0625   0.0650   0.0723
  0.0781   0.0797   0.0822   0.0849   0.0871   0.0884   0.0941   0.0954
  0.0978   0.1040   0.1050   0.1081   0.1113   0.1128   0.1165   0.1188
  0.1204   0.1228   0.1246   0.1272   0.1319   0.1331   0.1396   0.1434
  0.1472   0.1505   0.1523   0.1592   0.1631   0.1650   0.1696   0.1712
  0.1772   0.1810   0.1820   0.1864   0.1925   0.1957   0.2034   0.2056
  0.2124   0.2132   0.2194   0.2241   0.2293   0.2326   0.2332   0.2397
  0.2433   0.2449   0.2465   0.2532   0.2542   0.2594   0.2620   0.2647
  0.2674   0.2691   0.2733   0.2742   0.2786   0.2867   0.2909   0.2951
  0.2964   0.3011   0.3055   0.3081   0.3111   0.3154   0.3265   0.3349
  0.3409   0.3635   0.3893   0.4012   0.4061   0.4176   0.4295   0.4357
  0.4420   0.4442   0.4473   0.4496   0.4601   0.4611   0.4695   0.4762
  0.4791   0.4825   0.4843   0.4892   0.4930   0.4950   0.5047   0.5097
  0.5137   0.5227   0.5350   0.5451   0.5540   0.5625   0.5691   0.5705
  0.5823   0.5905   0.5947   0.5976   0.6021   0.6121   0.6136   0.6156
  0.6208   0.6254   0.6344   0.6418   0.6556   0.6579   0.6633   0.6671
  0.6788   0.6839   0.6957   0.7009   0.7050   0.7131   0.7549   0.7729
  0.7889   0.8012   0.8073   0.8196   0.8212   0.8281   0.8315   0.8343
  0.8381   0.8394   0.8417   0.8445   0.8454   0.8468   0.8512   0.8523
  0.8550   0.8577   0.8683   0.8714   0.8755   0.8817   0.8914   0.8934
  0.8997   0.9044   0.9138   0.9192   0.9226   0.9274   0.9313   0.9370
  0.9428   0.9440   0.9477   0.9510   0.9587   0.9668   0.9693   0.9736
  0.9826   0.9923   0.9976   1.0064   1.0124   1.0156   1.0407   1.0484
  1.0695   1.0767   1.1010   1.1253   1.1494   1.1696   1.1801   1.1870
  1.1913   1.2005   1.2182   1.2244   1.2383   1.2528   1.2620   1.2677
  1.2808   1.2834   1.2891   1.2988   1.3064   1.3109   1.3245   1.3343
  1.3731   1.3841   1.4100   1.4477   1.4692   1.4884   1.5002   1.5310
  1.5466   1.5519   1.5575   1.5915   1.5924   1.6215   1.6301   1.6529
  1.6773   1.7119   1.7244   1.7281   1.7819   1.7995   1.8015   1.8156
  1.8323   1.8377   1.8475   1.8632   1.8746   1.9098   1.9188   1.9311
  1.9355   1.9421   1.9504   2.0033   2.0354   2.0555   2.0700   2.0749
  2.0859   2.1156   2.1486   2.2081   2.2242   2.2275   2.2450   2.2478
  2.2562   2.2617   2.2786   2.2807   2.2886   2.2996   2.3064   2.3273
  2.3306   2.3537   2.3814   2.3927   2.4143   2.4207   2.4384   2.4452
  2.4672   2.4808   2.5027   2.5125   2.5203   2.5340   2.5460   2.5566
  2.5876   2.5966   2.6154   2.6437   2.6630   2.6714   2.6911   2.7009
  2.7125   2.7167   2.7326   2.7537   2.7657   2.7699   2.8024   2.8157
  2.8232   2.8558   2.8935   2.9425   2.9712   3.0508   3.0693   3.0773
  3.0986   3.1066   3.1334   3.1429   3.1644   3.2065   3.2262   3.2327
  3.2567   3.3281   3.3723   3.4394   3.5106   3.5919   3.6657   3.6985
  3.7111   3.7812   3.8956   3.9696   4.0346   4.0808   4.3364   4.7886
  4.8173   9.7370   9.7608   9.7878   9.8036   9.8081   9.8131   9.8527
 23.3123  23.4843  23.7995  23.8420  23.8474  23.8531  23.9244  23.9485
 24.0155  24.0334  24.0901  24.1167  25.7675  25.8092  25.8099  25.8705
 25.8985  25.9245  25.9643  26.0902  26.1011  26.1192  26.1824  26.2158
 26.3229  26.3890  26.4750  26.5934  26.6126  26.6626  26.7577  26.8099
 26.9736 215.7274 215.7526 215.7830 215.8027 215.8065 215.8163 215.8640
 --------------------------------------------------------------

          Ground-State Mulliken Net Atomic Charges

     Atom                 Charge (a.u.)
  ----------------------------------------
      1 C                    -0.407921
      2 C                    -0.840343
      3 Cl                    0.505743
      4 C                    -0.055412
      5 Cl                    0.633699
      6 C                    -0.408622
      7 Cl                    0.623647
      8 C                    -0.374755
      9 Cl                    0.621126
     10 C                    -0.854875
     11 H                     0.219201
     12 C                    -0.517590
     13 C                    -0.331899
     14 Cl                    0.321267
     15 C                     0.002091
     16 H                     0.230650
     17 C                     0.163053
     18 Cl                    0.486403
     19 C                    -0.386382
     20 H                     0.237853
     21 C                    -0.278051
     22 Cl                    0.411119
  ----------------------------------------
  Sum of atomic charges =     0.000000

 -----------------------------------------------------------------
                    Cartesian Multipole Moments
 -----------------------------------------------------------------
    Charge (ESU x 10^10)
                -0.0000
    Dipole Moment (Debye)
         X       1.0496      Y      -0.2326      Z      -1.4548
       Tot       1.8090
    Quadrupole Moments (Debye-Ang)
        XX    -157.8508     XY      -0.7601     YY    -157.0704
        XZ      -0.2709     YZ      -0.8515     ZZ    -156.6887
    Octopole Moments (Debye-Ang^2)
       XXX    -128.6611    XXY     -10.0326    XYY     -38.9365
       YYY     -14.9115    XXZ      -9.6462    XYZ      -3.8094
       YYZ     -13.6442    XZZ     -47.2275    YZZ       0.2191
       ZZZ     -29.5308
    Hexadecapole Moments (Debye-Ang^3)
      XXXX   -6985.7976   XXXY      79.8185   XXYY   -1357.0889
      XYYY      98.4289   YYYY   -1243.7171   XXXZ    1407.9855
      XXYZ      19.4534   XYYZ     458.2072   YYYZ      42.3467
      XXZZ   -1826.1715   XYZZ      63.1802   YYZZ    -875.8738
      XZZZ    1401.7115   YZZZ      49.3587   ZZZZ   -4015.1919
 -----------------------------------------------------------------
 Calculating analytic gradient of the SCF energy
 Gradient of SCF Energy
            1           2           3           4           5           6
    1  -0.0003524   0.0000371   0.0008604   0.0001058   0.0000990  -0.0002649
    2  -0.0002313  -0.0003933  -0.0036617   0.0000421  -0.0000435   0.0000241
    3   0.0000990  -0.0004338  -0.0016939   0.0000557  -0.0000317   0.0000419
            7           8           9          10          11          12
    1   0.0000592   0.0000071  -0.0000160   0.0001164   0.0000739   0.0000064
    2  -0.0000719  -0.0001174   0.0001110   0.0005599   0.0000343   0.0004638
    3  -0.0001853  -0.0000411   0.0000541  -0.0001541  -0.0001174  -0.0001298
           13          14          15          16          17          18
    1   0.0001724  -0.0005037  -0.0000238   0.0000021  -0.0002233   0.0001147
    2   0.0007630   0.0031552  -0.0002454   0.0000594   0.0001704  -0.0000035
    3  -0.0000511   0.0025943   0.0001676   0.0000061   0.0000688  -0.0000605
           19          20          21          22
    1   0.0001373   0.0000000  -0.0001636  -0.0002442
    2   0.0000565  -0.0000166  -0.0006632   0.0000079
    3  -0.0001951   0.0000455  -0.0001464   0.0001070
 Max gradient component =       3.662E-03
 RMS gradient           =       7.457E-04
 Gradient time:  CPU 296.30 s  wall 296.30 s
 Geometry Optimization Parameters
   NAtoms,    NIC,     NZ,  NCons,   NDum,   NFix, NCnnct, MaxDiis
       22     163      22       0       0       0       0       0

 Cartesian Hessian Update
 Hessian updated using BFGS update


** GEOMETRY OPTIMIZATION IN DELOCALIZED INTERNAL COORDINATES **
   Searching for a Minimum

   Optimization Cycle:   8

                       Coordinates (Angstroms)
     ATOM                X               Y               Z
      1  C         0.0060139605    0.0154236843    0.0414388555
      2  C        -0.0162252151    0.2648280272    1.4188560524
      3  Cl        1.4831312025    0.5652970582    2.2540298585
      4  C        -1.2280860494    0.2735019917    2.1226307499
      5  Cl       -1.2419586294    0.5828269131    3.8315367936
      6  C        -2.4344914000    0.0317516837    1.4454749220
      7  Cl       -3.9417659467    0.0335071569    2.3049520264
      8  C        -2.4044122120   -0.2136559385    0.0682550848
      9  Cl       -3.8706027880   -0.5206279987   -0.8261215931
     10  C        -1.1983440633   -0.2182879379   -0.6182387444
     11  H        -1.1984916947   -0.4126824961   -1.6825718743
     12  C         1.2786441640   -0.0117649432   -0.7325552367
     13  C         2.2103095985   -1.0511879055   -0.5811254308
     14  Cl        1.8990932391   -2.3337002712    0.5696880608
     15  C         3.3896853773   -1.1147589918   -1.3131421569
     16  H         4.0807385659   -1.9330711005   -1.1707516288
     17  C         3.6552245098   -0.1042043188   -2.2289242913
     18  Cl        5.1360594862   -0.1626643875   -3.1626915205
     19  C         2.7740437212    0.9518981235   -2.4182958659
     20  H         2.9924680551    1.7398867662   -3.1247513038
     21  C         1.6020397769    0.9814372878   -1.6687595506
     22  Cl        0.5277110610    2.3483024135   -1.9080197247
   Point Group: c1    Number of degrees of freedom:    60


   Energy is  -3680.747105856

 Hessian updated using BFGS update

 60 Hessian modes will be used to form the next step
  Hessian Eigenvalues:
     0.008585    0.017765    0.018840    0.020834    0.020934    0.022194
     0.022959    0.023614    0.023848    0.023907    0.024092    0.024104
     0.024113    0.024115    0.024136    0.024143    0.024167    0.024241
     0.028171    0.074871    0.159998    0.160050    0.160288    0.217987
     0.230475    0.235424    0.236884    0.237405    0.249986    0.249992
     0.249998    0.250002    0.250009    0.250207    0.250983    0.252138
     0.288459    0.289933    0.300861    0.301033    0.301049    0.301626
     0.301860    0.311496    0.353117    0.356666    0.356718    0.364864
     0.413606    0.424291    0.433396    0.455560    0.462331    0.468043
     0.472993    0.478255    0.478636    0.479224    0.480139    0.540531

 Minimum search - taking simple RFO step
 Searching for Lamda that Minimizes Along All modes
 Value Taken    Lamda =  -0.00177633
 Calculated Step too Large.  Step scaled by  0.734751
 Step Taken.  Stepsize is  0.300000

                             Maximum     Tolerance    Cnvgd?
         Gradient           0.003277      0.000300      NO
         Displacement       0.208211      0.001200      NO
         Energy change     -0.001670      0.000001      NO


 New Cartesian Coordinates Obtained by Inverse Iteration

 Displacement from previous Coordinates is:  0.555535
 ----------------------------------------------------------------
             Standard Nuclear Orientation (Angstroms)
    I     Atom           X                Y                Z
 ----------------------------------------------------------------
    1      C       0.0025300499     0.0176384054     0.0350454964
    2      C      -0.0183359315     0.3050702660     1.4046265056
    3      Cl      1.4814804506     0.6547761100     2.2213111010
    4      C      -1.2272009863     0.3130101163     2.1128154024
    5      Cl     -1.2426126439     0.6736789326     3.8115400905
    6      C      -2.4308803251     0.0286408403     1.4474285155
    7      Cl     -3.9341904862     0.0276083328     2.3149156201
    8      C      -2.4018879550    -0.2560804691     0.0779124723
    9      Cl     -3.8641437186    -0.6243563608    -0.7996554721
   10      C      -1.1981655421    -0.2572322693    -0.6137711690
   11      H      -1.1975324138    -0.4812468730    -1.6723513740
   12      C       1.2761940804    -0.0112606542    -0.7382584986
   13      C       2.1829187601    -1.0751046415    -0.6160090443
   14      Cl      1.8367197436    -2.3835992666     0.4952233714
   15      C       3.3649432022    -1.1392255458    -1.3437786491
   16      H       4.0382468373    -1.9761535044    -1.2262474869
   17      C       3.6572644670    -0.1031479855    -2.2225075296
   18      Cl      5.1427362223    -0.1611847365    -3.1489869825
   19      C       2.7999633595     0.9775025583    -2.3808748322
   20      H       3.0391136450     1.7834313700    -3.0600319993
   21      C       1.6236275607     1.0059706460    -1.6378301814
   22      Cl      0.5699963431     2.3933195455    -1.8396018742
 ----------------------------------------------------------------
 Nuclear Repulsion Energy =        2356.48703217 hartrees
 There are       97 alpha and       97 beta electrons
 Applying Cartesian multipole field
    Component          Value
    ---------          -----
     (2,0,0)        1.00000E-12
     (0,2,0)        2.00000E-11
     (0,0,2)       -3.00000E-11
 Nucleus-field energy     =    -0.0000000653 hartrees
 Requested basis set is 6-311++G(d,p)
 There are 178 shells and 495 basis functions
 A cutoff of  1.0D-15 yielded  11596 shell pairs
 There are     99569 function pairs (    107054 Cartesian)
 Smallest overlap matrix eigenvalue = 1.62E-07
 Linear dependence detected in AO basis
 Number of orthogonalized atomic orbitals = 489
 Maximum deviation from orthogonality = 2.433E-10
 Guess from superposition of atomic densities
 Warning:  Energy on first SCF cycle will be non-variational
 SAD guess density has 194.000000 electrons

 -----------------------------------------------------------------------
  General SCF calculation program by
  Eric Jon Sundstrom, Paul Horn, Yuezhi Mao, Dmitri Zuev, Alec White,
  David Stuck, Shaama M.S., Shane Yost, Joonho Lee, David Small,
  Daniel Levine, Susi Lehtola, Hugh Burton, Evgeny Epifanovsky,
  Bang C. Huynh
 -----------------------------------------------------------------------
 Exchange:     0.2000 Hartree-Fock + 0.0800 Slater + 0.7200 B88
 Correlation:  0.1900 VWN1RPA + 0.8100 LYP
 Using SG-1 standard quadrature grid
 A restricted SCF calculation will be
 performed using DIIS
 SCF converges when DIIS error is below 1.0e-08
 ---------------------------------------
  Cycle       Energy         DIIS error
 ---------------------------------------
    1   -3685.2074026270      2.74e-02  
    2   -3680.6274509708      2.00e-03  
    3   -3680.5354943454      2.54e-03  
    4   -3680.7348690240      6.28e-04  
    5   -3680.7454599311      2.92e-04  
    6   -3680.7478307749      9.92e-05  
    7   -3680.7480918390      3.58e-05  
    8   -3680.7481277729      9.49e-06  
    9   -3680.7481299714      4.22e-06  
   10   -3680.7481305272      7.94e-07  
   11   -3680.7481305443      2.84e-07  
   12   -3680.7481305462      1.02e-07  
   13   -3680.7481305466      4.15e-08  
   14   -3680.7481305466      1.42e-08  
   15   -3680.7481305468      3.91e-09  Convergence criterion met
 ---------------------------------------
 SCF time:   CPU 903.11s  wall 903.00s 
 SCF   energy in the final basis set =    -3680.7481305468
 Total energy in the final basis set =    -3680.7481305468

 --------------------------------------------------------------

                    Orbital Energies (a.u.)
 --------------------------------------------------------------

 Alpha MOs
 -- Occupied --
********-101.5802-101.5798-101.5796-101.5786-101.5784-101.5780 -10.2825
-10.2820 -10.2792 -10.2783 -10.2779 -10.2758 -10.2757 -10.2408 -10.2391
-10.2233 -10.2228 -10.2225  -9.4951  -9.4949  -9.4945  -9.4942  -9.4932
 -9.4931  -9.4928  -7.2601  -7.2597  -7.2594  -7.2589  -7.2581  -7.2580
 -7.2577  -7.2500  -7.2497  -7.2494  -7.2492  -7.2490  -7.2489  -7.2486
 -7.2485  -7.2479  -7.2479  -7.2476  -7.2475  -7.2472  -7.2469  -0.9651
 -0.9486  -0.9173  -0.9060  -0.9030  -0.8936  -0.8687  -0.8529  -0.8388
 -0.7985  -0.7714  -0.7578  -0.7432  -0.6619  -0.6448  -0.6386  -0.6193
 -0.5598  -0.5508  -0.5377  -0.5279  -0.4984  -0.4885  -0.4725  -0.4710
 -0.4705  -0.4625  -0.4514  -0.4415  -0.4248  -0.4191  -0.4151  -0.4045
 -0.3900  -0.3891  -0.3811  -0.3573  -0.3558  -0.3520  -0.3486  -0.3456
 -0.3383  -0.3356  -0.3318  -0.3314  -0.3184  -0.2847  -0.2803  -0.2738
 -0.2681
 -- Virtual --
 -0.0702  -0.0639  -0.0554  -0.0515  -0.0499  -0.0349  -0.0124  -0.0032
  0.0036   0.0084   0.0090   0.0111   0.0168   0.0212   0.0247   0.0350
  0.0407   0.0444   0.0482   0.0529   0.0596   0.0621   0.0647   0.0728
  0.0783   0.0800   0.0818   0.0845   0.0864   0.0890   0.0941   0.0953
  0.0975   0.1031   0.1058   0.1083   0.1114   0.1123   0.1160   0.1183
  0.1201   0.1230   0.1246   0.1270   0.1317   0.1329   0.1388   0.1434
  0.1466   0.1514   0.1518   0.1589   0.1632   0.1646   0.1691   0.1726
  0.1763   0.1814   0.1821   0.1860   0.1922   0.1959   0.2030   0.2043
  0.2128   0.2137   0.2185   0.2241   0.2288   0.2302   0.2334   0.2389
  0.2426   0.2449   0.2470   0.2527   0.2544   0.2597   0.2618   0.2669
  0.2674   0.2693   0.2722   0.2753   0.2790   0.2857   0.2897   0.2929
  0.2962   0.3000   0.3049   0.3083   0.3121   0.3170   0.3258   0.3366
  0.3405   0.3647   0.3887   0.4009   0.4061   0.4209   0.4288   0.4366
  0.4426   0.4458   0.4476   0.4497   0.4581   0.4614   0.4680   0.4753
  0.4803   0.4813   0.4842   0.4893   0.4919   0.4966   0.5049   0.5126
  0.5132   0.5236   0.5355   0.5436   0.5549   0.5648   0.5689   0.5715
  0.5809   0.5915   0.5936   0.5990   0.6034   0.6122   0.6150   0.6178
  0.6217   0.6267   0.6352   0.6427   0.6520   0.6584   0.6604   0.6679
  0.6771   0.6826   0.6955   0.7003   0.7027   0.7132   0.7558   0.7734
  0.7910   0.8002   0.8072   0.8211   0.8224   0.8288   0.8323   0.8330
  0.8373   0.8394   0.8417   0.8451   0.8463   0.8473   0.8507   0.8536
  0.8563   0.8573   0.8652   0.8709   0.8740   0.8857   0.8916   0.8932
  0.8989   0.9028   0.9131   0.9184   0.9215   0.9284   0.9328   0.9376
  0.9437   0.9452   0.9492   0.9515   0.9584   0.9656   0.9675   0.9755
  0.9800   0.9945   0.9993   1.0082   1.0133   1.0190   1.0415   1.0491
  1.0689   1.0780   1.1002   1.1240   1.1611   1.1675   1.1825   1.1881
  1.1909   1.2012   1.2232   1.2267   1.2381   1.2548   1.2557   1.2679
  1.2816   1.2820   1.2888   1.3006   1.3103   1.3117   1.3239   1.3304
  1.3725   1.3862   1.4118   1.4438   1.4711   1.4843   1.4945   1.5350
  1.5462   1.5538   1.5621   1.5889   1.5924   1.6200   1.6306   1.6531
  1.6787   1.7127   1.7246   1.7297   1.7826   1.8000   1.8015   1.8123
  1.8308   1.8356   1.8440   1.8606   1.8732   1.9114   1.9215   1.9304
  1.9377   1.9427   1.9510   2.0069   2.0379   2.0559   2.0694   2.0743
  2.0852   2.1151   2.1491   2.2067   2.2242   2.2284   2.2444   2.2453
  2.2569   2.2624   2.2790   2.2826   2.2856   2.2996   2.3099   2.3293
  2.3318   2.3499   2.3802   2.3949   2.4155   2.4214   2.4401   2.4455
  2.4645   2.4791   2.4990   2.5141   2.5227   2.5355   2.5449   2.5563
  2.5843   2.6001   2.6172   2.6413   2.6656   2.6721   2.6932   2.6998
  2.7121   2.7156   2.7323   2.7535   2.7642   2.7667   2.8058   2.8171
  2.8271   2.8514   2.8915   2.9465   2.9718   3.0528   3.0721   3.0806
  3.1003   3.1063   3.1332   3.1429   3.1654   3.2065   3.2234   3.2349
  3.2601   3.3266   3.3724   3.4438   3.5116   3.5965   3.6655   3.6983
  3.7133   3.7826   3.8970   3.9720   4.0346   4.0805   4.3295   4.7906
  4.8155   9.7401   9.7621   9.7875   9.8017   9.8081   9.8170   9.8455
 23.3144  23.4855  23.7989  23.8425  23.8484  23.8539  23.9249  23.9483
 24.0176  24.0328  24.0903  24.1205  25.7675  25.8076  25.8097  25.8694
 25.8984  25.9283  25.9632  26.0916  26.1013  26.1177  26.1816  26.2246
 26.3056  26.3923  26.4800  26.5933  26.6081  26.6623  26.7502  26.8214
 26.9806 215.7305 215.7541 215.7826 215.7999 215.8069 215.8223 215.8549
 --------------------------------------------------------------

          Ground-State Mulliken Net Atomic Charges

     Atom                 Charge (a.u.)
  ----------------------------------------
      1 C                    -0.429294
      2 C                    -0.919354
      3 Cl                    0.538914
      4 C                     0.046651
      5 Cl                    0.633958
      6 C                    -0.410090
      7 Cl                    0.621697
      8 C                    -0.428690
      9 Cl                    0.617933
     10 C                    -0.836142
     11 H                     0.220102
     12 C                    -0.523915
     13 C                    -0.339548
     14 Cl                    0.343877
     15 C                    -0.051031
     16 H                     0.230856
     17 C                     0.198587
     18 Cl                    0.490059
     19 C                    -0.344749
     20 H                     0.238545
     21 C                    -0.315053
     22 Cl                    0.416687
  ----------------------------------------
  Sum of atomic charges =     0.000000

 -----------------------------------------------------------------
                    Cartesian Multipole Moments
 -----------------------------------------------------------------
    Charge (ESU x 10^10)
                 0.0000
    Dipole Moment (Debye)
         X       1.0398      Y      -0.2449      Z      -1.4599
       Tot       1.8090
    Quadrupole Moments (Debye-Ang)
        XX    -157.9197     XY      -0.7161     YY    -156.9000
        XZ      -0.3275     YZ      -0.7436     ZZ    -156.7461
    Octopole Moments (Debye-Ang^2)
       XXX    -129.0108    XXY     -10.4133    XYY     -38.3660
       YYY     -17.4474    XXZ      -9.8638    XYZ      -3.7471
       YYZ     -13.7829    XZZ     -47.4264    YZZ      -0.6685
       ZZZ     -28.4580
    Hexadecapole Moments (Debye-Ang^3)
      XXXX   -6970.7410   XXXY      56.9532   XXYY   -1362.4990
      XYYY      70.7243   YYYY   -1311.6558   XXXZ    1419.9034
      XXYZ       9.3651   XYYZ     461.3295   YYYZ       7.9668
      XXZZ   -1812.3758   XYZZ      54.3062   YYZZ    -875.8680
      XZZZ    1416.3547   YZZZ      19.3829   ZZZZ   -3956.1824
 -----------------------------------------------------------------
 Calculating analytic gradient of the SCF energy
 Gradient of SCF Energy
            1           2           3           4           5           6
    1  -0.0005264  -0.0001322   0.0008047   0.0000038  -0.0001413   0.0000915
    2  -0.0002448  -0.0004015  -0.0021367  -0.0000349  -0.0000340   0.0000258
    3   0.0000366  -0.0004024  -0.0009718  -0.0000106  -0.0000171  -0.0000447
            7           8           9          10          11          12
    1   0.0000400  -0.0000666  -0.0000088   0.0002701   0.0000605   0.0003669
    2  -0.0000046   0.0000231   0.0000088   0.0003757   0.0000626   0.0004607
    3   0.0001066   0.0000382  -0.0000392  -0.0001529  -0.0001159  -0.0002808
           13          14          15          16          17          18
    1  -0.0000412  -0.0003036  -0.0001101   0.0000176  -0.0001504   0.0000836
    2   0.0004467   0.0018592  -0.0001900   0.0000301   0.0002303  -0.0000082
    3   0.0000507   0.0016361   0.0001855  -0.0000358  -0.0000309  -0.0000198
           19          20          21          22
    1   0.0001929   0.0000356  -0.0003221  -0.0001645
    2  -0.0001067   0.0000171  -0.0002207  -0.0001580
    3  -0.0000776   0.0000434   0.0000253   0.0000769
 Max gradient component =       2.137E-03
 RMS gradient           =       4.678E-04
 Gradient time:  CPU 304.41 s  wall 304.42 s
 Geometry Optimization Parameters
   NAtoms,    NIC,     NZ,  NCons,   NDum,   NFix, NCnnct, MaxDiis
       22     163      22       0       0       0       0       0

 Cartesian Hessian Update
 Hessian updated using BFGS update


** GEOMETRY OPTIMIZATION IN DELOCALIZED INTERNAL COORDINATES **
   Searching for a Minimum

   Optimization Cycle:   9

                       Coordinates (Angstroms)
     ATOM                X               Y               Z
      1  C         0.0025300499    0.0176384054    0.0350454964
      2  C        -0.0183359315    0.3050702660    1.4046265056
      3  Cl        1.4814804506    0.6547761100    2.2213111010
      4  C        -1.2272009863    0.3130101163    2.1128154024
      5  Cl       -1.2426126439    0.6736789326    3.8115400905
      6  C        -2.4308803251    0.0286408403    1.4474285155
      7  Cl       -3.9341904862    0.0276083328    2.3149156201
      8  C        -2.4018879550   -0.2560804691    0.0779124723
      9  Cl       -3.8641437186   -0.6243563608   -0.7996554721
     10  C        -1.1981655421   -0.2572322693   -0.6137711690
     11  H        -1.1975324138   -0.4812468730   -1.6723513740
     12  C         1.2761940804   -0.0112606542   -0.7382584986
     13  C         2.1829187601   -1.0751046415   -0.6160090443
     14  Cl        1.8367197436   -2.3835992666    0.4952233714
     15  C         3.3649432022   -1.1392255458   -1.3437786491
     16  H         4.0382468373   -1.9761535044   -1.2262474869
     17  C         3.6572644670   -0.1031479855   -2.2225075296
     18  Cl        5.1427362223   -0.1611847365   -3.1489869825
     19  C         2.7999633595    0.9775025583   -2.3808748322
     20  H         3.0391136450    1.7834313700   -3.0600319993
     21  C         1.6236275607    1.0059706460   -1.6378301814
     22  Cl        0.5699963431    2.3933195455   -1.8396018742
   Point Group: c1    Number of degrees of freedom:    60


   Energy is  -3680.748130547

 Hessian updated using BFGS update

 60 Hessian modes will be used to form the next step
  Hessian Eigenvalues:
     0.005722    0.017758    0.018759    0.020807    0.020935    0.021955
     0.022967    0.023616    0.023847    0.023894    0.024092    0.024103
     0.024114    0.024115    0.024137    0.024143    0.024169    0.024237
     0.028200    0.074593    0.159998    0.160052    0.160284    0.217786
     0.230482    0.235434    0.236930    0.237401    0.249979    0.249996
     0.249999    0.250002    0.250073    0.250272    0.251160    0.253063
     0.288423    0.290002    0.300861    0.301033    0.301067    0.301634
     0.301865    0.311465    0.353112    0.356666    0.356720    0.364836
     0.413606    0.424255    0.433424    0.455547    0.462354    0.468043
     0.473113    0.478265    0.478694    0.479224    0.480174    0.539878

 Minimum search - taking simple RFO step
 Searching for Lamda that Minimizes Along All modes
 Value Taken    Lamda =  -0.00102392
 Calculated Step too Large.  Step scaled by  0.778578
 Step Taken.  Stepsize is  0.300000

                             Maximum     Tolerance    Cnvgd?
         Gradient           0.002083      0.000300      NO
         Displacement       0.211984      0.001200      NO
         Energy change     -0.001025      0.000001      NO


 New Cartesian Coordinates Obtained by Inverse Iteration

 Displacement from previous Coordinates is:  0.543221
 ----------------------------------------------------------------
             Standard Nuclear Orientation (Angstroms)
    I     Atom           X                Y                Z
 ----------------------------------------------------------------
    1      C       0.0001441465     0.0193367421     0.0305187780
    2      C      -0.0218945467     0.3445405795     1.3913649866
    3      Cl      1.4744489719     0.7413836089     2.1929991130
    4      C      -1.2285536161     0.3523896095     2.1025244576
    5      Cl     -1.2441016562     0.7632535257     3.7897527868
    6      C      -2.4286712214     0.0265648532     1.4488032635
    7      Cl     -3.9308360778     0.0242322631     2.3188057824
    8      C      -2.3979779358    -0.2979469615     0.0885937596
    9      Cl     -3.8550295002    -0.7226185908    -0.7718114171
   10      C      -1.1960294513    -0.2968220225    -0.6067889172
   11      H      -1.1933639067    -0.5512129432    -1.6584944588
   12      C       1.2744213505    -0.0114861649    -0.7424555109
   13      C       2.1578895973    -1.0967216932    -0.6505087463
   14      Cl      1.7784612400    -2.4311923724     0.4182681615
   15      C       3.3419192140    -1.1608762818    -1.3753151722
   16      H       3.9979951323    -2.0145258870    -1.2828768649
   17      C       3.6588250154    -0.1024042330    -2.2181479826
   18      Cl      5.1470345634    -0.1602467641    -3.1403112192
   19      C       2.8242537599     1.0001586318    -2.3445846851
   20      H       3.0821389400     1.8221672280    -2.9972134373
   21      C       1.6452070021     1.0276756784    -1.6058693535
   22      Cl      0.6145036983     2.4364060109    -1.7663398418
 ----------------------------------------------------------------
 Nuclear Repulsion Energy =        2355.80601138 hartrees
 There are       97 alpha and       97 beta electrons
 Applying Cartesian multipole field
    Component          Value
    ---------          -----
     (2,0,0)        1.00000E-12
     (0,2,0)        2.00000E-11
     (0,0,2)       -3.00000E-11
 Nucleus-field energy     =    -0.0000000627 hartrees
 Requested basis set is 6-311++G(d,p)
 There are 178 shells and 495 basis functions
 A cutoff of  1.0D-15 yielded  11601 shell pairs
 There are     99582 function pairs (    107060 Cartesian)
 Smallest overlap matrix eigenvalue = 1.49E-07
 Linear dependence detected in AO basis
 Number of orthogonalized atomic orbitals = 489
 Maximum deviation from orthogonality = 4.644E-10
 Guess from superposition of atomic densities
 Warning:  Energy on first SCF cycle will be non-variational
 SAD guess density has 194.000000 electrons

 -----------------------------------------------------------------------
  General SCF calculation program by
  Eric Jon Sundstrom, Paul Horn, Yuezhi Mao, Dmitri Zuev, Alec White,
  David Stuck, Shaama M.S., Shane Yost, Joonho Lee, David Small,
  Daniel Levine, Susi Lehtola, Hugh Burton, Evgeny Epifanovsky,
  Bang C. Huynh
 -----------------------------------------------------------------------
 Exchange:     0.2000 Hartree-Fock + 0.0800 Slater + 0.7200 B88
 Correlation:  0.1900 VWN1RPA + 0.8100 LYP
 Using SG-1 standard quadrature grid
 A restricted SCF calculation will be
 performed using DIIS
 SCF converges when DIIS error is below 1.0e-08
 ---------------------------------------
  Cycle       Energy         DIIS error
 ---------------------------------------
    1   -3685.2067345441      2.74e-02  
    2   -3680.6278734816      2.00e-03  
    3   -3680.5353010390      2.55e-03  
    4   -3680.7353515067      6.32e-04  
    5   -3680.7460555346      2.93e-04  
    6   -3680.7484507412      9.92e-05  
    7   -3680.7487119217      3.59e-05  
    8   -3680.7487480494      9.50e-06  
    9   -3680.7487502535      4.21e-06  
   10   -3680.7487508059      7.91e-07  
   11   -3680.7487508227      2.81e-07  
   12   -3680.7487508249      1.01e-07  
   13   -3680.7487508254      4.08e-08  
   14   -3680.7487508250      1.41e-08  
   15   -3680.7487508253      3.82e-09  Convergence criterion met
 ---------------------------------------
 SCF time:   CPU 877.81s  wall 878.00s 
 SCF   energy in the final basis set =    -3680.7487508253
 Total energy in the final basis set =    -3680.7487508253

 --------------------------------------------------------------

                    Orbital Energies (a.u.)
 --------------------------------------------------------------

 Alpha MOs
 -- Occupied --
********-101.5801-101.5799-101.5796-101.5788-101.5786-101.5783 -10.2826
-10.2820 -10.2790 -10.2783 -10.2778 -10.2758 -10.2757 -10.2404 -10.2390
-10.2232 -10.2228 -10.2225  -9.4951  -9.4948  -9.4946  -9.4941  -9.4936
 -9.4932  -9.4931  -7.2601  -7.2596  -7.2595  -7.2588  -7.2584  -7.2581
 -7.2580  -7.2500  -7.2496  -7.2494  -7.2491  -7.2490  -7.2489  -7.2486
 -7.2485  -7.2483  -7.2480  -7.2479  -7.2479  -7.2473  -7.2472  -0.9650
 -0.9487  -0.9173  -0.9060  -0.9030  -0.8937  -0.8688  -0.8528  -0.8388
 -0.7985  -0.7714  -0.7578  -0.7432  -0.6618  -0.6442  -0.6392  -0.6193
 -0.5597  -0.5502  -0.5387  -0.5279  -0.4984  -0.4885  -0.4724  -0.4711
 -0.4706  -0.4623  -0.4513  -0.4416  -0.4246  -0.4194  -0.4146  -0.4043
 -0.3900  -0.3888  -0.3808  -0.3573  -0.3556  -0.3522  -0.3483  -0.3460
 -0.3389  -0.3359  -0.3319  -0.3314  -0.3185  -0.2833  -0.2803  -0.2749
 -0.2685
 -- Virtual --
 -0.0679  -0.0640  -0.0553  -0.0534  -0.0503  -0.0348  -0.0125  -0.0032
  0.0036   0.0085   0.0090   0.0110   0.0166   0.0212   0.0246   0.0350
  0.0407   0.0443   0.0483   0.0533   0.0588   0.0618   0.0646   0.0733
  0.0782   0.0804   0.0816   0.0841   0.0858   0.0897   0.0941   0.0953
  0.0970   0.1022   0.1066   0.1086   0.1114   0.1120   0.1156   0.1179
  0.1198   0.1233   0.1245   0.1266   0.1316   0.1329   0.1383   0.1436
  0.1460   0.1513   0.1525   0.1586   0.1631   0.1642   0.1685   0.1737
  0.1757   0.1816   0.1820   0.1860   0.1920   0.1961   0.2019   0.2032
  0.2133   0.2140   0.2177   0.2236   0.2274   0.2292   0.2329   0.2386
  0.2423   0.2450   0.2470   0.2521   0.2558   0.2601   0.2617   0.2661
  0.2683   0.2696   0.2719   0.2774   0.2791   0.2844   0.2852   0.2944
  0.2963   0.2987   0.3045   0.3085   0.3113   0.3210   0.3275   0.3387
  0.3404   0.3663   0.3882   0.4009   0.4062   0.4244   0.4286   0.4375
  0.4438   0.4478   0.4482   0.4501   0.4557   0.4621   0.4655   0.4751
  0.4784   0.4812   0.4838   0.4891   0.4927   0.4982   0.5059   0.5127
  0.5134   0.5256   0.5359   0.5421   0.5556   0.5661   0.5696   0.5723
  0.5794   0.5922   0.5931   0.5989   0.6044   0.6117   0.6157   0.6211
  0.6232   0.6292   0.6361   0.6442   0.6504   0.6564   0.6596   0.6680
  0.6757   0.6826   0.6954   0.6992   0.7003   0.7134   0.7568   0.7741
  0.7925   0.7999   0.8070   0.8221   0.8249   0.8294   0.8318   0.8332
  0.8367   0.8394   0.8417   0.8448   0.8467   0.8482   0.8496   0.8549
  0.8562   0.8578   0.8633   0.8699   0.8725   0.8870   0.8927   0.8939
  0.8997   0.9020   0.9125   0.9168   0.9201   0.9298   0.9336   0.9390
  0.9442   0.9462   0.9503   0.9513   0.9584   0.9646   0.9653   0.9731
  0.9793   0.9970   0.9995   1.0093   1.0164   1.0235   1.0438   1.0510
  1.0683   1.0763   1.0992   1.1229   1.1647   1.1734   1.1850   1.1892
  1.1919   1.2024   1.2276   1.2300   1.2377   1.2490   1.2591   1.2686
  1.2802   1.2835   1.2885   1.3009   1.3116   1.3158   1.3236   1.3292
  1.3716   1.3874   1.4148   1.4414   1.4718   1.4816   1.4901   1.5385
  1.5456   1.5549   1.5684   1.5857   1.5925   1.6184   1.6322   1.6534
  1.6799   1.7133   1.7245   1.7324   1.7838   1.7996   1.8029   1.8098
  1.8285   1.8343   1.8418   1.8586   1.8724   1.9125   1.9233   1.9295
  1.9394   1.9430   1.9517   2.0104   2.0402   2.0564   2.0682   2.0748
  2.0848   2.1151   2.1496   2.2055   2.2242   2.2290   2.2417   2.2448
  2.2574   2.2629   2.2745   2.2821   2.2874   2.3009   2.3139   2.3264
  2.3355   2.3484   2.3812   2.3969   2.4161   2.4222   2.4354   2.4478
  2.4623   2.4803   2.4950   2.5157   2.5245   2.5378   2.5448   2.5547
  2.5813   2.6042   2.6201   2.6383   2.6681   2.6726   2.6949   2.6989
  2.7119   2.7151   2.7318   2.7526   2.7624   2.7650   2.8091   2.8177
  2.8300   2.8489   2.8896   2.9501   2.9715   3.0548   3.0747   3.0841
  3.1027   3.1065   3.1316   3.1433   3.1665   3.2067   3.2196   3.2373
  3.2657   3.3251   3.3724   3.4485   3.5126   3.6020   3.6659   3.6980
  3.7155   3.7843   3.8984   3.9744   4.0349   4.0800   4.3244   4.7928
  4.8127   9.7430   9.7634   9.7873   9.7995   9.8080   9.8269   9.8393
 23.3172  23.4868  23.7978  23.8425  23.8498  23.8551  23.9253  23.9479
 24.0194  24.0324  24.0905  24.1238  25.7674  25.8052  25.8101  25.8612
 25.8948  25.9252  25.9721  26.0895  26.1023  26.1164  26.1806  26.2280
 26.3051  26.3906  26.4850  26.5929  26.6046  26.6567  26.7400  26.8355
 26.9966 215.7334 215.7557 215.7825 215.7977 215.8069 215.8343 215.8471
 --------------------------------------------------------------

          Ground-State Mulliken Net Atomic Charges

     Atom                 Charge (a.u.)
  ----------------------------------------
      1 C                    -0.462439
      2 C                    -0.984173
      3 Cl                    0.560939
      4 C                     0.139837
      5 Cl                    0.633706
      6 C                    -0.401982
      7 Cl                    0.620076
      8 C                    -0.477484
      9 Cl                    0.616192
     10 C                    -0.823600
     11 H                     0.221008
     12 C                    -0.542020
     13 C                    -0.348747
     14 Cl                    0.364056
     15 C                    -0.096035
     16 H                     0.231274
     17 C                     0.240488
     18 Cl                    0.494011
     19 C                    -0.297365
     20 H                     0.238530
     21 C                    -0.345007
     22 Cl                    0.418737
  ----------------------------------------
  Sum of atomic charges =     0.000000

 -----------------------------------------------------------------
                    Cartesian Multipole Moments
 -----------------------------------------------------------------
    Charge (ESU x 10^10)
                -0.0000
    Dipole Moment (Debye)
         X       1.0342      Y      -0.2587      Z      -1.4611
       Tot       1.8087
    Quadrupole Moments (Debye-Ang)
        XX    -157.9652     XY      -0.6659     YY    -156.7540
        XZ      -0.3643     YZ      -0.6401     ZZ    -156.8105
    Octopole Moments (Debye-Ang^2)
       XXX    -129.3211    XXY     -10.8225    XYY     -37.8529
       YYY     -20.0339    XXZ     -10.0115    XYZ      -3.6615
       YYZ     -13.8430    XZZ     -47.4005    YZZ      -1.6344
       ZZZ     -27.3943
    Hexadecapole Moments (Debye-Ang^3)
      XXXX   -6954.9734   XXXY      35.3993   XXYY   -1368.6329
      XYYY      44.8941   YYYY   -1381.5596   XXXZ    1432.2213
      XXYZ      -1.1211   XYYZ     464.7490   YYYZ     -26.7944
      XXZZ   -1799.3088   XYZZ      45.6565   YYZZ    -876.5160
      XZZZ    1432.0123   YZZZ     -11.6315   ZZZZ   -3898.7729
 -----------------------------------------------------------------
 Calculating analytic gradient of the SCF energy
 Gradient of SCF Energy
            1           2           3           4           5           6
    1  -0.0005841  -0.0001931   0.0005319   0.0002467   0.0001859   0.0000894
    2  -0.0000876  -0.0004118  -0.0012466  -0.0000259   0.0000499  -0.0000729
    3  -0.0000729  -0.0001959  -0.0004738   0.0000233  -0.0000256  -0.0003481
            7           8           9          10          11          12
    1  -0.0001733  -0.0001380  -0.0000421   0.0003036   0.0000181   0.0004782
    2  -0.0000559   0.0001647  -0.0000996   0.0002395   0.0000616   0.0003073
    3  -0.0000800   0.0001930   0.0000765  -0.0000748  -0.0000973  -0.0004559
           13          14          15          16          17          18
    1  -0.0001268  -0.0002332  -0.0001460   0.0000203  -0.0001253   0.0000573
    2   0.0002703   0.0012251  -0.0000961   0.0000003   0.0002449  -0.0000124
    3   0.0002185   0.0009964   0.0001642  -0.0000687  -0.0000569  -0.0000015
           19          20          21          22
    1   0.0002373   0.0000475  -0.0003484  -0.0001060
    2  -0.0002058   0.0000314  -0.0000233  -0.0002573
    3   0.0000032   0.0000344   0.0001251   0.0001166
 Max gradient component =       1.247E-03
 RMS gradient           =       3.233E-04
 Gradient time:  CPU 297.89 s  wall 297.89 s
 Geometry Optimization Parameters
   NAtoms,    NIC,     NZ,  NCons,   NDum,   NFix, NCnnct, MaxDiis
       22     163      22       0       0       0       0       0

 Cartesian Hessian Update
 Hessian updated using BFGS update


** GEOMETRY OPTIMIZATION IN DELOCALIZED INTERNAL COORDINATES **
   Searching for a Minimum

   Optimization Cycle:  10

                       Coordinates (Angstroms)
     ATOM                X               Y               Z
      1  C         0.0001441465    0.0193367421    0.0305187780
      2  C        -0.0218945467    0.3445405795    1.3913649866
      3  Cl        1.4744489719    0.7413836089    2.1929991130
      4  C        -1.2285536161    0.3523896095    2.1025244576
      5  Cl       -1.2441016562    0.7632535257    3.7897527868
      6  C        -2.4286712214    0.0265648532    1.4488032635
      7  Cl       -3.9308360778    0.0242322631    2.3188057824
      8  C        -2.3979779358   -0.2979469615    0.0885937596
      9  Cl       -3.8550295002   -0.7226185908   -0.7718114171
     10  C        -1.1960294513   -0.2968220225   -0.6067889172
     11  H        -1.1933639067   -0.5512129432   -1.6584944588
     12  C         1.2744213505   -0.0114861649   -0.7424555109
     13  C         2.1578895973   -1.0967216932   -0.6505087463
     14  Cl        1.7784612400   -2.4311923724    0.4182681615
     15  C         3.3419192140   -1.1608762818   -1.3753151722
     16  H         3.9979951323   -2.0145258870   -1.2828768649
     17  C         3.6588250154   -0.1024042330   -2.2181479826
     18  Cl        5.1470345634   -0.1602467641   -3.1403112192
     19  C         2.8242537599    1.0001586318   -2.3445846851
     20  H         3.0821389400    1.8221672280   -2.9972134373
     21  C         1.6452070021    1.0276756784   -1.6058693535
     22  Cl        0.6145036983    2.4364060109   -1.7663398418
   Point Group: c1    Number of degrees of freedom:    60


   Energy is  -3680.748750825

 Hessian updated using BFGS update

 60 Hessian modes will be used to form the next step
  Hessian Eigenvalues:
     0.003584    0.017751    0.018711    0.020839    0.020935    0.021813
     0.022966    0.023616    0.023855    0.023890    0.024092    0.024104
     0.024114    0.024115    0.024137    0.024143    0.024179    0.024319
     0.028214    0.074113    0.159998    0.160046    0.160289    0.217351
     0.230562    0.235434    0.236930    0.237419    0.249974    0.249998
     0.249999    0.250008    0.250072    0.250450    0.251140    0.256298
     0.288452    0.290028    0.300881    0.301035    0.301072    0.301688
     0.301877    0.311174    0.353120    0.356666    0.356723    0.364847
     0.413606    0.424217    0.433418    0.455538    0.462370    0.468058
     0.473126    0.478200    0.478924    0.479251    0.480874    0.538953

 Minimum search - taking simple RFO step
 Searching for Lamda that Minimizes Along All modes
 Value Taken    Lamda =  -0.00061189
 Calculated Step too Large.  Step scaled by  0.798774
 Step Taken.  Stepsize is  0.300000

                             Maximum     Tolerance    Cnvgd?
         Gradient           0.001315      0.000300      NO
         Displacement       0.216928      0.001200      NO
         Energy change     -0.000620      0.000001      NO


 New Cartesian Coordinates Obtained by Inverse Iteration

 Displacement from previous Coordinates is:  0.507147
 ----------------------------------------------------------------
             Standard Nuclear Orientation (Angstroms)
    I     Atom           X                Y                Z
 ----------------------------------------------------------------
    1      C       0.0004694066     0.0185533350     0.0310059007
    2      C      -0.0266156012     0.3816056863     1.3820422031
    3      Cl      1.4631564062     0.8256719518     2.1707655646
    4      C      -1.2336151240     0.3894434173     2.0931279200
    5      Cl     -1.2590752215     0.8465155430     3.7682690191
    6      C      -2.4279620660     0.0255919006     1.4494194488
    7      Cl     -3.9290320191     0.0267021716     2.3212699480
    8      C      -2.3919950290    -0.3372781805     0.0990992324
    9      Cl     -3.8418542360    -0.8053773680    -0.7506660504
   10      C      -1.1898053151    -0.3368049669    -0.5961588822
   11      H      -1.1824077855    -0.6201761183    -1.6403346671
   12      C       1.2751977605    -0.0128268700    -0.7420026952
   13      C       2.1375455780    -1.1167903043    -0.6830738520
   14      Cl      1.7306584615    -2.4778162383     0.3418364256
   15      C       3.3220386620    -1.1796417326    -1.4077643398
   16      H       3.9625684505    -2.0473471310    -1.3405561600
   17      C       3.6591154286    -0.1019551437    -2.2175296698
   18      Cl      5.1469357490    -0.1589483657    -3.1404768640
   19      C       2.8446102246     1.0188768257    -2.3115677646
   20      H       3.1171097447     1.8544774729    -2.9406123495
   21      C       1.6658588740     1.0454976893    -1.5727296525
   22      Cl      0.6578823707     2.4740812422    -1.6924492330
 ----------------------------------------------------------------
 Nuclear Repulsion Energy =        2354.82209234 hartrees
 There are       97 alpha and       97 beta electrons
 Applying Cartesian multipole field
    Component          Value
    ---------          -----
     (2,0,0)        1.00000E-12
     (0,2,0)        2.00000E-11
     (0,0,2)       -3.00000E-11
 Nucleus-field energy     =    -0.0000000604 hartrees
 Requested basis set is 6-311++G(d,p)
 There are 178 shells and 495 basis functions
 A cutoff of  1.0D-15 yielded  11599 shell pairs
 There are     99516 function pairs (    106982 Cartesian)
 Smallest overlap matrix eigenvalue = 1.37E-07
 Linear dependence detected in AO basis
 Number of orthogonalized atomic orbitals = 489
 Maximum deviation from orthogonality = 2.438E-10
 Guess from superposition of atomic densities
 Warning:  Energy on first SCF cycle will be non-variational
 SAD guess density has 194.000000 electrons

 -----------------------------------------------------------------------
  General SCF calculation program by
  Eric Jon Sundstrom, Paul Horn, Yuezhi Mao, Dmitri Zuev, Alec White,
  David Stuck, Shaama M.S., Shane Yost, Joonho Lee, David Small,
  Daniel Levine, Susi Lehtola, Hugh Burton, Evgeny Epifanovsky,
  Bang C. Huynh
 -----------------------------------------------------------------------
 Exchange:     0.2000 Hartree-Fock + 0.0800 Slater + 0.7200 B88
 Correlation:  0.1900 VWN1RPA + 0.8100 LYP
 Using SG-1 standard quadrature grid
 A restricted SCF calculation will be
 performed using DIIS
 SCF converges when DIIS error is below 1.0e-08
 ---------------------------------------
  Cycle       Energy         DIIS error
 ---------------------------------------
    1   -3685.2049445347      2.74e-02  
    2   -3680.6281369468      2.00e-03  
    3   -3680.5352360874      2.55e-03  
    4   -3680.7356719685      6.33e-04  
    5   -3680.7464201961      2.94e-04  
    6   -3680.7488272048      9.93e-05  
    7   -3680.7490885883      3.59e-05  
    8   -3680.7491248636      9.50e-06  
    9   -3680.7491270677      4.21e-06  
   10   -3680.7491276181      7.89e-07  
   11   -3680.7491276352      2.79e-07  
   12   -3680.7491276370      1.01e-07  
   13   -3680.7491276376      4.03e-08  
   14   -3680.7491276376      1.40e-08  
   15   -3680.7491276377      3.75e-09  Convergence criterion met
 ---------------------------------------
 SCF time:   CPU 877.31s  wall 878.00s 
 SCF   energy in the final basis set =    -3680.7491276377
 Total energy in the final basis set =    -3680.7491276377

 --------------------------------------------------------------

                    Orbital Energies (a.u.)
 --------------------------------------------------------------

 Alpha MOs
 -- Occupied --
********-101.5800-101.5799-101.5796-101.5791-101.5786-101.5786 -10.2826
-10.2820 -10.2789 -10.2784 -10.2778 -10.2758 -10.2758 -10.2403 -10.2389
-10.2232 -10.2227 -10.2226  -9.4951  -9.4947  -9.4946  -9.4941  -9.4939
 -9.4933  -9.4932  -7.2601  -7.2595  -7.2594  -7.2588  -7.2587  -7.2582
 -7.2581  -7.2500  -7.2495  -7.2494  -7.2489  -7.2489  -7.2488  -7.2486
 -7.2486  -7.2485  -7.2482  -7.2482  -7.2480  -7.2474  -7.2473  -0.9650
 -0.9487  -0.9172  -0.9060  -0.9030  -0.8939  -0.8688  -0.8527  -0.8388
 -0.7984  -0.7714  -0.7578  -0.7432  -0.6618  -0.6436  -0.6398  -0.6193
 -0.5597  -0.5497  -0.5394  -0.5279  -0.4983  -0.4885  -0.4724  -0.4711
 -0.4706  -0.4623  -0.4513  -0.4417  -0.4245  -0.4195  -0.4142  -0.4041
 -0.3900  -0.3886  -0.3807  -0.3574  -0.3554  -0.3522  -0.3481  -0.3464
 -0.3393  -0.3363  -0.3320  -0.3312  -0.3186  -0.2819  -0.2803  -0.2761
 -0.2686
 -- Virtual --
 -0.0659  -0.0639  -0.0564  -0.0545  -0.0504  -0.0348  -0.0126  -0.0031
  0.0036   0.0086   0.0090   0.0109   0.0164   0.0211   0.0246   0.0350
  0.0407   0.0443   0.0484   0.0538   0.0580   0.0617   0.0645   0.0739
  0.0779   0.0808   0.0815   0.0837   0.0853   0.0903   0.0941   0.0953
  0.0964   0.1017   0.1073   0.1088   0.1112   0.1119   0.1153   0.1177
  0.1196   0.1234   0.1245   0.1263   0.1315   0.1330   0.1381   0.1436
  0.1456   0.1512   0.1531   0.1584   0.1630   0.1637   0.1680   0.1745
  0.1753   0.1818   0.1819   0.1862   0.1921   0.1961   0.2001   0.2026
  0.2133   0.2146   0.2173   0.2225   0.2261   0.2292   0.2321   0.2384
  0.2419   0.2452   0.2468   0.2517   0.2576   0.2602   0.2620   0.2653
  0.2671   0.2702   0.2720   0.2789   0.2800   0.2821   0.2848   0.2944
  0.2966   0.2975   0.3044   0.3092   0.3110   0.3225   0.3312   0.3396
  0.3418   0.3682   0.3877   0.4010   0.4062   0.4269   0.4286   0.4382
  0.4453   0.4480   0.4495   0.4520   0.4538   0.4624   0.4630   0.4745
  0.4769   0.4813   0.4828   0.4889   0.4941   0.4993   0.5068   0.5117
  0.5133   0.5285   0.5363   0.5411   0.5563   0.5666   0.5707   0.5730
  0.5784   0.5923   0.5932   0.5981   0.6048   0.6112   0.6159   0.6226
  0.6259   0.6319   0.6368   0.6449   0.6486   0.6543   0.6628   0.6682
  0.6748   0.6829   0.6950   0.6984   0.6986   0.7147   0.7577   0.7749
  0.7927   0.8008   0.8067   0.8227   0.8271   0.8296   0.8318   0.8343
  0.8363   0.8388   0.8423   0.8442   0.8461   0.8485   0.8501   0.8549
  0.8561   0.8585   0.8622   0.8690   0.8707   0.8878   0.8941   0.8950
  0.8989   0.9022   0.9121   0.9151   0.9191   0.9306   0.9338   0.9404
  0.9447   0.9472   0.9498   0.9516   0.9583   0.9621   0.9639   0.9694
  0.9787   0.9980   1.0000   1.0106   1.0194   1.0275   1.0465   1.0536
  1.0675   1.0718   1.0988   1.1223   1.1628   1.1797   1.1869   1.1894
  1.1975   1.2042   1.2303   1.2333   1.2371   1.2439   1.2650   1.2696
  1.2795   1.2851   1.2883   1.3005   1.3107   1.3191   1.3248   1.3336
  1.3710   1.3880   1.4179   1.4400   1.4722   1.4797   1.4868   1.5413
  1.5449   1.5556   1.5742   1.5832   1.5930   1.6168   1.6342   1.6538
  1.6809   1.7136   1.7243   1.7358   1.7856   1.7985   1.8046   1.8088
  1.8264   1.8340   1.8405   1.8571   1.8722   1.9131   1.9241   1.9285
  1.9402   1.9431   1.9524   2.0137   2.0422   2.0567   2.0673   2.0752
  2.0849   2.1159   2.1499   2.2051   2.2242   2.2289   2.2398   2.2437
  2.2576   2.2630   2.2678   2.2820   2.2889   2.3017   2.3169   2.3233
  2.3382   2.3494   2.3837   2.3987   2.4164   2.4230   2.4297   2.4464
  2.4643   2.4809   2.4909   2.5165   2.5254   2.5400   2.5455   2.5523
  2.5789   2.6075   2.6230   2.6353   2.6698   2.6730   2.6955   2.6985
  2.7115   2.7149   2.7307   2.7503   2.7621   2.7641   2.8120   2.8179
  2.8291   2.8499   2.8879   2.9529   2.9702   3.0562   3.0767   3.0866
  3.1053   3.1072   3.1286   3.1442   3.1672   3.2072   3.2156   3.2392
  3.2725   3.3238   3.3722   3.4527   3.5136   3.6077   3.6664   3.6977
  3.7175   3.7859   3.8995   3.9764   4.0354   4.0795   4.3212   4.7947
  4.8096   9.7449   9.7645   9.7877   9.7978   9.8081   9.8347   9.8410
 23.3206  23.4879  23.7976  23.8418  23.8500  23.8563  23.9253  23.9474
 24.0203  24.0321  24.0907  24.1258  25.7671  25.8014  25.8104  25.8463
 25.8909  25.9248  25.9780  26.0886  26.1021  26.1154  26.1798  26.2273
 26.3166  26.3834  26.4885  26.5918  26.6026  26.6489  26.7304  26.8483
 27.0153 215.7353 215.7569 215.7831 215.7957 215.8070 215.8439 215.8483
 --------------------------------------------------------------

          Ground-State Mulliken Net Atomic Charges

     Atom                 Charge (a.u.)
  ----------------------------------------
      1 C                    -0.490954
      2 C                    -1.017010
      3 Cl                    0.564021
      4 C                     0.210492
      5 Cl                    0.635038
      6 C                    -0.389779
      7 Cl                    0.619164
      8 C                    -0.515668
      9 Cl                    0.615636
     10 C                    -0.817234
     11 H                     0.221706
     12 C                    -0.561484
     13 C                    -0.363647
     14 Cl                    0.377933
     15 C                    -0.130431
     16 H                     0.232174
     17 C                     0.282697
     18 Cl                    0.497565
     19 C                    -0.258575
     20 H                     0.237814
     21 C                    -0.365730
     22 Cl                    0.416272
  ----------------------------------------
  Sum of atomic charges =     0.000000

 -----------------------------------------------------------------
                    Cartesian Multipole Moments
 -----------------------------------------------------------------
    Charge (ESU x 10^10)
                -0.0000
    Dipole Moment (Debye)
         X       1.0320      Y      -0.2725      Z      -1.4589
       Tot       1.8076
    Quadrupole Moments (Debye-Ang)
        XX    -158.0041     XY      -0.6238     YY    -156.6376
        XZ      -0.4245     YZ      -0.5467     ZZ    -156.8650
    Octopole Moments (Debye-Ang^2)
       XXX    -129.1982    XXY     -11.2555    XYY     -37.3388
       YYY     -22.7634    XXZ     -10.0001    XYZ      -3.5801
       YYZ     -13.8184    XZZ     -47.3956    YZZ      -2.6752
       ZZZ     -26.2630
    Hexadecapole Moments (Debye-Ang^3)
      XXXX   -6939.6573   XXXY      17.8709   XXYY   -1375.0797
      XYYY      24.3194   YYYY   -1450.0251   XXXZ    1446.2703
      XXYZ     -11.4169   XYYZ     468.8916   YYYZ     -61.1338
      XXZZ   -1787.3092   XYZZ      38.1951   YYZZ    -878.6259
      XZZZ    1448.3293   YZZZ     -43.0544   ZZZZ   -3850.7205
 -----------------------------------------------------------------
 Calculating analytic gradient of the SCF energy
 Gradient of SCF Energy
            1           2           3           4           5           6
    1  -0.0005827   0.0000219   0.0003925   0.0000137  -0.0001830   0.0001941
    2   0.0000339  -0.0004194  -0.0006701  -0.0000521   0.0000177  -0.0000761
    3  -0.0002257  -0.0001831  -0.0003618   0.0000599  -0.0000694  -0.0002186
            7           8           9          10          11          12
    1   0.0000288  -0.0001286   0.0000137   0.0003363   0.0000132   0.0004185
    2   0.0000845   0.0000938  -0.0000851   0.0000650   0.0001003   0.0002270
    3   0.0001879   0.0002281  -0.0000350  -0.0000248  -0.0000430  -0.0004537
           13          14          15          16          17          18
    1  -0.0001671  -0.0001446  -0.0001065   0.0000206  -0.0001350   0.0000454
    2   0.0000587   0.0007307  -0.0000034  -0.0000041   0.0002243  -0.0000148
    3   0.0002849   0.0005996   0.0001292  -0.0000688  -0.0000099  -0.0000139
           19          20          21          22
    1   0.0001975   0.0000322  -0.0002125  -0.0000685
    2  -0.0002161   0.0000222   0.0001134  -0.0002301
    3   0.0000027   0.0000108   0.0001012   0.0001034
 Max gradient component =       7.307E-04
 RMS gradient           =       2.309E-04
 Gradient time:  CPU 298.47 s  wall 298.47 s
 Geometry Optimization Parameters
   NAtoms,    NIC,     NZ,  NCons,   NDum,   NFix, NCnnct, MaxDiis
       22     163      22       0       0       0       0       0

 Cartesian Hessian Update
 Hessian updated using BFGS update


** GEOMETRY OPTIMIZATION IN DELOCALIZED INTERNAL COORDINATES **
   Searching for a Minimum

   Optimization Cycle:  11

                       Coordinates (Angstroms)
     ATOM                X               Y               Z
      1  C         0.0004694066    0.0185533350    0.0310059007
      2  C        -0.0266156012    0.3816056863    1.3820422031
      3  Cl        1.4631564062    0.8256719518    2.1707655646
      4  C        -1.2336151240    0.3894434173    2.0931279200
      5  Cl       -1.2590752215    0.8465155430    3.7682690191
      6  C        -2.4279620660    0.0255919006    1.4494194488
      7  Cl       -3.9290320191    0.0267021716    2.3212699480
      8  C        -2.3919950290   -0.3372781805    0.0990992324
      9  Cl       -3.8418542360   -0.8053773680   -0.7506660504
     10  C        -1.1898053151   -0.3368049669   -0.5961588822
     11  H        -1.1824077855   -0.6201761183   -1.6403346671
     12  C         1.2751977605   -0.0128268700   -0.7420026952
     13  C         2.1375455780   -1.1167903043   -0.6830738520
     14  Cl        1.7306584615   -2.4778162383    0.3418364256
     15  C         3.3220386620   -1.1796417326   -1.4077643398
     16  H         3.9625684505   -2.0473471310   -1.3405561600
     17  C         3.6591154286   -0.1019551437   -2.2175296698
     18  Cl        5.1469357490   -0.1589483657   -3.1404768640
     19  C         2.8446102246    1.0188768257   -2.3115677646
     20  H         3.1171097447    1.8544774729   -2.9406123495
     21  C         1.6658588740    1.0454976893   -1.5727296525
     22  Cl        0.6578823707    2.4740812422   -1.6924492330
   Point Group: c1    Number of degrees of freedom:    60


   Energy is  -3680.749127638

 Hessian updated using BFGS update

 60 Hessian modes will be used to form the next step
  Hessian Eigenvalues:
     0.002287    0.017745    0.018641    0.020874    0.020948    0.021717
     0.022988    0.023632    0.023853    0.023876    0.024093    0.024105
     0.024114    0.024115    0.024137    0.024143    0.024207    0.024282
     0.028214    0.073158    0.159996    0.160032    0.160289    0.216509
     0.230592    0.235448    0.236951    0.237426    0.249978    0.249998
     0.250001    0.250020    0.250076    0.250433    0.251150    0.262447
     0.288481    0.290079    0.300879    0.301030    0.301066    0.301685
     0.301896    0.310844    0.353127    0.356666    0.356722    0.364842
     0.413620    0.424273    0.433412    0.455535    0.462351    0.468058
     0.473429    0.478102    0.478986    0.479282    0.481685    0.537933

 Minimum search - taking simple RFO step
 Searching for Lamda that Minimizes Along All modes
 Value Taken    Lamda =  -0.00034381
 Calculated Step too Large.  Step scaled by  0.851422
 Step Taken.  Stepsize is  0.300000

                             Maximum     Tolerance    Cnvgd?
         Gradient           0.000787      0.000300      NO
         Displacement       0.217423      0.001200      NO
         Energy change     -0.000377      0.000001      NO


 New Cartesian Coordinates Obtained by Inverse Iteration

 Displacement from previous Coordinates is:  0.488959
 ----------------------------------------------------------------
             Standard Nuclear Orientation (Angstroms)
    I     Atom           X                Y                Z
 ----------------------------------------------------------------
    1      C       0.0029311665     0.0175533291     0.0355396900
    2      C      -0.0327766598     0.4190920500     1.3755256781
    3      Cl      1.4469408360     0.9065421651     2.1571436789
    4      C      -1.2412483013     0.4272849552     2.0840747880
    5      Cl     -1.2738495937     0.9259214567     3.7473427546
    6      C      -2.4289766344     0.0274750092     1.4486006437
    7      Cl     -3.9329296142     0.0278393063     2.3153896154
    8      C      -2.3843378729    -0.3724768165     0.1092846127
    9      Cl     -3.8259216971    -0.8819084493    -0.7304457360
   10      C      -1.1804774781    -0.3746986984    -0.5828702465
   11      H      -1.1660321256    -0.6886408691    -1.6181724997
   12      C       1.2778783012    -0.0147539050    -0.7378152318
   13      C       2.1201990889    -1.1350887735    -0.7140510137
   14      Cl      1.6885219603    -2.5225658828     0.2648364172
   15      C       3.3035584725    -1.1966691028    -1.4413231832
   16      H       3.9289790001    -2.0768924957    -1.3997940423
   17      C       3.6583677501    -0.1021094068    -2.2197944914
   18      Cl      5.1436406176    -0.1578015111    -3.1469340153
   19      C       2.8625798112     1.0345887328    -2.2805276819
   20      H       3.1472092329     1.8822041011    -2.8877423136
   21      C       1.6859769869     1.0601813168    -1.5387241960
   22      Cl      0.7005514721     2.5069783053    -1.6186297450
 ----------------------------------------------------------------
 Nuclear Repulsion Energy =        2353.72818040 hartrees
 There are       97 alpha and       97 beta electrons
 Applying Cartesian multipole field
    Component          Value
    ---------          -----
     (2,0,0)        1.00000E-12
     (0,2,0)        2.00000E-11
     (0,0,2)       -3.00000E-11
 Nucleus-field energy     =    -0.0000000582 hartrees
 Requested basis set is 6-311++G(d,p)
 There are 178 shells and 495 basis functions
 A cutoff of  1.0D-15 yielded  11611 shell pairs
 There are     99600 function pairs (    107071 Cartesian)
 Smallest overlap matrix eigenvalue = 1.28E-07
 Linear dependence detected in AO basis
 Number of orthogonalized atomic orbitals = 489
 Maximum deviation from orthogonality = 3.635E-10
 Guess from superposition of atomic densities
 Warning:  Energy on first SCF cycle will be non-variational
 SAD guess density has 194.000000 electrons

 -----------------------------------------------------------------------
  General SCF calculation program by
  Eric Jon Sundstrom, Paul Horn, Yuezhi Mao, Dmitri Zuev, Alec White,
  David Stuck, Shaama M.S., Shane Yost, Joonho Lee, David Small,
  Daniel Levine, Susi Lehtola, Hugh Burton, Evgeny Epifanovsky,
  Bang C. Huynh
 -----------------------------------------------------------------------
 Exchange:     0.2000 Hartree-Fock + 0.0800 Slater + 0.7200 B88
 Correlation:  0.1900 VWN1RPA + 0.8100 LYP
 Using SG-1 standard quadrature grid
 A restricted SCF calculation will be
 performed using DIIS
 SCF converges when DIIS error is below 1.0e-08
 ---------------------------------------
  Cycle       Energy         DIIS error
 ---------------------------------------
    1   -3685.2028023137      2.74e-02  
    2   -3680.6283177525      2.00e-03  
    3   -3680.5353009459      2.55e-03  
    4   -3680.7358577178      6.33e-04  
    5   -3680.7466196831      2.94e-04  
    6   -3680.7490290957      9.94e-05  
    7   -3680.7492906988      3.60e-05  
    8   -3680.7493271030      9.49e-06  
    9   -3680.7493293058      4.20e-06  
   10   -3680.7493298558      7.86e-07  
   11   -3680.7493298727      2.78e-07  
   12   -3680.7493298747      1.01e-07  
   13   -3680.7493298750      4.00e-08  
   14   -3680.7493298751      1.40e-08  
   15   -3680.7493298750      3.69e-09  Convergence criterion met
 ---------------------------------------
 SCF time:   CPU 867.96s  wall 868.00s 
 SCF   energy in the final basis set =    -3680.7493298750
 Total energy in the final basis set =    -3680.7493298750

 --------------------------------------------------------------

                    Orbital Energies (a.u.)
 --------------------------------------------------------------

 Alpha MOs
 -- Occupied --
********-101.5799-101.5798-101.5796-101.5794-101.5787-101.5786 -10.2826
-10.2820 -10.2788 -10.2785 -10.2779 -10.2759 -10.2757 -10.2403 -10.2390
-10.2232 -10.2227 -10.2226  -9.4951  -9.4946  -9.4945  -9.4941  -9.4941
 -9.4935  -9.4932  -7.2601  -7.2595  -7.2592  -7.2589  -7.2588  -7.2583
 -7.2582  -7.2500  -7.2494  -7.2493  -7.2490  -7.2488  -7.2488  -7.2487
 -7.2486  -7.2485  -7.2484  -7.2483  -7.2480  -7.2475  -7.2473  -0.9650
 -0.9487  -0.9173  -0.9059  -0.9030  -0.8939  -0.8689  -0.8528  -0.8388
 -0.7984  -0.7714  -0.7577  -0.7433  -0.6617  -0.6432  -0.6402  -0.6193
 -0.5597  -0.5493  -0.5399  -0.5279  -0.4983  -0.4885  -0.4724  -0.4710
 -0.4707  -0.4622  -0.4512  -0.4417  -0.4245  -0.4196  -0.4141  -0.4041
 -0.3900  -0.3885  -0.3806  -0.3574  -0.3554  -0.3525  -0.3479  -0.3466
 -0.3395  -0.3363  -0.3320  -0.3312  -0.3186  -0.2809  -0.2801  -0.2772
 -0.2688
 -- Virtual --
 -0.0650  -0.0627  -0.0586  -0.0545  -0.0505  -0.0349  -0.0127  -0.0031
  0.0036   0.0086   0.0090   0.0109   0.0163   0.0211   0.0246   0.0349
  0.0408   0.0442   0.0484   0.0542   0.0574   0.0616   0.0645   0.0743
  0.0776   0.0810   0.0819   0.0834   0.0850   0.0908   0.0940   0.0953
  0.0959   0.1014   0.1076   0.1090   0.1110   0.1119   0.1152   0.1175
  0.1194   0.1235   0.1246   0.1259   0.1314   0.1331   0.1380   0.1436
  0.1454   0.1512   0.1535   0.1584   0.1628   0.1633   0.1677   0.1746
  0.1752   0.1817   0.1820   0.1864   0.1922   0.1957   0.1988   0.2023
  0.2132   0.2153   0.2172   0.2212   0.2256   0.2293   0.2317   0.2383
  0.2417   0.2453   0.2465   0.2515   0.2594   0.2602   0.2626   0.2644
  0.2654   0.2703   0.2723   0.2786   0.2799   0.2830   0.2858   0.2922
  0.2967   0.2976   0.3044   0.3096   0.3110   0.3230   0.3341   0.3396
  0.3436   0.3696   0.3874   0.4012   0.4063   0.4283   0.4288   0.4388
  0.4465   0.4479   0.4503   0.4527   0.4542   0.4593   0.4636   0.4730
  0.4770   0.4812   0.4819   0.4891   0.4949   0.5001   0.5058   0.5112
  0.5132   0.5313   0.5369   0.5404   0.5569   0.5675   0.5704   0.5734
  0.5782   0.5914   0.5937   0.5971   0.6048   0.6107   0.6159   0.6240
  0.6269   0.6343   0.6375   0.6447   0.6449   0.6546   0.6666   0.6693
  0.6745   0.6829   0.6939   0.6982   0.6985   0.7167   0.7586   0.7758
  0.7922   0.8033   0.8064   0.8231   0.8275   0.8293   0.8317   0.8358
  0.8368   0.8380   0.8432   0.8438   0.8451   0.8489   0.8506   0.8552
  0.8563   0.8591   0.8609   0.8684   0.8689   0.8893   0.8938   0.8962
  0.8969   0.9032   0.9123   0.9138   0.9184   0.9304   0.9343   0.9408
  0.9448   0.9480   0.9488   0.9514   0.9580   0.9591   0.9634   0.9675
  0.9776   0.9983   1.0004   1.0118   1.0212   1.0303   1.0488   1.0565
  1.0642   1.0684   1.0988   1.1220   1.1616   1.1817   1.1874   1.1894
  1.2034   1.2060   1.2321   1.2351   1.2366   1.2411   1.2694   1.2705
  1.2793   1.2861   1.2879   1.3001   1.3097   1.3202   1.3254   1.3423
  1.3706   1.3883   1.4202   1.4394   1.4725   1.4783   1.4849   1.5431
  1.5443   1.5558   1.5762   1.5837   1.5936   1.6157   1.6363   1.6540
  1.6817   1.7136   1.7242   1.7388   1.7869   1.7974   1.8047   1.8102
  1.8252   1.8342   1.8397   1.8560   1.8730   1.9132   1.9244   1.9277
  1.9405   1.9430   1.9529   2.0165   2.0435   2.0570   2.0668   2.0752
  2.0856   2.1171   2.1502   2.2051   2.2241   2.2283   2.2388   2.2427
  2.2577   2.2620   2.2630   2.2826   2.2896   2.3024   2.3188   2.3212
  2.3399   2.3499   2.3864   2.4004   2.4166   2.4234   2.4246   2.4437
  2.4684   2.4784   2.4886   2.5168   2.5259   2.5413   2.5467   2.5499
  2.5772   2.6093   2.6247   2.6329   2.6706   2.6734   2.6954   2.6982
  2.7111   2.7151   2.7294   2.7480   2.7628   2.7635   2.8137   2.8180
  2.8263   2.8529   2.8867   2.9547   2.9686   3.0573   3.0780   3.0879
  3.1074   3.1077   3.1255   3.1450   3.1673   3.2077   3.2126   3.2406
  3.2786   3.3228   3.3720   3.4557   3.5143   3.6123   3.6671   3.6974
  3.7188   3.7873   3.9002   3.9778   4.0357   4.0792   4.3196   4.7964
  4.8068   9.7462   9.7651   9.7881   9.7965   9.8079   9.8356   9.8510
 23.3235  23.4887  23.7968  23.8411  23.8505  23.8574  23.9250  23.9468
 24.0208  24.0320  24.0907  24.1266  25.7663  25.7966  25.8105  25.8342
 25.8893  25.9258  25.9785  26.0868  26.1032  26.1148  26.1792  26.2277
 26.3315  26.3692  26.4906  26.5907  26.6023  26.6429  26.7232  26.8566
 27.0288 215.7365 215.7577 215.7836 215.7941 215.8068 215.8442 215.8601
 --------------------------------------------------------------

          Ground-State Mulliken Net Atomic Charges

     Atom                 Charge (a.u.)
  ----------------------------------------
      1 C                    -0.511531
      2 C                    -1.027852
      3 Cl                    0.558717
      4 C                     0.252021
      5 Cl                    0.636257
      6 C                    -0.373509
      7 Cl                    0.618651
      8 C                    -0.544518
      9 Cl                    0.616158
     10 C                    -0.815634
     11 H                     0.222057
     12 C                    -0.576414
     13 C                    -0.377773
     14 Cl                    0.390144
     15 C                    -0.156879
     16 H                     0.233659
     17 C                     0.313170
     18 Cl                    0.500221
     19 C                    -0.225431
     20 H                     0.236639
     21 C                    -0.375969
     22 Cl                    0.407816
  ----------------------------------------
  Sum of atomic charges =     0.000000

 -----------------------------------------------------------------
                    Cartesian Multipole Moments
 -----------------------------------------------------------------
    Charge (ESU x 10^10)
                 0.0000
    Dipole Moment (Debye)
         X       1.0336      Y      -0.2872      Z      -1.4557
       Tot       1.8082
    Quadrupole Moments (Debye-Ang)
        XX    -158.0217     XY      -0.5730     YY    -156.5395
        XZ      -0.4664     YZ      -0.4568     ZZ    -156.9367
    Octopole Moments (Debye-Ang^2)
       XXX    -129.0209    XXY     -11.7488    XYY     -36.8403
       YYY     -25.3832    XXZ      -9.9664    XYZ      -3.4283
       YYZ     -13.7463    XZZ     -47.0959    YZZ      -3.7105
       ZZZ     -25.1033
    Hexadecapole Moments (Debye-Ang^3)
      XXXX   -6922.8882   XXXY       2.5685   XXYY   -1381.6973
      XYYY       6.2120   YYYY   -1517.5122   XXXZ    1459.7837
      XXYZ     -21.9278   XYYZ     473.0526   YYYZ     -95.1465
      XXZZ   -1776.7959   XYZZ      31.4418   YYZZ    -881.6444
      XZZZ    1464.9544   YZZZ     -74.8641   ZZZZ   -3808.7671
 -----------------------------------------------------------------
 Calculating analytic gradient of the SCF energy
 Gradient of SCF Energy
            1           2           3           4           5           6
    1  -0.0004757   0.0000642   0.0000353   0.0002579   0.0002616  -0.0000121
    2   0.0000721  -0.0001443  -0.0002351   0.0000758   0.0000429  -0.0001307
    3  -0.0001989  -0.0000129   0.0000657   0.0000523  -0.0000089  -0.0003738
            7           8           9          10          11          12
    1  -0.0001595  -0.0001431  -0.0000041   0.0002008   0.0000146   0.0003249
    2  -0.0000767   0.0000799  -0.0000178  -0.0000396   0.0000594   0.0000145
    3  -0.0001212   0.0002616   0.0000916   0.0000323   0.0000011  -0.0003988
           13          14          15          16          17          18
    1  -0.0001491  -0.0000624  -0.0000478   0.0000278  -0.0001375   0.0000449
    2   0.0000454   0.0003320   0.0000411   0.0000026   0.0001366  -0.0000138
    3   0.0003045   0.0001775   0.0000630  -0.0000428   0.0000359  -0.0000357
           19          20          21          22
    1   0.0001302   0.0000055  -0.0001235  -0.0000528
    2  -0.0001627   0.0000016   0.0000642  -0.0001472
    3   0.0000046  -0.0000173   0.0000499   0.0000703
 Max gradient component =       4.757E-04
 RMS gradient           =       1.523E-04
 Gradient time:  CPU 300.02 s  wall 300.03 s
 Geometry Optimization Parameters
   NAtoms,    NIC,     NZ,  NCons,   NDum,   NFix, NCnnct, MaxDiis
       22     163      22       0       0       0       0       0

 Cartesian Hessian Update
 Hessian updated using BFGS update


** GEOMETRY OPTIMIZATION IN DELOCALIZED INTERNAL COORDINATES **
   Searching for a Minimum

   Optimization Cycle:  12

                       Coordinates (Angstroms)
     ATOM                X               Y               Z
      1  C         0.0029311665    0.0175533291    0.0355396900
      2  C        -0.0327766598    0.4190920500    1.3755256781
      3  Cl        1.4469408360    0.9065421651    2.1571436789
      4  C        -1.2412483013    0.4272849552    2.0840747880
      5  Cl       -1.2738495937    0.9259214567    3.7473427546
      6  C        -2.4289766344    0.0274750092    1.4486006437
      7  Cl       -3.9329296142    0.0278393063    2.3153896154
      8  C        -2.3843378729   -0.3724768165    0.1092846127
      9  Cl       -3.8259216971   -0.8819084493   -0.7304457360
     10  C        -1.1804774781   -0.3746986984   -0.5828702465
     11  H        -1.1660321256   -0.6886408691   -1.6181724997
     12  C         1.2778783012   -0.0147539050   -0.7378152318
     13  C         2.1201990889   -1.1350887735   -0.7140510137
     14  Cl        1.6885219603   -2.5225658828    0.2648364172
     15  C         3.3035584725   -1.1966691028   -1.4413231832
     16  H         3.9289790001   -2.0768924957   -1.3997940423
     17  C         3.6583677501   -0.1021094068   -2.2197944914
     18  Cl        5.1436406176   -0.1578015111   -3.1469340153
     19  C         2.8625798112    1.0345887328   -2.2805276819
     20  H         3.1472092329    1.8822041011   -2.8877423136
     21  C         1.6859769869    1.0601813168   -1.5387241960
     22  Cl        0.7005514721    2.5069783053   -1.6186297450
   Point Group: c1    Number of degrees of freedom:    60


   Energy is  -3680.749329875

 Hessian updated using BFGS update

 60 Hessian modes will be used to form the next step
  Hessian Eigenvalues:
     0.001776    0.017746    0.018548    0.020884    0.020948    0.021732
     0.023086    0.023625    0.023847    0.023886    0.024094    0.024105
     0.024114    0.024115    0.024136    0.024149    0.024246    0.024273
     0.028214    0.072914    0.159990    0.160017    0.160290    0.215397
     0.230752    0.235445    0.236915    0.237430    0.249978    0.249998
     0.250009    0.250022    0.250062    0.250414    0.251041    0.272586
     0.288664    0.290092    0.300864    0.301012    0.301106    0.301679
     0.301941    0.310694    0.353150    0.356666    0.356720    0.364950
     0.413616    0.424276    0.433502    0.455532    0.462314    0.468077
     0.473438    0.477977    0.479107    0.479340    0.484252    0.537088

 Minimum search - taking simple RFO step
 Searching for Lamda that Minimizes Along All modes
 Value Taken    Lamda =  -0.00009402
 Step Taken.  Stepsize is  0.214973

                             Maximum     Tolerance    Cnvgd?
         Gradient           0.000777      0.000300      NO
         Displacement       0.152519      0.001200      NO
         Energy change     -0.000202      0.000001      NO


 New Cartesian Coordinates Obtained by Inverse Iteration

 Displacement from previous Coordinates is:  0.363512
 ----------------------------------------------------------------
             Standard Nuclear Orientation (Angstroms)
    I     Atom           X                Y                Z
 ----------------------------------------------------------------
    1      C       0.0054969349     0.0145003241     0.0402071408
    2      C      -0.0373196940     0.4442718882     1.3709424812
    3      Cl      1.4360421818     0.9657195168     2.1426868493
    4      C      -1.2478173759     0.4537891195     2.0769487889
    5      Cl     -1.2931612885     0.9856974884     3.7296347959
    6      C      -2.4296890475     0.0288802355     1.4478318006
    7      Cl     -3.9341467561     0.0338069628     2.3134042825
    8      C      -2.3781050486    -0.3984539023     0.1168882896
    9      Cl     -3.8125890089    -0.9366672067    -0.7170923851
   10      C      -1.1725887540    -0.4031183027    -0.5721623245
   11      H      -1.1523818875    -0.7391828630    -1.6004491791
   12      C       1.2804995617    -0.0167914776    -0.7329080871
   13      C       2.1078719486    -1.1487528580    -0.7373985311
   14      Cl      1.6610735867    -2.5545075633     0.2097359892
   15      C       3.2896264642    -1.2089077412    -1.4678625690
   16      H       3.9039542991    -2.0975667320    -1.4459728462
   17      C       3.6570604418    -0.1021453300    -2.2225890346
   18      Cl      5.1399688788    -0.1556606098    -3.1534445783
   19      C       2.8751551290     1.0455544611    -2.2568865532
   20      H       3.1684424864     1.9020811215    -2.8472217642
   21      C       1.7008105950     1.0699065461    -1.5118690130
   22      Cl      0.7325810724     2.5296017394    -1.5615100706
 ----------------------------------------------------------------
 Nuclear Repulsion Energy =        2353.10252540 hartrees
 There are       97 alpha and       97 beta electrons
 Applying Cartesian multipole field
    Component          Value
    ---------          -----
     (2,0,0)        1.00000E-12
     (0,2,0)        2.00000E-11
     (0,0,2)       -3.00000E-11
 Nucleus-field energy     =    -0.0000000566 hartrees
 Requested basis set is 6-311++G(d,p)
 There are 178 shells and 495 basis functions
 A cutoff of  1.0D-15 yielded  11610 shell pairs
 There are     99618 function pairs (    107097 Cartesian)
 Smallest overlap matrix eigenvalue = 1.25E-07
 Linear dependence detected in AO basis
 Number of orthogonalized atomic orbitals = 489
 Maximum deviation from orthogonality = 4.991E-10
 Guess from superposition of atomic densities
 Warning:  Energy on first SCF cycle will be non-variational
 SAD guess density has 194.000000 electrons

 -----------------------------------------------------------------------
  General SCF calculation program by
  Eric Jon Sundstrom, Paul Horn, Yuezhi Mao, Dmitri Zuev, Alec White,
  David Stuck, Shaama M.S., Shane Yost, Joonho Lee, David Small,
  Daniel Levine, Susi Lehtola, Hugh Burton, Evgeny Epifanovsky,
  Bang C. Huynh
 -----------------------------------------------------------------------
 Exchange:     0.2000 Hartree-Fock + 0.0800 Slater + 0.7200 B88
 Correlation:  0.1900 VWN1RPA + 0.8100 LYP
 Using SG-1 standard quadrature grid
 A restricted SCF calculation will be
 performed using DIIS
 SCF converges when DIIS error is below 1.0e-08
 ---------------------------------------
  Cycle       Energy         DIIS error
 ---------------------------------------
    1   -3685.2004274499      2.74e-02  
    2   -3680.6283772251      2.00e-03  
    3   -3680.5352812713      2.55e-03  
    4   -3680.7359109493      6.33e-04  
    5   -3680.7466695909      2.94e-04  
    6   -3680.7490810273      9.94e-05  
    7   -3680.7493427027      3.60e-05  
    8   -3680.7493791954      9.49e-06  
    9   -3680.7493813955      4.21e-06  
   10   -3680.7493819462      7.85e-07  
   11   -3680.7493819630      2.78e-07  
   12   -3680.7493819649      1.00e-07  
   13   -3680.7493819653      3.99e-08  
   14   -3680.7493819655      1.39e-08  
   15   -3680.7493819652      3.67e-09  Convergence criterion met
 ---------------------------------------
 SCF time:   CPU 877.76s  wall 877.00s 
 SCF   energy in the final basis set =    -3680.7493819652
 Total energy in the final basis set =    -3680.7493819652

 --------------------------------------------------------------

                    Orbital Energies (a.u.)
 --------------------------------------------------------------

 Alpha MOs
 -- Occupied --
********-101.5799-101.5797-101.5796-101.5795-101.5788-101.5787 -10.2826
-10.2820 -10.2788 -10.2787 -10.2780 -10.2759 -10.2758 -10.2404 -10.2390
-10.2231 -10.2227 -10.2226  -9.4951  -9.4946  -9.4944  -9.4942  -9.4941
 -9.4935  -9.4932  -7.2601  -7.2596  -7.2591  -7.2590  -7.2589  -7.2584
 -7.2582  -7.2500  -7.2494  -7.2492  -7.2490  -7.2490  -7.2489  -7.2486
 -7.2486  -7.2486  -7.2485  -7.2484  -7.2481  -7.2476  -7.2473  -0.9649
 -0.9486  -0.9172  -0.9059  -0.9029  -0.8940  -0.8689  -0.8528  -0.8388
 -0.7984  -0.7714  -0.7577  -0.7433  -0.6617  -0.6430  -0.6405  -0.6193
 -0.5597  -0.5492  -0.5400  -0.5279  -0.4983  -0.4885  -0.4724  -0.4710
 -0.4707  -0.4622  -0.4512  -0.4418  -0.4245  -0.4196  -0.4141  -0.4039
 -0.3899  -0.3885  -0.3807  -0.3575  -0.3554  -0.3523  -0.3478  -0.3467
 -0.3395  -0.3365  -0.3320  -0.3311  -0.3186  -0.2806  -0.2798  -0.2778
 -0.2688
 -- Virtual --
 -0.0650  -0.0613  -0.0602  -0.0545  -0.0505  -0.0350  -0.0127  -0.0031
  0.0036   0.0086   0.0090   0.0108   0.0163   0.0210   0.0246   0.0349
  0.0408   0.0442   0.0484   0.0545   0.0571   0.0616   0.0645   0.0745
  0.0775   0.0810   0.0821   0.0832   0.0849   0.0909   0.0940   0.0953
  0.0957   0.1013   0.1077   0.1090   0.1108   0.1119   0.1151   0.1174
  0.1194   0.1236   0.1246   0.1258   0.1314   0.1331   0.1379   0.1435
  0.1453   0.1512   0.1535   0.1585   0.1627   0.1631   0.1676   0.1746
  0.1752   0.1816   0.1821   0.1866   0.1924   0.1954   0.1985   0.2022
  0.2131   0.2156   0.2172   0.2205   0.2255   0.2293   0.2315   0.2383
  0.2416   0.2454   0.2466   0.2514   0.2600   0.2604   0.2630   0.2640
  0.2647   0.2703   0.2724   0.2784   0.2797   0.2833   0.2870   0.2908
  0.2966   0.2978   0.3044   0.3098   0.3112   0.3232   0.3350   0.3396
  0.3443   0.3702   0.3873   0.4012   0.4063   0.4287   0.4289   0.4390
  0.4469   0.4477   0.4511   0.4529   0.4541   0.4581   0.4638   0.4725
  0.4772   0.4812   0.4815   0.4890   0.4954   0.5002   0.5048   0.5114
  0.5132   0.5321   0.5374   0.5400   0.5571   0.5685   0.5699   0.5735
  0.5783   0.5909   0.5937   0.5967   0.6048   0.6105   0.6155   0.6248
  0.6265   0.6351   0.6381   0.6431   0.6447   0.6549   0.6670   0.6706
  0.6746   0.6826   0.6933   0.6983   0.6986   0.7179   0.7588   0.7763
  0.7914   0.8047   0.8060   0.8232   0.8271   0.8292   0.8317   0.8363
  0.8374   0.8375   0.8431   0.8440   0.8452   0.8489   0.8509   0.8548
  0.8567   0.8597   0.8601   0.8678   0.8687   0.8903   0.8935   0.8951
  0.8971   0.9031   0.9121   0.9134   0.9183   0.9303   0.9347   0.9407
  0.9446   0.9484   0.9490   0.9509   0.9576   0.9584   0.9633   0.9671
  0.9771   0.9985   1.0003   1.0124   1.0217   1.0311   1.0495   1.0591
  1.0606   1.0679   1.0986   1.1221   1.1612   1.1817   1.1875   1.1894
  1.2051   1.2071   1.2328   1.2348   1.2372   1.2402   1.2707   1.2709
  1.2794   1.2865   1.2876   1.2997   1.3091   1.3207   1.3252   1.3463
  1.3704   1.3885   1.4208   1.4392   1.4724   1.4778   1.4845   1.5438
  1.5439   1.5558   1.5760   1.5849   1.5938   1.6151   1.6369   1.6540
  1.6819   1.7136   1.7241   1.7398   1.7873   1.7969   1.8043   1.8108
  1.8248   1.8349   1.8393   1.8554   1.8734   1.9131   1.9243   1.9271
  1.9405   1.9429   1.9531   2.0174   2.0438   2.0571   2.0664   2.0751
  2.0859   2.1177   2.1502   2.2056   2.2240   2.2279   2.2384   2.2420
  2.2577   2.2603   2.2627   2.2825   2.2897   2.3026   2.3196   2.3204
  2.3402   2.3505   2.3876   2.4010   2.4167   2.4222   2.4239   2.4427
  2.4717   2.4751   2.4881   2.5167   2.5259   2.5416   2.5472   2.5485
  2.5766   2.6094   2.6253   2.6318   2.6709   2.6732   2.6953   2.6980
  2.7107   2.7151   2.7288   2.7471   2.7631   2.7635   2.8142   2.8179
  2.8249   2.8543   2.8863   2.9554   2.9681   3.0574   3.0783   3.0881
  3.1079   3.1081   3.1240   3.1453   3.1672   3.2082   3.2111   3.2409
  3.2807   3.3222   3.3718   3.4566   3.5146   3.6138   3.6672   3.6971
  3.7193   3.7876   3.9004   3.9781   4.0358   4.0791   4.3192   4.7968
  4.8056   9.7463   9.7654   9.7884   9.7957   9.8082   9.8361   9.8545
 23.3246  23.4891  23.7972  23.8404  23.8500  23.8575  23.9246  23.9466
 24.0208  24.0318  24.0905  24.1266  25.7659  25.7939  25.8105  25.8307
 25.8887  25.9262  25.9779  26.0877  26.1025  26.1146  26.1789  26.2280
 26.3451  26.3554  26.4910  26.5898  26.6023  26.6405  26.7212  26.8591
 27.0329 215.7366 215.7580 215.7840 215.7932 215.8070 215.8447 215.8640
 --------------------------------------------------------------

          Ground-State Mulliken Net Atomic Charges

     Atom                 Charge (a.u.)
  ----------------------------------------
      1 C                    -0.518830
      2 C                    -1.022306
      3 Cl                    0.554458
      4 C                     0.266108
      5 Cl                    0.636771
      6 C                    -0.371097
      7 Cl                    0.618870
      8 C                    -0.553714
      9 Cl                    0.616166
     10 C                    -0.815018
     11 H                     0.222019
     12 C                    -0.577883
     13 C                    -0.385576
     14 Cl                    0.398058
     15 C                    -0.177463
     16 H                     0.234953
     17 C                     0.322439
     18 Cl                    0.501015
     19 C                    -0.206402
     20 H                     0.235617
     21 C                    -0.379882
     22 Cl                    0.401698
  ----------------------------------------
  Sum of atomic charges =     0.000000

 -----------------------------------------------------------------
                    Cartesian Multipole Moments
 -----------------------------------------------------------------
    Charge (ESU x 10^10)
                 0.0000
    Dipole Moment (Debye)
         X       1.0349      Y      -0.2968      Z      -1.4524
       Tot       1.8079
    Quadrupole Moments (Debye-Ang)
        XX    -158.0332     XY      -0.5401     YY    -156.4746
        XZ      -0.5282     YZ      -0.3895     ZZ    -156.9855
    Octopole Moments (Debye-Ang^2)
       XXX    -128.6721    XXY     -12.0831    XYY     -36.4767
       YYY     -27.4353    XXZ      -9.8701    XYZ      -3.3589
       YYZ     -13.6650    XZZ     -47.0556    YZZ      -4.5616
       ZZZ     -24.1669
    Hexadecapole Moments (Debye-Ang^3)
      XXXX   -6911.0708   XXXY      -7.4974   XXYY   -1386.7945
      XYYY      -5.4669   YYYY   -1568.3468   XXXZ    1470.4687
      XXYZ     -29.6105   XYYZ     476.3996   YYYZ    -120.5813
      XXZZ   -1768.4587   XYZZ      26.4956   YYZZ    -883.9219
      XZZZ    1477.1391   YZZZ     -98.9549   ZZZZ   -3777.7943
 -----------------------------------------------------------------
 Calculating analytic gradient of the SCF energy
 Gradient of SCF Energy
            1           2           3           4           5           6
    1  -0.0002026   0.0001943   0.0001475  -0.0001039  -0.0002449   0.0000645
    2  -0.0000273  -0.0001083  -0.0000059  -0.0000080  -0.0000471  -0.0000159
    3  -0.0000524  -0.0001883  -0.0001315   0.0000151   0.0000174  -0.0000055
            7           8           9          10          11          12
    1   0.0000977  -0.0000846   0.0000403   0.0001317   0.0000293   0.0001396
    2   0.0000821  -0.0000108  -0.0000138   0.0000234  -0.0000243   0.0002598
    3   0.0001731   0.0000804  -0.0000482  -0.0000105   0.0000022  -0.0000560
           13          14          15          16          17          18
    1  -0.0001171  -0.0000365   0.0000532   0.0000152  -0.0000606   0.0000272
    2  -0.0000663  -0.0000965   0.0000384   0.0000117   0.0000080   0.0000010
    3   0.0000766   0.0001398  -0.0000099   0.0000052   0.0000316  -0.0000262
           19          20          21          22
    1   0.0000101  -0.0000176  -0.0000688  -0.0000138
    2  -0.0000158  -0.0000047   0.0000390  -0.0000186
    3  -0.0000185  -0.0000238   0.0000040   0.0000254
 Max gradient component =       2.598E-04
 RMS gradient           =       8.655E-05
 Gradient time:  CPU 310.65 s  wall 310.66 s
 Geometry Optimization Parameters
   NAtoms,    NIC,     NZ,  NCons,   NDum,   NFix, NCnnct, MaxDiis
       22     163      22       0       0       0       0       0

 Cartesian Hessian Update
 Hessian updated using BFGS update


** GEOMETRY OPTIMIZATION IN DELOCALIZED INTERNAL COORDINATES **
   Searching for a Minimum

   Optimization Cycle:  13

                       Coordinates (Angstroms)
     ATOM                X               Y               Z
      1  C         0.0054969349    0.0145003241    0.0402071408
      2  C        -0.0373196940    0.4442718882    1.3709424812
      3  Cl        1.4360421818    0.9657195168    2.1426868493
      4  C        -1.2478173759    0.4537891195    2.0769487889
      5  Cl       -1.2931612885    0.9856974884    3.7296347959
      6  C        -2.4296890475    0.0288802355    1.4478318006
      7  Cl       -3.9341467561    0.0338069628    2.3134042825
      8  C        -2.3781050486   -0.3984539023    0.1168882896
      9  Cl       -3.8125890089   -0.9366672067   -0.7170923851
     10  C        -1.1725887540   -0.4031183027   -0.5721623245
     11  H        -1.1523818875   -0.7391828630   -1.6004491791
     12  C         1.2804995617   -0.0167914776   -0.7329080871
     13  C         2.1078719486   -1.1487528580   -0.7373985311
     14  Cl        1.6610735867   -2.5545075633    0.2097359892
     15  C         3.2896264642   -1.2089077412   -1.4678625690
     16  H         3.9039542991   -2.0975667320   -1.4459728462
     17  C         3.6570604418   -0.1021453300   -2.2225890346
     18  Cl        5.1399688788   -0.1556606098   -3.1534445783
     19  C         2.8751551290    1.0455544611   -2.2568865532
     20  H         3.1684424864    1.9020811215   -2.8472217642
     21  C         1.7008105950    1.0699065461   -1.5118690130
     22  Cl        0.7325810724    2.5296017394   -1.5615100706
   Point Group: c1    Number of degrees of freedom:    60


   Energy is  -3680.749381965

 Hessian updated using BFGS update

 60 Hessian modes will be used to form the next step
  Hessian Eigenvalues:
     0.001502    0.017757    0.018422    0.020896    0.020987    0.021749
     0.023221    0.023634    0.023864    0.023889    0.024097    0.024109
     0.024114    0.024116    0.024138    0.024149    0.024249    0.024313
     0.028211    0.072390    0.159977    0.160012    0.160284    0.213355
     0.231371    0.235435    0.236848    0.237505    0.249943    0.249983
     0.250001    0.250013    0.250049    0.250645    0.250951    0.287541
     0.290077    0.296478    0.300925    0.301026    0.301183    0.301792
     0.302603    0.311040    0.353245    0.356666    0.356719    0.365345
     0.413744    0.424423    0.433482    0.455529    0.462541    0.468146
     0.473278    0.477945    0.479057    0.479326    0.492091    0.536437

 Minimum search - taking simple RFO step
 Searching for Lamda that Minimizes Along All modes
 Value Taken    Lamda =  -0.00000885
 Step Taken.  Stepsize is  0.051377

                             Maximum     Tolerance    Cnvgd?
         Gradient           0.000754      0.000300      NO
         Displacement       0.036088      0.001200      NO
         Energy change     -0.000052      0.000001      NO


 New Cartesian Coordinates Obtained by Inverse Iteration

 Displacement from previous Coordinates is:  0.083991
 ----------------------------------------------------------------
             Standard Nuclear Orientation (Angstroms)
    I     Atom           X                Y                Z
 ----------------------------------------------------------------
    1      C       0.0067752893     0.0132161073     0.0426985459
    2      C      -0.0389637141     0.4496421091     1.3714528886
    3      Cl      1.4313373036     0.9767103305     2.1448622844
    4      C      -1.2502619410     0.4607378709     2.0756813254
    5      Cl     -1.2962320300     1.0016507168     3.7254251575
    6      C      -2.4307464432     0.0305465967     1.4472847155
    7      Cl     -3.9371978010     0.0361724699     2.3093364091
    8      C      -2.3764350346    -0.4035885622     0.1187327963
    9      Cl     -3.8092517482    -0.9483530739    -0.7138898937
   10      C      -1.1701670549    -0.4096176139    -0.5687247519
   11      H      -1.1484841002    -0.7505742263    -1.5953556685
   12      C       1.2815381629    -0.0186022817    -0.7313199361
   13      C       2.1066953826    -1.1519278235    -0.7426867321
   14      Cl      1.6575628330    -2.5619803776     0.1961840069
   15      C       3.2873416240    -1.2115175335    -1.4749710325
   16      H       3.8992139142    -2.1019723158    -1.4582633691
   17      C       3.6569022381    -0.1019572757    -2.2243327939
   18      Cl      5.1385343430    -0.1543020889    -3.1571425115
   19      C       2.8776276203     1.0476850321    -2.2517171197
   20      H       3.1721517739     1.9064825400    -2.8381164688
   21      C       1.7040500595     1.0708668426    -1.5055295857
   22      Cl      0.7387940423     2.5327373737    -1.5486947840
 ----------------------------------------------------------------
 Nuclear Repulsion Energy =        2352.81548912 hartrees
 There are       97 alpha and       97 beta electrons
 Applying Cartesian multipole field
    Component          Value
    ---------          -----
     (2,0,0)        1.00000E-12
     (0,2,0)        2.00000E-11
     (0,0,2)       -3.00000E-11
 Nucleus-field energy     =    -0.0000000563 hartrees
 Requested basis set is 6-311++G(d,p)
 There are 178 shells and 495 basis functions
 A cutoff of  1.0D-15 yielded  11610 shell pairs
 There are     99609 function pairs (    107085 Cartesian)
 Smallest overlap matrix eigenvalue = 1.25E-07
 Linear dependence detected in AO basis
 Number of orthogonalized atomic orbitals = 489
 Maximum deviation from orthogonality = 2.937E-10
 Guess from superposition of atomic densities
 Warning:  Energy on first SCF cycle will be non-variational
 SAD guess density has 194.000000 electrons

 -----------------------------------------------------------------------
  General SCF calculation program by
  Eric Jon Sundstrom, Paul Horn, Yuezhi Mao, Dmitri Zuev, Alec White,
  David Stuck, Shaama M.S., Shane Yost, Joonho Lee, David Small,
  Daniel Levine, Susi Lehtola, Hugh Burton, Evgeny Epifanovsky,
  Bang C. Huynh
 -----------------------------------------------------------------------
 Exchange:     0.2000 Hartree-Fock + 0.0800 Slater + 0.7200 B88
 Correlation:  0.1900 VWN1RPA + 0.8100 LYP
 Using SG-1 standard quadrature grid
 A restricted SCF calculation will be
 performed using DIIS
 SCF converges when DIIS error is below 1.0e-08
 ---------------------------------------
  Cycle       Energy         DIIS error
 ---------------------------------------
    1   -3685.2006926523      2.74e-02  
    2   -3680.6284209681      2.00e-03  
    3   -3680.5354860771      2.55e-03  
    4   -3680.7359369220      6.33e-04  
    5   -3680.7466768517      2.94e-04  
    6   -3680.7490843404      9.94e-05  
    7   -3680.7493461098      3.60e-05  
    8   -3680.7493825872      9.49e-06  
    9   -3680.7493847864      4.20e-06  
   10   -3680.7493853372      7.85e-07  
   11   -3680.7493853539      2.78e-07  
   12   -3680.7493853559      1.00e-07  
   13   -3680.7493853563      3.99e-08  
   14   -3680.7493853562      1.39e-08  
   15   -3680.7493853565      3.67e-09  Convergence criterion met
 ---------------------------------------
 SCF time:   CPU 884.63s  wall 885.00s 
 SCF   energy in the final basis set =    -3680.7493853565
 Total energy in the final basis set =    -3680.7493853565

 --------------------------------------------------------------

                    Orbital Energies (a.u.)
 --------------------------------------------------------------

 Alpha MOs
 -- Occupied --
********-101.5799-101.5796-101.5796-101.5795-101.5788-101.5787 -10.2826
-10.2821 -10.2788 -10.2787 -10.2780 -10.2759 -10.2757 -10.2405 -10.2391
-10.2231 -10.2227 -10.2226  -9.4951  -9.4946  -9.4943  -9.4942  -9.4941
 -9.4935  -9.4932  -7.2601  -7.2596  -7.2591  -7.2590  -7.2589  -7.2584
 -7.2582  -7.2500  -7.2494  -7.2492  -7.2490  -7.2490  -7.2489  -7.2486
 -7.2486  -7.2486  -7.2485  -7.2483  -7.2480  -7.2476  -7.2473  -0.9649
 -0.9486  -0.9173  -0.9059  -0.9029  -0.8940  -0.8689  -0.8528  -0.8388
 -0.7984  -0.7714  -0.7577  -0.7433  -0.6617  -0.6429  -0.6404  -0.6194
 -0.5598  -0.5491  -0.5400  -0.5279  -0.4983  -0.4885  -0.4724  -0.4710
 -0.4707  -0.4622  -0.4512  -0.4418  -0.4245  -0.4196  -0.4141  -0.4040
 -0.3899  -0.3885  -0.3806  -0.3575  -0.3554  -0.3525  -0.3478  -0.3467
 -0.3395  -0.3363  -0.3320  -0.3311  -0.3186  -0.2806  -0.2798  -0.2778
 -0.2688
 -- Virtual --
 -0.0649  -0.0611  -0.0605  -0.0545  -0.0505  -0.0349  -0.0127  -0.0031
  0.0036   0.0087   0.0090   0.0108   0.0163   0.0210   0.0246   0.0349
  0.0408   0.0441   0.0484   0.0545   0.0571   0.0616   0.0645   0.0745
  0.0775   0.0810   0.0821   0.0832   0.0848   0.0909   0.0939   0.0953
  0.0957   0.1013   0.1077   0.1090   0.1108   0.1119   0.1151   0.1174
  0.1194   0.1236   0.1246   0.1258   0.1314   0.1331   0.1379   0.1436
  0.1453   0.1512   0.1535   0.1585   0.1626   0.1631   0.1676   0.1745
  0.1752   0.1816   0.1820   0.1866   0.1924   0.1953   0.1985   0.2021
  0.2131   0.2156   0.2172   0.2203   0.2255   0.2293   0.2316   0.2383
  0.2416   0.2454   0.2465   0.2514   0.2600   0.2604   0.2631   0.2640
  0.2646   0.2703   0.2724   0.2783   0.2797   0.2833   0.2870   0.2906
  0.2966   0.2979   0.3044   0.3097   0.3112   0.3232   0.3351   0.3396
  0.3444   0.3701   0.3873   0.4013   0.4064   0.4287   0.4288   0.4390
  0.4469   0.4477   0.4511   0.4530   0.4539   0.4581   0.4637   0.4724
  0.4772   0.4811   0.4815   0.4892   0.4953   0.5003   0.5046   0.5114
  0.5132   0.5323   0.5374   0.5399   0.5571   0.5686   0.5697   0.5734
  0.5782   0.5907   0.5936   0.5965   0.6048   0.6105   0.6154   0.6250
  0.6263   0.6350   0.6382   0.6431   0.6446   0.6550   0.6670   0.6707
  0.6747   0.6826   0.6932   0.6984   0.6987   0.7178   0.7588   0.7764
  0.7915   0.8049   0.8060   0.8231   0.8272   0.8292   0.8319   0.8363
  0.8373   0.8375   0.8431   0.8440   0.8453   0.8489   0.8510   0.8549
  0.8566   0.8596   0.8602   0.8678   0.8686   0.8904   0.8931   0.8953
  0.8974   0.9035   0.9120   0.9133   0.9183   0.9303   0.9348   0.9407
  0.9446   0.9481   0.9490   0.9508   0.9576   0.9581   0.9633   0.9670
  0.9771   0.9982   1.0003   1.0124   1.0217   1.0313   1.0495   1.0593
  1.0602   1.0678   1.0986   1.1221   1.1611   1.1819   1.1873   1.1895
  1.2050   1.2073   1.2327   1.2348   1.2372   1.2402   1.2708   1.2710
  1.2795   1.2866   1.2876   1.2999   1.3090   1.3205   1.3252   1.3463
  1.3702   1.3883   1.4209   1.4394   1.4723   1.4778   1.4845   1.5438
  1.5439   1.5556   1.5759   1.5848   1.5939   1.6151   1.6369   1.6540
  1.6818   1.7134   1.7241   1.7398   1.7870   1.7969   1.8044   1.8109
  1.8248   1.8349   1.8393   1.8551   1.8737   1.9129   1.9244   1.9269
  1.9405   1.9429   1.9530   2.0176   2.0438   2.0572   2.0663   2.0750
  2.0861   2.1178   2.1501   2.2056   2.2241   2.2279   2.2384   2.2419
  2.2577   2.2601   2.2627   2.2827   2.2897   2.3027   2.3195   2.3206
  2.3402   2.3504   2.3876   2.4009   2.4167   2.4222   2.4237   2.4426
  2.4719   2.4745   2.4880   2.5167   2.5259   2.5416   2.5473   2.5486
  2.5765   2.6094   2.6249   2.6317   2.6709   2.6732   2.6953   2.6980
  2.7109   2.7151   2.7289   2.7470   2.7631   2.7634   2.8142   2.8180
  2.8248   2.8542   2.8862   2.9552   2.9677   3.0574   3.0784   3.0881
  3.1077   3.1079   3.1239   3.1453   3.1671   3.2082   3.2111   3.2409
  3.2807   3.3222   3.3716   3.4567   3.5145   3.6139   3.6672   3.6970
  3.7191   3.7878   3.9002   3.9780   4.0358   4.0790   4.3195   4.7968
  4.8055   9.7464   9.7654   9.7883   9.7958   9.8080   9.8362   9.8545
 23.3247  23.4889  23.7969  23.8404  23.8501  23.8576  23.9244  23.9466
 24.0208  24.0319  24.0905  24.1262  25.7658  25.7937  25.8105  25.8305
 25.8887  25.9262  25.9774  26.0870  26.1031  26.1146  26.1790  26.2281
 26.3474  26.3517  26.4909  26.5899  26.6026  26.6406  26.7208  26.8588
 27.0326 215.7367 215.7580 215.7840 215.7932 215.8069 215.8447 215.8642
 --------------------------------------------------------------

          Ground-State Mulliken Net Atomic Charges

     Atom                 Charge (a.u.)
  ----------------------------------------
      1 C                    -0.518236
      2 C                    -1.019970
      3 Cl                    0.554201
      4 C                     0.262981
      5 Cl                    0.636941
      6 C                    -0.370392
      7 Cl                    0.618717
      8 C                    -0.553228
      9 Cl                    0.616288
     10 C                    -0.816568
     11 H                     0.221892
     12 C                    -0.575643
     13 C                    -0.387290
     14 Cl                    0.400556
     15 C                    -0.183472
     16 H                     0.235280
     17 C                     0.322206
     18 Cl                    0.500940
     19 C                    -0.199736
     20 H                     0.235384
     21 C                    -0.381135
     22 Cl                    0.400284
  ----------------------------------------
  Sum of atomic charges =     0.000000

 -----------------------------------------------------------------
                    Cartesian Multipole Moments
 -----------------------------------------------------------------
    Charge (ESU x 10^10)
                 0.0000
    Dipole Moment (Debye)
         X       1.0368      Y      -0.2998      Z      -1.4513
       Tot       1.8086
    Quadrupole Moments (Debye-Ang)
        XX    -158.0288     XY      -0.5313     YY    -156.4600
        XZ      -0.5339     YZ      -0.3697     ZZ    -157.0015
    Octopole Moments (Debye-Ang^2)
       XXX    -128.5839    XXY     -12.2032    XYY     -36.3782
       YYY     -27.9160    XXZ      -9.8795    XYZ      -3.3025
       YYZ     -13.6360    XZZ     -46.9069    YZZ      -4.7497
       ZZZ     -23.9489
    Hexadecapole Moments (Debye-Ang^3)
      XXXX   -6909.0583   XXXY      -8.7278   XXYY   -1388.1205
      XYYY      -7.0410   YYYY   -1579.2534   XXXZ    1472.7614
      XXYZ     -31.6039   XYYZ     477.1484   YYYZ    -126.9426
      XXZZ   -1767.3299   XYZZ      25.7588   YYZZ    -884.5937
      XZZZ    1480.4026   YZZZ    -104.9604   ZZZZ   -3772.9021
 -----------------------------------------------------------------
 Calculating analytic gradient of the SCF energy
 Gradient of SCF Energy
            1           2           3           4           5           6
    1  -0.0000835  -0.0000066  -0.0000853   0.0000698   0.0001063   0.0000091
    2   0.0000544   0.0000333   0.0000322   0.0000181   0.0000153  -0.0000221
    3  -0.0000128   0.0000781   0.0000945  -0.0000026   0.0000055  -0.0000680
            7           8           9          10          11          12
    1  -0.0000409  -0.0000240   0.0000058   0.0000029   0.0000032   0.0000328
    2  -0.0000251  -0.0000103   0.0000049  -0.0000107  -0.0000244  -0.0001112
    3  -0.0000388   0.0000581   0.0000376   0.0000003   0.0000155  -0.0001481
           13          14          15          16          17          18
    1  -0.0000029   0.0000386  -0.0000079   0.0000153  -0.0000582   0.0000174
    2   0.0000516   0.0000514   0.0000070   0.0000122   0.0000049   0.0000021
    3   0.0000722  -0.0000650  -0.0000040   0.0000006   0.0000165  -0.0000230
           19          20          21          22
    1   0.0000277  -0.0000097  -0.0000168   0.0000068
    2  -0.0000281  -0.0000113  -0.0000250  -0.0000194
    3   0.0000038  -0.0000231   0.0000011   0.0000016
 Max gradient component =       1.481E-04
 RMS gradient           =       4.390E-05
 Gradient time:  CPU 310.85 s  wall 310.86 s
 Geometry Optimization Parameters
   NAtoms,    NIC,     NZ,  NCons,   NDum,   NFix, NCnnct, MaxDiis
       22     163      22       0       0       0       0       0

 Cartesian Hessian Update
 Hessian updated using BFGS update


** GEOMETRY OPTIMIZATION IN DELOCALIZED INTERNAL COORDINATES **
   Searching for a Minimum

   Optimization Cycle:  14

                       Coordinates (Angstroms)
     ATOM                X               Y               Z
      1  C         0.0067752893    0.0132161073    0.0426985459
      2  C        -0.0389637141    0.4496421091    1.3714528886
      3  Cl        1.4313373036    0.9767103305    2.1448622844
      4  C        -1.2502619410    0.4607378709    2.0756813254
      5  Cl       -1.2962320300    1.0016507168    3.7254251575
      6  C        -2.4307464432    0.0305465967    1.4472847155
      7  Cl       -3.9371978010    0.0361724699    2.3093364091
      8  C        -2.3764350346   -0.4035885622    0.1187327963
      9  Cl       -3.8092517482   -0.9483530739   -0.7138898937
     10  C        -1.1701670549   -0.4096176139   -0.5687247519
     11  H        -1.1484841002   -0.7505742263   -1.5953556685
     12  C         1.2815381629   -0.0186022817   -0.7313199361
     13  C         2.1066953826   -1.1519278235   -0.7426867321
     14  Cl        1.6575628330   -2.5619803776    0.1961840069
     15  C         3.2873416240   -1.2115175335   -1.4749710325
     16  H         3.8992139142   -2.1019723158   -1.4582633691
     17  C         3.6569022381   -0.1019572757   -2.2243327939
     18  Cl        5.1385343430   -0.1543020889   -3.1571425115
     19  C         2.8776276203    1.0476850321   -2.2517171197
     20  H         3.1721517739    1.9064825400   -2.8381164688
     21  C         1.7040500595    1.0708668426   -1.5055295857
     22  Cl        0.7387940423    2.5327373737   -1.5486947840
   Point Group: c1    Number of degrees of freedom:    60


   Energy is  -3680.749385357

 Hessian updated using BFGS update

 60 Hessian modes will be used to form the next step
  Hessian Eigenvalues:
     0.001423    0.017770    0.018216    0.020834    0.021191    0.021693
     0.023621    0.023654    0.023835    0.023880    0.024040    0.024097
     0.024114    0.024121    0.024135    0.024151    0.024215    0.024293
     0.028147    0.079766    0.159920    0.160008    0.160256    0.210966
     0.232504    0.235423    0.236872    0.237644    0.249814    0.249990
     0.250005    0.250048    0.250075    0.250770    0.251151    0.287009
     0.290051    0.299959    0.300979    0.301056    0.301553    0.301855
     0.308977    0.332761    0.355435    0.356669    0.356720    0.372173
     0.415034    0.424301    0.433550    0.455605    0.463378    0.468585
     0.472825    0.477921    0.479033    0.479299    0.516616    0.536783

 Minimum search - taking simple RFO step
 Searching for Lamda that Minimizes Along All modes
 Value Taken    Lamda =   0.00000000
 Step Taken.  Stepsize is  0.003653

                             Maximum     Tolerance    Cnvgd?
         Gradient           0.000268      0.000300     YES
         Displacement       0.001618      0.001200      NO
         Energy change     -0.000003      0.000001      NO


 New Cartesian Coordinates Obtained by Inverse Iteration

 Displacement from previous Coordinates is:  0.006532
 ----------------------------------------------------------------
             Standard Nuclear Orientation (Angstroms)
    I     Atom           X                Y                Z
 ----------------------------------------------------------------
    1      C       0.0068247470     0.0129250833     0.0426603315
    2      C      -0.0388381543     0.4496392457     1.3711744616
    3      Cl      1.4320428351     0.9771628778     2.1433175084
    4      C      -1.2501580286     0.4608952971     2.0755007702
    5      Cl     -1.2967420011     1.0026981339     3.7249288931
    6      C      -2.4305758062     0.0303228188     1.4472760760
    7      Cl     -3.9368102424     0.0359547766     2.3096657291
    8      C      -2.3762976490    -0.4040062082     0.1187066464
    9      Cl     -3.8090055279    -0.9493753640    -0.7137645835
   10      C      -1.1700790868    -0.4098956528    -0.5688252448
   11      H      -1.1484344155    -0.7506937701    -1.5955119070
   12      C       1.2816643628    -0.0182868576    -0.7308885800
   13      C       2.1062972371    -1.1520774944    -0.7428514322
   14      Cl      1.6568655798    -2.5620780518     0.1963350440
   15      C       3.2868927113    -1.2117430659    -1.4752129967
   16      H       3.8984396336    -2.1024278144    -1.4588751630
   17      C       3.6567799782    -0.1019359680    -2.2241418445
   18      Cl      5.1383225663    -0.1543947252    -3.1570062838
   19      C       2.8777921569     1.0479803637    -2.2511691255
   20      H       3.1725282979     1.9069038412    -2.8372798319
   21      C       1.7042490637     1.0712806894    -1.5049442541
   22      Cl      0.7390264615     2.5332066617    -1.5481807313
 ----------------------------------------------------------------
 Nuclear Repulsion Energy =        2352.87273018 hartrees
 There are       97 alpha and       97 beta electrons
 Applying Cartesian multipole field
    Component          Value
    ---------          -----
     (2,0,0)        1.00000E-12
     (0,2,0)        2.00000E-11
     (0,0,2)       -3.00000E-11
 Nucleus-field energy     =    -0.0000000563 hartrees
 Requested basis set is 6-311++G(d,p)
 There are 178 shells and 495 basis functions
 A cutoff of  1.0D-15 yielded  11610 shell pairs
 There are     99609 function pairs (    107085 Cartesian)
 Smallest overlap matrix eigenvalue = 1.25E-07
 Linear dependence detected in AO basis
 Number of orthogonalized atomic orbitals = 489
 Maximum deviation from orthogonality = 4.161E-10
 Guess from superposition of atomic densities
 Warning:  Energy on first SCF cycle will be non-variational
 SAD guess density has 194.000000 electrons

 -----------------------------------------------------------------------
  General SCF calculation program by
  Eric Jon Sundstrom, Paul Horn, Yuezhi Mao, Dmitri Zuev, Alec White,
  David Stuck, Shaama M.S., Shane Yost, Joonho Lee, David Small,
  Daniel Levine, Susi Lehtola, Hugh Burton, Evgeny Epifanovsky,
  Bang C. Huynh
 -----------------------------------------------------------------------
 Exchange:     0.2000 Hartree-Fock + 0.0800 Slater + 0.7200 B88
 Correlation:  0.1900 VWN1RPA + 0.8100 LYP
 Using SG-1 standard quadrature grid
 A restricted SCF calculation will be
 performed using DIIS
 SCF converges when DIIS error is below 1.0e-08
 ---------------------------------------
  Cycle       Energy         DIIS error
 ---------------------------------------
    1   -3685.2004414644      2.74e-02  
    2   -3680.6284056225      2.00e-03  
    3   -3680.5353758485      2.55e-03  
    4   -3680.7359227878      6.33e-04  
    5   -3680.7466746724      2.94e-04  
    6   -3680.7490848102      9.94e-05  
    7   -3680.7493465388      3.60e-05  
    8   -3680.7493830458      9.49e-06  
    9   -3680.7493852454      4.21e-06  
   10   -3680.7493857958      7.85e-07  
   11   -3680.7493858128      2.78e-07  
   12   -3680.7493858146      1.00e-07  
   13   -3680.7493858150      3.99e-08  
   14   -3680.7493858148      1.39e-08  
   15   -3680.7493858150      3.67e-09  Convergence criterion met
 ---------------------------------------
 SCF time:   CPU 894.25s  wall 894.00s 
 SCF   energy in the final basis set =    -3680.7493858150
 Total energy in the final basis set =    -3680.7493858150

 --------------------------------------------------------------

                    Orbital Energies (a.u.)
 --------------------------------------------------------------

 Alpha MOs
 -- Occupied --
********-101.5800-101.5796-101.5796-101.5795-101.5788-101.5787 -10.2826
-10.2821 -10.2788 -10.2787 -10.2780 -10.2759 -10.2758 -10.2405 -10.2391
-10.2231 -10.2227 -10.2226  -9.4951  -9.4946  -9.4943  -9.4942  -9.4941
 -9.4935  -9.4932  -7.2601  -7.2596  -7.2591  -7.2590  -7.2589  -7.2584
 -7.2582  -7.2500  -7.2494  -7.2492  -7.2490  -7.2490  -7.2489  -7.2486
 -7.2486  -7.2486  -7.2485  -7.2484  -7.2480  -7.2476  -7.2473  -0.9649
 -0.9486  -0.9172  -0.9059  -0.9029  -0.8940  -0.8689  -0.8528  -0.8388
 -0.7984  -0.7714  -0.7577  -0.7433  -0.6617  -0.6429  -0.6405  -0.6193
 -0.5597  -0.5492  -0.5400  -0.5279  -0.4983  -0.4885  -0.4724  -0.4710
 -0.4707  -0.4622  -0.4512  -0.4418  -0.4245  -0.4196  -0.4141  -0.4040
 -0.3899  -0.3885  -0.3806  -0.3575  -0.3554  -0.3524  -0.3478  -0.3467
 -0.3395  -0.3364  -0.3320  -0.3311  -0.3186  -0.2806  -0.2798  -0.2778
 -0.2688
 -- Virtual --
 -0.0649  -0.0611  -0.0605  -0.0545  -0.0505  -0.0349  -0.0127  -0.0031
  0.0036   0.0086   0.0090   0.0108   0.0163   0.0210   0.0246   0.0349
  0.0408   0.0441   0.0484   0.0545   0.0571   0.0616   0.0645   0.0745
  0.0775   0.0810   0.0821   0.0832   0.0848   0.0909   0.0939   0.0953
  0.0957   0.1013   0.1077   0.1090   0.1108   0.1119   0.1151   0.1174
  0.1194   0.1236   0.1246   0.1258   0.1314   0.1331   0.1379   0.1436
  0.1453   0.1512   0.1535   0.1585   0.1626   0.1631   0.1676   0.1745
  0.1752   0.1816   0.1820   0.1866   0.1924   0.1954   0.1985   0.2021
  0.2131   0.2156   0.2172   0.2204   0.2255   0.2293   0.2315   0.2383
  0.2416   0.2454   0.2465   0.2514   0.2601   0.2604   0.2631   0.2640
  0.2646   0.2703   0.2724   0.2783   0.2797   0.2833   0.2870   0.2907
  0.2966   0.2979   0.3044   0.3098   0.3112   0.3232   0.3351   0.3396
  0.3444   0.3701   0.3873   0.4013   0.4063   0.4287   0.4288   0.4390
  0.4469   0.4477   0.4511   0.4530   0.4539   0.4581   0.4637   0.4724
  0.4772   0.4811   0.4815   0.4891   0.4953   0.5003   0.5046   0.5114
  0.5132   0.5323   0.5374   0.5399   0.5571   0.5686   0.5697   0.5734
  0.5782   0.5907   0.5936   0.5966   0.6048   0.6104   0.6154   0.6250
  0.6263   0.6350   0.6382   0.6431   0.6446   0.6550   0.6670   0.6707
  0.6747   0.6826   0.6932   0.6984   0.6986   0.7179   0.7588   0.7764
  0.7914   0.8048   0.8060   0.8231   0.8272   0.8292   0.8319   0.8363
  0.8373   0.8375   0.8431   0.8440   0.8453   0.8489   0.8510   0.8548
  0.8566   0.8596   0.8602   0.8678   0.8687   0.8904   0.8932   0.8952
  0.8973   0.9034   0.9120   0.9133   0.9183   0.9303   0.9348   0.9406
  0.9446   0.9481   0.9491   0.9509   0.9575   0.9582   0.9633   0.9670
  0.9771   0.9983   1.0003   1.0124   1.0217   1.0312   1.0495   1.0593
  1.0602   1.0678   1.0986   1.1221   1.1611   1.1819   1.1873   1.1895
  1.2050   1.2072   1.2328   1.2348   1.2373   1.2402   1.2708   1.2709
  1.2795   1.2865   1.2876   1.2998   1.3090   1.3206   1.3252   1.3464
  1.3703   1.3884   1.4208   1.4393   1.4723   1.4778   1.4846   1.5438
  1.5439   1.5557   1.5759   1.5849   1.5938   1.6151   1.6369   1.6540
  1.6819   1.7135   1.7241   1.7398   1.7871   1.7969   1.8043   1.8109
  1.8248   1.8350   1.8393   1.8551   1.8736   1.9130   1.9243   1.9269
  1.9405   1.9429   1.9531   2.0176   2.0438   2.0572   2.0663   2.0750
  2.0860   2.1178   2.1501   2.2056   2.2240   2.2279   2.2384   2.2419
  2.2577   2.2602   2.2627   2.2827   2.2897   2.3027   2.3195   2.3206
  2.3402   2.3504   2.3877   2.4009   2.4167   2.4222   2.4238   2.4426
  2.4720   2.4746   2.4880   2.5167   2.5259   2.5416   2.5473   2.5485
  2.5765   2.6094   2.6251   2.6317   2.6710   2.6732   2.6953   2.6980
  2.7108   2.7151   2.7288   2.7470   2.7631   2.7634   2.8142   2.8179
  2.8248   2.8543   2.8862   2.9553   2.9679   3.0574   3.0783   3.0881
  3.1078   3.1080   3.1239   3.1452   3.1672   3.2082   3.2111   3.2409
  3.2808   3.3221   3.3717   3.4567   3.5145   3.6139   3.6672   3.6970
  3.7192   3.7877   3.9003   3.9780   4.0358   4.0790   4.3194   4.7967
  4.8055   9.7464   9.7654   9.7884   9.7957   9.8080   9.8363   9.8545
 23.3247  23.4890  23.7970  23.8403  23.8501  23.8575  23.9244  23.9466
 24.0208  24.0319  24.0905  24.1263  25.7658  25.7937  25.8105  25.8305
 25.8887  25.9262  25.9775  26.0872  26.1029  26.1146  26.1789  26.2280
 26.3476  26.3518  26.4910  26.5898  26.6025  26.6405  26.7208  26.8589
 27.0328 215.7367 215.7580 215.7840 215.7931 215.8069 215.8448 215.8642
 --------------------------------------------------------------

          Ground-State Mulliken Net Atomic Charges

     Atom                 Charge (a.u.)
  ----------------------------------------
      1 C                    -0.518688
      2 C                    -1.020469
      3 Cl                    0.554070
      4 C                     0.264715
      5 Cl                    0.636786
      6 C                    -0.370094
      7 Cl                    0.618801
      8 C                    -0.554198
      9 Cl                    0.616314
     10 C                    -0.816177
     11 H                     0.221893
     12 C                    -0.575759
     13 C                    -0.387366
     14 Cl                    0.400368
     15 C                    -0.183282
     16 H                     0.235278
     17 C                     0.322113
     18 Cl                    0.500999
     19 C                    -0.200064
     20 H                     0.235386
     21 C                    -0.380966
     22 Cl                    0.400340
  ----------------------------------------
  Sum of atomic charges =     0.000000

 -----------------------------------------------------------------
                    Cartesian Multipole Moments
 -----------------------------------------------------------------
    Charge (ESU x 10^10)
                -0.0000
    Dipole Moment (Debye)
         X       1.0365      Y      -0.2994      Z      -1.4516
       Tot       1.8086
    Quadrupole Moments (Debye-Ang)
        XX    -158.0273     XY      -0.5308     YY    -156.4597
        XZ      -0.5386     YZ      -0.3697     ZZ    -157.0017
    Octopole Moments (Debye-Ang^2)
       XXX    -128.5835    XXY     -12.1943    XYY     -36.3774
       YYY     -27.9241    XXZ      -9.8740    XYZ      -3.3050
       YYZ     -13.6343    XZZ     -46.9314    YZZ      -4.7608
       ZZZ     -23.9338
    Hexadecapole Moments (Debye-Ang^3)
      XXXX   -6908.5025   XXXY      -8.9676   XXYY   -1388.0977
      XYYY      -7.3351   YYYY   -1579.9658   XXXZ    1472.6937
      XXYZ     -31.6280   XYYZ     477.1188   YYYZ    -127.0819
      XXZZ   -1766.9944   XYZZ      25.6104   YYZZ    -884.5075
      XZZZ    1480.2858   YZZZ    -105.0833   ZZZZ   -3771.9122
 -----------------------------------------------------------------
 Calculating analytic gradient of the SCF energy
 Gradient of SCF Energy
            1           2           3           4           5           6
    1  -0.0000231   0.0000244   0.0000024   0.0000208   0.0000201  -0.0000028
    2  -0.0000286  -0.0000011   0.0000238   0.0000074   0.0000105  -0.0000102
    3  -0.0000001  -0.0000061  -0.0000101   0.0000041   0.0000077  -0.0000149
            7           8           9          10          11          12
    1  -0.0000127  -0.0000180   0.0000035   0.0000100  -0.0000003   0.0000156
    2  -0.0000090  -0.0000064  -0.0000110   0.0000053  -0.0000154   0.0000306
    3  -0.0000053   0.0000195   0.0000190   0.0000055   0.0000108   0.0000024
           13          14          15          16          17          18
    1  -0.0000151   0.0000048   0.0000060   0.0000055  -0.0000122   0.0000014
    2  -0.0000016  -0.0000107   0.0000020   0.0000069   0.0000013   0.0000013
    3   0.0000173   0.0000108  -0.0000081   0.0000045   0.0000072  -0.0000146
           19          20          21          22
    1  -0.0000032  -0.0000132  -0.0000095  -0.0000042
    2   0.0000053  -0.0000041   0.0000053  -0.0000014
    3  -0.0000150  -0.0000165  -0.0000045  -0.0000137
 Max gradient component =       3.060E-05
 RMS gradient           =       1.216E-05
 Gradient time:  CPU 297.20 s  wall 297.22 s
 Geometry Optimization Parameters
   NAtoms,    NIC,     NZ,  NCons,   NDum,   NFix, NCnnct, MaxDiis
       22     163      22       0       0       0       0       0

 Cartesian Hessian Update
 Hessian updated using BFGS update


** GEOMETRY OPTIMIZATION IN DELOCALIZED INTERNAL COORDINATES **
   Searching for a Minimum

   Optimization Cycle:  15

                       Coordinates (Angstroms)
     ATOM                X               Y               Z
      1  C         0.0068247470    0.0129250833    0.0426603315
      2  C        -0.0388381543    0.4496392457    1.3711744616
      3  Cl        1.4320428351    0.9771628778    2.1433175084
      4  C        -1.2501580286    0.4608952971    2.0755007702
      5  Cl       -1.2967420011    1.0026981339    3.7249288931
      6  C        -2.4305758062    0.0303228188    1.4472760760
      7  Cl       -3.9368102424    0.0359547766    2.3096657291
      8  C        -2.3762976490   -0.4040062082    0.1187066464
      9  Cl       -3.8090055279   -0.9493753640   -0.7137645835
     10  C        -1.1700790868   -0.4098956528   -0.5688252448
     11  H        -1.1484344155   -0.7506937701   -1.5955119070
     12  C         1.2816643628   -0.0182868576   -0.7308885800
     13  C         2.1062972371   -1.1520774944   -0.7428514322
     14  Cl        1.6568655798   -2.5620780518    0.1963350440
     15  C         3.2868927113   -1.2117430659   -1.4752129967
     16  H         3.8984396336   -2.1024278144   -1.4588751630
     17  C         3.6567799782   -0.1019359680   -2.2241418445
     18  Cl        5.1383225663   -0.1543947252   -3.1570062838
     19  C         2.8777921569    1.0479803637   -2.2511691255
     20  H         3.1725282979    1.9069038412   -2.8372798319
     21  C         1.7042490637    1.0712806894   -1.5049442541
     22  Cl        0.7390264615    2.5332066617   -1.5481807313
   Point Group: c1    Number of degrees of freedom:    60


   Energy is  -3680.749385815

 Hessian updated using BFGS update

 60 Hessian modes will be used to form the next step
  Hessian Eigenvalues:
     0.001423    0.017772    0.018104    0.020417    0.020977    0.021511
     0.023313    0.023713    0.023865    0.023959    0.024027    0.024099
     0.024111    0.024128    0.024143    0.024160    0.024283    0.024427
     0.028495    0.092231    0.159908    0.160015    0.160257    0.208578
     0.235065    0.235436    0.236921    0.238895    0.249733    0.249990
     0.250000    0.250043    0.250048    0.250907    0.254510    0.286811
     0.290000    0.299928    0.300579    0.301010    0.301161    0.301808
     0.308126    0.318287    0.353765    0.356670    0.356721    0.365819
     0.416437    0.424295    0.434741    0.455499    0.464675    0.469148
     0.472877    0.477828    0.478892    0.479206    0.497100    0.536726

 Minimum search - taking simple RFO step
 Searching for Lamda that Minimizes Along All modes
 Value Taken    Lamda =   0.00000000
 Step Taken.  Stepsize is  0.001993

                             Maximum     Tolerance    Cnvgd?
         Gradient           0.000074      0.000300     YES
         Displacement       0.001376      0.001200      NO
         Energy change     -0.000000      0.000001     YES

 Final energy is   -3680.7493858150233     


 ******************************
 **  OPTIMIZATION CONVERGED  **
 ******************************

                       Coordinates (Angstroms)
     ATOM                X               Y               Z
      1  C         0.0068247470    0.0129250833    0.0426603315
      2  C        -0.0388381543    0.4496392457    1.3711744616
      3  Cl        1.4320428351    0.9771628778    2.1433175084
      4  C        -1.2501580286    0.4608952971    2.0755007702
      5  Cl       -1.2967420011    1.0026981339    3.7249288931
      6  C        -2.4305758062    0.0303228188    1.4472760760
      7  Cl       -3.9368102424    0.0359547766    2.3096657291
      8  C        -2.3762976490   -0.4040062082    0.1187066464
      9  Cl       -3.8090055279   -0.9493753640   -0.7137645835
     10  C        -1.1700790868   -0.4098956528   -0.5688252448
     11  H        -1.1484344155   -0.7506937701   -1.5955119070
     12  C         1.2816643628   -0.0182868576   -0.7308885800
     13  C         2.1062972371   -1.1520774944   -0.7428514322
     14  Cl        1.6568655798   -2.5620780518    0.1963350440
     15  C         3.2868927113   -1.2117430659   -1.4752129967
     16  H         3.8984396336   -2.1024278144   -1.4588751630
     17  C         3.6567799782   -0.1019359680   -2.2241418445
     18  Cl        5.1383225663   -0.1543947252   -3.1570062838
     19  C         2.8777921569    1.0479803637   -2.2511691255
     20  H         3.1725282979    1.9069038412   -2.8372798319
     21  C         1.7042490637    1.0712806894   -1.5049442541
     22  Cl        0.7390264615    2.5332066617   -1.5481807313

Z-matrix Print:
$molecule
0 1
Cl
C  1 1.742979
C  2 1.399198 1 119.179453
C  3 1.392047 2 118.966064 1 179.874641 0
H  4 1.081988 3 119.707802 2 -179.955848 0
C  4 1.388416 3 121.043680 2 -0.051598 0
C  6 1.398815 4 120.354729 3 0.016660 0
C  2 1.401249 1 120.291769 3 179.854446 0
C  3 1.491499 2 121.793844 1 0.214773 0
C  9 1.401748 3 121.857443 2 -91.068362 0
C  10 1.390898 9 122.520443 3 -178.781480 0
H  11 1.080807 10 120.511671 9 179.967450 0
C  11 1.389194 10 118.460243 9 -0.008232 0
C  13 1.389022 11 121.502254 10 0.025490 0
H  14 1.080544 13 121.066829 11 -179.967553 0
C  14 1.390582 13 118.408931 11 0.036147 0
Cl 7 1.735653 6 120.437448 4 -179.892335 0
Cl 8 1.736759 2 120.202637 1 0.066290 0
Cl 6 1.744445 4 118.416881 3 -179.957787 0
Cl 13 1.751558 11 119.257402 10 179.958823 0
Cl 10 1.752356 9 119.738155 3 1.426549 0
Cl 16 1.752758 14 117.734724 13 -179.974603 0
$end


 --------------------------------------------------------------

                    Orbital Energies (a.u.)
 --------------------------------------------------------------

 Alpha MOs
 -- Occupied --
********-101.5800-101.5796-101.5796-101.5795-101.5788-101.5787 -10.2826
-10.2821 -10.2788 -10.2787 -10.2780 -10.2759 -10.2758 -10.2405 -10.2391
-10.2231 -10.2227 -10.2226  -9.4951  -9.4946  -9.4943  -9.4942  -9.4941
 -9.4935  -9.4932  -7.2601  -7.2596  -7.2591  -7.2590  -7.2589  -7.2584
 -7.2582  -7.2500  -7.2494  -7.2492  -7.2490  -7.2490  -7.2489  -7.2486
 -7.2486  -7.2486  -7.2485  -7.2484  -7.2480  -7.2476  -7.2473  -0.9649
 -0.9486  -0.9172  -0.9059  -0.9029  -0.8940  -0.8689  -0.8528  -0.8388
 -0.7984  -0.7714  -0.7577  -0.7433  -0.6617  -0.6429  -0.6405  -0.6193
 -0.5597  -0.5492  -0.5400  -0.5279  -0.4983  -0.4885  -0.4724  -0.4710
 -0.4707  -0.4622  -0.4512  -0.4418  -0.4245  -0.4196  -0.4141  -0.4040
 -0.3899  -0.3885  -0.3806  -0.3575  -0.3554  -0.3524  -0.3478  -0.3467
 -0.3395  -0.3364  -0.3320  -0.3311  -0.3186  -0.2806  -0.2798  -0.2778
 -0.2688
 -- Virtual --
 -0.0649  -0.0611  -0.0605  -0.0545  -0.0505  -0.0349  -0.0127  -0.0031
  0.0036   0.0086   0.0090   0.0108   0.0163   0.0210   0.0246   0.0349
  0.0408   0.0441   0.0484   0.0545   0.0571   0.0616   0.0645   0.0745
  0.0775   0.0810   0.0821   0.0832   0.0848   0.0909   0.0939   0.0953
  0.0957   0.1013   0.1077   0.1090   0.1108   0.1119   0.1151   0.1174
  0.1194   0.1236   0.1246   0.1258   0.1314   0.1331   0.1379   0.1436
  0.1453   0.1512   0.1535   0.1585   0.1626   0.1631   0.1676   0.1745
  0.1752   0.1816   0.1820   0.1866   0.1924   0.1954   0.1985   0.2021
  0.2131   0.2156   0.2172   0.2204   0.2255   0.2293   0.2315   0.2383
  0.2416   0.2454   0.2465   0.2514   0.2601   0.2604   0.2631   0.2640
  0.2646   0.2703   0.2724   0.2783   0.2797   0.2833   0.2870   0.2907
  0.2966   0.2979   0.3044   0.3098   0.3112   0.3232   0.3351   0.3396
  0.3444   0.3701   0.3873   0.4013   0.4063   0.4287   0.4288   0.4390
  0.4469   0.4477   0.4511   0.4530   0.4539   0.4581   0.4637   0.4724
  0.4772   0.4811   0.4815   0.4891   0.4953   0.5003   0.5046   0.5114
  0.5132   0.5323   0.5374   0.5399   0.5571   0.5686   0.5697   0.5734
  0.5782   0.5907   0.5936   0.5966   0.6048   0.6104   0.6154   0.6250
  0.6263   0.6350   0.6382   0.6431   0.6446   0.6550   0.6670   0.6707
  0.6747   0.6826   0.6932   0.6984   0.6986   0.7179   0.7588   0.7764
  0.7914   0.8048   0.8060   0.8231   0.8272   0.8292   0.8319   0.8363
  0.8373   0.8375   0.8431   0.8440   0.8453   0.8489   0.8510   0.8548
  0.8566   0.8596   0.8602   0.8678   0.8687   0.8904   0.8932   0.8952
  0.8973   0.9034   0.9120   0.9133   0.9183   0.9303   0.9348   0.9406
  0.9446   0.9481   0.9491   0.9509   0.9575   0.9582   0.9633   0.9670
  0.9771   0.9983   1.0003   1.0124   1.0217   1.0312   1.0495   1.0593
  1.0602   1.0678   1.0986   1.1221   1.1611   1.1819   1.1873   1.1895
  1.2050   1.2072   1.2328   1.2348   1.2373   1.2402   1.2708   1.2709
  1.2795   1.2865   1.2876   1.2998   1.3090   1.3206   1.3252   1.3464
  1.3703   1.3884   1.4208   1.4393   1.4723   1.4778   1.4846   1.5438
  1.5439   1.5557   1.5759   1.5849   1.5938   1.6151   1.6369   1.6540
  1.6819   1.7135   1.7241   1.7398   1.7871   1.7969   1.8043   1.8109
  1.8248   1.8350   1.8393   1.8551   1.8736   1.9130   1.9243   1.9269
  1.9405   1.9429   1.9531   2.0176   2.0438   2.0572   2.0663   2.0750
  2.0860   2.1178   2.1501   2.2056   2.2240   2.2279   2.2384   2.2419
  2.2577   2.2602   2.2627   2.2827   2.2897   2.3027   2.3195   2.3206
  2.3402   2.3504   2.3877   2.4009   2.4167   2.4222   2.4238   2.4426
  2.4720   2.4746   2.4880   2.5167   2.5259   2.5416   2.5473   2.5485
  2.5765   2.6094   2.6251   2.6317   2.6710   2.6732   2.6953   2.6980
  2.7108   2.7151   2.7288   2.7470   2.7631   2.7634   2.8142   2.8179
  2.8248   2.8543   2.8862   2.9553   2.9679   3.0574   3.0783   3.0881
  3.1078   3.1080   3.1239   3.1452   3.1672   3.2082   3.2111   3.2409
  3.2808   3.3221   3.3717   3.4567   3.5145   3.6139   3.6672   3.6970
  3.7192   3.7877   3.9003   3.9780   4.0358   4.0790   4.3194   4.7967
  4.8055   9.7464   9.7654   9.7884   9.7957   9.8080   9.8363   9.8545
 23.3247  23.4890  23.7970  23.8403  23.8501  23.8575  23.9244  23.9466
 24.0208  24.0319  24.0905  24.1263  25.7658  25.7937  25.8105  25.8305
 25.8887  25.9262  25.9775  26.0872  26.1029  26.1146  26.1789  26.2280
 26.3476  26.3518  26.4910  26.5898  26.6025  26.6405  26.7208  26.8589
 27.0328 215.7367 215.7580 215.7840 215.7931 215.8069 215.8448 215.8642
 --------------------------------------------------------------

          Ground-State Mulliken Net Atomic Charges

     Atom                 Charge (a.u.)
  ----------------------------------------
      1 C                    -0.518688
      2 C                    -1.020469
      3 Cl                    0.554070
      4 C                     0.264715
      5 Cl                    0.636786
      6 C                    -0.370094
      7 Cl                    0.618801
      8 C                    -0.554198
      9 Cl                    0.616314
     10 C                    -0.816177
     11 H                     0.221893
     12 C                    -0.575759
     13 C                    -0.387366
     14 Cl                    0.400368
     15 C                    -0.183282
     16 H                     0.235278
     17 C                     0.322113
     18 Cl                    0.500999
     19 C                    -0.200064
     20 H                     0.235386
     21 C                    -0.380966
     22 Cl                    0.400340
  ----------------------------------------
  Sum of atomic charges =     0.000000

 -----------------------------------------------------------------
                    Cartesian Multipole Moments
 -----------------------------------------------------------------
    Charge (ESU x 10^10)
                -0.0000
    Dipole Moment (Debye)
         X       1.0365      Y      -0.2994      Z      -1.4516
       Tot       1.8086
    Quadrupole Moments (Debye-Ang)
        XX    -158.0273     XY      -0.5308     YY    -156.4597
        XZ      -0.5386     YZ      -0.3697     ZZ    -157.0017
    Octopole Moments (Debye-Ang^2)
       XXX    -128.5835    XXY     -12.1943    XYY     -36.3774
       YYY     -27.9241    XXZ      -9.8740    XYZ      -3.3050
       YYZ     -13.6343    XZZ     -46.9314    YZZ      -4.7608
       ZZZ     -23.9338
    Hexadecapole Moments (Debye-Ang^3)
      XXXX   -6908.5025   XXXY      -8.9676   XXYY   -1388.0977
      XYYY      -7.3351   YYYY   -1579.9658   XXXZ    1472.6937
      XXYZ     -31.6280   XYYZ     477.1188   YYYZ    -127.0819
      XXZZ   -1766.9944   XYZZ      25.6104   YYZZ    -884.5075
      XZZZ    1480.2858   YZZZ    -105.0833   ZZZZ   -3771.9122
 -----------------------------------------------------------------
Archival summary:
1\1\november\OPT\ProcedureUnspecified\BasisUnspecified\l7123\taweetha\ThuJan922:10:022020ThuJan922:10:022020\0\\#,OPT,ProcedureUnspecified,BasisUnspecified,\\0,1\Cl\C,1,1.74298\C,2,1.3992,1,119.179\C,3,1.39205,2,118.966,1,179.875,0\H,4,1.08199,3,119.708,2,-179.956,0\C,4,1.38842,3,121.044,2,-0.0515977,0\C,6,1.39882,4,120.355,3,0.0166602,0\C,2,1.40125,1,120.292,3,179.854,0\C,3,1.4915,2,121.794,1,0.214773,0\C,9,1.40175,3,121.857,2,-91.0684,0\C,10,1.3909,9,122.52,3,-178.781,0\H,11,1.08081,10,120.512,9,179.967,0\C,11,1.38919,10,118.46,9,-0.00823235,0\C,13,1.38902,11,121.502,10,0.0254902,0\H,14,1.08054,13,121.067,11,-179.968,0\C,14,1.39058,13,118.409,11,0.0361466,0\Cl,7,1.73565,6,120.437,4,-179.892,0\Cl,8,1.73676,2,120.203,1,0.0662905,0\Cl,6,1.74444,4,118.417,3,-179.958,0\Cl,13,1.75156,11,119.257,10,179.959,0\Cl,10,1.75236,9,119.738,3,1.42655,0\Cl,16,1.75276,14,117.735,13,-179.975,0\\\@

 Total job time:  17781.29s(wall), 17780.46s(cpu) 
 Thu Jan  9 22:10:02 2020

        *************************************************************
        *                                                           *
        *  Thank you very much for using Q-Chem.  Have a nice day.  *
        *                                                           *
        *************************************************************


 
User input: 2 of 2 
 
                  Welcome to Q-Chem
     A Quantum Leap Into The Future Of Chemistry


 Q-Chem 5.2 (devel), Q-Chem, Inc., Pleasanton, CA (2019)

 Yihan Shao,  Zhengting Gan,  E. Epifanovsky,  A. T. B. Gilbert,  M. Wormit,  
 J. Kussmann,  A. W. Lange,  A. Behn,  Jia Deng,  Xintian Feng,  D. Ghosh,  
 M. Goldey,  P. R. Horn,  L. D. Jacobson,  I. Kaliman,  T. Kus,  A. Landau,  
 Jie Liu,  E. I. Proynov,  R. M. Richard,  R. P. Steele,  E. J. Sundstrom,  
 H. L. Woodcock III,  P. M. Zimmerman,  D. Zuev,  B. Albrecht,  E. Alguire,  
 S. A. Baeppler,  D. Barton,  Z. Benda,  Y. A. Bernard,  E. J. Berquist,  
 K. B. Bravaya,  H. Burton,  D. Casanova,  Chun-Min Chang,  Yunqing Chen,  
 A. Chien,  K. D. Closser,  M. P. Coons,  S. Coriani,  S. Dasgupta,  
 A. L. Dempwolff,  M. Diedenhofen,  Hainam Do,  R. G. Edgar,  Po-Tung Fang,  
 S. Faraji,  S. Fatehi,  Qingguo Feng,  K. D. Fenk,  J. Fosso-Tande,  
 J. Gayvert,  Qinghui Ge,  A. Ghysels,  G. Gidofalvi,  J. Gomes,  
 J. Gonthier,  A. Gunina,  D. Hait,  M. W. D. Hanson-Heine,  
 P. H. P. Harbach,  A. W. Hauser,  M. F. Herbst,  J. E. Herr,  
 E. G. Hohenstein,  Z. C. Holden,  Kerwin Hui,  B. C. Huynh,  T.-C. Jagau,  
 Hyunjun Ji,  B. Kaduk,  K. Khistyaev,  Jaehoon Kim,  P. Klunzinger,  K. Koh,  
 D. Kosenkov,  L. Koulias,  T. Kowalczyk,  C. M. Krauter,  A. Kunitsa,  
 Ka Un Lao,  A. Laurent,  K. V. Lawler,  Joonho Lee,  D. Lefrancois,  
 S. Lehtola,  D. S. Levine,  Yi-Pei Li,  You-Sheng Lin,  Fenglai Liu,  
 E. Livshits,  A. Luenser,  P. Manohar,  E. Mansoor,  S. F. Manzer,  
 Shan-Ping Mao,  Yuezhi Mao,  N. Mardirossian,  A. V. Marenich,  
 T. Markovich,  L. A. Martinez-Martinez,  S. A. Maurer,  N. J. Mayhall,  
 S. C. McKenzie,  J.-M. Mewes,  P. Morgante,  A. F. Morrison,  
 J. W. Mullinax,  K. Nanda,  T. S. Nguyen-Beck,  R. Olivares-Amaya,  
 J. A. Parkhill,  Zheng Pei,  T. M. Perrine,  F. Plasser,  P. Pokhilko,  
 S. Prager,  A. Prociuk,  E. Ramos,  D. R. Rehn,  F. Rob,  M. Scheurer,  
 M. Schneider,  N. Sergueev,  S. M. Sharada,  S. Sharma,  D. W. Small,  
 T. Stauch,  T. Stein,  Yu-Chuan Su,  A. J. W. Thom,  A. Tkatchenko,  
 T. Tsuchimochi,  N. M. Tubman,  L. Vogt,  M. L. Vidal,  O. Vydrov,  
 M. A. Watson,  J. Wenzel,  M. de Wergifosse,  T. A. Wesolowski,  A. White,  
 J. Witte,  A. Yamada,  Jun Yang,  K. Yao,  S. Yeganeh,  S. R. Yost,  
 Zhi-Qiang You,  A. Zech,  Igor Ying Zhang,  Xing Zhang,  Yan Zhao,  
 Ying Zhu,  B. R. Brooks,  G. K. L. Chan,  C. J. Cramer,  M. S. Gordon,  
 W. J. Hehre,  A. Klamt,  M. W. Schmidt,  C. D. Sherrill,  D. G. Truhlar,  
 A. Aspuru-Guzik,  R. Baer,  A. T. Bell,  N. A. Besley,  Jeng-Da Chai,  
 A. E. DePrince, III,  R. A. DiStasio Jr.,  A. Dreuw,  B. D. Dunietz,  
 T. R. Furlani,  Chao-Ping Hsu,  Yousung Jung,  Jing Kong,  D. S. Lambrecht,  
 WanZhen Liang,  C. Ochsenfeld,  V. A. Rassolov,  L. V. Slipchenko,  
 J. E. Subotnik,  T. Van Voorhis,  J. M. Herbert,  A. I. Krylov,  
 P. M. W. Gill,  M. Head-Gordon

 Contributors to earlier versions of Q-Chem not listed above: 
 R. D. Adamson,  B. Austin,  J. Baker,  G. J. O. Beran,  K. Brandhorst,  
 S. T. Brown,  E. F. C. Byrd,  A. K. Chakraborty,  C.-L. Cheng,  
 Siu Hung Chien,  D. M. Chipman,  D. L. Crittenden,  H. Dachsel,  
 R. J. Doerksen,  A. D. Dutoi,  L. Fusti-Molnar,  W. A. Goddard III,  
 A. Golubeva-Zadorozhnaya,  S. R. Gwaltney,  G. Hawkins,  A. Heyden,  
 S. Hirata,  G. Kedziora,  F. J. Keil,  C. Kelley,  Jihan Kim,  R. A. King,  
 R. Z. Khaliullin,  P. P. Korambath,  W. Kurlancheek,  A. M. Lee,  M. S. Lee,  
 S. V. Levchenko,  Ching Yeh Lin,  D. Liotard,  R. C. Lochan,  I. Lotan,  
 P. E. Maslen,  N. Nair,  D. P. O'Neill,  D. Neuhauser,  E. Neuscamman,  
 C. M. Oana,  R. Olson,  B. Peters,  R. Peverati,  P. A. Pieniazek,  
 Y. M. Rhee,  J. Ritchie,  M. A. Rohrdanz,  E. Rosta,  N. J. Russ,  
 H. F. Schaefer III,  N. E. Schultz,  N. Shenvi,  A. C. Simmonett,  A. Sodt,  
 D. Stuck,  K. S. Thanthiriwatte,  V. Vanovschi,  Tao Wang,  A. Warshel,  
 C. F. Williams,  Q. Wu,  X. Xu,  W. Zhang

 Please cite Q-Chem as follows:
 Y. Shao et al., Mol. Phys. 113, 184-215 (2015)
 DOI: 10.1080/00268976.2014.952696

 Q-Chem 5.2.1 for Intel X86 EM64T Linux

 Parts of Q-Chem use Armadillo 8.300.2 (Tropical Shenanigans).
 http://arma.sourceforge.net/

 Q-Chem begins on Thu Jan  9 22:10:02 2020  

Host: 
0

     Scratch files written to /scratch/taweetham/qchem14457//
NAlpha2: 194
NElect   194
Mult     1
The previous job contains 0 fragments, simply inherited here

 Q-Chem warning in module libgen/rem_setup.C, line 2168:

 Setting Thresh to 1e-14


Checking the input file for inconsistencies... 	...done.

--------------------------------------------------------------
User input:
--------------------------------------------------------------

$MOLECULE
READ
$END

$REM
   JOB_TYPE 	FREQUENCY
   BASIS 	6-311++G**
   METHOD	B3LYP
   SCF_GUESS_ALWAYS     TRUE
   S2THRESH     15
   THRESH       15
   MEM_TOTAL    10000
$END

--------------------------------------------------------------
 ----------------------------------------------------------------
             Standard Nuclear Orientation (Angstroms)
    I     Atom           X                Y                Z
 ----------------------------------------------------------------
    1      C       0.1903034854    -0.1822996405     0.0083499946
    2      C       0.9294173761     1.0057394832     0.0136274471
    3      Cl      0.0861652099     2.5311378775     0.0215315515
    4      C       2.3302669812     0.9725501969     0.0095115744
    5      Cl      3.2392841740     2.4524154627     0.0139894602
    6      C       3.0024013180    -0.2609696513    -0.0009417718
    7      Cl      4.7371635889    -0.3158542459    -0.0097368976
    8      C       2.2559510190    -1.4439643621    -0.0054157485
    9      Cl      3.0348664787    -3.0048058189    -0.0177601569
   10      C       0.8683033110    -1.3980423886    -0.0006180478
   11      H       0.3086921758    -2.3240601671    -0.0054967869
   12      C      -1.3011883142    -0.1798686281     0.0045484805
   13      C      -2.0329209285    -0.1811693086    -1.1913651388
   14      Cl     -1.1872180727    -0.1512818123    -2.7263097766
   15      C      -3.4230709766    -0.2024609427    -1.2187261586
   16      H      -3.9535490662    -0.2008977606    -2.1600902949
   17      C      -4.1075476214    -0.2257392215    -0.0102839182
   18      Cl     -5.8588283204    -0.2555705616    -0.0193629057
   19      C      -3.4347684672    -0.2272755593     1.2051279128
   20      H      -3.9751145580    -0.2462752726     2.1409750189
   21      C      -2.0441137847    -0.2042584898     1.1929778370
   22      Cl     -1.2148582901    -0.2008771205     2.7366991538
 ----------------------------------------------------------------
 Molecular Point Group                 C1    NOp =  1
 Largest Abelian Subgroup              C1    NOp =  1
 Nuclear Repulsion Energy =        2352.87273018 hartrees
 There are       97 alpha and       97 beta electrons
 Requested basis set is 6-311++G(d,p)
 There are 178 shells and 495 basis functions

 Total QAlloc Memory Limit  10000 MB
 Mega-Array Size       188 MB
 MEM_STATIC part       192 MB
 A cutoff of  1.0D-15 yielded  11610 shell pairs
 There are     99609 function pairs (    107085 Cartesian)
 Smallest overlap matrix eigenvalue = 1.25E-07
 Linear dependence detected in AO basis
 Number of orthogonalized atomic orbitals = 489
 Maximum deviation from orthogonality = 5.197E-10
 Guess from superposition of atomic densities
 Warning:  Energy on first SCF cycle will be non-variational
 SAD guess density has 194.000000 electrons

 -----------------------------------------------------------------------
  General SCF calculation program by
  Eric Jon Sundstrom, Paul Horn, Yuezhi Mao, Dmitri Zuev, Alec White,
  David Stuck, Shaama M.S., Shane Yost, Joonho Lee, David Small,
  Daniel Levine, Susi Lehtola, Hugh Burton, Evgeny Epifanovsky,
  Bang C. Huynh
 -----------------------------------------------------------------------
 Exchange:     0.2000 Hartree-Fock + 0.0800 Slater + 0.7200 B88
 Correlation:  0.1900 VWN1RPA + 0.8100 LYP
 Using SG-1 standard quadrature grid
 A restricted SCF calculation will be
 performed using DIIS
 SCF converges when DIIS error is below 1.0e-08
 ---------------------------------------
  Cycle       Energy         DIIS error
 ---------------------------------------
    1   -3685.2009882921      2.74e-02  
    2   -3680.6284593529      2.00e-03  
    3   -3680.5353472142      2.55e-03  
    4   -3680.7359949390      6.33e-04  
    5   -3680.7467444236      2.94e-04  
    6   -3680.7491545138      9.94e-05  
    7   -3680.7494161103      3.60e-05  
    8   -3680.7494525999      9.49e-06  
    9   -3680.7494547998      4.21e-06  
   10   -3680.7494553504      7.85e-07  
   11   -3680.7494553673      2.78e-07  
   12   -3680.7494553691      1.00e-07  
   13   -3680.7494553697      3.99e-08  
   14   -3680.7494553697      1.39e-08  
   15   -3680.7494553697      3.67e-09  Convergence criterion met
 ---------------------------------------
 SCF time:   CPU 874.79s  wall 875.00s 
 SCF   energy in the final basis set =    -3680.7494553697
 Total energy in the final basis set =    -3680.7494553697

 --------------------------------------------------------------

                    Orbital Energies (a.u.)
 --------------------------------------------------------------

 Alpha MOs
 -- Occupied --
********-101.5800-101.5797-101.5797-101.5796-101.5789-101.5786 -10.2826
-10.2821 -10.2787 -10.2787 -10.2780 -10.2759 -10.2757 -10.2405 -10.2390
-10.2231 -10.2227 -10.2226  -9.4951  -9.4946  -9.4944  -9.4943  -9.4942
 -9.4936  -9.4932  -7.2599  -7.2597  -7.2591  -7.2590  -7.2587  -7.2584
 -7.2581  -7.2500  -7.2496  -7.2493  -7.2492  -7.2491  -7.2490  -7.2486
 -7.2486  -7.2485  -7.2485  -7.2485  -7.2481  -7.2476  -7.2474  -0.9649
 -0.9486  -0.9172  -0.9059  -0.9029  -0.8940  -0.8689  -0.8528  -0.8388
 -0.7984  -0.7714  -0.7577  -0.7433  -0.6617  -0.6429  -0.6404  -0.6193
 -0.5598  -0.5492  -0.5400  -0.5279  -0.4983  -0.4885  -0.4724  -0.4710
 -0.4707  -0.4622  -0.4512  -0.4418  -0.4245  -0.4196  -0.4141  -0.4039
 -0.3899  -0.3885  -0.3806  -0.3575  -0.3554  -0.3524  -0.3478  -0.3467
 -0.3395  -0.3364  -0.3320  -0.3311  -0.3186  -0.2806  -0.2798  -0.2778
 -0.2688
 -- Virtual --
 -0.0650  -0.0611  -0.0604  -0.0545  -0.0505  -0.0350  -0.0124  -0.0030
  0.0036   0.0086   0.0090   0.0109   0.0164   0.0211   0.0246   0.0353
  0.0409   0.0442   0.0484   0.0546   0.0571   0.0618   0.0643   0.0745
  0.0774   0.0812   0.0823   0.0832   0.0849   0.0910   0.0940   0.0955
  0.0956   0.1013   0.1078   0.1091   0.1109   0.1119   0.1152   0.1174
  0.1195   0.1235   0.1246   0.1258   0.1314   0.1331   0.1380   0.1437
  0.1455   0.1514   0.1535   0.1589   0.1627   0.1633   0.1677   0.1744
  0.1756   0.1817   0.1823   0.1869   0.1924   0.1955   0.1985   0.2020
  0.2131   0.2153   0.2170   0.2207   0.2253   0.2295   0.2315   0.2389
  0.2417   0.2456   0.2466   0.2515   0.2603   0.2605   0.2631   0.2642
  0.2645   0.2707   0.2727   0.2788   0.2799   0.2835   0.2871   0.2906
  0.2967   0.2977   0.3043   0.3088   0.3112   0.3228   0.3352   0.3395
  0.3452   0.3700   0.3874   0.4013   0.4064   0.4287   0.4290   0.4391
  0.4469   0.4478   0.4513   0.4531   0.4541   0.4582   0.4639   0.4726
  0.4774   0.4809   0.4814   0.4893   0.4955   0.5004   0.5046   0.5114
  0.5132   0.5323   0.5375   0.5401   0.5572   0.5686   0.5702   0.5735
  0.5783   0.5911   0.5939   0.5968   0.6047   0.6105   0.6157   0.6250
  0.6264   0.6350   0.6381   0.6430   0.6446   0.6551   0.6670   0.6708
  0.6751   0.6826   0.6930   0.6984   0.6988   0.7178   0.7588   0.7765
  0.7915   0.8049   0.8060   0.8232   0.8272   0.8292   0.8319   0.8364
  0.8373   0.8375   0.8431   0.8440   0.8452   0.8489   0.8510   0.8549
  0.8567   0.8598   0.8604   0.8678   0.8686   0.8904   0.8933   0.8952
  0.8974   0.9034   0.9122   0.9133   0.9183   0.9303   0.9348   0.9407
  0.9446   0.9482   0.9490   0.9509   0.9575   0.9582   0.9633   0.9671
  0.9771   0.9980   1.0003   1.0124   1.0217   1.0313   1.0496   1.0593
  1.0602   1.0678   1.0986   1.1222   1.1611   1.1819   1.1874   1.1895
  1.2049   1.2072   1.2327   1.2348   1.2373   1.2403   1.2708   1.2709
  1.2796   1.2865   1.2876   1.2999   1.3090   1.3206   1.3252   1.3466
  1.3702   1.3884   1.4209   1.4393   1.4723   1.4778   1.4846   1.5438
  1.5439   1.5556   1.5759   1.5849   1.5938   1.6151   1.6369   1.6539
  1.6819   1.7135   1.7242   1.7398   1.7871   1.7969   1.8043   1.8110
  1.8248   1.8350   1.8393   1.8551   1.8736   1.9130   1.9243   1.9269
  1.9406   1.9429   1.9531   2.0176   2.0438   2.0571   2.0663   2.0750
  2.0860   2.1178   2.1501   2.2055   2.2241   2.2279   2.2384   2.2419
  2.2579   2.2601   2.2627   2.2828   2.2897   2.3027   2.3195   2.3206
  2.3402   2.3505   2.3877   2.4009   2.4164   2.4222   2.4241   2.4425
  2.4720   2.4746   2.4880   2.5168   2.5258   2.5417   2.5473   2.5486
  2.5765   2.6093   2.6250   2.6317   2.6710   2.6732   2.6953   2.6981
  2.7107   2.7150   2.7289   2.7470   2.7632   2.7634   2.8142   2.8179
  2.8249   2.8542   2.8862   2.9553   2.9679   3.0574   3.0783   3.0881
  3.1077   3.1079   3.1238   3.1452   3.1671   3.2082   3.2111   3.2409
  3.2807   3.3221   3.3717   3.4567   3.5145   3.6138   3.6672   3.6970
  3.7192   3.7877   3.9002   3.9780   4.0357   4.0790   4.3194   4.7967
  4.8055   9.7464   9.7654   9.7883   9.7957   9.8081   9.8362   9.8545
 23.3247  23.4890  23.7970  23.8403  23.8501  23.8575  23.9244  23.9466
 24.0208  24.0319  24.0905  24.1263  25.7659  25.7936  25.8108  25.8304
 25.8888  25.9260  25.9774  26.0874  26.1028  26.1150  26.1790  26.2283
 26.3479  26.3517  26.4911  26.5899  26.6025  26.6405  26.7207  26.8589
 27.0328 215.7367 215.7580 215.7840 215.7931 215.8069 215.8447 215.8641
 --------------------------------------------------------------

          Ground-State Mulliken Net Atomic Charges

     Atom                 Charge (a.u.)
  ----------------------------------------
      1 C                    -0.528393
      2 C                    -1.005486
      3 Cl                    0.547795
      4 C                     0.269153
      5 Cl                    0.637160
      6 C                    -0.378718
      7 Cl                    0.619672
      8 C                    -0.552379
      9 Cl                    0.616738
     10 C                    -0.817034
     11 H                     0.222528
     12 C                    -0.567800
     13 C                    -0.382315
     14 Cl                    0.401871
     15 C                    -0.186326
     16 H                     0.235080
     17 C                     0.313972
     18 Cl                    0.501057
     19 C                    -0.206343
     20 H                     0.235408
     21 C                    -0.377597
     22 Cl                    0.401957
  ----------------------------------------
  Sum of atomic charges =     0.000000

 -----------------------------------------------------------------
                    Cartesian Multipole Moments
 -----------------------------------------------------------------
    Charge (ESU x 10^10)
                 0.0000
    Dipole Moment (Debye)
         X      -1.6470      Y      -0.7506      Z      -0.0055
       Tot       1.8100
    Quadrupole Moments (Debye-Ang)
        XX    -157.8251     XY       0.9838     YY    -157.6629
        XZ      -0.0020     YZ      -0.0357     ZZ    -156.2268
    Octopole Moments (Debye-Ang^2)
       XXX      15.5098    XXY       7.6738    XYY       8.0828
       YYY       7.9949    XXZ       0.0525    XYZ       0.1605
       YYZ      -0.0155    XZZ      -5.2958    YZZ       3.0072
       ZZZ      -0.1004
    Hexadecapole Moments (Debye-Ang^3)
      XXXX   -8627.6346   XXXY       7.4646   XXYY   -1792.4057
      XYYY      -7.9346   YYYY   -1978.1648   XXXZ      -1.5164
      XXYZ      -0.7196   XYYZ      -0.3092   YYYZ       0.7580
      XXZZ   -1654.2044   XYZZ       2.1057   YYZZ    -613.6764
      XZZZ       0.1560   YZZZ      -0.7072   ZZZZ   -1490.0306
 -----------------------------------------------------------------
 Calculating MO derivatives via CPSCF
    1     0    69    0.0177893  
    2     0    69    0.0055036  
    3     0    69    0.0006162  
    4     0    69    0.0000504  
    5    60     9    0.0000033  
    6    69     0    0.0000002  Converged
 Time for AOints: 1428.6 s (CPU) 1428.6 s (wall)
 ------------------------------------------------------------------------------
                     AOints        : Timing summary (seconds)
 ------------------------------------------------------------------------------
     job step          cpu (% of tot)      sys (% of tot)     wall (% of tot)
 ------------------------------------------------------------------------------
  AOints            0.1429E+04 (10.0)   0.1200E-04 ( 3.3)   0.1429E+04 (10.0)
 ------------------------------------------------------------------------------
   Grand Totals     0.1426E+05          0.3690E-03          0.1426E+05
 ------------------------------------------------------------------------------
 Polarizability Matrix (a.u.)
            1           2           3
    1-314.3634025   5.6671272   0.1784129
    2   5.6671272-199.4296922   0.1056855
    3   0.1784129   0.1056855-183.1949121
 Calculating analytic Hessian of the SCF energy

 Direct stationary perturbation theory relativistic correction:

 rels  =       5.537994984244
 relv  =     -21.442312788789
 rel2e =       5.964725761722
 E_rel =      -9.939592042823

 Hessian of the SCF Energy
            1           2           3           4           5           6
    1   0.6396062  -0.0089047   0.0001341  -0.1691006  -0.1197069  -0.0005342
    2  -0.0089047   0.6351090   0.0026033  -0.0570937  -0.2346496  -0.0008882
    3   0.0001341   0.0026033   0.1721730  -0.0002121  -0.0007924  -0.0595868
    4  -0.1691006  -0.0570937  -0.0002121   0.5878401   0.0448322  -0.0006837
    5  -0.1197069  -0.2346496  -0.0007924   0.0448322   0.5333078   0.0021367
    6  -0.0005342  -0.0008882  -0.0595868  -0.0006837   0.0021367   0.1155939
    7   0.0050088  -0.0010469  -0.0000283  -0.0679164   0.0504559   0.0003159
    8   0.0205990  -0.0406494  -0.0002428   0.0533575  -0.1345575  -0.0005576
    9   0.0000851  -0.0001749   0.0040709   0.0002670  -0.0005066  -0.0230378
   10  -0.0273024  -0.0763840  -0.0003684  -0.2934871   0.0361024   0.0007579
   11  -0.0223862   0.0335186   0.0001713  -0.0266076  -0.0960687  -0.0000782
   12  -0.0000196   0.0003733   0.0047028   0.0005950  -0.0003198  -0.0550059
   13  -0.0031364   0.0046742   0.0000291  -0.0215016  -0.0333952  -0.0000912
   14   0.0003455   0.0032767  -0.0000155  -0.0125195  -0.0171686  -0.0000460
   15   0.0000146  -0.0000288   0.0037531   0.0000035   0.0000188   0.0032071
   16   0.0011609  -0.0037317  -0.0000172  -0.0226835   0.0247445   0.0002295
   17  -0.0023334  -0.0687584  -0.0004232   0.0816611   0.0302213  -0.0001527
   18  -0.0000266  -0.0004122   0.0000212   0.0005714   0.0000776   0.0033181
   19  -0.0017719   0.0007418   0.0000375   0.0037478   0.0018867   0.0000102
   20   0.0002289   0.0004365   0.0000091  -0.0010965  -0.0032838  -0.0000421
   21   0.0000031   0.0000055  -0.0010068  -0.0000270  -0.0000571   0.0039505
   22  -0.0252889   0.0829551   0.0006115  -0.0567795  -0.0317164   0.0000020
   23   0.0277240   0.0285832   0.0001375  -0.0295178  -0.0167344  -0.0000020
   24   0.0002694  -0.0000469   0.0054799  -0.0000323  -0.0000145  -0.0015212
   25  -0.0028033  -0.0041156  -0.0000138   0.0012557   0.0007928   0.0000047
   26  -0.0000322   0.0035285   0.0000034  -0.0003216  -0.0001682  -0.0000097
   27   0.0000216   0.0000142   0.0043751   0.0000005   0.0000031  -0.0006643
   28  -0.1644208   0.0501779   0.0004356   0.0633799   0.0255594   0.0000051
   29   0.1186459  -0.2788547  -0.0015857  -0.0290075  -0.0607857  -0.0002949
   30   0.0010001  -0.0015128  -0.0583120  -0.0003593  -0.0005054   0.0076989
   31   0.0106098   0.0145271   0.0000845  -0.0007953   0.0022869   0.0000273
   32  -0.0141585  -0.0180834  -0.0001045   0.0028584  -0.0018541  -0.0000518
   33  -0.0001056  -0.0002357   0.0037203   0.0000553  -0.0000277   0.0059018
   34  -0.2186526   0.0004425  -0.0003439  -0.0212862  -0.0097792  -0.0000271
   35  -0.0015114  -0.0757008   0.0001158  -0.0259905   0.0041596  -0.0000145
   36  -0.0005131   0.0001128  -0.0763975  -0.0001305  -0.0000225   0.0034067
   37  -0.0217373  -0.0005768  -0.0268177  -0.0009110   0.0029689  -0.0003186
   38   0.0009959   0.0029560  -0.0005760  -0.0005345  -0.0008806   0.0012820
   39  -0.0113615   0.0005548   0.0044714   0.0034022  -0.0006344  -0.0009933
   40  -0.0018890  -0.0000006  -0.0027718   0.0004828   0.0001110  -0.0013199
   41  -0.0002526  -0.0021775   0.0003230  -0.0006018  -0.0003078  -0.0006111
   42   0.0026926  -0.0002795  -0.0014304  -0.0011060   0.0006605  -0.0007453
   43   0.0016684  -0.0002162  -0.0019714  -0.0007038   0.0005580   0.0001670
   44   0.0002111   0.0057433   0.0000568   0.0008998  -0.0002566   0.0000091
   45  -0.0014556  -0.0004233  -0.0044256  -0.0003028   0.0008856  -0.0000509
   46  -0.0001081  -0.0000906  -0.0011833  -0.0001897   0.0002687   0.0000116
   47  -0.0000679   0.0002993  -0.0000203   0.0000856   0.0001564  -0.0000745
   48   0.0001470   0.0000132   0.0002833   0.0000166   0.0000003   0.0000245
   49  -0.0008246   0.0001535   0.0000061   0.0004726  -0.0003027  -0.0000014
   50  -0.0000282  -0.0009842   0.0000051  -0.0002919   0.0001296  -0.0000002
   51  -0.0000058  -0.0000129  -0.0015288  -0.0000047   0.0000015   0.0002044
   52   0.0010570   0.0000545   0.0000055  -0.0005004   0.0004175  -0.0000019
   53  -0.0000006  -0.0003555  -0.0000067  -0.0000245  -0.0000275   0.0000009
   54   0.0000051  -0.0000052   0.0002401  -0.0000028   0.0000024  -0.0000058
   55   0.0016682  -0.0002395   0.0020174  -0.0006996   0.0005573  -0.0001561
   56   0.0001753   0.0057489   0.0001435   0.0009077  -0.0002367  -0.0000173
   57   0.0015025   0.0006387  -0.0043848   0.0003263  -0.0008839  -0.0000620
   58  -0.0001091  -0.0001127   0.0011779  -0.0001933   0.0002684  -0.0000081
   59  -0.0000620   0.0003044   0.0000235   0.0000871   0.0001543   0.0000748
   60  -0.0001513  -0.0000123   0.0002955  -0.0000153   0.0000064   0.0000241
   61  -0.0218183  -0.0011479   0.0265392  -0.0009384   0.0029647   0.0003490
   62   0.0007224   0.0029002   0.0005205  -0.0004816  -0.0008619  -0.0012592
   63   0.0110415  -0.0005554   0.0047605  -0.0034359   0.0006339  -0.0009914
   64  -0.0018153  -0.0000655   0.0026524   0.0005091   0.0001220   0.0012628
   65  -0.0002053  -0.0021911  -0.0003455  -0.0005991  -0.0002855   0.0005976
   66  -0.0027437   0.0002723  -0.0012720   0.0010722  -0.0006620  -0.0006648
            7           8           9          10          11          12
    1   0.0050088   0.0205990   0.0000851  -0.0273024  -0.0223862  -0.0000196
    2  -0.0010469  -0.0406494  -0.0001749  -0.0763840   0.0335186   0.0003733
    3  -0.0000283  -0.0002428   0.0040709  -0.0003684   0.0001713   0.0047028
    4  -0.0679164   0.0533575   0.0002670  -0.2934871  -0.0266076   0.0005950
    5   0.0504559  -0.1345575  -0.0005066   0.0361024  -0.0960687  -0.0003198
    6   0.0003159  -0.0005576  -0.0230378   0.0007579  -0.0000782  -0.0550059
    7   0.0946181  -0.0775859  -0.0004804  -0.0193122   0.0328070   0.0001913
    8  -0.0775859   0.1937521   0.0009508   0.0105510  -0.0181633  -0.0001039
    9  -0.0004804   0.0009508   0.0118561   0.0001320  -0.0001722   0.0029563
   10  -0.0193122   0.0105510   0.0001320   0.5816137  -0.0369913  -0.0018408
   11   0.0328070  -0.0181633  -0.0001722  -0.0369913   0.5343896   0.0026784
   12   0.0001913  -0.0001039   0.0029563  -0.0018408   0.0026784   0.1093108
   13  -0.0077021  -0.0034291   0.0000024  -0.0748308  -0.0577757  -0.0001070
   14   0.0040805   0.0032833   0.0000043  -0.0576495  -0.1327608  -0.0003792
   15   0.0000411   0.0000187  -0.0008242  -0.0000850  -0.0003355  -0.0230096
   16  -0.0021842  -0.0009323   0.0000187  -0.1404316   0.1123368   0.0010425
   17  -0.0041951   0.0018302   0.0000262   0.0496227  -0.2439185  -0.0014390
   18  -0.0000150   0.0000014   0.0037590   0.0006988  -0.0017026  -0.0538882
   19  -0.0012796   0.0007937   0.0000050  -0.0366846   0.0033205   0.0002128
   20   0.0012558  -0.0001833  -0.0000042   0.0238387  -0.0011099  -0.0001273
   21   0.0000171  -0.0000058   0.0001503   0.0003456  -0.0000409   0.0032130
   22   0.0004432   0.0006275  -0.0000247   0.0633218  -0.0320138  -0.0003897
   23   0.0001895   0.0005788  -0.0000072   0.0251471  -0.0561728  -0.0004489
   24   0.0000021  -0.0000009  -0.0005834   0.0000043  -0.0002935   0.0040632
   25  -0.0003463   0.0009289   0.0000027  -0.0021874  -0.0007491   0.0000156
   26   0.0009798  -0.0015717  -0.0000037  -0.0043041   0.0010175   0.0000086
   27   0.0000058  -0.0000086  -0.0002912  -0.0000187  -0.0000050   0.0036494
   28  -0.0007109  -0.0065079  -0.0000084  -0.0501130   0.0292030   0.0003151
   29  -0.0014795  -0.0005828  -0.0000471   0.0299950  -0.0172766  -0.0001963
   30  -0.0000004  -0.0000210   0.0039215   0.0003511  -0.0001999  -0.0003489
   31   0.0000779   0.0012467   0.0000077  -0.0007075   0.0008046   0.0000050
   32  -0.0001126  -0.0011514  -0.0000074   0.0007399   0.0000738   0.0000059
   33  -0.0000013  -0.0000090   0.0001906  -0.0000264   0.0000162  -0.0009679
   34  -0.0019344   0.0025737   0.0000168   0.0002685  -0.0024388  -0.0000290
   35  -0.0030141  -0.0013946   0.0000067  -0.0015820  -0.0032610  -0.0000424
   36  -0.0000229   0.0000070  -0.0022816   0.0000086  -0.0000265   0.0053088
   37   0.0003921  -0.0010628  -0.0006525  -0.0004561  -0.0000279   0.0007760
   38  -0.0012771  -0.0008905  -0.0005665   0.0001921  -0.0002216   0.0003688
   39  -0.0000154   0.0006409  -0.0001680  -0.0000373   0.0002772  -0.0001714
   40  -0.0001416   0.0001336  -0.0000882   0.0003066   0.0002721   0.0001763
   41  -0.0001075   0.0003204  -0.0001333   0.0002680  -0.0001345  -0.0000772
   42   0.0001130  -0.0000456   0.0002932   0.0001781  -0.0001142  -0.0000139
   43   0.0003537   0.0000016   0.0001953   0.0000870   0.0001089   0.0000461
   44   0.0001056   0.0000104   0.0000655   0.0000085   0.0002354  -0.0001671
   45   0.0002122  -0.0003216  -0.0001626  -0.0000017   0.0000753   0.0002063
   46   0.0000562  -0.0001012  -0.0000310   0.0000000   0.0000017   0.0000564
   47   0.0000058  -0.0001079   0.0000089  -0.0000089   0.0000173   0.0000016
   48  -0.0000115   0.0000012   0.0000028  -0.0000131  -0.0000219  -0.0000213
   49  -0.0000141  -0.0000072  -0.0000004  -0.0002244  -0.0004410  -0.0000028
   50   0.0001756   0.0000790  -0.0000004   0.0000088  -0.0000714   0.0000000
   51   0.0000136   0.0000104   0.0001757  -0.0000001  -0.0000024   0.0000266
   52  -0.0000817  -0.0001740  -0.0000008   0.0002166   0.0002282   0.0000014
   53  -0.0000248   0.0000160  -0.0000001  -0.0000014  -0.0000045   0.0000004
   54  -0.0000010  -0.0000015  -0.0000027   0.0000009   0.0000009   0.0000017
   55   0.0003311  -0.0000180  -0.0001918   0.0000841   0.0001100  -0.0000461
   56   0.0001137   0.0000028  -0.0000637   0.0000031   0.0002428   0.0001612
   57  -0.0002142   0.0003122  -0.0001614   0.0000015  -0.0000677   0.0002080
   58   0.0000554  -0.0001013   0.0000304  -0.0000002   0.0000011  -0.0000561
   59   0.0000044  -0.0001077  -0.0000093  -0.0000089   0.0000173  -0.0000014
   60   0.0000124  -0.0000048   0.0000025   0.0000119   0.0000223  -0.0000219
   61   0.0004108  -0.0010376   0.0006552  -0.0004408  -0.0000432  -0.0007703
   62  -0.0012451  -0.0008681   0.0005541   0.0001855  -0.0002115  -0.0003657
   63  -0.0000135  -0.0006576  -0.0001696   0.0000541  -0.0002860  -0.0001830
   64  -0.0001236   0.0001440   0.0000599   0.0002776   0.0002821  -0.0001732
   65  -0.0000853   0.0003550   0.0000802   0.0002657  -0.0001363   0.0000701
   66  -0.0001204   0.0000381   0.0003038  -0.0001529   0.0001038  -0.0000163
           13          14          15          16          17          18
    1  -0.0031364   0.0003455   0.0000146   0.0011609  -0.0023334  -0.0000266
    2   0.0046742   0.0032767  -0.0000288  -0.0037317  -0.0687584  -0.0004122
    3   0.0000291  -0.0000155   0.0037531  -0.0000172  -0.0004232   0.0000212
    4  -0.0215016  -0.0125195   0.0000035  -0.0226835   0.0816611   0.0005714
    5  -0.0333952  -0.0171686   0.0000188   0.0247445   0.0302213   0.0000776
    6  -0.0000912  -0.0000460   0.0032071   0.0002295  -0.0001527   0.0033181
    7  -0.0077021   0.0040805   0.0000411  -0.0021842  -0.0041951  -0.0000150
    8  -0.0034291   0.0032833   0.0000187  -0.0009323   0.0018302   0.0000014
    9   0.0000024   0.0000043  -0.0008242   0.0000187   0.0000262   0.0037590
   10  -0.0748308  -0.0576495  -0.0000850  -0.1404316   0.0496227   0.0006988
   11  -0.0577757  -0.1327608  -0.0003355   0.1123368  -0.2439185  -0.0017026
   12  -0.0001070  -0.0003792  -0.0230096   0.0010425  -0.0014390  -0.0538882
   13   0.1066350   0.0828619   0.0000952   0.0005019  -0.0009858   0.0000119
   14   0.0828619   0.1913195   0.0006732  -0.0214966  -0.0393839  -0.0001556
   15   0.0000952   0.0006732   0.0112644  -0.0001115  -0.0002463   0.0035939
   16   0.0005019  -0.0214966  -0.0001115   0.5166091   0.0103675  -0.0016002
   17  -0.0009858  -0.0393839  -0.0002463   0.0103675   0.6017361   0.0031127
   18   0.0000119  -0.0001556   0.0035939  -0.0016002   0.0031127   0.1080116
   19   0.0008869   0.0007624   0.0000011  -0.1665570   0.0036069   0.0006795
   20   0.0086785  -0.0056829  -0.0000755   0.0038861  -0.0388285  -0.0001602
   21   0.0000435  -0.0000362  -0.0009533   0.0007104  -0.0001590  -0.0220655
   22  -0.0006062   0.0052321   0.0000535  -0.1538519  -0.0600193   0.0000071
   23   0.0019382   0.0011734  -0.0000215  -0.1234753  -0.2418500  -0.0006905
   24   0.0000277  -0.0000346   0.0036717  -0.0004050  -0.0008817  -0.0555331
   25   0.0003624  -0.0004136  -0.0000047   0.0017597  -0.0042713  -0.0000178
   26   0.0001763  -0.0018047  -0.0000126   0.0189981  -0.0373244  -0.0003186
   27  -0.0000001  -0.0000124   0.0001520   0.0001243  -0.0002497   0.0029075
   28  -0.0002951  -0.0012212  -0.0000092  -0.0303828  -0.0743567  -0.0003443
   29  -0.0012813  -0.0018829   0.0000048  -0.0213666   0.0361162   0.0002816
   30  -0.0000071   0.0000017  -0.0009335  -0.0000279   0.0004436   0.0055735
   31   0.0001024   0.0000091  -0.0000009  -0.0039932   0.0015256   0.0000367
   32  -0.0000356   0.0000496   0.0000011   0.0006084   0.0007477  -0.0000346
   33  -0.0000003   0.0000013  -0.0000808   0.0000319  -0.0000603   0.0051324
   34   0.0001194   0.0005799   0.0000026  -0.0007220  -0.0006153   0.0000036
   35  -0.0013809  -0.0005034   0.0000026  -0.0000192  -0.0015017  -0.0000056
   36   0.0000008   0.0000013   0.0001860   0.0000032   0.0000082  -0.0012577
   37  -0.0001784  -0.0000930   0.0000883   0.0002150   0.0000782  -0.0002847
   38  -0.0000663   0.0000300  -0.0001149   0.0000707   0.0002706  -0.0002834
   39   0.0006514   0.0005004   0.0000207  -0.0001890  -0.0000732   0.0002855
   40   0.0000503  -0.0000256  -0.0000121  -0.0000200  -0.0001245   0.0001659
   41  -0.0000308   0.0000035   0.0000408  -0.0000213   0.0002037   0.0000920
   42  -0.0002194  -0.0001771  -0.0000466  -0.0000149  -0.0000278   0.0000252
   43  -0.0001050  -0.0001529  -0.0000211   0.0002065   0.0000219   0.0000125
   44   0.0000786   0.0000218   0.0000080  -0.0000174   0.0000042   0.0001100
   45  -0.0000368  -0.0000612   0.0000239  -0.0000035   0.0000228  -0.0001034
   46  -0.0000338  -0.0000348   0.0000062   0.0000224   0.0000115  -0.0000262
   47  -0.0000021  -0.0000117   0.0000015  -0.0000013  -0.0000342  -0.0000140
   48   0.0000033   0.0000061  -0.0000005   0.0000034   0.0000049  -0.0000021
   49   0.0003063   0.0003422   0.0000004  -0.0004631   0.0000006   0.0000018
   50  -0.0000059   0.0000026   0.0000007   0.0000101   0.0000325   0.0000008
   51   0.0000030   0.0000024  -0.0000242  -0.0000018   0.0000015   0.0000477
   52  -0.0003067  -0.0002998   0.0000002   0.0003866   0.0000227  -0.0000010
   53  -0.0000052  -0.0000059  -0.0000001   0.0000085   0.0000052  -0.0000008
   54  -0.0000018  -0.0000016  -0.0000002   0.0000016   0.0000000  -0.0000219
   55  -0.0001078  -0.0001549   0.0000210   0.0002061   0.0000182  -0.0000122
   56   0.0000815   0.0000225  -0.0000103  -0.0000213   0.0000020  -0.0001073
   57   0.0000368   0.0000591   0.0000247   0.0000033  -0.0000207  -0.0001040
   58  -0.0000341  -0.0000349  -0.0000063   0.0000228   0.0000114   0.0000252
   59  -0.0000018  -0.0000116  -0.0000017  -0.0000012  -0.0000343   0.0000132
   60  -0.0000036  -0.0000065  -0.0000007  -0.0000033  -0.0000058  -0.0000018
   61  -0.0001768  -0.0000896  -0.0000866   0.0002130   0.0000826   0.0002720
   62  -0.0000602   0.0000323   0.0001161   0.0000782   0.0002656   0.0002835
   63  -0.0006555  -0.0005003   0.0000243   0.0001990   0.0000805   0.0002835
   64   0.0000505  -0.0000278   0.0000098  -0.0000172  -0.0001333  -0.0001581
   65  -0.0000332   0.0000010  -0.0000391  -0.0000224   0.0002020  -0.0000867
   66   0.0002176   0.0001764  -0.0000481   0.0000061   0.0000401   0.0000187
           19          20          21          22          23          24
    1  -0.0017719   0.0002289   0.0000031  -0.0252889   0.0277240   0.0002694
    2   0.0007418   0.0004365   0.0000055   0.0829551   0.0285832  -0.0000469
    3   0.0000375   0.0000091  -0.0010068   0.0006115   0.0001375   0.0054799
    4   0.0037478  -0.0010965  -0.0000270  -0.0567795  -0.0295178  -0.0000323
    5   0.0018867  -0.0032838  -0.0000571  -0.0317164  -0.0167344  -0.0000145
    6   0.0000102  -0.0000421   0.0039505   0.0000020  -0.0000020  -0.0015212
    7  -0.0012796   0.0012558   0.0000171   0.0004432   0.0001895   0.0000021
    8   0.0007937  -0.0001833  -0.0000058   0.0006275   0.0005788  -0.0000009
    9   0.0000050  -0.0000042   0.0001503  -0.0000247  -0.0000072  -0.0005834
   10  -0.0366846   0.0238387   0.0003456   0.0633218   0.0251471   0.0000043
   11   0.0033205  -0.0011099  -0.0000409  -0.0320138  -0.0561728  -0.0002935
   12   0.0002128  -0.0001273   0.0032130  -0.0003897  -0.0004489   0.0040632
   13   0.0008869   0.0086785   0.0000435  -0.0006062   0.0019382   0.0000277
   14   0.0007624  -0.0056829  -0.0000362   0.0052321   0.0011734  -0.0000346
   15   0.0000011  -0.0000755  -0.0009533   0.0000535  -0.0000215   0.0036717
   16  -0.1665570   0.0038861   0.0007104  -0.1538519  -0.1234753  -0.0004050
   17   0.0036069  -0.0388285  -0.0001590  -0.0600193  -0.2418500  -0.0008817
   18   0.0006795  -0.0001602  -0.0220655   0.0000071  -0.0006905  -0.0555331
   19   0.2390292  -0.0057428  -0.0010991  -0.0398879   0.0003051   0.0002004
   20  -0.0057428   0.0544482   0.0003374  -0.0218428   0.0016280   0.0000930
   21  -0.0010991   0.0003374   0.0104632   0.0000628  -0.0000134   0.0033224
   22  -0.0398879  -0.0218428   0.0000628   0.6170329   0.0430295  -0.0015792
   23   0.0003051   0.0016280  -0.0000134   0.0430295   0.5300570   0.0023785
   24   0.0002004   0.0000930   0.0033224  -0.0015792   0.0023785   0.1109795
   25   0.0006407  -0.0081786  -0.0000541  -0.0651714   0.0522550   0.0005440
   26  -0.0011567  -0.0041413  -0.0000130   0.0481005  -0.1367279  -0.0008622
   27  -0.0000129   0.0000125  -0.0009500   0.0005364  -0.0008712  -0.0218076
   28   0.0032520  -0.0001444  -0.0000066  -0.3275147   0.0273518   0.0011151
   29  -0.0050595  -0.0037584  -0.0000167  -0.0395095  -0.1107091  -0.0002648
   30  -0.0000254  -0.0000468   0.0038667   0.0005996  -0.0004622  -0.0575750
   31  -0.0012123  -0.0008798   0.0000025  -0.0130622  -0.0270623  -0.0001414
   32   0.0004978   0.0003579  -0.0000023   0.0036049   0.0032162  -0.0000061
   33   0.0000058   0.0000026   0.0001768   0.0001141   0.0000918   0.0031085
   34   0.0011938  -0.0000268  -0.0000038   0.0014746   0.0028344  -0.0000143
   35   0.0000905   0.0001126   0.0000010   0.0025212  -0.0029104  -0.0000669
   36  -0.0000093   0.0000011  -0.0001098   0.0000152  -0.0000847   0.0064675
   37  -0.0003733   0.0000076   0.0000232  -0.0005572  -0.0000089   0.0009886
   38  -0.0000275  -0.0000054   0.0000699  -0.0001605  -0.0000390  -0.0003883
   39   0.0006351   0.0000005  -0.0000329   0.0002392   0.0002119  -0.0002900
   40  -0.0000820   0.0000085  -0.0000130   0.0005386  -0.0001879   0.0000402
   41   0.0000049   0.0000037  -0.0000227  -0.0003102  -0.0001878   0.0000647
   42  -0.0002289   0.0000026  -0.0000022   0.0002246   0.0000224  -0.0000024
   43  -0.0002199  -0.0000015  -0.0000044   0.0000153  -0.0002235   0.0000846
   44  -0.0000045   0.0000224  -0.0000294  -0.0000330   0.0001377   0.0002907
   45  -0.0001916   0.0000029   0.0000075  -0.0000006  -0.0001375   0.0002657
   46  -0.0000666   0.0000014  -0.0000001  -0.0000285  -0.0000416   0.0000853
   47   0.0000022  -0.0000046   0.0000011   0.0000158   0.0000379   0.0000217
   48   0.0000196  -0.0000010  -0.0000001  -0.0000257   0.0000197  -0.0000218
   49   0.0005616  -0.0000167  -0.0000026  -0.0002060   0.0006061   0.0000028
   50   0.0000104  -0.0000255  -0.0000005  -0.0000076  -0.0000192  -0.0000030
   51   0.0000034  -0.0000005  -0.0000075  -0.0000036   0.0000001   0.0000377
   52  -0.0004439   0.0000080   0.0000021   0.0001573  -0.0004289  -0.0000047
   53  -0.0000096  -0.0000027   0.0000003   0.0000062  -0.0000182   0.0000003
   54  -0.0000024   0.0000000   0.0000011   0.0000010  -0.0000022   0.0000044
   55  -0.0002223  -0.0000013   0.0000059   0.0000207  -0.0002171  -0.0000865
   56  -0.0000083   0.0000215   0.0000290  -0.0000294   0.0001373  -0.0002895
   57   0.0001854  -0.0000025   0.0000069   0.0000021   0.0001339   0.0002544
   58  -0.0000661   0.0000013   0.0000008  -0.0000284  -0.0000398  -0.0000842
   59   0.0000024  -0.0000047  -0.0000012   0.0000160   0.0000385  -0.0000204
   60  -0.0000198   0.0000009   0.0000000   0.0000258  -0.0000186  -0.0000229
   61  -0.0003596   0.0000080  -0.0000189  -0.0005553   0.0000098  -0.0009766
   62  -0.0000174  -0.0000031  -0.0000682  -0.0001679  -0.0000373   0.0003889
   63  -0.0006344   0.0000010  -0.0000276  -0.0002418  -0.0002094  -0.0002922
   64  -0.0000847   0.0000082   0.0000127   0.0005364  -0.0001848  -0.0000405
   65   0.0000009   0.0000033   0.0000222  -0.0002996  -0.0001857  -0.0000642
   66   0.0002280  -0.0000033  -0.0000029  -0.0002292  -0.0000264  -0.0000053
           25          26          27          28          29          30
    1  -0.0028033  -0.0000322   0.0000216  -0.1644208   0.1186459   0.0010001
    2  -0.0041156   0.0035285   0.0000142   0.0501779  -0.2788547  -0.0015128
    3  -0.0000138   0.0000034   0.0043751   0.0004356  -0.0015857  -0.0583120
    4   0.0012557  -0.0003216   0.0000005   0.0633799  -0.0290075  -0.0003593
    5   0.0007928  -0.0001682   0.0000031   0.0255594  -0.0607857  -0.0005054
    6   0.0000047  -0.0000097  -0.0006643   0.0000051  -0.0002949   0.0076989
    7  -0.0003463   0.0009798   0.0000058  -0.0007109  -0.0014795  -0.0000004
    8   0.0009289  -0.0015717  -0.0000086  -0.0065079  -0.0005828  -0.0000210
    9   0.0000027  -0.0000037  -0.0002912  -0.0000084  -0.0000471   0.0039215
   10  -0.0021874  -0.0043041  -0.0000187  -0.0501130   0.0299950   0.0003511
   11  -0.0007491   0.0010175  -0.0000050   0.0292030  -0.0172766  -0.0001999
   12   0.0000156   0.0000086   0.0036494   0.0003151  -0.0001963  -0.0003489
   13   0.0003624   0.0001763  -0.0000001  -0.0002951  -0.0012813  -0.0000071
   14  -0.0004136  -0.0018047  -0.0000124  -0.0012212  -0.0018829   0.0000017
   15  -0.0000047  -0.0000126   0.0001520  -0.0000092   0.0000048  -0.0009335
   16   0.0017597   0.0189981   0.0001243  -0.0303828  -0.0213666  -0.0000279
   17  -0.0042713  -0.0373244  -0.0002497  -0.0743567   0.0361162   0.0004436
   18  -0.0000178  -0.0003186   0.0029075  -0.0003443   0.0002816   0.0055735
   19   0.0006407  -0.0011567  -0.0000129   0.0032520  -0.0050595  -0.0000254
   20  -0.0081786  -0.0041413   0.0000125  -0.0001444  -0.0037584  -0.0000468
   21  -0.0000541  -0.0000130  -0.0009500  -0.0000066  -0.0000167   0.0038667
   22  -0.0651714   0.0481005   0.0005364  -0.3275147  -0.0395095   0.0005996
   23   0.0522550  -0.1367279  -0.0008712   0.0273518  -0.1107091  -0.0004622
   24   0.0005440  -0.0008622  -0.0218076   0.0011151  -0.0002648  -0.0575750
   25   0.0852892  -0.0770073  -0.0008062  -0.0190614   0.0386279   0.0003205
   26  -0.0770073   0.1959343   0.0013903   0.0150416  -0.0192423  -0.0001996
   27  -0.0008062   0.0013903   0.0108766   0.0001596  -0.0002842   0.0042402
   28  -0.0190614   0.0150416   0.0001596   0.6852402   0.0347756  -0.0011885
   29   0.0386279  -0.0192423  -0.0002842   0.0347756   0.7199228   0.0036436
   30   0.0003205  -0.0001996   0.0042402  -0.0011885   0.0036436   0.1246932
   31   0.0006300  -0.0005973  -0.0000154  -0.1327238  -0.1276818  -0.0005998
   32   0.0011543   0.0009901   0.0000232  -0.1295284  -0.2655585  -0.0012095
   33  -0.0000007   0.0000227  -0.0025674  -0.0006787  -0.0012021  -0.0343395
   34   0.0000968  -0.0004459  -0.0000012  -0.0251708   0.0081641  -0.0000182
   35   0.0010777  -0.0005188  -0.0000114   0.0286379   0.0034335   0.0000145
   36   0.0000140  -0.0000095   0.0000975   0.0002033  -0.0000171   0.0048230
   37  -0.0001564   0.0001042   0.0000544  -0.0004558  -0.0020015   0.0002909
   38  -0.0000418   0.0000244   0.0000628   0.0007506  -0.0003588  -0.0005446
   39   0.0005114  -0.0005994  -0.0000039   0.0033894  -0.0007149  -0.0013092
   40   0.0000396   0.0000192  -0.0000109   0.0003233  -0.0001442  -0.0013946
   41   0.0000417  -0.0000210  -0.0000058   0.0007616   0.0000997   0.0003590
   42  -0.0001845   0.0002134  -0.0000151  -0.0011063  -0.0002364  -0.0005974
   43  -0.0000928   0.0001459  -0.0000090  -0.0003981  -0.0000722   0.0000062
   44  -0.0000608   0.0000384  -0.0000210  -0.0010230  -0.0001669  -0.0002556
   45  -0.0000331   0.0000475   0.0000144  -0.0000420  -0.0001490   0.0001825
   46  -0.0000288   0.0000362   0.0000040  -0.0001250  -0.0000746   0.0000014
   47   0.0000018  -0.0000171  -0.0000020  -0.0001055   0.0000227   0.0000471
   48   0.0000039  -0.0000070  -0.0000000   0.0000079  -0.0000168   0.0000245
   49   0.0002571  -0.0004048  -0.0000037   0.0004845   0.0000064   0.0000059
   50   0.0000161  -0.0000263  -0.0000001   0.0001702   0.0000326   0.0000015
   51   0.0000024  -0.0000031  -0.0000186   0.0000113   0.0000021   0.0000532
   52  -0.0002463   0.0003635   0.0000037  -0.0006732  -0.0002450  -0.0000035
   53  -0.0000056   0.0000127   0.0000001   0.0000373  -0.0000047  -0.0000004
   54  -0.0000013   0.0000019   0.0000025  -0.0000031  -0.0000009  -0.0000067
   55  -0.0000947   0.0001483   0.0000122  -0.0004107  -0.0000761  -0.0000243
   56  -0.0000621   0.0000381   0.0000229  -0.0010310  -0.0001696   0.0002457
   57   0.0000304  -0.0000459   0.0000145   0.0000127   0.0001377   0.0001912
   58  -0.0000290   0.0000365  -0.0000033  -0.0001259  -0.0000743  -0.0000035
   59   0.0000016  -0.0000168   0.0000018  -0.0001073   0.0000237  -0.0000473
   60  -0.0000041   0.0000069   0.0000001  -0.0000111   0.0000156   0.0000219
   61  -0.0001521   0.0000994  -0.0000512  -0.0004026  -0.0019885  -0.0003034
   62  -0.0000304   0.0000142  -0.0000647   0.0008310  -0.0004007   0.0005757
   63  -0.0005159   0.0006066   0.0000075  -0.0033910   0.0006965  -0.0012953
   64   0.0000383   0.0000201   0.0000102   0.0003027  -0.0001520   0.0013792
   65   0.0000384  -0.0000175   0.0000052   0.0007292   0.0001000  -0.0003261
   66   0.0001864  -0.0002169  -0.0000191   0.0011340   0.0002437  -0.0005746
           31          32          33          34          35          36
    1   0.0106098  -0.0141585  -0.0001056  -0.2186526  -0.0015114  -0.0005131
    2   0.0145271  -0.0180834  -0.0002357   0.0004425  -0.0757008   0.0001128
    3   0.0000845  -0.0001045   0.0037203  -0.0003439   0.0001158  -0.0763975
    4  -0.0007953   0.0028584   0.0000553  -0.0212862  -0.0259905  -0.0001305
    5   0.0022869  -0.0018541  -0.0000277  -0.0097792   0.0041596  -0.0000225
    6   0.0000273  -0.0000518   0.0059018  -0.0000271  -0.0000145   0.0034067
    7   0.0000779  -0.0001126  -0.0000013  -0.0019344  -0.0030141  -0.0000229
    8   0.0012467  -0.0011514  -0.0000090   0.0025737  -0.0013946   0.0000070
    9   0.0000077  -0.0000074   0.0001906   0.0000168   0.0000067  -0.0022816
   10  -0.0007075   0.0007399  -0.0000264   0.0002685  -0.0015820   0.0000086
   11   0.0008046   0.0000738   0.0000162  -0.0024388  -0.0032610  -0.0000265
   12   0.0000050   0.0000059  -0.0009679  -0.0000290  -0.0000424   0.0053088
   13   0.0001024  -0.0000356  -0.0000003   0.0001194  -0.0013809   0.0000008
   14   0.0000091   0.0000496   0.0000013   0.0005799  -0.0005034   0.0000013
   15  -0.0000009   0.0000011  -0.0000808   0.0000026   0.0000026   0.0001860
   16  -0.0039932   0.0006084   0.0000319  -0.0007220  -0.0000192   0.0000032
   17   0.0015256   0.0007477  -0.0000603  -0.0006153  -0.0015017   0.0000082
   18   0.0000367  -0.0000346   0.0051324   0.0000036  -0.0000056  -0.0012577
   19  -0.0012123   0.0004978   0.0000058   0.0011938   0.0000905  -0.0000093
   20  -0.0008798   0.0003579   0.0000026  -0.0000268   0.0001126   0.0000011
   21   0.0000025  -0.0000023   0.0001768  -0.0000038   0.0000010  -0.0001098
   22  -0.0130622   0.0036049   0.0001141   0.0014746   0.0025212   0.0000152
   23  -0.0270623   0.0032162   0.0000918   0.0028344  -0.0029104  -0.0000847
   24  -0.0001414  -0.0000061   0.0031085  -0.0000143  -0.0000669   0.0064675
   25   0.0006300   0.0011543  -0.0000007   0.0000968   0.0010777   0.0000140
   26  -0.0005973   0.0009901   0.0000227  -0.0004459  -0.0005188  -0.0000095
   27  -0.0000154   0.0000232  -0.0025674  -0.0000012  -0.0000114   0.0000975
   28  -0.1327238  -0.1295284  -0.0006787  -0.0251708   0.0286379   0.0002033
   29  -0.1276818  -0.2655585  -0.0012021   0.0081641   0.0034335  -0.0000171
   30  -0.0005998  -0.0012095  -0.0343395  -0.0000182   0.0000145   0.0048230
   31   0.1403221   0.1348188   0.0005954   0.0008223   0.0006610   0.0000009
   32   0.1348188   0.2804935   0.0013635  -0.0013193   0.0008150   0.0000207
   33   0.0005954   0.0013635   0.0234765   0.0000203   0.0000275  -0.0040801
   34   0.0008223  -0.0013193   0.0000203   0.6506181   0.0053227  -0.0005850
   35   0.0006610   0.0008150   0.0000275   0.0053227   0.1682327  -0.0043599
   36   0.0000009   0.0000207  -0.0040801  -0.0005850  -0.0043599   0.6033390
   37   0.0001540   0.0003946  -0.0007264  -0.1691334  -0.0011916  -0.0564133
   38   0.0001337   0.0000657   0.0001957  -0.0010342  -0.0598107  -0.0000171
   39  -0.0003650   0.0002203   0.0006373  -0.1166906  -0.0009337  -0.2298213
   40  -0.0001264   0.0000508   0.0001414   0.0048222  -0.0000797  -0.0021152
   41   0.0000979  -0.0000619   0.0000480   0.0000486   0.0040997   0.0004048
   42   0.0000946   0.0000425  -0.0002140   0.0198512   0.0008970  -0.0383362
   43  -0.0000555  -0.0000115  -0.0001003  -0.0229971   0.0001242  -0.0706823
   44  -0.0000657  -0.0000520  -0.0001059  -0.0002736   0.0060411  -0.0010524
   45  -0.0000034   0.0001158  -0.0002652  -0.0254721  -0.0007856   0.0309148
   46   0.0000005   0.0000148  -0.0000600  -0.0046559  -0.0001613   0.0013768
   47   0.0000077   0.0000005   0.0000186  -0.0001463   0.0052826   0.0000456
   48  -0.0000054  -0.0000048   0.0000056   0.0010011   0.0000689   0.0011287
   49  -0.0001012   0.0001273   0.0000006   0.0020034   0.0002126   0.0003570
   50   0.0000095  -0.0000190   0.0000012  -0.0000323  -0.0012536   0.0007015
   51   0.0000005  -0.0000007   0.0000072   0.0003330   0.0007096  -0.0714488
   52   0.0000768  -0.0001468  -0.0000007  -0.0023075   0.0001784  -0.0000286
   53   0.0000037   0.0000013   0.0000001  -0.0000093  -0.0009314  -0.0000214
   54   0.0000006  -0.0000007  -0.0000127  -0.0000212  -0.0000297   0.0021835
   55  -0.0000574  -0.0000085   0.0001015  -0.0239307  -0.0013145   0.0701713
   56  -0.0000655  -0.0000506   0.0001089  -0.0007908   0.0060048   0.0005218
   57   0.0000001  -0.0001143  -0.0002631   0.0249863   0.0002642   0.0318705
   58   0.0000007   0.0000144   0.0000600  -0.0046434  -0.0001442  -0.0014365
   59   0.0000081   0.0000007  -0.0000188  -0.0001389   0.0052706   0.0000400
   60   0.0000058   0.0000049   0.0000057  -0.0010613   0.0000194   0.0011017
   61   0.0001585   0.0003880   0.0007194  -0.1710264  -0.0023134   0.0572223
   62   0.0001158   0.0000725  -0.0001961  -0.0033506  -0.0597948   0.0033670
   63   0.0003621  -0.0002175   0.0006437   0.1175519   0.0042826  -0.2285966
   64  -0.0001203   0.0000487  -0.0001453   0.0050416  -0.0001240   0.0025629
   65   0.0000961  -0.0000533  -0.0000424   0.0004348   0.0041353   0.0003748
   66  -0.0000925  -0.0000435  -0.0002155  -0.0194979  -0.0001574  -0.0384976
           37          38          39          40          41          42
    1  -0.0217373   0.0009959  -0.0113615  -0.0018890  -0.0002526   0.0026926
    2  -0.0005768   0.0029560   0.0005548  -0.0000006  -0.0021775  -0.0002795
    3  -0.0268177  -0.0005760   0.0044714  -0.0027718   0.0003230  -0.0014304
    4  -0.0009110  -0.0005345   0.0034022   0.0004828  -0.0006018  -0.0011060
    5   0.0029689  -0.0008806  -0.0006344   0.0001110  -0.0003078   0.0006605
    6  -0.0003186   0.0012820  -0.0009933  -0.0013199  -0.0006111  -0.0007453
    7   0.0003921  -0.0012771  -0.0000154  -0.0001416  -0.0001075   0.0001130
    8  -0.0010628  -0.0008905   0.0006409   0.0001336   0.0003204  -0.0000456
    9  -0.0006525  -0.0005665  -0.0001680  -0.0000882  -0.0001333   0.0002932
   10  -0.0004561   0.0001921  -0.0000373   0.0003066   0.0002680   0.0001781
   11  -0.0000279  -0.0002216   0.0002772   0.0002721  -0.0001345  -0.0001142
   12   0.0007760   0.0003688  -0.0001714   0.0001763  -0.0000772  -0.0000139
   13  -0.0001784  -0.0000663   0.0006514   0.0000503  -0.0000308  -0.0002194
   14  -0.0000930   0.0000300   0.0005004  -0.0000256   0.0000035  -0.0001771
   15   0.0000883  -0.0001149   0.0000207  -0.0000121   0.0000408  -0.0000466
   16   0.0002150   0.0000707  -0.0001890  -0.0000200  -0.0000213  -0.0000149
   17   0.0000782   0.0002706  -0.0000732  -0.0001245   0.0002037  -0.0000278
   18  -0.0002847  -0.0002834   0.0002855   0.0001659   0.0000920   0.0000252
   19  -0.0003733  -0.0000275   0.0006351  -0.0000820   0.0000049  -0.0002289
   20   0.0000076  -0.0000054   0.0000005   0.0000085   0.0000037   0.0000026
   21   0.0000232   0.0000699  -0.0000329  -0.0000130  -0.0000227  -0.0000022
   22  -0.0005572  -0.0001605   0.0002392   0.0005386  -0.0003102   0.0002246
   23  -0.0000089  -0.0000390   0.0002119  -0.0001879  -0.0001878   0.0000224
   24   0.0009886  -0.0003883  -0.0002900   0.0000402   0.0000647  -0.0000024
   25  -0.0001564  -0.0000418   0.0005114   0.0000396   0.0000417  -0.0001845
   26   0.0001042   0.0000244  -0.0005994   0.0000192  -0.0000210   0.0002134
   27   0.0000544   0.0000628  -0.0000039  -0.0000109  -0.0000058  -0.0000151
   28  -0.0004558   0.0007506   0.0033894   0.0003233   0.0007616  -0.0011063
   29  -0.0020015  -0.0003588  -0.0007149  -0.0001442   0.0000997  -0.0002364
   30   0.0002909  -0.0005446  -0.0013092  -0.0013946   0.0003590  -0.0005974
   31   0.0001540   0.0001337  -0.0003650  -0.0001264   0.0000979   0.0000946
   32   0.0003946   0.0000657   0.0002203   0.0000508  -0.0000619   0.0000425
   33  -0.0007264   0.0001957   0.0006373   0.0001414   0.0000480  -0.0002140
   34  -0.1691334  -0.0010342  -0.1166906   0.0048222   0.0000486   0.0198512
   35  -0.0011916  -0.0598107  -0.0009337  -0.0000797   0.0040997   0.0008970
   36  -0.0564133  -0.0000171  -0.2298213  -0.0021152   0.0004048  -0.0383362
   37   0.6123998   0.0079819   0.0532784  -0.0678523  -0.0014991   0.0488818
   38   0.0079819   0.1214983  -0.0024898  -0.0011632  -0.0237793   0.0017564
   39   0.0532784  -0.0024898   0.5153779   0.0496035   0.0020894  -0.1275545
   40  -0.0678523  -0.0011632   0.0496035   0.0879784   0.0020782  -0.0793407
   41  -0.0014991  -0.0237793   0.0020894   0.0020782   0.0124226  -0.0032847
   42   0.0488818   0.0017564  -0.1275545  -0.0793407  -0.0032847   0.1843160
   43  -0.3228474  -0.0048067   0.0136506  -0.0213393  -0.0004088   0.0141915
   44  -0.0036407  -0.0589180   0.0006656  -0.0008555   0.0046763   0.0005024
   45  -0.0516318   0.0000145  -0.1119710   0.0386623   0.0007337  -0.0168254
   46  -0.0116087   0.0000515  -0.0270501   0.0008271   0.0000554  -0.0004628
   47  -0.0002050   0.0026061  -0.0004393   0.0000315  -0.0026134  -0.0000616
   48   0.0028035   0.0000519   0.0029394   0.0011507  -0.0000129   0.0010512
   49  -0.0327967  -0.0009232   0.0258065  -0.0019142  -0.0000957  -0.0007943
   50  -0.0012873   0.0047819   0.0001014  -0.0000375   0.0046209   0.0000060
   51   0.0890260   0.0005310   0.0337826  -0.0050807   0.0000258   0.0034337
   52   0.0038344  -0.0000664   0.0026783  -0.0014530  -0.0000176   0.0009802
   53  -0.0000210   0.0046577   0.0001158  -0.0000333  -0.0000060   0.0000166
   54  -0.0017225   0.0000670  -0.0033200   0.0009239   0.0000110  -0.0003864
   55  -0.0527777   0.0000751  -0.0305988   0.0010026  -0.0000524   0.0014192
   56  -0.0004663  -0.0011342  -0.0001465   0.0000009  -0.0009855   0.0000343
   57  -0.0310021  -0.0002358  -0.0168929   0.0023625   0.0000296  -0.0019925
   58  -0.0008514   0.0000202  -0.0008603   0.0001438   0.0000048   0.0000187
   59   0.0000285  -0.0010441  -0.0000451   0.0000057  -0.0002636  -0.0000299
   60  -0.0009158  -0.0000220   0.0001677   0.0000759  -0.0000030   0.0000721
   61   0.0678644  -0.0001099   0.0323107  -0.0021009   0.0000545  -0.0053230
   62   0.0005609   0.0061543   0.0005609  -0.0000450   0.0040280   0.0000657
   63  -0.0310163   0.0008621  -0.0663201  -0.0010453  -0.0000772   0.0010979
   64  -0.0021660  -0.0000608   0.0010124   0.0004037  -0.0000180   0.0001357
   65  -0.0000434   0.0040370   0.0001376  -0.0000147   0.0000596   0.0000368
   66   0.0052913  -0.0000252   0.0011692  -0.0001093   0.0000062  -0.0021272
           43          44          45          46          47          48
    1   0.0016684   0.0002111  -0.0014556  -0.0001081  -0.0000679   0.0001470
    2  -0.0002162   0.0057433  -0.0004233  -0.0000906   0.0002993   0.0000132
    3  -0.0019714   0.0000568  -0.0044256  -0.0011833  -0.0000203   0.0002833
    4  -0.0007038   0.0008998  -0.0003028  -0.0001897   0.0000856   0.0000166
    5   0.0005580  -0.0002566   0.0008856   0.0002687   0.0001564   0.0000003
    6   0.0001670   0.0000091  -0.0000509   0.0000116  -0.0000745   0.0000245
    7   0.0003537   0.0001056   0.0002122   0.0000562   0.0000058  -0.0000115
    8   0.0000016   0.0000104  -0.0003216  -0.0001012  -0.0001079   0.0000012
    9   0.0001953   0.0000655  -0.0001626  -0.0000310   0.0000089   0.0000028
   10   0.0000870   0.0000085  -0.0000017   0.0000000  -0.0000089  -0.0000131
   11   0.0001089   0.0002354   0.0000753   0.0000017   0.0000173  -0.0000219
   12   0.0000461  -0.0001671   0.0002063   0.0000564   0.0000016  -0.0000213
   13  -0.0001050   0.0000786  -0.0000368  -0.0000338  -0.0000021   0.0000033
   14  -0.0001529   0.0000218  -0.0000612  -0.0000348  -0.0000117   0.0000061
   15  -0.0000211   0.0000080   0.0000239   0.0000062   0.0000015  -0.0000005
   16   0.0002065  -0.0000174  -0.0000035   0.0000224  -0.0000013   0.0000034
   17   0.0000219   0.0000042   0.0000228   0.0000115  -0.0000342   0.0000049
   18   0.0000125   0.0001100  -0.0001034  -0.0000262  -0.0000140  -0.0000021
   19  -0.0002199  -0.0000045  -0.0001916  -0.0000666   0.0000022   0.0000196
   20  -0.0000015   0.0000224   0.0000029   0.0000014  -0.0000046  -0.0000010
   21  -0.0000044  -0.0000294   0.0000075  -0.0000001   0.0000011  -0.0000001
   22   0.0000153  -0.0000330  -0.0000006  -0.0000285   0.0000158  -0.0000257
   23  -0.0002235   0.0001377  -0.0001375  -0.0000416   0.0000379   0.0000197
   24   0.0000846   0.0002907   0.0002657   0.0000853   0.0000217  -0.0000218
   25  -0.0000928  -0.0000608  -0.0000331  -0.0000288   0.0000018   0.0000039
   26   0.0001459   0.0000384   0.0000475   0.0000362  -0.0000171  -0.0000070
   27  -0.0000090  -0.0000210   0.0000144   0.0000040  -0.0000020  -0.0000000
   28  -0.0003981  -0.0010230  -0.0000420  -0.0001250  -0.0001055   0.0000079
   29  -0.0000722  -0.0001669  -0.0001490  -0.0000746   0.0000227  -0.0000168
   30   0.0000062  -0.0002556   0.0001825   0.0000014   0.0000471   0.0000245
   31  -0.0000555  -0.0000657  -0.0000034   0.0000005   0.0000077  -0.0000054
   32  -0.0000115  -0.0000520   0.0001158   0.0000148   0.0000005  -0.0000048
   33  -0.0001003  -0.0001059  -0.0002652  -0.0000600   0.0000186   0.0000056
   34  -0.0229971  -0.0002736  -0.0254721  -0.0046559  -0.0001463   0.0010011
   35   0.0001242   0.0060411  -0.0007856  -0.0001613   0.0052826   0.0000689
   36  -0.0706823  -0.0010524   0.0309148   0.0013768   0.0000456   0.0011287
   37  -0.3228474  -0.0036407  -0.0516318  -0.0116087  -0.0002050   0.0028035
   38  -0.0048067  -0.0589180   0.0000145   0.0000515   0.0026061   0.0000519
   39   0.0136506   0.0006656  -0.1119710  -0.0270501  -0.0004393   0.0029394
   40  -0.0213393  -0.0008555   0.0386623   0.0008271   0.0000315   0.0011507
   41  -0.0004088   0.0046763   0.0007337   0.0000554  -0.0026134  -0.0000129
   42   0.0141915   0.0005024  -0.0168254  -0.0004628  -0.0000616   0.0010512
   43   0.6749861   0.0082682   0.0436027  -0.1243559  -0.0000924  -0.1260866
   44   0.0082682   0.1196569  -0.0059306  -0.0001028  -0.0328707   0.0005584
   45   0.0436027  -0.0059306   0.7393342  -0.1255635   0.0006097  -0.2772519
   46  -0.1243559  -0.0001028  -0.1255635   0.1309112   0.0002957   0.1324852
   47  -0.0000924  -0.0328707   0.0006097   0.0002957   0.0229167  -0.0006981
   48  -0.1260866   0.0005584  -0.2772519   0.1324852  -0.0006981   0.2918552
   49  -0.1520040  -0.0026175   0.1165392   0.0101931   0.0002468  -0.0145793
   50  -0.0021767  -0.0597202   0.0044332  -0.0000265   0.0025550  -0.0000299
   51   0.0520130   0.0033170  -0.2890020   0.0151994   0.0004506  -0.0179598
   52  -0.0384734  -0.0007203   0.0018528   0.0008658   0.0000601  -0.0006027
   53  -0.0009699   0.0044936   0.0000195   0.0000429  -0.0026839  -0.0000664
   54   0.0271513   0.0004886   0.0031554   0.0004334  -0.0000478   0.0008902
   55   0.0600530   0.0009741  -0.0212824  -0.0015765  -0.0001676   0.0035483
   56   0.0005538   0.0075886   0.0002359  -0.0001551   0.0054392   0.0001451
   57   0.0224241   0.0010190  -0.0531637   0.0031773   0.0001019  -0.0025208
   58  -0.0015091  -0.0000937  -0.0031704   0.0006269   0.0000158  -0.0006928
   59  -0.0000782   0.0054429   0.0000501   0.0000032   0.0003181  -0.0000014
   60  -0.0035448   0.0000251  -0.0025928   0.0007073   0.0000207  -0.0006859
   61  -0.0533123  -0.0010857   0.0306545  -0.0008710   0.0000224   0.0009016
   62  -0.0005398  -0.0011515   0.0005752   0.0000008  -0.0010398  -0.0000052
   63   0.0302775   0.0004607  -0.0162594   0.0008509   0.0000048   0.0001864
   64   0.0010423   0.0000508  -0.0023328   0.0001450   0.0000057  -0.0000750
   65  -0.0000312  -0.0009825  -0.0000089   0.0000048  -0.0002684  -0.0000041
   66  -0.0014027  -0.0000134  -0.0020317  -0.0000181   0.0000238   0.0000723
           49          50          51          52          53          54
    1  -0.0008246  -0.0000282  -0.0000058   0.0010570  -0.0000006   0.0000051
    2   0.0001535  -0.0009842  -0.0000129   0.0000545  -0.0003555  -0.0000052
    3   0.0000061   0.0000051  -0.0015288   0.0000055  -0.0000067   0.0002401
    4   0.0004726  -0.0002919  -0.0000047  -0.0005004  -0.0000245  -0.0000028
    5  -0.0003027   0.0001296   0.0000015   0.0004175  -0.0000275   0.0000024
    6  -0.0000014  -0.0000002   0.0002044  -0.0000019   0.0000009  -0.0000058
    7  -0.0000141   0.0001756   0.0000136  -0.0000817  -0.0000248  -0.0000010
    8  -0.0000072   0.0000790   0.0000104  -0.0001740   0.0000160  -0.0000015
    9  -0.0000004  -0.0000004   0.0001757  -0.0000008  -0.0000001  -0.0000027
   10  -0.0002244   0.0000088  -0.0000001   0.0002166  -0.0000014   0.0000009
   11  -0.0004410  -0.0000714  -0.0000024   0.0002282  -0.0000045   0.0000009
   12  -0.0000028   0.0000000   0.0000266   0.0000014   0.0000004   0.0000017
   13   0.0003063  -0.0000059   0.0000030  -0.0003067  -0.0000052  -0.0000018
   14   0.0003422   0.0000026   0.0000024  -0.0002998  -0.0000059  -0.0000016
   15   0.0000004   0.0000007  -0.0000242   0.0000002  -0.0000001  -0.0000002
   16  -0.0004631   0.0000101  -0.0000018   0.0003866   0.0000085   0.0000016
   17   0.0000006   0.0000325   0.0000015   0.0000227   0.0000052   0.0000000
   18   0.0000018   0.0000008   0.0000477  -0.0000010  -0.0000008  -0.0000219
   19   0.0005616   0.0000104   0.0000034  -0.0004439  -0.0000096  -0.0000024
   20  -0.0000167  -0.0000255  -0.0000005   0.0000080  -0.0000027   0.0000000
   21  -0.0000026  -0.0000005  -0.0000075   0.0000021   0.0000003   0.0000011
   22  -0.0002060  -0.0000076  -0.0000036   0.0001573   0.0000062   0.0000010
   23   0.0006061  -0.0000192   0.0000001  -0.0004289  -0.0000182  -0.0000022
   24   0.0000028  -0.0000030   0.0000377  -0.0000047   0.0000003   0.0000044
   25   0.0002571   0.0000161   0.0000024  -0.0002463  -0.0000056  -0.0000013
   26  -0.0004048  -0.0000263  -0.0000031   0.0003635   0.0000127   0.0000019
   27  -0.0000037  -0.0000001  -0.0000186   0.0000037   0.0000001   0.0000025
   28   0.0004845   0.0001702   0.0000113  -0.0006732   0.0000373  -0.0000031
   29   0.0000064   0.0000326   0.0000021  -0.0002450  -0.0000047  -0.0000009
   30   0.0000059   0.0000015   0.0000532  -0.0000035  -0.0000004  -0.0000067
   31  -0.0001012   0.0000095   0.0000005   0.0000768   0.0000037   0.0000006
   32   0.0001273  -0.0000190  -0.0000007  -0.0001468   0.0000013  -0.0000007
   33   0.0000006   0.0000012   0.0000072  -0.0000007   0.0000001  -0.0000127
   34   0.0020034  -0.0000323   0.0003330  -0.0023075  -0.0000093  -0.0000212
   35   0.0002126  -0.0012536   0.0007096   0.0001784  -0.0009314  -0.0000297
   36   0.0003570   0.0007015  -0.0714488  -0.0000286  -0.0000214   0.0021835
   37  -0.0327967  -0.0012873   0.0890260   0.0038344  -0.0000210  -0.0017225
   38  -0.0009232   0.0047819   0.0005310  -0.0000664   0.0046577   0.0000670
   39   0.0258065   0.0001014   0.0337826   0.0026783   0.0001158  -0.0033200
   40  -0.0019142  -0.0000375  -0.0050807  -0.0014530  -0.0000333   0.0009239
   41  -0.0000957   0.0046209   0.0000258  -0.0000176  -0.0000060   0.0000110
   42  -0.0007943   0.0000060   0.0034337   0.0009802   0.0000166  -0.0003864
   43  -0.1520040  -0.0021767   0.0520130  -0.0384734  -0.0009699   0.0271513
   44  -0.0026175  -0.0597202   0.0033170  -0.0007203   0.0044936   0.0004886
   45   0.1165392   0.0044332  -0.2890020   0.0018528   0.0000195   0.0031554
   46   0.0101931  -0.0000265   0.0151994   0.0008658   0.0000429   0.0004334
   47   0.0002468   0.0025550   0.0004506   0.0000601  -0.0026839  -0.0000478
   48  -0.0145793  -0.0000299  -0.0179598  -0.0006027  -0.0000664   0.0008902
   49   0.5045152   0.0061303  -0.0008282  -0.1564023  -0.0022296  -0.0006586
   50   0.0061303   0.1205374  -0.0055320  -0.0022659  -0.0229458   0.0001494
   51  -0.0008282  -0.0055320   0.6544398  -0.0006214   0.0001821  -0.0399950
   52  -0.1564023  -0.0022659  -0.0006214   0.2291235   0.0036646   0.0010059
   53  -0.0022296  -0.0229458   0.0001821   0.0036646   0.0113360  -0.0002173
   54  -0.0006586   0.0001494  -0.0399950   0.0010059  -0.0002173   0.0372256
   55  -0.1504418  -0.0009541  -0.0505467  -0.0381267  -0.0004356  -0.0275448
   56  -0.0002251  -0.0596875   0.0014474  -0.0006789   0.0044886  -0.0004539
   57  -0.1150036   0.0004056  -0.2902981  -0.0022850  -0.0000264   0.0028504
   58   0.0101604   0.0002818  -0.0149211   0.0008807   0.0000648  -0.0004267
   59  -0.0000472   0.0025601  -0.0000310   0.0000562  -0.0026816  -0.0000474
   60   0.0148518   0.0004522  -0.0180140   0.0006013  -0.0000296   0.0009286
   61  -0.0315956   0.0004532  -0.0896111   0.0038480  -0.0000461   0.0017961
   62  -0.0004024   0.0048054  -0.0010998  -0.0000080   0.0046616   0.0000927
   63  -0.0264432  -0.0006970   0.0326101  -0.0025907   0.0000411  -0.0033271
   64  -0.0019676  -0.0001524   0.0050206  -0.0014316  -0.0000114  -0.0009336
   65  -0.0001137   0.0046171  -0.0000003  -0.0000017  -0.0000051  -0.0000056
   66   0.0007452   0.0000046   0.0034767  -0.0009904  -0.0000079  -0.0004047
           55          56          57          58          59          60
    1   0.0016682   0.0001753   0.0015025  -0.0001091  -0.0000620  -0.0001513
    2  -0.0002395   0.0057489   0.0006387  -0.0001127   0.0003044  -0.0000123
    3   0.0020174   0.0001435  -0.0043848   0.0011779   0.0000235   0.0002955
    4  -0.0006996   0.0009077   0.0003263  -0.0001933   0.0000871  -0.0000153
    5   0.0005573  -0.0002367  -0.0008839   0.0002684   0.0001543   0.0000064
    6  -0.0001561  -0.0000173  -0.0000620  -0.0000081   0.0000748   0.0000241
    7   0.0003311   0.0001137  -0.0002142   0.0000554   0.0000044   0.0000124
    8  -0.0000180   0.0000028   0.0003122  -0.0001013  -0.0001077  -0.0000048
    9  -0.0001918  -0.0000637  -0.0001614   0.0000304  -0.0000093   0.0000025
   10   0.0000841   0.0000031   0.0000015  -0.0000002  -0.0000089   0.0000119
   11   0.0001100   0.0002428  -0.0000677   0.0000011   0.0000173   0.0000223
   12  -0.0000461   0.0001612   0.0002080  -0.0000561  -0.0000014  -0.0000219
   13  -0.0001078   0.0000815   0.0000368  -0.0000341  -0.0000018  -0.0000036
   14  -0.0001549   0.0000225   0.0000591  -0.0000349  -0.0000116  -0.0000065
   15   0.0000210  -0.0000103   0.0000247  -0.0000063  -0.0000017  -0.0000007
   16   0.0002061  -0.0000213   0.0000033   0.0000228  -0.0000012  -0.0000033
   17   0.0000182   0.0000020  -0.0000207   0.0000114  -0.0000343  -0.0000058
   18  -0.0000122  -0.0001073  -0.0001040   0.0000252   0.0000132  -0.0000018
   19  -0.0002223  -0.0000083   0.0001854  -0.0000661   0.0000024  -0.0000198
   20  -0.0000013   0.0000215  -0.0000025   0.0000013  -0.0000047   0.0000009
   21   0.0000059   0.0000290   0.0000069   0.0000008  -0.0000012   0.0000000
   22   0.0000207  -0.0000294   0.0000021  -0.0000284   0.0000160   0.0000258
   23  -0.0002171   0.0001373   0.0001339  -0.0000398   0.0000385  -0.0000186
   24  -0.0000865  -0.0002895   0.0002544  -0.0000842  -0.0000204  -0.0000229
   25  -0.0000947  -0.0000621   0.0000304  -0.0000290   0.0000016  -0.0000041
   26   0.0001483   0.0000381  -0.0000459   0.0000365  -0.0000168   0.0000069
   27   0.0000122   0.0000229   0.0000145  -0.0000033   0.0000018   0.0000001
   28  -0.0004107  -0.0010310   0.0000127  -0.0001259  -0.0001073  -0.0000111
   29  -0.0000761  -0.0001696   0.0001377  -0.0000743   0.0000237   0.0000156
   30  -0.0000243   0.0002457   0.0001912  -0.0000035  -0.0000473   0.0000219
   31  -0.0000574  -0.0000655   0.0000001   0.0000007   0.0000081   0.0000058
   32  -0.0000085  -0.0000506  -0.0001143   0.0000144   0.0000007   0.0000049
   33   0.0001015   0.0001089  -0.0002631   0.0000600  -0.0000188   0.0000057
   34  -0.0239307  -0.0007908   0.0249863  -0.0046434  -0.0001389  -0.0010613
   35  -0.0013145   0.0060048   0.0002642  -0.0001442   0.0052706   0.0000194
   36   0.0701713   0.0005218   0.0318705  -0.0014365   0.0000400   0.0011017
   37  -0.0527777  -0.0004663  -0.0310021  -0.0008514   0.0000285  -0.0009158
   38   0.0000751  -0.0011342  -0.0002358   0.0000202  -0.0010441  -0.0000220
   39  -0.0305988  -0.0001465  -0.0168929  -0.0008603  -0.0000451   0.0001677
   40   0.0010026   0.0000009   0.0023625   0.0001438   0.0000057   0.0000759
   41  -0.0000524  -0.0009855   0.0000296   0.0000048  -0.0002636  -0.0000030
   42   0.0014192   0.0000343  -0.0019925   0.0000187  -0.0000299   0.0000721
   43   0.0600530   0.0005538   0.0224241  -0.0015091  -0.0000782  -0.0035448
   44   0.0009741   0.0075886   0.0010190  -0.0000937   0.0054429   0.0000251
   45  -0.0212824   0.0002359  -0.0531637  -0.0031704   0.0000501  -0.0025928
   46  -0.0015765  -0.0001551   0.0031773   0.0006269   0.0000032   0.0007073
   47  -0.0001676   0.0054392   0.0001019   0.0000158   0.0003181   0.0000207
   48   0.0035483   0.0001451  -0.0025208  -0.0006928  -0.0000014  -0.0006859
   49  -0.1504418  -0.0002251  -0.1150036   0.0101604  -0.0000472   0.0148518
   50  -0.0009541  -0.0596875   0.0004056   0.0002818   0.0025601   0.0004522
   51  -0.0505467   0.0014474  -0.2902981  -0.0149211  -0.0000310  -0.0180140
   52  -0.0381267  -0.0006789  -0.0022850   0.0008807   0.0000562   0.0006013
   53  -0.0004356   0.0044886  -0.0000264   0.0000648  -0.0026816  -0.0000296
   54  -0.0275448  -0.0004539   0.0028504  -0.0004267  -0.0000474   0.0009286
   55   0.6753234   0.0096476  -0.0439747  -0.1269231  -0.0028812   0.1273193
   56   0.0096476   0.1198611  -0.0068156  -0.0028455  -0.0330340   0.0045810
   57  -0.0439747  -0.0068156   0.7375891   0.1268377   0.0045428  -0.2741512
   58  -0.1269231  -0.0028455   0.1268377   0.1336429   0.0031860  -0.1338111
   59  -0.0028812  -0.0330340   0.0045428   0.0031860   0.0230868  -0.0049198
   60   0.1273193   0.0045810  -0.2741512  -0.1338111  -0.0049198   0.2886816
   61  -0.3225182  -0.0049471   0.0493222  -0.0118311  -0.0001280  -0.0029494
   62  -0.0048429  -0.0589952   0.0009500  -0.0005091   0.0025915  -0.0000687
   63  -0.0159213   0.0003460  -0.1116369   0.0268566   0.0004313   0.0031591
   64  -0.0208007  -0.0001581  -0.0387324   0.0008106   0.0000555  -0.0011206
   65  -0.0001660   0.0046938  -0.0003828   0.0000489  -0.0026106  -0.0000644
   66  -0.0142302  -0.0001219  -0.0173783   0.0004731  -0.0000028   0.0010307
           61          62          63          64          65          66
    1  -0.0218183   0.0007224   0.0110415  -0.0018153  -0.0002053  -0.0027437
    2  -0.0011479   0.0029002  -0.0005554  -0.0000655  -0.0021911   0.0002723
    3   0.0265392   0.0005205   0.0047605   0.0026524  -0.0003455  -0.0012720
    4  -0.0009384  -0.0004816  -0.0034359   0.0005091  -0.0005991   0.0010722
    5   0.0029647  -0.0008619   0.0006339   0.0001220  -0.0002855  -0.0006620
    6   0.0003490  -0.0012592  -0.0009914   0.0012628   0.0005976  -0.0006648
    7   0.0004108  -0.0012451  -0.0000135  -0.0001236  -0.0000853  -0.0001204
    8  -0.0010376  -0.0008681  -0.0006576   0.0001440   0.0003550   0.0000381
    9   0.0006552   0.0005541  -0.0001696   0.0000599   0.0000802   0.0003038
   10  -0.0004408   0.0001855   0.0000541   0.0002776   0.0002657  -0.0001529
   11  -0.0000432  -0.0002115  -0.0002860   0.0002821  -0.0001363   0.0001038
   12  -0.0007703  -0.0003657  -0.0001830  -0.0001732   0.0000701  -0.0000163
   13  -0.0001768  -0.0000602  -0.0006555   0.0000505  -0.0000332   0.0002176
   14  -0.0000896   0.0000323  -0.0005003  -0.0000278   0.0000010   0.0001764
   15  -0.0000866   0.0001161   0.0000243   0.0000098  -0.0000391  -0.0000481
   16   0.0002130   0.0000782   0.0001990  -0.0000172  -0.0000224   0.0000061
   17   0.0000826   0.0002656   0.0000805  -0.0001333   0.0002020   0.0000401
   18   0.0002720   0.0002835   0.0002835  -0.0001581  -0.0000867   0.0000187
   19  -0.0003596  -0.0000174  -0.0006344  -0.0000847   0.0000009   0.0002280
   20   0.0000080  -0.0000031   0.0000010   0.0000082   0.0000033  -0.0000033
   21  -0.0000189  -0.0000682  -0.0000276   0.0000127   0.0000222  -0.0000029
   22  -0.0005553  -0.0001679  -0.0002418   0.0005364  -0.0002996  -0.0002292
   23   0.0000098  -0.0000373  -0.0002094  -0.0001848  -0.0001857  -0.0000264
   24  -0.0009766   0.0003889  -0.0002922  -0.0000405  -0.0000642  -0.0000053
   25  -0.0001521  -0.0000304  -0.0005159   0.0000383   0.0000384   0.0001864
   26   0.0000994   0.0000142   0.0006066   0.0000201  -0.0000175  -0.0002169
   27  -0.0000512  -0.0000647   0.0000075   0.0000102   0.0000052  -0.0000191
   28  -0.0004026   0.0008310  -0.0033910   0.0003027   0.0007292   0.0011340
   29  -0.0019885  -0.0004007   0.0006965  -0.0001520   0.0001000   0.0002437
   30  -0.0003034   0.0005757  -0.0012953   0.0013792  -0.0003261  -0.0005746
   31   0.0001585   0.0001158   0.0003621  -0.0001203   0.0000961  -0.0000925
   32   0.0003880   0.0000725  -0.0002175   0.0000487  -0.0000533  -0.0000435
   33   0.0007194  -0.0001961   0.0006437  -0.0001453  -0.0000424  -0.0002155
   34  -0.1710264  -0.0033506   0.1175519   0.0050416   0.0004348  -0.0194979
   35  -0.0023134  -0.0597948   0.0042826  -0.0001240   0.0041353  -0.0001574
   36   0.0572223   0.0033670  -0.2285966   0.0025629   0.0003748  -0.0384976
   37   0.0678644   0.0005609  -0.0310163  -0.0021660  -0.0000434   0.0052913
   38  -0.0001099   0.0061543   0.0008621  -0.0000608   0.0040370  -0.0000252
   39   0.0323107   0.0005609  -0.0663201   0.0010124   0.0001376   0.0011692
   40  -0.0021009  -0.0000450  -0.0010453   0.0004037  -0.0000147  -0.0001093
   41   0.0000545   0.0040280  -0.0000772  -0.0000180   0.0000596   0.0000062
   42  -0.0053230   0.0000657   0.0010979   0.0001357   0.0000368  -0.0021272
   43  -0.0533123  -0.0005398   0.0302775   0.0010423  -0.0000312  -0.0014027
   44  -0.0010857  -0.0011515   0.0004607   0.0000508  -0.0009825  -0.0000134
   45   0.0306545   0.0005752  -0.0162594  -0.0023328  -0.0000089  -0.0020317
   46  -0.0008710   0.0000008   0.0008509   0.0001450   0.0000048  -0.0000181
   47   0.0000224  -0.0010398   0.0000048   0.0000057  -0.0002684   0.0000238
   48   0.0009016  -0.0000052   0.0001864  -0.0000750  -0.0000041   0.0000723
   49  -0.0315956  -0.0004024  -0.0264432  -0.0019676  -0.0001137   0.0007452
   50   0.0004532   0.0048054  -0.0006970  -0.0001524   0.0046171   0.0000046
   51  -0.0896111  -0.0010998   0.0326101   0.0050206  -0.0000003   0.0034767
   52   0.0038480  -0.0000080  -0.0025907  -0.0014316  -0.0000017  -0.0009904
   53  -0.0000461   0.0046616   0.0000411  -0.0000114  -0.0000051  -0.0000079
   54   0.0017961   0.0000927  -0.0033271  -0.0009336  -0.0000056  -0.0004047
   55  -0.3225182  -0.0048429  -0.0159213  -0.0208007  -0.0001660  -0.0142302
   56  -0.0049471  -0.0589952   0.0003460  -0.0001581   0.0046938  -0.0001219
   57   0.0493222   0.0009500  -0.1116369  -0.0387324  -0.0003828  -0.0173783
   58  -0.0118311  -0.0005091   0.0268566   0.0008106   0.0000489   0.0004731
   59  -0.0001280   0.0025915   0.0004313   0.0000555  -0.0026106  -0.0000028
   60  -0.0029494  -0.0000687   0.0031591  -0.0011206  -0.0000644   0.0010307
   61   0.6125951   0.0095006  -0.0521782  -0.0669895  -0.0006473  -0.0484722
   62   0.0095006   0.1214163  -0.0048352  -0.0002933  -0.0235796  -0.0000868
   63  -0.0521782  -0.0048352   0.5151718  -0.0491137  -0.0004131  -0.1288470
   64  -0.0669895  -0.0002933  -0.0491137   0.0863587   0.0006440   0.0787059
   65  -0.0006473  -0.0235796  -0.0004131   0.0006440   0.0121111   0.0004589
   66  -0.0484722  -0.0000868  -0.1288470   0.0787059   0.0004589   0.1860339
 **********************************************************************
 **                                                                  **
 **                       VIBRATIONAL ANALYSIS                       **
 **                       --------------------                       **
 **                                                                  **
 **        VIBRATIONAL FREQUENCIES (CM**-1) AND NORMAL MODES         **
 **     FORCE CONSTANTS (mDYN/ANGSTROM) AND REDUCED MASSES (AMU)     **
 **                  INFRARED INTENSITIES (KM/MOL)                   **
 **                                                                  **
 **********************************************************************


 Mode:                 1                      2                      3
 Frequency:        24.26                  32.18                  36.81
 Force Cnst:      0.0076                 0.0163                 0.0185
 Red. Mass:      21.9444                26.7951                23.2336
 IR Active:          YES                    YES                    YES
 IR Intens:        0.001                  0.002                  0.002
 Raman Active:       YES                    YES                    YES
               X      Y      Z        X      Y      Z        X      Y      Z
 C         -0.000  0.001 -0.007    0.014 -0.161  0.004    0.000 -0.002 -0.232
 C          0.001 -0.001  0.102   -0.069 -0.106  0.004   -0.001 -0.001 -0.158
 Cl         0.001 -0.001  0.221   -0.176 -0.164  0.007   -0.004 -0.002 -0.267
 C          0.001 -0.001  0.108   -0.069 -0.002  0.001   -0.001 -0.000  0.035
 Cl         0.002 -0.003  0.272   -0.181  0.067  0.001   -0.002 -0.000  0.210
 C         -0.000 -0.001 -0.022    0.020  0.048 -0.003    0.001  0.000  0.111
 Cl        -0.000 -0.001 -0.032    0.025  0.182 -0.010    0.003  0.001  0.458
 C         -0.001  0.000 -0.147    0.107 -0.007 -0.001    0.002  0.000 -0.064
 Cl        -0.003  0.001 -0.341    0.230  0.055 -0.004    0.005  0.001 -0.052
 C         -0.001  0.001 -0.129    0.101 -0.112  0.002    0.002 -0.001 -0.222
 H         -0.002  0.002 -0.221    0.171 -0.154  0.002    0.003 -0.002 -0.302
 C         -0.000  0.001 -0.011    0.015 -0.198  0.002   -0.000 -0.003 -0.166
 C          0.007 -0.176 -0.014    0.017 -0.142  0.001   -0.105 -0.001 -0.099
 Cl         0.013 -0.389 -0.016    0.023 -0.293  0.001   -0.244  0.000 -0.175
 C          0.006 -0.183 -0.019    0.014  0.064 -0.001   -0.109  0.002  0.028
 H          0.011 -0.322 -0.022    0.015  0.141 -0.001   -0.195  0.004  0.077
 C          0.000 -0.004 -0.019    0.009  0.203 -0.001   -0.001  0.003  0.090
 Cl         0.000 -0.009 -0.024    0.002  0.586 -0.001   -0.002  0.010  0.258
 C         -0.006  0.180 -0.015    0.008  0.073 -0.000    0.107  0.001  0.029
 H         -0.011  0.317 -0.015    0.004  0.156 -0.001    0.192  0.001  0.078
 C         -0.007  0.179 -0.011    0.011 -0.133  0.001    0.105 -0.003 -0.098
 Cl        -0.012  0.403 -0.010    0.010 -0.275  0.002    0.244 -0.007 -0.173
 TransDip  -0.000 -0.000 -0.001    0.001  0.000  0.000   -0.000  0.000 -0.001

 Mode:                 4                      5                      6
 Frequency:        76.44                  80.37                  94.93
 Force Cnst:      0.1016                 0.1120                 0.1287
 Red. Mass:      29.5179                29.4353                24.2468
 IR Active:          YES                    YES                    YES
 IR Intens:        0.002                  0.012                  0.015
 Raman Active:       YES                    YES                    YES
               X      Y      Z        X      Y      Z        X      Y      Z
 C         -0.000 -0.002 -0.187    0.000 -0.004 -0.084    0.014 -0.262  0.001
 C         -0.001 -0.003 -0.007   -0.001 -0.004  0.054   -0.055 -0.228 -0.002
 Cl        -0.002 -0.005  0.315   -0.003 -0.008  0.587   -0.191 -0.311 -0.015
 C         -0.001 -0.002  0.014   -0.001 -0.002 -0.104   -0.062 -0.135 -0.000
 Cl        -0.001 -0.003  0.266   -0.005  0.002 -0.544   -0.188 -0.065  0.002
 C         -0.000 -0.001 -0.083    0.000 -0.002  0.013    0.013 -0.093  0.000
 Cl        -0.002  0.003 -0.397    0.002 -0.002  0.374    0.019  0.040 -0.001
 C          0.001 -0.002  0.037    0.002 -0.002 -0.062    0.088 -0.143 -0.000
 Cl         0.005 -0.004  0.533    0.004 -0.001  0.020    0.236 -0.077 -0.004
 C          0.001 -0.003 -0.108    0.001 -0.003 -0.198    0.076 -0.233  0.002
 H          0.001 -0.003 -0.088    0.002 -0.003 -0.313    0.129 -0.265  0.003
 C         -0.000 -0.001 -0.199    0.000 -0.003 -0.081    0.016 -0.194  0.002
 C         -0.065 -0.008 -0.159   -0.021 -0.011 -0.069    0.018 -0.016  0.002
 Cl        -0.177 -0.015 -0.224   -0.065 -0.017 -0.096    0.023  0.424  0.013
 C         -0.070 -0.009 -0.071   -0.023 -0.014 -0.039    0.018  0.026  0.000
 H         -0.126 -0.016 -0.039   -0.041 -0.022 -0.029    0.016  0.139  0.002
 C         -0.001 -0.000 -0.032   -0.000  0.000 -0.027    0.019 -0.015  0.001
 Cl        -0.001 -0.000  0.085   -0.000  0.001  0.009    0.019  0.014 -0.002
 C          0.069  0.010 -0.070    0.023  0.015 -0.039    0.016  0.020  0.003
 H          0.124  0.020 -0.038    0.041  0.027 -0.028    0.012  0.129  0.003
 C          0.065  0.009 -0.158    0.021  0.012 -0.069    0.016 -0.021  0.004
 Cl         0.179  0.030 -0.223    0.066  0.032 -0.096    0.017  0.418  0.002
 TransDip  -0.000 -0.000 -0.001   -0.000 -0.000 -0.004    0.004 -0.001  0.000

 Mode:                 7                      8                      9
 Frequency:       141.85                 155.07                 184.28
 Force Cnst:      0.3229                 0.1534                 0.3181
 Red. Mass:      27.2361                10.8301                15.8974
 IR Active:          YES                    YES                    YES
 IR Intens:        0.051                  0.172                  0.264
 Raman Active:       YES                    YES                    YES
               X      Y      Z        X      Y      Z        X      Y      Z
 C         -0.050  0.040  0.003    0.002 -0.060 -0.002   -0.000  0.002 -0.207
 C         -0.119  0.049  0.003   -0.001 -0.061 -0.001   -0.001  0.002 -0.197
 Cl        -0.271 -0.026 -0.001   -0.035 -0.084 -0.001   -0.003  0.000  0.012
 C         -0.136  0.039  0.004   -0.006 -0.037 -0.001   -0.001  0.002 -0.256
 Cl        -0.208  0.074 -0.000   -0.047 -0.018  0.001   -0.001  0.001  0.072
 C         -0.165  0.007  0.004    0.006 -0.028 -0.002   -0.002  0.002 -0.300
 Cl        -0.183 -0.044 -0.001    0.008  0.011  0.000   -0.000 -0.002  0.066
 C         -0.165  0.001  0.005    0.019 -0.038 -0.002   -0.002  0.002 -0.353
 Cl        -0.355 -0.085 -0.001    0.097 -0.005  0.001   -0.003 -0.002  0.130
 C         -0.139  0.025  0.006    0.010 -0.061 -0.003   -0.002  0.003 -0.396
 H         -0.185  0.054  0.006    0.022 -0.069 -0.004   -0.002  0.004 -0.412
 C          0.032  0.045 -0.001    0.000  0.093  0.001    0.000  0.001 -0.038
 C          0.134  0.037 -0.027   -0.006  0.230  0.003    0.008 -0.010 -0.042
 Cl         0.403 -0.022  0.118   -0.010 -0.097 -0.006    0.270  0.005  0.090
 C          0.146  0.042 -0.034   -0.009  0.409  0.005   -0.007 -0.020 -0.092
 H          0.111  0.026 -0.015   -0.007  0.382  0.004    0.008 -0.031 -0.101
 C          0.186  0.040  0.001   -0.009  0.370  0.003    0.002 -0.001 -0.069
 Cl         0.199 -0.019 -0.001    0.001 -0.231 -0.002    0.001 -0.002  0.276
 C          0.146  0.041  0.035   -0.009  0.412  0.003    0.010  0.017 -0.091
 H          0.111  0.024  0.015   -0.007  0.387  0.003   -0.005  0.029 -0.101
 C          0.134  0.035  0.026   -0.006  0.233  0.001   -0.005  0.009 -0.041
 Cl         0.412 -0.021 -0.122   -0.011 -0.098  0.005   -0.265 -0.005  0.087
 TransDip  -0.007  0.002  0.000    0.001  0.013 -0.000   -0.000  0.000 -0.016

 Mode:                10                     11                     12
 Frequency:       196.10                 201.52                 210.52
 Force Cnst:      0.3675                 0.1137                 0.7375
 Red. Mass:      16.2195                 4.7509                28.2456
 IR Active:          YES                    YES                    YES
 IR Intens:        0.014                  0.000                  0.111
 Raman Active:       YES                    YES                    YES
               X      Y      Z        X      Y      Z        X      Y      Z
 C          0.001 -0.001  0.099   -0.000  0.000 -0.006   -0.114  0.035  0.002
 C          0.001 -0.002  0.170   -0.000  0.000 -0.019   -0.111  0.056  0.002
 Cl         0.001 -0.001 -0.003    0.000  0.000  0.004   -0.084  0.096  0.000
 C          0.001 -0.002  0.266   -0.000  0.000 -0.022   -0.099  0.025  0.002
 Cl        -0.001 -0.000 -0.078    0.000 -0.000  0.006    0.221 -0.186 -0.002
 C          0.002 -0.002  0.315   -0.000  0.000 -0.020   -0.187  0.013  0.001
 Cl        -0.000  0.002 -0.072   -0.000  0.000  0.006   -0.233 -0.289 -0.001
 C          0.002 -0.002  0.342   -0.000  0.000 -0.013   -0.140  0.026  0.001
 Cl        -0.000  0.000 -0.115    0.000  0.000  0.003    0.438  0.347 -0.000
 C          0.001 -0.002  0.310   -0.000 -0.000 -0.002   -0.139 -0.012  0.001
 H          0.002 -0.002  0.273   -0.000 -0.000  0.008   -0.157 -0.002  0.001
 C          0.001  0.001 -0.145   -0.000 -0.000  0.003   -0.129  0.033 -0.000
 C          0.024  0.020 -0.173   -0.004  0.158  0.005   -0.111  0.001  0.014
 Cl         0.158 -0.004 -0.138    0.001 -0.092  0.004    0.187 -0.003  0.203
 C         -0.010  0.039 -0.180   -0.006  0.345  0.007   -0.123 -0.034 -0.012
 H         -0.007  0.065 -0.183   -0.010  0.591  0.010   -0.112 -0.047 -0.020
 C          0.000  0.003 -0.149   -0.000  0.001  0.004   -0.140 -0.032 -0.002
 Cl        -0.002 -0.004  0.377   -0.000 -0.000 -0.007   -0.180  0.010  0.001
 C          0.012 -0.033 -0.181    0.005 -0.344  0.001   -0.124 -0.030  0.009
 H          0.009 -0.057 -0.185    0.010 -0.588 -0.002   -0.114 -0.041  0.016
 C         -0.023 -0.016 -0.174    0.003 -0.158  0.002   -0.112  0.003 -0.016
 Cl        -0.160  0.006 -0.139   -0.000  0.091  0.004    0.187 -0.001 -0.201
 TransDip   0.000  0.000 -0.004   -0.000  0.000  0.000   -0.001 -0.011 -0.000

 Mode:                13                     14                     15
 Frequency:       216.27                 227.55                 245.14
 Force Cnst:      0.7761                 1.0571                 0.8194
 Red. Mass:      28.1617                34.6512                23.1426
 IR Active:          YES                    YES                    YES
 IR Intens:        0.161                  0.023                  0.001
 Raman Active:       YES                    YES                    YES
               X      Y      Z        X      Y      Z        X      Y      Z
 C         -0.098 -0.101 -0.001    0.001  0.010 -0.000    0.051  0.018  0.000
 C         -0.051 -0.127  0.000   -0.038  0.052  0.000    0.140 -0.016 -0.001
 Cl         0.497  0.144 -0.001   -0.348 -0.110  0.000   -0.145 -0.192 -0.000
 C         -0.088 -0.180  0.000   -0.033  0.005 -0.000    0.195  0.080 -0.001
 Cl        -0.216 -0.145 -0.001    0.607 -0.387 -0.004    0.093  0.217  0.001
 C         -0.030 -0.108 -0.001   -0.057  0.002  0.000    0.281  0.079 -0.000
 Cl        -0.024  0.433  0.003   -0.048  0.550  0.004    0.370 -0.107 -0.002
 C         -0.009 -0.132 -0.003   -0.004 -0.020 -0.001    0.169  0.124  0.003
 Cl         0.005 -0.154 -0.000   -0.149 -0.087  0.000   -0.171 -0.052 -0.000
 C         -0.034 -0.098 -0.004   -0.009  0.016 -0.001    0.153  0.093  0.004
 H         -0.023 -0.108 -0.006   -0.020  0.023 -0.001    0.245  0.038  0.006
 C         -0.121 -0.071 -0.001   -0.005 -0.008 -0.000   -0.051  0.000  0.000
 C         -0.119 -0.023  0.021   -0.006  0.001  0.002   -0.132 -0.001  0.062
 Cl         0.163  0.008  0.204    0.007 -0.000  0.011    0.079 -0.002  0.227
 C         -0.135  0.013 -0.006   -0.007  0.019  0.000   -0.166  0.012  0.024
 H         -0.117  0.037 -0.017   -0.006  0.022 -0.001   -0.101  0.013 -0.014
 C         -0.160  0.012 -0.000   -0.010  0.021  0.000   -0.249  0.013 -0.001
 Cl        -0.205 -0.014 -0.001   -0.012 -0.008 -0.000   -0.341 -0.010 -0.002
 C         -0.135  0.017  0.006   -0.007  0.019 -0.000   -0.166  0.013 -0.025
 H         -0.119  0.044  0.017   -0.006  0.022  0.001   -0.102  0.015  0.014
 C         -0.119 -0.021 -0.021   -0.006  0.001 -0.002   -0.132  0.000 -0.062
 Cl         0.164  0.010 -0.200    0.007 -0.000 -0.011    0.081  0.002 -0.225
 TransDip  -0.011  0.007  0.000    0.005  0.000 -0.000   -0.001  0.000  0.000

 Mode:                16                     17                     18
 Frequency:       271.51                 334.82                 354.18
 Force Cnst:      0.2657                 1.8583                 1.6064
 Red. Mass:       6.1183                28.1355                21.7353
 IR Active:          YES                    YES                    YES
 IR Intens:        0.705                  0.001                  0.114
 Raman Active:       YES                    YES                    YES
               X      Y      Z        X      Y      Z        X      Y      Z
 C         -0.000 -0.001  0.045    0.085  0.120 -0.003    0.111  0.011  0.003
 C         -0.001  0.001 -0.263   -0.114  0.279 -0.001    0.170 -0.014  0.001
 Cl         0.000  0.001  0.068   -0.309  0.520  0.003    0.084 -0.206 -0.001
 C         -0.002  0.001 -0.341   -0.070  0.012  0.002    0.134  0.143 -0.000
 Cl        -0.000 -0.001  0.070   -0.050  0.003  0.000    0.176  0.393  0.002
 C         -0.001  0.001 -0.242    0.024 -0.073  0.006   -0.168 -0.032 -0.002
 Cl         0.000  0.000  0.058    0.079 -0.059 -0.002   -0.371  0.060  0.003
 C          0.000 -0.001  0.083    0.191 -0.224  0.002   -0.060 -0.174 -0.003
 Cl         0.001 -0.000 -0.042    0.253 -0.517 -0.005    0.144 -0.282 -0.002
 C          0.001 -0.003  0.397    0.167  0.061 -0.002   -0.062 -0.118  0.001
 H          0.002 -0.005  0.753    0.016  0.148 -0.003   -0.186 -0.044  0.003
 C          0.000 -0.001  0.002    0.051 -0.058 -0.001    0.075  0.306  0.003
 C          0.013 -0.002 -0.012    0.010 -0.032  0.023    0.023  0.188  0.035
 Cl        -0.005  0.004 -0.031   -0.009  0.003  0.028   -0.014 -0.021  0.028
 C          0.010 -0.015 -0.015   -0.001  0.024  0.017    0.014 -0.090  0.024
 H          0.016 -0.031 -0.018    0.027  0.049  0.002    0.056 -0.213 -0.001
 C          0.000  0.001 -0.017   -0.035  0.038  0.001   -0.034 -0.158 -0.002
 Cl        -0.000 -0.000  0.019   -0.067 -0.010 -0.001   -0.086  0.033  0.000
 C         -0.010  0.016 -0.015    0.001  0.025 -0.016    0.014 -0.090 -0.026
 H         -0.016  0.033 -0.018    0.029  0.049  0.000    0.055 -0.214 -0.004
 C         -0.013  0.001 -0.012    0.012 -0.031 -0.024    0.022  0.188 -0.032
 Cl         0.005 -0.004 -0.030   -0.009  0.004 -0.026   -0.013 -0.020 -0.029
 TransDip   0.000 -0.000  0.027   -0.001  0.001 -0.000    0.010  0.005  0.000

 Mode:                19                     20                     21
 Frequency:       358.05                 363.43                 372.86
 Force Cnst:      0.8128                 0.9450                 2.6804
 Red. Mass:      10.7603                12.1429                32.7229
 IR Active:          YES                    YES                    YES
 IR Intens:        0.045                  0.386                  0.036
 Raman Active:       YES                    YES                    YES
               X      Y      Z        X      Y      Z        X      Y      Z
 C         -0.021  0.131  0.017    0.001 -0.007  0.457   -0.005  0.005 -0.004
 C          0.049  0.015  0.017   -0.002 -0.002  0.500    0.002 -0.000 -0.005
 Cl        -0.068 -0.052 -0.002    0.001  0.005 -0.067   -0.001 -0.002  0.001
 C          0.027 -0.116  0.001   -0.001  0.004  0.064    0.002 -0.001 -0.001
 Cl        -0.137 -0.154 -0.000    0.005  0.005 -0.008   -0.001  0.002  0.000
 C          0.056 -0.092 -0.015   -0.003  0.006 -0.425   -0.000 -0.003  0.004
 Cl         0.141  0.032  0.002   -0.003 -0.002  0.061    0.001  0.001 -0.001
 C         -0.044 -0.035 -0.013    0.001  0.003 -0.407   -0.002 -0.003  0.004
 Cl         0.064  0.005  0.002   -0.002 -0.002  0.058    0.005 -0.005 -0.001
 C         -0.081  0.070  0.005    0.004 -0.002  0.091   -0.003  0.003 -0.001
 H         -0.135  0.101  0.008    0.006 -0.004  0.147   -0.006  0.004 -0.002
 C         -0.019  0.509  0.008    0.002 -0.021  0.110    0.003  0.017 -0.001
 C         -0.004  0.321 -0.002    0.118 -0.022  0.024   -0.067  0.008  0.160
 Cl         0.005 -0.034 -0.013   -0.022  0.003 -0.113   -0.277 -0.011  0.493
 C          0.004 -0.145 -0.005    0.102  0.015 -0.003    0.024 -0.006  0.037
 H          0.004 -0.354 -0.006    0.158  0.038 -0.035    0.045 -0.014  0.032
 C          0.008 -0.261 -0.005   -0.000  0.012 -0.050    0.152 -0.005  0.000
 Cl         0.006  0.057  0.002    0.000 -0.003  0.055    0.517  0.010  0.002
 C         -0.002 -0.146  0.001   -0.101 -0.003 -0.005    0.026 -0.002 -0.038
 H         -0.005 -0.356 -0.005   -0.155 -0.008 -0.037    0.047 -0.006 -0.033
 C         -0.011  0.321  0.008   -0.117 -0.005  0.020   -0.063  0.011 -0.161
 Cl         0.006 -0.033  0.005    0.020  0.001 -0.117   -0.272 -0.002 -0.493
 TransDip  -0.002 -0.006  0.001    0.001 -0.000  0.020   -0.006 -0.001 -0.000

 Mode:                22                     23                     24
 Frequency:       437.11                 469.48                 502.43
 Force Cnst:      0.9299                 1.5087                 0.9382
 Red. Mass:       8.2608                11.6178                 6.3076
 IR Active:          YES                    YES                    YES
 IR Intens:        5.371                 30.970                  0.139
 Raman Active:       YES                    YES                    YES
               X      Y      Z        X      Y      Z        X      Y      Z
 C         -0.001  0.000 -0.010   -0.268 -0.054  0.001    0.001  0.002 -0.164
 C         -0.000  0.000 -0.033   -0.115 -0.080  0.001    0.001  0.000  0.127
 Cl         0.000 -0.000  0.002    0.014  0.007 -0.000   -0.000 -0.000 -0.006
 C          0.000  0.000 -0.017   -0.041  0.004  0.001    0.001 -0.002  0.249
 Cl         0.000  0.000  0.002    0.113  0.147  0.000   -0.000 -0.000 -0.023
 C          0.000 -0.000  0.028   -0.015 -0.027 -0.001   -0.001  0.001 -0.206
 Cl         0.000  0.000 -0.003    0.156  0.009 -0.001   -0.000 -0.000  0.020
 C         -0.000 -0.000  0.020   -0.119 -0.036 -0.000   -0.001  0.001 -0.142
 Cl         0.000 -0.000 -0.002    0.067 -0.075 -0.001    0.000 -0.000  0.006
 C         -0.001  0.000 -0.022   -0.185 -0.055  0.001    0.001 -0.000  0.203
 H         -0.001  0.000 -0.047   -0.137 -0.089  0.002    0.001 -0.002  0.544
 C         -0.001  0.001 -0.027   -0.349 -0.007 -0.001    0.001  0.001 -0.213
 C          0.015  0.003 -0.022   -0.232  0.007 -0.129   -0.189 -0.022 -0.124
 Cl         0.137  0.004 -0.151    0.066  0.001 -0.071    0.021  0.001  0.066
 C          0.002 -0.005  0.346   -0.214 -0.004 -0.116   -0.195  0.003 -0.006
 H         -0.209 -0.014  0.464   -0.386 -0.005 -0.019   -0.345  0.016  0.077
 C         -0.002 -0.003  0.387   -0.008 -0.014 -0.002   -0.000 -0.000  0.101
 Cl         0.001  0.001 -0.056    0.228  0.005  0.001    0.001  0.000 -0.047
 C         -0.007 -0.002  0.346   -0.216 -0.007  0.112    0.194 -0.003 -0.004
 H          0.202  0.003  0.466   -0.389 -0.007  0.012    0.342 -0.017  0.080
 C         -0.016 -0.002 -0.022   -0.235  0.005  0.127    0.190  0.022 -0.122
 Cl        -0.135 -0.001 -0.152    0.067 -0.000  0.073   -0.021 -0.002  0.066
 TransDip  -0.001 -0.001  0.074   -0.178 -0.016 -0.000    0.000  0.000 -0.012

 Mode:                25                     26                     27
 Frequency:       535.85                 541.38                 554.82
 Force Cnst:      0.8706                 1.3354                 1.1579
 Red. Mass:       5.1464                 7.7331                 6.3844
 IR Active:          YES                    YES                    YES
 IR Intens:        0.049                  0.900                  2.711
 Raman Active:       YES                    YES                    YES
               X      Y      Z        X      Y      Z        X      Y      Z
 C          0.000 -0.003 -0.003    0.001  0.263  0.002   -0.000  0.002  0.095
 C         -0.002 -0.001 -0.006    0.148  0.117 -0.001    0.000 -0.000  0.347
 Cl         0.000  0.001  0.001   -0.008 -0.076 -0.000    0.001 -0.002 -0.024
 C         -0.002  0.001 -0.018    0.128 -0.067 -0.002   -0.002  0.004 -0.354
 Cl         0.000 -0.000  0.002   -0.040 -0.001  0.000   -0.001 -0.002  0.027
 C          0.000  0.002  0.008   -0.020 -0.147  0.001    0.001  0.004 -0.131
 Cl        -0.001 -0.000 -0.001    0.032  0.033 -0.000   -0.002 -0.001  0.009
 C          0.003  0.001  0.017   -0.179 -0.079  0.000    0.005  0.001  0.363
 Cl        -0.001  0.000 -0.001    0.061 -0.015 -0.000    0.000 -0.002 -0.021
 C          0.003 -0.002 -0.007   -0.197  0.168  0.001    0.004  0.006 -0.121
 H          0.006 -0.003 -0.008   -0.405  0.293  0.001    0.004  0.009 -0.674
 C         -0.000 -0.002  0.005    0.005  0.121  0.002   -0.001  0.001 -0.100
 C          0.013 -0.407  0.001    0.012 -0.244  0.001   -0.095  0.006 -0.069
 Cl        -0.001  0.029 -0.002   -0.002  0.019  0.001    0.005 -0.001  0.027
 C          0.003  0.131  0.003    0.010 -0.070  0.003   -0.104 -0.003 -0.017
 H          0.001  0.566  0.005    0.019 -0.279 -0.003   -0.181 -0.008  0.025
 C         -0.000 -0.007 -0.003   -0.004  0.419  0.004   -0.001  0.001  0.041
 Cl         0.000  0.000  0.001   -0.005 -0.030 -0.000    0.001  0.000 -0.018
 C         -0.003 -0.129  0.001    0.009 -0.076 -0.004    0.100  0.003 -0.014
 H         -0.001 -0.554 -0.006    0.017 -0.302 -0.004    0.174  0.004  0.027
 C         -0.014  0.413  0.008    0.011 -0.227 -0.005    0.092 -0.005 -0.067
 Cl         0.001 -0.030 -0.002   -0.002  0.017 -0.001   -0.004  0.001  0.028
 TransDip   0.001  0.000  0.007   -0.020  0.023  0.000   -0.000  0.002 -0.053

 Mode:                28                     29                     30
 Frequency:       557.46                 609.55                 648.18
 Force Cnst:      1.8651                 0.8052                 2.5867
 Red. Mass:      10.1865                 3.6781                10.4495
 IR Active:          YES                    YES                    YES
 IR Intens:        7.714                 13.550                  0.206
 Raman Active:       YES                    YES                    YES
               X      Y      Z        X      Y      Z        X      Y      Z
 C         -0.002  0.171 -0.001   -0.004 -0.152 -0.001   -0.002 -0.003  0.394
 C          0.003  0.106 -0.007   -0.078 -0.087 -0.000   -0.004  0.000 -0.035
 Cl         0.055 -0.134 -0.000   -0.001  0.042  0.000    0.001 -0.001  0.008
 C         -0.032  0.098  0.008   -0.071  0.032  0.001   -0.005  0.004 -0.333
 Cl        -0.057 -0.125 -0.001    0.019  0.004 -0.000    0.001 -0.000  0.017
 C          0.110  0.220  0.003    0.002  0.074 -0.000    0.001  0.000  0.522
 Cl        -0.162 -0.043  0.000   -0.001 -0.012 -0.000    0.001 -0.000 -0.026
 C          0.285  0.213 -0.007    0.077  0.029  0.000   -0.002  0.005 -0.435
 Cl         0.025 -0.110 -0.000   -0.026  0.008  0.000    0.001 -0.002  0.022
 C          0.311  0.349  0.004    0.075 -0.139 -0.001   -0.000  0.001  0.089
 H          0.413  0.292  0.016    0.197 -0.214 -0.000    0.001  0.001 -0.039
 C         -0.111  0.033  0.003    0.000  0.109  0.001    0.000  0.000 -0.091
 C         -0.122 -0.018 -0.042    0.003  0.053  0.002   -0.126 -0.005 -0.098
 Cl         0.027  0.002 -0.025   -0.001  0.005  0.001    0.005  0.001  0.020
 C         -0.130 -0.019 -0.049    0.007 -0.142 -0.000   -0.153 -0.002 -0.042
 H         -0.201 -0.081 -0.010    0.015 -0.582 -0.006   -0.268  0.001  0.020
 C         -0.048  0.069 -0.001   -0.003  0.308  0.003    0.001 -0.000  0.050
 Cl         0.087 -0.002  0.001   -0.002 -0.010 -0.000   -0.001  0.000 -0.019
 C         -0.137 -0.020  0.048    0.007 -0.143 -0.003    0.156  0.003 -0.041
 H         -0.213 -0.080  0.004    0.016 -0.583 -0.006    0.269 -0.002  0.022
 C         -0.128 -0.020  0.045    0.003  0.055 -0.001    0.128  0.008 -0.097
 Cl         0.027  0.002  0.024   -0.001  0.005 -0.001   -0.005 -0.001  0.019
 TransDip  -0.030  0.084  0.001    0.028 -0.114 -0.001   -0.000  0.002 -0.014

 Mode:                31                     32                     33
 Frequency:       661.73                 732.81                 752.63
 Force Cnst:      3.1939                 1.8767                 2.2754
 Red. Mass:      12.3797                 5.9314                 6.8178
 IR Active:          YES                    YES                    YES
 IR Intens:       29.443                  1.133                  4.321
 Raman Active:       YES                    YES                    YES
               X      Y      Z        X      Y      Z        X      Y      Z
 C          0.215 -0.063  0.003   -0.000 -0.003  0.422    0.032 -0.096 -0.001
 C          0.367 -0.074  0.001   -0.000  0.001 -0.346    0.008 -0.083 -0.001
 Cl        -0.106  0.134  0.001   -0.000  0.000  0.013   -0.007  0.028  0.000
 C          0.376 -0.234 -0.008    0.002 -0.002  0.241   -0.009  0.087  0.001
 Cl        -0.038  0.026  0.001    0.000  0.000 -0.007   -0.008 -0.027 -0.000
 C          0.205 -0.300  0.003    0.000  0.000 -0.188    0.000  0.119  0.001
 Cl        -0.157  0.036  0.001   -0.000  0.000  0.004    0.000 -0.007 -0.000
 C          0.135 -0.182 -0.007    0.001 -0.001  0.130    0.036  0.063  0.001
 Cl        -0.074  0.142  0.001   -0.000  0.000  0.001   -0.008 -0.014 -0.000
 C          0.174 -0.124  0.000    0.000  0.001 -0.095    0.013 -0.179 -0.001
 H          0.175 -0.126 -0.000   -0.000  0.005 -0.713    0.139 -0.258  0.000
 C         -0.006 -0.000 -0.001    0.000 -0.000 -0.011    0.008  0.508  0.006
 C         -0.145  0.008 -0.006   -0.065 -0.005 -0.037   -0.010 -0.280  0.009
 Cl         0.029  0.001 -0.025    0.004  0.001  0.001    0.004  0.009 -0.004
 C         -0.185 -0.011 -0.030   -0.089 -0.001 -0.031   -0.022  0.097  0.009
 H         -0.240 -0.036 -0.002   -0.150  0.006  0.001   -0.021  0.443  0.009
 C         -0.126  0.009 -0.000   -0.000 -0.000  0.023   -0.028 -0.091 -0.001
 Cl         0.092  0.002  0.000    0.000  0.000 -0.008    0.012 -0.003 -0.000
 C         -0.184 -0.012  0.028    0.088  0.001 -0.030   -0.020  0.098 -0.008
 H         -0.237 -0.036 -0.001    0.148 -0.005  0.002   -0.020  0.440 -0.001
 C         -0.144  0.008  0.003    0.064  0.006 -0.036   -0.008 -0.279 -0.013
 Cl         0.029  0.000  0.026   -0.004 -0.001  0.002    0.003  0.009  0.004
 TransDip   0.096 -0.145 -0.002    0.002 -0.000 -0.034    0.025  0.062  0.001

 Mode:                34                     35                     36
 Frequency:       794.70                 802.85                 832.86
 Force Cnst:      4.2752                 4.1619                 4.6323
 Red. Mass:      11.4894                10.9590                11.3343
 IR Active:          YES                    YES                    YES
 IR Intens:       63.636                 77.385                 74.445
 Raman Active:       YES                    YES                    YES
               X      Y      Z        X      Y      Z        X      Y      Z
 C         -0.293 -0.010 -0.001   -0.001  0.001 -0.075    0.006 -0.051 -0.000
 C         -0.097 -0.184  0.000   -0.001  0.000  0.037    0.337 -0.103 -0.001
 Cl        -0.022  0.030  0.000    0.000 -0.000 -0.002   -0.036  0.052  0.000
 C         -0.013 -0.315 -0.002   -0.001 -0.002 -0.008    0.352  0.289  0.000
 Cl         0.047  0.081  0.000    0.000  0.001  0.000   -0.068 -0.108 -0.000
 C          0.234 -0.178 -0.002    0.000 -0.002  0.004    0.099  0.250  0.001
 Cl        -0.078  0.006  0.000   -0.000  0.000  0.000   -0.029  0.004  0.000
 C          0.130 -0.010 -0.000    0.001 -0.001  0.014   -0.175  0.316  0.002
 Cl        -0.004  0.026  0.000   -0.000  0.000 -0.002    0.036 -0.088 -0.001
 C          0.113  0.206  0.001    0.001  0.002 -0.019   -0.232 -0.183  0.000
 H          0.307  0.089  0.005    0.001  0.001  0.217   -0.084 -0.276 -0.005
 C         -0.234  0.137  0.000   -0.001 -0.005  0.367   -0.100 -0.154 -0.000
 C          0.094 -0.057 -0.186   -0.245 -0.006  0.409    0.012  0.056 -0.130
 Cl        -0.041  0.001  0.047    0.060  0.002 -0.127   -0.021 -0.003  0.027
 C          0.162  0.023 -0.185   -0.272 -0.004 -0.139    0.026 -0.020 -0.178
 H         -0.006  0.077 -0.090   -0.115  0.000 -0.227   -0.136 -0.018 -0.089
 C          0.393 -0.009  0.002   -0.001  0.001 -0.037    0.250  0.020  0.001
 Cl        -0.123 -0.003 -0.001    0.000  0.000 -0.019   -0.061 -0.001 -0.000
 C          0.159  0.019  0.187    0.273  0.006 -0.137    0.026 -0.023  0.177
 H         -0.006  0.074  0.092    0.120  0.002 -0.225   -0.136 -0.022  0.086
 C          0.091 -0.060  0.185    0.241  0.000  0.410    0.012  0.054  0.135
 Cl        -0.041  0.002 -0.047   -0.058 -0.000 -0.127   -0.021 -0.002 -0.028
 TransDip   0.221 -0.128 -0.000   -0.003 -0.003  0.282    0.221  0.166  0.002

 Mode:                37                     38                     39
 Frequency:       866.85                 878.76                 879.94
 Force Cnst:      0.6476                 4.2961                 0.6245
 Red. Mass:       1.4628                 9.4424                 1.3689
 IR Active:          YES                    YES                    YES
 IR Intens:       25.289                  8.181                  0.073
 Raman Active:       YES                    YES                    YES
               X      Y      Z        X      Y      Z        X      Y      Z
 C          0.000  0.000 -0.000   -0.287 -0.038  0.000    0.003  0.000  0.005
 C         -0.004 -0.001  0.000    0.014 -0.276 -0.001   -0.000  0.003 -0.000
 Cl         0.000 -0.000 -0.000   -0.030  0.049  0.000    0.000 -0.000  0.000
 C         -0.004 -0.003  0.000    0.105 -0.155 -0.002   -0.001  0.001 -0.000
 Cl         0.001  0.001  0.000    0.014  0.014  0.000   -0.000 -0.000  0.000
 C         -0.001 -0.001 -0.000    0.304  0.034 -0.001   -0.003 -0.000  0.000
 Cl         0.000 -0.000 -0.000   -0.067  0.006  0.000    0.001 -0.000 -0.000
 C          0.003 -0.003 -0.000   -0.098  0.304  0.003    0.001 -0.003  0.003
 Cl        -0.001  0.001  0.000    0.038 -0.061 -0.001   -0.000  0.001 -0.000
 C          0.003 -0.000  0.000   -0.145  0.123 -0.002    0.002 -0.001 -0.010
 H          0.003 -0.000 -0.001    0.125 -0.037  0.019   -0.001 -0.000  0.051
 C          0.001  0.007  0.000   -0.019 -0.028 -0.001    0.000  0.001 -0.000
 C         -0.001  0.042  0.001    0.033  0.004  0.135    0.000 -0.039 -0.003
 Cl         0.000 -0.003 -0.000    0.018  0.001 -0.026   -0.000  0.003  0.000
 C          0.002 -0.129 -0.001    0.075  0.002  0.283   -0.003  0.116 -0.002
 H         -0.010  0.723  0.007    0.316 -0.045  0.155    0.005 -0.664 -0.008
 C         -0.003  0.085  0.001   -0.272 -0.001 -0.001    0.003  0.003  0.000
 Cl         0.000 -0.006 -0.000    0.049  0.001  0.000   -0.000 -0.000 -0.000
 C          0.002 -0.118 -0.002    0.078 -0.008 -0.283    0.002 -0.126  0.001
 H         -0.010  0.660  0.007    0.316  0.053 -0.152   -0.013  0.724  0.009
 C         -0.001  0.038 -0.001    0.034  0.012 -0.136   -0.001  0.042  0.001
 Cl         0.000 -0.003  0.000    0.018 -0.000  0.026   -0.000 -0.003 -0.000
 TransDip  -0.003  0.161  0.002   -0.091  0.008 -0.001    0.002  0.007  0.004

 Mode:                40                     41                     42
 Frequency:       888.61                1051.57                1094.69
 Force Cnst:      0.6780                 5.2732                 2.6208
 Red. Mass:       1.4573                 8.0938                 3.7120
 IR Active:          YES                    YES                    YES
 IR Intens:        4.063                  6.170                 14.529
 Raman Active:       YES                    YES                    YES
               X      Y      Z        X      Y      Z        X      Y      Z
 C          0.001 -0.000  0.076    0.158  0.013 -0.000    0.074  0.034  0.000
 C          0.000  0.001 -0.000   -0.149  0.118  0.001   -0.070  0.251  0.001
 Cl         0.000 -0.000 -0.000    0.008 -0.013 -0.000    0.012 -0.027 -0.000
 C          0.000  0.001 -0.002   -0.162 -0.262 -0.001   -0.045 -0.079 -0.000
 Cl        -0.000 -0.000  0.001    0.022  0.031  0.000    0.001  0.005  0.000
 C         -0.001  0.000  0.005    0.285  0.002 -0.001    0.181 -0.010 -0.001
 Cl         0.000 -0.000 -0.000   -0.031  0.001  0.000   -0.021  0.000  0.000
 C          0.000 -0.001  0.054   -0.114  0.254  0.002    0.007  0.064  0.000
 Cl        -0.000  0.000 -0.004    0.016 -0.029 -0.000   -0.002 -0.001 -0.000
 C         -0.000  0.001 -0.175   -0.127 -0.089 -0.000   -0.063 -0.169 -0.001
 H          0.002 -0.007  0.977   -0.142 -0.075  0.001   -0.000 -0.218 -0.001
 C          0.000 -0.000 -0.001    0.277  0.000  0.001   -0.053 -0.006  0.001
 C         -0.001  0.004 -0.023   -0.036 -0.002  0.169    0.025  0.003 -0.141
 Cl        -0.001 -0.000  0.003    0.004  0.000 -0.012   -0.004 -0.000  0.013
 C         -0.007 -0.007 -0.004   -0.110  0.001 -0.255    0.009 -0.001  0.146
 H         -0.032  0.038  0.009    0.117  0.003 -0.395   -0.440 -0.009  0.406
 C          0.001 -0.000  0.007    0.045  0.000  0.000    0.037  0.001  0.000
 Cl        -0.000  0.000 -0.001    0.001  0.000  0.000   -0.005 -0.000 -0.000
 C          0.007  0.007 -0.002   -0.113 -0.004  0.255    0.011  0.002 -0.146
 H          0.030 -0.041  0.009    0.110 -0.004  0.395   -0.431 -0.002 -0.408
 C          0.001 -0.003 -0.022   -0.034  0.001 -0.170    0.024  0.000  0.141
 Cl         0.001  0.000  0.003    0.004 -0.000  0.012   -0.003 -0.000 -0.013
 TransDip   0.002 -0.001  0.065    0.024  0.076 -0.000    0.069  0.100  0.001

 Mode:                43                     44                     45
 Frequency:      1138.90                1149.89                1193.50
 Force Cnst:      1.7614                 7.6755                 1.5579
 Red. Mass:       2.3049                 9.8525                 1.8563
 IR Active:          YES                    YES                    YES
 IR Intens:       14.788                 17.172                 47.552
 Raman Active:       YES                    YES                    YES
               X      Y      Z        X      Y      Z        X      Y      Z
 C          0.057 -0.024 -0.001   -0.157  0.032  0.001   -0.004  0.011  0.000
 C          0.021 -0.153 -0.001   -0.031  0.216  0.001    0.046  0.068  0.000
 Cl        -0.007  0.016  0.000    0.010 -0.023 -0.000   -0.001 -0.003 -0.000
 C         -0.038 -0.041 -0.000    0.106  0.121  0.000    0.015 -0.083 -0.001
 Cl         0.006  0.007  0.000   -0.013 -0.017 -0.000    0.001  0.008  0.000
 C         -0.072  0.014  0.000    0.100 -0.028 -0.001   -0.156 -0.075  0.000
 Cl         0.010 -0.000 -0.000   -0.015  0.001  0.000    0.017  0.002 -0.000
 C         -0.053  0.046  0.000    0.107 -0.123 -0.001   -0.103  0.126  0.001
 Cl         0.006 -0.008 -0.000   -0.011  0.017  0.000    0.008 -0.014 -0.000
 C          0.022  0.095  0.001   -0.030 -0.123 -0.001    0.067  0.007 -0.000
 H         -0.100  0.181  0.001    0.222 -0.296 -0.003    0.845 -0.456 -0.005
 C          0.121  0.005  0.002   -0.189 -0.009 -0.003   -0.014  0.000 -0.000
 C         -0.026 -0.001  0.046   -0.224 -0.007  0.377   -0.006 -0.000  0.003
 Cl         0.005  0.000 -0.004    0.023  0.001 -0.041    0.000  0.000 -0.001
 C         -0.054 -0.002  0.056    0.077  0.000  0.095    0.005 -0.000  0.003
 H         -0.554 -0.012  0.346    0.181  0.002  0.074    0.027  0.001 -0.008
 C          0.179  0.003  0.001    0.420  0.006  0.002    0.004  0.000 -0.000
 Cl        -0.017 -0.000 -0.000   -0.046 -0.001 -0.000   -0.001 -0.000 -0.000
 C         -0.053 -0.000 -0.057    0.079  0.003 -0.094    0.005  0.000 -0.003
 H         -0.542 -0.006 -0.348    0.180  0.003 -0.073    0.025  0.001  0.008
 C         -0.026 -0.000 -0.047   -0.221 -0.000 -0.378   -0.006  0.000 -0.003
 Cl         0.005  0.000  0.004    0.023  0.000  0.042    0.000  0.000  0.001
 TransDip   0.113 -0.049 -0.000    0.127  0.037  0.000   -0.195  0.104  0.001

 Mode:                46                     47                     48
 Frequency:      1209.36                1266.88                1280.02
 Force Cnst:      1.3261                 8.4510                 3.9075
 Red. Mass:       1.5389                 8.9369                 4.0478
 IR Active:          YES                    YES                    YES
 IR Intens:       16.152                  2.886                 26.645
 Raman Active:       YES                    YES                    YES
               X      Y      Z        X      Y      Z        X      Y      Z
 C         -0.001  0.000 -0.028   -0.091  0.337  0.002   -0.217 -0.090 -0.003
 C         -0.000  0.001  0.004   -0.357 -0.116  0.000   -0.055  0.073  0.001
 Cl         0.000 -0.000 -0.000    0.003 -0.007 -0.000    0.007 -0.008 -0.000
 C          0.000  0.000  0.001    0.359 -0.099 -0.002    0.055  0.240  0.001
 Cl        -0.000 -0.000 -0.000   -0.004 -0.008 -0.000   -0.010 -0.016 -0.000
 C          0.000 -0.000 -0.001    0.050  0.320  0.002    0.104 -0.175 -0.002
 Cl        -0.000  0.000  0.000   -0.006  0.001  0.000   -0.011  0.003  0.000
 C          0.000 -0.000  0.001   -0.248 -0.249 -0.001    0.046 -0.074 -0.001
 Cl        -0.000  0.000 -0.000   -0.005  0.009  0.000   -0.000  0.009  0.000
 C         -0.000 -0.000  0.006    0.218 -0.148 -0.001   -0.091  0.081  0.001
 H          0.002 -0.001 -0.028    0.366 -0.244 -0.005    0.515 -0.293 -0.006
 C         -0.000 -0.001  0.124    0.101 -0.021  0.002    0.199  0.012  0.023
 C          0.107  0.002 -0.031    0.049  0.005  0.007    0.094 -0.001  0.016
 Cl        -0.005 -0.000  0.004   -0.002 -0.000  0.002   -0.003  0.000  0.003
 C         -0.038 -0.000 -0.043   -0.032  0.002 -0.031   -0.052 -0.001 -0.073
 H         -0.627 -0.012  0.280   -0.200 -0.008  0.057   -0.410 -0.005  0.115
 C         -0.001  0.000 -0.022   -0.027 -0.001  0.001   -0.058 -0.001  0.017
 Cl         0.000  0.000 -0.001    0.003  0.000  0.000    0.007  0.000  0.000
 C          0.038  0.001 -0.042   -0.035  0.001  0.030   -0.078 -0.003  0.057
 H          0.629  0.007  0.290   -0.199 -0.007 -0.058   -0.419 -0.003 -0.127
 C         -0.106 -0.002 -0.032    0.051  0.006 -0.008    0.120  0.000 -0.037
 Cl         0.005  0.000  0.004   -0.002 -0.000 -0.002   -0.003  0.000 -0.003
 TransDip  -0.001  0.002 -0.129    0.051  0.018 -0.000    0.146  0.078 -0.005

 Mode:                49                     50                     51
 Frequency:      1284.76                1361.98                1396.83
 Force Cnst:     11.2721                 7.9477                 3.6488
 Red. Mass:      11.5907                 7.2719                 3.1740
 IR Active:          YES                    YES                    YES
 IR Intens:        4.883                 84.150                 56.445
 Raman Active:       YES                    YES                    YES
               X      Y      Z        X      Y      Z        X      Y      Z
 C          0.026  0.010 -0.051   -0.213  0.273  0.002    0.001 -0.001  0.027
 C          0.009 -0.007  0.008    0.304 -0.043 -0.001   -0.001  0.001 -0.002
 Cl        -0.001  0.001 -0.000   -0.012  0.005  0.000    0.000 -0.000  0.000
 C         -0.007 -0.029  0.003   -0.189 -0.210 -0.001    0.001  0.000 -0.001
 Cl         0.001  0.002 -0.000    0.010  0.014  0.000   -0.000 -0.000  0.000
 C         -0.014  0.021 -0.002   -0.109  0.237  0.002   -0.000 -0.001  0.001
 Cl         0.001 -0.000  0.000    0.006 -0.009 -0.000    0.000  0.000 -0.000
 C         -0.004  0.010  0.003    0.322 -0.089 -0.002   -0.001  0.001 -0.001
 Cl         0.000 -0.001 -0.000   -0.012  0.008  0.000    0.000 -0.000  0.000
 C          0.010 -0.010  0.013   -0.198 -0.146 -0.000    0.001  0.000 -0.004
 H         -0.064  0.036 -0.066    0.232 -0.455 -0.003   -0.004  0.003  0.021
 C         -0.027 -0.007  0.524    0.059 -0.050 -0.001   -0.002  0.001 -0.113
 C         -0.292 -0.005 -0.267    0.078  0.005  0.058   -0.171 -0.004  0.082
 Cl        -0.005 -0.000  0.003   -0.001 -0.000 -0.001    0.006  0.000 -0.006
 C          0.285  0.007 -0.180   -0.018  0.002 -0.051    0.192  0.003  0.029
 H          0.122  0.001 -0.094   -0.283 -0.009  0.090   -0.470 -0.011  0.426
 C          0.006 -0.004  0.403   -0.049 -0.002 -0.002    0.000  0.002 -0.189
 Cl        -0.001 -0.000  0.001    0.004  0.000  0.000   -0.000 -0.000  0.007
 C         -0.267 -0.003 -0.200   -0.021  0.001  0.051   -0.192 -0.003  0.028
 H         -0.008  0.003 -0.060   -0.274 -0.008 -0.086    0.464  0.003  0.431
 C          0.266  0.010 -0.258    0.081  0.006 -0.056    0.171  0.002  0.082
 Cl         0.006 -0.000  0.004   -0.001 -0.001  0.001   -0.006 -0.000 -0.006
 TransDip  -0.010 -0.005 -0.070   -0.055 -0.289 -0.001   -0.003  0.000  0.241

 Mode:                52                     53                     54
 Frequency:      1422.12                1476.64                1553.78
 Force Cnst:      4.2230                 5.4933                14.7647
 Red. Mass:       3.5440                 4.2759                10.3799
 IR Active:          YES                    YES                    YES
 IR Intens:      153.339                 26.302                 19.487
 Raman Active:       YES                    YES                    YES
               X      Y      Z        X      Y      Z        X      Y      Z
 C         -0.132 -0.132 -0.001   -0.156 -0.026 -0.000    0.052  0.480  0.003
 C         -0.053  0.155  0.001   -0.039  0.051  0.000   -0.204 -0.285 -0.001
 Cl         0.001 -0.007 -0.000    0.000 -0.003 -0.000    0.003  0.001 -0.000
 C          0.207 -0.134 -0.002    0.112 -0.059 -0.001    0.014  0.222  0.001
 Cl        -0.004  0.003  0.000   -0.002  0.001  0.000    0.001  0.000  0.000
 C         -0.179  0.000  0.001   -0.089  0.013  0.000   -0.096 -0.444 -0.002
 Cl         0.008  0.001 -0.000    0.002 -0.000 -0.000    0.002  0.005  0.000
 C          0.095  0.152  0.001    0.120  0.041 -0.000    0.230  0.327  0.001
 Cl        -0.000 -0.007 -0.000   -0.002 -0.001  0.000   -0.003 -0.004  0.000
 C          0.076 -0.058 -0.000   -0.049 -0.015  0.000    0.042 -0.278 -0.002
 H         -0.666  0.390  0.004   -0.128  0.022  0.001   -0.380 -0.049  0.001
 C         -0.042  0.018  0.000    0.285  0.006  0.000   -0.017 -0.036 -0.001
 C          0.074 -0.002  0.072   -0.092 -0.001 -0.149   -0.000  0.004  0.006
 Cl        -0.001  0.000 -0.002    0.002  0.000  0.006   -0.000 -0.000 -0.000
 C          0.016 -0.000 -0.055   -0.118 -0.003  0.116    0.006  0.003 -0.005
 H         -0.274 -0.003  0.100    0.532  0.011 -0.237   -0.016 -0.003  0.007
 C         -0.067 -0.001  0.000    0.166  0.003 -0.002   -0.005 -0.001  0.002
 Cl         0.004  0.000 -0.000   -0.007 -0.000  0.000    0.000 -0.000 -0.000
 C          0.017 -0.001  0.055   -0.118 -0.001 -0.116    0.005  0.003  0.003
 H         -0.278 -0.002 -0.108    0.534  0.007  0.248   -0.014 -0.002 -0.008
 C          0.073 -0.000 -0.072   -0.092 -0.003  0.149   -0.001  0.004 -0.004
 Cl        -0.001  0.000  0.002    0.002  0.000 -0.006    0.000 -0.000  0.000
 TransDip  -0.361  0.163 -0.000    0.161  0.033  0.002    0.015  0.141  0.002

 Mode:                55                     56                     57
 Frequency:      1574.41                1599.20                1613.90
 Force Cnst:     13.5347                10.7317                12.2313
 Red. Mass:       9.2675                 7.1221                 7.9703
 IR Active:          YES                    YES                    YES
 IR Intens:       76.218                 17.171                 88.121
 Raman Active:       YES                    YES                    YES
               X      Y      Z        X      Y      Z        X      Y      Z
 C         -0.000 -0.002  0.029   -0.263  0.060  0.000   -0.194  0.026  0.000
 C         -0.000  0.001 -0.003    0.254  0.067 -0.000    0.112  0.036 -0.000
 Cl         0.000 -0.000  0.000   -0.002 -0.003 -0.000   -0.001 -0.002 -0.000
 C          0.001 -0.001 -0.002   -0.225  0.081  0.001   -0.086  0.031  0.000
 Cl        -0.000  0.000  0.000    0.002 -0.001 -0.000    0.001 -0.000 -0.000
 C         -0.000  0.001  0.001    0.105 -0.061 -0.001    0.038 -0.024 -0.000
 Cl        -0.000 -0.000 -0.000    0.002  0.001 -0.000    0.001  0.000 -0.000
 C          0.000 -0.001 -0.002   -0.261  0.018  0.001   -0.099  0.008  0.000
 Cl         0.000  0.000  0.000    0.002  0.000 -0.000    0.000  0.000  0.000
 C         -0.001  0.001 -0.005    0.376 -0.183 -0.002    0.160 -0.085 -0.001
 H          0.002 -0.001  0.030   -0.487  0.346  0.003   -0.226  0.150  0.002
 C          0.002  0.004 -0.377   -0.016 -0.002  0.000    0.286  0.003 -0.001
 C          0.114 -0.000  0.235    0.132  0.002  0.024   -0.310 -0.004 -0.080
 Cl        -0.004 -0.000  0.000   -0.001 -0.000 -0.001    0.003  0.000  0.003
 C          0.124  0.005 -0.298   -0.157 -0.003  0.050    0.313  0.006 -0.096
 H         -0.343 -0.004 -0.066    0.161  0.004 -0.133   -0.289 -0.007  0.252
 C         -0.001 -0.005  0.512    0.091  0.001  0.000   -0.166 -0.003  0.002
 Cl         0.000  0.000 -0.006   -0.000 -0.000 -0.000   -0.001 -0.000 -0.000
 C         -0.127  0.001 -0.301   -0.156 -0.002 -0.051    0.310  0.004  0.097
 H          0.350  0.006 -0.056    0.160  0.002  0.135   -0.285 -0.002 -0.256
 C         -0.112 -0.004  0.234    0.132  0.002 -0.023   -0.311 -0.006  0.080
 Cl         0.004  0.000  0.000   -0.001 -0.000  0.001    0.003  0.000 -0.003
 TransDip   0.001 -0.003  0.280    0.130  0.026  0.000   -0.301  0.005  0.000

 Mode:                58                     59                     60
 Frequency:      3208.14                3224.31                3226.53
 Force Cnst:      6.6228                 6.6932                 6.7032
 Red. Mass:       1.0922                 1.0927                 1.0929
 IR Active:          YES                    YES                    YES
 IR Intens:        0.446                  2.499                  2.238
 Raman Active:       YES                    YES                    YES
               X      Y      Z        X      Y      Z        X      Y      Z
 C         -0.002  0.003  0.000    0.000 -0.000 -0.000   -0.000  0.000 -0.000
 C          0.000  0.001  0.000    0.000 -0.000  0.000   -0.000  0.000  0.000
 Cl         0.000 -0.000 -0.000    0.000  0.000 -0.000   -0.000 -0.000 -0.000
 C          0.000  0.000  0.000    0.000  0.000 -0.000   -0.000 -0.000 -0.000
 Cl         0.000  0.000 -0.000    0.000  0.000 -0.000   -0.000 -0.000 -0.000
 C          0.000  0.000  0.000   -0.000 -0.000 -0.000    0.000  0.000 -0.000
 Cl        -0.000  0.000 -0.000   -0.000  0.000 -0.000    0.000 -0.000 -0.000
 C          0.004 -0.001 -0.000    0.000 -0.000 -0.000   -0.000  0.000  0.000
 Cl        -0.000  0.000  0.000    0.000 -0.000 -0.000   -0.000  0.000 -0.000
 C         -0.046 -0.075 -0.000    0.000  0.000  0.000   -0.000 -0.000  0.000
 H          0.517  0.852  0.004   -0.000 -0.000 -0.000    0.000  0.000 -0.000
 C          0.000 -0.000 -0.000   -0.000 -0.000  0.001    0.000  0.000  0.000
 C          0.000  0.000 -0.000    0.000  0.000  0.000    0.004  0.000 -0.001
 Cl        -0.000 -0.000  0.000   -0.000 -0.000  0.000   -0.000 -0.000  0.000
 C         -0.000 -0.000  0.000   -0.003 -0.000 -0.005   -0.043  0.000 -0.076
 H         -0.000  0.000 -0.000    0.033 -0.000  0.058    0.487 -0.001  0.866
 C          0.000 -0.000 -0.000    0.002  0.000  0.003   -0.003 -0.000  0.003
 Cl        -0.000 -0.000  0.000   -0.000 -0.000 -0.000    0.000  0.000 -0.000
 C         -0.000 -0.000 -0.000    0.044  0.001 -0.076   -0.003 -0.000  0.005
 H         -0.000  0.000  0.000   -0.496 -0.017  0.861    0.033  0.001 -0.057
 C          0.000  0.000  0.000   -0.004 -0.000 -0.001    0.000 -0.000  0.000
 Cl        -0.000 -0.000 -0.000    0.000 -0.000  0.000    0.000  0.000  0.000
 TransDip   0.002  0.021  0.000   -0.023 -0.000  0.045    0.026 -0.001  0.040

 STANDARD THERMODYNAMIC QUANTITIES AT   298.15 K  AND     1.00 ATM

   This Molecule has  0 Imaginary Frequencies
   Zero point vibrational energy:       70.697 kcal/mol

   Atom    1 Element C  Has Mass   12.00000
   Atom    2 Element C  Has Mass   12.00000
   Atom    3 Element Cl Has Mass   34.96885
   Atom    4 Element C  Has Mass   12.00000
   Atom    5 Element Cl Has Mass   34.96885
   Atom    6 Element C  Has Mass   12.00000
   Atom    7 Element Cl Has Mass   34.96885
   Atom    8 Element C  Has Mass   12.00000
   Atom    9 Element Cl Has Mass   34.96885
   Atom   10 Element C  Has Mass   12.00000
   Atom   11 Element H  Has Mass    1.00783
   Atom   12 Element C  Has Mass   12.00000
   Atom   13 Element C  Has Mass   12.00000
   Atom   14 Element Cl Has Mass   34.96885
   Atom   15 Element C  Has Mass   12.00000
   Atom   16 Element H  Has Mass    1.00783
   Atom   17 Element C  Has Mass   12.00000
   Atom   18 Element Cl Has Mass   34.96885
   Atom   19 Element C  Has Mass   12.00000
   Atom   20 Element H  Has Mass    1.00783
   Atom   21 Element C  Has Mass   12.00000
   Atom   22 Element Cl Has Mass   34.96885
   Molecular Mass:   391.805440 amu
   Principal axes and moments of inertia in amu*Bohr^2:
                             1           2           3
    Eigenvalues --     5143.44092 15234.99714 16089.18896
          X               1.00000     0.00059     0.00002
          Y              -0.00059     1.00000    -0.00039
          Z              -0.00002     0.00039     1.00000
   Rotational Symmetry Number is   1
   The Molecule is an Asymmetric Top
   Translational Enthalpy:        0.889 kcal/mol
   Rotational Enthalpy:           0.889 kcal/mol
   Vibrational Enthalpy:         80.136 kcal/mol
   gas constant (RT):             0.592 kcal/mol
   Translational Entropy:        43.788  cal/mol.K
   Rotational Entropy:           35.487  cal/mol.K
   Vibrational Entropy:          63.545  cal/mol.K

   Total Enthalpy:               82.506 kcal/mol
   Total Entropy:               142.821  cal/mol.K

 ======================================================================

 STANDARD THERMODYNAMIC QUANTITIES FOR ANHARMONIC VIBRATION -- TOSH

   Zero point vibrational energy: ************ kcal/mol

   Vibrational Enthalpy:       Infinity kcal/mol
   Vibrational Entropy:             NaN  cal/mol.K

   Total Enthalpy:             Infinity kcal/mol
   Total Entropy:                   NaN  cal/mol.K

 ======================================================================

 STANDARD THERMODYNAMIC QUANTITIES FOR ANHARMONIC VIBRATION -- VPT2

   Zero point vibrational energy: ************ kcal/mol

   Vibrational Enthalpy:       Infinity kcal/mol
   Vibrational Entropy:             NaN  cal/mol.K

   Total Enthalpy:             Infinity kcal/mol
   Total Entropy:                   NaN  cal/mol.K

 ======================================================================

Archival summary:
1\1\november\FREQ\ProcedureUnspecified\BasisUnspecified\l7123\taweetha\FriJan1002:56:462020FriJan1002:56:462020\0\\#,FREQ,ProcedureUnspecified,BasisUnspecified,\\0,1\Cl\C,1,1.74298\C,2,1.3992,1,119.179\C,3,1.39205,2,118.966,1,179.875,0\H,4,1.08199,3,119.708,2,-179.956,0\C,4,1.38842,3,121.044,2,-0.0515977,0\C,6,1.39882,4,120.355,3,0.0166602,0\C,2,1.40125,1,120.292,3,179.854,0\C,3,1.4915,2,121.794,1,0.214773,0\C,9,1.40175,3,121.857,2,-91.0684,0\C,10,1.3909,9,122.52,3,-178.781,0\H,11,1.08081,10,120.512,9,179.967,0\C,11,1.38919,10,118.46,9,-0.00823235,0\C,13,1.38902,11,121.502,10,0.0254902,0\H,14,1.08054,13,121.067,11,-179.968,0\C,14,1.39058,13,118.409,11,0.0361466,0\Cl,7,1.73565,6,120.437,4,-179.892,0\Cl,8,1.73676,2,120.203,1,0.0662905,0\Cl,6,1.74444,4,118.417,3,-179.958,0\Cl,13,1.75156,11,119.257,10,179.959,0\Cl,10,1.75236,9,119.738,3,1.42655,0\Cl,16,1.75276,14,117.735,13,-179.975,0\\\@

 Total job time:  17203.36s(wall), 17202.68s(cpu) 
 Fri Jan 10 02:56:46 2020

        *************************************************************
        *                                                           *
        *  Thank you very much for using Q-Chem.  Have a nice day.  *
        *                                                           *
        *************************************************************
