# Supplementary material for: Quantum Chemical Investigation of Polychlorinated Dibenzodioxins, Dibenzofurans and Biphenyls: Relative Stability and Planarity Analysis
Source: Molecules. 2020 Dec 3;25(23):5697. doi: 10.3390/molecules25235697 (PMC7730433; doi:10.3390/molecules25235697)
Supplement: Supplementary file 1 [file molecules-25-05697-s001.zip › PCB/B3LYP/ClClClClHClHHClH.out]

                  Welcome to Q-Chem
     A Quantum Leap Into The Future Of Chemistry


 Q-Chem 5.2 (devel), Q-Chem, Inc., Pleasanton, CA (2019)

 Yihan Shao,  Zhengting Gan,  E. Epifanovsky,  A. T. B. Gilbert,  M. Wormit,  
 J. Kussmann,  A. W. Lange,  A. Behn,  Jia Deng,  Xintian Feng,  D. Ghosh,  
 M. Goldey,  P. R. Horn,  L. D. Jacobson,  I. Kaliman,  T. Kus,  A. Landau,  
 Jie Liu,  E. I. Proynov,  R. M. Richard,  R. P. Steele,  E. J. Sundstrom,  
 H. L. Woodcock III,  P. M. Zimmerman,  D. Zuev,  B. Albrecht,  E. Alguire,  
 S. A. Baeppler,  D. Barton,  Z. Benda,  Y. A. Bernard,  E. J. Berquist,  
 K. B. Bravaya,  H. Burton,  D. Casanova,  Chun-Min Chang,  Yunqing Chen,  
 A. Chien,  K. D. Closser,  M. P. Coons,  S. Coriani,  S. Dasgupta,  
 A. L. Dempwolff,  M. Diedenhofen,  Hainam Do,  R. G. Edgar,  Po-Tung Fang,  
 S. Faraji,  S. Fatehi,  Qingguo Feng,  K. D. Fenk,  J. Fosso-Tande,  
 J. Gayvert,  Qinghui Ge,  A. Ghysels,  G. Gidofalvi,  J. Gomes,  
 J. Gonthier,  A. Gunina,  D. Hait,  M. W. D. Hanson-Heine,  
 P. H. P. Harbach,  A. W. Hauser,  M. F. Herbst,  J. E. Herr,  
 E. G. Hohenstein,  Z. C. Holden,  Kerwin Hui,  B. C. Huynh,  T.-C. Jagau,  
 Hyunjun Ji,  B. Kaduk,  K. Khistyaev,  Jaehoon Kim,  P. Klunzinger,  K. Koh,  
 D. Kosenkov,  L. Koulias,  T. Kowalczyk,  C. M. Krauter,  A. Kunitsa,  
 Ka Un Lao,  A. Laurent,  K. V. Lawler,  Joonho Lee,  D. Lefrancois,  
 S. Lehtola,  D. S. Levine,  Yi-Pei Li,  You-Sheng Lin,  Fenglai Liu,  
 E. Livshits,  A. Luenser,  P. Manohar,  E. Mansoor,  S. F. Manzer,  
 Shan-Ping Mao,  Yuezhi Mao,  N. Mardirossian,  A. V. Marenich,  
 T. Markovich,  L. A. Martinez-Martinez,  S. A. Maurer,  N. J. Mayhall,  
 S. C. McKenzie,  J.-M. Mewes,  P. Morgante,  A. F. Morrison,  
 J. W. Mullinax,  K. Nanda,  T. S. Nguyen-Beck,  R. Olivares-Amaya,  
 J. A. Parkhill,  Zheng Pei,  T. M. Perrine,  F. Plasser,  P. Pokhilko,  
 S. Prager,  A. Prociuk,  E. Ramos,  D. R. Rehn,  F. Rob,  M. Scheurer,  
 M. Schneider,  N. Sergueev,  S. M. Sharada,  S. Sharma,  D. W. Small,  
 T. Stauch,  T. Stein,  Yu-Chuan Su,  A. J. W. Thom,  A. Tkatchenko,  
 T. Tsuchimochi,  N. M. Tubman,  L. Vogt,  M. L. Vidal,  O. Vydrov,  
 M. A. Watson,  J. Wenzel,  M. de Wergifosse,  T. A. Wesolowski,  A. White,  
 J. Witte,  A. Yamada,  Jun Yang,  K. Yao,  S. Yeganeh,  S. R. Yost,  
 Zhi-Qiang You,  A. Zech,  Igor Ying Zhang,  Xing Zhang,  Yan Zhao,  
 Ying Zhu,  B. R. Brooks,  G. K. L. Chan,  C. J. Cramer,  M. S. Gordon,  
 W. J. Hehre,  A. Klamt,  M. W. Schmidt,  C. D. Sherrill,  D. G. Truhlar,  
 A. Aspuru-Guzik,  R. Baer,  A. T. Bell,  N. A. Besley,  Jeng-Da Chai,  
 A. E. DePrince, III,  R. A. DiStasio Jr.,  A. Dreuw,  B. D. Dunietz,  
 T. R. Furlani,  Chao-Ping Hsu,  Yousung Jung,  Jing Kong,  D. S. Lambrecht,  
 WanZhen Liang,  C. Ochsenfeld,  V. A. Rassolov,  L. V. Slipchenko,  
 J. E. Subotnik,  T. Van Voorhis,  J. M. Herbert,  A. I. Krylov,  
 P. M. W. Gill,  M. Head-Gordon

 Contributors to earlier versions of Q-Chem not listed above: 
 R. D. Adamson,  B. Austin,  J. Baker,  G. J. O. Beran,  K. Brandhorst,  
 S. T. Brown,  E. F. C. Byrd,  A. K. Chakraborty,  C.-L. Cheng,  
 Siu Hung Chien,  D. M. Chipman,  D. L. Crittenden,  H. Dachsel,  
 R. J. Doerksen,  A. D. Dutoi,  L. Fusti-Molnar,  W. A. Goddard III,  
 A. Golubeva-Zadorozhnaya,  S. R. Gwaltney,  G. Hawkins,  A. Heyden,  
 S. Hirata,  G. Kedziora,  F. J. Keil,  C. Kelley,  Jihan Kim,  R. A. King,  
 R. Z. Khaliullin,  P. P. Korambath,  W. Kurlancheek,  A. M. Lee,  M. S. Lee,  
 S. V. Levchenko,  Ching Yeh Lin,  D. Liotard,  R. C. Lochan,  I. Lotan,  
 P. E. Maslen,  N. Nair,  D. P. O'Neill,  D. Neuhauser,  E. Neuscamman,  
 C. M. Oana,  R. Olson,  B. Peters,  R. Peverati,  P. A. Pieniazek,  
 Y. M. Rhee,  J. Ritchie,  M. A. Rohrdanz,  E. Rosta,  N. J. Russ,  
 H. F. Schaefer III,  N. E. Schultz,  N. Shenvi,  A. C. Simmonett,  A. Sodt,  
 D. Stuck,  K. S. Thanthiriwatte,  V. Vanovschi,  Tao Wang,  A. Warshel,  
 C. F. Williams,  Q. Wu,  X. Xu,  W. Zhang

 Please cite Q-Chem as follows:
 Y. Shao et al., Mol. Phys. 113, 184-215 (2015)
 DOI: 10.1080/00268976.2014.952696

 Q-Chem 5.2.1 for Intel X86 EM64T Linux

 Parts of Q-Chem use Armadillo 8.300.2 (Tropical Shenanigans).
 http://arma.sourceforge.net/

 Q-Chem begins on Thu Jan  9 21:19:07 2020  

Host: 
0

     Scratch files written to /scratch/taweetham/qchem14722//
NAlpha2: 178
NElect   178
Mult     1

 Q-Chem warning in module libgen/rem_setup.C, line 2168:

 Setting Thresh to 1e-14


Checking the input file for inconsistencies... 	...done.

--------------------------------------------------------------
User input:
--------------------------------------------------------------
$MOLECULE
0 1
C 
C  1 1.394960
Cl  2 CCl 1 119.528007
C  2 1.386606 1 120.846377 3 178.766605 0
Cl  4 CCl 2 119.698148 1 -179.612229 0
C  4 1.387279 2 120.235871 1 -0.083363 0
Cl  6 CCl 4 120.254637 2 -179.958574 0
C  6 1.387279 4 119.490737 2 0.041992 0
Cl  8 CCl 6 120.064298 4 179.568218 0
C  8 1.386606 6 120.235863 4 0.041336 0
H  10 CH 8 119.614146 6 178.681836 0
C  1 1.488550 2 120.827489 3 1.275929 0
C  12 1.394960 1 120.827496 2 44.635695 0
Cl  13 CCl 12 119.528011 1 1.275194 0
C  13 1.386606 12 120.846392 1 -179.957497 0
H  15 CH 13 119.698155 12 -179.612829 0
C  15 1.387278 13 120.235860 12 -0.083872 0
H  17 CH 15 120.254633 13 -179.958492 0
C  17 1.387279 15 119.490737 13 0.041666 0
Cl  19 CCl 17 120.064293 15 179.568399 0
C  19 1.386606 17 120.235874 15 0.041790 0
H  21 CH 19 119.614152 17 178.681599 0

CH=1.08273
CCl=1.75400
$END

$REM
   JOB_TYPE	OPTIMIZATION
   BASIS	6-311++G**
   METHOD	B3LYP
   SYM_IGNORE	TRUE
   SCF_GUESS_ALWAYS     TRUE
   SYM_IGNORE   TRUE
   S2THRESH     15
   THRESH       15
$END

--------------------------------------------------------------
 ----------------------------------------------------------------
             Standard Nuclear Orientation (Angstroms)
    I     Atom           X                Y                Z
 ----------------------------------------------------------------
    1      C       0.0000000000     0.0000000000     0.0000000000
    2      C       0.0000000000     0.0000000000     1.3949600000
    3      Cl      1.5261815140     0.0000000000     2.2594170471
    4      C      -1.1901880373     0.0256249026     2.1059255403
    5      Cl     -1.1548436435     0.0351778398     3.8595433764
    6      C      -2.4041742747     0.0535064326     1.4351028665
    7      Cl     -3.9099833729     0.0870232313     2.3339530118
    8      C      -2.4180259722     0.0546630380     0.0478935036
    9      Cl     -3.9445745286     0.0782926128    -0.8155919614
   10      C      -1.2274122092     0.0272853135    -0.6622934626
   11      H      -1.2503451014     0.0068111236    -1.7445869269
   12      C       1.2779219872    -0.0284629571    -0.7628147595
   13      C       2.3095886281    -0.8932703637    -0.3971844912
   14      Cl      2.0841394724    -1.9836059182     0.9581225060
   15      C       3.5004827568    -0.9194878930    -1.1069450245
   16      H       4.2865586447    -1.6026019117    -0.8107285686
   17      C       3.6821124948    -0.0819958503    -2.1978886372
   18      H       4.6116429624    -0.1026930066    -2.7527300472
   19      C       2.6636000698     0.7822218600    -2.5724593424
   20      Cl      2.8813918386     1.8556545918    -3.9424319391
   21      C       1.4736782845     0.8090230106    -1.8610916159
   22      H       0.6936781770     1.5025559907    -2.1490431582
 ----------------------------------------------------------------
 Nuclear Repulsion Energy =        2053.50381668 hartrees
 There are       89 alpha and       89 beta electrons
 Requested basis set is 6-311++G(d,p)
 There are 170 shells and 472 basis functions

 Total QAlloc Memory Limit   2000 MB
 Mega-Array Size       188 MB
 MEM_STATIC part       192 MB
 A cutoff of  1.0D-15 yielded  10902 shell pairs
 There are     92021 function pairs (     98903 Cartesian)
 Smallest overlap matrix eigenvalue = 1.74E-07
 Linear dependence detected in AO basis
 Number of orthogonalized atomic orbitals = 466
 Maximum deviation from orthogonality = 5.531E-10

 Scale SEOQF with 1.000000e-01/1.000000e-01/1.000000e-01

 Standard Electronic Orientation quadrupole field applied
 Nucleus-field energy     =    -0.0000000430 hartrees
 Guess from superposition of atomic densities
 Warning:  Energy on first SCF cycle will be non-variational
 SAD guess density has 178.000000 electrons

 -----------------------------------------------------------------------
  General SCF calculation program by
  Eric Jon Sundstrom, Paul Horn, Yuezhi Mao, Dmitri Zuev, Alec White,
  David Stuck, Shaama M.S., Shane Yost, Joonho Lee, David Small,
  Daniel Levine, Susi Lehtola, Hugh Burton, Evgeny Epifanovsky,
  Bang C. Huynh
 -----------------------------------------------------------------------
 Exchange:     0.2000 Hartree-Fock + 0.0800 Slater + 0.7200 B88
 Correlation:  0.1900 VWN1RPA + 0.8100 LYP
 Using SG-1 standard quadrature grid
 A restricted SCF calculation will be
 performed using DIIS
 SCF converges when DIIS error is below 1.0e-08
 ---------------------------------------
  Cycle       Energy         DIIS error
 ---------------------------------------
    1   -3225.5269552739      2.87e-02  
    2   -3220.9460680743      2.14e-03  
    3   -3220.8576513687      2.68e-03  
    4   -3221.0605374902      6.47e-04  
    5   -3221.0713586105      2.80e-04  
    6   -3221.0733302514      1.01e-04  
    7   -3221.0735958281      2.78e-05  
    8   -3221.0736138241      1.25e-05  
    9   -3221.0736179707      3.57e-06  
   10   -3221.0736183087      9.21e-07  
   11   -3221.0736183308      2.78e-07  
   12   -3221.0736183331      9.69e-08  
   13   -3221.0736183334      3.99e-08  
   14   -3221.0736183333      1.42e-08  
   15   -3221.0736183332      5.36e-09  Convergence criterion met
 ---------------------------------------
 SCF time:   CPU 782.94s  wall 783.00s 
 SCF   energy in the final basis set =    -3221.0736183332
 Total energy in the final basis set =    -3221.0736183332

 --------------------------------------------------------------

                    Orbital Energies (a.u.)
 --------------------------------------------------------------

 Alpha MOs
 -- Occupied --
********-101.5786-101.5774-101.5732-101.5670-101.5631 -10.2806 -10.2798
-10.2761 -10.2750 -10.2637 -10.2635 -10.2386 -10.2331 -10.2248 -10.2178
-10.2160 -10.2152  -9.4930  -9.4929  -9.4918  -9.4877  -9.4841  -9.4804
 -7.2581  -7.2580  -7.2567  -7.2525  -7.2487  -7.2479  -7.2478  -7.2471
 -7.2468  -7.2467  -7.2458  -7.2447  -7.2424  -7.2422  -7.2388  -7.2380
 -7.2349  -7.2345  -0.9671  -0.9393  -0.9171  -0.9016  -0.8859  -0.8662
 -0.8621  -0.8380  -0.8093  -0.7662  -0.7601  -0.7405  -0.6762  -0.6472
 -0.6381  -0.6102  -0.5541  -0.5526  -0.5291  -0.5154  -0.5014  -0.4817
 -0.4721  -0.4700  -0.4655  -0.4621  -0.4469  -0.4341  -0.4234  -0.4203
 -0.4083  -0.4010  -0.3917  -0.3825  -0.3583  -0.3576  -0.3507  -0.3458
 -0.3386  -0.3368  -0.3328  -0.3165  -0.3050  -0.2868  -0.2798  -0.2674
 -0.2468
 -- Virtual --
 -0.0775  -0.0596  -0.0573  -0.0488  -0.0302  -0.0168  -0.0092  -0.0064
  0.0010   0.0024   0.0169   0.0187   0.0210   0.0248   0.0293   0.0357
  0.0441   0.0473   0.0546   0.0573   0.0646   0.0684   0.0723   0.0735
  0.0809   0.0842   0.0867   0.0883   0.0895   0.0963   0.0993   0.1028
  0.1039   0.1072   0.1094   0.1131   0.1169   0.1187   0.1245   0.1267
  0.1304   0.1314   0.1337   0.1385   0.1414   0.1425   0.1456   0.1480
  0.1535   0.1582   0.1654   0.1668   0.1675   0.1744   0.1775   0.1822
  0.1843   0.1922   0.1974   0.1991   0.2019   0.2102   0.2147   0.2179
  0.2199   0.2257   0.2282   0.2355   0.2405   0.2415   0.2434   0.2468
  0.2533   0.2543   0.2586   0.2614   0.2664   0.2727   0.2738   0.2750
  0.2771   0.2784   0.2850   0.2906   0.2957   0.3003   0.3048   0.3103
  0.3106   0.3214   0.3290   0.3334   0.3361   0.3455   0.3569   0.3997
  0.4153   0.4173   0.4300   0.4338   0.4357   0.4419   0.4478   0.4519
  0.4537   0.4583   0.4603   0.4709   0.4777   0.4842   0.4888   0.4947
  0.4998   0.5047   0.5115   0.5257   0.5318   0.5402   0.5461   0.5546
  0.5624   0.5709   0.5769   0.5794   0.5820   0.5893   0.5992   0.6062
  0.6091   0.6148   0.6182   0.6224   0.6287   0.6307   0.6446   0.6641
  0.6666   0.6730   0.6868   0.6876   0.7004   0.7044   0.7197   0.7203
  0.7304   0.7423   0.7677   0.7750   0.7875   0.8032   0.8148   0.8186
  0.8260   0.8324   0.8333   0.8397   0.8429   0.8466   0.8488   0.8496
  0.8532   0.8541   0.8586   0.8650   0.8682   0.8734   0.8810   0.8943
  0.8967   0.9016   0.9059   0.9117   0.9150   0.9190   0.9308   0.9378
  0.9402   0.9443   0.9518   0.9559   0.9631   0.9714   0.9769   0.9817
  0.9964   1.0010   1.0084   1.0188   1.0259   1.0352   1.0480   1.0621
  1.0778   1.0956   1.1122   1.1321   1.1395   1.1771   1.1815   1.2021
  1.2267   1.2317   1.2371   1.2415   1.2549   1.2603   1.2692   1.2813
  1.2897   1.3020   1.3210   1.3350   1.3423   1.3529   1.3728   1.4128
  1.4299   1.4526   1.4795   1.5001   1.5115   1.5212   1.5469   1.5593
  1.5920   1.6011   1.6129   1.6253   1.6428   1.6600   1.6809   1.6887
  1.6989   1.7357   1.7577   1.7823   1.8023   1.8248   1.8420   1.8450
  1.8683   1.8745   1.8894   1.8957   1.9012   1.9163   1.9401   1.9497
  1.9544   1.9759   2.0001   2.0293   2.0559   2.0655   2.1014   2.1137
  2.1480   2.1556   2.1972   2.2236   2.2259   2.2371   2.2551   2.2625
  2.2836   2.2906   2.3003   2.3052   2.3118   2.3315   2.3563   2.3658
  2.3808   2.4134   2.4283   2.4298   2.4407   2.4515   2.4735   2.4943
  2.5132   2.5355   2.5418   2.5536   2.5606   2.6026   2.6092   2.6402
  2.6483   2.6676   2.6789   2.7015   2.7027   2.7276   2.7428   2.7498
  2.7688   2.7786   2.7872   2.7994   2.8202   2.8372   2.8494   2.8998
  2.9051   2.9584   2.9678   3.0607   3.0712   3.0828   3.0974   3.1277
  3.1375   3.1643   3.1723   3.2218   3.2612   3.2753   3.3413   3.3892
  3.4109   3.4932   3.5399   3.6066   3.6771   3.7127   3.7743   3.8736
  3.9035   4.0331   4.0434   4.1292   4.3956   4.8081   4.8291   9.7287
  9.7723   9.7852   9.8061   9.8357   9.8593  23.3143  23.5249  23.8177
 23.8556  23.8703  23.9298  23.9810  23.9963  24.0170  24.0602  24.1007
 24.1459  25.7129  25.7721  25.8182  25.8267  25.8933  26.0563  26.1024
 26.1105  26.1585  26.1837  26.3383  26.4699  26.5239  26.6014  26.6225
 26.7535  26.8025  26.9899 215.7174 215.7646 215.7811 215.8050 215.8374
215.8796
 --------------------------------------------------------------

          Ground-State Mulliken Net Atomic Charges

     Atom                 Charge (a.u.)
  ----------------------------------------
      1 C                    -0.708508
      2 C                    -0.481562
      3 Cl                    0.643004
      4 C                    -0.376054
      5 Cl                    0.627651
      6 C                    -0.290444
      7 Cl                    0.624965
      8 C                    -0.072356
      9 Cl                    0.635277
     10 C                    -0.862460
     11 H                     0.222967
     12 C                    -0.230056
     13 C                    -0.099275
     14 Cl                    0.403648
     15 C                    -0.289712
     16 H                     0.210415
     17 C                    -0.801421
     18 H                     0.177384
     19 C                     0.882708
     20 Cl                    0.446751
     21 C                    -0.870188
     22 H                     0.207266
  ----------------------------------------
  Sum of atomic charges =     0.000000

 -----------------------------------------------------------------
                    Cartesian Multipole Moments
 -----------------------------------------------------------------
    Charge (ESU x 10^10)
                -0.0000
    Dipole Moment (Debye)
         X       1.5775      Y      -0.2720      Z      -1.4522
       Tot       2.1613
    Quadrupole Moments (Debye-Ang)
        XX    -139.5863     XY      -3.3898     YY    -147.8158
        XZ      -0.1039     YZ       0.4692     ZZ    -147.6765
    Octopole Moments (Debye-Ang^2)
       XXX      15.5691    XXY     -17.8539    XYY     -19.4404
       YYY       3.8077    XXZ     -43.2394    XYZ       7.2552
       YYZ     -27.4913    XZZ     -18.4818    YZZ      -7.8283
       ZZZ     -74.4805
    Hexadecapole Moments (Debye-Ang^3)
      XXXX   -5439.9389   XXXY     -48.5248   XXYY   -1121.4716
      XYYY      39.4718   YYYY    -865.0584   XXXZ    1026.8663
      XXYZ     158.1334   XYYZ     382.1355   YYYZ     366.5777
      XXZZ   -1635.0085   XYZZ     -11.3983   YYZZ    -860.6898
      XZZZ    1147.4090   YZZZ     367.3248   ZZZZ   -4297.9308
 -----------------------------------------------------------------
 Calculating analytic gradient of the SCF energy
 Gradient of SCF Energy
            1           2           3           4           5           6
    1  -0.0072838  -0.0145021   0.0307561  -0.0007604   0.0013375   0.0165180
    2  -0.0009236  -0.0041913  -0.0742654   0.0003783   0.0001097  -0.0002561
    3   0.0069073  -0.0080606  -0.0436942  -0.0190764   0.0061583  -0.0095656
            7           8           9          10          11          12
    1  -0.0056183   0.0046838  -0.0051705   0.0007761   0.0009141   0.0097847
    2   0.0001687  -0.0002852   0.0001558  -0.0006898   0.0001214   0.0008913
    3   0.0029010   0.0095596   0.0014512   0.0033234  -0.0004286  -0.0065735
           13          14          15          16          17          18
    1  -0.0012285  -0.0266756  -0.0044439   0.0002833  -0.0055959   0.0000515
    2   0.0081106   0.0717946   0.0031518   0.0000980   0.0006340   0.0001415
    3  -0.0021124   0.0547887  -0.0011832   0.0000721   0.0023799  -0.0003040
           19          20          21          22
    1   0.0027949  -0.0000067   0.0034222  -0.0000365
    2  -0.0002005   0.0001332  -0.0049636  -0.0001134
    3  -0.0012150  -0.0001356   0.0050219  -0.0002145
 Max gradient component =       7.427E-02
 RMS gradient           =       1.694E-02
 Gradient time:  CPU 271.41 s  wall 271.43 s
 Geometry Optimization Parameters
   NAtoms,    NIC,     NZ,  NCons,   NDum,   NFix, NCnnct, MaxDiis
       22     163      22       0       0       0       0       0


** GEOMETRY OPTIMIZATION IN DELOCALIZED INTERNAL COORDINATES **
   Searching for a Minimum

   Optimization Cycle:   1

                       Coordinates (Angstroms)
     ATOM                X               Y               Z
      1  C         0.0000000000    0.0000000000    0.0000000000
      2  C         0.0000000000    0.0000000000    1.3949600000
      3  Cl        1.5261815140    0.0000000000    2.2594170471
      4  C        -1.1901880373    0.0256249026    2.1059255403
      5  Cl       -1.1548436435    0.0351778398    3.8595433764
      6  C        -2.4041742747    0.0535064326    1.4351028665
      7  Cl       -3.9099833729    0.0870232313    2.3339530118
      8  C        -2.4180259722    0.0546630380    0.0478935036
      9  Cl       -3.9445745286    0.0782926128   -0.8155919614
     10  C        -1.2274122092    0.0272853135   -0.6622934626
     11  H        -1.2503451014    0.0068111236   -1.7445869269
     12  C         1.2779219872   -0.0284629571   -0.7628147595
     13  C         2.3095886281   -0.8932703637   -0.3971844912
     14  Cl        2.0841394724   -1.9836059182    0.9581225060
     15  C         3.5004827568   -0.9194878930   -1.1069450245
     16  H         4.2865586447   -1.6026019117   -0.8107285686
     17  C         3.6821124948   -0.0819958503   -2.1978886372
     18  H         4.6116429624   -0.1026930066   -2.7527300472
     19  C         2.6636000698    0.7822218600   -2.5724593424
     20  Cl        2.8813918386    1.8556545918   -3.9424319391
     21  C         1.4736782845    0.8090230106   -1.8610916159
     22  H         0.6936781770    1.5025559907   -2.1490431582
   Point Group: c1    Number of degrees of freedom:    60


   Energy is  -3221.073618333


 Attempting to generate delocalized internal coordinates
 Initial Hessian constructed with Jon Baker's OPTIMIZE code

 60 Hessian modes will be used to form the next step
  Hessian Eigenvalues:
     0.016295    0.017711    0.019512    0.020642    0.020929    0.022946
     0.023584    0.023586    0.023833    0.023845    0.024090    0.024090
     0.024114    0.024114    0.024135    0.024135    0.024143    0.024143
     0.064500    0.103820    0.159965    0.159965    0.159995    0.160000
     0.215591    0.224294    0.231425    0.235040    0.235669    0.246760
     0.249977    0.249991    0.249992    0.249992    0.250000    0.250000
     0.250000    0.289225    0.292796    0.301033    0.301033    0.301033
     0.301033    0.328575    0.356665    0.356665    0.356665    0.356665
     0.413333    0.417868    0.429838    0.431997    0.461473    0.462714
     0.471074    0.471208    0.478202    0.478203    0.479142    0.479142

 Minimum search - taking simple RFO step
 Searching for Lamda that Minimizes Along All modes
 Value Taken    Lamda =  -0.05647425
 Calculated Step too Large.  Step scaled by  0.508708
 Step Taken.  Stepsize is  0.300000

                             Maximum     Tolerance    Cnvgd?
         Gradient           0.065735      0.000300      NO
         Displacement       0.210339      0.001200      NO
         Energy change     *********      0.000001      NO


 New Cartesian Coordinates Obtained by Inverse Iteration

 Displacement from previous Coordinates is:  0.434370
 ----------------------------------------------------------------
             Standard Nuclear Orientation (Angstroms)
    I     Atom           X                Y                Z
 ----------------------------------------------------------------
    1      C       0.0165621440    -0.0034725382     0.0316513109
    2      C      -0.0066885822     0.0174283168     1.4327186380
    3      Cl      1.4986700446     0.0384869645     2.3186959408
    4      C      -1.2148524170     0.0471458080     2.1272293129
    5      Cl     -1.2151054042     0.0776157325     3.8763092847
    6      C      -2.4222838659     0.0658123100     1.4320816354
    7      Cl     -3.9400845847     0.1060666328     2.3007145843
    8      C      -2.4068043833     0.0545352205     0.0392763862
    9      Cl     -3.9037354186     0.0678794195    -0.8693108591
   10      C      -1.2029718642     0.0200019087    -0.6472932130
   11      H      -1.2109038738    -0.0131802555    -1.7292184958
   12      C       1.2902934044    -0.0446732387    -0.7392745730
   13      C       2.3339964611    -0.9203488032    -0.4105779906
   14      Cl      2.1478373983    -2.0380277848     0.9215686296
   15      C       3.5143635337    -0.9359151653    -1.1421108437
   16      H       4.3044151643    -1.6245828857    -0.8707753626
   17      C       3.6762493407    -0.0826339480    -2.2247413335
   18      H       4.5949570737    -0.0948574718    -2.7973254497
   19      C       2.6464013431     0.7847117673    -2.5673374301
   20      Cl      2.8380091491     1.8754606105    -3.9273327015
   21      C       1.4681846451     0.8047759821    -1.8350697443
   22      H       0.6849203823     1.5034934651    -2.1007498093
 ----------------------------------------------------------------
 Nuclear Repulsion Energy =        2043.98837847 hartrees
 There are       89 alpha and       89 beta electrons
 Applying Cartesian multipole field
    Component          Value
    ---------          -----
     (2,0,0)        1.00000E-11
     (0,2,0)        2.00000E-11
     (0,0,2)       -3.00000E-11
 Nucleus-field energy     =    -0.0000000430 hartrees
 Requested basis set is 6-311++G(d,p)
 There are 170 shells and 472 basis functions
 A cutoff of  1.0D-15 yielded  10876 shell pairs
 There are     91808 function pairs (     98675 Cartesian)
 Smallest overlap matrix eigenvalue = 1.86E-07
 Linear dependence detected in AO basis
 Number of orthogonalized atomic orbitals = 466
 Maximum deviation from orthogonality = 4.194E-10
 Guess from superposition of atomic densities
 Warning:  Energy on first SCF cycle will be non-variational
 SAD guess density has 178.000000 electrons

 -----------------------------------------------------------------------
  General SCF calculation program by
  Eric Jon Sundstrom, Paul Horn, Yuezhi Mao, Dmitri Zuev, Alec White,
  David Stuck, Shaama M.S., Shane Yost, Joonho Lee, David Small,
  Daniel Levine, Susi Lehtola, Hugh Burton, Evgeny Epifanovsky,
  Bang C. Huynh
 -----------------------------------------------------------------------
 Exchange:     0.2000 Hartree-Fock + 0.0800 Slater + 0.7200 B88
 Correlation:  0.1900 VWN1RPA + 0.8100 LYP
 Using SG-1 standard quadrature grid
 A restricted SCF calculation will be
 performed using DIIS
 SCF converges when DIIS error is below 1.0e-08
 ---------------------------------------
  Cycle       Energy         DIIS error
 ---------------------------------------
    1   -3225.4552917116      2.85e-02  
    2   -3220.9705614053      2.13e-03  
    3   -3220.8824432171      2.67e-03  
    4   -3221.0836127647      6.46e-04  
    5   -3221.0943527678      2.83e-04  
    6   -3221.0963826347      9.94e-05  
    7   -3221.0966366192      2.76e-05  
    8   -3221.0966540389      1.27e-05  
    9   -3221.0966583450      3.44e-06  
   10   -3221.0966586595      9.17e-07  
   11   -3221.0966586817      2.52e-07  
   12   -3221.0966586834      8.94e-08  
   13   -3221.0966586836      3.42e-08  
   14   -3221.0966586838      1.18e-08  
   15   -3221.0966586836      5.49e-09  Convergence criterion met
 ---------------------------------------
 SCF time:   CPU 765.62s  wall 766.00s 
 SCF   energy in the final basis set =    -3221.0966586836
 Total energy in the final basis set =    -3221.0966586836

 --------------------------------------------------------------

                    Orbital Energies (a.u.)
 --------------------------------------------------------------

 Alpha MOs
 -- Occupied --
********-101.5787-101.5780-101.5728-101.5688-101.5645 -10.2814 -10.2807
-10.2762 -10.2761 -10.2645 -10.2635 -10.2392 -10.2342 -10.2240 -10.2178
-10.2160 -10.2153  -9.4937  -9.4932  -9.4925  -9.4873  -9.4854  -9.4811
 -7.2587  -7.2581  -7.2574  -7.2520  -7.2501  -7.2486  -7.2480  -7.2475
 -7.2474  -7.2473  -7.2465  -7.2456  -7.2420  -7.2418  -7.2400  -7.2392
 -7.2357  -7.2352  -0.9647  -0.9366  -0.9159  -0.9014  -0.8880  -0.8645
 -0.8623  -0.8391  -0.8087  -0.7651  -0.7571  -0.7396  -0.6748  -0.6462
 -0.6375  -0.6095  -0.5524  -0.5513  -0.5287  -0.5148  -0.5020  -0.4819
 -0.4715  -0.4694  -0.4636  -0.4613  -0.4431  -0.4347  -0.4219  -0.4169
 -0.4071  -0.4004  -0.3913  -0.3825  -0.3579  -0.3571  -0.3507  -0.3452
 -0.3384  -0.3367  -0.3330  -0.3180  -0.3049  -0.2930  -0.2785  -0.2660
 -0.2555
 -- Virtual --
 -0.0779  -0.0598  -0.0557  -0.0481  -0.0314  -0.0163  -0.0074  -0.0054
  0.0014   0.0033   0.0176   0.0191   0.0208   0.0247   0.0297   0.0356
  0.0442   0.0478   0.0545   0.0573   0.0650   0.0682   0.0716   0.0735
  0.0804   0.0839   0.0865   0.0885   0.0901   0.0969   0.0992   0.1027
  0.1033   0.1067   0.1099   0.1125   0.1168   0.1191   0.1249   0.1268
  0.1301   0.1315   0.1337   0.1381   0.1410   0.1428   0.1458   0.1475
  0.1529   0.1580   0.1650   0.1660   0.1671   0.1738   0.1779   0.1814
  0.1836   0.1914   0.1969   0.1980   0.2019   0.2085   0.2143   0.2172
  0.2187   0.2252   0.2288   0.2346   0.2397   0.2413   0.2418   0.2465
  0.2527   0.2537   0.2585   0.2590   0.2655   0.2726   0.2737   0.2743
  0.2768   0.2770   0.2847   0.2904   0.2940   0.2997   0.3039   0.3090
  0.3103   0.3210   0.3291   0.3320   0.3351   0.3447   0.3561   0.4009
  0.4137   0.4182   0.4300   0.4324   0.4363   0.4416   0.4482   0.4519
  0.4538   0.4576   0.4603   0.4717   0.4772   0.4831   0.4900   0.4951
  0.5000   0.5049   0.5129   0.5249   0.5317   0.5400   0.5455   0.5519
  0.5608   0.5690   0.5745   0.5790   0.5823   0.5878   0.5971   0.6052
  0.6090   0.6139   0.6190   0.6214   0.6245   0.6333   0.6435   0.6642
  0.6677   0.6718   0.6850   0.6874   0.7009   0.7059   0.7177   0.7215
  0.7300   0.7445   0.7761   0.7842   0.8034   0.8059   0.8148   0.8177
  0.8266   0.8316   0.8323   0.8392   0.8426   0.8464   0.8475   0.8511
  0.8524   0.8539   0.8587   0.8657   0.8695   0.8741   0.8774   0.8925
  0.8973   0.8993   0.9050   0.9085   0.9154   0.9205   0.9302   0.9363
  0.9403   0.9457   0.9535   0.9564   0.9633   0.9682   0.9749   0.9845
  0.9949   0.9985   1.0059   1.0142   1.0239   1.0315   1.0435   1.0583
  1.0714   1.0927   1.1076   1.1252   1.1402   1.1752   1.1804   1.1973
  1.2267   1.2310   1.2347   1.2357   1.2526   1.2606   1.2684   1.2802
  1.2893   1.3014   1.3174   1.3274   1.3327   1.3538   1.3723   1.4081
  1.4275   1.4508   1.4795   1.4985   1.5098   1.5196   1.5428   1.5585
  1.5908   1.6009   1.6101   1.6249   1.6429   1.6578   1.6808   1.6875
  1.6998   1.7333   1.7567   1.7802   1.7982   1.8205   1.8387   1.8425
  1.8679   1.8706   1.8843   1.8931   1.9013   1.9126   1.9391   1.9501
  1.9519   1.9770   1.9985   2.0268   2.0528   2.0635   2.1016   2.1137
  2.1451   2.1530   2.2097   2.2245   2.2323   2.2381   2.2580   2.2633
  2.2830   2.2904   2.2987   2.3055   2.3063   2.3311   2.3502   2.3633
  2.3733   2.4044   2.4253   2.4269   2.4371   2.4483   2.4712   2.4883
  2.5061   2.5318   2.5409   2.5532   2.5574   2.5999   2.6061   2.6378
  2.6459   2.6643   2.6750   2.6995   2.7012   2.7229   2.7393   2.7485
  2.7659   2.7737   2.7848   2.7964   2.8159   2.8391   2.8482   2.8979
  2.9023   2.9514   2.9671   3.0581   3.0650   3.0790   3.0970   3.1275
  3.1289   3.1568   3.1689   3.2165   3.2566   3.2697   3.3358   3.3828
  3.4067   3.4915   3.5348   3.6041   3.6697   3.7096   3.7711   3.8684
  3.8991   4.0336   4.0424   4.1291   4.3927   4.8023   4.8232   9.7275
  9.7721   9.7849   9.8028   9.8136   9.8610  23.3173  23.5248  23.8077
 23.8499  23.8583  23.9188  23.9686  23.9749  24.0052  24.0545  24.0938
 24.1391  25.7682  25.7955  25.8195  25.8313  25.8941  26.0488  26.1001
 26.1040  26.1473  26.1796  26.3431  26.3914  26.4650  26.5976  26.6172
 26.7342  26.7808  26.9747 215.7161 215.7645 215.7804 215.8011 215.8131
215.8773
 --------------------------------------------------------------

          Ground-State Mulliken Net Atomic Charges

     Atom                 Charge (a.u.)
  ----------------------------------------
      1 C                    -0.645238
      2 C                    -0.503608
      3 Cl                    0.638113
      4 C                    -0.398320
      5 Cl                    0.620982
      6 C                    -0.306944
      7 Cl                    0.624260
      8 C                    -0.049879
      9 Cl                    0.636665
     10 C                    -0.888799
     11 H                     0.225251
     12 C                    -0.181361
     13 C                    -0.123880
     14 Cl                    0.406645
     15 C                    -0.288774
     16 H                     0.211297
     17 C                    -0.763474
     18 H                     0.177227
     19 C                     0.866052
     20 Cl                    0.447055
     21 C                    -0.911881
     22 H                     0.208608
  ----------------------------------------
  Sum of atomic charges =     0.000000

 -----------------------------------------------------------------
                    Cartesian Multipole Moments
 -----------------------------------------------------------------
    Charge (ESU x 10^10)
                -0.0000
    Dipole Moment (Debye)
         X       1.5493      Y      -0.2799      Z      -1.4222
       Tot       2.1216
    Quadrupole Moments (Debye-Ang)
        XX    -139.6038     XY      -3.4140     YY    -147.5922
        XZ      -0.5381     YZ       0.8420     ZZ    -147.5604
    Octopole Moments (Debye-Ang^2)
       XXX      16.5815    XXY     -18.5702    XYY     -18.2786
       YYY       1.1196    XXZ     -44.2363    XYZ       7.9341
       YYZ     -27.2818    XZZ     -17.7646    YZZ      -8.0581
       ZZZ     -73.6771
    Hexadecapole Moments (Debye-Ang^3)
      XXXX   -5444.9461   XXXY     -33.4890   XXYY   -1124.4274
      XYYY      52.2070   YYYY    -886.6776   XXXZ    1016.9880
      XXYZ     155.7933   XYYZ     381.5184   YYYZ     351.9799
      XXZZ   -1633.3594   XYZZ      -6.1040   YYZZ    -868.3714
      XZZZ    1141.6647   YZZZ     357.4778   ZZZZ   -4314.2733
 -----------------------------------------------------------------
 Calculating analytic gradient of the SCF energy
 Gradient of SCF Energy
            1           2           3           4           5           6
    1  -0.0045846  -0.0090601   0.0200677  -0.0008832   0.0005339   0.0110811
    2   0.0006233  -0.0024474  -0.0470610  -0.0000741   0.0001394  -0.0003175
    3   0.0026384  -0.0034066  -0.0279518  -0.0112988   0.0047864  -0.0053088
            7           8           9          10          11          12
    1  -0.0042892   0.0032357  -0.0032362   0.0000977   0.0007157   0.0041857
    2   0.0001971  -0.0001573   0.0000575  -0.0000220   0.0002064   0.0010268
    3   0.0026260   0.0050946   0.0002570   0.0020183  -0.0003290  -0.0055459
           13          14          15          16          17          18
    1   0.0011737  -0.0172427  -0.0020588   0.0003127  -0.0032440   0.0001229
    2   0.0032512   0.0460990   0.0016452   0.0000692  -0.0000144  -0.0000418
    3  -0.0010813   0.0342804  -0.0002852  -0.0001125   0.0020081  -0.0001856
           19          20          21          22
    1   0.0015207  -0.0000700   0.0018516  -0.0002303
    2   0.0003944  -0.0000418  -0.0034326  -0.0000997
    3  -0.0012214   0.0002021   0.0030503  -0.0002347
 Max gradient component =       4.706E-02
 RMS gradient           =       1.074E-02
 Gradient time:  CPU 271.11 s  wall 271.14 s
 Geometry Optimization Parameters
   NAtoms,    NIC,     NZ,  NCons,   NDum,   NFix, NCnnct, MaxDiis
       22     163      22       0       0       0       0       0

 Cartesian Hessian Update
 Hessian updated using BFGS update


** GEOMETRY OPTIMIZATION IN DELOCALIZED INTERNAL COORDINATES **
   Searching for a Minimum

   Optimization Cycle:   2

                       Coordinates (Angstroms)
     ATOM                X               Y               Z
      1  C         0.0165621440   -0.0034725382    0.0316513109
      2  C        -0.0066885822    0.0174283168    1.4327186380
      3  Cl        1.4986700446    0.0384869645    2.3186959408
      4  C        -1.2148524170    0.0471458080    2.1272293129
      5  Cl       -1.2151054042    0.0776157325    3.8763092847
      6  C        -2.4222838659    0.0658123100    1.4320816354
      7  Cl       -3.9400845847    0.1060666328    2.3007145843
      8  C        -2.4068043833    0.0545352205    0.0392763862
      9  Cl       -3.9037354186    0.0678794195   -0.8693108591
     10  C        -1.2029718642    0.0200019087   -0.6472932130
     11  H        -1.2109038738   -0.0131802555   -1.7292184958
     12  C         1.2902934044   -0.0446732387   -0.7392745730
     13  C         2.3339964611   -0.9203488032   -0.4105779906
     14  Cl        2.1478373983   -2.0380277848    0.9215686296
     15  C         3.5143635337   -0.9359151653   -1.1421108437
     16  H         4.3044151643   -1.6245828857   -0.8707753626
     17  C         3.6762493407   -0.0826339480   -2.2247413335
     18  H         4.5949570737   -0.0948574718   -2.7973254497
     19  C         2.6464013431    0.7847117673   -2.5673374301
     20  Cl        2.8380091491    1.8754606105   -3.9273327015
     21  C         1.4681846451    0.8047759821   -1.8350697443
     22  H         0.6849203823    1.5034934651   -2.1007498093
   Point Group: c1    Number of degrees of freedom:    60


   Energy is  -3221.096658684

 Hessian updated using BFGS update

 56 Hessian modes will be used to form the next step
  Hessian Eigenvalues:
     0.016285    0.017713    0.019570    0.020701    0.020929    0.022947
     0.023583    0.023586    0.023833    0.023845    0.024089    0.024090
     0.024114    0.024114    0.024135    0.024135    0.024143    0.024143
     0.064989    0.114170    0.159954    0.159966    0.159997    0.160034
     0.216892    0.224363    0.231286    0.235027    0.235731    0.246874
     0.249711    0.249987    0.249991    0.249992    0.250000    0.250000
     0.251027    0.289278    0.292848    0.299890    0.301068    0.328473
     0.356661    0.356668    0.413360    0.418745    0.429818    0.431893
     0.461448    0.464378    0.470473    0.471120    0.478199    0.478563
     0.479142    0.479443

 Minimum search - taking simple RFO step
 Searching for Lamda that Minimizes Along All modes
 Value Taken    Lamda =  -0.02560420
 Calculated Step too Large.  Step scaled by  0.695919
 Step Taken.  Stepsize is  0.300000

                             Maximum     Tolerance    Cnvgd?
         Gradient           0.041815      0.000300      NO
         Displacement       0.209839      0.001200      NO
         Energy change     -0.023040      0.000001      NO


 New Cartesian Coordinates Obtained by Inverse Iteration

 Displacement from previous Coordinates is:  0.413083
 ----------------------------------------------------------------
             Standard Nuclear Orientation (Angstroms)
    I     Atom           X                Y                Z
 ----------------------------------------------------------------
    1      C       0.0312251255    -0.0084650708     0.0574085910
    2      C      -0.0080796043     0.0401301755     1.4595679361
    3      Cl      1.4805976122     0.0919508266     2.3578991892
    4      C      -1.2303042918     0.0756744050     2.1402265501
    5      Cl     -1.2549373361     0.1372515317     3.8808915852
    6      C      -2.4346871110     0.0766067501     1.4272549692
    7      Cl     -3.9600492546     0.1224115030     2.2658659911
    8      C      -2.3968660101     0.0422303440     0.0321295079
    9      Cl     -3.8704272681     0.0336534855    -0.9069914072
   10      C      -1.1824453819     0.0000037052    -0.6351212456
   11      H      -1.1801655566    -0.0541277329    -1.7157970372
   12      C       1.3003394178    -0.0575211932    -0.7169400391
   13      C       2.3452347449    -0.9481163093    -0.4241409882
   14      Cl      2.1835014107    -2.0985599612     0.8799710667
   15      C       3.5151208807    -0.9564316951    -1.1762062800
   16      H       4.3025443187    -1.6568750437    -0.9294685028
   17      C       3.6679410022    -0.0835116017    -2.2460691193
   18      H       4.5768786881    -0.0895476146    -2.8335467965
   19      C       2.6358946512     0.7955974166    -2.5536679928
   20      Cl      2.8130931105     1.9100245980    -3.8972003824
   21      C       1.4686971949     0.8114134163    -1.8033410319
   22      H       0.6883233475     1.5219301117    -2.0435966466
 ----------------------------------------------------------------
 Nuclear Repulsion Energy =        2037.73703839 hartrees
 There are       89 alpha and       89 beta electrons
 Applying Cartesian multipole field
    Component          Value
    ---------          -----
     (2,0,0)        1.00000E-11
     (0,2,0)        2.00000E-11
     (0,0,2)       -3.00000E-11
 Nucleus-field energy     =    -0.0000000422 hartrees
 Requested basis set is 6-311++G(d,p)
 There are 170 shells and 472 basis functions
 A cutoff of  1.0D-15 yielded  10873 shell pairs
 There are     91687 function pairs (     98523 Cartesian)
 Smallest overlap matrix eigenvalue = 1.99E-07
 Linear dependence detected in AO basis
 Number of orthogonalized atomic orbitals = 466
 Maximum deviation from orthogonality = 3.414E-10
 Guess from superposition of atomic densities
 Warning:  Energy on first SCF cycle will be non-variational
 SAD guess density has 178.000000 electrons

 -----------------------------------------------------------------------
  General SCF calculation program by
  Eric Jon Sundstrom, Paul Horn, Yuezhi Mao, Dmitri Zuev, Alec White,
  David Stuck, Shaama M.S., Shane Yost, Joonho Lee, David Small,
  Daniel Levine, Susi Lehtola, Hugh Burton, Evgeny Epifanovsky,
  Bang C. Huynh
 -----------------------------------------------------------------------
 Exchange:     0.2000 Hartree-Fock + 0.0800 Slater + 0.7200 B88
 Correlation:  0.1900 VWN1RPA + 0.8100 LYP
 Using SG-1 standard quadrature grid
 A restricted SCF calculation will be
 performed using DIIS
 SCF converges when DIIS error is below 1.0e-08
 ---------------------------------------
  Cycle       Energy         DIIS error
 ---------------------------------------
    1   -3225.4225220643      2.84e-02  
    2   -3220.9852247265      2.12e-03  
    3   -3220.8955905706      2.67e-03  
    4   -3221.0976421394      6.50e-04  
    5   -3221.1084665848      2.86e-04  
    6   -3221.1105603149      9.83e-05  
    7   -3221.1108068653      2.82e-05  
    8   -3221.1108252484      1.29e-05  
    9   -3221.1108296778      3.36e-06  
   10   -3221.1108299790      9.12e-07  
   11   -3221.1108300010      2.38e-07  
   12   -3221.1108300027      8.97e-08  
   13   -3221.1108300030      3.34e-08  
   14   -3221.1108300028      1.15e-08  
   15   -3221.1108300028      5.50e-09  Convergence criterion met
 ---------------------------------------
 SCF time:   CPU 772.32s  wall 773.00s 
 SCF   energy in the final basis set =    -3221.1108300028
 Total energy in the final basis set =    -3221.1108300028

 --------------------------------------------------------------

                    Orbital Energies (a.u.)
 --------------------------------------------------------------

 Alpha MOs
 -- Occupied --
********-101.5787-101.5785-101.5723-101.5707-101.5660 -10.2817 -10.2810
-10.2766 -10.2755 -10.2649 -10.2633 -10.2389 -10.2345 -10.2231 -10.2177
-10.2160 -10.2154  -9.4944  -9.4932  -9.4931  -9.4869  -9.4868  -9.4821
 -7.2594  -7.2582  -7.2579  -7.2516  -7.2516  -7.2493  -7.2482  -7.2481
 -7.2480  -7.2473  -7.2471  -7.2467  -7.2416  -7.2416  -7.2414  -7.2407
 -7.2368  -7.2363  -0.9638  -0.9351  -0.9160  -0.9013  -0.8899  -0.8663
 -0.8606  -0.8397  -0.8079  -0.7637  -0.7550  -0.7392  -0.6739  -0.6452
 -0.6373  -0.6087  -0.5513  -0.5502  -0.5288  -0.5146  -0.5026  -0.4823
 -0.4711  -0.4694  -0.4625  -0.4606  -0.4408  -0.4354  -0.4218  -0.4138
 -0.4065  -0.3999  -0.3906  -0.3825  -0.3576  -0.3569  -0.3508  -0.3442
 -0.3380  -0.3365  -0.3330  -0.3195  -0.3055  -0.2988  -0.2773  -0.2651
 -0.2596
 -- Virtual --
 -0.0776  -0.0599  -0.0541  -0.0465  -0.0326  -0.0159  -0.0065  -0.0039
  0.0016   0.0040   0.0179   0.0195   0.0207   0.0251   0.0300   0.0359
  0.0441   0.0484   0.0545   0.0577   0.0652   0.0683   0.0709   0.0737
  0.0797   0.0836   0.0864   0.0889   0.0909   0.0971   0.0993   0.1027
  0.1029   0.1065   0.1107   0.1119   0.1167   0.1194   0.1248   0.1271
  0.1298   0.1315   0.1337   0.1378   0.1402   0.1432   0.1458   0.1471
  0.1525   0.1579   0.1645   0.1651   0.1669   0.1733   0.1779   0.1807
  0.1835   0.1907   0.1957   0.1978   0.2019   0.2079   0.2138   0.2167
  0.2184   0.2245   0.2299   0.2337   0.2390   0.2411   0.2421   0.2466
  0.2523   0.2526   0.2570   0.2589   0.2648   0.2717   0.2739   0.2744
  0.2765   0.2769   0.2847   0.2904   0.2922   0.2995   0.3030   0.3083
  0.3113   0.3205   0.3284   0.3314   0.3344   0.3444   0.3559   0.4011
  0.4129   0.4192   0.4300   0.4316   0.4363   0.4412   0.4487   0.4525
  0.4547   0.4578   0.4604   0.4727   0.4773   0.4815   0.4895   0.4956
  0.5016   0.5049   0.5097   0.5243   0.5293   0.5400   0.5449   0.5490
  0.5598   0.5667   0.5752   0.5787   0.5827   0.5883   0.5958   0.6045
  0.6080   0.6139   0.6191   0.6196   0.6237   0.6359   0.6454   0.6650
  0.6691   0.6721   0.6830   0.6874   0.7017   0.7080   0.7157   0.7224
  0.7298   0.7456   0.7763   0.7825   0.8086   0.8115   0.8161   0.8211
  0.8291   0.8297   0.8357   0.8397   0.8432   0.8453   0.8477   0.8512
  0.8532   0.8544   0.8584   0.8659   0.8719   0.8744   0.8765   0.8907
  0.8967   0.8985   0.9048   0.9058   0.9158   0.9218   0.9308   0.9356
  0.9410   0.9474   0.9540   0.9576   0.9650   0.9658   0.9752   0.9876
  0.9895   0.9972   1.0018   1.0080   1.0246   1.0292   1.0408   1.0559
  1.0717   1.0918   1.1044   1.1229   1.1423   1.1745   1.1805   1.1948
  1.2224   1.2269   1.2332   1.2358   1.2517   1.2632   1.2690   1.2801
  1.2905   1.3014   1.3144   1.3175   1.3318   1.3556   1.3725   1.4057
  1.4260   1.4512   1.4810   1.4975   1.5096   1.5197   1.5417   1.5582
  1.5896   1.6016   1.6102   1.6252   1.6459   1.6586   1.6812   1.6863
  1.7009   1.7325   1.7567   1.7790   1.7960   1.8185   1.8369   1.8406
  1.8675   1.8692   1.8813   1.8928   1.9022   1.9110   1.9385   1.9504
  1.9530   1.9767   1.9974   2.0256   2.0509   2.0624   2.1004   2.1152
  2.1420   2.1513   2.2129   2.2236   2.2340   2.2435   2.2609   2.2716
  2.2845   2.2906   2.2945   2.3036   2.3090   2.3330   2.3363   2.3604
  2.3746   2.3980   2.4210   2.4263   2.4352   2.4474   2.4692   2.4923
  2.5075   2.5318   2.5409   2.5538   2.5563   2.5971   2.6064   2.6370
  2.6453   2.6628   2.6726   2.6975   2.7001   2.7202   2.7357   2.7488
  2.7639   2.7715   2.7835   2.7949   2.8142   2.8390   2.8483   2.8969
  2.9023   2.9497   2.9685   3.0571   3.0616   3.0773   3.0957   3.1216
  3.1303   3.1529   3.1695   3.2151   3.2542   3.2664   3.3333   3.3790
  3.4030   3.4908   3.5312   3.6037   3.6662   3.7088   3.7702   3.8663
  3.8993   4.0336   4.0426   4.1278   4.3881   4.7980   4.8196   9.7281
  9.7719   9.7847   9.8000   9.8109   9.8570  23.3210  23.5269  23.7994
 23.8458  23.8521  23.9158  23.9538  23.9664  24.0003  24.0493  24.0900
 24.1340  25.7698  25.8142  25.8260  25.8749  25.9127  26.0331  26.0849
 26.1041  26.1309  26.1806  26.2716  26.3800  26.4630  26.5945  26.6159
 26.7243  26.7711  26.9713 215.7171 215.7644 215.7803 215.7989 215.8106
215.8684
 --------------------------------------------------------------

          Ground-State Mulliken Net Atomic Charges

     Atom                 Charge (a.u.)
  ----------------------------------------
      1 C                    -0.588052
      2 C                    -0.525367
      3 Cl                    0.623526
      4 C                    -0.383356
      5 Cl                    0.614513
      6 C                    -0.326183
      7 Cl                    0.623639
      8 C                    -0.057768
      9 Cl                    0.634955
     10 C                    -0.896364
     11 H                     0.227747
     12 C                    -0.135753
     13 C                    -0.153962
     14 Cl                    0.399733
     15 C                    -0.278938
     16 H                     0.211880
     17 C                    -0.734221
     18 H                     0.177592
     19 C                     0.846593
     20 Cl                    0.446237
     21 C                    -0.937400
     22 H                     0.210948
  ----------------------------------------
  Sum of atomic charges =     0.000000

 -----------------------------------------------------------------
                    Cartesian Multipole Moments
 -----------------------------------------------------------------
    Charge (ESU x 10^10)
                 0.0000
    Dipole Moment (Debye)
         X       1.5022      Y      -0.2928      Z      -1.3831
       Tot       2.0628
    Quadrupole Moments (Debye-Ang)
        XX    -139.5985     XY      -3.4655     YY    -147.3891
        XZ      -0.9225     YZ       1.1859     ZZ    -147.4057
    Octopole Moments (Debye-Ang^2)
       XXX      15.7555    XXY     -19.5132    XYY     -17.5118
       YYY      -1.8914    XXZ     -44.7436    XYZ       8.5459
       YYZ     -26.9260    XZZ     -17.1525    YZZ      -8.6038
       ZZZ     -72.6551
    Hexadecapole Moments (Debye-Ang^3)
      XXXX   -5441.9953   XXXY     -28.0227   XXYY   -1127.4641
      XYYY      55.2759   YYYY    -918.3213   XXXZ    1007.1404
      XXYZ     152.3033   XYYZ     380.3098   YYYZ     333.1019
      XXZZ   -1626.1878   XYZZ      -3.9897   YYZZ    -872.4169
      XZZZ    1135.0315   YZZZ     344.2667   ZZZZ   -4300.4876
 -----------------------------------------------------------------
 Calculating analytic gradient of the SCF energy
 Gradient of SCF Energy
            1           2           3           4           5           6
    1  -0.0009423  -0.0034529   0.0110764  -0.0002952   0.0003810   0.0046267
    2   0.0014609  -0.0015253  -0.0296647  -0.0002906   0.0000897  -0.0001772
    3   0.0011975  -0.0007262  -0.0184088  -0.0044727   0.0019080  -0.0024137
            7           8           9          10          11          12
    1  -0.0020509   0.0012144  -0.0013203  -0.0003120   0.0002302   0.0005081
    2   0.0001073  -0.0000024  -0.0000213   0.0004195   0.0001684  -0.0002947
    3   0.0007868   0.0021966   0.0001941   0.0008525  -0.0000909  -0.0028380
           13          14          15          16          17          18
    1   0.0013764  -0.0102310  -0.0008171   0.0000701  -0.0013495   0.0000197
    2   0.0006843   0.0295603   0.0006857   0.0000836   0.0002029   0.0000072
    3   0.0003010   0.0206056   0.0002563  -0.0000850   0.0006279  -0.0001316
           19          20          21          22
    1   0.0008134  -0.0000375   0.0005546  -0.0000624
    2   0.0003462  -0.0000601  -0.0017099  -0.0000697
    3  -0.0007943   0.0002093   0.0010481  -0.0002226
 Max gradient component =       2.966E-02
 RMS gradient           =       6.571E-03
 Gradient time:  CPU 258.01 s  wall 258.04 s
 Geometry Optimization Parameters
   NAtoms,    NIC,     NZ,  NCons,   NDum,   NFix, NCnnct, MaxDiis
       22     163      22       0       0       0       0       0

 Cartesian Hessian Update
 Hessian updated using BFGS update


** GEOMETRY OPTIMIZATION IN DELOCALIZED INTERNAL COORDINATES **
   Searching for a Minimum

   Optimization Cycle:   3

                       Coordinates (Angstroms)
     ATOM                X               Y               Z
      1  C         0.0312251255   -0.0084650708    0.0574085910
      2  C        -0.0080796043    0.0401301755    1.4595679361
      3  Cl        1.4805976122    0.0919508266    2.3578991892
      4  C        -1.2303042918    0.0756744050    2.1402265501
      5  Cl       -1.2549373361    0.1372515317    3.8808915852
      6  C        -2.4346871110    0.0766067501    1.4272549692
      7  Cl       -3.9600492546    0.1224115030    2.2658659911
      8  C        -2.3968660101    0.0422303440    0.0321295079
      9  Cl       -3.8704272681    0.0336534855   -0.9069914072
     10  C        -1.1824453819    0.0000037052   -0.6351212456
     11  H        -1.1801655566   -0.0541277329   -1.7157970372
     12  C         1.3003394178   -0.0575211932   -0.7169400391
     13  C         2.3452347449   -0.9481163093   -0.4241409882
     14  Cl        2.1835014107   -2.0985599612    0.8799710667
     15  C         3.5151208807   -0.9564316951   -1.1762062800
     16  H         4.3025443187   -1.6568750437   -0.9294685028
     17  C         3.6679410022   -0.0835116017   -2.2460691193
     18  H         4.5768786881   -0.0895476146   -2.8335467965
     19  C         2.6358946512    0.7955974166   -2.5536679928
     20  Cl        2.8130931105    1.9100245980   -3.8972003824
     21  C         1.4686971949    0.8114134163   -1.8033410319
     22  H         0.6883233475    1.5219301117   -2.0435966466
   Point Group: c1    Number of degrees of freedom:    60


   Energy is  -3221.110830003

 Hessian updated using BFGS update

 58 Hessian modes will be used to form the next step
  Hessian Eigenvalues:
     0.016225    0.017715    0.019517    0.020698    0.020929    0.022949
     0.023586    0.023586    0.023834    0.023845    0.024090    0.024090
     0.024114    0.024114    0.024134    0.024136    0.024143    0.024144
     0.060447    0.082684    0.159962    0.159990    0.159997    0.160025
     0.217805    0.224365    0.231407    0.235052    0.235760    0.246823
     0.249808    0.249988    0.249992    0.249994    0.250000    0.250336
     0.250702    0.289293    0.293356    0.300602    0.301037    0.301091
     0.328793    0.356664    0.356667    0.356672    0.413371    0.418854
     0.429824    0.432501    0.461407    0.464294    0.471087    0.472332
     0.478192    0.478663    0.479131    0.479431

 Minimum search - taking simple RFO step
 Searching for Lamda that Minimizes Along All modes
 Value Taken    Lamda =  -0.01508698
 Calculated Step too Large.  Step scaled by  0.708684
 Step Taken.  Stepsize is  0.300000

                             Maximum     Tolerance    Cnvgd?
         Gradient           0.026039      0.000300      NO
         Displacement       0.207805      0.001200      NO
         Energy change     -0.014171      0.000001      NO


 New Cartesian Coordinates Obtained by Inverse Iteration

 Displacement from previous Coordinates is:  0.417714
 ----------------------------------------------------------------
             Standard Nuclear Orientation (Angstroms)
    I     Atom           X                Y                Z
 ----------------------------------------------------------------
    1      C       0.0391309341    -0.0148481809     0.0723138604
    2      C      -0.0092893633     0.0680041679     1.4733165479
    3      Cl      1.4693770245     0.1562337264     2.3796395820
    4      C      -1.2392308480     0.1097177415     2.1453122951
    5      Cl     -1.2801598707     0.2113155964     3.8792975901
    6      C      -2.4415573753     0.0842136345     1.4236703806
    7      Cl     -3.9675882301     0.1357076251     2.2495562509
    8      C      -2.3912212406     0.0181268046     0.0279543313
    9      Cl     -3.8513481795    -0.0214007089    -0.9273789492
   10      C      -1.1704110762    -0.0306301186    -0.6279613884
   11      H      -1.1610903718    -0.1103805885    -1.7068464133
   12      C       1.3073330063    -0.0661552388    -0.7027687591
   13      C       2.3450582608    -0.9757886302    -0.4430766423
   14      Cl      2.1915643367    -2.1622617435     0.8303870137
   15      C       3.5077788341    -0.9798073555    -1.2083648125
   16      H       4.2880529889    -1.6959676064    -0.9850150106
   17      C       3.6621259057    -0.0836672196    -2.2588294276
   18      H       4.5650565651    -0.0856319726    -2.8551140567
   19      C       2.6360322782     0.8136962226    -2.5336546471
   20      Cl      2.8130716239     1.9570595995    -3.8538410447
   21      C       1.4761786593     0.8263308718    -1.7722377712
   22      H       0.7025658283     1.5518554199    -1.9872310123
 ----------------------------------------------------------------
 Nuclear Repulsion Energy =        2032.90934121 hartrees
 There are       89 alpha and       89 beta electrons
 Applying Cartesian multipole field
    Component          Value
    ---------          -----
     (2,0,0)        1.00000E-11
     (0,2,0)        2.00000E-11
     (0,0,2)       -3.00000E-11
 Nucleus-field energy     =    -0.0000000408 hartrees
 Requested basis set is 6-311++G(d,p)
 There are 170 shells and 472 basis functions
 A cutoff of  1.0D-15 yielded  10862 shell pairs
 There are     91631 function pairs (     98463 Cartesian)
 Smallest overlap matrix eigenvalue = 2.11E-07
 Linear dependence detected in AO basis
 Number of orthogonalized atomic orbitals = 466
 Maximum deviation from orthogonality = 6.286E-10
 Guess from superposition of atomic densities
 Warning:  Energy on first SCF cycle will be non-variational
 SAD guess density has 178.000000 electrons

 -----------------------------------------------------------------------
  General SCF calculation program by
  Eric Jon Sundstrom, Paul Horn, Yuezhi Mao, Dmitri Zuev, Alec White,
  David Stuck, Shaama M.S., Shane Yost, Joonho Lee, David Small,
  Daniel Levine, Susi Lehtola, Hugh Burton, Evgeny Epifanovsky,
  Bang C. Huynh
 -----------------------------------------------------------------------
 Exchange:     0.2000 Hartree-Fock + 0.0800 Slater + 0.7200 B88
 Correlation:  0.1900 VWN1RPA + 0.8100 LYP
 Using SG-1 standard quadrature grid
 A restricted SCF calculation will be
 performed using DIIS
 SCF converges when DIIS error is below 1.0e-08
 ---------------------------------------
  Cycle       Energy         DIIS error
 ---------------------------------------
    1   -3225.4013668574      2.84e-02  
    2   -3220.9939355559      2.12e-03  
    3   -3220.9038608738      2.67e-03  
    4   -3221.1060709436      6.51e-04  
    5   -3221.1168929023      2.88e-04  
    6   -3221.1190246922      9.78e-05  
    7   -3221.1192672944      2.89e-05  
    8   -3221.1192868195      1.29e-05  
    9   -3221.1192912632      3.32e-06  
   10   -3221.1192915577      9.08e-07  
   11   -3221.1192915800      2.29e-07  
   12   -3221.1192915812      9.18e-08  
   13   -3221.1192915813      3.35e-08  
   14   -3221.1192915814      1.22e-08  
   15   -3221.1192915814      5.42e-09  Convergence criterion met
 ---------------------------------------
 SCF time:   CPU 763.08s  wall 763.00s 
 SCF   energy in the final basis set =    -3221.1192915814
 Total energy in the final basis set =    -3221.1192915814

 --------------------------------------------------------------

                    Orbital Energies (a.u.)
 --------------------------------------------------------------

 Alpha MOs
 -- Occupied --
********-101.5787-101.5787-101.5723-101.5720-101.5674 -10.2817 -10.2810
-10.2769 -10.2754 -10.2652 -10.2632 -10.2387 -10.2346 -10.2226 -10.2176
-10.2160 -10.2154  -9.4948  -9.4934  -9.4933  -9.4881  -9.4866  -9.4831
 -7.2598  -7.2582  -7.2582  -7.2529  -7.2513  -7.2497  -7.2487  -7.2483
 -7.2482  -7.2477  -7.2474  -7.2474  -7.2428  -7.2420  -7.2413  -7.2411
 -7.2378  -7.2373  -0.9635  -0.9342  -0.9161  -0.9010  -0.8911  -0.8676
 -0.8593  -0.8400  -0.8076  -0.7631  -0.7537  -0.7393  -0.6733  -0.6444
 -0.6375  -0.6085  -0.5507  -0.5494  -0.5290  -0.5150  -0.5026  -0.4826
 -0.4709  -0.4693  -0.4621  -0.4600  -0.4396  -0.4358  -0.4217  -0.4114
 -0.4060  -0.3997  -0.3896  -0.3824  -0.3573  -0.3568  -0.3508  -0.3430
 -0.3377  -0.3364  -0.3331  -0.3208  -0.3093  -0.3005  -0.2767  -0.2652
 -0.2613
 -- Virtual --
 -0.0768  -0.0602  -0.0532  -0.0454  -0.0341  -0.0158  -0.0064  -0.0029
  0.0016   0.0041   0.0180   0.0195   0.0205   0.0255   0.0302   0.0363
  0.0439   0.0487   0.0544   0.0579   0.0651   0.0681   0.0704   0.0738
  0.0793   0.0831   0.0863   0.0891   0.0916   0.0971   0.0994   0.1022
  0.1030   0.1065   0.1109   0.1117   0.1166   0.1197   0.1244   0.1272
  0.1294   0.1313   0.1334   0.1375   0.1391   0.1433   0.1454   0.1467
  0.1521   0.1575   0.1637   0.1640   0.1670   0.1732   0.1777   0.1805
  0.1834   0.1902   0.1946   0.1975   0.2018   0.2078   0.2133   0.2166
  0.2184   0.2240   0.2310   0.2329   0.2389   0.2413   0.2427   0.2471
  0.2511   0.2518   0.2559   0.2594   0.2643   0.2706   0.2740   0.2753
  0.2765   0.2772   0.2848   0.2897   0.2908   0.2997   0.3023   0.3075
  0.3128   0.3197   0.3272   0.3312   0.3343   0.3445   0.3557   0.4014
  0.4127   0.4201   0.4301   0.4308   0.4357   0.4410   0.4488   0.4530
  0.4559   0.4589   0.4606   0.4738   0.4781   0.4807   0.4892   0.4939
  0.5035   0.5039   0.5053   0.5241   0.5281   0.5402   0.5438   0.5497
  0.5593   0.5656   0.5758   0.5794   0.5834   0.5894   0.5950   0.6037
  0.6064   0.6142   0.6173   0.6200   0.6244   0.6365   0.6502   0.6656
  0.6699   0.6731   0.6810   0.6877   0.7028   0.7091   0.7146   0.7233
  0.7296   0.7465   0.7762   0.7798   0.8102   0.8126   0.8155   0.8204
  0.8275   0.8320   0.8359   0.8392   0.8433   0.8461   0.8487   0.8519
  0.8544   0.8556   0.8587   0.8653   0.8727   0.8749   0.8793   0.8893
  0.8946   0.9005   0.9038   0.9055   0.9155   0.9222   0.9312   0.9351
  0.9415   0.9486   0.9531   0.9585   0.9640   0.9667   0.9677   0.9790
  0.9930   0.9969   1.0001   1.0064   1.0251   1.0278   1.0394   1.0555
  1.0720   1.0916   1.1029   1.1233   1.1441   1.1743   1.1816   1.1939
  1.2164   1.2267   1.2328   1.2358   1.2509   1.2647   1.2703   1.2804
  1.2912   1.3016   1.3109   1.3123   1.3319   1.3573   1.3726   1.4042
  1.4260   1.4516   1.4829   1.4968   1.5106   1.5199   1.5424   1.5584
  1.5887   1.6026   1.6109   1.6247   1.6479   1.6603   1.6814   1.6856
  1.7018   1.7318   1.7566   1.7781   1.7949   1.8182   1.8361   1.8395
  1.8651   1.8714   1.8797   1.8927   1.9036   1.9111   1.9379   1.9507
  1.9573   1.9746   1.9966   2.0249   2.0498   2.0611   2.0969   2.1166
  2.1393   2.1494   2.2131   2.2230   2.2346   2.2444   2.2618   2.2766
  2.2852   2.2867   2.2910   2.3017   2.3108   2.3205   2.3400   2.3599
  2.3782   2.3967   2.4178   2.4254   2.4349   2.4487   2.4689   2.4951
  2.5099   2.5317   2.5410   2.5532   2.5579   2.5939   2.6076   2.6373
  2.6459   2.6631   2.6722   2.6961   2.6996   2.7190   2.7324   2.7491
  2.7629   2.7694   2.7824   2.7942   2.8138   2.8358   2.8471   2.8954
  2.9032   2.9503   2.9701   3.0567   3.0596   3.0769   3.0935   3.1176
  3.1316   3.1508   3.1708   3.2144   3.2522   3.2645   3.3327   3.3767
  3.4010   3.4909   3.5300   3.6041   3.6648   3.7085   3.7707   3.8654
  3.8997   4.0332   4.0430   4.1261   4.3810   4.7956   4.8184   9.7301
  9.7723   9.7857   9.8030   9.8128   9.8477  23.3234  23.5278  23.7957
 23.8442  23.8482  23.9149  23.9452  23.9642  23.9990  24.0471  24.0892
 24.1326  25.7698  25.8134  25.8265  25.8803  25.9454  25.9795  26.0704
 26.1023  26.1259  26.1839  26.2339  26.4069  26.4625  26.5919  26.6147
 26.7196  26.7673  26.9694 215.7196 215.7648 215.7816 215.8030 215.8141
215.8545
 --------------------------------------------------------------

          Ground-State Mulliken Net Atomic Charges

     Atom                 Charge (a.u.)
  ----------------------------------------
      1 C                    -0.544032
      2 C                    -0.543168
      3 Cl                    0.601161
      4 C                    -0.347670
      5 Cl                    0.612408
      6 C                    -0.342358
      7 Cl                    0.623160
      8 C                    -0.094579
      9 Cl                    0.631413
     10 C                    -0.877999
     11 H                     0.229356
     12 C                    -0.104393
     13 C                    -0.187643
     14 Cl                    0.383984
     15 C                    -0.260558
     16 H                     0.212389
     17 C                    -0.710185
     18 H                     0.178306
     19 C                     0.825239
     20 Cl                    0.444630
     21 C                    -0.941930
     22 H                     0.212468
  ----------------------------------------
  Sum of atomic charges =     0.000000

 -----------------------------------------------------------------
                    Cartesian Multipole Moments
 -----------------------------------------------------------------
    Charge (ESU x 10^10)
                -0.0000
    Dipole Moment (Debye)
         X       1.4590      Y      -0.3057      Z      -1.3731
       Tot       2.0267
    Quadrupole Moments (Debye-Ang)
        XX    -139.6565     XY      -3.5404     YY    -147.2314
        XZ      -1.2411     YZ       1.4890     ZZ    -147.2526
    Octopole Moments (Debye-Ang^2)
       XXX      14.7550    XXY     -20.6667    XYY     -16.9882
       YYY      -5.0891    XXZ     -45.1398    XYZ       9.0982
       YYZ     -26.7206    XZZ     -16.7970    YZZ      -9.3474
       ZZZ     -72.1546
    Hexadecapole Moments (Debye-Ang^3)
      XXXX   -5442.1402   XXXY     -32.7497   XXYY   -1132.3441
      XYYY      48.6446   YYYY    -959.3661   XXXZ    1004.0147
      XXYZ     147.7814   XYYZ     380.5186   YYYZ     310.2690
      XXZZ   -1617.0251   XYZZ      -5.1368   YYZZ    -874.8513
      XZZZ    1133.0506   YZZZ     327.5727   ZZZZ   -4269.1179
 -----------------------------------------------------------------
 Calculating analytic gradient of the SCF energy
 Gradient of SCF Energy
            1           2           3           4           5           6
    1   0.0006574  -0.0005253   0.0053250  -0.0002791  -0.0000201   0.0009120
    2   0.0016522  -0.0008939  -0.0184194  -0.0002644   0.0000037  -0.0000640
    3   0.0003134   0.0004773  -0.0117388  -0.0008783  -0.0000259  -0.0002053
            7           8           9          10          11          12
    1  -0.0000700   0.0002084  -0.0002266  -0.0003419  -0.0000314  -0.0010247
    2   0.0000359   0.0000351  -0.0000437   0.0006910   0.0000643  -0.0009739
    3   0.0001484   0.0002918   0.0000943   0.0001487   0.0000100  -0.0011665
           13          14          15          16          17          18
    1   0.0010587  -0.0053795  -0.0002914   0.0000090  -0.0002937  -0.0000377
    2  -0.0000936   0.0183497   0.0004816   0.0000144   0.0000978   0.0000159
    3   0.0006762   0.0121658   0.0000714  -0.0000098   0.0000879  -0.0000388
           19          20          21          22
    1   0.0001737  -0.0000035   0.0001007   0.0000798
    2   0.0000814   0.0000175  -0.0007587  -0.0000290
    3  -0.0001521   0.0000695  -0.0002462  -0.0000928
 Max gradient component =       1.842E-02
 RMS gradient           =       3.955E-03
 Gradient time:  CPU 268.00 s  wall 268.03 s
 Geometry Optimization Parameters
   NAtoms,    NIC,     NZ,  NCons,   NDum,   NFix, NCnnct, MaxDiis
       22     163      22       0       0       0       0       0

 Cartesian Hessian Update
 Hessian updated using BFGS update


** GEOMETRY OPTIMIZATION IN DELOCALIZED INTERNAL COORDINATES **
   Searching for a Minimum

   Optimization Cycle:   4

                       Coordinates (Angstroms)
     ATOM                X               Y               Z
      1  C         0.0391309341   -0.0148481809    0.0723138604
      2  C        -0.0092893633    0.0680041679    1.4733165479
      3  Cl        1.4693770245    0.1562337264    2.3796395820
      4  C        -1.2392308480    0.1097177415    2.1453122951
      5  Cl       -1.2801598707    0.2113155964    3.8792975901
      6  C        -2.4415573753    0.0842136345    1.4236703806
      7  Cl       -3.9675882301    0.1357076251    2.2495562509
      8  C        -2.3912212406    0.0181268046    0.0279543313
      9  Cl       -3.8513481795   -0.0214007089   -0.9273789492
     10  C        -1.1704110762   -0.0306301186   -0.6279613884
     11  H        -1.1610903718   -0.1103805885   -1.7068464133
     12  C         1.3073330063   -0.0661552388   -0.7027687591
     13  C         2.3450582608   -0.9757886302   -0.4430766423
     14  Cl        2.1915643367   -2.1622617435    0.8303870137
     15  C         3.5077788341   -0.9798073555   -1.2083648125
     16  H         4.2880529889   -1.6959676064   -0.9850150106
     17  C         3.6621259057   -0.0836672196   -2.2588294276
     18  H         4.5650565651   -0.0856319726   -2.8551140567
     19  C         2.6360322782    0.8136962226   -2.5336546471
     20  Cl        2.8130716239    1.9570595995   -3.8538410447
     21  C         1.4761786593    0.8263308718   -1.7722377712
     22  H         0.7025658283    1.5518554199   -1.9872310123
   Point Group: c1    Number of degrees of freedom:    60


   Energy is  -3221.119291581

 Hessian updated using BFGS update

 60 Hessian modes will be used to form the next step
  Hessian Eigenvalues:
     0.016029    0.017714    0.019377    0.020685    0.020929    0.022946
     0.023586    0.023591    0.023834    0.023845    0.024090    0.024090
     0.024114    0.024114    0.024133    0.024136    0.024143    0.024143
     0.044837    0.075569    0.159964    0.159996    0.160008    0.160032
     0.218061    0.224386    0.231560    0.235086    0.235768    0.246849
     0.249971    0.249989    0.249992    0.249997    0.250061    0.250332
     0.251273    0.289330    0.293535    0.301023    0.301033    0.301079
     0.301995    0.328955    0.356665    0.356665    0.356668    0.356676
     0.413390    0.418977    0.429837    0.432591    0.461454    0.464247
     0.471085    0.473299    0.478186    0.478685    0.479150    0.480262

 Minimum search - taking simple RFO step
 Searching for Lamda that Minimizes Along All modes
 Value Taken    Lamda =  -0.00878929
 Calculated Step too Large.  Step scaled by  0.720645
 Step Taken.  Stepsize is  0.300000

                             Maximum     Tolerance    Cnvgd?
         Gradient           0.015824      0.000300      NO
         Displacement       0.202635      0.001200      NO
         Energy change     -0.008462      0.000001      NO


 New Cartesian Coordinates Obtained by Inverse Iteration

 Displacement from previous Coordinates is:  0.467234
 ----------------------------------------------------------------
             Standard Nuclear Orientation (Angstroms)
    I     Atom           X                Y                Z
 ----------------------------------------------------------------
    1      C       0.0421110228    -0.0220206076     0.0790704222
    2      C      -0.0093210721     0.1007389041     1.4767773698
    3      Cl      1.4668614715     0.2299628809     2.3836150153
    4      C      -1.2418599509     0.1483846694     2.1454940701
    5      Cl     -1.2868689955     0.2979003200     3.8748012189
    6      C      -2.4438324419     0.0885666212     1.4214000924
    7      Cl     -3.9722103394     0.1452476135     2.2385848662
    8      C      -2.3881185025    -0.0167773196     0.0278235778
    9      Cl     -3.8437721849    -0.0959694542    -0.9305305732
   10      C      -1.1646200006    -0.0705664106    -0.6233872163
   11      H      -1.1508819136    -0.1788948862    -1.6997230665
   12      C       1.3114224919    -0.0705699828    -0.6954077798
   13      C       2.3344358819    -1.0036100201    -0.4670344299
   14      Cl      2.1702873420    -2.2268097172     0.7727497961
   15      C       3.4937055307    -1.0057824794    -1.2385106229
   16      H       4.2625823661    -1.7409067923    -1.0384613919
   17      C       3.6586251565    -0.0827503099    -2.2639559324
   18      H       4.5586906260    -0.0822446607    -2.8644375055
   19      C       2.6454223098     0.8382669876    -2.5079528327
   20      Cl      2.8348331600     2.0140919064    -3.7983712289
   21      C       1.4890260387     0.8486578407    -1.7412305226
   22      H       0.7249116938     1.5908069433    -1.9321854095
 ----------------------------------------------------------------
 Nuclear Repulsion Energy =        2029.21243788 hartrees
 There are       89 alpha and       89 beta electrons
 Applying Cartesian multipole field
    Component          Value
    ---------          -----
     (2,0,0)        1.00000E-11
     (0,2,0)        2.00000E-11
     (0,0,2)       -3.00000E-11
 Nucleus-field energy     =    -0.0000000389 hartrees
 Requested basis set is 6-311++G(d,p)
 There are 170 shells and 472 basis functions
 A cutoff of  1.0D-15 yielded  10862 shell pairs
 There are     91659 function pairs (     98498 Cartesian)
 Smallest overlap matrix eigenvalue = 2.22E-07
 Linear dependence detected in AO basis
 Number of orthogonalized atomic orbitals = 467
 Maximum deviation from orthogonality = 2.506E-10
 Guess from superposition of atomic densities
 Warning:  Energy on first SCF cycle will be non-variational
 SAD guess density has 178.000000 electrons

 -----------------------------------------------------------------------
  General SCF calculation program by
  Eric Jon Sundstrom, Paul Horn, Yuezhi Mao, Dmitri Zuev, Alec White,
  David Stuck, Shaama M.S., Shane Yost, Joonho Lee, David Small,
  Daniel Levine, Susi Lehtola, Hugh Burton, Evgeny Epifanovsky,
  Bang C. Huynh
 -----------------------------------------------------------------------
 Exchange:     0.2000 Hartree-Fock + 0.0800 Slater + 0.7200 B88
 Correlation:  0.1900 VWN1RPA + 0.8100 LYP
 Using SG-1 standard quadrature grid
 A restricted SCF calculation will be
 performed using DIIS
 SCF converges when DIIS error is below 1.0e-08
 ---------------------------------------
  Cycle       Energy         DIIS error
 ---------------------------------------
    1   -3225.3834112487      2.83e-02  
    2   -3220.9991834817      2.11e-03  
    3   -3220.9091290674      2.67e-03  
    4   -3221.1111268158      6.51e-04  
    5   -3221.1219645476      2.89e-04  
    6   -3221.1241230160      9.75e-05  
    7   -3221.1243636997      2.96e-05  
    8   -3221.1243844753      1.28e-05  
    9   -3221.1243888822      3.30e-06  
   10   -3221.1243891746      9.02e-07  
   11   -3221.1243891969      2.23e-07  
   12   -3221.1243891982      9.26e-08  
   13   -3221.1243891982      3.30e-08  
   14   -3221.1243891986      1.26e-08  
   15   -3221.1243891983      5.29e-09  Convergence criterion met
 ---------------------------------------
 SCF time:   CPU 783.93s  wall 784.00s 
 SCF   energy in the final basis set =    -3221.1243891983
 Total energy in the final basis set =    -3221.1243891983

 --------------------------------------------------------------

                    Orbital Energies (a.u.)
 --------------------------------------------------------------

 Alpha MOs
 -- Occupied --
********-101.5789-101.5788-101.5736-101.5719-101.5684 -10.2819 -10.2812
-10.2771 -10.2753 -10.2653 -10.2632 -10.2385 -10.2345 -10.2225 -10.2176
-10.2160 -10.2155  -9.4950  -9.4936  -9.4933  -9.4890  -9.4864  -9.4838
 -7.2600  -7.2584  -7.2583  -7.2539  -7.2511  -7.2499  -7.2489  -7.2485
 -7.2485  -7.2482  -7.2476  -7.2474  -7.2438  -7.2430  -7.2411  -7.2409
 -7.2385  -7.2381  -0.9632  -0.9336  -0.9161  -0.9006  -0.8915  -0.8681
 -0.8582  -0.8404  -0.8074  -0.7630  -0.7531  -0.7395  -0.6728  -0.6437
 -0.6380  -0.6085  -0.5504  -0.5488  -0.5293  -0.5158  -0.5023  -0.4829
 -0.4706  -0.4693  -0.4618  -0.4596  -0.4389  -0.4360  -0.4215  -0.4097
 -0.4055  -0.3998  -0.3885  -0.3819  -0.3570  -0.3566  -0.3509  -0.3416
 -0.3373  -0.3363  -0.3332  -0.3223  -0.3133  -0.3002  -0.2767  -0.2658
 -0.2621
 -- Virtual --
 -0.0755  -0.0608  -0.0526  -0.0451  -0.0360  -0.0159  -0.0065  -0.0025
  0.0016   0.0038   0.0179   0.0189   0.0203   0.0254   0.0300   0.0365
  0.0435   0.0489   0.0542   0.0579   0.0648   0.0672   0.0705   0.0738
  0.0790   0.0826   0.0862   0.0891   0.0922   0.0967   0.0989   0.1014
  0.1032   0.1058   0.1097   0.1127   0.1166   0.1198   0.1236   0.1264
  0.1281   0.1306   0.1321   0.1369   0.1379   0.1432   0.1441   0.1464
  0.1518   0.1564   0.1628   0.1632   0.1657   0.1703   0.1763   0.1804
  0.1831   0.1898   0.1932   0.1958   0.2003   0.2072   0.2119   0.2143
  0.2173   0.2233   0.2315   0.2326   0.2387   0.2403   0.2430   0.2475
  0.2493   0.2513   0.2553   0.2598   0.2634   0.2684   0.2709   0.2754
  0.2757   0.2776   0.2804   0.2873   0.2910   0.2960   0.3004   0.3043
  0.3084   0.3176   0.3190   0.3261   0.3336   0.3372   0.3464   0.3559
  0.4021   0.4129   0.4233   0.4300   0.4327   0.4358   0.4406   0.4507
  0.4537   0.4563   0.4606   0.4664   0.4755   0.4776   0.4824   0.4926
  0.4952   0.5014   0.5051   0.5071   0.5246   0.5307   0.5404   0.5466
  0.5557   0.5615   0.5653   0.5769   0.5820   0.5859   0.5911   0.5960
  0.6028   0.6051   0.6142   0.6201   0.6213   0.6264   0.6384   0.6564
  0.6666   0.6745   0.6748   0.6804   0.6888   0.7074   0.7144   0.7159
  0.7273   0.7384   0.7508   0.7760   0.7854   0.8110   0.8115   0.8178
  0.8230   0.8279   0.8325   0.8364   0.8391   0.8431   0.8479   0.8497
  0.8522   0.8555   0.8563   0.8600   0.8655   0.8732   0.8752   0.8878
  0.8934   0.8942   0.9022   0.9036   0.9126   0.9212   0.9251   0.9302
  0.9351   0.9418   0.9449   0.9499   0.9549   0.9601   0.9674   0.9713
  0.9791   0.9909   0.9981   1.0035   1.0065   1.0256   1.0282   1.0385
  1.0556   1.0714   1.0939   1.1036   1.1258   1.1458   1.1750   1.1835
  1.1942   1.2145   1.2260   1.2340   1.2351   1.2503   1.2658   1.2730
  1.2811   1.2916   1.3031   1.3068   1.3105   1.3344   1.3606   1.3744
  1.4044   1.4281   1.4538   1.4850   1.4985   1.5129   1.5216   1.5462
  1.5595   1.5888   1.6044   1.6141   1.6238   1.6493   1.6625   1.6811
  1.6851   1.7025   1.7339   1.7568   1.7777   1.7949   1.8189   1.8362
  1.8385   1.8628   1.8725   1.8813   1.8925   1.9069   1.9129   1.9385
  1.9509   1.9634   1.9726   1.9972   2.0260   2.0502   2.0612   2.0914
  2.1176   2.1374   2.1474   2.2117   2.2227   2.2355   2.2450   2.2625
  2.2754   2.2826   2.2855   2.2879   2.3007   2.3103   2.3187   2.3438
  2.3589   2.3819   2.3981   2.4151   2.4246   2.4378   2.4515   2.4696
  2.4955   2.5093   2.5333   2.5429   2.5557   2.5636   2.5947   2.6086
  2.6384   2.6475   2.6674   2.6737   2.6956   2.7013   2.7187   2.7337
  2.7496   2.7651   2.7673   2.7821   2.7956   2.8142   2.8329   2.8456
  2.8925   2.9047   2.9532   2.9747   3.0569   3.0593   3.0774   3.0931
  3.1180   3.1317   3.1520   3.1733   3.2139   3.2510   3.2659   3.3339
  3.3790   3.4000   3.4917   3.5324   3.6075   3.6665   3.7082   3.7731
  3.8654   3.9021   4.0320   4.0434   4.1249   4.3718   4.7951   4.8187
  9.7330   9.7737   9.7864   9.8073   9.8194   9.8380  23.3248  23.5283
 23.7948  23.8449  23.8474  23.9169  23.9447  23.9643  24.0015  24.0463
 24.0918  24.1326  25.7697  25.8123  25.8257  25.8746  25.9282  25.9670
 26.0730  26.1035  26.1247  26.1862  26.2356  26.4075  26.4603  26.5916
 26.6143  26.7409  26.7822  26.9730 215.7227 215.7667 215.7821 215.8065
215.8242 215.8419
 --------------------------------------------------------------

          Ground-State Mulliken Net Atomic Charges

     Atom                 Charge (a.u.)
  ----------------------------------------
      1 C                    -0.482865
      2 C                    -0.587932
      3 Cl                    0.577847
      4 C                    -0.237607
      5 Cl                    0.614124
      6 C                    -0.386187
      7 Cl                    0.625977
      8 C                    -0.137400
      9 Cl                    0.627621
     10 C                    -0.849901
     11 H                     0.226784
     12 C                     0.150004
     13 C                    -0.733787
     14 Cl                    0.372229
     15 C                    -0.186649
     16 H                     0.202565
     17 C                    -0.700038
     18 H                     0.184544
     19 C                     0.883374
     20 Cl                    0.460333
     21 C                    -0.841785
     22 H                     0.218748
  ----------------------------------------
  Sum of atomic charges =     0.000000

 -----------------------------------------------------------------
                    Cartesian Multipole Moments
 -----------------------------------------------------------------
    Charge (ESU x 10^10)
                -0.0000
    Dipole Moment (Debye)
         X       1.4293      Y      -0.3199      Z      -1.3934
       Tot       2.0216
    Quadrupole Moments (Debye-Ang)
        XX    -139.7564     XY      -3.6332     YY    -147.1069
        XZ      -1.4528     YZ       1.7413     ZZ    -147.1318
    Octopole Moments (Debye-Ang^2)
       XXX      13.4858    XXY     -21.9634    XYY     -16.6140
       YYY      -8.4376    XXZ     -45.5388    XYZ       9.5985
       YYZ     -26.6156    XZZ     -16.2997    YZZ     -10.2182
       ZZZ     -72.1155
    Hexadecapole Moments (Debye-Ang^3)
      XXXX   -5444.1210   XXXY     -47.6778   XXYY   -1139.2343
      XYYY      32.2380   YYYY   -1009.7554   XXXZ    1005.7482
      XXYZ     142.0897   XYYZ     381.3995   YYYZ     283.7530
      XXZZ   -1606.8626   XYZZ      -9.4023   YYZZ    -875.4141
      XZZZ    1134.8558   YZZZ     307.3220   ZZZZ   -4219.2755
 -----------------------------------------------------------------
 Calculating analytic gradient of the SCF energy
 Gradient of SCF Energy
            1           2           3           4           5           6
    1   0.0009773   0.0004797   0.0024766   0.0000102   0.0001968  -0.0008894
    2   0.0013042  -0.0005234  -0.0113543  -0.0001116  -0.0000321  -0.0000461
    3  -0.0001395   0.0005648  -0.0070324   0.0004966  -0.0004410   0.0003183
            7           8           9          10          11          12
    1   0.0003818  -0.0000109   0.0000757  -0.0003638  -0.0001128  -0.0011340
    2  -0.0000362   0.0000478  -0.0000201   0.0007342  -0.0000149  -0.0010082
    3  -0.0004924  -0.0004139   0.0002569   0.0000310   0.0000308  -0.0000405
           13          14          15          16          17          18
    1   0.0004482  -0.0025596  -0.0000030  -0.0000287   0.0002067  -0.0000421
    2  -0.0000632   0.0110700   0.0004179  -0.0000242  -0.0000736   0.0000199
    3   0.0004549   0.0072652  -0.0000830   0.0000506  -0.0001116   0.0000055
           19          20          21          22
    1  -0.0002590   0.0000157   0.0000267   0.0001080
    2  -0.0000488   0.0001100  -0.0003565   0.0000090
    3   0.0002331  -0.0000829  -0.0009100   0.0000396
 Max gradient component =       1.135E-02
 RMS gradient           =       2.389E-03
 Gradient time:  CPU 262.93 s  wall 262.96 s
 Geometry Optimization Parameters
   NAtoms,    NIC,     NZ,  NCons,   NDum,   NFix, NCnnct, MaxDiis
       22     163      22       0       0       0       0       0

 Cartesian Hessian Update
 Hessian updated using BFGS update


** GEOMETRY OPTIMIZATION IN DELOCALIZED INTERNAL COORDINATES **
   Searching for a Minimum

   Optimization Cycle:   5

                       Coordinates (Angstroms)
     ATOM                X               Y               Z
      1  C         0.0421110228   -0.0220206076    0.0790704222
      2  C        -0.0093210721    0.1007389041    1.4767773698
      3  Cl        1.4668614715    0.2299628809    2.3836150153
      4  C        -1.2418599509    0.1483846694    2.1454940701
      5  Cl       -1.2868689955    0.2979003200    3.8748012189
      6  C        -2.4438324419    0.0885666212    1.4214000924
      7  Cl       -3.9722103394    0.1452476135    2.2385848662
      8  C        -2.3881185025   -0.0167773196    0.0278235778
      9  Cl       -3.8437721849   -0.0959694542   -0.9305305732
     10  C        -1.1646200006   -0.0705664106   -0.6233872163
     11  H        -1.1508819136   -0.1788948862   -1.6997230665
     12  C         1.3114224919   -0.0705699828   -0.6954077798
     13  C         2.3344358819   -1.0036100201   -0.4670344299
     14  Cl        2.1702873420   -2.2268097172    0.7727497961
     15  C         3.4937055307   -1.0057824794   -1.2385106229
     16  H         4.2625823661   -1.7409067923   -1.0384613919
     17  C         3.6586251565   -0.0827503099   -2.2639559324
     18  H         4.5586906260   -0.0822446607   -2.8644375055
     19  C         2.6454223098    0.8382669876   -2.5079528327
     20  Cl        2.8348331600    2.0140919064   -3.7983712289
     21  C         1.4890260387    0.8486578407   -1.7412305226
     22  H         0.7249116938    1.5908069433   -1.9321854095
   Point Group: c1    Number of degrees of freedom:    60


   Energy is  -3221.124389198

 Hessian updated using BFGS update

 60 Hessian modes will be used to form the next step
  Hessian Eigenvalues:
     0.015261    0.017703    0.019104    0.020682    0.020929    0.022935
     0.023577    0.023586    0.023834    0.023845    0.024090    0.024091
     0.024113    0.024115    0.024129    0.024136    0.024142    0.024143
     0.031155    0.075335    0.159968    0.159997    0.160009    0.160039
     0.218093    0.224382    0.231594    0.235091    0.235790    0.246900
     0.249976    0.249989    0.249992    0.250022    0.250059    0.250515
     0.251375    0.289327    0.293530    0.301033    0.301044    0.301085
     0.302230    0.328982    0.356665    0.356665    0.356668    0.356675
     0.413390    0.418983    0.429847    0.432942    0.461469    0.464201
     0.471089    0.474013    0.478259    0.478721    0.479149    0.480464

 Minimum search - taking simple RFO step
 Searching for Lamda that Minimizes Along All modes
 Value Taken    Lamda =  -0.00525410
 Calculated Step too Large.  Step scaled by  0.725249
 Step Taken.  Stepsize is  0.300000

                             Maximum     Tolerance    Cnvgd?
         Gradient           0.009510      0.000300      NO
         Displacement       0.197247      0.001200      NO
         Energy change     -0.005098      0.000001      NO


 New Cartesian Coordinates Obtained by Inverse Iteration

 Displacement from previous Coordinates is:  0.524764
 ----------------------------------------------------------------
             Standard Nuclear Orientation (Angstroms)
    I     Atom           X                Y                Z
 ----------------------------------------------------------------
    1      C       0.0408834243    -0.0291410224     0.0786402849
    2      C      -0.0085523570     0.1372849089     1.4711883451
    3      Cl      1.4707579319     0.3124778670     2.3692465763
    4      C      -1.2400910447     0.1894363986     2.1410217920
    5      Cl     -1.2870798145     0.3919414827     3.8650173963
    6      C      -2.4423484666     0.0898676473     1.4213843427
    7      Cl     -3.9684033782     0.1519634770     2.2425412695
    8      C      -2.3878133535    -0.0599029637     0.0315942115
    9      Cl     -3.8429757912    -0.1857234004    -0.9226674330
   10      C      -1.1643004699    -0.1169296622    -0.6205029531
   11      H      -1.1487818331    -0.2557564286    -1.6933520941
   12      C       1.3117415090    -0.0728380453    -0.6953856732
   13      C       2.3153698506    -1.0313177377    -0.4956044878
   14      Cl      2.1255146304    -2.2893168172     0.7082779060
   15      C       3.4746140305    -1.0334324149    -1.2671282251
   16      H       4.2291130884    -1.7890407179    -1.0901064964
   17      C       3.6577932929    -0.0809277894    -2.2624207826
   18      H       4.5580003972    -0.0787045150    -2.8627103867
   19      C       2.6628400632     0.8669838179    -2.4773168684
   20      Cl      2.8760000298     2.0777444776    -3.7313446609
   21      C       1.5056257081     0.8756521923    -1.7111988536
   22      H       0.7535222425     1.6354012922    -1.8800452925
 ----------------------------------------------------------------
 Nuclear Repulsion Energy =        2026.61348476 hartrees
 There are       89 alpha and       89 beta electrons
 Applying Cartesian multipole field
    Component          Value
    ---------          -----
     (2,0,0)        1.00000E-11
     (0,2,0)        2.00000E-11
     (0,0,2)       -3.00000E-11
 Nucleus-field energy     =    -0.0000000364 hartrees
 Requested basis set is 6-311++G(d,p)
 There are 170 shells and 472 basis functions
 A cutoff of  1.0D-15 yielded  10860 shell pairs
 There are     91646 function pairs (     98488 Cartesian)
 Smallest overlap matrix eigenvalue = 2.28E-07
 Linear dependence detected in AO basis
 Number of orthogonalized atomic orbitals = 467
 Maximum deviation from orthogonality = 5.086E-10
 Guess from superposition of atomic densities
 Warning:  Energy on first SCF cycle will be non-variational
 SAD guess density has 178.000000 electrons

 -----------------------------------------------------------------------
  General SCF calculation program by
  Eric Jon Sundstrom, Paul Horn, Yuezhi Mao, Dmitri Zuev, Alec White,
  David Stuck, Shaama M.S., Shane Yost, Joonho Lee, David Small,
  Daniel Levine, Susi Lehtola, Hugh Burton, Evgeny Epifanovsky,
  Bang C. Huynh
 -----------------------------------------------------------------------
 Exchange:     0.2000 Hartree-Fock + 0.0800 Slater + 0.7200 B88
 Correlation:  0.1900 VWN1RPA + 0.8100 LYP
 Using SG-1 standard quadrature grid
 A restricted SCF calculation will be
 performed using DIIS
 SCF converges when DIIS error is below 1.0e-08
 ---------------------------------------
  Cycle       Energy         DIIS error
 ---------------------------------------
    1   -3225.3701934283      2.83e-02  
    2   -3221.0022974761      2.11e-03  
    3   -3220.9127475711      2.66e-03  
    4   -3221.1141551629      6.52e-04  
    5   -3221.1249802125      2.91e-04  
    6   -3221.1271590997      9.76e-05  
    7   -3221.1273991469      3.02e-05  
    8   -3221.1274210562      1.27e-05  
    9   -3221.1274253888      3.30e-06  
   10   -3221.1274256808      9.00e-07  
   11   -3221.1274257025      2.18e-07  
   12   -3221.1274257037      9.32e-08  
   13   -3221.1274257041      3.28e-08  
   14   -3221.1274257041      1.30e-08  
   15   -3221.1274257040      5.16e-09  Convergence criterion met
 ---------------------------------------
 SCF time:   CPU 762.70s  wall 763.00s 
 SCF   energy in the final basis set =    -3221.1274257040
 Total energy in the final basis set =    -3221.1274257040

 --------------------------------------------------------------

                    Orbital Energies (a.u.)
 --------------------------------------------------------------

 Alpha MOs
 -- Occupied --
********-101.5790-101.5788-101.5746-101.5718-101.5693 -10.2820 -10.2813
-10.2772 -10.2754 -10.2653 -10.2632 -10.2382 -10.2342 -10.2225 -10.2177
-10.2161 -10.2155  -9.4950  -9.4937  -9.4934  -9.4898  -9.4863  -9.4844
 -7.2600  -7.2586  -7.2583  -7.2547  -7.2510  -7.2499  -7.2491  -7.2489
 -7.2486  -7.2482  -7.2478  -7.2475  -7.2446  -7.2438  -7.2411  -7.2408
 -7.2391  -7.2387  -0.9631  -0.9333  -0.9159  -0.9004  -0.8918  -0.8682
 -0.8574  -0.8407  -0.8073  -0.7632  -0.7527  -0.7398  -0.6725  -0.6430
 -0.6387  -0.6086  -0.5502  -0.5485  -0.5296  -0.5167  -0.5017  -0.4831
 -0.4704  -0.4692  -0.4616  -0.4594  -0.4385  -0.4360  -0.4213  -0.4085
 -0.4050  -0.3998  -0.3876  -0.3814  -0.3570  -0.3562  -0.3507  -0.3403
 -0.3373  -0.3359  -0.3334  -0.3244  -0.3157  -0.2995  -0.2770  -0.2665
 -0.2626
 -- Virtual --
 -0.0738  -0.0614  -0.0521  -0.0453  -0.0382  -0.0160  -0.0067  -0.0024
  0.0016   0.0034   0.0178   0.0182   0.0201   0.0253   0.0298   0.0368
  0.0432   0.0490   0.0540   0.0578   0.0644   0.0660   0.0710   0.0738
  0.0786   0.0822   0.0862   0.0890   0.0926   0.0967   0.0985   0.1007
  0.1036   0.1057   0.1083   0.1141   0.1166   0.1198   0.1227   0.1261
  0.1273   0.1303   0.1316   0.1366   0.1369   0.1429   0.1431   0.1467
  0.1513   0.1561   0.1617   0.1627   0.1665   0.1707   0.1761   0.1805
  0.1829   0.1896   0.1921   0.1956   0.1993   0.2074   0.2114   0.2134
  0.2179   0.2238   0.2323   0.2334   0.2390   0.2414   0.2434   0.2477
  0.2486   0.2514   0.2550   0.2600   0.2614   0.2679   0.2692   0.2742
  0.2767   0.2785   0.2824   0.2881   0.2914   0.2927   0.3006   0.3026
  0.3088   0.3177   0.3185   0.3242   0.3341   0.3369   0.3470   0.3560
  0.4023   0.4126   0.4243   0.4297   0.4328   0.4361   0.4399   0.4499
  0.4542   0.4565   0.4608   0.4665   0.4758   0.4779   0.4843   0.4929
  0.4952   0.4999   0.5060   0.5089   0.5242   0.5337   0.5402   0.5476
  0.5565   0.5624   0.5656   0.5771   0.5826   0.5871   0.5931   0.5963
  0.6024   0.6046   0.6127   0.6208   0.6232   0.6286   0.6390   0.6602
  0.6677   0.6720   0.6768   0.6807   0.6888   0.7033   0.7146   0.7157
  0.7257   0.7366   0.7553   0.7729   0.7870   0.8078   0.8111   0.8190
  0.8244   0.8283   0.8328   0.8358   0.8405   0.8427   0.8480   0.8491
  0.8525   0.8561   0.8568   0.8601   0.8658   0.8722   0.8755   0.8860
  0.8920   0.8965   0.9010   0.9075   0.9093   0.9202   0.9265   0.9284
  0.9306   0.9343   0.9427   0.9507   0.9542   0.9605   0.9683   0.9731
  0.9793   0.9893   0.9976   1.0048   1.0078   1.0259   1.0270   1.0390
  1.0546   1.0679   1.0980   1.1059   1.1299   1.1475   1.1760   1.1860
  1.1948   1.2155   1.2253   1.2326   1.2366   1.2500   1.2650   1.2755
  1.2814   1.2915   1.3025   1.3048   1.3097   1.3358   1.3620   1.3756
  1.4043   1.4302   1.4520   1.4864   1.4986   1.5141   1.5227   1.5500
  1.5604   1.5888   1.6040   1.6164   1.6225   1.6495   1.6643   1.6797
  1.6845   1.7030   1.7326   1.7567   1.7767   1.7948   1.8196   1.8362
  1.8372   1.8604   1.8710   1.8823   1.8918   1.9090   1.9164   1.9369
  1.9507   1.9630   1.9774   2.0005   2.0277   2.0514   2.0604   2.0848
  2.1180   2.1362   2.1451   2.2102   2.2228   2.2366   2.2450   2.2623
  2.2722   2.2815   2.2831   2.2868   2.3009   2.3098   2.3218   2.3447
  2.3575   2.3854   2.4010   2.4137   2.4232   2.4403   2.4543   2.4705
  2.4928   2.5046   2.5326   2.5425   2.5566   2.5623   2.5937   2.6073
  2.6392   2.6485   2.6698   2.6765   2.6961   2.7019   2.7162   2.7354
  2.7486   2.7653   2.7688   2.7795   2.7966   2.8135   2.8254   2.8430
  2.8872   2.9053   2.9573   2.9768   3.0576   3.0602   3.0786   3.0899
  3.1176   3.1315   3.1520   3.1740   3.2138   3.2499   3.2670   3.3354
  3.3782   3.3990   3.4929   3.5337   3.6084   3.6673   3.7081   3.7751
  3.8657   3.9035   4.0309   4.0439   4.1237   4.3615   4.7957   4.8199
  9.7352   9.7742   9.7865   9.8084   9.8220   9.8363  23.3254  23.5286
 23.7951  23.8457  23.8474  23.9170  23.9451  23.9650  24.0034  24.0459
 24.0948  24.1335  25.7689  25.8104  25.8240  25.8684  25.9154  25.9647
 26.0799  26.1015  26.1243  26.1874  26.2522  26.3797  26.4590  26.5918
 26.6118  26.7422  26.7736  26.9669 215.7249 215.7671 215.7819 215.8074
215.8230 215.8447
 --------------------------------------------------------------

          Ground-State Mulliken Net Atomic Charges

     Atom                 Charge (a.u.)
  ----------------------------------------
      1 C                    -0.482427
      2 C                    -0.612117
      3 Cl                    0.545433
      4 C                    -0.160482
      5 Cl                    0.616916
      6 C                    -0.367582
      7 Cl                    0.625034
      8 C                    -0.237173
      9 Cl                    0.624268
     10 C                    -0.801147
     11 H                     0.226739
     12 C                     0.118469
     13 C                    -0.697896
     14 Cl                    0.347519
     15 C                    -0.143022
     16 H                     0.202421
     17 C                    -0.689238
     18 H                     0.185564
     19 C                     0.853546
     20 Cl                    0.460472
     21 C                    -0.834139
     22 H                     0.218842
  ----------------------------------------
  Sum of atomic charges =     0.000000

 -----------------------------------------------------------------
                    Cartesian Multipole Moments
 -----------------------------------------------------------------
    Charge (ESU x 10^10)
                -0.0000
    Dipole Moment (Debye)
         X       1.4049      Y      -0.3373      Z      -1.4251
       Tot       2.0294
    Quadrupole Moments (Debye-Ang)
        XX    -139.9245     XY      -3.7439     YY    -147.0007
        XZ      -1.6125     YZ       1.9463     ZZ    -146.9986
    Octopole Moments (Debye-Ang^2)
       XXX      12.2934    XXY     -23.3993    XYY     -16.3990
       YYY     -11.8838    XXZ     -45.7654    XYZ      10.0328
       YYZ     -26.5803    XZZ     -16.1134    YZZ     -11.1869
       ZZZ     -72.3189
    Hexadecapole Moments (Debye-Ang^3)
      XXXX   -5448.5219   XXXY     -71.5163   XXYY   -1147.6200
      XYYY       7.2037   YYYY   -1068.2977   XXXZ    1013.1161
      XXYZ     135.5226   XYYZ     383.5095   YYYZ     254.1418
      XXZZ   -1594.5070   XYZZ     -16.6362   YYZZ    -874.5541
      XZZZ    1140.3761   YZZZ     283.7615   ZZZZ   -4155.0173
 -----------------------------------------------------------------
 Calculating analytic gradient of the SCF energy
 Gradient of SCF Energy
            1           2           3           4           5           6
    1   0.0007180   0.0004113   0.0014207  -0.0000746  -0.0002190  -0.0009440
    2   0.0006451  -0.0002429  -0.0070581  -0.0000620  -0.0000568   0.0000665
    3  -0.0002653   0.0001486  -0.0041350   0.0004931  -0.0003838   0.0006454
            7           8           9          10          11          12
    1   0.0005983   0.0000636   0.0001479  -0.0002767  -0.0000436  -0.0007899
    2  -0.0000019   0.0000010  -0.0000380   0.0006844  -0.0000678  -0.0009545
    3  -0.0001100  -0.0005985   0.0000417  -0.0000701   0.0000200   0.0003404
           13          14          15          16          17          18
    1   0.0001265  -0.0012074   0.0000905  -0.0000351   0.0003337  -0.0000243
    2   0.0005151   0.0064952   0.0002415  -0.0000305  -0.0001561   0.0000168
    3   0.0002685   0.0045708  -0.0002270   0.0000809  -0.0000822   0.0000281
           19          20          21          22
    1  -0.0004802   0.0000483   0.0000707   0.0000652
    2  -0.0000518   0.0001229  -0.0000997   0.0000316
    3   0.0003068  -0.0001387  -0.0010182   0.0000844
 Max gradient component =       7.058E-03
 RMS gradient           =       1.464E-03
 Gradient time:  CPU 257.41 s  wall 257.43 s
 Geometry Optimization Parameters
   NAtoms,    NIC,     NZ,  NCons,   NDum,   NFix, NCnnct, MaxDiis
       22     163      22       0       0       0       0       0

 Cartesian Hessian Update
 Hessian updated using BFGS update


** GEOMETRY OPTIMIZATION IN DELOCALIZED INTERNAL COORDINATES **
   Searching for a Minimum

   Optimization Cycle:   6

                       Coordinates (Angstroms)
     ATOM                X               Y               Z
      1  C         0.0408834243   -0.0291410224    0.0786402849
      2  C        -0.0085523570    0.1372849089    1.4711883451
      3  Cl        1.4707579319    0.3124778670    2.3692465763
      4  C        -1.2400910447    0.1894363986    2.1410217920
      5  Cl       -1.2870798145    0.3919414827    3.8650173963
      6  C        -2.4423484666    0.0898676473    1.4213843427
      7  Cl       -3.9684033782    0.1519634770    2.2425412695
      8  C        -2.3878133535   -0.0599029637    0.0315942115
      9  Cl       -3.8429757912   -0.1857234004   -0.9226674330
     10  C        -1.1643004699   -0.1169296622   -0.6205029531
     11  H        -1.1487818331   -0.2557564286   -1.6933520941
     12  C         1.3117415090   -0.0728380453   -0.6953856732
     13  C         2.3153698506   -1.0313177377   -0.4956044878
     14  Cl        2.1255146304   -2.2893168172    0.7082779060
     15  C         3.4746140305   -1.0334324149   -1.2671282251
     16  H         4.2291130884   -1.7890407179   -1.0901064964
     17  C         3.6577932929   -0.0809277894   -2.2624207826
     18  H         4.5580003972   -0.0787045150   -2.8627103867
     19  C         2.6628400632    0.8669838179   -2.4773168684
     20  Cl        2.8760000298    2.0777444776   -3.7313446609
     21  C         1.5056257081    0.8756521923   -1.7111988536
     22  H         0.7535222425    1.6354012922   -1.8800452925
   Point Group: c1    Number of degrees of freedom:    60


   Energy is  -3221.127425704

 Hessian updated using BFGS update

 60 Hessian modes will be used to form the next step
  Hessian Eigenvalues:
     0.012705    0.017700    0.018719    0.020664    0.020935    0.022895
     0.023255    0.023587    0.023813    0.023845    0.024039    0.024091
     0.024092    0.024115    0.024116    0.024136    0.024140    0.024143
     0.024476    0.075143    0.159968    0.159999    0.160009    0.160038
     0.218096    0.224357    0.231609    0.235092    0.235790    0.246901
     0.249981    0.249991    0.249994    0.250018    0.250108    0.250571
     0.252737    0.289314    0.293691    0.301033    0.301043    0.301084
     0.302101    0.328935    0.356665    0.356665    0.356667    0.356675
     0.413394    0.418985    0.429847    0.432940    0.461510    0.464128
     0.471108    0.473970    0.478253    0.478843    0.479153    0.480713

 Minimum search - taking simple RFO step
 Searching for Lamda that Minimizes Along All modes
 Value Taken    Lamda =  -0.00328928
 Calculated Step too Large.  Step scaled by  0.716975
 Step Taken.  Stepsize is  0.300000

                             Maximum     Tolerance    Cnvgd?
         Gradient           0.005866      0.000300      NO
         Displacement       0.196301      0.001200      NO
         Energy change     -0.003037      0.000001      NO


 New Cartesian Coordinates Obtained by Inverse Iteration

 Displacement from previous Coordinates is:  0.561689
 ----------------------------------------------------------------
             Standard Nuclear Orientation (Angstroms)
    I     Atom           X                Y                Z
 ----------------------------------------------------------------
    1      C       0.0369699895    -0.0325334503     0.0736522704
    2      C      -0.0076283873     0.1770272571     1.4596354995
    3      Cl      1.4764765343     0.4021095381     2.3424491073
    4      C      -1.2355011521     0.2306455298     2.1342649644
    5      Cl     -1.2745707391     0.4881662016     3.8515790285
    6      C      -2.4392197170     0.0866116700     1.4233948680
    7      Cl     -3.9646324285     0.1494395865     2.2472243887
    8      C      -2.3889309946    -0.1075455747     0.0394916407
    9      Cl     -3.8470566854    -0.2841683153    -0.9023960397
   10      C      -1.1674203858    -0.1640297945    -0.6176061211
   11      H      -1.1527341220    -0.3330050144    -1.6861672585
   12      C       1.3092790894    -0.0719791645    -0.7000683658
   13      C       2.2895503280    -1.0581326734    -0.5277621463
   14      Cl      2.0652838071    -2.3469390080     0.6394024738
   15      C       3.4518448744    -1.0613130275    -1.2941459151
   16      H       4.1897427961    -1.8378811710    -1.1394818011
   17      C       3.6590445104    -0.0797309674    -2.2564826784
   18      H       4.5614906686    -0.0771375982    -2.8534840255
   19      C       2.6861442814     0.8963573895    -2.4437927033
   20      Cl      2.9305578806     2.1413718779    -3.6575960409
   21      C       1.5251485155     0.9050952884    -1.6823099780
   22      H       0.7875910269     1.6832934670    -1.8306732509
 ----------------------------------------------------------------
 Nuclear Repulsion Energy =        2024.89854004 hartrees
 There are       89 alpha and       89 beta electrons
 Applying Cartesian multipole field
    Component          Value
    ---------          -----
     (2,0,0)        1.00000E-11
     (0,2,0)        2.00000E-11
     (0,0,2)       -3.00000E-11
 Nucleus-field energy     =    -0.0000000336 hartrees
 Requested basis set is 6-311++G(d,p)
 There are 170 shells and 472 basis functions
 A cutoff of  1.0D-15 yielded  10851 shell pairs
 There are     91594 function pairs (     98433 Cartesian)
 Smallest overlap matrix eigenvalue = 2.30E-07
 Linear dependence detected in AO basis
 Number of orthogonalized atomic orbitals = 467
 Maximum deviation from orthogonality = 2.573E-09
 Guess from superposition of atomic densities
 Warning:  Energy on first SCF cycle will be non-variational
 SAD guess density has 178.000000 electrons

 -----------------------------------------------------------------------
  General SCF calculation program by
  Eric Jon Sundstrom, Paul Horn, Yuezhi Mao, Dmitri Zuev, Alec White,
  David Stuck, Shaama M.S., Shane Yost, Joonho Lee, David Small,
  Daniel Levine, Susi Lehtola, Hugh Burton, Evgeny Epifanovsky,
  Bang C. Huynh
 -----------------------------------------------------------------------
 Exchange:     0.2000 Hartree-Fock + 0.0800 Slater + 0.7200 B88
 Correlation:  0.1900 VWN1RPA + 0.8100 LYP
 Using SG-1 standard quadrature grid
 A restricted SCF calculation will be
 performed using DIIS
 SCF converges when DIIS error is below 1.0e-08
 ---------------------------------------
  Cycle       Energy         DIIS error
 ---------------------------------------
    1   -3225.3617900389      2.82e-02  
    2   -3221.0040987234      2.11e-03  
    3   -3220.9150038191      2.66e-03  
    4   -3221.1159805522      6.53e-04  
    5   -3221.1268140431      2.92e-04  
    6   -3221.1290128006      9.78e-05  
    7   -3221.1292529113      3.08e-05  
    8   -3221.1292759342      1.26e-05  
    9   -3221.1292801731      3.30e-06  
   10   -3221.1292804667      8.98e-07  
   11   -3221.1292804885      2.14e-07  
   12   -3221.1292804897      9.37e-08  
   13   -3221.1292804898      3.28e-08  
   14   -3221.1292804897      1.35e-08  
   15   -3221.1292804898      5.01e-09  Convergence criterion met
 ---------------------------------------
 SCF time:   CPU 760.84s  wall 761.00s 
 SCF   energy in the final basis set =    -3221.1292804898
 Total energy in the final basis set =    -3221.1292804898

 --------------------------------------------------------------

                    Orbital Energies (a.u.)
 --------------------------------------------------------------

 Alpha MOs
 -- Occupied --
********-101.5791-101.5788-101.5754-101.5717-101.5700 -10.2822 -10.2814
-10.2772 -10.2755 -10.2652 -10.2632 -10.2379 -10.2338 -10.2225 -10.2176
-10.2161 -10.2155  -9.4950  -9.4938  -9.4934  -9.4904  -9.4863  -9.4849
 -7.2600  -7.2587  -7.2583  -7.2553  -7.2510  -7.2499  -7.2496  -7.2489
 -7.2487  -7.2482  -7.2479  -7.2474  -7.2452  -7.2444  -7.2410  -7.2407
 -7.2396  -7.2392  -0.9630  -0.9330  -0.9158  -0.9001  -0.8919  -0.8682
 -0.8567  -0.8410  -0.8072  -0.7635  -0.7526  -0.7400  -0.6722  -0.6421
 -0.6394  -0.6088  -0.5501  -0.5482  -0.5298  -0.5177  -0.5010  -0.4833
 -0.4702  -0.4691  -0.4615  -0.4594  -0.4382  -0.4361  -0.4211  -0.4078
 -0.4046  -0.4000  -0.3870  -0.3808  -0.3570  -0.3559  -0.3509  -0.3392
 -0.3374  -0.3352  -0.3336  -0.3269  -0.3170  -0.2986  -0.2773  -0.2672
 -0.2630
 -- Virtual --
 -0.0718  -0.0620  -0.0516  -0.0456  -0.0404  -0.0162  -0.0070  -0.0024
  0.0016   0.0031   0.0173   0.0180   0.0201   0.0252   0.0296   0.0370
  0.0431   0.0492   0.0538   0.0575   0.0640   0.0648   0.0718   0.0738
  0.0782   0.0820   0.0862   0.0888   0.0929   0.0969   0.0980   0.1000
  0.1040   0.1057   0.1071   0.1153   0.1164   0.1196   0.1218   0.1256
  0.1265   0.1298   0.1314   0.1360   0.1364   0.1422   0.1424   0.1476
  0.1506   0.1562   0.1609   0.1624   0.1672   0.1709   0.1761   0.1807
  0.1828   0.1895   0.1912   0.1952   0.1986   0.2076   0.2106   0.2127
  0.2186   0.2244   0.2320   0.2343   0.2396   0.2427   0.2442   0.2477
  0.2485   0.2516   0.2550   0.2569   0.2611   0.2670   0.2684   0.2731
  0.2778   0.2792   0.2844   0.2885   0.2899   0.2920   0.3008   0.3014
  0.3098   0.3165   0.3170   0.3225   0.3342   0.3367   0.3481   0.3564
  0.4024   0.4128   0.4244   0.4304   0.4332   0.4366   0.4392   0.4492
  0.4542   0.4572   0.4610   0.4659   0.4759   0.4793   0.4851   0.4921
  0.4960   0.4990   0.5067   0.5116   0.5239   0.5358   0.5401   0.5499
  0.5566   0.5616   0.5683   0.5770   0.5825   0.5884   0.5959   0.5966
  0.6027   0.6056   0.6119   0.6221   0.6249   0.6308   0.6402   0.6612
  0.6664   0.6700   0.6788   0.6817   0.6883   0.6974   0.7129   0.7156
  0.7251   0.7349   0.7593   0.7705   0.7877   0.8042   0.8111   0.8203
  0.8261   0.8297   0.8332   0.8366   0.8416   0.8425   0.8479   0.8496
  0.8528   0.8569   0.8573   0.8597   0.8670   0.8706   0.8769   0.8842
  0.8902   0.8962   0.9018   0.9045   0.9119   0.9181   0.9236   0.9269
  0.9290   0.9342   0.9426   0.9514   0.9541   0.9605   0.9694   0.9733
  0.9798   0.9884   0.9977   1.0052   1.0069   1.0258   1.0276   1.0409
  1.0527   1.0641   1.1025   1.1082   1.1341   1.1500   1.1771   1.1888
  1.1966   1.2182   1.2249   1.2300   1.2381   1.2503   1.2644   1.2766
  1.2827   1.2913   1.2995   1.3067   1.3096   1.3364   1.3631   1.3771
  1.4036   1.4309   1.4508   1.4865   1.4985   1.5131   1.5260   1.5532
  1.5612   1.5889   1.6031   1.6187   1.6223   1.6497   1.6658   1.6778
  1.6840   1.7033   1.7312   1.7567   1.7754   1.7950   1.8195   1.8355
  1.8369   1.8578   1.8678   1.8820   1.8915   1.9111   1.9204   1.9343
  1.9499   1.9607   1.9854   2.0070   2.0309   2.0545   2.0594   2.0778
  2.1183   2.1358   2.1432   2.2083   2.2233   2.2375   2.2461   2.2611
  2.2717   2.2782   2.2836   2.2873   2.3014   2.3102   2.3265   2.3417
  2.3557   2.3881   2.4045   2.4128   2.4227   2.4438   2.4580   2.4716
  2.4857   2.5027   2.5325   2.5425   2.5559   2.5618   2.5930   2.6059
  2.6386   2.6507   2.6723   2.6791   2.6964   2.7025   2.7122   2.7380
  2.7483   2.7637   2.7734   2.7759   2.7981   2.8123   2.8232   2.8437
  2.8797   2.9053   2.9621   2.9795   3.0592   3.0623   3.0803   3.0871
  3.1174   3.1318   3.1524   3.1743   3.2144   3.2491   3.2685   3.3371
  3.3772   3.3985   3.4948   3.5356   3.6097   3.6684   3.7079   3.7774
  3.8661   3.9058   4.0297   4.0446   4.1231   4.3512   4.7969   4.8212
  9.7369   9.7745   9.7860   9.8083   9.8145   9.8441  23.3260  23.5292
 23.7949  23.8470  23.8489  23.9171  23.9459  23.9661  24.0052  24.0461
 24.0984  24.1352  25.7681  25.8098  25.8223  25.8696  25.9183  25.9570
 26.0848  26.1030  26.1223  26.1879  26.2775  26.3413  26.4609  26.5935
 26.6094  26.7465  26.7603  26.9626 215.7267 215.7675 215.7811 215.8071
215.8137 215.8541
 --------------------------------------------------------------

          Ground-State Mulliken Net Atomic Charges

     Atom                 Charge (a.u.)
  ----------------------------------------
      1 C                    -0.466653
      2 C                    -0.662073
      3 Cl                    0.529256
      4 C                    -0.083408
      5 Cl                    0.620047
      6 C                    -0.324383
      7 Cl                    0.622506
      8 C                    -0.343896
      9 Cl                    0.622076
     10 C                    -0.756963
     11 H                     0.226412
     12 C                     0.146426
     13 C                    -0.721156
     14 Cl                    0.336811
     15 C                    -0.132453
     16 H                     0.203107
     17 C                    -0.682131
     18 H                     0.185951
     19 C                     0.821367
     20 Cl                    0.459648
     21 C                    -0.818851
     22 H                     0.218361
  ----------------------------------------
  Sum of atomic charges =     0.000000

 -----------------------------------------------------------------
                    Cartesian Multipole Moments
 -----------------------------------------------------------------
    Charge (ESU x 10^10)
                -0.0000
    Dipole Moment (Debye)
         X       1.3841      Y      -0.3564      Z      -1.4572
       Tot       2.0411
    Quadrupole Moments (Debye-Ang)
        XX    -140.1080     XY      -3.8635     YY    -146.9003
        XZ      -1.6812     YZ       2.1084     ZZ    -146.8780
    Octopole Moments (Debye-Ang^2)
       XXX      10.7360    XXY     -24.8565    XYY     -16.2786
       YYY     -15.1518    XXZ     -45.8908    XYZ      10.4499
       YYZ     -26.5406    XZZ     -15.8299    YZZ     -12.1545
       ZZZ     -72.5109
    Hexadecapole Moments (Debye-Ang^3)
      XXXX   -5454.7049   XXXY    -102.6148   XXYY   -1157.2852
      XYYY     -25.0068   YYYY   -1131.8063   XXXZ    1023.2105
      XXYZ     128.2381   XYYZ     386.0879   YYYZ     223.1316
      XXZZ   -1581.9560   XYZZ     -26.2895   YYZZ    -872.2855
      XZZZ    1148.7798   YZZZ     258.2957   ZZZZ   -4079.3591
 -----------------------------------------------------------------
 Calculating analytic gradient of the SCF energy
 Gradient of SCF Energy
            1           2           3           4           5           6
    1   0.0003314   0.0000470   0.0008512   0.0002883   0.0002368  -0.0007787
    2   0.0001420  -0.0001032  -0.0041940   0.0000195  -0.0000189   0.0000341
    3  -0.0001351  -0.0001721  -0.0021048   0.0002458  -0.0000931   0.0001665
            7           8           9          10          11          12
    1   0.0001409   0.0000295   0.0000325  -0.0001922   0.0000265  -0.0002839
    2  -0.0000394  -0.0000466   0.0000109   0.0005214  -0.0001070  -0.0005404
    3  -0.0003934  -0.0002500   0.0001206  -0.0000393   0.0000600   0.0004216
           13          14          15          16          17          18
    1  -0.0001103  -0.0005614   0.0001336  -0.0000266   0.0002611  -0.0000063
    2   0.0007992   0.0034964   0.0001008  -0.0000122  -0.0001559   0.0000071
    3   0.0000576   0.0028544  -0.0001288   0.0000764  -0.0000278   0.0000251
           19          20          21          22
    1  -0.0004352   0.0000610  -0.0000292  -0.0000160
    2  -0.0000280   0.0000854  -0.0000084   0.0000374
    3   0.0001962  -0.0000843  -0.0008146   0.0000191
 Max gradient component =       4.194E-03
 RMS gradient           =       8.467E-04
 Gradient time:  CPU 260.24 s  wall 260.27 s
 Geometry Optimization Parameters
   NAtoms,    NIC,     NZ,  NCons,   NDum,   NFix, NCnnct, MaxDiis
       22     163      22       0       0       0       0       0

 Cartesian Hessian Update
 Hessian updated using BFGS update


** GEOMETRY OPTIMIZATION IN DELOCALIZED INTERNAL COORDINATES **
   Searching for a Minimum

   Optimization Cycle:   7

                       Coordinates (Angstroms)
     ATOM                X               Y               Z
      1  C         0.0369699895   -0.0325334503    0.0736522704
      2  C        -0.0076283873    0.1770272571    1.4596354995
      3  Cl        1.4764765343    0.4021095381    2.3424491073
      4  C        -1.2355011521    0.2306455298    2.1342649644
      5  Cl       -1.2745707391    0.4881662016    3.8515790285
      6  C        -2.4392197170    0.0866116700    1.4233948680
      7  Cl       -3.9646324285    0.1494395865    2.2472243887
      8  C        -2.3889309946   -0.1075455747    0.0394916407
      9  Cl       -3.8470566854   -0.2841683153   -0.9023960397
     10  C        -1.1674203858   -0.1640297945   -0.6176061211
     11  H        -1.1527341220   -0.3330050144   -1.6861672585
     12  C         1.3092790894   -0.0719791645   -0.7000683658
     13  C         2.2895503280   -1.0581326734   -0.5277621463
     14  Cl        2.0652838071   -2.3469390080    0.6394024738
     15  C         3.4518448744   -1.0613130275   -1.2941459151
     16  H         4.1897427961   -1.8378811710   -1.1394818011
     17  C         3.6590445104   -0.0797309674   -2.2564826784
     18  H         4.5614906686   -0.0771375982   -2.8534840255
     19  C         2.6861442814    0.8963573895   -2.4437927033
     20  Cl        2.9305578806    2.1413718779   -3.6575960409
     21  C         1.5251485155    0.9050952884   -1.6823099780
     22  H         0.7875910269    1.6832934670   -1.8306732509
   Point Group: c1    Number of degrees of freedom:    60


   Energy is  -3221.129280490

 Hessian updated using BFGS update

 60 Hessian modes will be used to form the next step
  Hessian Eigenvalues:
     0.009511    0.017717    0.018459    0.020675    0.020936    0.021773
     0.022990    0.023588    0.023707    0.023846    0.023867    0.024091
     0.024092    0.024115    0.024117    0.024138    0.024140    0.024149
     0.024162    0.075015    0.159969    0.159997    0.160009    0.160041
     0.218235    0.224387    0.231602    0.235092    0.235803    0.246902
     0.249986    0.249993    0.249995    0.250011    0.250123    0.250626
     0.255091    0.289304    0.293745    0.301033    0.301039    0.301071
     0.302137    0.328888    0.356665    0.356666    0.356672    0.356677
     0.413397    0.419059    0.429841    0.432955    0.461488    0.464049
     0.471101    0.473941    0.478283    0.478955    0.479177    0.481126

 Minimum search - taking simple RFO step
 Searching for Lamda that Minimizes Along All modes
 Value Taken    Lamda =  -0.00181684
 Calculated Step too Large.  Step scaled by  0.776094
 Step Taken.  Stepsize is  0.300000

                             Maximum     Tolerance    Cnvgd?
         Gradient           0.003453      0.000300      NO
         Displacement       0.193823      0.001200      NO
         Energy change     -0.001855      0.000001      NO


 New Cartesian Coordinates Obtained by Inverse Iteration

 Displacement from previous Coordinates is:  0.590448
 ----------------------------------------------------------------
             Standard Nuclear Orientation (Angstroms)
    I     Atom           X                Y                Z
 ----------------------------------------------------------------
    1      C       0.0317665418    -0.0306947086     0.0660257823
    2      C      -0.0073205065     0.2203172199     1.4446010550
    3      Cl      1.4823629528     0.5002139089     2.3051737444
    4      C      -1.2313020715     0.2709399628     2.1256676531
    5      Cl     -1.2696092588     0.5830395803     3.8340372098
    6      C      -2.4350351806     0.0786653936     1.4272387768
    7      Cl     -3.9549583945     0.1361206206     2.2629653892
    8      C      -2.3901883265    -0.1574387841     0.0497195536
    9      Cl     -3.8499479747    -0.3914227926    -0.8773886679
   10      C      -1.1715388573    -0.2083591987    -0.6145041622
   11      H      -1.1587650471    -0.4059568203    -1.6783034005
   12      C       1.3055202239    -0.0679057059    -0.7072937673
   13      C       2.2595662748    -1.0828816706    -0.5621658945
   14      Cl      1.9967584180    -2.3972604637     0.5693481203
   15      C       3.4256038079    -1.0899638950    -1.3221829661
   16      H       4.1445918408    -1.8881149023    -1.1901132170
   17      C       3.6610016499    -0.0812423310    -2.2500266108
   18      H       4.5661271684    -0.0808556703    -2.8430428720
   19      C       2.7142658721     0.9248465283    -2.4084519734
   20      Cl      2.9944182119     2.2016050272    -3.5803869010
   21      C       1.5488493057     0.9367836496    -1.6525217359
   22      H       0.8292630398     1.7352870988    -1.7792671990
 ----------------------------------------------------------------
 Nuclear Repulsion Energy =        2023.73651092 hartrees
 There are       89 alpha and       89 beta electrons
 Applying Cartesian multipole field
    Component          Value
    ---------          -----
     (2,0,0)        1.00000E-11
     (0,2,0)        2.00000E-11
     (0,0,2)       -3.00000E-11
 Nucleus-field energy     =    -0.0000000307 hartrees
 Requested basis set is 6-311++G(d,p)
 There are 170 shells and 472 basis functions
 A cutoff of  1.0D-15 yielded  10851 shell pairs
 There are     91610 function pairs (     98449 Cartesian)
 Smallest overlap matrix eigenvalue = 2.25E-07
 Linear dependence detected in AO basis
 Number of orthogonalized atomic orbitals = 467
 Maximum deviation from orthogonality = 7.849E-10
 Guess from superposition of atomic densities
 Warning:  Energy on first SCF cycle will be non-variational
 SAD guess density has 178.000000 electrons

 -----------------------------------------------------------------------
  General SCF calculation program by
  Eric Jon Sundstrom, Paul Horn, Yuezhi Mao, Dmitri Zuev, Alec White,
  David Stuck, Shaama M.S., Shane Yost, Joonho Lee, David Small,
  Daniel Levine, Susi Lehtola, Hugh Burton, Evgeny Epifanovsky,
  Bang C. Huynh
 -----------------------------------------------------------------------
 Exchange:     0.2000 Hartree-Fock + 0.0800 Slater + 0.7200 B88
 Correlation:  0.1900 VWN1RPA + 0.8100 LYP
 Using SG-1 standard quadrature grid
 A restricted SCF calculation will be
 performed using DIIS
 SCF converges when DIIS error is below 1.0e-08
 ---------------------------------------
  Cycle       Energy         DIIS error
 ---------------------------------------
    1   -3225.3565629640      2.82e-02  
    2   -3221.0050305795      2.11e-03  
    3   -3220.9163863699      2.66e-03  
    4   -3221.1170205356      6.54e-04  
    5   -3221.1278530688      2.93e-04  
    6   -3221.1300714880      9.80e-05  
    7   -3221.1303118779      3.13e-05  
    8   -3221.1303358358      1.25e-05  
    9   -3221.1303399766      3.31e-06  
   10   -3221.1303402724      8.98e-07  
   11   -3221.1303402941      2.11e-07  
   12   -3221.1303402952      9.50e-08  
   13   -3221.1303402955      3.35e-08  
   14   -3221.1303402955      1.41e-08  
   15   -3221.1303402956      4.82e-09  Convergence criterion met
 ---------------------------------------
 SCF time:   CPU 760.34s  wall 760.00s 
 SCF   energy in the final basis set =    -3221.1303402956
 Total energy in the final basis set =    -3221.1303402956

 --------------------------------------------------------------

                    Orbital Energies (a.u.)
 --------------------------------------------------------------

 Alpha MOs
 -- Occupied --
********-101.5793-101.5788-101.5760-101.5717-101.5705 -10.2822 -10.2814
-10.2772 -10.2756 -10.2651 -10.2632 -10.2375 -10.2333 -10.2225 -10.2175
-10.2161 -10.2155  -9.4949  -9.4939  -9.4933  -9.4909  -9.4862  -9.4853
 -7.2599  -7.2588  -7.2583  -7.2559  -7.2509  -7.2500  -7.2498  -7.2488
 -7.2488  -7.2482  -7.2480  -7.2474  -7.2457  -7.2449  -7.2410  -7.2407
 -7.2401  -7.2397  -0.9629  -0.9329  -0.9155  -0.9000  -0.8921  -0.8682
 -0.8560  -0.8413  -0.8070  -0.7638  -0.7524  -0.7401  -0.6720  -0.6412
 -0.6401  -0.6089  -0.5500  -0.5480  -0.5299  -0.5186  -0.5005  -0.4835
 -0.4702  -0.4689  -0.4614  -0.4594  -0.4381  -0.4361  -0.4209  -0.4072
 -0.4041  -0.4001  -0.3864  -0.3804  -0.3570  -0.3556  -0.3507  -0.3386
 -0.3374  -0.3347  -0.3338  -0.3293  -0.3177  -0.2975  -0.2776  -0.2676
 -0.2634
 -- Virtual --
 -0.0695  -0.0625  -0.0512  -0.0458  -0.0427  -0.0163  -0.0072  -0.0024
  0.0017   0.0029   0.0167   0.0180   0.0200   0.0251   0.0293   0.0371
  0.0431   0.0494   0.0534   0.0572   0.0633   0.0639   0.0726   0.0738
  0.0777   0.0819   0.0862   0.0887   0.0929   0.0971   0.0976   0.0993
  0.1044   0.1055   0.1064   0.1160   0.1166   0.1194   0.1211   0.1249
  0.1258   0.1293   0.1312   0.1352   0.1364   0.1412   0.1421   0.1486
  0.1494   0.1567   0.1603   0.1624   0.1675   0.1709   0.1765   0.1809
  0.1831   0.1893   0.1906   0.1952   0.1981   0.2074   0.2096   0.2121
  0.2191   0.2249   0.2309   0.2346   0.2401   0.2433   0.2455   0.2475
  0.2487   0.2511   0.2535   0.2553   0.2619   0.2660   0.2688   0.2722
  0.2782   0.2804   0.2852   0.2865   0.2908   0.2932   0.2998   0.3010
  0.3113   0.3126   0.3162   0.3220   0.3341   0.3364   0.3497   0.3569
  0.4025   0.4139   0.4239   0.4316   0.4335   0.4371   0.4390   0.4492
  0.4535   0.4581   0.4614   0.4649   0.4763   0.4806   0.4850   0.4917
  0.4959   0.4992   0.5069   0.5142   0.5241   0.5365   0.5399   0.5508
  0.5576   0.5626   0.5701   0.5768   0.5812   0.5883   0.5964   0.5998
  0.6034   0.6087   0.6115   0.6244   0.6262   0.6327   0.6415   0.6561
  0.6645   0.6704   0.6786   0.6831   0.6875   0.6931   0.7099   0.7159
  0.7251   0.7338   0.7618   0.7692   0.7874   0.8011   0.8110   0.8213
  0.8277   0.8320   0.8342   0.8381   0.8424   0.8425   0.8483   0.8494
  0.8536   0.8562   0.8581   0.8597   0.8681   0.8691   0.8788   0.8832
  0.8890   0.8957   0.9012   0.9052   0.9143   0.9161   0.9225   0.9260
  0.9291   0.9351   0.9429   0.9521   0.9539   0.9605   0.9699   0.9725
  0.9813   0.9881   0.9970   1.0038   1.0067   1.0254   1.0297   1.0431
  1.0502   1.0617   1.1069   1.1090   1.1364   1.1536   1.1781   1.1910
  1.1995   1.2222   1.2242   1.2283   1.2376   1.2512   1.2645   1.2760
  1.2836   1.2900   1.2992   1.3086   1.3108   1.3350   1.3641   1.3789
  1.4011   1.4290   1.4518   1.4850   1.4981   1.5101   1.5311   1.5548
  1.5614   1.5886   1.6028   1.6202   1.6230   1.6501   1.6667   1.6758
  1.6837   1.7033   1.7299   1.7570   1.7745   1.7954   1.8180   1.8341
  1.8374   1.8553   1.8633   1.8804   1.8910   1.9133   1.9237   1.9305
  1.9496   1.9607   1.9921   2.0131   2.0351   2.0575   2.0596   2.0727
  2.1184   2.1356   2.1420   2.2074   2.2240   2.2379   2.2471   2.2587
  2.2713   2.2779   2.2828   2.2868   2.3024   2.3124   2.3316   2.3350
  2.3558   2.3894   2.4069   2.4139   2.4220   2.4477   2.4612   2.4707
  2.4795   2.5039   2.5327   2.5428   2.5549   2.5632   2.5927   2.6054
  2.6366   2.6538   2.6740   2.6819   2.6955   2.7026   2.7078   2.7370
  2.7485   2.7614   2.7641   2.7783   2.8029   2.8180   2.8247   2.8493
  2.8712   2.9046   2.9666   2.9828   3.0607   3.0653   3.0816   3.0857
  3.1171   3.1332   3.1524   3.1742   3.2160   3.2482   3.2697   3.3387
  3.3758   3.3988   3.4975   3.5373   3.6117   3.6687   3.7078   3.7801
  3.8661   3.9083   4.0290   4.0453   4.1230   4.3416   4.7983   4.8217
  9.7379   9.7750   9.7859   9.8080   9.8088   9.8461  23.3268  23.5299
 23.7957  23.8479  23.8490  23.9167  23.9467  23.9671  24.0061  24.0466
 24.1015  24.1375  25.7677  25.8094  25.8212  25.8726  25.9268  25.9488
 26.0887  26.1021  26.1217  26.1874  26.2994  26.3125  26.4647  26.5964
 26.6063  26.7446  26.7573  26.9614 215.7276 215.7680 215.7809 215.8072
215.8074 215.8555
 --------------------------------------------------------------

          Ground-State Mulliken Net Atomic Charges

     Atom                 Charge (a.u.)
  ----------------------------------------
      1 C                    -0.444118
      2 C                    -0.728315
      3 Cl                    0.530813
      4 C                    -0.014593
      5 Cl                    0.625001
      6 C                    -0.291299
      7 Cl                    0.619242
      8 C                    -0.433060
      9 Cl                    0.620189
     10 C                    -0.721612
     11 H                     0.226044
     12 C                     0.207580
     13 C                    -0.768001
     14 Cl                    0.346268
     15 C                    -0.145468
     16 H                     0.204842
     17 C                    -0.678706
     18 H                     0.185951
     19 C                     0.790118
     20 Cl                    0.458468
     21 C                    -0.806849
     22 H                     0.217506
  ----------------------------------------
  Sum of atomic charges =     0.000000

 -----------------------------------------------------------------
                    Cartesian Multipole Moments
 -----------------------------------------------------------------
    Charge (ESU x 10^10)
                 0.0000
    Dipole Moment (Debye)
         X       1.3638      Y      -0.3764      Z      -1.4835
       Tot       2.0500
    Quadrupole Moments (Debye-Ang)
        XX    -140.3362     XY      -4.0001     YY    -146.7945
        XZ      -1.7518     YZ       2.2457     ZZ    -146.7346
    Octopole Moments (Debye-Ang^2)
       XXX       9.2329    XXY     -26.2825    XYY     -16.1628
       YYY     -18.1295    XXZ     -45.8439    XYZ      10.8350
       YYZ     -26.5426    XZZ     -15.8016    YZZ     -13.1229
       ZZZ     -72.7222
    Hexadecapole Moments (Debye-Ang^3)
      XXXX   -5464.0283   XXXY    -139.7329   XXYY   -1167.3623
      XYYY     -63.2299   YYYY   -1198.5512   XXXZ    1037.9058
      XXYZ     120.7455   XYYZ     390.0235   YYYZ     191.4168
      XXZZ   -1568.1490   XYZZ     -38.3339   YYZZ    -869.8119
      XZZZ    1160.0139   YZZZ     231.4150   ZZZZ   -4000.1573
 -----------------------------------------------------------------
 Calculating analytic gradient of the SCF energy
 Gradient of SCF Energy
            1           2           3           4           5           6
    1  -0.0000352  -0.0001174   0.0008536  -0.0000340  -0.0003611  -0.0001495
    2  -0.0001936  -0.0000933  -0.0022507   0.0000323  -0.0000305   0.0000540
    3  -0.0001400  -0.0004142  -0.0010789  -0.0000303  -0.0000194   0.0002230
            7           8           9          10          11          12
    1   0.0002388   0.0000238   0.0000287   0.0000218   0.0000491   0.0000465
    2   0.0000665  -0.0001262   0.0000571   0.0003407  -0.0001181  -0.0000611
    3   0.0001554  -0.0000374  -0.0001369  -0.0000831   0.0000108   0.0002002
           13          14          15          16          17          18
    1  -0.0001999  -0.0002573   0.0001021  -0.0000039   0.0001043   0.0000062
    2   0.0007753   0.0015852  -0.0000341   0.0000143  -0.0000572   0.0000118
    3  -0.0000186   0.0016915   0.0000145   0.0000526  -0.0000281   0.0000204
           19          20          21          22
    1  -0.0001661   0.0000224  -0.0001581  -0.0000148
    2   0.0000179  -0.0000016   0.0000139  -0.0000025
    3   0.0000624  -0.0000365  -0.0004014  -0.0000059
 Max gradient component =       2.251E-03
 RMS gradient           =       4.616E-04
 Gradient time:  CPU 256.10 s  wall 256.12 s
 Geometry Optimization Parameters
   NAtoms,    NIC,     NZ,  NCons,   NDum,   NFix, NCnnct, MaxDiis
       22     163      22       0       0       0       0       0

 Cartesian Hessian Update
 Hessian updated using BFGS update


** GEOMETRY OPTIMIZATION IN DELOCALIZED INTERNAL COORDINATES **
   Searching for a Minimum

   Optimization Cycle:   8

                       Coordinates (Angstroms)
     ATOM                X               Y               Z
      1  C         0.0317665418   -0.0306947086    0.0660257823
      2  C        -0.0073205065    0.2203172199    1.4446010550
      3  Cl        1.4823629528    0.5002139089    2.3051737444
      4  C        -1.2313020715    0.2709399628    2.1256676531
      5  Cl       -1.2696092588    0.5830395803    3.8340372098
      6  C        -2.4350351806    0.0786653936    1.4272387768
      7  Cl       -3.9549583945    0.1361206206    2.2629653892
      8  C        -2.3901883265   -0.1574387841    0.0497195536
      9  Cl       -3.8499479747   -0.3914227926   -0.8773886679
     10  C        -1.1715388573   -0.2083591987   -0.6145041622
     11  H        -1.1587650471   -0.4059568203   -1.6783034005
     12  C         1.3055202239   -0.0679057059   -0.7072937673
     13  C         2.2595662748   -1.0828816706   -0.5621658945
     14  Cl        1.9967584180   -2.3972604637    0.5693481203
     15  C         3.4256038079   -1.0899638950   -1.3221829661
     16  H         4.1445918408   -1.8881149023   -1.1901132170
     17  C         3.6610016499   -0.0812423310   -2.2500266108
     18  H         4.5661271684   -0.0808556703   -2.8430428720
     19  C         2.7142658721    0.9248465283   -2.4084519734
     20  Cl        2.9944182119    2.2016050272   -3.5803869010
     21  C         1.5488493057    0.9367836496   -1.6525217359
     22  H         0.8292630398    1.7352870988   -1.7792671990
   Point Group: c1    Number of degrees of freedom:    60


   Energy is  -3221.130340296

 Hessian updated using BFGS update

 60 Hessian modes will be used to form the next step
  Hessian Eigenvalues:
     0.006792    0.017737    0.018332    0.020693    0.020937    0.021154
     0.023003    0.023589    0.023670    0.023845    0.023873    0.024091
     0.024093    0.024115    0.024117    0.024138    0.024143    0.024153
     0.024186    0.074799    0.159969    0.159994    0.160008    0.160044
     0.218221    0.224398    0.231634    0.235092    0.235801    0.246902
     0.249961    0.249989    0.249996    0.250023    0.250154    0.250648
     0.260358    0.289381    0.293666    0.301027    0.301056    0.301069
     0.302195    0.328880    0.356665    0.356667    0.356674    0.356677
     0.413408    0.419029    0.429844    0.433009    0.461472    0.464020
     0.471095    0.474369    0.478357    0.479058    0.479250    0.481624

 Minimum search - taking simple RFO step
 Searching for Lamda that Minimizes Along All modes
 Value Taken    Lamda =  -0.00083892
 Calculated Step too Large.  Step scaled by  0.925044
 Step Taken.  Stepsize is  0.300000

                             Maximum     Tolerance    Cnvgd?
         Gradient           0.001887      0.000300      NO
         Displacement       0.192628      0.001200      NO
         Energy change     -0.001060      0.000001      NO


 New Cartesian Coordinates Obtained by Inverse Iteration

 Displacement from previous Coordinates is:  0.611566
 ----------------------------------------------------------------
             Standard Nuclear Orientation (Angstroms)
    I     Atom           X                Y                Z
 ----------------------------------------------------------------
    1      C       0.0257149668    -0.0218461720     0.0568299265
    2      C      -0.0089788075     0.2678724431     1.4272730490
    3      Cl      1.4823842605     0.6032192523     2.2658380331
    4      C      -1.2277150612     0.3111694527     2.1163171260
    5      Cl     -1.2555350790     0.6747720510     3.8146794528
    6      C      -2.4312742983     0.0679752887     1.4321606310
    7      Cl     -3.9487913794     0.1088949503     2.2744713313
    8      C      -2.3906614286    -0.2069465263     0.0621781902
    9      Cl     -3.8515460169    -0.5088723980    -0.8431356039
   10      C      -1.1758332594    -0.2473040547    -0.6107402367
   11      H      -1.1652312031    -0.4726555186    -1.6690825359
   12      C       1.3009111272    -0.0602239253    -0.7158032007
   13      C       2.2264574782    -1.1040843833    -0.5974306608
   14      Cl      1.9224957089    -2.4394639679     0.4990571604
   15      C       3.3959287025    -1.1186552798    -1.3514500371
   16      H       4.0934831933    -1.9389768115    -1.2421695852
   17      C       3.6629504703    -0.0859236225    -2.2441899937
   18      H       4.5708169653    -0.0905668958    -2.8330433505
   19      C       2.7458086340     0.9509727460    -2.3726965241
   20      Cl      3.0667990068     2.2575482975    -3.5001684659
   21      C       1.5758955572     0.9693572233    -1.6227665744
   22      H       0.8773501529     1.7894598976    -1.7270002145
 ----------------------------------------------------------------
 Nuclear Repulsion Energy =        2023.05210808 hartrees
 There are       89 alpha and       89 beta electrons
 Applying Cartesian multipole field
    Component          Value
    ---------          -----
     (2,0,0)        1.00000E-11
     (0,2,0)        2.00000E-11
     (0,0,2)       -3.00000E-11
 Nucleus-field energy     =    -0.0000000276 hartrees
 Requested basis set is 6-311++G(d,p)
 There are 170 shells and 472 basis functions
 A cutoff of  1.0D-15 yielded  10848 shell pairs
 There are     91597 function pairs (     98432 Cartesian)
 Smallest overlap matrix eigenvalue = 2.15E-07
 Linear dependence detected in AO basis
 Number of orthogonalized atomic orbitals = 467
 Maximum deviation from orthogonality = 3.733E-10
 Guess from superposition of atomic densities
 Warning:  Energy on first SCF cycle will be non-variational
 SAD guess density has 178.000000 electrons

 -----------------------------------------------------------------------
  General SCF calculation program by
  Eric Jon Sundstrom, Paul Horn, Yuezhi Mao, Dmitri Zuev, Alec White,
  David Stuck, Shaama M.S., Shane Yost, Joonho Lee, David Small,
  Daniel Levine, Susi Lehtola, Hugh Burton, Evgeny Epifanovsky,
  Bang C. Huynh
 -----------------------------------------------------------------------
 Exchange:     0.2000 Hartree-Fock + 0.0800 Slater + 0.7200 B88
 Correlation:  0.1900 VWN1RPA + 0.8100 LYP
 Using SG-1 standard quadrature grid
 A restricted SCF calculation will be
 performed using DIIS
 SCF converges when DIIS error is below 1.0e-08
 ---------------------------------------
  Cycle       Energy         DIIS error
 ---------------------------------------
    1   -3225.3546831784      2.82e-02  
    2   -3221.0054043075      2.11e-03  
    3   -3220.9170428079      2.66e-03  
    4   -3221.1175232554      6.56e-04  
    5   -3221.1283926399      2.95e-04  
    6   -3221.1306311198      9.83e-05  
    7   -3221.1308718625      3.17e-05  
    8   -3221.1308966704      1.24e-05  
    9   -3221.1309007084      3.33e-06  
   10   -3221.1309010077      8.97e-07  
   11   -3221.1309010291      2.09e-07  
   12   -3221.1309010303      9.65e-08  
   13   -3221.1309010303      3.42e-08  
   14   -3221.1309010305      1.46e-08  
   15   -3221.1309010307      4.63e-09  Convergence criterion met
 ---------------------------------------
 SCF time:   CPU 760.13s  wall 761.00s 
 SCF   energy in the final basis set =    -3221.1309010307
 Total energy in the final basis set =    -3221.1309010307

 --------------------------------------------------------------

                    Orbital Energies (a.u.)
 --------------------------------------------------------------

 Alpha MOs
 -- Occupied --
********-101.5794-101.5787-101.5765-101.5716-101.5709 -10.2822 -10.2815
-10.2770 -10.2755 -10.2650 -10.2631 -10.2372 -10.2329 -10.2225 -10.2174
-10.2161 -10.2154  -9.4948  -9.4941  -9.4933  -9.4913  -9.4861  -9.4857
 -7.2598  -7.2589  -7.2582  -7.2562  -7.2508  -7.2504  -7.2497  -7.2489
 -7.2487  -7.2481  -7.2481  -7.2473  -7.2461  -7.2453  -7.2409  -7.2406
 -7.2405  -7.2401  -0.9629  -0.9329  -0.9156  -0.8999  -0.8921  -0.8683
 -0.8555  -0.8416  -0.8069  -0.7641  -0.7522  -0.7401  -0.6718  -0.6411
 -0.6400  -0.6090  -0.5501  -0.5477  -0.5301  -0.5194  -0.5000  -0.4837
 -0.4702  -0.4687  -0.4612  -0.4594  -0.4380  -0.4361  -0.4208  -0.4070
 -0.4036  -0.4003  -0.3861  -0.3798  -0.3569  -0.3554  -0.3511  -0.3388
 -0.3367  -0.3342  -0.3337  -0.3311  -0.3181  -0.2965  -0.2778  -0.2679
 -0.2636
 -- Virtual --
 -0.0672  -0.0629  -0.0507  -0.0462  -0.0448  -0.0164  -0.0074  -0.0023
  0.0018   0.0028   0.0162   0.0180   0.0201   0.0250   0.0291   0.0371
  0.0434   0.0498   0.0531   0.0568   0.0623   0.0637   0.0735   0.0738
  0.0772   0.0819   0.0861   0.0886   0.0927   0.0967   0.0979   0.0989
  0.1047   0.1050   0.1065   0.1156   0.1172   0.1192   0.1206   0.1242
  0.1252   0.1289   0.1312   0.1346   0.1367   0.1404   0.1419   0.1479
  0.1494   0.1575   0.1599   0.1628   0.1675   0.1703   0.1775   0.1810
  0.1838   0.1891   0.1903   0.1949   0.1982   0.2065   0.2089   0.2116
  0.2193   0.2248   0.2289   0.2348   0.2395   0.2426   0.2456   0.2470
  0.2497   0.2503   0.2541   0.2559   0.2631   0.2652   0.2691   0.2714
  0.2780   0.2816   0.2830   0.2884   0.2906   0.2939   0.2979   0.3008
  0.3086   0.3138   0.3165   0.3220   0.3335   0.3365   0.3519   0.3577
  0.4027   0.4161   0.4236   0.4323   0.4342   0.4377   0.4393   0.4495
  0.4525   0.4588   0.4616   0.4637   0.4767   0.4816   0.4844   0.4917
  0.4963   0.4992   0.5071   0.5155   0.5246   0.5364   0.5396   0.5513
  0.5570   0.5654   0.5713   0.5766   0.5794   0.5878   0.5955   0.6021
  0.6047   0.6112   0.6125   0.6265   0.6275   0.6340   0.6422   0.6521
  0.6630   0.6715   0.6768   0.6831   0.6868   0.6914   0.7068   0.7161
  0.7249   0.7335   0.7629   0.7694   0.7868   0.7999   0.8107   0.8224
  0.8290   0.8345   0.8354   0.8390   0.8426   0.8430   0.8490   0.8492
  0.8529   0.8553   0.8584   0.8598   0.8665   0.8705   0.8786   0.8840
  0.8879   0.8948   0.9003   0.9090   0.9128   0.9175   0.9238   0.9263
  0.9289   0.9367   0.9440   0.9515   0.9541   0.9605   0.9673   0.9754
  0.9816   0.9889   0.9951   1.0007   1.0086   1.0253   1.0318   1.0444
  1.0483   1.0614   1.1069   1.1120   1.1370   1.1560   1.1797   1.1923
  1.2034   1.2225   1.2278   1.2282   1.2364   1.2523   1.2649   1.2750
  1.2834   1.2875   1.2989   1.3120   1.3133   1.3317   1.3645   1.3809
  1.3979   1.4275   1.4537   1.4818   1.4979   1.5063   1.5362   1.5555
  1.5610   1.5884   1.6024   1.6216   1.6248   1.6505   1.6677   1.6741
  1.6839   1.7029   1.7292   1.7582   1.7731   1.7965   1.8158   1.8322
  1.8373   1.8527   1.8596   1.8788   1.8901   1.9153   1.9251   1.9278
  1.9503   1.9620   1.9978   2.0165   2.0390   2.0551   2.0650   2.0711
  2.1186   2.1353   2.1409   2.2066   2.2244   2.2378   2.2478   2.2557
  2.2702   2.2799   2.2828   2.2851   2.3033   2.3152   2.3274   2.3367
  2.3552   2.3895   2.4083   2.4149   2.4223   2.4509   2.4591   2.4673
  2.4811   2.5064   2.5324   2.5436   2.5550   2.5660   2.5931   2.6059
  2.6330   2.6573   2.6749   2.6851   2.6929   2.7025   2.7050   2.7324
  2.7480   2.7574   2.7587   2.7771   2.8059   2.8226   2.8289   2.8580
  2.8658   2.9032   2.9701   2.9859   3.0624   3.0688   3.0808   3.0879
  3.1166   3.1354   3.1517   3.1736   3.2184   3.2480   3.2715   3.3401
  3.3745   3.4001   3.5008   3.5388   3.6137   3.6692   3.7076   3.7829
  3.8659   3.9111   4.0287   4.0460   4.1233   4.3334   4.7997   4.8211
  9.7392   9.7755   9.7857   9.8055   9.8083   9.8440  23.3279  23.5309
 23.7949  23.8482  23.8507  23.9162  23.9467  23.9681  24.0068  24.0475
 24.1042  24.1403  25.7674  25.8086  25.8207  25.8730  25.9221  25.9546
 26.0872  26.1030  26.1206  26.1860  26.2768  26.3310  26.4700  26.5988
 26.6053  26.7307  26.7696  26.9651 215.7291 215.7686 215.7808 215.8051
215.8070 215.8518
 --------------------------------------------------------------

          Ground-State Mulliken Net Atomic Charges

     Atom                 Charge (a.u.)
  ----------------------------------------
      1 C                    -0.433668
      2 C                    -0.804490
      3 Cl                    0.544181
      4 C                     0.054587
      5 Cl                    0.629520
      6 C                    -0.276341
      7 Cl                    0.615873
      8 C                    -0.502268
      9 Cl                    0.619417
     10 C                    -0.694181
     11 H                     0.225425
     12 C                     0.268055
     13 C                    -0.813492
     14 Cl                    0.370178
     15 C                    -0.156237
     16 H                     0.207539
     17 C                    -0.688255
     18 H                     0.185823
     19 C                     0.766659
     20 Cl                    0.457723
     21 C                    -0.792272
     22 H                     0.216226
  ----------------------------------------
  Sum of atomic charges =     0.000000

 -----------------------------------------------------------------
                    Cartesian Multipole Moments
 -----------------------------------------------------------------
    Charge (ESU x 10^10)
                -0.0000
    Dipole Moment (Debye)
         X       1.3444      Y      -0.3980      Z      -1.5053
       Tot       2.0572
    Quadrupole Moments (Debye-Ang)
        XX    -140.5766     XY      -4.1408     YY    -146.6796
        XZ      -1.7602     YZ       2.3649     ZZ    -146.6036
    Octopole Moments (Debye-Ang^2)
       XXX       7.1335    XXY     -27.7057    XYY     -16.0569
       YYY     -20.6344    XXZ     -45.8166    XYZ      11.2746
       YYZ     -26.5984    XZZ     -15.4633    YZZ     -14.0367
       ZZZ     -73.0393
    Hexadecapole Moments (Debye-Ang^3)
      XXXX   -5474.7816   XXXY    -182.4919   XXYY   -1177.8616
      XYYY    -107.4672   YYYY   -1267.5065   XXXZ    1053.7813
      XXYZ     113.0041   XYYZ     394.3033   YYYZ     160.0203
      XXZZ   -1555.1409   XYZZ     -52.4567   YYZZ    -867.0428
      XZZZ    1173.6126   YZZZ     204.1164   ZZZZ   -3917.7226
 -----------------------------------------------------------------
 Calculating analytic gradient of the SCF energy
 Gradient of SCF Energy
            1           2           3           4           5           6
    1  -0.0003839  -0.0003765   0.0004575   0.0004501   0.0004278  -0.0000942
    2  -0.0002336  -0.0001097  -0.0011027   0.0000520   0.0000695  -0.0000284
    3  -0.0000655  -0.0001732  -0.0003855  -0.0000731   0.0000710  -0.0003473
            7           8           9          10          11          12
    1  -0.0002827  -0.0001180  -0.0000652   0.0001392  -0.0000036   0.0002769
    2  -0.0001166  -0.0000680   0.0001193   0.0001841  -0.0000481   0.0001743
    3  -0.0003075   0.0002902   0.0000432  -0.0000416  -0.0000493  -0.0000911
           13          14          15          16          17          18
    1  -0.0001538  -0.0001226  -0.0000252   0.0000191  -0.0000552   0.0000131
    2   0.0005672   0.0007105  -0.0001407   0.0000218   0.0001122   0.0000121
    3   0.0000237   0.0009475   0.0001186   0.0000169  -0.0000342   0.0000204
           19          20          21          22
    1   0.0001587  -0.0000232  -0.0002553   0.0000169
    2  -0.0000048  -0.0000645  -0.0000688  -0.0000372
    3  -0.0000680   0.0000105   0.0000426   0.0000516
 Max gradient component =       1.103E-03
 RMS gradient           =       2.728E-04
 Gradient time:  CPU 257.98 s  wall 258.00 s
 Geometry Optimization Parameters
   NAtoms,    NIC,     NZ,  NCons,   NDum,   NFix, NCnnct, MaxDiis
       22     163      22       0       0       0       0       0

 Cartesian Hessian Update
 Hessian updated using BFGS update


** GEOMETRY OPTIMIZATION IN DELOCALIZED INTERNAL COORDINATES **
   Searching for a Minimum

   Optimization Cycle:   9

                       Coordinates (Angstroms)
     ATOM                X               Y               Z
      1  C         0.0257149668   -0.0218461720    0.0568299265
      2  C        -0.0089788075    0.2678724431    1.4272730490
      3  Cl        1.4823842605    0.6032192523    2.2658380331
      4  C        -1.2277150612    0.3111694527    2.1163171260
      5  Cl       -1.2555350790    0.6747720510    3.8146794528
      6  C        -2.4312742983    0.0679752887    1.4321606310
      7  Cl       -3.9487913794    0.1088949503    2.2744713313
      8  C        -2.3906614286   -0.2069465263    0.0621781902
      9  Cl       -3.8515460169   -0.5088723980   -0.8431356039
     10  C        -1.1758332594   -0.2473040547   -0.6107402367
     11  H        -1.1652312031   -0.4726555186   -1.6690825359
     12  C         1.3009111272   -0.0602239253   -0.7158032007
     13  C         2.2264574782   -1.1040843833   -0.5974306608
     14  Cl        1.9224957089   -2.4394639679    0.4990571604
     15  C         3.3959287025   -1.1186552798   -1.3514500371
     16  H         4.0934831933   -1.9389768115   -1.2421695852
     17  C         3.6629504703   -0.0859236225   -2.2441899937
     18  H         4.5708169653   -0.0905668958   -2.8330433505
     19  C         2.7458086340    0.9509727460   -2.3726965241
     20  Cl        3.0667990068    2.2575482975   -3.5001684659
     21  C         1.5758955572    0.9693572233   -1.6227665744
     22  H         0.8773501529    1.7894598976   -1.7270002145
   Point Group: c1    Number of degrees of freedom:    60


   Energy is  -3221.130901031

 Hessian updated using BFGS update

 60 Hessian modes will be used to form the next step
  Hessian Eigenvalues:
     0.004000    0.017731    0.018216    0.020690    0.020902    0.020956
     0.023013    0.023593    0.023652    0.023845    0.023873    0.024091
     0.024102    0.024116    0.024120    0.024139    0.024143    0.024159
     0.024195    0.074474    0.159974    0.160005    0.160013    0.160043
     0.217968    0.224410    0.231598    0.235126    0.235805    0.246901
     0.249846    0.249994    0.249999    0.250033    0.250218    0.250669
     0.274424    0.289437    0.293317    0.301034    0.301060    0.301140
     0.302298    0.328902    0.356665    0.356667    0.356675    0.356688
     0.413455    0.419148    0.429872    0.433014    0.461467    0.464124
     0.471232    0.474462    0.478371    0.479078    0.479398    0.485858

 Minimum search - taking simple RFO step
 Searching for Lamda that Minimizes Along All modes
 Value Taken    Lamda =  -0.00041289
 Step Taken.  Stepsize is  0.297997

                             Maximum     Tolerance    Cnvgd?
         Gradient           0.001506      0.000300      NO
         Displacement       0.192239      0.001200      NO
         Energy change     -0.000561      0.000001      NO


 New Cartesian Coordinates Obtained by Inverse Iteration

 Displacement from previous Coordinates is:  0.615012
 ----------------------------------------------------------------
             Standard Nuclear Orientation (Angstroms)
    I     Atom           X                Y                Z
 ----------------------------------------------------------------
    1      C       0.0212488386    -0.0089276819     0.0491035862
    2      C      -0.0113435488     0.3170142495     1.4112110073
    3      Cl      1.4800781279     0.7048781167     2.2276326765
    4      C      -1.2271713229     0.3509414129     2.1066107046
    5      Cl     -1.2610390949     0.7606419602     3.7940713657
    6      C      -2.4270415532     0.0573825647     1.4374984925
    7      Cl     -3.9367729094     0.0839339001     2.2944590582
    8      C      -2.3883168157    -0.2559989458     0.0754580047
    9      Cl     -3.8446783738    -0.6328510752    -0.8087557522
   10      C      -1.1767736609    -0.2835479096    -0.6046982141
   11      H      -1.1657807174    -0.5377297411    -1.6563884914
   12      C       1.2971522139    -0.0494339530    -0.7234129704
   13      C       2.1924358614    -1.1217288109    -0.6337210022
   14      Cl      1.8456928175    -2.4765572914     0.4258211633
   15      C       3.3643883422    -1.1457184284    -1.3833062681
   16      H       4.0385354300    -1.9881798295    -1.2980603727
   17      C       3.6641586812    -0.0920508661    -2.2407411189
   18      H       4.5740928143    -0.1033519408    -2.8263496978
   19      C       2.7779570631     0.9746139909    -2.3381943982
   20      Cl      3.1422746803     2.3084962733    -3.4196617245
   21      C       1.6043376507     1.0014064881    -1.5936622179
   22      H       0.9279951662     1.8424895641    -1.6757859134
 ----------------------------------------------------------------
 Nuclear Repulsion Energy =        2022.47128818 hartrees
 There are       89 alpha and       89 beta electrons
 Applying Cartesian multipole field
    Component          Value
    ---------          -----
     (2,0,0)        1.00000E-11
     (0,2,0)        2.00000E-11
     (0,0,2)       -3.00000E-11
 Nucleus-field energy     =    -0.0000000247 hartrees
 Requested basis set is 6-311++G(d,p)
 There are 170 shells and 472 basis functions
 A cutoff of  1.0D-15 yielded  10859 shell pairs
 There are     91740 function pairs (     98598 Cartesian)
 Smallest overlap matrix eigenvalue = 2.02E-07
 Linear dependence detected in AO basis
 Number of orthogonalized atomic orbitals = 467
 Maximum deviation from orthogonality = 4.235E-10
 Guess from superposition of atomic densities
 Warning:  Energy on first SCF cycle will be non-variational
 SAD guess density has 178.000000 electrons

 -----------------------------------------------------------------------
  General SCF calculation program by
  Eric Jon Sundstrom, Paul Horn, Yuezhi Mao, Dmitri Zuev, Alec White,
  David Stuck, Shaama M.S., Shane Yost, Joonho Lee, David Small,
  Daniel Levine, Susi Lehtola, Hugh Burton, Evgeny Epifanovsky,
  Bang C. Huynh
 -----------------------------------------------------------------------
 Exchange:     0.2000 Hartree-Fock + 0.0800 Slater + 0.7200 B88
 Correlation:  0.1900 VWN1RPA + 0.8100 LYP
 Using SG-1 standard quadrature grid
 A restricted SCF calculation will be
 performed using DIIS
 SCF converges when DIIS error is below 1.0e-08
 ---------------------------------------
  Cycle       Energy         DIIS error
 ---------------------------------------
    1   -3225.3531585420      2.82e-02  
    2   -3221.0055341516      2.11e-03  
    3   -3220.9174212595      2.66e-03  
    4   -3221.1177706689      6.58e-04  
    5   -3221.1286658578      2.96e-04  
    6   -3221.1309220269      9.84e-05  
    7   -3221.1311629148      3.20e-05  
    8   -3221.1311883435      1.22e-05  
    9   -3221.1311922924      3.34e-06  
   10   -3221.1311925950      8.99e-07  
   11   -3221.1311926167      2.09e-07  
   12   -3221.1311926175      9.91e-08  
   13   -3221.1311926180      3.53e-08  
   14   -3221.1311926180      1.50e-08  
   15   -3221.1311926180      4.48e-09  Convergence criterion met
 ---------------------------------------
 SCF time:   CPU 757.49s  wall 757.00s 
 SCF   energy in the final basis set =    -3221.1311926180
 Total energy in the final basis set =    -3221.1311926180

 --------------------------------------------------------------

                    Orbital Energies (a.u.)
 --------------------------------------------------------------

 Alpha MOs
 -- Occupied --
********-101.5794-101.5786-101.5769-101.5715-101.5713 -10.2821 -10.2814
-10.2770 -10.2756 -10.2649 -10.2631 -10.2369 -10.2326 -10.2224 -10.2173
-10.2161 -10.2154  -9.4947  -9.4941  -9.4932  -9.4917  -9.4860  -9.4860
 -7.2597  -7.2590  -7.2582  -7.2566  -7.2507  -7.2507  -7.2496  -7.2490
 -7.2486  -7.2482  -7.2480  -7.2473  -7.2465  -7.2457  -7.2408  -7.2408
 -7.2405  -7.2404  -0.9629  -0.9328  -0.9154  -0.8999  -0.8924  -0.8683
 -0.8551  -0.8418  -0.8068  -0.7643  -0.7520  -0.7401  -0.6715  -0.6417
 -0.6392  -0.6091  -0.5501  -0.5475  -0.5302  -0.5200  -0.4997  -0.4838
 -0.4702  -0.4686  -0.4611  -0.4594  -0.4379  -0.4361  -0.4207  -0.4068
 -0.4030  -0.4004  -0.3858  -0.3797  -0.3570  -0.3552  -0.3510  -0.3394
 -0.3362  -0.3345  -0.3333  -0.3323  -0.3182  -0.2957  -0.2779  -0.2681
 -0.2639
 -- Virtual --
 -0.0649  -0.0632  -0.0503  -0.0476  -0.0458  -0.0164  -0.0076  -0.0022
  0.0018   0.0027   0.0157   0.0180   0.0200   0.0250   0.0288   0.0370
  0.0438   0.0502   0.0528   0.0563   0.0613   0.0636   0.0738   0.0743
  0.0769   0.0819   0.0862   0.0887   0.0920   0.0963   0.0978   0.0992
  0.1046   0.1050   0.1068   0.1152   0.1170   0.1192   0.1207   0.1236
  0.1245   0.1286   0.1311   0.1343   0.1371   0.1396   0.1420   0.1464
  0.1498   0.1579   0.1597   0.1637   0.1671   0.1697   0.1785   0.1812
  0.1849   0.1888   0.1901   0.1950   0.1988   0.2049   0.2084   0.2113
  0.2185   0.2238   0.2274   0.2346   0.2377   0.2420   0.2452   0.2470
  0.2501   0.2512   0.2553   0.2567   0.2644   0.2649   0.2688   0.2710
  0.2776   0.2812   0.2833   0.2879   0.2903   0.2935   0.2963   0.3015
  0.3077   0.3144   0.3192   0.3222   0.3324   0.3376   0.3544   0.3591
  0.4031   0.4183   0.4241   0.4322   0.4348   0.4385   0.4406   0.4504
  0.4513   0.4587   0.4615   0.4633   0.4768   0.4820   0.4842   0.4906
  0.4967   0.5002   0.5077   0.5144   0.5251   0.5346   0.5414   0.5519
  0.5577   0.5661   0.5729   0.5761   0.5782   0.5877   0.5953   0.6031
  0.6062   0.6120   0.6140   0.6279   0.6297   0.6357   0.6431   0.6525
  0.6609   0.6729   0.6747   0.6820   0.6864   0.6905   0.7040   0.7171
  0.7242   0.7340   0.7622   0.7707   0.7866   0.7997   0.8101   0.8241
  0.8304   0.8363   0.8364   0.8395   0.8425   0.8434   0.8484   0.8494
  0.8523   0.8551   0.8586   0.8596   0.8648   0.8714   0.8779   0.8839
  0.8872   0.8952   0.8999   0.9104   0.9107   0.9182   0.9246   0.9282
  0.9316   0.9383   0.9455   0.9501   0.9548   0.9606   0.9646   0.9769
  0.9818   0.9914   0.9940   0.9977   1.0110   1.0249   1.0335   1.0435
  1.0489   1.0629   1.1035   1.1166   1.1368   1.1563   1.1820   1.1930
  1.2068   1.2222   1.2272   1.2337   1.2375   1.2532   1.2655   1.2751
  1.2829   1.2851   1.2978   1.3131   1.3192   1.3292   1.3648   1.3829
  1.3956   1.4267   1.4554   1.4778   1.4974   1.5025   1.5408   1.5563
  1.5604   1.5894   1.6011   1.6245   1.6261   1.6508   1.6687   1.6726
  1.6845   1.7023   1.7295   1.7601   1.7724   1.7980   1.8126   1.8302
  1.8373   1.8502   1.8576   1.8777   1.8892   1.9167   1.9242   1.9274
  1.9513   1.9640   2.0025   2.0172   2.0420   2.0536   2.0682   2.0718
  2.1185   2.1347   2.1403   2.2071   2.2250   2.2377   2.2474   2.2527
  2.2696   2.2793   2.2824   2.2830   2.3041   2.3162   2.3233   2.3413
  2.3557   2.3890   2.4088   2.4163   2.4225   2.4504   2.4549   2.4674
  2.4845   2.5090   2.5307   2.5443   2.5552   2.5700   2.5939   2.6059
  2.6294   2.6610   2.6749   2.6884   2.6901   2.7015   2.7028   2.7273
  2.7469   2.7553   2.7556   2.7756   2.8074   2.8236   2.8333   2.8535
  2.8733   2.9016   2.9722   2.9882   3.0634   3.0718   3.0794   3.0918
  3.1162   3.1382   3.1495   3.1729   3.2216   3.2483   3.2745   3.3412
  3.3735   3.4022   3.5047   3.5399   3.6157   3.6692   3.7076   3.7858
  3.8655   3.9138   4.0290   4.0465   4.1236   4.3266   4.8011   4.8191
  9.7401   9.7762   9.7863   9.8063   9.8091   9.8412  23.3298  23.5320
 23.7957  23.8475  23.8508  23.9157  23.9465  23.9683  24.0070  24.0483
 24.1063  24.1427  25.7674  25.8069  25.8208  25.8693  25.9095  25.9649
 26.0863  26.1018  26.1201  26.1836  26.2622  26.3444  26.4753  26.5982
 26.6061  26.7195  26.7822  26.9720 215.7301 215.7692 215.7816 215.8067
215.8085 215.8474
 --------------------------------------------------------------

          Ground-State Mulliken Net Atomic Charges

     Atom                 Charge (a.u.)
  ----------------------------------------
      1 C                    -0.444184
      2 C                    -0.831364
      3 Cl                    0.552238
      4 C                     0.118313
      5 Cl                    0.635329
      6 C                    -0.293314
      7 Cl                    0.614728
      8 C                    -0.555155
      9 Cl                    0.618418
     10 C                    -0.671915
     11 H                     0.224916
     12 C                     0.277765
     13 C                    -0.849971
     14 Cl                    0.391545
     15 C                    -0.141213
     16 H                     0.210366
     17 C                    -0.705860
     18 H                     0.186279
     19 C                     0.747472
     20 Cl                    0.459178
     21 C                    -0.758338
     22 H                     0.214768
  ----------------------------------------
  Sum of atomic charges =     0.000000

 -----------------------------------------------------------------
                    Cartesian Multipole Moments
 -----------------------------------------------------------------
    Charge (ESU x 10^10)
                -0.0000
    Dipole Moment (Debye)
         X       1.3263      Y      -0.4207      Z      -1.5226
       Tot       2.0626
    Quadrupole Moments (Debye-Ang)
        XX    -140.8480     XY      -4.2934     YY    -146.5647
        XZ      -1.8231     YZ       2.4719     ZZ    -146.4497
    Octopole Moments (Debye-Ang^2)
       XXX       5.3499    XXY     -28.9850    XYY     -15.9218
       YYY     -22.8955    XXZ     -45.6670    XYZ      11.6221
       YYZ     -26.7547    XZZ     -15.3653    YZZ     -14.9608
       ZZZ     -73.4735
    Hexadecapole Moments (Debye-Ang^3)
      XXXX   -5485.3941   XXXY    -226.3816   XXYY   -1187.8184
      XYYY    -152.4374   YYYY   -1338.5764   XXXZ    1073.6102
      XXYZ     105.2996   XYYZ     399.9795   YYYZ     128.4899
      XXZZ   -1541.0201   XYZZ     -67.5651   YYZZ    -865.6647
      XZZZ    1189.2844   YZZZ     175.9099   ZZZZ   -3840.7354
 -----------------------------------------------------------------
 Calculating analytic gradient of the SCF energy
 Gradient of SCF Energy
            1           2           3           4           5           6
    1  -0.0005819  -0.0001124   0.0006629  -0.0001907  -0.0005042   0.0003200
    2  -0.0002874  -0.0003341  -0.0004970  -0.0000313  -0.0000445   0.0000625
    3  -0.0003728  -0.0000912  -0.0004347  -0.0000439  -0.0000551  -0.0000463
            7           8           9          10          11          12
    1   0.0001832  -0.0001045   0.0000145   0.0004236   0.0000256   0.0003836
    2   0.0000644   0.0001319  -0.0000558   0.0001131   0.0000476   0.0002988
    3   0.0003992   0.0001824  -0.0001298  -0.0001567  -0.0000311  -0.0001663
           13          14          15          16          17          18
    1  -0.0001106  -0.0001706  -0.0001369   0.0000150  -0.0001207   0.0000059
    2   0.0002791   0.0004258  -0.0001527   0.0000063   0.0002439  -0.0000036
    3   0.0001106   0.0005686   0.0001554  -0.0000193  -0.0000285   0.0000089
           19          20          21          22
    1   0.0003597  -0.0000279  -0.0002932  -0.0000406
    2  -0.0000428  -0.0000478  -0.0001518  -0.0000242
    3  -0.0001360   0.0000411   0.0002202   0.0000252
 Max gradient component =       6.629E-04
 RMS gradient           =       2.409E-04
 Gradient time:  CPU 258.99 s  wall 259.01 s
 Geometry Optimization Parameters
   NAtoms,    NIC,     NZ,  NCons,   NDum,   NFix, NCnnct, MaxDiis
       22     163      22       0       0       0       0       0

 Cartesian Hessian Update
 Hessian updated using BFGS update


** GEOMETRY OPTIMIZATION IN DELOCALIZED INTERNAL COORDINATES **
   Searching for a Minimum

   Optimization Cycle:  10

                       Coordinates (Angstroms)
     ATOM                X               Y               Z
      1  C         0.0212488386   -0.0089276819    0.0491035862
      2  C        -0.0113435488    0.3170142495    1.4112110073
      3  Cl        1.4800781279    0.7048781167    2.2276326765
      4  C        -1.2271713229    0.3509414129    2.1066107046
      5  Cl       -1.2610390949    0.7606419602    3.7940713657
      6  C        -2.4270415532    0.0573825647    1.4374984925
      7  Cl       -3.9367729094    0.0839339001    2.2944590582
      8  C        -2.3883168157   -0.2559989458    0.0754580047
      9  Cl       -3.8446783738   -0.6328510752   -0.8087557522
     10  C        -1.1767736609   -0.2835479096   -0.6046982141
     11  H        -1.1657807174   -0.5377297411   -1.6563884914
     12  C         1.2971522139   -0.0494339530   -0.7234129704
     13  C         2.1924358614   -1.1217288109   -0.6337210022
     14  Cl        1.8456928175   -2.4765572914    0.4258211633
     15  C         3.3643883422   -1.1457184284   -1.3833062681
     16  H         4.0385354300   -1.9881798295   -1.2980603727
     17  C         3.6641586812   -0.0920508661   -2.2407411189
     18  H         4.5740928143   -0.1033519408   -2.8263496978
     19  C         2.7779570631    0.9746139909   -2.3381943982
     20  Cl        3.1422746803    2.3084962733   -3.4196617245
     21  C         1.6043376507    1.0014064881   -1.5936622179
     22  H         0.9279951662    1.8424895641   -1.6757859134
   Point Group: c1    Number of degrees of freedom:    60


   Energy is  -3221.131192618

 Hessian updated using BFGS update

 60 Hessian modes will be used to form the next step
  Hessian Eigenvalues:
     0.002125    0.017730    0.018135    0.020701    0.020900    0.020954
     0.023075    0.023594    0.023640    0.023848    0.023876    0.024091
     0.024100    0.024116    0.024119    0.024139    0.024144    0.024152
     0.024364    0.074785    0.159966    0.160003    0.160011    0.160053
     0.217046    0.224380    0.231559    0.235098    0.235781    0.246951
     0.249470    0.249994    0.250000    0.250041    0.250211    0.250755
     0.288350    0.292298    0.300573    0.301034    0.301085    0.301965
     0.308997    0.328901    0.356664    0.356667    0.356674    0.356702
     0.413809    0.419389    0.429914    0.433121    0.461462    0.464256
     0.471227    0.475281    0.478579    0.479091    0.479548    0.496524

 Minimum search - taking simple RFO step
 Searching for Lamda that Minimizes Along All modes
 Value Taken    Lamda =  -0.00022954
 Step Taken.  Stepsize is  0.295149

                             Maximum     Tolerance    Cnvgd?
         Gradient           0.001627      0.000300      NO
         Displacement       0.197033      0.001200      NO
         Energy change     -0.000292      0.000001      NO


 New Cartesian Coordinates Obtained by Inverse Iteration

 Displacement from previous Coordinates is:  0.573364
 ----------------------------------------------------------------
             Standard Nuclear Orientation (Angstroms)
    I     Atom           X                Y                Z
 ----------------------------------------------------------------
    1      C       0.0186390184     0.0005121313     0.0450640481
    2      C      -0.0158015427     0.3624628217     1.3977278245
    3      Cl      1.4694135146     0.7956560065     2.2021328327
    4      C      -1.2291573479     0.3901025028     2.0970926547
    5      Cl     -1.2597307830     0.8462502561     3.7726894433
    6      C      -2.4251475377     0.0505995765     1.4415030990
    7      Cl     -3.9346726239     0.0699187413     2.2992744107
    8      C      -2.3838914479    -0.3030678027     0.0897480516
    9      Cl     -3.8345452371    -0.7434829866    -0.7739091076
   10      C      -1.1747158417    -0.3222285961    -0.5947470692
   11      H      -1.1615853677    -0.6063695300    -1.6386417601
   12      C       1.2946827909    -0.0419230331    -0.7286229398
   13      C       2.1630354970    -1.1378451658    -0.6695261227
   14      Cl      1.7794255742    -2.5129867168     0.3500995182
   15      C       3.3363193965    -1.1683638274    -1.4168330177
   16      H       3.9890752311    -2.0296157892    -1.3563836027
   17      C       3.6643350008    -0.0964949927    -2.2404319951
   18      H       4.5750840511    -0.1124237958    -2.8247104624
   19      C       2.8059559654     0.9951746506    -2.3052595381
   20      Cl      3.2082220046     2.3535983124    -3.3421006322
   21      C       1.6309020474     1.0283583277    -1.5631825749
   22      H       0.9755873280     1.8878909562    -1.6218551433
 ----------------------------------------------------------------
 Nuclear Repulsion Energy =        2021.66827717 hartrees
 There are       89 alpha and       89 beta electrons
 Applying Cartesian multipole field
    Component          Value
    ---------          -----
     (2,0,0)        1.00000E-11
     (0,2,0)        2.00000E-11
     (0,0,2)       -3.00000E-11
 Nucleus-field energy     =    -0.0000000218 hartrees
 Requested basis set is 6-311++G(d,p)
 There are 170 shells and 472 basis functions
 A cutoff of  1.0D-15 yielded  10851 shell pairs
 There are     91721 function pairs (     98575 Cartesian)
 Smallest overlap matrix eigenvalue = 1.89E-07
 Linear dependence detected in AO basis
 Number of orthogonalized atomic orbitals = 467
 Maximum deviation from orthogonality = 3.498E-10
 Guess from superposition of atomic densities
 Warning:  Energy on first SCF cycle will be non-variational
 SAD guess density has 178.000000 electrons

 -----------------------------------------------------------------------
  General SCF calculation program by
  Eric Jon Sundstrom, Paul Horn, Yuezhi Mao, Dmitri Zuev, Alec White,
  David Stuck, Shaama M.S., Shane Yost, Joonho Lee, David Small,
  Daniel Levine, Susi Lehtola, Hugh Burton, Evgeny Epifanovsky,
  Bang C. Huynh
 -----------------------------------------------------------------------
 Exchange:     0.2000 Hartree-Fock + 0.0800 Slater + 0.7200 B88
 Correlation:  0.1900 VWN1RPA + 0.8100 LYP
 Using SG-1 standard quadrature grid
 A restricted SCF calculation will be
 performed using DIIS
 SCF converges when DIIS error is below 1.0e-08
 ---------------------------------------
  Cycle       Energy         DIIS error
 ---------------------------------------
    1   -3225.3523569132      2.82e-02  
    2   -3221.0055951923      2.11e-03  
    3   -3220.9177529742      2.65e-03  
    4   -3221.1178798675      6.59e-04  
    5   -3221.1288090553      2.97e-04  
    6   -3221.1310776055      9.85e-05  
    7   -3221.1313184332      3.23e-05  
    8   -3221.1313443909      1.21e-05  
    9   -3221.1313482476      3.36e-06  
   10   -3221.1313485535      8.99e-07  
   11   -3221.1313485751      2.09e-07  
   12   -3221.1313485762      1.02e-07  
   13   -3221.1313485764      3.61e-08  
   14   -3221.1313485764      1.52e-08  
   15   -3221.1313485764      4.33e-09  Convergence criterion met
 ---------------------------------------
 SCF time:   CPU 760.94s  wall 761.00s 
 SCF   energy in the final basis set =    -3221.1313485764
 Total energy in the final basis set =    -3221.1313485764

 --------------------------------------------------------------

                    Orbital Energies (a.u.)
 --------------------------------------------------------------

 Alpha MOs
 -- Occupied --
********-101.5795-101.5785-101.5772-101.5716-101.5714 -10.2821 -10.2814
-10.2769 -10.2754 -10.2648 -10.2630 -10.2367 -10.2325 -10.2223 -10.2173
-10.2161 -10.2154  -9.4946  -9.4942  -9.4931  -9.4919  -9.4863  -9.4859
 -7.2597  -7.2591  -7.2580  -7.2568  -7.2510  -7.2506  -7.2495  -7.2490
 -7.2485  -7.2482  -7.2479  -7.2472  -7.2468  -7.2460  -7.2410  -7.2407
 -7.2407  -7.2404  -0.9628  -0.9328  -0.9156  -0.8998  -0.8925  -0.8684
 -0.8548  -0.8420  -0.8067  -0.7645  -0.7519  -0.7401  -0.6714  -0.6425
 -0.6383  -0.6091  -0.5503  -0.5472  -0.5302  -0.5204  -0.4995  -0.4839
 -0.4701  -0.4686  -0.4611  -0.4594  -0.4379  -0.4360  -0.4207  -0.4067
 -0.4026  -0.4007  -0.3856  -0.3794  -0.3569  -0.3551  -0.3515  -0.3400
 -0.3356  -0.3349  -0.3332  -0.3325  -0.3184  -0.2950  -0.2779  -0.2682
 -0.2642
 -- Virtual --
 -0.0635  -0.0626  -0.0505  -0.0490  -0.0461  -0.0165  -0.0077  -0.0021
  0.0018   0.0027   0.0154   0.0180   0.0202   0.0250   0.0287   0.0369
  0.0442   0.0507   0.0526   0.0558   0.0606   0.0636   0.0736   0.0749
  0.0769   0.0818   0.0864   0.0888   0.0912   0.0961   0.0975   0.0997
  0.1045   0.1050   0.1072   0.1147   0.1163   0.1193   0.1210   0.1233
  0.1243   0.1284   0.1310   0.1341   0.1373   0.1391   0.1420   0.1451
  0.1503   0.1573   0.1601   0.1645   0.1668   0.1693   0.1792   0.1818
  0.1858   0.1886   0.1901   0.1946   0.1998   0.2034   0.2082   0.2110
  0.2168   0.2225   0.2273   0.2341   0.2362   0.2420   0.2448   0.2470
  0.2502   0.2521   0.2558   0.2581   0.2640   0.2659   0.2681   0.2702
  0.2775   0.2803   0.2842   0.2871   0.2896   0.2929   0.2960   0.3027
  0.3080   0.3143   0.3218   0.3228   0.3311   0.3396   0.3564   0.3613
  0.4033   0.4196   0.4257   0.4319   0.4351   0.4388   0.4437   0.4502
  0.4510   0.4575   0.4608   0.4632   0.4771   0.4819   0.4846   0.4900
  0.4967   0.5007   0.5084   0.5121   0.5256   0.5328   0.5440   0.5520
  0.5604   0.5652   0.5731   0.5752   0.5788   0.5879   0.5955   0.6030
  0.6072   0.6127   0.6138   0.6297   0.6316   0.6380   0.6432   0.6531
  0.6605   0.6735   0.6741   0.6810   0.6867   0.6902   0.7015   0.7193
  0.7237   0.7352   0.7602   0.7735   0.7873   0.8010   0.8098   0.8249
  0.8322   0.8366   0.8377   0.8400   0.8424   0.8439   0.8480   0.8491
  0.8525   0.8551   0.8588   0.8589   0.8639   0.8710   0.8778   0.8824
  0.8867   0.8949   0.9004   0.9087   0.9114   0.9199   0.9249   0.9282
  0.9363   0.9392   0.9465   0.9493   0.9552   0.9598   0.9625   0.9737
  0.9853   0.9928   0.9938   0.9965   1.0138   1.0241   1.0345   1.0418
  1.0494   1.0659   1.0998   1.1203   1.1365   1.1546   1.1848   1.1939
  1.2080   1.2240   1.2252   1.2377   1.2445   1.2542   1.2665   1.2756
  1.2814   1.2850   1.2970   1.3136   1.3228   1.3305   1.3650   1.3845
  1.3946   1.4266   1.4555   1.4744   1.4953   1.5003   1.5445   1.5570
  1.5610   1.5912   1.5999   1.6271   1.6288   1.6508   1.6697   1.6715
  1.6853   1.7016   1.7311   1.7631   1.7720   1.8000   1.8089   1.8286
  1.8373   1.8486   1.8567   1.8770   1.8891   1.9174   1.9236   1.9275
  1.9522   1.9669   2.0065   2.0166   2.0438   2.0543   2.0689   2.0732
  2.1182   2.1343   2.1394   2.2070   2.2253   2.2375   2.2470   2.2501
  2.2693   2.2749   2.2828   2.2851   2.3033   2.3163   2.3221   2.3449
  2.3546   2.3889   2.4091   2.4168   2.4229   2.4446   2.4558   2.4678
  2.4875   2.5107   2.5286   2.5452   2.5550   2.5741   2.5941   2.6047
  2.6260   2.6641   2.6744   2.6880   2.6920   2.6993   2.7025   2.7245
  2.7461   2.7527   2.7548   2.7746   2.8080   2.8238   2.8367   2.8465
  2.8793   2.9001   2.9729   2.9892   3.0644   3.0741   3.0783   3.0960
  3.1153   3.1395   3.1472   3.1722   3.2248   3.2496   3.2799   3.3420
  3.3729   3.4048   3.5079   3.5409   3.6170   3.6698   3.7074   3.7887
  3.8652   3.9164   4.0296   4.0466   4.1240   4.3217   4.8027   4.8168
  9.7416   9.7768   9.7864   9.8077   9.8129   9.8404  23.3322  23.5327
 23.7947  23.8473  23.8518  23.9153  23.9460  23.9686  24.0075  24.0492
 24.1077  24.1445  25.7672  25.8049  25.8209  25.8615  25.9003  25.9685
 26.0829  26.1025  26.1200  26.1811  26.2572  26.3479  26.4791  26.5966
 26.6082  26.7115  26.7908  26.9806 215.7317 215.7700 215.7816 215.8068
215.8156 215.8454
 --------------------------------------------------------------

          Ground-State Mulliken Net Atomic Charges

     Atom                 Charge (a.u.)
  ----------------------------------------
      1 C                    -0.471679
      2 C                    -0.826667
      3 Cl                    0.554669
      4 C                     0.176634
      5 Cl                    0.639494
      6 C                    -0.309187
      7 Cl                    0.614262
      8 C                    -0.599532
      9 Cl                    0.619286
     10 C                    -0.662706
     11 H                     0.224594
     12 C                     0.220670
     13 C                    -0.835265
     14 Cl                    0.403155
     15 C                    -0.103482
     16 H                     0.212207
     17 C                    -0.719159
     18 H                     0.187545
     19 C                     0.730459
     20 Cl                    0.463684
     21 C                    -0.733146
     22 H                     0.214164
  ----------------------------------------
  Sum of atomic charges =     0.000000

 -----------------------------------------------------------------
                    Cartesian Multipole Moments
 -----------------------------------------------------------------
    Charge (ESU x 10^10)
                -0.0000
    Dipole Moment (Debye)
         X       1.3142      Y      -0.4442      Z      -1.5359
       Tot       2.0697
    Quadrupole Moments (Debye-Ang)
        XX    -141.0713     XY      -4.3998     YY    -146.4736
        XZ      -1.8533     YZ       2.5747     ZZ    -146.3272
    Octopole Moments (Debye-Ang^2)
       XXX       3.5134    XXY     -30.2019    XYY     -15.7759
       YYY     -25.3044    XXZ     -45.6582    XYZ      11.9713
       YYZ     -26.7996    XZZ     -14.6519    YZZ     -15.9259
       ZZZ     -73.8447
    Hexadecapole Moments (Debye-Ang^3)
      XXXX   -5494.1356   XXXY    -263.5638   XXYY   -1198.3208
      XYYY    -190.2203   YYYY   -1409.8289   XXXZ    1089.2163
      XXYZ      96.7681   XYYZ     404.6282   YYYZ      96.7117
      XXZZ   -1528.3275   XYZZ     -80.4520   YYZZ    -864.8299
      XZZZ    1203.2722   YZZZ     147.0104   ZZZZ   -3767.3418
 -----------------------------------------------------------------
 Calculating analytic gradient of the SCF energy
 Gradient of SCF Energy
            1           2           3           4           5           6
    1  -0.0007015  -0.0000654   0.0001199   0.0003635   0.0003365   0.0000469
    2  -0.0000757  -0.0003721  -0.0001273  -0.0000096   0.0000865  -0.0001250
    3  -0.0003357   0.0001986   0.0000555   0.0000423  -0.0000580  -0.0004889
            7           8           9          10          11          12
    1  -0.0002069  -0.0001582  -0.0000532   0.0003939   0.0000247   0.0003712
    2  -0.0000740   0.0002597  -0.0001592   0.0000284   0.0001172   0.0001442
    3  -0.0001132   0.0002869   0.0001282  -0.0000534   0.0000151  -0.0004145
           13          14          15          16          17          18
    1  -0.0000540  -0.0001676  -0.0001683   0.0000158  -0.0001902  -0.0000020
    2   0.0001165   0.0004248  -0.0000981  -0.0000087   0.0002409  -0.0000149
    3   0.0002589   0.0001932   0.0001723  -0.0000584  -0.0000179  -0.0000041
           19          20          21          22
    1   0.0004188  -0.0000194  -0.0002308  -0.0000738
    2  -0.0001315  -0.0000178  -0.0001828  -0.0000216
    3  -0.0001062   0.0000314   0.0002998  -0.0000319
 Max gradient component =       7.015E-04
 RMS gradient           =       2.136E-04
 Gradient time:  CPU 254.11 s  wall 254.12 s
 Geometry Optimization Parameters
   NAtoms,    NIC,     NZ,  NCons,   NDum,   NFix, NCnnct, MaxDiis
       22     163      22       0       0       0       0       0

 Cartesian Hessian Update
 Hessian updated using BFGS update


** GEOMETRY OPTIMIZATION IN DELOCALIZED INTERNAL COORDINATES **
   Searching for a Minimum

   Optimization Cycle:  11

                       Coordinates (Angstroms)
     ATOM                X               Y               Z
      1  C         0.0186390184    0.0005121313    0.0450640481
      2  C        -0.0158015427    0.3624628217    1.3977278245
      3  Cl        1.4694135146    0.7956560065    2.2021328327
      4  C        -1.2291573479    0.3901025028    2.0970926547
      5  Cl       -1.2597307830    0.8462502561    3.7726894433
      6  C        -2.4251475377    0.0505995765    1.4415030990
      7  Cl       -3.9346726239    0.0699187413    2.2992744107
      8  C        -2.3838914479   -0.3030678027    0.0897480516
      9  Cl       -3.8345452371   -0.7434829866   -0.7739091076
     10  C        -1.1747158417   -0.3222285961   -0.5947470692
     11  H        -1.1615853677   -0.6063695300   -1.6386417601
     12  C         1.2946827909   -0.0419230331   -0.7286229398
     13  C         2.1630354970   -1.1378451658   -0.6695261227
     14  Cl        1.7794255742   -2.5129867168    0.3500995182
     15  C         3.3363193965   -1.1683638274   -1.4168330177
     16  H         3.9890752311   -2.0296157892   -1.3563836027
     17  C         3.6643350008   -0.0964949927   -2.2404319951
     18  H         4.5750840511   -0.1124237958   -2.8247104624
     19  C         2.8059559654    0.9951746506   -2.3052595381
     20  Cl        3.2082220046    2.3535983124   -3.3421006322
     21  C         1.6309020474    1.0283583277   -1.5631825749
     22  H         0.9755873280    1.8878909562   -1.6218551433
   Point Group: c1    Number of degrees of freedom:    60


   Energy is  -3221.131348576

 Hessian updated using BFGS update

 60 Hessian modes will be used to form the next step
  Hessian Eigenvalues:
     0.001332    0.017744    0.018053    0.020726    0.020939    0.021119
     0.023043    0.023596    0.023629    0.023845    0.023882    0.024090
     0.024094    0.024116    0.024118    0.024138    0.024144    0.024155
     0.024663    0.071659    0.159941    0.160000    0.160011    0.160048
     0.215603    0.224374    0.232830    0.235141    0.235825    0.246882
     0.249824    0.249995    0.250016    0.250165    0.250615    0.250913
     0.288711    0.292279    0.300948    0.301033    0.301067    0.302108
     0.328697    0.336668    0.356665    0.356669    0.356684    0.356722
     0.413584    0.419814    0.429903    0.433189    0.461516    0.464018
     0.471269    0.474492    0.478060    0.479087    0.479489    0.516421

 Minimum search - taking simple RFO step
 Searching for Lamda that Minimizes Along All modes
 Value Taken    Lamda =  -0.00009555
 Step Taken.  Stepsize is  0.230696

                             Maximum     Tolerance    Cnvgd?
         Gradient           0.000913      0.000300      NO
         Displacement       0.155870      0.001200      NO
         Energy change     -0.000156      0.000001      NO


 New Cartesian Coordinates Obtained by Inverse Iteration

 Displacement from previous Coordinates is:  0.416358
 ----------------------------------------------------------------
             Standard Nuclear Orientation (Angstroms)
    I     Atom           X                Y                Z
 ----------------------------------------------------------------
    1      C       0.0193637656     0.0009360109     0.0466269100
    2      C      -0.0196881863     0.3938399567     1.3900027480
    3      Cl      1.4604456386     0.8609484493     2.1844730096
    4      C      -1.2337078164     0.4203231862     2.0895890750
    5      Cl     -1.2729179849     0.9125887043     3.7548928130
    6      C      -2.4248389991     0.0492933633     1.4431080199
    7      Cl     -3.9340633298     0.0735176443     2.3009926394
    8      C      -2.3787306428    -0.3374341973     0.1003830158
    9      Cl     -3.8238179471    -0.8112268333    -0.7546527985
   10      C      -1.1694907464    -0.3566364346    -0.5835183175
   11      H      -1.1528440769    -0.6651464681    -1.6204897786
   12      C       1.2952510232    -0.0409527315    -0.7281934341
   13      C       2.1454043129    -1.1524779626    -0.6973605950
   14      Cl      1.7420594747    -2.5448402603     0.2916209514
   15      C       3.3182486491    -1.1836591395    -1.4458140706
   16      H       3.9573660491    -2.0562291569    -1.4057721074
   17      C       3.6628945452    -0.0979707419    -2.2437421443
   18      H       4.5727896402    -0.1144001008    -2.8293700882
   19      C       2.8224513886     1.0091445620    -2.2805196675
   20      Cl      3.2469523072     2.3858842763    -3.2841002256
   21      C       1.6493732678     1.0442127109    -1.5358869764
   22      H       1.0089293579     1.9160072094    -1.5731410613
 ----------------------------------------------------------------
 Nuclear Repulsion Energy =        2020.64386426 hartrees
 There are       89 alpha and       89 beta electrons
 Applying Cartesian multipole field
    Component          Value
    ---------          -----
     (2,0,0)        1.00000E-11
     (0,2,0)        2.00000E-11
     (0,0,2)       -3.00000E-11
 Nucleus-field energy     =    -0.0000000196 hartrees
 Requested basis set is 6-311++G(d,p)
 There are 170 shells and 472 basis functions
 A cutoff of  1.0D-15 yielded  10851 shell pairs
 There are     91728 function pairs (     98580 Cartesian)
 Smallest overlap matrix eigenvalue = 1.81E-07
 Linear dependence detected in AO basis
 Number of orthogonalized atomic orbitals = 467
 Maximum deviation from orthogonality = 4.671E-10
 Guess from superposition of atomic densities
 Warning:  Energy on first SCF cycle will be non-variational
 SAD guess density has 178.000000 electrons

 -----------------------------------------------------------------------
  General SCF calculation program by
  Eric Jon Sundstrom, Paul Horn, Yuezhi Mao, Dmitri Zuev, Alec White,
  David Stuck, Shaama M.S., Shane Yost, Joonho Lee, David Small,
  Daniel Levine, Susi Lehtola, Hugh Burton, Evgeny Epifanovsky,
  Bang C. Huynh
 -----------------------------------------------------------------------
 Exchange:     0.2000 Hartree-Fock + 0.0800 Slater + 0.7200 B88
 Correlation:  0.1900 VWN1RPA + 0.8100 LYP
 Using SG-1 standard quadrature grid
 A restricted SCF calculation will be
 performed using DIIS
 SCF converges when DIIS error is below 1.0e-08
 ---------------------------------------
  Cycle       Energy         DIIS error
 ---------------------------------------
    1   -3225.3500217462      2.82e-02  
    2   -3221.0056301766      2.11e-03  
    3   -3220.9179156671      2.65e-03  
    4   -3221.1179347246      6.59e-04  
    5   -3221.1288651086      2.97e-04  
    6   -3221.1311400115      9.85e-05  
    7   -3221.1313806625      3.25e-05  
    8   -3221.1314069729      1.20e-05  
    9   -3221.1314107652      3.37e-06  
   10   -3221.1314110732      9.00e-07  
   11   -3221.1314110952      2.10e-07  
   12   -3221.1314110958      1.05e-07  
   13   -3221.1314110960      3.67e-08  
   14   -3221.1314110963      1.52e-08  
   15   -3221.1314110963      4.24e-09  Convergence criterion met
 ---------------------------------------
 SCF time:   CPU 759.70s  wall 759.00s 
 SCF   energy in the final basis set =    -3221.1314110963
 Total energy in the final basis set =    -3221.1314110963

 --------------------------------------------------------------

                    Orbital Energies (a.u.)
 --------------------------------------------------------------

 Alpha MOs
 -- Occupied --
********-101.5795-101.5785-101.5774-101.5717-101.5713 -10.2822 -10.2814
-10.2771 -10.2754 -10.2650 -10.2630 -10.2367 -10.2326 -10.2222 -10.2172
-10.2161 -10.2154  -9.4946  -9.4942  -9.4931  -9.4921  -9.4864  -9.4859
 -7.2597  -7.2591  -7.2580  -7.2570  -7.2512  -7.2506  -7.2496  -7.2490
 -7.2485  -7.2482  -7.2479  -7.2471  -7.2470  -7.2462  -7.2412  -7.2408
 -7.2406  -7.2403  -0.9628  -0.9328  -0.9156  -0.8998  -0.8926  -0.8684
 -0.8546  -0.8421  -0.8067  -0.7646  -0.7518  -0.7401  -0.6712  -0.6431
 -0.6377  -0.6092  -0.5504  -0.5470  -0.5303  -0.5206  -0.4994  -0.4839
 -0.4701  -0.4686  -0.4611  -0.4593  -0.4380  -0.4359  -0.4206  -0.4066
 -0.4024  -0.4009  -0.3855  -0.3794  -0.3570  -0.3551  -0.3515  -0.3404
 -0.3356  -0.3352  -0.3333  -0.3322  -0.3184  -0.2946  -0.2779  -0.2683
 -0.2644
 -- Virtual --
 -0.0636  -0.0611  -0.0518  -0.0492  -0.0461  -0.0165  -0.0079  -0.0021
  0.0019   0.0027   0.0152   0.0180   0.0202   0.0250   0.0286   0.0369
  0.0445   0.0511   0.0524   0.0554   0.0603   0.0637   0.0733   0.0754
  0.0771   0.0817   0.0867   0.0890   0.0906   0.0961   0.0973   0.0997
  0.1045   0.1049   0.1075   0.1143   0.1156   0.1193   0.1213   0.1231
  0.1244   0.1283   0.1308   0.1340   0.1374   0.1389   0.1419   0.1443
  0.1507   0.1567   0.1604   0.1645   0.1665   0.1694   0.1795   0.1824
  0.1860   0.1885   0.1901   0.1946   0.2006   0.2025   0.2078   0.2108
  0.2152   0.2219   0.2272   0.2336   0.2354   0.2421   0.2445   0.2469
  0.2504   0.2524   0.2558   0.2593   0.2637   0.2665   0.2677   0.2696
  0.2773   0.2798   0.2847   0.2876   0.2892   0.2918   0.2968   0.3036
  0.3082   0.3143   0.3221   0.3239   0.3300   0.3411   0.3576   0.3630
  0.4034   0.4197   0.4266   0.4315   0.4350   0.4390   0.4464   0.4495
  0.4514   0.4563   0.4601   0.4633   0.4777   0.4816   0.4852   0.4895
  0.4963   0.5010   0.5070   0.5115   0.5258   0.5320   0.5452   0.5523
  0.5626   0.5643   0.5725   0.5748   0.5798   0.5881   0.5959   0.6025
  0.6076   0.6129   0.6135   0.6303   0.6332   0.6395   0.6427   0.6524
  0.6609   0.6727   0.6750   0.6809   0.6873   0.6900   0.7000   0.7224
  0.7236   0.7363   0.7583   0.7759   0.7888   0.8019   0.8096   0.8254
  0.8342   0.8366   0.8379   0.8404   0.8422   0.8442   0.8472   0.8494
  0.8532   0.8552   0.8586   0.8591   0.8635   0.8704   0.8775   0.8810
  0.8859   0.8951   0.9005   0.9071   0.9123   0.9207   0.9254   0.9286
  0.9382   0.9394   0.9467   0.9494   0.9553   0.9584   0.9611   0.9717
  0.9861   0.9929   0.9949   0.9976   1.0161   1.0237   1.0347   1.0407
  1.0490   1.0682   1.0969   1.1224   1.1364   1.1534   1.1860   1.1952
  1.2086   1.2230   1.2259   1.2405   1.2488   1.2554   1.2677   1.2760
  1.2801   1.2864   1.2968   1.3138   1.3232   1.3343   1.3655   1.3852
  1.3940   1.4266   1.4548   1.4725   1.4924   1.4998   1.5467   1.5574
  1.5628   1.5926   1.5993   1.6274   1.6322   1.6508   1.6693   1.6714
  1.6858   1.7008   1.7329   1.7652   1.7725   1.8018   1.8058   1.8280
  1.8374   1.8477   1.8564   1.8766   1.8895   1.9171   1.9237   1.9276
  1.9525   1.9692   2.0090   2.0154   2.0442   2.0557   2.0689   2.0739
  2.1179   2.1343   2.1386   2.2073   2.2254   2.2374   2.2463   2.2485
  2.2692   2.2715   2.2832   2.2865   2.3026   2.3164   2.3213   2.3467
  2.3543   2.3891   2.4089   2.4170   2.4231   2.4416   2.4555   2.4684
  2.4891   2.5113   2.5271   2.5454   2.5543   2.5766   2.5926   2.6027
  2.6243   2.6655   2.6739   2.6868   2.6948   2.6980   2.7024   2.7241
  2.7457   2.7509   2.7549   2.7740   2.8080   2.8233   2.8375   2.8427
  2.8818   2.8992   2.9730   2.9893   3.0648   3.0752   3.0777   3.0988
  3.1143   3.1386   3.1466   3.1716   3.2269   3.2505   3.2850   3.3425
  3.3726   3.4068   3.5100   3.5414   3.6178   3.6700   3.7072   3.7908
  3.8650   3.9182   4.0302   4.0464   4.1242   4.3193   4.8038   4.8149
  9.7423   9.7773   9.7865   9.8082   9.8184   9.8401  23.3342  23.5331
 23.7951  23.8465  23.8514  23.9147  23.9453  23.9685  24.0075  24.0498
 24.1083  24.1451  25.7670  25.8027  25.8210  25.8549  25.8968  25.9660
 26.0830  26.1016  26.1198  26.1790  26.2585  26.3451  26.4800  26.5953
 26.6087  26.7080  26.7944  26.9852 215.7324 215.7706 215.7818 215.8072
215.8231 215.8443
 --------------------------------------------------------------

          Ground-State Mulliken Net Atomic Charges

     Atom                 Charge (a.u.)
  ----------------------------------------
      1 C                    -0.494529
      2 C                    -0.796515
      3 Cl                    0.554548
      4 C                     0.209945
      5 Cl                    0.641796
      6 C                    -0.323665
      7 Cl                    0.615023
      8 C                    -0.624408
      9 Cl                    0.620008
     10 C                    -0.666178
     11 H                     0.224553
     12 C                     0.157548
     13 C                    -0.793941
     14 Cl                    0.406530
     15 C                    -0.080657
     16 H                     0.212696
     17 C                    -0.716969
     18 H                     0.188978
     19 C                     0.711668
     20 Cl                    0.468733
     21 C                    -0.729667
     22 H                     0.214503
  ----------------------------------------
  Sum of atomic charges =     0.000000

 -----------------------------------------------------------------
                    Cartesian Multipole Moments
 -----------------------------------------------------------------
    Charge (ESU x 10^10)
                -0.0000
    Dipole Moment (Debye)
         X       1.3075      Y      -0.4617      Z      -1.5425
       Tot       2.0741
    Quadrupole Moments (Debye-Ang)
        XX    -141.2169     XY      -4.4487     YY    -146.4335
        XZ      -1.9423     YZ       2.6527     ZZ    -146.2276
    Octopole Moments (Debye-Ang^2)
       XXX       2.6578    XXY     -31.0362    XYY     -15.6104
       YYY     -27.6112    XXZ     -45.6467    XYZ      12.1314
       YYZ     -26.7082    XZZ     -14.0854    YZZ     -16.8545
       ZZZ     -73.9313
    Hexadecapole Moments (Debye-Ang^3)
      XXXX   -5500.8008   XXXY    -283.6512   XXYY   -1206.9764
      XYYY    -210.1502   YYYY   -1465.9293   XXXZ    1099.4175
      XXYZ      89.7243   XYYZ     407.8811   YYYZ      71.2286
      XXZZ   -1517.7027   XYZZ     -87.8204   YYZZ    -864.8832
      XZZZ    1211.4856   YZZZ     123.3931   ZZZZ   -3713.5762
 -----------------------------------------------------------------
 Calculating analytic gradient of the SCF energy
 Gradient of SCF Energy
            1           2           3           4           5           6
    1  -0.0004780   0.0002197   0.0000198   0.0001177  -0.0000413   0.0000499
    2   0.0000695  -0.0003509   0.0000459  -0.0000189   0.0000373  -0.0001449
    3  -0.0001597  -0.0000397  -0.0000230   0.0000462  -0.0000182  -0.0002950
            7           8           9          10          11          12
    1  -0.0000287  -0.0001238   0.0000014   0.0002844   0.0000049   0.0001904
    2   0.0000698   0.0000315  -0.0000518  -0.0000272   0.0000928   0.0003942
    3   0.0000640   0.0002750   0.0000299   0.0000544  -0.0000046  -0.0003427
           13          14          15          16          17          18
    1  -0.0000363  -0.0000918  -0.0000566   0.0000128  -0.0001219  -0.0000040
    2  -0.0001986   0.0001867  -0.0000278   0.0000047   0.0001464  -0.0000083
    3   0.0001481   0.0001110   0.0001190  -0.0000409   0.0000043  -0.0000150
           19          20          21          22
    1   0.0001989  -0.0000038  -0.0001019  -0.0000120
    2  -0.0001426   0.0000112  -0.0001017  -0.0000172
    3  -0.0000897   0.0000023   0.0002134  -0.0000391
 Max gradient component =       4.780E-04
 RMS gradient           =       1.448E-04
 Gradient time:  CPU 257.62 s  wall 257.63 s
 Geometry Optimization Parameters
   NAtoms,    NIC,     NZ,  NCons,   NDum,   NFix, NCnnct, MaxDiis
       22     163      22       0       0       0       0       0

 Cartesian Hessian Update
 Hessian updated using BFGS update


** GEOMETRY OPTIMIZATION IN DELOCALIZED INTERNAL COORDINATES **
   Searching for a Minimum

   Optimization Cycle:  12

                       Coordinates (Angstroms)
     ATOM                X               Y               Z
      1  C         0.0193637656    0.0009360109    0.0466269100
      2  C        -0.0196881863    0.3938399567    1.3900027480
      3  Cl        1.4604456386    0.8609484493    2.1844730096
      4  C        -1.2337078164    0.4203231862    2.0895890750
      5  Cl       -1.2729179849    0.9125887043    3.7548928130
      6  C        -2.4248389991    0.0492933633    1.4431080199
      7  Cl       -3.9340633298    0.0735176443    2.3009926394
      8  C        -2.3787306428   -0.3374341973    0.1003830158
      9  Cl       -3.8238179471   -0.8112268333   -0.7546527985
     10  C        -1.1694907464   -0.3566364346   -0.5835183175
     11  H        -1.1528440769   -0.6651464681   -1.6204897786
     12  C         1.2952510232   -0.0409527315   -0.7281934341
     13  C         2.1454043129   -1.1524779626   -0.6973605950
     14  Cl        1.7420594747   -2.5448402603    0.2916209514
     15  C         3.3182486491   -1.1836591395   -1.4458140706
     16  H         3.9573660491   -2.0562291569   -1.4057721074
     17  C         3.6628945452   -0.0979707419   -2.2437421443
     18  H         4.5727896402   -0.1144001008   -2.8293700882
     19  C         2.8224513886    1.0091445620   -2.2805196675
     20  Cl        3.2469523072    2.3858842763   -3.2841002256
     21  C         1.6493732678    1.0442127109   -1.5358869764
     22  H         1.0089293579    1.9160072094   -1.5731410613
   Point Group: c1    Number of degrees of freedom:    60


   Energy is  -3221.131411096

 Hessian updated using BFGS update

 60 Hessian modes will be used to form the next step
  Hessian Eigenvalues:
     0.001128    0.017578    0.017752    0.020683    0.020972    0.021011
     0.022881    0.023566    0.023613    0.023830    0.023854    0.024083
     0.024091    0.024115    0.024118    0.024133    0.024141    0.024175
     0.024735    0.067028    0.159918    0.160001    0.160011    0.160029
     0.212368    0.224212    0.231851    0.235184    0.235960    0.246696
     0.249817    0.249996    0.250041    0.250241    0.250532    0.250706
     0.289154    0.292699    0.300940    0.301013    0.301066    0.302109
     0.328909    0.340788    0.356665    0.356670    0.356682    0.356720
     0.413808    0.420233    0.429929    0.433205    0.461947    0.462733
     0.471054    0.473205    0.477561    0.479157    0.479567    0.517477

 Minimum search - taking simple RFO step
 Searching for Lamda that Minimizes Along All modes
 Value Taken    Lamda =  -0.00002213
 Step Taken.  Stepsize is  0.097878

                             Maximum     Tolerance    Cnvgd?
         Gradient           0.000380      0.000300      NO
         Displacement       0.063960      0.001200      NO
         Energy change     -0.000063      0.000001      NO


 New Cartesian Coordinates Obtained by Inverse Iteration

 Displacement from previous Coordinates is:  0.164602
 ----------------------------------------------------------------
             Standard Nuclear Orientation (Angstroms)
    I     Atom           X                Y                Z
 ----------------------------------------------------------------
    1      C       0.0216582021    -0.0025989722     0.0507297567
    2      C      -0.0217420819     0.4055711738     1.3894094269
    3      Cl      1.4554278365     0.8815168830     2.1840488336
    4      C      -1.2373844508     0.4351662736     2.0864835088
    5      Cl     -1.2806291292     0.9413685053     3.7475794880
    6      C      -2.4260899253     0.0540267587     1.4418339963
    7      Cl     -3.9369428174     0.0810244030     2.2965127159
    8      C      -2.3759022386    -0.3474103479     0.1033307618
    9      Cl     -3.8180802443    -0.8322947208    -0.7503461639
   10      C      -1.1652289895    -0.3716480432    -0.5773112460
   11      H      -1.1456854103    -0.6925044715    -1.6105272852
   12      C       1.2971276204    -0.0445155502    -0.7251084118
   13      C       2.1422789163    -1.1599337623    -0.7080515746
   14      Cl      1.7350452783    -2.5610078029     0.2668230582
   15      C       3.3134333419    -1.1890670371    -1.4595472911
   16      H       3.9485221614    -2.0649482176    -1.4290294086
   17      C       3.6614656706    -0.0973094876    -2.2473260413
   18      H       4.5698869026    -0.1120366704    -2.8352802696
   19      C       2.8259675936     1.0141210714    -2.2706310799
   20      Cl      3.2541714924     2.3986235371    -3.2619619699
   21      C       1.6551675669     1.0471500100    -1.5227426669
   22      H       1.0189623947     1.9224285146    -1.5497602204
 ----------------------------------------------------------------
 Nuclear Repulsion Energy =        2019.93162403 hartrees
 There are       89 alpha and       89 beta electrons
 Applying Cartesian multipole field
    Component          Value
    ---------          -----
     (2,0,0)        1.00000E-11
     (0,2,0)        2.00000E-11
     (0,0,2)       -3.00000E-11
 Nucleus-field energy     =    -0.0000000188 hartrees
 Requested basis set is 6-311++G(d,p)
 There are 170 shells and 472 basis functions
 A cutoff of  1.0D-15 yielded  10849 shell pairs
 There are     91708 function pairs (     98554 Cartesian)
 Smallest overlap matrix eigenvalue = 1.78E-07
 Linear dependence detected in AO basis
 Number of orthogonalized atomic orbitals = 467
 Maximum deviation from orthogonality = 3.013E-10
 Guess from superposition of atomic densities
 Warning:  Energy on first SCF cycle will be non-variational
 SAD guess density has 178.000000 electrons

 -----------------------------------------------------------------------
  General SCF calculation program by
  Eric Jon Sundstrom, Paul Horn, Yuezhi Mao, Dmitri Zuev, Alec White,
  David Stuck, Shaama M.S., Shane Yost, Joonho Lee, David Small,
  Daniel Levine, Susi Lehtola, Hugh Burton, Evgeny Epifanovsky,
  Bang C. Huynh
 -----------------------------------------------------------------------
 Exchange:     0.2000 Hartree-Fock + 0.0800 Slater + 0.7200 B88
 Correlation:  0.1900 VWN1RPA + 0.8100 LYP
 Using SG-1 standard quadrature grid
 A restricted SCF calculation will be
 performed using DIIS
 SCF converges when DIIS error is below 1.0e-08
 ---------------------------------------
  Cycle       Energy         DIIS error
 ---------------------------------------
    1   -3225.3490649340      2.82e-02  
    2   -3221.0056682519      2.11e-03  
    3   -3220.9179992017      2.65e-03  
    4   -3221.1179400495      6.60e-04  
    5   -3221.1288761746      2.97e-04  
    6   -3221.1311537702      9.85e-05  
    7   -3221.1313941993      3.25e-05  
    8   -3221.1314206258      1.20e-05  
    9   -3221.1314243956      3.37e-06  
   10   -3221.1314247037      9.01e-07  
   11   -3221.1314247254      2.11e-07  
   12   -3221.1314247264      1.07e-07  
   13   -3221.1314247268      3.69e-08  
   14   -3221.1314247269      1.52e-08  
   15   -3221.1314247269      4.20e-09  Convergence criterion met
 ---------------------------------------
 SCF time:   CPU 759.71s  wall 760.00s 
 SCF   energy in the final basis set =    -3221.1314247269
 Total energy in the final basis set =    -3221.1314247269

 --------------------------------------------------------------

                    Orbital Energies (a.u.)
 --------------------------------------------------------------

 Alpha MOs
 -- Occupied --
********-101.5795-101.5785-101.5775-101.5718-101.5713 -10.2822 -10.2814
-10.2772 -10.2754 -10.2651 -10.2630 -10.2368 -10.2326 -10.2222 -10.2172
-10.2161 -10.2154  -9.4947  -9.4942  -9.4930  -9.4922  -9.4865  -9.4858
 -7.2597  -7.2591  -7.2580  -7.2571  -7.2512  -7.2506  -7.2496  -7.2490
 -7.2486  -7.2482  -7.2479  -7.2471  -7.2471  -7.2462  -7.2413  -7.2409
 -7.2406  -7.2403  -0.9628  -0.9327  -0.9157  -0.8997  -0.8927  -0.8684
 -0.8546  -0.8421  -0.8067  -0.7646  -0.7518  -0.7401  -0.6712  -0.6434
 -0.6375  -0.6092  -0.5504  -0.5469  -0.5303  -0.5207  -0.4994  -0.4839
 -0.4701  -0.4686  -0.4611  -0.4593  -0.4381  -0.4359  -0.4207  -0.4065
 -0.4024  -0.4010  -0.3855  -0.3794  -0.3570  -0.3551  -0.3516  -0.3406
 -0.3357  -0.3352  -0.3333  -0.3321  -0.3185  -0.2945  -0.2779  -0.2684
 -0.2645
 -- Virtual --
 -0.0637  -0.0606  -0.0524  -0.0493  -0.0461  -0.0165  -0.0079  -0.0021
  0.0019   0.0027   0.0151   0.0180   0.0202   0.0250   0.0286   0.0368
  0.0446   0.0512   0.0523   0.0553   0.0602   0.0637   0.0732   0.0755
  0.0771   0.0816   0.0868   0.0891   0.0904   0.0961   0.0972   0.0997
  0.1045   0.1048   0.1076   0.1142   0.1153   0.1193   0.1214   0.1231
  0.1245   0.1283   0.1307   0.1340   0.1374   0.1388   0.1418   0.1441
  0.1509   0.1565   0.1604   0.1644   0.1664   0.1694   0.1797   0.1825
  0.1859   0.1885   0.1901   0.1945   0.2007   0.2023   0.2077   0.2106
  0.2146   0.2216   0.2272   0.2335   0.2353   0.2422   0.2444   0.2468
  0.2505   0.2523   0.2557   0.2597   0.2636   0.2666   0.2676   0.2693
  0.2772   0.2798   0.2847   0.2877   0.2892   0.2914   0.2972   0.3039
  0.3081   0.3144   0.3222   0.3241   0.3296   0.3415   0.3580   0.3634
  0.4035   0.4196   0.4268   0.4312   0.4350   0.4390   0.4470   0.4494
  0.4515   0.4559   0.4596   0.4632   0.4780   0.4815   0.4855   0.4894
  0.4961   0.5008   0.5061   0.5118   0.5259   0.5317   0.5453   0.5526
  0.5630   0.5642   0.5721   0.5747   0.5801   0.5880   0.5958   0.6021
  0.6076   0.6128   0.6136   0.6301   0.6336   0.6395   0.6428   0.6521
  0.6609   0.6722   0.6753   0.6810   0.6876   0.6901   0.6994   0.7236
  0.7237   0.7368   0.7577   0.7768   0.7895   0.8024   0.8095   0.8254
  0.8348   0.8365   0.8379   0.8404   0.8423   0.8442   0.8471   0.8497
  0.8536   0.8553   0.8586   0.8591   0.8633   0.8702   0.8773   0.8808
  0.8853   0.8949   0.9007   0.9068   0.9126   0.9207   0.9254   0.9290
  0.9380   0.9398   0.9467   0.9494   0.9552   0.9579   0.9606   0.9713
  0.9860   0.9927   0.9960   0.9981   1.0169   1.0234   1.0346   1.0403
  1.0487   1.0686   1.0962   1.1229   1.1366   1.1530   1.1862   1.1957
  1.2085   1.2223   1.2265   1.2415   1.2494   1.2560   1.2682   1.2762
  1.2798   1.2869   1.2968   1.3139   1.3230   1.3353   1.3656   1.3855
  1.3940   1.4266   1.4543   1.4719   1.4912   1.4998   1.5473   1.5576
  1.5639   1.5928   1.5992   1.6274   1.6333   1.6508   1.6689   1.6715
  1.6861   1.7003   1.7335   1.7658   1.7728   1.8022   1.8048   1.8281
  1.8374   1.8471   1.8560   1.8766   1.8899   1.9170   1.9237   1.9277
  1.9525   1.9700   2.0099   2.0150   2.0441   2.0562   2.0689   2.0742
  2.1178   2.1345   2.1383   2.2073   2.2253   2.2372   2.2462   2.2480
  2.2691   2.2707   2.2836   2.2871   2.3024   2.3163   2.3210   2.3473
  2.3540   2.3891   2.4089   2.4169   2.4231   2.4411   2.4550   2.4684
  2.4895   2.5110   2.5266   2.5454   2.5541   2.5776   2.5913   2.6019
  2.6235   2.6656   2.6736   2.6864   2.6954   2.6978   2.7025   2.7248
  2.7457   2.7502   2.7551   2.7739   2.8079   2.8228   2.8370   2.8420
  2.8825   2.8989   2.9727   2.9892   3.0649   3.0756   3.0776   3.0996
  3.1136   3.1377   3.1466   3.1714   3.2276   3.2507   3.2865   3.3427
  3.3724   3.4076   3.5106   3.5414   3.6181   3.6700   3.7069   3.7915
  3.8650   3.9187   4.0305   4.0463   4.1240   4.3187   4.8041   4.8143
  9.7425   9.7775   9.7865   9.8082   9.8208   9.8393  23.3349  23.5331
 23.7951  23.8462  23.8510  23.9146  23.9451  23.9683  24.0077  24.0500
 24.1082  24.1450  25.7668  25.8018  25.8210  25.8529  25.8961  25.9639
 26.0830  26.1016  26.1196  26.1781  26.2598  26.3423  26.4795  26.5948
 26.6086  26.7071  26.7943  26.9859 215.7326 215.7708 215.7817 215.8071
215.8262 215.8432
 --------------------------------------------------------------

          Ground-State Mulliken Net Atomic Charges

     Atom                 Charge (a.u.)
  ----------------------------------------
      1 C                    -0.502129
      2 C                    -0.786214
      3 Cl                    0.555033
      4 C                     0.218344
      5 Cl                    0.642106
      6 C                    -0.331940
      7 Cl                    0.615349
      8 C                    -0.628257
      9 Cl                    0.620292
     10 C                    -0.670070
     11 H                     0.224403
     12 C                     0.130273
     13 C                    -0.750356
     14 Cl                    0.407774
     15 C                    -0.081849
     16 H                     0.212501
     17 C                    -0.708545
     18 H                     0.189591
     19 C                     0.705326
     20 Cl                    0.471016
     21 C                    -0.747683
     22 H                     0.215037
  ----------------------------------------
  Sum of atomic charges =     0.000000

 -----------------------------------------------------------------
                    Cartesian Multipole Moments
 -----------------------------------------------------------------
    Charge (ESU x 10^10)
                -0.0000
    Dipole Moment (Debye)
         X       1.3068      Y      -0.4705      Z      -1.5439
       Tot       2.0767
    Quadrupole Moments (Debye-Ang)
        XX    -141.2576     XY      -4.4457     YY    -146.4344
        XZ      -2.0009     YZ       2.6908     ZZ    -146.1840
    Octopole Moments (Debye-Ang^2)
       XXX       2.5147    XXY     -31.3760    XYY     -15.5425
       YYY     -28.7149    XXZ     -45.7157    XYZ      12.1851
       YYZ     -26.6322    XZZ     -13.6614    YZZ     -17.3004
       ZZZ     -73.9214
    Hexadecapole Moments (Debye-Ang^3)
      XXXX   -5502.2945   XXXY    -286.5677   XXYY   -1210.6754
      XYYY    -213.1522   YYYY   -1489.0598   XXXZ    1101.2147
      XXYZ      86.4297   XYYZ     408.6371   YYYZ      60.0626
      XXZZ   -1513.2672   XYZZ     -89.1172   YYZZ    -865.3081
      XZZZ    1212.9279   YZZZ     112.8986   ZZZZ   -3693.5587
 -----------------------------------------------------------------
 Calculating analytic gradient of the SCF energy
 Gradient of SCF Energy
            1           2           3           4           5           6
    1  -0.0001518   0.0001275  -0.0000972   0.0000524   0.0000029   0.0000306
    2   0.0000566  -0.0000587   0.0000469   0.0000283  -0.0000081  -0.0000382
    3  -0.0000314   0.0000091   0.0000930   0.0000006   0.0000167  -0.0001164
            7           8           9          10          11          12
    1  -0.0000083  -0.0000464   0.0000164   0.0000840  -0.0000109  -0.0000052
    2   0.0000100   0.0000145  -0.0000107  -0.0000520   0.0000093   0.0001405
    3   0.0000322   0.0001158   0.0000167   0.0000528  -0.0000090  -0.0002654
           13          14          15          16          17          18
    1   0.0000407  -0.0000081  -0.0000463   0.0000127  -0.0000506  -0.0000038
    2  -0.0001502   0.0001767  -0.0000211   0.0000096   0.0000672  -0.0000051
    3   0.0000933  -0.0000497   0.0000446  -0.0000146  -0.0000040  -0.0000141
           19          20          21          22
    1   0.0000836  -0.0000117  -0.0000162   0.0000059
    2  -0.0000908   0.0000035  -0.0001222  -0.0000058
    3  -0.0000258  -0.0000162   0.0000867  -0.0000146
 Max gradient component =       2.654E-04
 RMS gradient           =       7.030E-05
 Gradient time:  CPU 257.40 s  wall 257.42 s
 Geometry Optimization Parameters
   NAtoms,    NIC,     NZ,  NCons,   NDum,   NFix, NCnnct, MaxDiis
       22     163      22       0       0       0       0       0

 Cartesian Hessian Update
 Hessian updated using BFGS update


** GEOMETRY OPTIMIZATION IN DELOCALIZED INTERNAL COORDINATES **
   Searching for a Minimum

   Optimization Cycle:  13

                       Coordinates (Angstroms)
     ATOM                X               Y               Z
      1  C         0.0216582021   -0.0025989722    0.0507297567
      2  C        -0.0217420819    0.4055711738    1.3894094269
      3  Cl        1.4554278365    0.8815168830    2.1840488336
      4  C        -1.2373844508    0.4351662736    2.0864835088
      5  Cl       -1.2806291292    0.9413685053    3.7475794880
      6  C        -2.4260899253    0.0540267587    1.4418339963
      7  Cl       -3.9369428174    0.0810244030    2.2965127159
      8  C        -2.3759022386   -0.3474103479    0.1033307618
      9  Cl       -3.8180802443   -0.8322947208   -0.7503461639
     10  C        -1.1652289895   -0.3716480432   -0.5773112460
     11  H        -1.1456854103   -0.6925044715   -1.6105272852
     12  C         1.2971276204   -0.0445155502   -0.7251084118
     13  C         2.1422789163   -1.1599337623   -0.7080515746
     14  Cl        1.7350452783   -2.5610078029    0.2668230582
     15  C         3.3134333419   -1.1890670371   -1.4595472911
     16  H         3.9485221614   -2.0649482176   -1.4290294086
     17  C         3.6614656706   -0.0973094876   -2.2473260413
     18  H         4.5698869026   -0.1120366704   -2.8352802696
     19  C         2.8259675936    1.0141210714   -2.2706310799
     20  Cl        3.2541714924    2.3986235371   -3.2619619699
     21  C         1.6551675669    1.0471500100   -1.5227426669
     22  H         1.0189623947    1.9224285146   -1.5497602204
   Point Group: c1    Number of degrees of freedom:    60


   Energy is  -3221.131424727

 Hessian updated using BFGS update

 60 Hessian modes will be used to form the next step
  Hessian Eigenvalues:
     0.001025    0.015876    0.017752    0.020312    0.020803    0.021068
     0.023272    0.023513    0.023615    0.023830    0.023849    0.024084
     0.024095    0.024117    0.024123    0.024132    0.024150    0.024477
     0.024983    0.069122    0.159803    0.159966    0.160010    0.160075
     0.206594    0.224049    0.232112    0.235035    0.235662    0.245919
     0.248121    0.249997    0.250024    0.250080    0.250280    0.251232
     0.289063    0.292129    0.300924    0.301043    0.301062    0.302153
     0.328133    0.341592    0.356663    0.356670    0.356684    0.356741
     0.413975    0.420289    0.429613    0.433185    0.460312    0.461950
     0.470169    0.472659    0.477390    0.479146    0.479607    0.517379

 Minimum search - taking simple RFO step
 Searching for Lamda that Minimizes Along All modes
 Value Taken    Lamda =  -0.00000321
 Step Taken.  Stepsize is  0.029224

                             Maximum     Tolerance    Cnvgd?
         Gradient           0.000254      0.000300     YES
         Displacement       0.016777      0.001200      NO
         Energy change     -0.000014      0.000001      NO


 New Cartesian Coordinates Obtained by Inverse Iteration

 Displacement from previous Coordinates is:  0.056386
 ----------------------------------------------------------------
             Standard Nuclear Orientation (Angstroms)
    I     Atom           X                Y                Z
 ----------------------------------------------------------------
    1      C       0.0225287456    -0.0060141257     0.0523480239
    2      C      -0.0220330321     0.4072650385     1.3891496581
    3      Cl      1.4553444589     0.8860358824     2.1818876849
    4      C      -1.2382437960     0.4396243890     2.0852643907
    5      Cl     -1.2826865778     0.9532011093     3.7440600704
    6      C      -2.4264637865     0.0562434584     1.4410604466
    7      Cl     -3.9382103103     0.0868091092     2.2939014835
    8      C      -2.3751065346    -0.3502913556     0.1039380287
    9      Cl     -3.8168060368    -0.8372448833    -0.7494183418
   10      C      -1.1639159899    -0.3772048582    -0.5755204932
   11      H      -1.1434568436    -0.7017657931    -1.6075510325
   12      C       1.2980233679    -0.0468151699    -0.7231094409
   13      C       2.1419727744    -1.1632020937    -0.7112595243
   14      Cl      1.7350012092    -2.5677315275     0.2595262959
   15      C       3.3124924044    -1.1905018782    -1.4639769085
   16      H       3.9468625088    -2.0670159931    -1.4368767443
   17      C       3.6606945394    -0.0962599587    -2.2481701269
   18      H       4.5685651044    -0.1096224981    -2.8369932854
   19      C       2.8260113456     1.0160653742    -2.2667153931
   20      Cl      3.2542770905     2.4034708420    -3.2539449916
   21      C       1.6561347339     1.0474516070    -1.5175003747
   22      H       1.0204443148     1.9232253719    -1.5409715087
 ----------------------------------------------------------------
 Nuclear Repulsion Energy =        2019.72882664 hartrees
 There are       89 alpha and       89 beta electrons
 Applying Cartesian multipole field
    Component          Value
    ---------          -----
     (2,0,0)        1.00000E-11
     (0,2,0)        2.00000E-11
     (0,0,2)       -3.00000E-11
 Nucleus-field energy     =    -0.0000000184 hartrees
 Requested basis set is 6-311++G(d,p)
 There are 170 shells and 472 basis functions
 A cutoff of  1.0D-15 yielded  10847 shell pairs
 There are     91703 function pairs (     98549 Cartesian)
 Smallest overlap matrix eigenvalue = 1.77E-07
 Linear dependence detected in AO basis
 Number of orthogonalized atomic orbitals = 467
 Maximum deviation from orthogonality = 3.466E-10
 Guess from superposition of atomic densities
 Warning:  Energy on first SCF cycle will be non-variational
 SAD guess density has 178.000000 electrons

 -----------------------------------------------------------------------
  General SCF calculation program by
  Eric Jon Sundstrom, Paul Horn, Yuezhi Mao, Dmitri Zuev, Alec White,
  David Stuck, Shaama M.S., Shane Yost, Joonho Lee, David Small,
  Daniel Levine, Susi Lehtola, Hugh Burton, Evgeny Epifanovsky,
  Bang C. Huynh
 -----------------------------------------------------------------------
 Exchange:     0.2000 Hartree-Fock + 0.0800 Slater + 0.7200 B88
 Correlation:  0.1900 VWN1RPA + 0.8100 LYP
 Using SG-1 standard quadrature grid
 A restricted SCF calculation will be
 performed using DIIS
 SCF converges when DIIS error is below 1.0e-08
 ---------------------------------------
  Cycle       Energy         DIIS error
 ---------------------------------------
    1   -3225.3482588600      2.82e-02  
    2   -3221.0056656428      2.11e-03  
    3   -3220.9178630332      2.65e-03  
    4   -3221.1179188824      6.60e-04  
    5   -3221.1288745549      2.98e-04  
    6   -3221.1311554982      9.85e-05  
    7   -3221.1313958878      3.26e-05  
    8   -3221.1314223925      1.20e-05  
    9   -3221.1314261574      3.37e-06  
   10   -3221.1314264653      9.01e-07  
   11   -3221.1314264870      2.11e-07  
   12   -3221.1314264879      1.07e-07  
   13   -3221.1314264881      3.70e-08  
   14   -3221.1314264882      1.52e-08  
   15   -3221.1314264882      4.19e-09  Convergence criterion met
 ---------------------------------------
 SCF time:   CPU 760.39s  wall 761.00s 
 SCF   energy in the final basis set =    -3221.1314264882
 Total energy in the final basis set =    -3221.1314264882

 --------------------------------------------------------------

                    Orbital Energies (a.u.)
 --------------------------------------------------------------

 Alpha MOs
 -- Occupied --
********-101.5796-101.5785-101.5775-101.5718-101.5713 -10.2822 -10.2814
-10.2772 -10.2754 -10.2651 -10.2630 -10.2368 -10.2327 -10.2222 -10.2172
-10.2161 -10.2155  -9.4947  -9.4942  -9.4930  -9.4922  -9.4865  -9.4858
 -7.2597  -7.2592  -7.2580  -7.2571  -7.2512  -7.2506  -7.2496  -7.2491
 -7.2486  -7.2483  -7.2479  -7.2471  -7.2471  -7.2462  -7.2413  -7.2409
 -7.2406  -7.2403  -0.9628  -0.9327  -0.9157  -0.8997  -0.8927  -0.8685
 -0.8545  -0.8421  -0.8067  -0.7646  -0.7518  -0.7402  -0.6711  -0.6434
 -0.6375  -0.6092  -0.5504  -0.5469  -0.5303  -0.5207  -0.4994  -0.4839
 -0.4701  -0.4686  -0.4611  -0.4593  -0.4381  -0.4359  -0.4206  -0.4065
 -0.4023  -0.4010  -0.3855  -0.3794  -0.3570  -0.3551  -0.3516  -0.3406
 -0.3357  -0.3352  -0.3333  -0.3321  -0.3185  -0.2944  -0.2779  -0.2684
 -0.2646
 -- Virtual --
 -0.0637  -0.0605  -0.0526  -0.0492  -0.0461  -0.0165  -0.0079  -0.0022
  0.0019   0.0027   0.0151   0.0180   0.0202   0.0249   0.0286   0.0368
  0.0446   0.0513   0.0523   0.0552   0.0602   0.0637   0.0731   0.0755
  0.0772   0.0816   0.0869   0.0892   0.0903   0.0961   0.0972   0.0996
  0.1045   0.1048   0.1076   0.1141   0.1151   0.1193   0.1214   0.1231
  0.1246   0.1283   0.1307   0.1339   0.1374   0.1388   0.1418   0.1441
  0.1510   0.1565   0.1604   0.1643   0.1664   0.1695   0.1797   0.1825
  0.1858   0.1885   0.1901   0.1945   0.2008   0.2023   0.2076   0.2106
  0.2145   0.2215   0.2271   0.2334   0.2353   0.2422   0.2443   0.2468
  0.2505   0.2523   0.2557   0.2598   0.2635   0.2667   0.2677   0.2692
  0.2771   0.2798   0.2848   0.2877   0.2893   0.2913   0.2973   0.3040
  0.3080   0.3144   0.3222   0.3242   0.3295   0.3415   0.3581   0.3635
  0.4035   0.4195   0.4268   0.4311   0.4350   0.4390   0.4471   0.4494
  0.4515   0.4558   0.4595   0.4631   0.4781   0.4814   0.4856   0.4893
  0.4961   0.5007   0.5058   0.5118   0.5259   0.5316   0.5452   0.5527
  0.5631   0.5643   0.5720   0.5747   0.5801   0.5879   0.5957   0.6019
  0.6076   0.6128   0.6137   0.6300   0.6338   0.6394   0.6428   0.6520
  0.6609   0.6721   0.6754   0.6810   0.6875   0.6901   0.6993   0.7237
  0.7240   0.7370   0.7576   0.7771   0.7896   0.8023   0.8095   0.8255
  0.8350   0.8365   0.8378   0.8403   0.8424   0.8442   0.8471   0.8499
  0.8537   0.8553   0.8586   0.8591   0.8633   0.8701   0.8771   0.8807
  0.8852   0.8948   0.9007   0.9067   0.9127   0.9205   0.9254   0.9291
  0.9379   0.9399   0.9467   0.9494   0.9551   0.9577   0.9606   0.9712
  0.9861   0.9926   0.9963   0.9981   1.0171   1.0234   1.0346   1.0403
  1.0486   1.0688   1.0959   1.1231   1.1368   1.1530   1.1863   1.1959
  1.2085   1.2221   1.2266   1.2416   1.2495   1.2561   1.2683   1.2763
  1.2797   1.2869   1.2968   1.3139   1.3229   1.3355   1.3657   1.3856
  1.3940   1.4265   1.4543   1.4717   1.4908   1.4998   1.5475   1.5577
  1.5643   1.5926   1.5991   1.6274   1.6336   1.6509   1.6688   1.6715
  1.6861   1.7002   1.7338   1.7658   1.7728   1.8023   1.8045   1.8281
  1.8373   1.8469   1.8559   1.8765   1.8900   1.9168   1.9238   1.9278
  1.9526   1.9702   2.0101   2.0149   2.0439   2.0563   2.0690   2.0744
  2.1178   2.1346   2.1382   2.2073   2.2253   2.2370   2.2461   2.2479
  2.2691   2.2705   2.2837   2.2873   2.3023   2.3162   2.3209   2.3473
  2.3540   2.3891   2.4088   2.4169   2.4231   2.4410   2.4548   2.4683
  2.4897   2.5108   2.5265   2.5454   2.5538   2.5779   2.5908   2.6015
  2.6234   2.6655   2.6736   2.6862   2.6955   2.6977   2.7025   2.7250
  2.7457   2.7500   2.7552   2.7739   2.8079   2.8227   2.8368   2.8418
  2.8827   2.8989   2.9729   2.9893   3.0649   3.0755   3.0776   3.0998
  3.1135   3.1374   3.1466   3.1714   3.2279   3.2507   3.2868   3.3427
  3.3724   3.4078   3.5108   3.5414   3.6182   3.6700   3.7068   3.7916
  3.8651   3.9189   4.0305   4.0463   4.1240   4.3185   4.8041   4.8140
  9.7426   9.7775   9.7865   9.8082   9.8215   9.8391  23.3351  23.5332
 23.7952  23.8460  23.8508  23.9147  23.9449  23.9682  24.0077  24.0499
 24.1081  24.1449  25.7667  25.8015  25.8210  25.8525  25.8960  25.9632
 26.0831  26.1016  26.1194  26.1777  26.2602  26.3415  26.4792  26.5946
 26.6086  26.7068  26.7940  26.9861 215.7327 215.7709 215.7816 215.8071
215.8270 215.8429
 --------------------------------------------------------------

          Ground-State Mulliken Net Atomic Charges

     Atom                 Charge (a.u.)
  ----------------------------------------
      1 C                    -0.503253
      2 C                    -0.787460
      3 Cl                    0.556194
      4 C                     0.223202
      5 Cl                    0.641682
      6 C                    -0.333478
      7 Cl                    0.615496
      8 C                    -0.630016
      9 Cl                    0.620414
     10 C                    -0.670689
     11 H                     0.224357
     12 C                     0.122515
     13 C                    -0.732896
     14 Cl                    0.407734
     15 C                    -0.084265
     16 H                     0.212342
     17 C                    -0.704438
     18 H                     0.189772
     19 C                     0.702432
     20 Cl                    0.471833
     21 C                    -0.756737
     22 H                     0.215259
  ----------------------------------------
  Sum of atomic charges =     0.000000

 -----------------------------------------------------------------
                    Cartesian Multipole Moments
 -----------------------------------------------------------------
    Charge (ESU x 10^10)
                 0.0000
    Dipole Moment (Debye)
         X       1.3057      Y      -0.4719      Z      -1.5448
       Tot       2.0770
    Quadrupole Moments (Debye-Ang)
        XX    -141.2630     XY      -4.4362     YY    -146.4419
        XZ      -2.0267     YZ       2.7021     ZZ    -146.1699
    Octopole Moments (Debye-Ang^2)
       XXX       2.4530    XXY     -31.4704    XYY     -15.5512
       YYY     -29.1475    XXZ     -45.7333    XYZ      12.1786
       YYZ     -26.5632    XZZ     -13.5348    YZZ     -17.4550
       ZZZ     -73.8763
    Hexadecapole Moments (Debye-Ang^3)
      XXXX   -5502.5713   XXXY    -286.0454   XXYY   -1212.0869
      XYYY    -212.6751   YYYY   -1497.3312   XXXZ    1100.6554
      XXYZ      85.2607   XYYZ     408.5244   YYYZ      56.2409
      XXZZ   -1511.4362   XYZZ     -89.0858   YYZZ    -865.1050
      XZZZ    1212.2865   YZZZ     109.3275   ZZZZ   -3684.8395
 -----------------------------------------------------------------
 Calculating analytic gradient of the SCF energy
 Gradient of SCF Energy
            1           2           3           4           5           6
    1   0.0000248   0.0000806  -0.0000191   0.0000211   0.0000040  -0.0000202
    2  -0.0000299  -0.0000426   0.0000470  -0.0000027   0.0000174  -0.0000096
    3   0.0000693  -0.0000681  -0.0000348   0.0000025   0.0000188   0.0000013
            7           8           9          10          11          12
    1  -0.0000136  -0.0000279   0.0000015   0.0000127  -0.0000051  -0.0000486
    2   0.0000013  -0.0000116   0.0000014   0.0000133  -0.0000127   0.0002063
    3  -0.0000080   0.0000157   0.0000100   0.0000136   0.0000045   0.0000070
           13          14          15          16          17          18
    1   0.0000296  -0.0000023  -0.0000156   0.0000009   0.0000124  -0.0000060
    2  -0.0001570   0.0000053  -0.0000056   0.0000038   0.0000194  -0.0000042
    3  -0.0000109   0.0000350   0.0000057   0.0000064  -0.0000171  -0.0000087
           19          20          21          22
    1  -0.0000004  -0.0000170  -0.0000123   0.0000003
    2  -0.0000132   0.0000006  -0.0000315   0.0000046
    3  -0.0000170  -0.0000204   0.0000083  -0.0000131
 Max gradient component =       2.063E-04
 RMS gradient           =       3.945E-05
 Gradient time:  CPU 256.57 s  wall 256.58 s
 Geometry Optimization Parameters
   NAtoms,    NIC,     NZ,  NCons,   NDum,   NFix, NCnnct, MaxDiis
       22     163      22       0       0       0       0       0

 Cartesian Hessian Update
 Hessian updated using BFGS update


** GEOMETRY OPTIMIZATION IN DELOCALIZED INTERNAL COORDINATES **
   Searching for a Minimum

   Optimization Cycle:  14

                       Coordinates (Angstroms)
     ATOM                X               Y               Z
      1  C         0.0225287456   -0.0060141257    0.0523480239
      2  C        -0.0220330321    0.4072650385    1.3891496581
      3  Cl        1.4553444589    0.8860358824    2.1818876849
      4  C        -1.2382437960    0.4396243890    2.0852643907
      5  Cl       -1.2826865778    0.9532011093    3.7440600704
      6  C        -2.4264637865    0.0562434584    1.4410604466
      7  Cl       -3.9382103103    0.0868091092    2.2939014835
      8  C        -2.3751065346   -0.3502913556    0.1039380287
      9  Cl       -3.8168060368   -0.8372448833   -0.7494183418
     10  C        -1.1639159899   -0.3772048582   -0.5755204932
     11  H        -1.1434568436   -0.7017657931   -1.6075510325
     12  C         1.2980233679   -0.0468151699   -0.7231094409
     13  C         2.1419727744   -1.1632020937   -0.7112595243
     14  Cl        1.7350012092   -2.5677315275    0.2595262959
     15  C         3.3124924044   -1.1905018782   -1.4639769085
     16  H         3.9468625088   -2.0670159931   -1.4368767443
     17  C         3.6606945394   -0.0962599587   -2.2481701269
     18  H         4.5685651044   -0.1096224981   -2.8369932854
     19  C         2.8260113456    1.0160653742   -2.2667153931
     20  Cl        3.2542770905    2.4034708420   -3.2539449916
     21  C         1.6561347339    1.0474516070   -1.5175003747
     22  H         1.0204443148    1.9232253719   -1.5409715087
   Point Group: c1    Number of degrees of freedom:    60


   Energy is  -3221.131426488

 Hessian updated using BFGS update

 60 Hessian modes will be used to form the next step
  Hessian Eigenvalues:
     0.001084    0.014432    0.017877    0.020183    0.020841    0.021086
     0.023421    0.023610    0.023712    0.023844    0.024022    0.024091
     0.024102    0.024116    0.024128    0.024146    0.024322    0.024386
     0.026892    0.068691    0.159592    0.160003    0.160020    0.160060
     0.199076    0.224471    0.228467    0.235196    0.237068    0.241538
     0.247324    0.249935    0.250007    0.250062    0.250701    0.255715
     0.288350    0.292636    0.300925    0.301030    0.301066    0.302475
     0.329786    0.341140    0.356665    0.356672    0.356691    0.356740
     0.417332    0.421978    0.428735    0.433911    0.457404    0.465488
     0.472539    0.472748    0.477490    0.479202    0.482639    0.517016

 Minimum search - taking simple RFO step
 Searching for Lamda that Minimizes Along All modes
 Value Taken    Lamda =   0.00000000
 Step Taken.  Stepsize is  0.003881

                             Maximum     Tolerance    Cnvgd?
         Gradient           0.000065      0.000300     YES
         Displacement       0.001556      0.001200      NO
         Energy change     -0.000002      0.000001      NO


 New Cartesian Coordinates Obtained by Inverse Iteration

 Displacement from previous Coordinates is:  0.009176
 ----------------------------------------------------------------
             Standard Nuclear Orientation (Angstroms)
    I     Atom           X                Y                Z
 ----------------------------------------------------------------
    1      C       0.0225881418    -0.0066573017     0.0524860699
    2      C      -0.0220430863     0.4067589795     1.3893598830
    3      Cl      1.4555581216     0.8836822107     2.1829213156
    4      C      -1.2383770473     0.4401198011     2.0851409780
    5      Cl     -1.2828475103     0.9540405508     3.7437946951
    6      C      -2.4266131178     0.0572299758     1.4408284809
    7      Cl     -3.9383222888     0.0885482957     2.2936622964
    8      C      -2.3752058468    -0.3498053958     0.1038304515
    9      Cl     -3.8169655904    -0.8367293454    -0.7494606393
   10      C      -1.1639703780    -0.3773913642    -0.5754864079
   11      H      -1.1434976260    -0.7021978057    -1.6074325413
   12      C       1.2980316907    -0.0476937940    -0.7231347701
   13      C       2.1426310588    -1.1633856708    -0.7112258398
   14      Cl      1.7361180965    -2.5683436082     0.2590317261
   15      C       3.3131551905    -1.1901833955    -1.4639680710
   16      H       3.9478854907    -2.0664418845    -1.4369009627
   17      C       3.6607975407    -0.0958340267    -2.2481764561
   18      H       4.5686895725    -0.1087364267    -2.8369750202
   19      C       2.8255419920     1.0160688690    -2.2667165950
   20      Cl      3.2532131024     2.4036758223    -3.2538941144
   21      C       1.6556257748     1.0467949406    -1.5175668145
   22      H       1.0194364092     1.9222026205    -1.5409897473
 ----------------------------------------------------------------
 Nuclear Repulsion Energy =        2019.70009475 hartrees
 There are       89 alpha and       89 beta electrons
 Applying Cartesian multipole field
    Component          Value
    ---------          -----
     (2,0,0)        1.00000E-11
     (0,2,0)        2.00000E-11
     (0,0,2)       -3.00000E-11
 Nucleus-field energy     =    -0.0000000184 hartrees
 Requested basis set is 6-311++G(d,p)
 There are 170 shells and 472 basis functions
 A cutoff of  1.0D-15 yielded  10848 shell pairs
 There are     91704 function pairs (     98550 Cartesian)
 Smallest overlap matrix eigenvalue = 1.77E-07
 Linear dependence detected in AO basis
 Number of orthogonalized atomic orbitals = 467
 Maximum deviation from orthogonality = 6.135E-10
 Guess from superposition of atomic densities
 Warning:  Energy on first SCF cycle will be non-variational
 SAD guess density has 178.000000 electrons

 -----------------------------------------------------------------------
  General SCF calculation program by
  Eric Jon Sundstrom, Paul Horn, Yuezhi Mao, Dmitri Zuev, Alec White,
  David Stuck, Shaama M.S., Shane Yost, Joonho Lee, David Small,
  Daniel Levine, Susi Lehtola, Hugh Burton, Evgeny Epifanovsky,
  Bang C. Huynh
 -----------------------------------------------------------------------
 Exchange:     0.2000 Hartree-Fock + 0.0800 Slater + 0.7200 B88
 Correlation:  0.1900 VWN1RPA + 0.8100 LYP
 Using SG-1 standard quadrature grid
 A restricted SCF calculation will be
 performed using DIIS
 SCF converges when DIIS error is below 1.0e-08
 ---------------------------------------
  Cycle       Energy         DIIS error
 ---------------------------------------
    1   -3225.3484048585      2.82e-02  
    2   -3221.0056781056      2.11e-03  
    3   -3220.9179226978      2.65e-03  
    4   -3221.1179211057      6.60e-04  
    5   -3221.1288750798      2.97e-04  
    6   -3221.1311558322      9.85e-05  
    7   -3221.1313961665      3.26e-05  
    8   -3221.1314226460      1.20e-05  
    9   -3221.1314264116      3.37e-06  
   10   -3221.1314267192      9.01e-07  
   11   -3221.1314267409      2.11e-07  
   12   -3221.1314267419      1.07e-07  
   13   -3221.1314267423      3.70e-08  
   14   -3221.1314267424      1.52e-08  
   15   -3221.1314267422      4.19e-09  Convergence criterion met
 ---------------------------------------
 SCF time:   CPU 749.98s  wall 750.00s 
 SCF   energy in the final basis set =    -3221.1314267422
 Total energy in the final basis set =    -3221.1314267422

 --------------------------------------------------------------

                    Orbital Energies (a.u.)
 --------------------------------------------------------------

 Alpha MOs
 -- Occupied --
********-101.5796-101.5785-101.5775-101.5718-101.5713 -10.2822 -10.2814
-10.2772 -10.2754 -10.2651 -10.2630 -10.2368 -10.2326 -10.2222 -10.2172
-10.2161 -10.2155  -9.4947  -9.4942  -9.4930  -9.4922  -9.4865  -9.4858
 -7.2597  -7.2592  -7.2580  -7.2571  -7.2512  -7.2506  -7.2496  -7.2491
 -7.2486  -7.2483  -7.2479  -7.2471  -7.2471  -7.2462  -7.2413  -7.2409
 -7.2406  -7.2403  -0.9628  -0.9327  -0.9157  -0.8997  -0.8927  -0.8685
 -0.8545  -0.8421  -0.8067  -0.7646  -0.7518  -0.7402  -0.6711  -0.6435
 -0.6375  -0.6092  -0.5504  -0.5469  -0.5303  -0.5207  -0.4994  -0.4839
 -0.4701  -0.4686  -0.4611  -0.4593  -0.4381  -0.4359  -0.4206  -0.4065
 -0.4023  -0.4010  -0.3855  -0.3794  -0.3570  -0.3551  -0.3516  -0.3406
 -0.3357  -0.3352  -0.3333  -0.3321  -0.3185  -0.2944  -0.2779  -0.2684
 -0.2646
 -- Virtual --
 -0.0637  -0.0605  -0.0526  -0.0493  -0.0461  -0.0165  -0.0079  -0.0022
  0.0019   0.0027   0.0151   0.0180   0.0202   0.0249   0.0286   0.0368
  0.0446   0.0513   0.0523   0.0552   0.0602   0.0637   0.0731   0.0755
  0.0772   0.0816   0.0869   0.0892   0.0903   0.0961   0.0972   0.0996
  0.1044   0.1048   0.1076   0.1141   0.1151   0.1193   0.1214   0.1231
  0.1246   0.1283   0.1307   0.1339   0.1374   0.1388   0.1418   0.1441
  0.1510   0.1565   0.1604   0.1643   0.1664   0.1695   0.1797   0.1826
  0.1858   0.1885   0.1901   0.1945   0.2008   0.2023   0.2076   0.2105
  0.2145   0.2215   0.2271   0.2334   0.2353   0.2423   0.2443   0.2468
  0.2505   0.2522   0.2557   0.2598   0.2635   0.2667   0.2677   0.2692
  0.2771   0.2798   0.2847   0.2877   0.2893   0.2913   0.2973   0.3040
  0.3079   0.3144   0.3222   0.3241   0.3295   0.3415   0.3581   0.3635
  0.4035   0.4195   0.4268   0.4311   0.4350   0.4390   0.4471   0.4493
  0.4515   0.4558   0.4595   0.4631   0.4781   0.4814   0.4856   0.4894
  0.4961   0.5007   0.5059   0.5118   0.5259   0.5316   0.5452   0.5528
  0.5631   0.5643   0.5720   0.5746   0.5801   0.5879   0.5958   0.6018
  0.6076   0.6128   0.6137   0.6299   0.6338   0.6393   0.6428   0.6520
  0.6609   0.6721   0.6754   0.6810   0.6875   0.6901   0.6993   0.7237
  0.7240   0.7370   0.7576   0.7771   0.7895   0.8024   0.8095   0.8255
  0.8349   0.8365   0.8379   0.8403   0.8424   0.8442   0.8471   0.8499
  0.8537   0.8553   0.8586   0.8591   0.8632   0.8702   0.8772   0.8807
  0.8851   0.8948   0.9007   0.9068   0.9127   0.9205   0.9254   0.9291
  0.9379   0.9399   0.9467   0.9494   0.9551   0.9576   0.9606   0.9713
  0.9861   0.9926   0.9963   0.9981   1.0171   1.0234   1.0346   1.0403
  1.0486   1.0687   1.0959   1.1231   1.1368   1.1531   1.1862   1.1959
  1.2085   1.2221   1.2266   1.2416   1.2495   1.2561   1.2683   1.2764
  1.2796   1.2868   1.2968   1.3139   1.3228   1.3354   1.3657   1.3856
  1.3940   1.4265   1.4543   1.4718   1.4908   1.4998   1.5475   1.5577
  1.5643   1.5925   1.5991   1.6274   1.6336   1.6509   1.6688   1.6715
  1.6861   1.7001   1.7337   1.7658   1.7728   1.8023   1.8045   1.8281
  1.8374   1.8469   1.8559   1.8765   1.8901   1.9168   1.9238   1.9278
  1.9526   1.9701   2.0101   2.0149   2.0439   2.0563   2.0690   2.0744
  2.1178   2.1346   2.1382   2.2073   2.2253   2.2370   2.2461   2.2479
  2.2691   2.2705   2.2837   2.2873   2.3023   2.3162   2.3209   2.3473
  2.3540   2.3891   2.4088   2.4169   2.4231   2.4410   2.4549   2.4682
  2.4897   2.5108   2.5265   2.5453   2.5539   2.5779   2.5907   2.6016
  2.6234   2.6655   2.6736   2.6862   2.6955   2.6977   2.7025   2.7250
  2.7457   2.7500   2.7552   2.7739   2.8079   2.8227   2.8368   2.8418
  2.8827   2.8989   2.9728   2.9893   3.0648   3.0756   3.0776   3.0998
  3.1135   3.1373   3.1466   3.1714   3.2278   3.2508   3.2867   3.3427
  3.3724   3.4078   3.5108   3.5414   3.6182   3.6700   3.7068   3.7916
  3.8651   3.9188   4.0305   4.0463   4.1240   4.3185   4.8041   4.8141
  9.7426   9.7775   9.7864   9.8082   9.8214   9.8391  23.3351  23.5332
 23.7952  23.8460  23.8508  23.9148  23.9450  23.9681  24.0078  24.0499
 24.1081  24.1449  25.7667  25.8015  25.8210  25.8526  25.8960  25.9632
 26.0831  26.1016  26.1195  26.1778  26.2601  26.3415  26.4791  26.5946
 26.6086  26.7068  26.7940  26.9860 215.7326 215.7709 215.7816 215.8071
215.8270 215.8428
 --------------------------------------------------------------

          Ground-State Mulliken Net Atomic Charges

     Atom                 Charge (a.u.)
  ----------------------------------------
      1 C                    -0.503296
      2 C                    -0.789070
      3 Cl                    0.556193
      4 C                     0.222907
      5 Cl                    0.641679
      6 C                    -0.334169
      7 Cl                    0.615447
      8 C                    -0.628810
      9 Cl                    0.620359
     10 C                    -0.670091
     11 H                     0.224348
     12 C                     0.121603
     13 C                    -0.729323
     14 Cl                    0.407821
     15 C                    -0.084397
     16 H                     0.212302
     17 C                    -0.703962
     18 H                     0.189744
     19 C                     0.703262
     20 Cl                    0.471766
     21 C                    -0.759596
     22 H                     0.215282
  ----------------------------------------
  Sum of atomic charges =     0.000000

 -----------------------------------------------------------------
                    Cartesian Multipole Moments
 -----------------------------------------------------------------
    Charge (ESU x 10^10)
                -0.0000
    Dipole Moment (Debye)
         X       1.3058      Y      -0.4718      Z      -1.5447
       Tot       2.0770
    Quadrupole Moments (Debye-Ang)
        XX    -141.2581     XY      -4.4338     YY    -146.4465
        XZ      -2.0296     YZ       2.7025     ZZ    -146.1682
    Octopole Moments (Debye-Ang^2)
       XXX       2.5041    XXY     -31.4650    XYY     -15.5654
       YYY     -29.1580    XXZ     -45.7429    XYZ      12.1681
       YYZ     -26.5589    XZZ     -13.5288    YZZ     -17.4525
       ZZZ     -73.8699
    Hexadecapole Moments (Debye-Ang^3)
      XXXX   -5502.5732   XXXY    -285.2187   XXYY   -1212.1572
      XYYY    -211.8439   YYYY   -1497.3458   XXXZ    1100.3392
      XXYZ      85.1905   XYYZ     408.4489   YYYZ      56.0974
      XXZZ   -1511.4144   XYZZ     -88.8122   YYZZ    -865.1184
      XZZZ    1212.0390   YZZZ     109.2014   ZZZZ   -3684.8581
 -----------------------------------------------------------------
 Calculating analytic gradient of the SCF energy
 Gradient of SCF Energy
            1           2           3           4           5           6
    1   0.0000306   0.0000119  -0.0000067  -0.0000105   0.0000038   0.0000081
    2  -0.0000072   0.0000022   0.0000314   0.0000013   0.0000109   0.0000161
    3   0.0000232  -0.0000032   0.0000104  -0.0000081   0.0000016   0.0000309
            7           8           9          10          11          12
    1   0.0000118   0.0000032   0.0000023  -0.0000122  -0.0000014  -0.0000312
    2   0.0000030  -0.0000123  -0.0000059   0.0000016  -0.0000137   0.0000280
    3   0.0000117  -0.0000069   0.0000085  -0.0000073   0.0000086  -0.0000133
           13          14          15          16          17          18
    1   0.0000310   0.0000038  -0.0000166   0.0000029  -0.0000027  -0.0000052
    2  -0.0000424   0.0000300  -0.0000003   0.0000005   0.0000079  -0.0000051
    3  -0.0000041  -0.0000015   0.0000058   0.0000029  -0.0000161  -0.0000064
           19          20          21          22
    1   0.0000080  -0.0000138  -0.0000123  -0.0000048
    2  -0.0000124  -0.0000072  -0.0000247  -0.0000017
    3  -0.0000119  -0.0000165  -0.0000001  -0.0000083
 Max gradient component =       4.240E-05
 RMS gradient           =       1.435E-05
 Gradient time:  CPU 255.78 s  wall 255.79 s
 Geometry Optimization Parameters
   NAtoms,    NIC,     NZ,  NCons,   NDum,   NFix, NCnnct, MaxDiis
       22     163      22       0       0       0       0       0

 Cartesian Hessian Update
 Hessian updated using BFGS update


** GEOMETRY OPTIMIZATION IN DELOCALIZED INTERNAL COORDINATES **
   Searching for a Minimum

   Optimization Cycle:  15

                       Coordinates (Angstroms)
     ATOM                X               Y               Z
      1  C         0.0225881418   -0.0066573017    0.0524860699
      2  C        -0.0220430863    0.4067589795    1.3893598830
      3  Cl        1.4555581216    0.8836822107    2.1829213156
      4  C        -1.2383770473    0.4401198011    2.0851409780
      5  Cl       -1.2828475103    0.9540405508    3.7437946951
      6  C        -2.4266131178    0.0572299758    1.4408284809
      7  Cl       -3.9383222888    0.0885482957    2.2936622964
      8  C        -2.3752058468   -0.3498053958    0.1038304515
      9  Cl       -3.8169655904   -0.8367293454   -0.7494606393
     10  C        -1.1639703780   -0.3773913642   -0.5754864079
     11  H        -1.1434976260   -0.7021978057   -1.6074325413
     12  C         1.2980316907   -0.0476937940   -0.7231347701
     13  C         2.1426310588   -1.1633856708   -0.7112258398
     14  Cl        1.7361180965   -2.5683436082    0.2590317261
     15  C         3.3131551905   -1.1901833955   -1.4639680710
     16  H         3.9478854907   -2.0664418845   -1.4369009627
     17  C         3.6607975407   -0.0958340267   -2.2481764561
     18  H         4.5686895725   -0.1087364267   -2.8369750202
     19  C         2.8255419920    1.0160688690   -2.2667165950
     20  Cl        3.2532131024    2.4036758223   -3.2538941144
     21  C         1.6556257748    1.0467949406   -1.5175668145
     22  H         1.0194364092    1.9222026205   -1.5409897473
   Point Group: c1    Number of degrees of freedom:    60


   Energy is  -3221.131426742

 Hessian updated using BFGS update

 60 Hessian modes will be used to form the next step
  Hessian Eigenvalues:
     0.001066    0.014504    0.017192    0.019474    0.020577    0.021110
     0.022442    0.023516    0.023640    0.023729    0.023848    0.024089
     0.024096    0.024113    0.024128    0.024145    0.024158    0.024352
     0.026017    0.075027    0.159160    0.159929    0.160048    0.160061
     0.192084    0.220387    0.225113    0.235218    0.237692    0.243523
     0.247307    0.249894    0.250006    0.250158    0.250539    0.265404
     0.288923    0.294351    0.300892    0.301031    0.301124    0.303867
     0.329171    0.341412    0.356661    0.356672    0.356704    0.356745
     0.416497    0.422708    0.428153    0.437983    0.454832    0.465012
     0.471195    0.474152    0.476394    0.479251    0.491108    0.523935

 Minimum search - taking simple RFO step
 Searching for Lamda that Minimizes Along All modes
 Value Taken    Lamda =   0.00000000
 Step Taken.  Stepsize is  0.002799

                             Maximum     Tolerance    Cnvgd?
         Gradient           0.000037      0.000300     YES
         Displacement       0.001831      0.001200      NO
         Energy change     -0.000000      0.000001     YES

 Final energy is   -3221.1314267422340     


 ******************************
 **  OPTIMIZATION CONVERGED  **
 ******************************

                       Coordinates (Angstroms)
     ATOM                X               Y               Z
      1  C         0.0225881418   -0.0066573017    0.0524860699
      2  C        -0.0220430863    0.4067589795    1.3893598830
      3  Cl        1.4555581216    0.8836822107    2.1829213156
      4  C        -1.2383770473    0.4401198011    2.0851409780
      5  Cl       -1.2828475103    0.9540405508    3.7437946951
      6  C        -2.4266131178    0.0572299758    1.4408284809
      7  Cl       -3.9383222888    0.0885482957    2.2936622964
      8  C        -2.3752058468   -0.3498053958    0.1038304515
      9  Cl       -3.8169655904   -0.8367293454   -0.7494606393
     10  C        -1.1639703780   -0.3773913642   -0.5754864079
     11  H        -1.1434976260   -0.7021978057   -1.6074325413
     12  C         1.2980316907   -0.0476937940   -0.7231347701
     13  C         2.1426310588   -1.1633856708   -0.7112258398
     14  Cl        1.7361180965   -2.5683436082    0.2590317261
     15  C         3.3131551905   -1.1901833955   -1.4639680710
     16  H         3.9478854907   -2.0664418845   -1.4369009627
     17  C         3.6607975407   -0.0958340267   -2.2481764561
     18  H         4.5686895725   -0.1087364267   -2.8369750202
     19  C         2.8255419920    1.0160688690   -2.2667165950
     20  Cl        3.2532131024    2.4036758223   -3.2538941144
     21  C         1.6556257748    1.0467949406   -1.5175668145
     22  H         1.0194364092    1.9222026205   -1.5409897473

Z-matrix Print:
$molecule
0 1
Cl
C  1 1.743703
C  2 1.400049 1 119.229989
C  3 1.392736 2 118.815393 1 -179.586443 0
H  4 1.082050 3 119.590526 2 -179.790410 0
C  4 1.389001 3 121.139525 2 -0.397113 0
C  6 1.398529 4 120.356916 3 0.160861 0
C  2 1.401675 1 120.193690 3 -179.917489 0
C  3 1.493328 2 122.093047 1 -0.276875 0
C  9 1.398893 3 119.458397 2 -94.517905 0
H  10 1.082416 9 119.657260 3 1.686751 0
C  10 1.389559 9 120.271036 3 -178.737511 0
C  12 1.390800 10 121.072406 9 0.182389 0
H  13 1.082182 12 120.405341 10 179.911132 0
C  13 1.390481 12 119.115755 10 -0.048859 0
H  15 1.082333 13 120.309012 12 179.861262 0
C  15 1.391929 13 120.006116 12 0.004461 0
Cl 7 1.735964 6 120.458863 4 -179.831284 0
Cl 8 1.737016 2 120.215714 1 -0.107580 0
Cl 6 1.744670 4 118.416677 3 -179.692688 0
Cl 17 1.755152 15 118.575181 13 179.700274 0
Cl 12 1.755812 10 119.387567 9 -179.907324 0
$end


 --------------------------------------------------------------

                    Orbital Energies (a.u.)
 --------------------------------------------------------------

 Alpha MOs
 -- Occupied --
********-101.5796-101.5785-101.5775-101.5718-101.5713 -10.2822 -10.2814
-10.2772 -10.2754 -10.2651 -10.2630 -10.2368 -10.2326 -10.2222 -10.2172
-10.2161 -10.2155  -9.4947  -9.4942  -9.4930  -9.4922  -9.4865  -9.4858
 -7.2597  -7.2592  -7.2580  -7.2571  -7.2512  -7.2506  -7.2496  -7.2491
 -7.2486  -7.2483  -7.2479  -7.2471  -7.2471  -7.2462  -7.2413  -7.2409
 -7.2406  -7.2403  -0.9628  -0.9327  -0.9157  -0.8997  -0.8927  -0.8685
 -0.8545  -0.8421  -0.8067  -0.7646  -0.7518  -0.7402  -0.6711  -0.6435
 -0.6375  -0.6092  -0.5504  -0.5469  -0.5303  -0.5207  -0.4994  -0.4839
 -0.4701  -0.4686  -0.4611  -0.4593  -0.4381  -0.4359  -0.4206  -0.4065
 -0.4023  -0.4010  -0.3855  -0.3794  -0.3570  -0.3551  -0.3516  -0.3406
 -0.3357  -0.3352  -0.3333  -0.3321  -0.3185  -0.2944  -0.2779  -0.2684
 -0.2646
 -- Virtual --
 -0.0637  -0.0605  -0.0526  -0.0493  -0.0461  -0.0165  -0.0079  -0.0022
  0.0019   0.0027   0.0151   0.0180   0.0202   0.0249   0.0286   0.0368
  0.0446   0.0513   0.0523   0.0552   0.0602   0.0637   0.0731   0.0755
  0.0772   0.0816   0.0869   0.0892   0.0903   0.0961   0.0972   0.0996
  0.1044   0.1048   0.1076   0.1141   0.1151   0.1193   0.1214   0.1231
  0.1246   0.1283   0.1307   0.1339   0.1374   0.1388   0.1418   0.1441
  0.1510   0.1565   0.1604   0.1643   0.1664   0.1695   0.1797   0.1826
  0.1858   0.1885   0.1901   0.1945   0.2008   0.2023   0.2076   0.2105
  0.2145   0.2215   0.2271   0.2334   0.2353   0.2423   0.2443   0.2468
  0.2505   0.2522   0.2557   0.2598   0.2635   0.2667   0.2677   0.2692
  0.2771   0.2798   0.2847   0.2877   0.2893   0.2913   0.2973   0.3040
  0.3079   0.3144   0.3222   0.3241   0.3295   0.3415   0.3581   0.3635
  0.4035   0.4195   0.4268   0.4311   0.4350   0.4390   0.4471   0.4493
  0.4515   0.4558   0.4595   0.4631   0.4781   0.4814   0.4856   0.4894
  0.4961   0.5007   0.5059   0.5118   0.5259   0.5316   0.5452   0.5528
  0.5631   0.5643   0.5720   0.5746   0.5801   0.5879   0.5958   0.6018
  0.6076   0.6128   0.6137   0.6299   0.6338   0.6393   0.6428   0.6520
  0.6609   0.6721   0.6754   0.6810   0.6875   0.6901   0.6993   0.7237
  0.7240   0.7370   0.7576   0.7771   0.7895   0.8024   0.8095   0.8255
  0.8349   0.8365   0.8379   0.8403   0.8424   0.8442   0.8471   0.8499
  0.8537   0.8553   0.8586   0.8591   0.8632   0.8702   0.8772   0.8807
  0.8851   0.8948   0.9007   0.9068   0.9127   0.9205   0.9254   0.9291
  0.9379   0.9399   0.9467   0.9494   0.9551   0.9576   0.9606   0.9713
  0.9861   0.9926   0.9963   0.9981   1.0171   1.0234   1.0346   1.0403
  1.0486   1.0687   1.0959   1.1231   1.1368   1.1531   1.1862   1.1959
  1.2085   1.2221   1.2266   1.2416   1.2495   1.2561   1.2683   1.2764
  1.2796   1.2868   1.2968   1.3139   1.3228   1.3354   1.3657   1.3856
  1.3940   1.4265   1.4543   1.4718   1.4908   1.4998   1.5475   1.5577
  1.5643   1.5925   1.5991   1.6274   1.6336   1.6509   1.6688   1.6715
  1.6861   1.7001   1.7337   1.7658   1.7728   1.8023   1.8045   1.8281
  1.8374   1.8469   1.8559   1.8765   1.8901   1.9168   1.9238   1.9278
  1.9526   1.9701   2.0101   2.0149   2.0439   2.0563   2.0690   2.0744
  2.1178   2.1346   2.1382   2.2073   2.2253   2.2370   2.2461   2.2479
  2.2691   2.2705   2.2837   2.2873   2.3023   2.3162   2.3209   2.3473
  2.3540   2.3891   2.4088   2.4169   2.4231   2.4410   2.4549   2.4682
  2.4897   2.5108   2.5265   2.5453   2.5539   2.5779   2.5907   2.6016
  2.6234   2.6655   2.6736   2.6862   2.6955   2.6977   2.7025   2.7250
  2.7457   2.7500   2.7552   2.7739   2.8079   2.8227   2.8368   2.8418
  2.8827   2.8989   2.9728   2.9893   3.0648   3.0756   3.0776   3.0998
  3.1135   3.1373   3.1466   3.1714   3.2278   3.2508   3.2867   3.3427
  3.3724   3.4078   3.5108   3.5414   3.6182   3.6700   3.7068   3.7916
  3.8651   3.9188   4.0305   4.0463   4.1240   4.3185   4.8041   4.8141
  9.7426   9.7775   9.7864   9.8082   9.8214   9.8391  23.3351  23.5332
 23.7952  23.8460  23.8508  23.9148  23.9450  23.9681  24.0078  24.0499
 24.1081  24.1449  25.7667  25.8015  25.8210  25.8526  25.8960  25.9632
 26.0831  26.1016  26.1195  26.1778  26.2601  26.3415  26.4791  26.5946
 26.6086  26.7068  26.7940  26.9860 215.7326 215.7709 215.7816 215.8071
215.8270 215.8428
 --------------------------------------------------------------

          Ground-State Mulliken Net Atomic Charges

     Atom                 Charge (a.u.)
  ----------------------------------------
      1 C                    -0.503296
      2 C                    -0.789070
      3 Cl                    0.556193
      4 C                     0.222907
      5 Cl                    0.641679
      6 C                    -0.334169
      7 Cl                    0.615447
      8 C                    -0.628810
      9 Cl                    0.620359
     10 C                    -0.670091
     11 H                     0.224348
     12 C                     0.121603
     13 C                    -0.729323
     14 Cl                    0.407821
     15 C                    -0.084397
     16 H                     0.212302
     17 C                    -0.703962
     18 H                     0.189744
     19 C                     0.703262
     20 Cl                    0.471766
     21 C                    -0.759596
     22 H                     0.215282
  ----------------------------------------
  Sum of atomic charges =     0.000000

 -----------------------------------------------------------------
                    Cartesian Multipole Moments
 -----------------------------------------------------------------
    Charge (ESU x 10^10)
                -0.0000
    Dipole Moment (Debye)
         X       1.3058      Y      -0.4718      Z      -1.5447
       Tot       2.0770
    Quadrupole Moments (Debye-Ang)
        XX    -141.2581     XY      -4.4338     YY    -146.4465
        XZ      -2.0296     YZ       2.7025     ZZ    -146.1682
    Octopole Moments (Debye-Ang^2)
       XXX       2.5041    XXY     -31.4650    XYY     -15.5654
       YYY     -29.1580    XXZ     -45.7429    XYZ      12.1681
       YYZ     -26.5589    XZZ     -13.5288    YZZ     -17.4525
       ZZZ     -73.8699
    Hexadecapole Moments (Debye-Ang^3)
      XXXX   -5502.5732   XXXY    -285.2187   XXYY   -1212.1572
      XYYY    -211.8439   YYYY   -1497.3458   XXXZ    1100.3392
      XXYZ      85.1905   XYYZ     408.4489   YYYZ      56.0974
      XXZZ   -1511.4144   XYZZ     -88.8122   YYZZ    -865.1184
      XZZZ    1212.0390   YZZZ     109.2014   ZZZZ   -3684.8581
 -----------------------------------------------------------------
Archival summary:
1\1\november\OPT\ProcedureUnspecified\BasisUnspecified\l6124\taweetha\FriJan1001:35:292020FriJan1001:35:292020\0\\#,OPT,ProcedureUnspecified,BasisUnspecified,\\0,1\Cl\C,1,1.7437\C,2,1.40005,1,119.23\C,3,1.39274,2,118.815,1,-179.586,0\H,4,1.08205,3,119.591,2,-179.79,0\C,4,1.389,3,121.14,2,-0.397113,0\C,6,1.39853,4,120.357,3,0.160861,0\C,2,1.40167,1,120.194,3,-179.917,0\C,3,1.49333,2,122.093,1,-0.276875,0\C,9,1.39889,3,119.458,2,-94.5179,0\H,10,1.08242,9,119.657,3,1.68675,0\C,10,1.38956,9,120.271,3,-178.738,0\C,12,1.3908,10,121.072,9,0.182389,0\H,13,1.08218,12,120.405,10,179.911,0\C,13,1.39048,12,119.116,10,-0.0488594,0\H,15,1.08233,13,120.309,12,179.861,0\C,15,1.39193,13,120.006,12,0.00446127,0\Cl,7,1.73596,6,120.459,4,-179.831,0\Cl,8,1.73702,2,120.216,1,-0.10758,0\Cl,6,1.74467,4,118.417,3,-179.693,0\Cl,17,1.75515,15,118.575,13,179.7,0\Cl,12,1.75581,10,119.388,9,-179.907,0\\\@

 Total job time:  15381.45s(wall), 15379.81s(cpu) 
 Fri Jan 10 01:35:29 2020

        *************************************************************
        *                                                           *
        *  Thank you very much for using Q-Chem.  Have a nice day.  *
        *                                                           *
        *************************************************************


 
User input: 2 of 2 
 
                  Welcome to Q-Chem
     A Quantum Leap Into The Future Of Chemistry


 Q-Chem 5.2 (devel), Q-Chem, Inc., Pleasanton, CA (2019)

 Yihan Shao,  Zhengting Gan,  E. Epifanovsky,  A. T. B. Gilbert,  M. Wormit,  
 J. Kussmann,  A. W. Lange,  A. Behn,  Jia Deng,  Xintian Feng,  D. Ghosh,  
 M. Goldey,  P. R. Horn,  L. D. Jacobson,  I. Kaliman,  T. Kus,  A. Landau,  
 Jie Liu,  E. I. Proynov,  R. M. Richard,  R. P. Steele,  E. J. Sundstrom,  
 H. L. Woodcock III,  P. M. Zimmerman,  D. Zuev,  B. Albrecht,  E. Alguire,  
 S. A. Baeppler,  D. Barton,  Z. Benda,  Y. A. Bernard,  E. J. Berquist,  
 K. B. Bravaya,  H. Burton,  D. Casanova,  Chun-Min Chang,  Yunqing Chen,  
 A. Chien,  K. D. Closser,  M. P. Coons,  S. Coriani,  S. Dasgupta,  
 A. L. Dempwolff,  M. Diedenhofen,  Hainam Do,  R. G. Edgar,  Po-Tung Fang,  
 S. Faraji,  S. Fatehi,  Qingguo Feng,  K. D. Fenk,  J. Fosso-Tande,  
 J. Gayvert,  Qinghui Ge,  A. Ghysels,  G. Gidofalvi,  J. Gomes,  
 J. Gonthier,  A. Gunina,  D. Hait,  M. W. D. Hanson-Heine,  
 P. H. P. Harbach,  A. W. Hauser,  M. F. Herbst,  J. E. Herr,  
 E. G. Hohenstein,  Z. C. Holden,  Kerwin Hui,  B. C. Huynh,  T.-C. Jagau,  
 Hyunjun Ji,  B. Kaduk,  K. Khistyaev,  Jaehoon Kim,  P. Klunzinger,  K. Koh,  
 D. Kosenkov,  L. Koulias,  T. Kowalczyk,  C. M. Krauter,  A. Kunitsa,  
 Ka Un Lao,  A. Laurent,  K. V. Lawler,  Joonho Lee,  D. Lefrancois,  
 S. Lehtola,  D. S. Levine,  Yi-Pei Li,  You-Sheng Lin,  Fenglai Liu,  
 E. Livshits,  A. Luenser,  P. Manohar,  E. Mansoor,  S. F. Manzer,  
 Shan-Ping Mao,  Yuezhi Mao,  N. Mardirossian,  A. V. Marenich,  
 T. Markovich,  L. A. Martinez-Martinez,  S. A. Maurer,  N. J. Mayhall,  
 S. C. McKenzie,  J.-M. Mewes,  P. Morgante,  A. F. Morrison,  
 J. W. Mullinax,  K. Nanda,  T. S. Nguyen-Beck,  R. Olivares-Amaya,  
 J. A. Parkhill,  Zheng Pei,  T. M. Perrine,  F. Plasser,  P. Pokhilko,  
 S. Prager,  A. Prociuk,  E. Ramos,  D. R. Rehn,  F. Rob,  M. Scheurer,  
 M. Schneider,  N. Sergueev,  S. M. Sharada,  S. Sharma,  D. W. Small,  
 T. Stauch,  T. Stein,  Yu-Chuan Su,  A. J. W. Thom,  A. Tkatchenko,  
 T. Tsuchimochi,  N. M. Tubman,  L. Vogt,  M. L. Vidal,  O. Vydrov,  
 M. A. Watson,  J. Wenzel,  M. de Wergifosse,  T. A. Wesolowski,  A. White,  
 J. Witte,  A. Yamada,  Jun Yang,  K. Yao,  S. Yeganeh,  S. R. Yost,  
 Zhi-Qiang You,  A. Zech,  Igor Ying Zhang,  Xing Zhang,  Yan Zhao,  
 Ying Zhu,  B. R. Brooks,  G. K. L. Chan,  C. J. Cramer,  M. S. Gordon,  
 W. J. Hehre,  A. Klamt,  M. W. Schmidt,  C. D. Sherrill,  D. G. Truhlar,  
 A. Aspuru-Guzik,  R. Baer,  A. T. Bell,  N. A. Besley,  Jeng-Da Chai,  
 A. E. DePrince, III,  R. A. DiStasio Jr.,  A. Dreuw,  B. D. Dunietz,  
 T. R. Furlani,  Chao-Ping Hsu,  Yousung Jung,  Jing Kong,  D. S. Lambrecht,  
 WanZhen Liang,  C. Ochsenfeld,  V. A. Rassolov,  L. V. Slipchenko,  
 J. E. Subotnik,  T. Van Voorhis,  J. M. Herbert,  A. I. Krylov,  
 P. M. W. Gill,  M. Head-Gordon

 Contributors to earlier versions of Q-Chem not listed above: 
 R. D. Adamson,  B. Austin,  J. Baker,  G. J. O. Beran,  K. Brandhorst,  
 S. T. Brown,  E. F. C. Byrd,  A. K. Chakraborty,  C.-L. Cheng,  
 Siu Hung Chien,  D. M. Chipman,  D. L. Crittenden,  H. Dachsel,  
 R. J. Doerksen,  A. D. Dutoi,  L. Fusti-Molnar,  W. A. Goddard III,  
 A. Golubeva-Zadorozhnaya,  S. R. Gwaltney,  G. Hawkins,  A. Heyden,  
 S. Hirata,  G. Kedziora,  F. J. Keil,  C. Kelley,  Jihan Kim,  R. A. King,  
 R. Z. Khaliullin,  P. P. Korambath,  W. Kurlancheek,  A. M. Lee,  M. S. Lee,  
 S. V. Levchenko,  Ching Yeh Lin,  D. Liotard,  R. C. Lochan,  I. Lotan,  
 P. E. Maslen,  N. Nair,  D. P. O'Neill,  D. Neuhauser,  E. Neuscamman,  
 C. M. Oana,  R. Olson,  B. Peters,  R. Peverati,  P. A. Pieniazek,  
 Y. M. Rhee,  J. Ritchie,  M. A. Rohrdanz,  E. Rosta,  N. J. Russ,  
 H. F. Schaefer III,  N. E. Schultz,  N. Shenvi,  A. C. Simmonett,  A. Sodt,  
 D. Stuck,  K. S. Thanthiriwatte,  V. Vanovschi,  Tao Wang,  A. Warshel,  
 C. F. Williams,  Q. Wu,  X. Xu,  W. Zhang

 Please cite Q-Chem as follows:
 Y. Shao et al., Mol. Phys. 113, 184-215 (2015)
 DOI: 10.1080/00268976.2014.952696

 Q-Chem 5.2.1 for Intel X86 EM64T Linux

 Parts of Q-Chem use Armadillo 8.300.2 (Tropical Shenanigans).
 http://arma.sourceforge.net/

 Q-Chem begins on Fri Jan 10 01:35:29 2020  

Host: 
0

     Scratch files written to /scratch/taweetham/qchem14722//
NAlpha2: 178
NElect   178
Mult     1
The previous job contains 0 fragments, simply inherited here

 Q-Chem warning in module libgen/rem_setup.C, line 2168:

 Setting Thresh to 1e-14


Checking the input file for inconsistencies... 	...done.

--------------------------------------------------------------
User input:
--------------------------------------------------------------

$MOLECULE
READ
$END

$REM
   JOB_TYPE 	FREQUENCY
   BASIS 	6-311++G**
   METHOD	B3LYP
   SCF_GUESS_ALWAYS     TRUE
   S2THRESH     15
   THRESH       15
   MEM_TOTAL    10000
$END

--------------------------------------------------------------
 ----------------------------------------------------------------
             Standard Nuclear Orientation (Angstroms)
    I     Atom           X                Y                Z
 ----------------------------------------------------------------
    1      C       0.0647851270    -0.1845555959     0.0579468649
    2      C      -0.6756149274     0.9662366207    -0.2380625846
    3      Cl      0.1538604124     2.4893312806    -0.4187672130
    4      C      -2.0674166990     0.8991443058    -0.3899804274
    5      Cl     -2.9768808758     2.3329110319    -0.7566031198
    6      C      -2.7310197381    -0.3306933189    -0.2458326043
    7      Cl     -4.4550330362    -0.4255444460    -0.4257002881
    8      C      -1.9844284905    -1.4769780588     0.0448855337
    9      Cl     -2.7520193994    -3.0320810182     0.2354918272
   10      C      -0.6054775873    -1.3980393517     0.1918101034
   11      H      -0.0460177782    -2.2947011054     0.4238307955
   12      C       1.5490587063    -0.1533786099     0.2191543867
   13      C       2.1603090830     0.1353273527     1.4444217547
   14      Cl      1.1819745585     0.5065303950     2.8535453114
   15      C       3.5458026959     0.1316221693     1.5780610004
   16      H       3.9923346845     0.3577887454     2.5376973820
   17      C       4.3492776180    -0.1645810326     0.4825564370
   18      H       5.4272263741    -0.1703468726     0.5780100746
   19      C       3.7491571205    -0.4543871498    -0.7381775310
   20      Cl      4.7530733507    -0.8310214240    -2.1285637783
   21      C       2.3664424977    -0.4527332580    -0.8759127001
   22      H       1.9166291078    -0.6767841347    -1.8346062213
 ----------------------------------------------------------------
 Molecular Point Group                 C1    NOp =  1
 Largest Abelian Subgroup              C1    NOp =  1
 Nuclear Repulsion Energy =        2019.70009475 hartrees
 There are       89 alpha and       89 beta electrons
 Requested basis set is 6-311++G(d,p)
 There are 170 shells and 472 basis functions

 Total QAlloc Memory Limit  10000 MB
 Mega-Array Size       188 MB
 MEM_STATIC part       192 MB
 A cutoff of  1.0D-15 yielded  10848 shell pairs
 There are     91704 function pairs (     98550 Cartesian)
 Smallest overlap matrix eigenvalue = 1.77E-07
 Linear dependence detected in AO basis
 Number of orthogonalized atomic orbitals = 467
 Maximum deviation from orthogonality = 6.959E-10
 Guess from superposition of atomic densities
 Warning:  Energy on first SCF cycle will be non-variational
 SAD guess density has 178.000000 electrons

 -----------------------------------------------------------------------
  General SCF calculation program by
  Eric Jon Sundstrom, Paul Horn, Yuezhi Mao, Dmitri Zuev, Alec White,
  David Stuck, Shaama M.S., Shane Yost, Joonho Lee, David Small,
  Daniel Levine, Susi Lehtola, Hugh Burton, Evgeny Epifanovsky,
  Bang C. Huynh
 -----------------------------------------------------------------------
 Exchange:     0.2000 Hartree-Fock + 0.0800 Slater + 0.7200 B88
 Correlation:  0.1900 VWN1RPA + 0.8100 LYP
 Using SG-1 standard quadrature grid
 A restricted SCF calculation will be
 performed using DIIS
 SCF converges when DIIS error is below 1.0e-08
 ---------------------------------------
  Cycle       Energy         DIIS error
 ---------------------------------------
    1   -3225.3482527383      2.82e-02  
    2   -3221.0053794091      2.11e-03  
    3   -3220.9176335852      2.65e-03  
    4   -3221.1176415346      6.60e-04  
    5   -3221.1285940351      2.97e-04  
    6   -3221.1308740506      9.85e-05  
    7   -3221.1311144415      3.26e-05  
    8   -3221.1311408993      1.20e-05  
    9   -3221.1311446661      3.37e-06  
   10   -3221.1311449734      9.01e-07  
   11   -3221.1311449954      2.11e-07  
   12   -3221.1311449961      1.07e-07  
   13   -3221.1311449965      3.70e-08  
   14   -3221.1311449966      1.52e-08  
   15   -3221.1311449966      4.19e-09  Convergence criterion met
 ---------------------------------------
 SCF time:   CPU 759.09s  wall 759.00s 
 SCF   energy in the final basis set =    -3221.1311449966
 Total energy in the final basis set =    -3221.1311449966

 --------------------------------------------------------------

                    Orbital Energies (a.u.)
 --------------------------------------------------------------

 Alpha MOs
 -- Occupied --
********-101.5796-101.5785-101.5775-101.5718-101.5713 -10.2822 -10.2814
-10.2772 -10.2754 -10.2651 -10.2630 -10.2368 -10.2326 -10.2222 -10.2172
-10.2161 -10.2154  -9.4947  -9.4943  -9.4930  -9.4922  -9.4865  -9.4858
 -7.2596  -7.2594  -7.2579  -7.2571  -7.2512  -7.2505  -7.2496  -7.2492
 -7.2488  -7.2481  -7.2479  -7.2472  -7.2471  -7.2462  -7.2413  -7.2408
 -7.2407  -7.2402  -0.9628  -0.9327  -0.9156  -0.8997  -0.8927  -0.8685
 -0.8545  -0.8421  -0.8067  -0.7646  -0.7518  -0.7401  -0.6711  -0.6434
 -0.6375  -0.6092  -0.5504  -0.5469  -0.5303  -0.5207  -0.4994  -0.4839
 -0.4701  -0.4686  -0.4611  -0.4593  -0.4380  -0.4359  -0.4206  -0.4065
 -0.4023  -0.4010  -0.3855  -0.3794  -0.3570  -0.3551  -0.3516  -0.3406
 -0.3357  -0.3352  -0.3332  -0.3321  -0.3185  -0.2944  -0.2779  -0.2684
 -0.2646
 -- Virtual --
 -0.0637  -0.0605  -0.0525  -0.0492  -0.0461  -0.0165  -0.0077  -0.0021
  0.0019   0.0028   0.0152   0.0180   0.0203   0.0250   0.0286   0.0372
  0.0445   0.0514   0.0524   0.0553   0.0606   0.0637   0.0731   0.0756
  0.0773   0.0816   0.0869   0.0893   0.0903   0.0963   0.0972   0.0996
  0.1045   0.1047   0.1076   0.1142   0.1151   0.1193   0.1217   0.1232
  0.1247   0.1284   0.1310   0.1340   0.1373   0.1390   0.1421   0.1442
  0.1514   0.1566   0.1605   0.1644   0.1665   0.1697   0.1798   0.1828
  0.1860   0.1887   0.1903   0.1947   0.2005   0.2025   0.2080   0.2109
  0.2144   0.2217   0.2277   0.2337   0.2357   0.2422   0.2443   0.2469
  0.2505   0.2522   0.2556   0.2602   0.2637   0.2667   0.2676   0.2693
  0.2770   0.2800   0.2852   0.2878   0.2893   0.2912   0.2972   0.3040
  0.3077   0.3142   0.3224   0.3243   0.3295   0.3420   0.3585   0.3635
  0.4035   0.4196   0.4267   0.4312   0.4348   0.4389   0.4470   0.4495
  0.4515   0.4557   0.4595   0.4633   0.4783   0.4814   0.4853   0.4893
  0.4962   0.5008   0.5060   0.5118   0.5260   0.5316   0.5453   0.5531
  0.5634   0.5643   0.5719   0.5746   0.5802   0.5879   0.5959   0.6019
  0.6079   0.6129   0.6138   0.6299   0.6338   0.6393   0.6428   0.6519
  0.6610   0.6723   0.6756   0.6810   0.6878   0.6898   0.6996   0.7237
  0.7239   0.7371   0.7576   0.7772   0.7896   0.8024   0.8095   0.8255
  0.8349   0.8364   0.8379   0.8404   0.8423   0.8442   0.8471   0.8499
  0.8537   0.8553   0.8586   0.8591   0.8633   0.8703   0.8772   0.8807
  0.8851   0.8948   0.9008   0.9069   0.9127   0.9205   0.9255   0.9292
  0.9379   0.9399   0.9467   0.9494   0.9551   0.9577   0.9607   0.9714
  0.9861   0.9927   0.9962   0.9980   1.0170   1.0234   1.0347   1.0403
  1.0486   1.0687   1.0960   1.1232   1.1367   1.1531   1.1863   1.1960
  1.2085   1.2222   1.2267   1.2416   1.2495   1.2561   1.2683   1.2764
  1.2796   1.2869   1.2969   1.3140   1.3228   1.3354   1.3657   1.3857
  1.3941   1.4265   1.4544   1.4718   1.4909   1.4999   1.5476   1.5578
  1.5643   1.5926   1.5991   1.6274   1.6336   1.6509   1.6688   1.6715
  1.6861   1.7002   1.7337   1.7659   1.7728   1.8023   1.8045   1.8281
  1.8374   1.8469   1.8559   1.8765   1.8901   1.9168   1.9238   1.9278
  1.9526   1.9701   2.0101   2.0149   2.0438   2.0563   2.0690   2.0744
  2.1179   2.1346   2.1382   2.2073   2.2254   2.2371   2.2461   2.2479
  2.2690   2.2706   2.2838   2.2873   2.3023   2.3163   2.3209   2.3474
  2.3541   2.3891   2.4089   2.4168   2.4235   2.4410   2.4549   2.4682
  2.4896   2.5108   2.5265   2.5453   2.5538   2.5779   2.5907   2.6016
  2.6234   2.6655   2.6737   2.6863   2.6955   2.6977   2.7025   2.7250
  2.7458   2.7500   2.7552   2.7739   2.8078   2.8227   2.8368   2.8418
  2.8827   2.8989   2.9728   2.9893   3.0649   3.0756   3.0776   3.0998
  3.1135   3.1374   3.1466   3.1715   3.2279   3.2508   3.2868   3.3428
  3.3724   3.4079   3.5108   3.5414   3.6182   3.6699   3.7068   3.7916
  3.8651   3.9189   4.0305   4.0463   4.1240   4.3185   4.8041   4.8141
  9.7426   9.7776   9.7865   9.8082   9.8215   9.8391  23.3352  23.5332
 23.7952  23.8461  23.8508  23.9148  23.9450  23.9682  24.0078  24.0500
 24.1082  24.1449  25.7669  25.8018  25.8207  25.8529  25.8961  25.9634
 26.0834  26.1016  26.1200  26.1781  26.2604  26.3417  26.4793  26.5947
 26.6086  26.7069  26.7941  26.9862 215.7326 215.7710 215.7816 215.8071
215.8270 215.8428
 --------------------------------------------------------------

          Ground-State Mulliken Net Atomic Charges

     Atom                 Charge (a.u.)
  ----------------------------------------
      1 C                    -0.497899
      2 C                    -0.788304
      3 Cl                    0.552470
      4 C                     0.227600
      5 Cl                    0.641679
      6 C                    -0.334286
      7 Cl                    0.616422
      8 C                    -0.631257
      9 Cl                    0.620270
     10 C                    -0.673984
     11 H                     0.224641
     12 C                     0.141803
     13 C                    -0.736191
     14 Cl                    0.407927
     15 C                    -0.094537
     16 H                     0.212235
     17 C                    -0.701190
     18 H                     0.189697
     19 C                     0.705324
     20 Cl                    0.470018
     21 C                    -0.768066
     22 H                     0.215627
  ----------------------------------------
  Sum of atomic charges =     0.000000

 -----------------------------------------------------------------
                    Cartesian Multipole Moments
 -----------------------------------------------------------------
    Charge (ESU x 10^10)
                -0.0000
    Dipole Moment (Debye)
         X       1.8991      Y      -0.6596      Z       0.5220
       Tot       2.0770
    Quadrupole Moments (Debye-Ang)
        XX    -141.4146     XY       0.0651     YY    -146.3012
        XZ       5.8320     YZ      -0.0113     ZZ    -145.5146
    Octopole Moments (Debye-Ang^2)
       XXX      14.9333    XXY      14.1968    XYY     -12.1900
       YYY       8.5006    XXZ      33.9425    XYZ       0.5890
       YYZ      -0.9947    XZZ      -4.1645    YZZ       3.3717
       ZZZ      -3.4770
    Hexadecapole Moments (Debye-Ang^3)
      XXXX   -7078.6448   XXXY      26.4297   XXYY   -1586.7468
      XYYY       9.9315   YYYY   -2003.8190   XXXZ     165.2944
      XXYZ      -1.9857   XYYZ      -5.0880   YYYZ     -21.1550
      XXZZ   -1450.3555   XYZZ      -1.1641   YYZZ    -596.3369
      XZZZ     -15.5241   YZZZ      13.7413   ZZZZ   -1439.5943
 -----------------------------------------------------------------
 Calculating MO derivatives via CPSCF
    1     0    69    0.0185848  
    2     0    69    0.0057774  
    3     0    69    0.0005540  
    4     1    68    0.0000432  
    5    62     7    0.0000028  
    6    69     0    0.0000002  Converged
 Time for AOints: 1223.6 s (CPU) 1223.6 s (wall)
 ------------------------------------------------------------------------------
                     AOints        : Timing summary (seconds)
 ------------------------------------------------------------------------------
     job step          cpu (% of tot)      sys (% of tot)     wall (% of tot)
 ------------------------------------------------------------------------------
  AOints            0.1224E+04 ( 9.7)   0.8000E-05 ( 2.3)   0.1224E+04 ( 9.7)
 ------------------------------------------------------------------------------
   Grand Totals     0.1267E+05          0.3410E-03          0.1267E+05
 ------------------------------------------------------------------------------
 Polarizability Matrix (a.u.)
            1           2           3
    1-284.1299240  -3.1719935   7.3028501
    2  -3.1719935-196.6249245  -1.7157103
    3   7.3028501  -1.7157103-174.6519355
 Calculating analytic Hessian of the SCF energy

 Direct stationary perturbation theory relativistic correction:

 rels  =       4.761626281620
 relv  =     -18.342104798173
 rel2e =       5.036325069091
 E_rel =      -8.544153447462

 Hessian of the SCF Energy
            1           2           3           4           5           6
    1   0.6320796   0.0182532   0.0514399  -0.1675273   0.1134254  -0.0342110
    2   0.0182532   0.6203596  -0.0751138   0.0537869  -0.2234206   0.0360613
    3   0.0514399  -0.0751138   0.1911357  -0.0225006   0.0430304  -0.0703623
    4  -0.1675273   0.0537869  -0.0225006   0.5774441  -0.0342911   0.0612986
    5   0.1134254  -0.2234206   0.0430304  -0.0342911   0.5135521  -0.0759197
    6  -0.0342110   0.0360613  -0.0703623   0.0612986  -0.0759197   0.1344044
    7   0.0050713   0.0011698  -0.0001346  -0.0654048  -0.0484758   0.0043584
    8  -0.0197397  -0.0397223   0.0056230  -0.0516130  -0.1313070   0.0131272
    9   0.0039108   0.0079910   0.0031447   0.0045075   0.0132859  -0.0242992
   10  -0.0270355   0.0732753  -0.0171277  -0.2892214  -0.0412569  -0.0210697
   11   0.0216540   0.0348816  -0.0026545   0.0199345  -0.0947963   0.0089850
   12  -0.0075995   0.0028704   0.0031014  -0.0312302   0.0023868  -0.0598727
   13  -0.0032167  -0.0047613   0.0000767  -0.0212283   0.0322121  -0.0087032
   14  -0.0003570   0.0032067   0.0000109   0.0117040  -0.0154785   0.0046308
   15  -0.0007194  -0.0004793   0.0037277  -0.0050480   0.0071901   0.0014530
   16   0.0010980   0.0039504  -0.0005197  -0.0216686  -0.0251192   0.0015688
   17   0.0026284  -0.0661388   0.0121384  -0.0803472   0.0269238  -0.0128665
   18  -0.0005096   0.0123288  -0.0020500   0.0115022  -0.0071169   0.0062491
   19  -0.0016285  -0.0006817   0.0002810   0.0036792  -0.0017837   0.0002833
   20  -0.0002394   0.0003859  -0.0002597   0.0011155  -0.0030818   0.0013565
   21  -0.0000240  -0.0002905  -0.0009219  -0.0002153   0.0010282   0.0036268
   22  -0.0239032  -0.0813650   0.0108634  -0.0563468   0.0296997  -0.0111685
   23  -0.0285120   0.0250394  -0.0071579   0.0277305  -0.0146597   0.0054589
   24   0.0016445  -0.0129951   0.0076476  -0.0114763   0.0057577  -0.0036606
   25  -0.0028882   0.0038702  -0.0015161   0.0012457  -0.0007274   0.0003613
   26  -0.0003059   0.0036515   0.0001450   0.0003873  -0.0001932  -0.0000563
   27  -0.0008013   0.0006143   0.0042303   0.0002107  -0.0002019  -0.0007063
   28  -0.1630440  -0.0514554  -0.0032111   0.0624554  -0.0231077   0.0099374
   29  -0.1170386  -0.2753060   0.0239171   0.0290913  -0.0582513   0.0150129
   30   0.0087159   0.0317193  -0.0637799   0.0006219   0.0097547   0.0067717
   31   0.0102014  -0.0136859   0.0032753  -0.0006746  -0.0023819  -0.0003482
   32   0.0139472  -0.0175387   0.0056063  -0.0028953  -0.0018032   0.0010031
   33  -0.0015012   0.0022367   0.0032420  -0.0002561   0.0010439   0.0055838
   34  -0.2160368  -0.0037988  -0.0161766  -0.0202668   0.0096820  -0.0027517
   35  -0.0016666  -0.0776655  -0.0022383   0.0252297   0.0050027   0.0036317
   36  -0.0158284  -0.0018051  -0.0790438  -0.0076099   0.0001488   0.0026108
   37  -0.0168412  -0.0061529  -0.0279481  -0.0011047  -0.0034793  -0.0001706
   38  -0.0044514   0.0034064   0.0004565   0.0018457  -0.0012809  -0.0018375
   39  -0.0110426  -0.0009597   0.0010123   0.0030069   0.0005888  -0.0006177
   40  -0.0017553  -0.0007001  -0.0025515   0.0007242  -0.0000089  -0.0010775
   41   0.0010139  -0.0022048  -0.0000000   0.0001169  -0.0004253   0.0005432
   42   0.0025754   0.0004436  -0.0008905  -0.0012452  -0.0007617  -0.0009076
   43   0.0008987  -0.0002789  -0.0017139  -0.0006024  -0.0001450   0.0004575
   44  -0.0004035   0.0052018  -0.0026947  -0.0009924  -0.0005592   0.0001771
   45  -0.0007478  -0.0019268  -0.0042347  -0.0001760  -0.0009652  -0.0000145
   46   0.0000330  -0.0002234  -0.0012530  -0.0002095  -0.0002878   0.0000481
   47   0.0001423   0.0001935   0.0000318  -0.0001232   0.0001833   0.0000816
   48   0.0001585  -0.0000076   0.0001443   0.0000020  -0.0000931   0.0000040
   49   0.0005813  -0.0001454   0.0004618  -0.0001672  -0.0003986  -0.0000011
   50  -0.0000933  -0.0010760   0.0002160   0.0002312   0.0001148  -0.0001805
   51  -0.0006899  -0.0001367  -0.0013421  -0.0000887   0.0001860   0.0005492
   52  -0.0000580   0.0000079  -0.0000017   0.0000105  -0.0000361   0.0000069
   53   0.0000005  -0.0004801   0.0001534   0.0000778   0.0000400   0.0000007
   54  -0.0000036   0.0001506   0.0000743  -0.0000215  -0.0000328   0.0000066
   55   0.0009473   0.0009548   0.0025326  -0.0002665  -0.0001879  -0.0003254
   56   0.0005429   0.0062162  -0.0028333  -0.0009942  -0.0000378   0.0004874
   57   0.0030918  -0.0025347  -0.0016557   0.0002737  -0.0000586  -0.0002685
   58   0.0001301   0.0004722   0.0011748  -0.0003215  -0.0005168   0.0000414
   59  -0.0000715   0.0000040  -0.0000737  -0.0000161   0.0001079  -0.0001092
   60  -0.0005207  -0.0002521  -0.0004725   0.0002482   0.0004032  -0.0000285
   61  -0.0282601   0.0074726   0.0238227  -0.0007049  -0.0031700   0.0014436
   62   0.0017133   0.0045560   0.0005128  -0.0008258  -0.0010404   0.0005566
   63   0.0041812   0.0010487   0.0068290  -0.0020588   0.0006572  -0.0007135
   64   0.0011526   0.0000357   0.0007276   0.0001560   0.0003561   0.0000194
   65  -0.0004401  -0.0035500   0.0011827   0.0008505   0.0004073  -0.0001461
   66  -0.0015210   0.0010357   0.0004645   0.0002583  -0.0003059   0.0001893
            7           8           9          10          11          12
    1   0.0050713  -0.0197397   0.0039108  -0.0270355   0.0216540  -0.0075995
    2   0.0011698  -0.0397223   0.0079910   0.0732753   0.0348816   0.0028704
    3  -0.0001346   0.0056230   0.0031447  -0.0171277  -0.0026545   0.0031014
    4  -0.0654048  -0.0516130   0.0045075  -0.2892214   0.0199345  -0.0312302
    5  -0.0484758  -0.1313070   0.0132859  -0.0412569  -0.0947963   0.0023868
    6   0.0043584   0.0131272  -0.0242992  -0.0210697   0.0089850  -0.0598727
    7   0.0915667   0.0756313  -0.0045939  -0.0187774  -0.0325809   0.0033802
    8   0.0756313   0.1897943  -0.0228068  -0.0107022  -0.0186083   0.0025870
    9  -0.0045939  -0.0228068   0.0152604  -0.0004221   0.0001868   0.0029005
   10  -0.0187774  -0.0107022  -0.0004221   0.5717048   0.0482815   0.0454170
   11  -0.0325809  -0.0186083   0.0001868   0.0482815   0.5183051  -0.0681784
   12   0.0033802   0.0025870   0.0029005   0.0454170  -0.0681784   0.1271698
   13  -0.0078793   0.0032061  -0.0014278  -0.0719707   0.0535974  -0.0154875
   14  -0.0041449   0.0031918  -0.0012340   0.0535717  -0.1225510   0.0243126
   15  -0.0000948  -0.0003559  -0.0008063  -0.0153661   0.0242084  -0.0284403
   16  -0.0021239   0.0007807  -0.0008062  -0.1392536  -0.1112045   0.0101310
   17   0.0039186   0.0019073   0.0006345  -0.0500609  -0.2413199   0.0280882
   18  -0.0013687   0.0004742   0.0034809  -0.0008020   0.0209176  -0.0584117
   19  -0.0012469  -0.0008229  -0.0000130  -0.0359373  -0.0040693  -0.0037371
   20  -0.0012592  -0.0002231  -0.0000747  -0.0242187  -0.0015975  -0.0019225
   21   0.0000650  -0.0000261   0.0001871  -0.0002055   0.0004263   0.0031740
   22   0.0003787  -0.0006938   0.0000872   0.0625900   0.0328270   0.0009812
   23  -0.0001526   0.0005685  -0.0001889  -0.0229505  -0.0542772   0.0077497
   24   0.0001199  -0.0003524  -0.0005619   0.0109662   0.0144749   0.0033352
   25  -0.0003336  -0.0009074   0.0001638  -0.0021413   0.0005973  -0.0007852
   26  -0.0009446  -0.0015823   0.0001389   0.0040791   0.0012049   0.0008954
   27   0.0001643   0.0001511  -0.0002711  -0.0013856   0.0004749   0.0033167
   28  -0.0006548   0.0063150  -0.0015379  -0.0493030  -0.0296596  -0.0004514
   29   0.0014120  -0.0001995   0.0010303  -0.0299087  -0.0179980  -0.0002832
   30  -0.0008105   0.0014382   0.0034668   0.0001460  -0.0001323  -0.0003870
   31   0.0000982  -0.0012111   0.0002054  -0.0006987  -0.0007734   0.0001581
   32   0.0001201  -0.0011415   0.0002597  -0.0007553  -0.0000296  -0.0002508
   33  -0.0000447   0.0000472   0.0001797   0.0000805  -0.0002787  -0.0008674
   34  -0.0019535  -0.0025972   0.0001985   0.0003090   0.0017440  -0.0006782
   35   0.0031560  -0.0017305  -0.0001756   0.0012980  -0.0030652   0.0016780
   36  -0.0004691  -0.0002134  -0.0022569  -0.0007855   0.0019478   0.0049860
   37   0.0004339   0.0013451  -0.0007615  -0.0005478   0.0001019   0.0007196
   38   0.0011483  -0.0007763   0.0009557  -0.0004552  -0.0003823  -0.0003413
   39  -0.0003893  -0.0003820  -0.0004772   0.0000330  -0.0001939   0.0000273
   40  -0.0002136  -0.0002097  -0.0001803   0.0003856  -0.0001734   0.0001814
   41   0.0001508   0.0003741   0.0002714  -0.0001320  -0.0000657   0.0000585
   42   0.0000090   0.0000607   0.0000550   0.0003809   0.0001523  -0.0000793
   43   0.0004252  -0.0001513   0.0003135   0.0000390   0.0000594   0.0000205
   44   0.0000657   0.0001133  -0.0001245  -0.0000211   0.0002032   0.0002012
   45   0.0002256   0.0004096  -0.0001596  -0.0000045  -0.0000811   0.0001799
   46   0.0000642   0.0001070  -0.0000427   0.0000070   0.0000050   0.0000670
   47  -0.0000131  -0.0001101  -0.0000176   0.0000407   0.0000386   0.0000094
   48   0.0000002   0.0000427   0.0000049  -0.0000168   0.0000018  -0.0000256
   49  -0.0001514   0.0002477  -0.0000836   0.0001159   0.0000078   0.0000127
   50  -0.0001729   0.0001068   0.0000918  -0.0000181  -0.0000373  -0.0000491
   51   0.0000759  -0.0001290   0.0001941   0.0000143   0.0001045   0.0000195
   52   0.0000038   0.0000095  -0.0000021   0.0000125  -0.0000176   0.0000040
   53   0.0000062  -0.0000339   0.0000080  -0.0000052  -0.0000157  -0.0000105
   54   0.0000025   0.0000180   0.0000059   0.0000044  -0.0000046  -0.0000052
   55   0.0003707  -0.0000989  -0.0002298  -0.0003071   0.0002080  -0.0001004
   56  -0.0001487  -0.0001564  -0.0001603   0.0000164   0.0001683   0.0000939
   57  -0.0001426  -0.0000203  -0.0001886   0.0001117  -0.0003492   0.0002474
   58   0.0000377   0.0001829   0.0000190   0.0001529  -0.0001995  -0.0000226
   59   0.0000256  -0.0000478   0.0000061   0.0000021   0.0000664  -0.0000586
   60   0.0000076  -0.0001273   0.0000131  -0.0001571   0.0002128  -0.0000310
   61   0.0003974   0.0010035   0.0006032   0.0000015  -0.0004174  -0.0009188
   62   0.0011897  -0.0002128  -0.0001115  -0.0001509   0.0000261   0.0000623
   63  -0.0004122   0.0004007   0.0001413   0.0002019  -0.0000270  -0.0002896
   64  -0.0001082  -0.0000814   0.0000917  -0.0001261   0.0000770  -0.0000602
   65  -0.0001013  -0.0002046   0.0000338   0.0000678  -0.0001510   0.0000996
   66   0.0000511   0.0000336  -0.0000133  -0.0000143  -0.0001962  -0.0000521
           13          14          15          16          17          18
    1  -0.0032167  -0.0003570  -0.0007194   0.0010980   0.0026284  -0.0005096
    2  -0.0047613   0.0032067  -0.0004793   0.0039504  -0.0661388   0.0123288
    3   0.0000767   0.0000109   0.0037277  -0.0005197   0.0121384  -0.0020500
    4  -0.0212283   0.0117040  -0.0050480  -0.0216686  -0.0803472   0.0115022
    5   0.0322121  -0.0154785   0.0071901  -0.0251192   0.0269238  -0.0071169
    6  -0.0087032   0.0046308   0.0014530   0.0015688  -0.0128665   0.0062491
    7  -0.0078793  -0.0041449  -0.0000948  -0.0021239   0.0039186  -0.0013687
    8   0.0032061   0.0031918  -0.0003559   0.0007807   0.0019073   0.0004742
    9  -0.0014278  -0.0012340  -0.0008063  -0.0008062   0.0006345   0.0034809
   10  -0.0719707   0.0535717  -0.0153661  -0.1392536  -0.0500609  -0.0008020
   11   0.0535974  -0.1225510   0.0242084  -0.1112045  -0.2413199   0.0209176
   12  -0.0154875   0.0243126  -0.0284403   0.0101310   0.0280882  -0.0584117
   13   0.1036010  -0.0774775   0.0249177   0.0004375   0.0010602  -0.0005332
   14  -0.0774775   0.1777438  -0.0390944   0.0211060  -0.0376095   0.0099028
   15   0.0249177  -0.0390944   0.0204958  -0.0042106   0.0074468   0.0017720
   16   0.0004375   0.0211060  -0.0042106   0.5126398  -0.0029720   0.0466060
   17   0.0010602  -0.0376095   0.0074468  -0.0029720   0.5868470  -0.0855244
   18  -0.0005332   0.0099028   0.0017720   0.0466060  -0.0855244   0.1295711
   19   0.0008881  -0.0006696   0.0003384  -0.1648238  -0.0067505  -0.0151167
   20  -0.0084108  -0.0057216  -0.0000551  -0.0069549  -0.0392250   0.0018363
   21   0.0017544   0.0007596  -0.0009136  -0.0150145   0.0019297  -0.0244595
   22  -0.0005091  -0.0052334   0.0004021  -0.1538644   0.0577016  -0.0212316
   23  -0.0019940   0.0010974   0.0002551   0.1194887  -0.2322572   0.0449533
   24  -0.0001605  -0.0000757   0.0035457  -0.0323394   0.0377693  -0.0666040
   25   0.0003653   0.0004164  -0.0000537   0.0018012   0.0043841  -0.0009037
   26  -0.0001547  -0.0017407   0.0003304  -0.0184289  -0.0364274   0.0049792
   27   0.0000491   0.0003779   0.0001157   0.0031478   0.0075766   0.0020111
   28  -0.0003102   0.0012074  -0.0000820  -0.0302299   0.0715846  -0.0168868
   29   0.0012878  -0.0018365   0.0003118   0.0201768   0.0370031  -0.0032935
   30  -0.0000955   0.0001902  -0.0009710  -0.0078928   0.0022145   0.0045612
   31   0.0000994  -0.0000086   0.0000257  -0.0038531  -0.0017179  -0.0007394
   32   0.0000384   0.0000501  -0.0000182  -0.0007869   0.0008735   0.0006726
   33   0.0000096  -0.0000112  -0.0000813  -0.0008788   0.0006641   0.0047976
   34   0.0003461  -0.0007306   0.0000877  -0.0009299   0.0005696  -0.0001490
   35   0.0013199  -0.0004091   0.0002713   0.0001489  -0.0013873  -0.0004160
   36  -0.0003635   0.0001482   0.0001027   0.0001982   0.0000776  -0.0009856
   37  -0.0003999   0.0003020   0.0000167   0.0004047   0.0000017  -0.0002566
   38   0.0001711  -0.0000562   0.0001629  -0.0001531   0.0006127   0.0005879
   39   0.0005725  -0.0004493   0.0001692  -0.0000918  -0.0000807   0.0000589
   40   0.0000778  -0.0000117  -0.0000010  -0.0000085   0.0000100   0.0001500
   41  -0.0000121   0.0000448  -0.0000576   0.0000276   0.0000947  -0.0001310
   42  -0.0002392   0.0001873  -0.0000831  -0.0000053  -0.0001024   0.0000963
   43   0.0000840  -0.0000324  -0.0000349  -0.0000184  -0.0000781   0.0000303
   44  -0.0001111   0.0000506  -0.0000236   0.0000757  -0.0000350  -0.0002644
   45  -0.0000958   0.0001217  -0.0000119   0.0000563  -0.0000149  -0.0000306
   46  -0.0000438   0.0000449  -0.0000097   0.0000322  -0.0000178  -0.0000175
   47   0.0000039  -0.0000097  -0.0000071   0.0000092  -0.0000694   0.0000047
   48  -0.0000100   0.0000081   0.0000031   0.0000127   0.0000180   0.0000054
   49  -0.0001628   0.0001280  -0.0000346   0.0001428  -0.0000087   0.0000172
   50   0.0000583  -0.0000165   0.0000106  -0.0000635   0.0000164   0.0001479
   51   0.0000858  -0.0000901  -0.0000333  -0.0000801  -0.0000691  -0.0000473
   52  -0.0000043   0.0000087  -0.0000024   0.0000149   0.0000018   0.0000033
   53   0.0000120  -0.0000127   0.0000051  -0.0000000  -0.0000006   0.0000136
   54  -0.0000084   0.0000095  -0.0000044   0.0000035   0.0000028  -0.0000028
   55   0.0001762  -0.0001701   0.0000994  -0.0002396   0.0000731  -0.0000560
   56  -0.0002314   0.0000891  -0.0000870   0.0001380   0.0000490  -0.0003838
   57  -0.0002625   0.0002888  -0.0000471   0.0004015   0.0000674   0.0000711
   58  -0.0001685   0.0001823  -0.0000597   0.0002352  -0.0000156   0.0000609
   59   0.0000468  -0.0000401   0.0000276  -0.0000660  -0.0000343   0.0000560
   60   0.0001895  -0.0001927   0.0000637  -0.0002617   0.0000171  -0.0000573
   61  -0.0002272   0.0002294  -0.0001800   0.0003041   0.0000301   0.0001836
   62   0.0000655   0.0000698  -0.0000533  -0.0001758   0.0002454   0.0002308
   63  -0.0002173   0.0001186  -0.0000334  -0.0000969  -0.0000814   0.0000205
   64   0.0000453  -0.0000648   0.0000093  -0.0000902   0.0000012   0.0000194
   65   0.0000733  -0.0000619   0.0000117   0.0000253  -0.0000657   0.0000243
   66  -0.0000515   0.0000805  -0.0000233   0.0000660   0.0001010  -0.0000463
           19          20          21          22          23          24
    1  -0.0016285  -0.0002394  -0.0000240  -0.0239032  -0.0285120   0.0016445
    2  -0.0006817   0.0003859  -0.0002905  -0.0813650   0.0250394  -0.0129951
    3   0.0002810  -0.0002597  -0.0009219   0.0108634  -0.0071579   0.0076476
    4   0.0036792   0.0011155  -0.0002153  -0.0563468   0.0277305  -0.0114763
    5  -0.0017837  -0.0030818   0.0010282   0.0296997  -0.0146597   0.0057577
    6   0.0002833   0.0013565   0.0036268  -0.0111685   0.0054589  -0.0036606
    7  -0.0012469  -0.0012592   0.0000650   0.0003787  -0.0001526   0.0001199
    8  -0.0008229  -0.0002231  -0.0000261  -0.0006938   0.0005685  -0.0003524
    9  -0.0000130  -0.0000747   0.0001871   0.0000872  -0.0001889  -0.0005619
   10  -0.0359373  -0.0242187  -0.0002055   0.0625900  -0.0229505   0.0109662
   11  -0.0040693  -0.0015975   0.0004263   0.0328270  -0.0542772   0.0144749
   12  -0.0037371  -0.0019225   0.0031740   0.0009812   0.0077497   0.0033352
   13   0.0008881  -0.0084108   0.0017544  -0.0005091  -0.0019940  -0.0001605
   14  -0.0006696  -0.0057216   0.0007596  -0.0052334   0.0010974  -0.0000757
   15   0.0003384  -0.0000551  -0.0009136   0.0004021   0.0002551   0.0035457
   16  -0.1648238  -0.0069549  -0.0150145  -0.1538644   0.1194887  -0.0323394
   17  -0.0067505  -0.0392250   0.0019297   0.0577016  -0.2322572   0.0377693
   18  -0.0151167   0.0018363  -0.0244595  -0.0212316   0.0449533  -0.0666040
   19   0.2360238   0.0107650   0.0238880  -0.0393146  -0.0014346  -0.0046385
   20   0.0107650   0.0539173  -0.0061714   0.0202925   0.0021977   0.0025474
   21   0.0238880  -0.0061714   0.0146485  -0.0084975   0.0000216   0.0024468
   22  -0.0393146   0.0202925  -0.0084975   0.6088289  -0.0325280   0.0627877
   23  -0.0014346   0.0021977   0.0000216  -0.0325280   0.5151880  -0.0754237
   24  -0.0046385   0.0025474   0.0024468   0.0627877  -0.0754237   0.1328671
   25   0.0006827   0.0079696  -0.0012574  -0.0633852  -0.0509727   0.0048693
   26   0.0011293  -0.0037146   0.0006327  -0.0468991  -0.1356075   0.0146419
   27  -0.0000431   0.0014115  -0.0012624   0.0042123   0.0143028  -0.0239814
   28   0.0031938   0.0001182  -0.0001668  -0.3228393  -0.0329176  -0.0249595
   29   0.0049470  -0.0034083   0.0018173   0.0316657  -0.1082530   0.0128662
   30  -0.0010044   0.0013248   0.0034641  -0.0373987   0.0056071  -0.0635786
   31  -0.0012041   0.0008229  -0.0003007  -0.0128335   0.0259356  -0.0066887
   32  -0.0005239   0.0003637  -0.0000811  -0.0039054   0.0036886  -0.0006329
   33  -0.0000444   0.0000596   0.0001915  -0.0009882   0.0027797   0.0022690
   34   0.0010330   0.0000560   0.0001279   0.0015085  -0.0023089  -0.0000344
   35  -0.0000685   0.0000920   0.0000353  -0.0024134  -0.0029035   0.0016617
   36   0.0001316  -0.0000237  -0.0001199  -0.0003008   0.0012293   0.0061827
   37  -0.0005617  -0.0000210  -0.0000447  -0.0004496   0.0001423   0.0009395
   38   0.0001836   0.0000097  -0.0001025   0.0003465  -0.0001161  -0.0001165
   39   0.0004931  -0.0000056   0.0000439   0.0000893  -0.0001573  -0.0000645
   40  -0.0000302  -0.0000123  -0.0000148   0.0003171   0.0002264   0.0000592
   41  -0.0000731   0.0000039   0.0000147   0.0002625  -0.0001405   0.0000580
   42  -0.0002434  -0.0000053  -0.0000339   0.0000419   0.0001083  -0.0000509
   43   0.0000379   0.0000123  -0.0000018  -0.0001552   0.0000480   0.0000710
   44  -0.0000886   0.0000118   0.0000283   0.0000196   0.0001968  -0.0000388
   45  -0.0002331  -0.0000080  -0.0000219   0.0000126   0.0001343   0.0002972
   46  -0.0000787  -0.0000028  -0.0000084  -0.0000263   0.0000627   0.0000799
   47  -0.0000004  -0.0000039   0.0000038  -0.0000476   0.0000358  -0.0000264
   48  -0.0000012   0.0000006  -0.0000019   0.0000013  -0.0000181  -0.0000163
   49  -0.0001653  -0.0000039  -0.0000224   0.0000873   0.0001008  -0.0000555
   50   0.0000452  -0.0000282  -0.0000007  -0.0000090  -0.0001031  -0.0000587
   51   0.0001196   0.0000161   0.0000114  -0.0001424  -0.0000211   0.0000718
   52  -0.0000163  -0.0000012  -0.0000030   0.0000141   0.0000259  -0.0000012
   53  -0.0000029  -0.0000015  -0.0000036   0.0000056   0.0000044  -0.0000127
   54  -0.0000083   0.0000004  -0.0000010   0.0000080   0.0000074  -0.0000016
   55   0.0002973   0.0000126   0.0000399  -0.0001869  -0.0004476  -0.0000225
   56  -0.0000831   0.0000346   0.0000091   0.0000853   0.0003934   0.0005615
   57  -0.0004082  -0.0000335  -0.0000394   0.0002398   0.0003430  -0.0000933
   58  -0.0003238  -0.0000146  -0.0000348   0.0001091   0.0003298  -0.0001263
   59   0.0000949   0.0000016   0.0000043  -0.0000830  -0.0001131  -0.0000185
   60   0.0003351   0.0000170   0.0000374  -0.0001132  -0.0003644   0.0000876
   61  -0.0005987  -0.0000294  -0.0000704   0.0000949   0.0002791  -0.0010056
   62  -0.0000683  -0.0000015  -0.0000401   0.0003458   0.0000712  -0.0003755
   63  -0.0002686  -0.0000088  -0.0000455  -0.0001107   0.0001768  -0.0001670
   64   0.0000940   0.0000037   0.0000068  -0.0001189  -0.0001472  -0.0000324
   65  -0.0000439  -0.0000113   0.0000049  -0.0000756  -0.0000527  -0.0002112
   66  -0.0001098  -0.0000017  -0.0000104   0.0002291   0.0001980   0.0000326
           25          26          27          28          29          30
    1  -0.0028882  -0.0003059  -0.0008013  -0.1630440  -0.1170386   0.0087159
    2   0.0038702   0.0036515   0.0006143  -0.0514554  -0.2753060   0.0317193
    3  -0.0015161   0.0001450   0.0042303  -0.0032111   0.0239171  -0.0637799
    4   0.0012457   0.0003873   0.0002107   0.0624554   0.0290913   0.0006219
    5  -0.0007274  -0.0001932  -0.0002019  -0.0231077  -0.0582513   0.0097547
    6   0.0003613  -0.0000563  -0.0007063   0.0099374   0.0150129   0.0067717
    7  -0.0003336  -0.0009446   0.0001643  -0.0006548   0.0014120  -0.0008105
    8  -0.0009074  -0.0015823   0.0001511   0.0063150  -0.0001995   0.0014382
    9   0.0001638   0.0001389  -0.0002711  -0.0015379   0.0010303   0.0034668
   10  -0.0021413   0.0040791  -0.0013856  -0.0493030  -0.0299087   0.0001460
   11   0.0005973   0.0012049   0.0004749  -0.0296596  -0.0179980  -0.0001323
   12  -0.0007852   0.0008954   0.0033167  -0.0004514  -0.0002832  -0.0003870
   13   0.0003653  -0.0001547   0.0000491  -0.0003102   0.0012878  -0.0000955
   14   0.0004164  -0.0017407   0.0003779   0.0012074  -0.0018365   0.0001902
   15  -0.0000537   0.0003304   0.0001157  -0.0000820   0.0003118  -0.0009710
   16   0.0018012  -0.0184289   0.0031478  -0.0302299   0.0201768  -0.0078928
   17   0.0043841  -0.0364274   0.0075766   0.0715846   0.0370031   0.0022145
   18  -0.0009037   0.0049792   0.0020111  -0.0168868  -0.0032935   0.0045612
   19   0.0006827   0.0011293  -0.0000431   0.0031938   0.0049470  -0.0010044
   20   0.0079696  -0.0037146   0.0014115   0.0001182  -0.0034083   0.0013248
   21  -0.0012574   0.0006327  -0.0012624  -0.0001668   0.0018173   0.0034641
   22  -0.0633852  -0.0468991   0.0042123  -0.3228393   0.0316657  -0.0373987
   23  -0.0509727  -0.1356075   0.0143028  -0.0329176  -0.1082530   0.0056071
   24   0.0048693   0.0146419  -0.0239814  -0.0249595   0.0128662  -0.0635786
   25   0.0829313   0.0756344  -0.0057688  -0.0185451  -0.0382771   0.0042406
   26   0.0756344   0.1939061  -0.0238052  -0.0151204  -0.0197701   0.0027198
   27  -0.0057688  -0.0238052   0.0146479   0.0000413  -0.0001289   0.0042829
   28  -0.0185451  -0.0151204   0.0000413   0.6773689  -0.0220535   0.0711007
   29  -0.0382771  -0.0197701  -0.0001289  -0.0220535   0.6979507  -0.1065396
   30   0.0042406   0.0027198   0.0042829   0.0711007  -0.1065396   0.1519063
   31   0.0005231   0.0006807   0.0002362  -0.1326898   0.1231028  -0.0346293
   32  -0.0009849   0.0008156  -0.0007694   0.1246188  -0.2515967   0.0550454
   33   0.0006175  -0.0005548  -0.0024739  -0.0353261   0.0551105  -0.0494027
   34   0.0002900   0.0005937  -0.0001158  -0.0240047  -0.0089865  -0.0018617
   35  -0.0010850  -0.0005254  -0.0000581  -0.0290794   0.0025930  -0.0029958
   36   0.0000707   0.0000174   0.0000850   0.0010933  -0.0002204   0.0050211
   37  -0.0003533  -0.0003212   0.0000868  -0.0013847   0.0020314  -0.0001154
   38   0.0001239   0.0000878   0.0000121  -0.0001396  -0.0000615   0.0006747
   39   0.0004236   0.0005118  -0.0000110   0.0035481   0.0009025  -0.0011972
   40   0.0000649   0.0000113  -0.0000059   0.0007829   0.0000422  -0.0009143
   41  -0.0000712  -0.0000503  -0.0000167  -0.0007852   0.0000783  -0.0004820
   42  -0.0001595  -0.0001993  -0.0000018  -0.0006747   0.0001321  -0.0004346
   43   0.0000549   0.0000589  -0.0000396  -0.0001159  -0.0000806   0.0000953
   44   0.0000445   0.0000298  -0.0000008   0.0009376  -0.0000334   0.0003757
   45  -0.0001150  -0.0001290   0.0000202  -0.0005171   0.0002314  -0.0000204
   46  -0.0000389  -0.0000475   0.0000059  -0.0001707   0.0000710  -0.0000289
   47  -0.0000030  -0.0000161   0.0000077   0.0001230   0.0000338  -0.0000685
   48  -0.0000057  -0.0000013   0.0000030  -0.0000696   0.0000223   0.0000284
   49  -0.0001229  -0.0001660   0.0000182  -0.0004932   0.0003779  -0.0000409
   50   0.0000249   0.0000340  -0.0000263  -0.0001193   0.0000309   0.0000037
   51   0.0000838   0.0000998  -0.0000442   0.0000926  -0.0000130   0.0002713
   52  -0.0000047  -0.0000117   0.0000020   0.0000144   0.0000044  -0.0000052
   53  -0.0000157  -0.0000204   0.0000058  -0.0000647  -0.0000046  -0.0000078
   54   0.0000002  -0.0000007  -0.0000007   0.0000136   0.0000103   0.0000124
   55   0.0001402   0.0002507   0.0000087   0.0001731  -0.0000748  -0.0003082
   56   0.0000004  -0.0000953   0.0000316   0.0009032  -0.0000957  -0.0000460
   57  -0.0002744  -0.0003865   0.0000539  -0.0007764   0.0002734  -0.0000317
   58  -0.0001372  -0.0002260   0.0000187  -0.0002465   0.0001330  -0.0000973
   59   0.0000548   0.0000891  -0.0000104   0.0001358  -0.0000191   0.0000758
   60   0.0001534   0.0002510  -0.0000175   0.0002500  -0.0001335   0.0000932
   61  -0.0001799  -0.0002669  -0.0000322  -0.0000287   0.0022114   0.0002518
   62  -0.0000102   0.0000250   0.0000307  -0.0010196  -0.0011437  -0.0009145
   63  -0.0001262  -0.0001766  -0.0000020  -0.0017550  -0.0012114  -0.0002925
   64   0.0000309   0.0000671  -0.0000094   0.0000710  -0.0001355   0.0000287
   65  -0.0000660  -0.0001002   0.0000205  -0.0004226   0.0002884   0.0000429
   66  -0.0000184  -0.0000534   0.0000051   0.0003370   0.0001861   0.0002142
           31          32          33          34          35          36
    1   0.0102014   0.0139472  -0.0015012  -0.2160368  -0.0016666  -0.0158284
    2  -0.0136859  -0.0175387   0.0022367  -0.0037988  -0.0776655  -0.0018051
    3   0.0032753   0.0056063   0.0032420  -0.0161766  -0.0022383  -0.0790438
    4  -0.0006746  -0.0028953  -0.0002561  -0.0202668   0.0252297  -0.0076099
    5  -0.0023819  -0.0018032   0.0010439   0.0096820   0.0050027   0.0001488
    6  -0.0003482   0.0010031   0.0055838  -0.0027517   0.0036317   0.0026108
    7   0.0000982   0.0001201  -0.0000447  -0.0019535   0.0031560  -0.0004691
    8  -0.0012111  -0.0011415   0.0000472  -0.0025972  -0.0017305  -0.0002134
    9   0.0002054   0.0002597   0.0001797   0.0001985  -0.0001756  -0.0022569
   10  -0.0006987  -0.0007553   0.0000805   0.0003090   0.0012980  -0.0007855
   11  -0.0007734  -0.0000296  -0.0002787   0.0017440  -0.0030652   0.0019478
   12   0.0001581  -0.0002508  -0.0008674  -0.0006782   0.0016780   0.0049860
   13   0.0000994   0.0000384   0.0000096   0.0003461   0.0013199  -0.0003635
   14  -0.0000086   0.0000501  -0.0000112  -0.0007306  -0.0004091   0.0001482
   15   0.0000257  -0.0000182  -0.0000813   0.0000877   0.0002713   0.0001027
   16  -0.0038531  -0.0007869  -0.0008788  -0.0009299   0.0001489   0.0001982
   17  -0.0017179   0.0008735   0.0006641   0.0005696  -0.0013873   0.0000776
   18  -0.0007394   0.0006726   0.0047976  -0.0001490  -0.0004160  -0.0009856
   19  -0.0012041  -0.0005239  -0.0000444   0.0010330  -0.0000685   0.0001316
   20   0.0008229   0.0003637   0.0000596   0.0000560   0.0000920  -0.0000237
   21  -0.0003007  -0.0000811   0.0001915   0.0001279   0.0000353  -0.0001199
   22  -0.0128335  -0.0039054  -0.0009882   0.0015085  -0.0024134  -0.0003008
   23   0.0259356   0.0036886   0.0027797  -0.0023089  -0.0029035   0.0012293
   24  -0.0066887  -0.0006329   0.0022690  -0.0000344   0.0016617   0.0061827
   25   0.0005231  -0.0009849   0.0006175   0.0002900  -0.0010850   0.0000707
   26   0.0006807   0.0008156  -0.0005548   0.0005937  -0.0005254   0.0000174
   27   0.0002362  -0.0007694  -0.0024739  -0.0001158  -0.0000581   0.0000850
   28  -0.1326898   0.1246188  -0.0353261  -0.0240047  -0.0290794   0.0010933
   29   0.1231028  -0.2515967   0.0551105  -0.0089865   0.0025930  -0.0002204
   30  -0.0346293   0.0550454  -0.0494027  -0.0018617  -0.0029958   0.0050211
   31   0.1402778  -0.1297045   0.0380263   0.0007969  -0.0009143   0.0007476
   32  -0.1297045   0.2657568  -0.0601482   0.0016879   0.0005043  -0.0006525
   33   0.0380263  -0.0601482   0.0402403   0.0001420  -0.0008673  -0.0036919
   34   0.0007969   0.0016879   0.0001420   0.6407087  -0.0081423   0.0035732
   35  -0.0009143   0.0005043  -0.0008673  -0.0081423   0.2046503   0.1077756
   36   0.0007476  -0.0006525  -0.0036919   0.0035732   0.1077756   0.5950649
   37   0.0003014  -0.0005379  -0.0007200  -0.1539435  -0.0100669  -0.0489058
   38  -0.0001744  -0.0000464  -0.0001606  -0.0236199  -0.0747070  -0.0417740
   39  -0.0003427  -0.0002598   0.0004981  -0.1079039  -0.0409003  -0.2414427
   40  -0.0001206   0.0000105   0.0001803   0.0025086   0.0003179   0.0009042
   41  -0.0000072   0.0000104  -0.0000027   0.0057445   0.0014408  -0.0091632
   42   0.0001387  -0.0000019  -0.0001469   0.0241042  -0.0095828  -0.0326900
   43  -0.0000974  -0.0000041  -0.0001294  -0.0159877  -0.0182470  -0.0764609
   44   0.0000659  -0.0000783   0.0000437  -0.0069214   0.0094871   0.0047681
   45   0.0000414  -0.0001383  -0.0002358  -0.0302515   0.0041240   0.0209039
   46   0.0000108  -0.0000223  -0.0000561  -0.0053748   0.0004217   0.0005064
   47  -0.0000005  -0.0000035  -0.0000148   0.0002375   0.0050158  -0.0009652
   48  -0.0000010   0.0000071   0.0000038   0.0000061  -0.0009050   0.0016746
   49   0.0000203   0.0000948   0.0000041   0.0003676   0.0004937   0.0038867
   50  -0.0000242  -0.0000132   0.0000106   0.0011223  -0.0071662  -0.0152809
   51  -0.0000356   0.0000370  -0.0000964   0.0042405  -0.0153736  -0.0641424
   52  -0.0000023   0.0000024   0.0000004   0.0005702  -0.0000064   0.0001626
   53  -0.0000079   0.0000014  -0.0000012   0.0000124  -0.0010475   0.0000125
   54   0.0000049   0.0000021  -0.0000133   0.0003458  -0.0000160  -0.0011140
   55  -0.0001408  -0.0002391   0.0001868  -0.0363588   0.0200921   0.0741833
   56   0.0001226   0.0000176  -0.0001816   0.0061893   0.0081573   0.0069032
   57   0.0000964   0.0001804  -0.0000332   0.0197467   0.0079265   0.0405976
   58   0.0000311   0.0000719   0.0000617  -0.0024879  -0.0011028  -0.0049005
   59  -0.0000170  -0.0000281  -0.0000235   0.0000693   0.0042415  -0.0005835
   60  -0.0000473  -0.0001016  -0.0000638  -0.0002763  -0.0006788   0.0015563
   61  -0.0000251  -0.0002083   0.0005464  -0.1808238   0.0162245   0.0529432
   62  -0.0000479   0.0002508   0.0001007   0.0323270  -0.0729886  -0.0465726
   63   0.0001192   0.0001800   0.0002547   0.1179768  -0.0481523  -0.2367114
   64  -0.0000204  -0.0000240   0.0000890   0.0097280   0.0040858   0.0172183
   65  -0.0000539  -0.0000535   0.0001481  -0.0029231   0.0024106  -0.0057665
   66   0.0000579   0.0000611  -0.0001541  -0.0103478  -0.0047438  -0.0165907
           37          38          39          40          41          42
    1  -0.0168412  -0.0044514  -0.0110426  -0.0017553   0.0010139   0.0025754
    2  -0.0061529   0.0034064  -0.0009597  -0.0007001  -0.0022048   0.0004436
    3  -0.0279481   0.0004565   0.0010123  -0.0025515  -0.0000000  -0.0008905
    4  -0.0011047   0.0018457   0.0030069   0.0007242   0.0001169  -0.0012452
    5  -0.0034793  -0.0012809   0.0005888  -0.0000089  -0.0004253  -0.0007617
    6  -0.0001706  -0.0018375  -0.0006177  -0.0010775   0.0005432  -0.0009076
    7   0.0004339   0.0011483  -0.0003893  -0.0002136   0.0001508   0.0000090
    8   0.0013451  -0.0007763  -0.0003820  -0.0002097   0.0003741   0.0000607
    9  -0.0007615   0.0009557  -0.0004772  -0.0001803   0.0002714   0.0000550
   10  -0.0005478  -0.0004552   0.0000330   0.0003856  -0.0001320   0.0003809
   11   0.0001019  -0.0003823  -0.0001939  -0.0001734  -0.0000657   0.0001523
   12   0.0007196  -0.0003413   0.0000273   0.0001814   0.0000585  -0.0000793
   13  -0.0003999   0.0001711   0.0005725   0.0000778  -0.0000121  -0.0002392
   14   0.0003020  -0.0000562  -0.0004493  -0.0000117   0.0000448   0.0001873
   15   0.0000167   0.0001629   0.0001692  -0.0000010  -0.0000576  -0.0000831
   16   0.0004047  -0.0001531  -0.0000918  -0.0000085   0.0000276  -0.0000053
   17   0.0000017   0.0006127  -0.0000807   0.0000100   0.0000947  -0.0001024
   18  -0.0002566   0.0005879   0.0000589   0.0001500  -0.0001310   0.0000963
   19  -0.0005617   0.0001836   0.0004931  -0.0000302  -0.0000731  -0.0002434
   20  -0.0000210   0.0000097  -0.0000056  -0.0000123   0.0000039  -0.0000053
   21  -0.0000447  -0.0001025   0.0000439  -0.0000148   0.0000147  -0.0000339
   22  -0.0004496   0.0003465   0.0000893   0.0003171   0.0002625   0.0000419
   23   0.0001423  -0.0001161  -0.0001573   0.0002264  -0.0001405   0.0001083
   24   0.0009395  -0.0001165  -0.0000645   0.0000592   0.0000580  -0.0000509
   25  -0.0003533   0.0001239   0.0004236   0.0000649  -0.0000712  -0.0001595
   26  -0.0003212   0.0000878   0.0005118   0.0000113  -0.0000503  -0.0001993
   27   0.0000868   0.0000121  -0.0000110  -0.0000059  -0.0000167  -0.0000018
   28  -0.0013847  -0.0001396   0.0035481   0.0007829  -0.0007852  -0.0006747
   29   0.0020314  -0.0000615   0.0009025   0.0000422   0.0000783   0.0001321
   30  -0.0001154   0.0006747  -0.0011972  -0.0009143  -0.0004820  -0.0004346
   31   0.0003014  -0.0001744  -0.0003427  -0.0001206  -0.0000072   0.0001387
   32  -0.0005379  -0.0000464  -0.0002598   0.0000105   0.0000104  -0.0000019
   33  -0.0007200  -0.0001606   0.0004981   0.0001803  -0.0000027  -0.0001469
   34  -0.1539435  -0.0236199  -0.1079039   0.0025086   0.0057445   0.0241042
   35  -0.0100669  -0.0747070  -0.0409003   0.0003179   0.0014408  -0.0095828
   36  -0.0489058  -0.0417740  -0.2414427   0.0009042  -0.0091632  -0.0326900
   37   0.5979529   0.0015274   0.0618528  -0.0746183   0.0145831   0.0495284
   38   0.0015274   0.1459699   0.0940953   0.0143461  -0.0288004  -0.0232415
   39   0.0618528   0.0940953   0.5074767   0.0502236  -0.0234201  -0.1099050
   40  -0.0746183   0.0143461   0.0502236   0.0988304  -0.0235073  -0.0821675
   41   0.0145831  -0.0288004  -0.0234201  -0.0235073   0.0218672   0.0382942
   42   0.0495284  -0.0232415  -0.1099050  -0.0821675   0.0382942   0.1565948
   43  -0.3146518   0.0070658  -0.0019531  -0.0241308   0.0033853   0.0114403
   44  -0.0092417  -0.0667570  -0.0122525   0.0098442   0.0029352  -0.0040855
   45  -0.0655155  -0.0111483  -0.1132247   0.0367664  -0.0046513  -0.0112329
   46  -0.0093059  -0.0065033  -0.0280993   0.0009598  -0.0002101  -0.0004024
   47   0.0007495   0.0029810  -0.0000725   0.0001302  -0.0022598   0.0008748
   48   0.0019086  -0.0008630  -0.0001376   0.0010163   0.0008079   0.0010447
   49  -0.0359366   0.0061745   0.0203750  -0.0030793   0.0002539   0.0002609
   50   0.0196230   0.0099338   0.0073201  -0.0011562   0.0042892  -0.0004230
   51   0.0744414   0.0066328   0.0401621  -0.0052793  -0.0003811   0.0026729
   52   0.0007618   0.0007340   0.0022324  -0.0005974   0.0000612   0.0001839
   53   0.0006740   0.0066793  -0.0024928   0.0003300   0.0000205  -0.0001554
   54   0.0020561  -0.0024769  -0.0022775   0.0012409  -0.0001797  -0.0005526
   55  -0.0535881  -0.0082377  -0.0355209   0.0017380   0.0000049  -0.0001602
   56  -0.0078291  -0.0086495  -0.0036754   0.0001828  -0.0002160   0.0002091
   57  -0.0365050  -0.0036682  -0.0256549   0.0009252   0.0002110   0.0005234
   58   0.0012679   0.0001600   0.0007279  -0.0006248   0.0002628   0.0010970
   59   0.0002232  -0.0002581   0.0003282   0.0002859  -0.0006038  -0.0002242
   60   0.0011074   0.0003126   0.0009685   0.0011209  -0.0002236  -0.0013525
   61   0.0639754   0.0091142   0.0395319  -0.0011616  -0.0014184  -0.0058253
   62  -0.0045990   0.0063954  -0.0166570   0.0000220   0.0035062  -0.0013144
   63  -0.0145440  -0.0162732  -0.0547368  -0.0005744  -0.0012667  -0.0016505
   64  -0.0014102   0.0007990   0.0022464  -0.0000482   0.0003490   0.0013623
   65   0.0009373   0.0058175  -0.0017916   0.0000198   0.0001017  -0.0003646
   66   0.0028206  -0.0018886  -0.0006588  -0.0000011  -0.0002834  -0.0009753
           43          44          45          46          47          48
    1   0.0008987  -0.0004035  -0.0007478   0.0000330   0.0001423   0.0001585
    2  -0.0002789   0.0052018  -0.0019268  -0.0002234   0.0001935  -0.0000076
    3  -0.0017139  -0.0026947  -0.0042347  -0.0012530   0.0000318   0.0001443
    4  -0.0006024  -0.0009924  -0.0001760  -0.0002095  -0.0001232   0.0000020
    5  -0.0001450  -0.0005592  -0.0009652  -0.0002878   0.0001833  -0.0000931
    6   0.0004575   0.0001771  -0.0000145   0.0000481   0.0000816   0.0000040
    7   0.0004252   0.0000657   0.0002256   0.0000642  -0.0000131   0.0000002
    8  -0.0001513   0.0001133   0.0004096   0.0001070  -0.0001101   0.0000427
    9   0.0003135  -0.0001245  -0.0001596  -0.0000427  -0.0000176   0.0000049
   10   0.0000390  -0.0000211  -0.0000045   0.0000070   0.0000407  -0.0000168
   11   0.0000594   0.0002032  -0.0000811   0.0000050   0.0000386   0.0000018
   12   0.0000205   0.0002012   0.0001799   0.0000670   0.0000094  -0.0000256
   13   0.0000840  -0.0001111  -0.0000958  -0.0000438   0.0000039  -0.0000100
   14  -0.0000324   0.0000506   0.0001217   0.0000449  -0.0000097   0.0000081
   15  -0.0000349  -0.0000236  -0.0000119  -0.0000097  -0.0000071   0.0000031
   16  -0.0000184   0.0000757   0.0000563   0.0000322   0.0000092   0.0000127
   17  -0.0000781  -0.0000350  -0.0000149  -0.0000178  -0.0000694   0.0000180
   18   0.0000303  -0.0002644  -0.0000306  -0.0000175   0.0000047   0.0000054
   19   0.0000379  -0.0000886  -0.0002331  -0.0000787  -0.0000004  -0.0000012
   20   0.0000123   0.0000118  -0.0000080  -0.0000028  -0.0000039   0.0000006
   21  -0.0000018   0.0000283  -0.0000219  -0.0000084   0.0000038  -0.0000019
   22  -0.0001552   0.0000196   0.0000126  -0.0000263  -0.0000476   0.0000013
   23   0.0000480   0.0001968   0.0001343   0.0000627   0.0000358  -0.0000181
   24   0.0000710  -0.0000388   0.0002972   0.0000799  -0.0000264  -0.0000163
   25   0.0000549   0.0000445  -0.0001150  -0.0000389  -0.0000030  -0.0000057
   26   0.0000589   0.0000298  -0.0001290  -0.0000475  -0.0000161  -0.0000013
   27  -0.0000396  -0.0000008   0.0000202   0.0000059   0.0000077   0.0000030
   28  -0.0001159   0.0009376  -0.0005171  -0.0001707   0.0001230  -0.0000696
   29  -0.0000806  -0.0000334   0.0002314   0.0000710   0.0000338   0.0000223
   30   0.0000953   0.0003757  -0.0000204  -0.0000289  -0.0000685   0.0000284
   31  -0.0000974   0.0000659   0.0000414   0.0000108  -0.0000005  -0.0000010
   32  -0.0000041  -0.0000783  -0.0001383  -0.0000223  -0.0000035   0.0000071
   33  -0.0001294   0.0000437  -0.0002358  -0.0000561  -0.0000148   0.0000038
   34  -0.0159877  -0.0069214  -0.0302515  -0.0053748   0.0002375   0.0000061
   35  -0.0182470   0.0094871   0.0041240   0.0004217   0.0050158  -0.0009050
   36  -0.0764609   0.0047681   0.0209039   0.0005064  -0.0009652   0.0016746
   37  -0.3146518  -0.0092417  -0.0655155  -0.0093059   0.0007495   0.0019086
   38   0.0070658  -0.0667570  -0.0111483  -0.0065033   0.0029810  -0.0008630
   39  -0.0019531  -0.0122525  -0.1132247  -0.0280993  -0.0000725  -0.0001376
   40  -0.0241308   0.0098442   0.0367664   0.0009598   0.0001302   0.0010163
   41   0.0033853   0.0029352  -0.0046513  -0.0002101  -0.0022598   0.0008079
   42   0.0114403  -0.0040855  -0.0112329  -0.0004024   0.0008748   0.0010447
   43   0.6641602  -0.0068705   0.0303718  -0.1058089  -0.0246086  -0.1073464
   44  -0.0068705   0.1660768   0.1418534  -0.0240546  -0.0491786  -0.0576028
   45   0.0303718   0.1418534   0.7019244  -0.1046254  -0.0575627  -0.2793678
   46  -0.1058089  -0.0240546  -0.1046254   0.1098133   0.0253235   0.1118614
   47  -0.0246086  -0.0491786  -0.0575627   0.0253235   0.0395869   0.0639615
   48  -0.1073464  -0.0576028  -0.2793678   0.1118614   0.0639615   0.2939358
   49  -0.1985808   0.0360260   0.1298275   0.0112802  -0.0029280  -0.0111237
   50   0.0193154  -0.0746811  -0.0521382   0.0042035   0.0024856  -0.0047119
   51   0.0625510  -0.0502865  -0.2549042   0.0177193  -0.0056200  -0.0163499
   52  -0.0122519  -0.0003719  -0.0032285   0.0007625  -0.0001213   0.0000952
   53   0.0069314   0.0034725   0.0007235  -0.0002398  -0.0040155   0.0012214
   54   0.0256418  -0.0000340   0.0059240  -0.0003747   0.0012339   0.0005933
   55   0.0646495  -0.0051056  -0.0141307  -0.0010427   0.0010101   0.0028867
   56   0.0084383   0.0054125  -0.0156825   0.0009076   0.0065304  -0.0020168
   57   0.0396049  -0.0172561  -0.0547417   0.0026958  -0.0019317  -0.0007285
   58  -0.0002500  -0.0000318  -0.0006360  -0.0001449  -0.0000063  -0.0000090
   59  -0.0015119   0.0038691  -0.0012413   0.0002916   0.0000070  -0.0002745
   60  -0.0064784  -0.0010524  -0.0008098   0.0011342  -0.0002963  -0.0009939
   61  -0.0570525   0.0069481   0.0221187  -0.0007636   0.0001057   0.0006807
   62   0.0065213  -0.0047757  -0.0022304   0.0001979  -0.0010493   0.0003176
   63   0.0229780  -0.0020676  -0.0104750   0.0008461   0.0002876   0.0002422
   64  -0.0006406   0.0001857   0.0008554   0.0000458  -0.0000236  -0.0000460
   65   0.0001695  -0.0009596   0.0003213  -0.0000271  -0.0003756   0.0000851
   66   0.0005885   0.0003359   0.0002348  -0.0000458   0.0000859  -0.0000662
           49          50          51          52          53          54
    1   0.0005813  -0.0000933  -0.0006899  -0.0000580   0.0000005  -0.0000036
    2  -0.0001454  -0.0010760  -0.0001367   0.0000079  -0.0004801   0.0001506
    3   0.0004618   0.0002160  -0.0013421  -0.0000017   0.0001534   0.0000743
    4  -0.0001672   0.0002312  -0.0000887   0.0000105   0.0000778  -0.0000215
    5  -0.0003986   0.0001148   0.0001860  -0.0000361   0.0000400  -0.0000328
    6  -0.0000011  -0.0001805   0.0005492   0.0000069   0.0000007   0.0000066
    7  -0.0001514  -0.0001729   0.0000759   0.0000038   0.0000062   0.0000025
    8   0.0002477   0.0001068  -0.0001290   0.0000095  -0.0000339   0.0000180
    9  -0.0000836   0.0000918   0.0001941  -0.0000021   0.0000080   0.0000059
   10   0.0001159  -0.0000181   0.0000143   0.0000125  -0.0000052   0.0000044
   11   0.0000078  -0.0000373   0.0001045  -0.0000176  -0.0000157  -0.0000046
   12   0.0000127  -0.0000491   0.0000195   0.0000040  -0.0000105  -0.0000052
   13  -0.0001628   0.0000583   0.0000858  -0.0000043   0.0000120  -0.0000084
   14   0.0001280  -0.0000165  -0.0000901   0.0000087  -0.0000127   0.0000095
   15  -0.0000346   0.0000106  -0.0000333  -0.0000024   0.0000051  -0.0000044
   16   0.0001428  -0.0000635  -0.0000801   0.0000149  -0.0000000   0.0000035
   17  -0.0000087   0.0000164  -0.0000691   0.0000018  -0.0000006   0.0000028
   18   0.0000172   0.0001479  -0.0000473   0.0000033   0.0000136  -0.0000028
   19  -0.0001653   0.0000452   0.0001196  -0.0000163  -0.0000029  -0.0000083
   20  -0.0000039  -0.0000282   0.0000161  -0.0000012  -0.0000015   0.0000004
   21  -0.0000224  -0.0000007   0.0000114  -0.0000030  -0.0000036  -0.0000010
   22   0.0000873  -0.0000090  -0.0001424   0.0000141   0.0000056   0.0000080
   23   0.0001008  -0.0001031  -0.0000211   0.0000259   0.0000044   0.0000074
   24  -0.0000555  -0.0000587   0.0000718  -0.0000012  -0.0000127  -0.0000016
   25  -0.0001229   0.0000249   0.0000838  -0.0000047  -0.0000157   0.0000002
   26  -0.0001660   0.0000340   0.0000998  -0.0000117  -0.0000204  -0.0000007
   27   0.0000182  -0.0000263  -0.0000442   0.0000020   0.0000058  -0.0000007
   28  -0.0004932  -0.0001193   0.0000926   0.0000144  -0.0000647   0.0000136
   29   0.0003779   0.0000309  -0.0000130   0.0000044  -0.0000046   0.0000103
   30  -0.0000409   0.0000037   0.0002713  -0.0000052  -0.0000078   0.0000124
   31   0.0000203  -0.0000242  -0.0000356  -0.0000023  -0.0000079   0.0000049
   32   0.0000948  -0.0000132   0.0000370   0.0000024   0.0000014   0.0000021
   33   0.0000041   0.0000106  -0.0000964   0.0000004  -0.0000012  -0.0000133
   34   0.0003676   0.0011223   0.0042405   0.0005702   0.0000124   0.0003458
   35   0.0004937  -0.0071662  -0.0153736  -0.0000064  -0.0010475  -0.0000160
   36   0.0038867  -0.0152809  -0.0641424   0.0001626   0.0000125  -0.0011140
   37  -0.0359366   0.0196230   0.0744414   0.0007618   0.0006740   0.0020561
   38   0.0061745   0.0099338   0.0066328   0.0007340   0.0066793  -0.0024769
   39   0.0203750   0.0073201   0.0401621   0.0022324  -0.0024928  -0.0022775
   40  -0.0030793  -0.0011562  -0.0052793  -0.0005974   0.0003300   0.0012409
   41   0.0002539   0.0042892  -0.0003811   0.0000612   0.0000205  -0.0001797
   42   0.0002609  -0.0004230   0.0026729   0.0001839  -0.0001554  -0.0005526
   43  -0.1985808   0.0193154   0.0625510  -0.0122519   0.0069314   0.0256418
   44   0.0360260  -0.0746811  -0.0502865  -0.0003719   0.0034725  -0.0000340
   45   0.1298275  -0.0521382  -0.2549042  -0.0032285   0.0007235   0.0059240
   46   0.0112802   0.0042035   0.0177193   0.0007625  -0.0002398  -0.0003747
   47  -0.0029280   0.0024856  -0.0056200  -0.0001213  -0.0040155   0.0012339
   48  -0.0111237  -0.0047119  -0.0163499   0.0000952   0.0012214   0.0005933
   49   0.7511443  -0.0146222   0.0067619  -0.3408929   0.0019558  -0.0255658
   50  -0.0146222   0.1619497   0.1232692   0.0013962  -0.0367277  -0.0048571
   51   0.0067619   0.1232692   0.6236971  -0.0280379  -0.0047419  -0.0578025
   52  -0.3408929   0.0013962  -0.0280379   0.3592156  -0.0022265   0.0279141
   53   0.0019558  -0.0367277  -0.0047419  -0.0022265   0.0263716   0.0075567
   54  -0.0255658  -0.0048571  -0.0578025   0.0279141   0.0075567   0.0578403
   55  -0.1642195  -0.0120360  -0.0578998  -0.0095241  -0.0066157  -0.0277978
   56  -0.0277629  -0.0765673  -0.0472540   0.0009046   0.0028443   0.0002558
   57  -0.1204997  -0.0455946  -0.2611314   0.0022102  -0.0005858   0.0008154
   58   0.0028149   0.0003374   0.0012033   0.0014123  -0.0002326  -0.0004132
   59   0.0068573   0.0017427  -0.0098875   0.0000467  -0.0022305   0.0008399
   60   0.0271015  -0.0105816  -0.0347076   0.0006955   0.0007974   0.0008966
   61  -0.0168236  -0.0185103  -0.0757773   0.0008976  -0.0002583  -0.0016726
   62  -0.0069451   0.0104662   0.0045964  -0.0004369   0.0049540  -0.0024975
   63  -0.0313144   0.0038117   0.0212881  -0.0022987  -0.0024762  -0.0045405
   64  -0.0057573   0.0004696   0.0006382  -0.0003381  -0.0003365  -0.0013700
   65   0.0002594   0.0052453  -0.0009398   0.0000261   0.0002027   0.0000122
   66   0.0000175  -0.0009771   0.0016687   0.0000705  -0.0000103   0.0001474
           55          56          57          58          59          60
    1   0.0009473   0.0005429   0.0030918   0.0001301  -0.0000715  -0.0005207
    2   0.0009548   0.0062162  -0.0025347   0.0004722   0.0000040  -0.0002521
    3   0.0025326  -0.0028333  -0.0016557   0.0011748  -0.0000737  -0.0004725
    4  -0.0002665  -0.0009942   0.0002737  -0.0003215  -0.0000161   0.0002482
    5  -0.0001879  -0.0000378  -0.0000586  -0.0005168   0.0001079   0.0004032
    6  -0.0003254   0.0004874  -0.0002685   0.0000414  -0.0001092  -0.0000285
    7   0.0003707  -0.0001487  -0.0001426   0.0000377   0.0000256   0.0000076
    8  -0.0000989  -0.0001564  -0.0000203   0.0001829  -0.0000478  -0.0001273
    9  -0.0002298  -0.0001603  -0.0001886   0.0000190   0.0000061   0.0000131
   10  -0.0003071   0.0000164   0.0001117   0.0001529   0.0000021  -0.0001571
   11   0.0002080   0.0001683  -0.0003492  -0.0001995   0.0000664   0.0002128
   12  -0.0001004   0.0000939   0.0002474  -0.0000226  -0.0000586  -0.0000310
   13   0.0001762  -0.0002314  -0.0002625  -0.0001685   0.0000468   0.0001895
   14  -0.0001701   0.0000891   0.0002888   0.0001823  -0.0000401  -0.0001927
   15   0.0000994  -0.0000870  -0.0000471  -0.0000597   0.0000276   0.0000637
   16  -0.0002396   0.0001380   0.0004015   0.0002352  -0.0000660  -0.0002617
   17   0.0000731   0.0000490   0.0000674  -0.0000156  -0.0000343   0.0000171
   18  -0.0000560  -0.0003838   0.0000711   0.0000609   0.0000560  -0.0000573
   19   0.0002973  -0.0000831  -0.0004082  -0.0003238   0.0000949   0.0003351
   20   0.0000126   0.0000346  -0.0000335  -0.0000146   0.0000016   0.0000170
   21   0.0000399   0.0000091  -0.0000394  -0.0000348   0.0000043   0.0000374
   22  -0.0001869   0.0000853   0.0002398   0.0001091  -0.0000830  -0.0001132
   23  -0.0004476   0.0003934   0.0003430   0.0003298  -0.0001131  -0.0003644
   24  -0.0000225   0.0005615  -0.0000933  -0.0001263  -0.0000185   0.0000876
   25   0.0001402   0.0000004  -0.0002744  -0.0001372   0.0000548   0.0001534
   26   0.0002507  -0.0000953  -0.0003865  -0.0002260   0.0000891   0.0002510
   27   0.0000087   0.0000316   0.0000539   0.0000187  -0.0000104  -0.0000175
   28   0.0001731   0.0009032  -0.0007764  -0.0002465   0.0001358   0.0002500
   29  -0.0000748  -0.0000957   0.0002734   0.0001330  -0.0000191  -0.0001335
   30  -0.0003082  -0.0000460  -0.0000317  -0.0000973   0.0000758   0.0000932
   31  -0.0001408   0.0001226   0.0000964   0.0000311  -0.0000170  -0.0000473
   32  -0.0002391   0.0000176   0.0001804   0.0000719  -0.0000281  -0.0001016
   33   0.0001868  -0.0001816  -0.0000332   0.0000617  -0.0000235  -0.0000638
   34  -0.0363588   0.0061893   0.0197467  -0.0024879   0.0000693  -0.0002763
   35   0.0200921   0.0081573   0.0079265  -0.0011028   0.0042415  -0.0006788
   36   0.0741833   0.0069032   0.0405976  -0.0049005  -0.0005835   0.0015563
   37  -0.0535881  -0.0078291  -0.0365050   0.0012679   0.0002232   0.0011074
   38  -0.0082377  -0.0086495  -0.0036682   0.0001600  -0.0002581   0.0003126
   39  -0.0355209  -0.0036754  -0.0256549   0.0007279   0.0003282   0.0009685
   40   0.0017380   0.0001828   0.0009252  -0.0006248   0.0002859   0.0011209
   41   0.0000049  -0.0002160   0.0002110   0.0002628  -0.0006038  -0.0002236
   42  -0.0001602   0.0002091   0.0005234   0.0010970  -0.0002242  -0.0013525
   43   0.0646495   0.0084383   0.0396049  -0.0002500  -0.0015119  -0.0064784
   44  -0.0051056   0.0054125  -0.0172561  -0.0000318   0.0038691  -0.0010524
   45  -0.0141307  -0.0156825  -0.0547417  -0.0006360  -0.0012413  -0.0008098
   46  -0.0010427   0.0009076   0.0026958  -0.0001449   0.0002916   0.0011342
   47   0.0010101   0.0065304  -0.0019317  -0.0000063   0.0000070  -0.0002963
   48   0.0028867  -0.0020168  -0.0007285  -0.0000090  -0.0002745  -0.0009939
   49  -0.1642195  -0.0277629  -0.1204997   0.0028149   0.0068573   0.0271015
   50  -0.0120360  -0.0765673  -0.0455946   0.0003374   0.0017427  -0.0105816
   51  -0.0578998  -0.0472540  -0.2611314   0.0012033  -0.0098875  -0.0347076
   52  -0.0095241   0.0009046   0.0022102   0.0014123   0.0000467   0.0006955
   53  -0.0066157   0.0028443  -0.0005858  -0.0002326  -0.0022305   0.0007974
   54  -0.0277978   0.0002558   0.0008154  -0.0004132   0.0008399   0.0008966
   55   0.6028334   0.0042285   0.0705395  -0.0771027   0.0150158   0.0508947
   56   0.0042285   0.1485917   0.0990483   0.0150788  -0.0292400  -0.0231984
   57   0.0705395   0.0990483   0.5260304   0.0510433  -0.0231346  -0.1092832
   58  -0.0771027   0.0150788   0.0510433   0.0983379  -0.0245543  -0.0855629
   59   0.0150158  -0.0292400  -0.0231346  -0.0245543   0.0216901   0.0379982
   60   0.0508947  -0.0231984  -0.1092832  -0.0855629   0.0379982   0.1529912
   61  -0.3197570   0.0058322  -0.0040127  -0.0237506   0.0033743   0.0105490
   62  -0.0093358  -0.0664915  -0.0125985   0.0096453   0.0031097  -0.0036884
   63  -0.0666936  -0.0112941  -0.1146400   0.0356082  -0.0045129  -0.0098845
   64  -0.0085940  -0.0065214  -0.0280966   0.0010293  -0.0002045  -0.0003689
   65   0.0007014   0.0030440  -0.0001873   0.0000437  -0.0023141   0.0008814
   66   0.0018674  -0.0007854   0.0002037   0.0008063   0.0008166   0.0009946
           61          62          63          64          65          66
    1  -0.0282601   0.0017133   0.0041812   0.0011526  -0.0004401  -0.0015210
    2   0.0074726   0.0045560   0.0010487   0.0000357  -0.0035500   0.0010357
    3   0.0238227   0.0005128   0.0068290   0.0007276   0.0011827   0.0004645
    4  -0.0007049  -0.0008258  -0.0020588   0.0001560   0.0008505   0.0002583
    5  -0.0031700  -0.0010404   0.0006572   0.0003561   0.0004073  -0.0003059
    6   0.0014436   0.0005566  -0.0007135   0.0000194  -0.0001461   0.0001893
    7   0.0003974   0.0011897  -0.0004122  -0.0001082  -0.0001013   0.0000511
    8   0.0010035  -0.0002128   0.0004007  -0.0000814  -0.0002046   0.0000336
    9   0.0006032  -0.0001115   0.0001413   0.0000917   0.0000338  -0.0000133
   10   0.0000015  -0.0001509   0.0002019  -0.0001261   0.0000678  -0.0000143
   11  -0.0004174   0.0000261  -0.0000270   0.0000770  -0.0001510  -0.0001962
   12  -0.0009188   0.0000623  -0.0002896  -0.0000602   0.0000996  -0.0000521
   13  -0.0002272   0.0000655  -0.0002173   0.0000453   0.0000733  -0.0000515
   14   0.0002294   0.0000698   0.0001186  -0.0000648  -0.0000619   0.0000805
   15  -0.0001800  -0.0000533  -0.0000334   0.0000093   0.0000117  -0.0000233
   16   0.0003041  -0.0001758  -0.0000969  -0.0000902   0.0000253   0.0000660
   17   0.0000301   0.0002454  -0.0000814   0.0000012  -0.0000657   0.0001010
   18   0.0001836   0.0002308   0.0000205   0.0000194   0.0000243  -0.0000463
   19  -0.0005987  -0.0000683  -0.0002686   0.0000940  -0.0000439  -0.0001098
   20  -0.0000294  -0.0000015  -0.0000088   0.0000037  -0.0000113  -0.0000017
   21  -0.0000704  -0.0000401  -0.0000455   0.0000068   0.0000049  -0.0000104
   22   0.0000949   0.0003458  -0.0001107  -0.0001189  -0.0000756   0.0002291
   23   0.0002791   0.0000712   0.0001768  -0.0001472  -0.0000527   0.0001980
   24  -0.0010056  -0.0003755  -0.0001670  -0.0000324  -0.0002112   0.0000326
   25  -0.0001799  -0.0000102  -0.0001262   0.0000309  -0.0000660  -0.0000184
   26  -0.0002669   0.0000250  -0.0001766   0.0000671  -0.0001002  -0.0000534
   27  -0.0000322   0.0000307  -0.0000020  -0.0000094   0.0000205   0.0000051
   28  -0.0000287  -0.0010196  -0.0017550   0.0000710  -0.0004226   0.0003370
   29   0.0022114  -0.0011437  -0.0012114  -0.0001355   0.0002884   0.0001861
   30   0.0002518  -0.0009145  -0.0002925   0.0000287   0.0000429   0.0002142
   31  -0.0000251  -0.0000479   0.0001192  -0.0000204  -0.0000539   0.0000579
   32  -0.0002083   0.0002508   0.0001800  -0.0000240  -0.0000535   0.0000611
   33   0.0005464   0.0001007   0.0002547   0.0000890   0.0001481  -0.0001541
   34  -0.1808238   0.0323270   0.1179768   0.0097280  -0.0029231  -0.0103478
   35   0.0162245  -0.0729886  -0.0481523   0.0040858   0.0024106  -0.0047438
   36   0.0529432  -0.0465726  -0.2367114   0.0172183  -0.0057665  -0.0165907
   37   0.0639754  -0.0045990  -0.0145440  -0.0014102   0.0009373   0.0028206
   38   0.0091142   0.0063954  -0.0162732   0.0007990   0.0058175  -0.0018886
   39   0.0395319  -0.0166570  -0.0547368   0.0022464  -0.0017916  -0.0006588
   40  -0.0011616   0.0000220  -0.0005744  -0.0000482   0.0000198  -0.0000011
   41  -0.0014184   0.0035062  -0.0012667   0.0003490   0.0001017  -0.0002834
   42  -0.0058253  -0.0013144  -0.0016505   0.0013623  -0.0003646  -0.0009753
   43  -0.0570525   0.0065213   0.0229780  -0.0006406   0.0001695   0.0005885
   44   0.0069481  -0.0047757  -0.0020676   0.0001857  -0.0009596   0.0003359
   45   0.0221187  -0.0022304  -0.0104750   0.0008554   0.0003213   0.0002348
   46  -0.0007636   0.0001979   0.0008461   0.0000458  -0.0000271  -0.0000458
   47   0.0001057  -0.0010493   0.0002876  -0.0000236  -0.0003756   0.0000859
   48   0.0006807   0.0003176   0.0002422  -0.0000460   0.0000851  -0.0000662
   49  -0.0168236  -0.0069451  -0.0313144  -0.0057573   0.0002594   0.0000175
   50  -0.0185103   0.0104662   0.0038117   0.0004696   0.0052453  -0.0009771
   51  -0.0757773   0.0045964   0.0212881   0.0006382  -0.0009398   0.0016687
   52   0.0008976  -0.0004369  -0.0022987  -0.0003381   0.0000261   0.0000705
   53  -0.0002583   0.0049540  -0.0024762  -0.0003365   0.0002027  -0.0000103
   54  -0.0016726  -0.0024975  -0.0045405  -0.0013700   0.0000122   0.0001474
   55  -0.3197570  -0.0093358  -0.0666936  -0.0085940   0.0007014   0.0018674
   56   0.0058322  -0.0664915  -0.0112941  -0.0065214   0.0030440  -0.0007854
   57  -0.0040127  -0.0125985  -0.1146400  -0.0280966  -0.0001873   0.0002037
   58  -0.0237506   0.0096453   0.0356082   0.0010293   0.0000437   0.0008063
   59   0.0033743   0.0031097  -0.0045129  -0.0002045  -0.0023141   0.0008166
   60   0.0105490  -0.0036884  -0.0098845  -0.0003689   0.0008814   0.0009946
   61   0.6703529  -0.0043454   0.0442821  -0.1058690  -0.0241989  -0.1074576
   62  -0.0043454   0.1626290   0.1376530  -0.0240698  -0.0486000  -0.0570116
   63   0.0442821   0.1376530   0.6841833  -0.1057262  -0.0567841  -0.2787893
   64  -0.1058690  -0.0240698  -0.1057262   0.1107682   0.0251786   0.1123972
   65  -0.0241989  -0.0486000  -0.0567841   0.0251786   0.0389826   0.0633230
   66  -0.1074576  -0.0570116  -0.2787893   0.1123972   0.0633230   0.2932248
 **********************************************************************
 **                                                                  **
 **                       VIBRATIONAL ANALYSIS                       **
 **                       --------------------                       **
 **                                                                  **
 **        VIBRATIONAL FREQUENCIES (CM**-1) AND NORMAL MODES         **
 **     FORCE CONSTANTS (mDYN/ANGSTROM) AND REDUCED MASSES (AMU)     **
 **                  INFRARED INTENSITIES (KM/MOL)                   **
 **                                                                  **
 **********************************************************************


 Mode:                 1                      2                      3
 Frequency:        12.63                  36.26                  57.39
 Force Cnst:      0.0020                 0.0156                 0.0176
 Red. Mass:      21.6085                20.1510                 9.0523
 IR Active:          YES                    YES                    YES
 IR Intens:        0.018                  0.004                  0.065
 Raman Active:       YES                    YES                    YES
               X      Y      Z        X      Y      Z        X      Y      Z
 C          0.005  0.018 -0.012    0.024 -0.031 -0.230    0.013  0.173 -0.041
 C         -0.028  0.027  0.100    0.014 -0.019 -0.157   -0.046  0.135 -0.035
 Cl        -0.066  0.059  0.207    0.022 -0.035 -0.257   -0.132  0.183 -0.033
 C         -0.027  0.004  0.104   -0.007  0.011  0.020   -0.047  0.057 -0.026
 Cl        -0.070  0.016  0.260   -0.032  0.041  0.203   -0.135  0.000 -0.035
 C          0.008 -0.030 -0.021   -0.012  0.021  0.083    0.018  0.023 -0.009
 Cl         0.010 -0.060 -0.022   -0.046  0.070  0.386    0.022 -0.078  0.008
 C          0.041 -0.040 -0.146    0.008 -0.006 -0.076    0.079  0.066 -0.002
 Cl         0.086 -0.082 -0.313    0.010 -0.005 -0.061    0.177  0.025  0.042
 C          0.039 -0.015 -0.137    0.024 -0.029 -0.218    0.073  0.142 -0.023
 H          0.065 -0.022 -0.226    0.034 -0.040 -0.283    0.123  0.173 -0.025
 C          0.004  0.033 -0.016    0.017 -0.021 -0.163    0.014  0.157 -0.039
 C          0.017  0.198 -0.060   -0.104 -0.023 -0.100    0.014 -0.043  0.008
 Cl         0.036  0.388 -0.099   -0.252 -0.049 -0.195    0.015 -0.087  0.022
 C          0.017  0.198 -0.071   -0.120 -0.013  0.043    0.009 -0.254  0.057
 H          0.027  0.327 -0.106   -0.218 -0.019  0.090    0.006 -0.420  0.098
 C          0.007  0.026 -0.032   -0.011 -0.002  0.121    0.005 -0.275  0.060
 H          0.008  0.025 -0.038   -0.020  0.004  0.226    0.000 -0.463  0.103
 C         -0.005 -0.144  0.015    0.114  0.001  0.059    0.006 -0.061  0.009
 Cl        -0.024 -0.368  0.062    0.273  0.021  0.168   -0.002 -0.131  0.022
 C         -0.006 -0.142  0.024    0.126 -0.008 -0.085    0.011  0.166 -0.044
 H         -0.016 -0.275  0.060    0.225 -0.005 -0.133    0.013  0.305 -0.078
 TransDip   0.001  0.003 -0.003   -0.002 -0.001 -0.001    0.001 -0.008  0.001

 Mode:                 4                      5                      6
 Frequency:        77.47                  81.05                  93.67
 Force Cnst:      0.1057                 0.0978                 0.0506
 Red. Mass:      29.8862                25.2738                 9.7935
 IR Active:          YES                    YES                    YES
 IR Intens:        0.001                  0.031                  0.580
 Raman Active:       YES                    YES                    YES
               X      Y      Z        X      Y      Z        X      Y      Z
 C         -0.016  0.034  0.154    0.016 -0.035 -0.152   -0.004 -0.033  0.002
 C         -0.004  0.010  0.032   -0.003  0.001  0.034    0.004 -0.029  0.008
 Cl         0.008 -0.012 -0.103   -0.059  0.094  0.584    0.018 -0.036  0.039
 C          0.004 -0.005 -0.032    0.011 -0.016 -0.085    0.004 -0.022  0.002
 Cl         0.045 -0.078 -0.420    0.052 -0.066 -0.380    0.017 -0.017 -0.005
 C         -0.008  0.017  0.098   -0.000 -0.003 -0.016   -0.005 -0.018  0.002
 Cl        -0.055  0.084  0.510   -0.026  0.042  0.205   -0.006 -0.005  0.007
 C          0.011 -0.007 -0.044    0.001 -0.011 -0.055   -0.012 -0.023  0.001
 Cl         0.062 -0.085 -0.478   -0.027  0.030  0.171   -0.026 -0.018  0.002
 C          0.001  0.011  0.038    0.022 -0.046 -0.225   -0.011 -0.031 -0.001
 H          0.010  0.002 -0.020    0.030 -0.064 -0.316   -0.016 -0.035 -0.005
 C         -0.018  0.036  0.172    0.016 -0.030 -0.153   -0.003 -0.062  0.009
 C          0.045  0.020  0.145   -0.035  0.003 -0.137   -0.006 -0.107  0.021
 Cl         0.146  0.030  0.215   -0.124 -0.037 -0.192    0.007  0.297 -0.079
 C          0.055 -0.003  0.068   -0.043  0.056 -0.084   -0.012 -0.357  0.085
 H          0.107 -0.017  0.047   -0.084  0.090 -0.073   -0.018 -0.469  0.115
 C         -0.001 -0.006  0.027    0.003  0.052 -0.049   -0.012 -0.377  0.092
 H          0.004 -0.022 -0.025   -0.000  0.086 -0.011   -0.016 -0.515  0.127
 C         -0.069  0.014  0.056    0.058 -0.006 -0.062   -0.004 -0.121  0.027
 Cl        -0.180  0.007 -0.019    0.147 -0.041  0.007    0.014  0.226 -0.056
 C         -0.073  0.033  0.134    0.060 -0.038 -0.120   -0.002 -0.044  0.005
 H         -0.125  0.045  0.156    0.101 -0.068 -0.133    0.003  0.073 -0.025
 TransDip   0.000 -0.000  0.001    0.001  0.002 -0.005   -0.002 -0.023  0.006

 Mode:                 7                      8                      9
 Frequency:       145.68                 183.88                 207.37
 Force Cnst:      0.3273                 0.2415                 0.3267
 Red. Mass:      26.1774                12.1208                12.8956
 IR Active:          YES                    YES                    YES
 IR Intens:        0.100                  0.078                  0.108
 Raman Active:       YES                    YES                    YES
               X      Y      Z        X      Y      Z        X      Y      Z
 C         -0.028 -0.035 -0.027   -0.012  0.036  0.197   -0.025 -0.008  0.003
 C         -0.099 -0.042 -0.011   -0.019  0.039  0.220   -0.031 -0.001  0.018
 Cl        -0.261  0.035 -0.032   -0.026  0.016 -0.015   -0.199  0.075 -0.042
 C         -0.116 -0.036 -0.011   -0.028  0.049  0.297   -0.027 -0.008  0.016
 Cl        -0.195 -0.077 -0.015    0.005 -0.027 -0.083    0.094  0.073 -0.008
 C         -0.141 -0.007 -0.019   -0.032  0.059  0.341   -0.082  0.008 -0.003
 Cl        -0.157  0.038 -0.027    0.017 -0.007 -0.080   -0.102  0.233 -0.055
 C         -0.139  0.000 -0.025   -0.039  0.070  0.397   -0.060  0.002 -0.016
 Cl        -0.323  0.080 -0.045    0.000 -0.017 -0.157    0.288 -0.168  0.066
 C         -0.113 -0.022 -0.035   -0.042  0.077  0.430   -0.064  0.028 -0.029
 H         -0.154 -0.053 -0.047   -0.041  0.076  0.423   -0.078  0.017 -0.040
 C          0.055 -0.045 -0.038    0.021 -0.011 -0.055   -0.025 -0.170  0.030
 C          0.146 -0.032 -0.059    0.034 -0.018 -0.074   -0.014 -0.038 -0.005
 Cl         0.458  0.011  0.133   -0.104 -0.040 -0.179    0.026 -0.034  0.019
 C          0.152 -0.014 -0.075    0.026 -0.016 -0.053   -0.012  0.055 -0.035
 H          0.128  0.010 -0.071    0.032 -0.019 -0.055   -0.005  0.202 -0.073
 C          0.160 -0.006 -0.040    0.005 -0.020 -0.066   -0.019  0.014 -0.024
 H          0.160  0.016 -0.048    0.006 -0.028 -0.079   -0.014  0.200 -0.073
 C          0.155 -0.029 -0.024    0.008 -0.016 -0.071   -0.023 -0.225  0.037
 Cl         0.413  0.025  0.128    0.136 -0.008  0.001    0.038  0.087 -0.005
 C          0.132 -0.053 -0.031   -0.003 -0.013 -0.085   -0.031 -0.418  0.086
 H          0.161 -0.070 -0.043   -0.010 -0.012 -0.083   -0.040 -0.579  0.127
 TransDip  -0.008 -0.003 -0.006    0.002  0.000  0.009    0.005  0.009 -0.002

 Mode:                10                     11                     12
 Frequency:       217.70                 222.56                 227.06
 Force Cnst:      0.2969                 0.5200                 0.8812
 Red. Mass:      10.6345                17.8191                29.0085
 IR Active:          YES                    YES                    YES
 IR Intens:        0.127                  0.163                  0.013
 Raman Active:       YES                    YES                    YES
               X      Y      Z        X      Y      Z        X      Y      Z
 C         -0.074 -0.030 -0.010   -0.100  0.085 -0.024    0.013 -0.024  0.003
 C         -0.092 -0.068 -0.001   -0.071  0.122 -0.010    0.041 -0.004 -0.010
 Cl         0.035 -0.157  0.034    0.395 -0.096  0.059    0.225 -0.103  0.048
 C         -0.088 -0.027  0.006   -0.117  0.172 -0.011    0.053 -0.054  0.005
 Cl         0.157  0.131 -0.008   -0.277  0.119 -0.063   -0.450 -0.387  0.020
 C         -0.131 -0.025  0.010   -0.103  0.121 -0.001    0.062 -0.039  0.013
 Cl        -0.160  0.035 -0.029   -0.116 -0.206  0.015    0.050  0.580 -0.095
 C         -0.091 -0.025  0.021   -0.069  0.144 -0.007    0.007 -0.069  0.017
 Cl         0.124 -0.156  0.030    0.176  0.050  0.002    0.105 -0.125  0.031
 C         -0.080 -0.017  0.017   -0.091  0.123 -0.016    0.021 -0.027  0.016
 H         -0.092 -0.026  0.011   -0.105  0.114 -0.026    0.034 -0.018  0.021
 C         -0.064  0.130 -0.071   -0.091 -0.076 -0.029    0.016  0.054 -0.007
 C         -0.051  0.003 -0.043   -0.067 -0.012 -0.053    0.010 -0.008  0.010
 Cl         0.083  0.051  0.037    0.088 -0.022  0.055   -0.012  0.024 -0.013
 C         -0.055 -0.076 -0.033   -0.070  0.038 -0.085    0.010 -0.033  0.022
 H         -0.061 -0.218  0.002   -0.060  0.135 -0.113    0.005 -0.102  0.041
 C         -0.064 -0.014 -0.040   -0.092  0.003 -0.071    0.016  0.012  0.011
 H         -0.069 -0.192 -0.002   -0.088  0.130 -0.116    0.014 -0.068  0.034
 C         -0.052  0.228 -0.099   -0.090 -0.176 -0.023    0.019  0.133 -0.020
 Cl         0.076 -0.075  0.077    0.109  0.071  0.052   -0.020 -0.045  0.002
 C         -0.052  0.406 -0.153   -0.100 -0.295  0.001    0.022  0.213 -0.041
 H         -0.049  0.573 -0.194   -0.115 -0.403  0.032    0.029  0.298 -0.064
 TransDip  -0.007  0.004 -0.007   -0.011 -0.005 -0.005   -0.003  0.002 -0.000

 Mode:                13                     14                     15
 Frequency:       267.06                 281.38                 316.83
 Force Cnst:      0.2760                 0.5066                 0.4004
 Red. Mass:       6.5673                10.8610                 6.7703
 IR Active:          YES                    YES                    YES
 IR Intens:        0.635                  1.139                  0.046
 Raman Active:       YES                    YES                    YES
               X      Y      Z        X      Y      Z        X      Y      Z
 C         -0.002  0.009  0.049   -0.064  0.009 -0.014    0.002  0.021 -0.012
 C          0.030 -0.050 -0.275    0.044  0.049 -0.031   -0.034 -0.026 -0.020
 Cl        -0.013  0.014  0.070    0.000  0.105 -0.012    0.004 -0.073  0.019
 C          0.034 -0.060 -0.358    0.084 -0.011 -0.027   -0.022 -0.031 -0.018
 Cl        -0.016  0.023  0.069    0.058 -0.053  0.023    0.026 -0.008  0.008
 C          0.016 -0.038 -0.252    0.157 -0.036 -0.007   -0.003 -0.032 -0.003
 Cl        -0.025  0.008  0.061    0.228  0.029  0.028   -0.010  0.026 -0.004
 C         -0.015  0.021  0.070    0.063 -0.080  0.025    0.020 -0.018  0.025
 Cl         0.015 -0.006 -0.041   -0.054 -0.040 -0.002   -0.028 -0.010 -0.006
 C         -0.052  0.074  0.382    0.035 -0.038  0.041    0.032  0.001  0.031
 H         -0.099  0.129  0.709    0.118  0.020  0.065    0.045  0.015  0.054
 C          0.011 -0.015  0.023   -0.149 -0.002 -0.063    0.005  0.210 -0.056
 C          0.030 -0.027  0.009   -0.191  0.007 -0.056    0.013  0.408 -0.105
 Cl        -0.018 -0.005 -0.040    0.037  0.027  0.140    0.004 -0.079  0.017
 C          0.033 -0.009 -0.004   -0.207 -0.018 -0.138    0.007  0.251 -0.059
 H          0.046  0.001 -0.012   -0.127 -0.022 -0.176    0.002  0.323 -0.074
 C          0.016  0.013 -0.023   -0.307 -0.047 -0.171   -0.002 -0.310  0.085
 H          0.018  0.033 -0.045   -0.305 -0.062 -0.214   -0.010 -0.610  0.162
 C          0.002  0.002 -0.015   -0.272 -0.056 -0.173   -0.002 -0.238  0.068
 Cl         0.025 -0.005 -0.006    0.118  0.026  0.103   -0.005  0.062 -0.014
 C         -0.004 -0.012  0.005   -0.265 -0.045 -0.159    0.006  0.027 -0.003
 H         -0.018 -0.022  0.013   -0.369 -0.037 -0.113    0.014  0.039 -0.010
 TransDip   0.004  0.004  0.025   -0.027 -0.003 -0.021   -0.000 -0.005  0.005

 Mode:                16                     17                     18
 Frequency:       329.13                 336.00                 342.98
 Force Cnst:      1.7405                 1.5144                 0.7196
 Red. Mass:      27.2701                22.7670                10.3817
 IR Active:          YES                    YES                    YES
 IR Intens:        0.007                  0.093                  0.195
 Raman Active:       YES                    YES                    YES
               X      Y      Z        X      Y      Z        X      Y      Z
 C         -0.058  0.030 -0.035   -0.014  0.082 -0.177   -0.018  0.093  0.357
 C          0.021  0.083 -0.038    0.111  0.189 -0.174   -0.007  0.101  0.354
 Cl         0.080  0.146 -0.013    0.258  0.420 -0.020    0.072  0.081 -0.064
 C          0.020  0.014 -0.012    0.051 -0.018  0.007    0.018 -0.025  0.027
 Cl         0.013  0.022 -0.002    0.063 -0.032  0.013    0.035 -0.057  0.013
 C          0.031 -0.024  0.014   -0.078 -0.045  0.143   -0.008 -0.074 -0.321
 Cl         0.052 -0.008  0.006   -0.148 -0.054 -0.029   -0.105 -0.006  0.040
 C         -0.044 -0.084  0.029   -0.173 -0.144  0.157    0.003 -0.072 -0.335
 Cl        -0.080 -0.169  0.017   -0.201 -0.407  0.024   -0.040 -0.039  0.058
 C         -0.045 -0.000 -0.000   -0.126  0.068 -0.017   -0.022  0.035 -0.007
 H          0.024  0.041 -0.003   -0.022  0.131 -0.010   -0.022  0.035 -0.001
 C         -0.067 -0.028 -0.129    0.021  0.014 -0.032    0.026  0.048  0.159
 C          0.109 -0.064 -0.245   -0.058  0.049  0.025    0.154  0.050  0.076
 Cl         0.336 -0.114 -0.420   -0.053  0.026  0.130   -0.079 -0.025 -0.094
 C          0.055  0.005  0.019   -0.044  0.045  0.028    0.173  0.005 -0.026
 H         -0.147  0.032  0.102   -0.081  0.070  0.041    0.306 -0.018 -0.082
 C          0.041  0.029  0.110    0.079 -0.010  0.094    0.000 -0.061 -0.136
 H          0.051 -0.004 -0.047    0.068 -0.002  0.234    0.012 -0.139 -0.275
 C         -0.152  0.057  0.233    0.174 -0.025  0.035   -0.110 -0.016 -0.090
 Cl        -0.342  0.122  0.443    0.042 -0.038 -0.171    0.091  0.004  0.027
 C         -0.088 -0.017 -0.036    0.159  0.018  0.042   -0.133  0.040  0.026
 H          0.108 -0.045 -0.117    0.209  0.033  0.014   -0.268  0.072  0.081
 TransDip   0.001 -0.000 -0.002    0.008  0.001  0.006    0.012 -0.001  0.008

 Mode:                19                     20                     21
 Frequency:       357.71                 443.75                 449.40
 Force Cnst:      2.0070                 0.7083                 0.4139
 Red. Mass:      26.6204                 6.1049                 3.4787
 IR Active:          YES                    YES                    YES
 IR Intens:        0.245                  3.181                  1.752
 Raman Active:       YES                    YES                    YES
               X      Y      Z        X      Y      Z        X      Y      Z
 C         -0.086 -0.035  0.131    0.058 -0.012 -0.036   -0.004 -0.084  0.022
 C         -0.130  0.015  0.130    0.047 -0.055 -0.234    0.051 -0.022  0.023
 Cl        -0.087 -0.128 -0.008   -0.007  0.001  0.018   -0.007  0.039 -0.009
 C         -0.116  0.205 -0.032    0.015 -0.016 -0.104    0.040  0.025  0.002
 Cl        -0.278  0.493 -0.123   -0.026  0.035  0.003   -0.022  0.006 -0.004
 C          0.177 -0.002 -0.102   -0.028  0.038  0.234   -0.000  0.043 -0.016
 Cl         0.370  0.044  0.053   -0.026 -0.004 -0.031    0.013 -0.015  0.005
 C          0.022 -0.185 -0.085    0.003  0.016  0.132   -0.049  0.024 -0.015
 Cl        -0.144 -0.349  0.064   -0.016 -0.025 -0.007    0.033  0.018  0.001
 C          0.007 -0.136  0.045    0.052 -0.035 -0.169   -0.064 -0.045  0.003
 H          0.085 -0.086  0.057    0.060 -0.067 -0.310   -0.117 -0.080 -0.007
 C          0.007  0.013  0.071    0.063  0.021  0.164   -0.007 -0.205  0.042
 C          0.075  0.011  0.048    0.184  0.001  0.135   -0.017 -0.183  0.038
 Cl        -0.045 -0.004 -0.024   -0.079  0.004 -0.000    0.005  0.012 -0.004
 C          0.096  0.002  0.029    0.238  0.009 -0.038   -0.009  0.212 -0.051
 H          0.102 -0.004  0.030    0.427  0.037 -0.130   -0.006  0.620 -0.148
 C          0.118 -0.000  0.022    0.026 -0.057 -0.181   -0.007 -0.113  0.041
 H          0.118 -0.004  0.037    0.045 -0.100 -0.396   -0.008 -0.108  0.052
 C          0.097  0.008  0.020   -0.128 -0.037 -0.086    0.003 -0.105  0.032
 Cl         0.060 -0.025 -0.091    0.007  0.023  0.085   -0.002  0.005 -0.006
 C          0.066  0.022  0.083   -0.124  0.032  0.047    0.012  0.176 -0.050
 H          0.071  0.017  0.080   -0.285  0.099  0.107    0.033  0.565 -0.151
 TransDip   0.011  0.006  0.009    0.048 -0.004 -0.031   -0.011  0.039 -0.013

 Mode:                22                     23                     24
 Frequency:       522.07                 528.88                 544.51
 Force Cnst:      0.8406                 1.5586                 1.2749
 Red. Mass:       5.2344                 9.4574                 7.2984
 IR Active:          YES                    YES                    YES
 IR Intens:       14.906                 23.769                  4.203
 Raman Active:       YES                    YES                    YES
               X      Y      Z        X      Y      Z        X      Y      Z
 C          0.026 -0.224  0.030   -0.181  0.081  0.123   -0.037  0.045 -0.177
 C          0.131 -0.098  0.025   -0.070  0.071 -0.021   -0.010  0.029 -0.169
 Cl        -0.004  0.078 -0.013   -0.013 -0.046  0.005   -0.022 -0.055  0.020
 C          0.102  0.047  0.014    0.006  0.016 -0.228   -0.038  0.103  0.298
 Cl        -0.048  0.024 -0.011    0.069 -0.112  0.047    0.044 -0.079 -0.005
 C         -0.000  0.088 -0.015   -0.090  0.145  0.077   -0.058  0.101 -0.044
 Cl        -0.004 -0.022  0.003    0.173 -0.027  0.014    0.106 -0.019  0.018
 C         -0.096  0.036 -0.022   -0.261  0.131  0.077   -0.141  0.054 -0.272
 Cl         0.049  0.023  0.001    0.032 -0.018  0.001    0.000 -0.038  0.019
 C         -0.105 -0.160  0.022   -0.283  0.119 -0.195   -0.210  0.176  0.095
 H         -0.256 -0.247  0.049   -0.303  0.038 -0.480   -0.309  0.227  0.517
 C          0.018 -0.153  0.016   -0.139  0.022  0.146    0.002  0.003 -0.040
 C          0.014  0.254 -0.071   -0.014  0.078  0.043    0.071 -0.010 -0.028
 Cl        -0.012 -0.011  0.023    0.062 -0.033 -0.108   -0.069  0.020  0.072
 C          0.008 -0.023 -0.009   -0.021  0.013  0.083    0.128 -0.029 -0.111
 H          0.008 -0.342  0.066   -0.063 -0.066  0.122    0.162 -0.024 -0.127
 C          0.001 -0.099  0.005   -0.006  0.008  0.091    0.149 -0.028 -0.106
 H         -0.010 -0.532  0.104   -0.010 -0.076  0.138    0.155 -0.031 -0.170
 C          0.010  0.279 -0.084   -0.021  0.078  0.056    0.042 -0.017 -0.025
 Cl        -0.014 -0.012  0.024    0.086 -0.033 -0.105   -0.042  0.020  0.073
 C          0.009 -0.057 -0.013   -0.074  0.033  0.178    0.044 -0.001 -0.012
 H         -0.000 -0.314  0.051   -0.096 -0.015  0.199    0.081 -0.004 -0.029
 TransDip   0.013 -0.122  0.013   -0.143  0.042  0.045    0.006  0.035 -0.055

 Mode:                25                     26                     27
 Frequency:       561.80                 618.05                 636.71
 Force Cnst:      1.5575                 2.4899                 1.2300
 Red. Mass:       8.3756                11.0634                 5.1495
 IR Active:          YES                    YES                    YES
 IR Intens:       22.132                 29.739                  3.572
 Raman Active:       YES                    YES                    YES
               X      Y      Z        X      Y      Z        X      Y      Z
 C          0.003  0.041  0.014    0.285  0.061 -0.023    0.018  0.189 -0.019
 C         -0.034  0.083  0.323    0.291  0.032  0.048   -0.066  0.114 -0.025
 Cl        -0.010 -0.035 -0.018   -0.090 -0.126  0.011   -0.009 -0.056  0.009
 C          0.044 -0.024 -0.277    0.272  0.168  0.019   -0.062 -0.035 -0.013
 Cl         0.009 -0.023  0.026   -0.036 -0.027 -0.000    0.016 -0.001  0.003
 C         -0.006  0.025 -0.166    0.056  0.263 -0.086    0.011 -0.076  0.029
 Cl         0.032 -0.007  0.016   -0.065 -0.041  0.002   -0.010  0.011 -0.004
 C         -0.102  0.107  0.309   -0.035  0.215 -0.006    0.101 -0.024  0.006
 Cl        -0.004 -0.031 -0.015   -0.067 -0.148  0.017   -0.034 -0.017 -0.000
 C         -0.059  0.062 -0.109    0.009  0.211 -0.036    0.096  0.197 -0.023
 H         -0.033 -0.026 -0.514   -0.111  0.136 -0.035    0.244  0.290 -0.025
 C          0.047 -0.025 -0.166    0.235  0.019 -0.045    0.013 -0.232  0.042
 C          0.031 -0.035 -0.116    0.033  0.030  0.079   -0.004 -0.067  0.009
 Cl        -0.089  0.035  0.125    0.038 -0.006 -0.018   -0.000 -0.001  0.005
 C          0.070 -0.051 -0.157   -0.048  0.040  0.247   -0.006  0.144 -0.030
 H          0.051 -0.049 -0.149    0.041  0.014  0.211   -0.005  0.217 -0.047
 C          0.166 -0.014 -0.102   -0.286  0.057  0.075   -0.017 -0.168  0.048
 H          0.167  0.024 -0.112   -0.281  0.111  0.007   -0.030 -0.613  0.166
 C          0.102 -0.036 -0.031   -0.091 -0.060 -0.038    0.014  0.318 -0.086
 Cl        -0.081  0.030  0.104   -0.006 -0.004 -0.023   -0.005 -0.012  0.006
 C          0.119 -0.034 -0.134   -0.021 -0.033 -0.201    0.007 -0.116  0.000
 H          0.242 -0.023 -0.195   -0.140  0.000 -0.152    0.007 -0.192  0.018
 TransDip   0.075 -0.003 -0.130    0.127  0.119  0.018    0.056  0.023 -0.002

 Mode:                28                     29                     30
 Frequency:       650.12                 690.45                 733.10
 Force Cnst:      2.6448                 2.3075                 1.9467
 Red. Mass:      10.6208                 8.2154                 6.1479
 IR Active:          YES                    YES                    YES
 IR Intens:        6.644                 14.812                  4.728
 Raman Active:       YES                    YES                    YES
               X      Y      Z        X      Y      Z        X      Y      Z
 C         -0.017  0.073  0.407   -0.017 -0.014  0.008   -0.067  0.073  0.408
 C          0.056 -0.006 -0.050   -0.158 -0.063 -0.003    0.051 -0.046 -0.339
 Cl        -0.014 -0.013  0.010    0.046  0.056 -0.004   -0.007 -0.003  0.013
 C          0.087 -0.026 -0.313   -0.179 -0.146 -0.015   -0.010  0.074  0.239
 Cl        -0.008 -0.000  0.015    0.009  0.020 -0.002    0.003 -0.008 -0.006
 C         -0.036  0.133  0.503   -0.145 -0.142  0.033    0.049 -0.010 -0.197
 Cl        -0.015 -0.011 -0.027    0.088  0.017  0.006   -0.013 -0.001  0.004
 C          0.058 -0.049 -0.433   -0.089 -0.067 -0.024    0.000  0.032  0.142
 Cl        -0.012 -0.015  0.025    0.026  0.053 -0.006   -0.002 -0.006  0.002
 C          0.005  0.026  0.079   -0.103  0.006 -0.003    0.028 -0.034 -0.103
 H          0.009 -0.008 -0.062   -0.149 -0.028 -0.021    0.113 -0.130 -0.674
 C          0.021  0.007 -0.133    0.142 -0.048 -0.157   -0.025  0.006 -0.064
 C         -0.041 -0.033 -0.134    0.201  0.003 -0.022    0.002 -0.034 -0.092
 Cl        -0.026  0.014  0.052   -0.020  0.013  0.050   -0.015  0.007  0.026
 C         -0.066 -0.030 -0.083    0.190  0.079  0.365   -0.010  0.001 -0.016
 H         -0.164 -0.019 -0.043    0.203  0.064  0.368   -0.109  0.019  0.025
 C          0.061  0.016  0.011   -0.116  0.043  0.125    0.057  0.004  0.039
 H          0.054  0.092  0.096   -0.090 -0.015 -0.134    0.056  0.009  0.059
 C          0.088 -0.037  0.005   -0.098 -0.002  0.024    0.018  0.010  0.030
 Cl        -0.034  0.010  0.027   -0.001 -0.008 -0.032   -0.003 -0.001 -0.003
 C          0.088 -0.027 -0.142   -0.058 -0.083 -0.354    0.001 -0.026 -0.089
 H          0.217 -0.057 -0.198    0.009 -0.074 -0.392    0.102 -0.078 -0.127
 TransDip   0.069  0.007 -0.045   -0.075 -0.098 -0.011    0.039  0.004 -0.058

 Mode:                31                     32                     33
 Frequency:       752.54                 768.67                 825.77
 Force Cnst:      1.3309                 2.8185                 0.7799
 Red. Mass:       3.9887                 8.0962                 1.9412
 IR Active:          YES                    YES                    YES
 IR Intens:        2.231                 18.025                  3.079
 Raman Active:       YES                    YES                    YES
               X      Y      Z        X      Y      Z        X      Y      Z
 C         -0.032 -0.062 -0.023    0.198  0.001  0.124    0.001  0.015 -0.008
 C         -0.008 -0.032  0.032    0.003 -0.167 -0.024    0.087  0.033  0.006
 Cl         0.002  0.012 -0.004    0.029  0.040 -0.002   -0.009 -0.015  0.001
 C          0.012  0.074 -0.026   -0.071 -0.216  0.062    0.092 -0.075  0.023
 Cl         0.007 -0.021  0.005   -0.025  0.048 -0.012   -0.018  0.028 -0.007
 C          0.017  0.087 -0.008   -0.208 -0.134 -0.025    0.026 -0.067  0.015
 Cl        -0.008 -0.005  0.000    0.082  0.009  0.008   -0.008 -0.001 -0.001
 C         -0.009  0.041 -0.012   -0.118  0.010 -0.001   -0.042 -0.082  0.011
 Cl         0.003 -0.012  0.002    0.006  0.020 -0.002    0.009  0.023 -0.003
 C          0.005 -0.116  0.026   -0.097  0.119 -0.040   -0.058  0.051 -0.018
 H         -0.058 -0.149  0.056   -0.252 -0.023 -0.211   -0.017  0.083  0.001
 C         -0.021  0.312 -0.094    0.228  0.159  0.053   -0.027  0.014 -0.010
 C          0.017 -0.257  0.045   -0.107 -0.048  0.181    0.004  0.050 -0.037
 Cl        -0.005  0.009  0.005    0.031 -0.009 -0.043   -0.003 -0.003  0.005
 C          0.040  0.106  0.008   -0.177  0.003 -0.124    0.005 -0.100  0.022
 H          0.024  0.431 -0.060    0.062  0.111 -0.265   -0.014  0.662 -0.149
 C          0.020 -0.115  0.047   -0.205 -0.062 -0.091    0.029 -0.100  0.037
 H          0.025 -0.162  0.002   -0.232  0.034  0.178    0.052  0.641 -0.175
 C         -0.024  0.138 -0.007    0.158 -0.015 -0.195   -0.022  0.067  0.013
 Cl         0.008 -0.002 -0.010   -0.046  0.016  0.056    0.006 -0.006 -0.006
 C         -0.034 -0.073  0.002    0.208 -0.004  0.071   -0.030  0.009  0.001
 H         -0.027 -0.682  0.140    0.009 -0.257  0.227   -0.016 -0.091  0.017
 TransDip  -0.045  0.016 -0.006    0.002 -0.136 -0.006    0.046  0.032  0.006

 Mode:                34                     35                     36
 Frequency:       827.56                 895.04                 900.32
 Force Cnst:      1.2940                 2.3689                 0.7220
 Red. Mass:       3.2068                 5.0190                 1.5117
 IR Active:          YES                    YES                    YES
 IR Intens:       63.123                 25.975                  5.204
 Raman Active:       YES                    YES                    YES
               X      Y      Z        X      Y      Z        X      Y      Z
 C         -0.005 -0.022  0.014    0.184 -0.014  0.048    0.022 -0.011 -0.045
 C         -0.152 -0.051 -0.013    0.033 -0.186  0.043    0.016 -0.024  0.005
 Cl         0.016  0.023 -0.002    0.016  0.029 -0.003    0.001  0.003 -0.000
 C         -0.160  0.131 -0.041   -0.023 -0.139  0.019    0.013 -0.019  0.007
 Cl         0.031 -0.048  0.012   -0.017  0.018 -0.005   -0.004  0.004 -0.002
 C         -0.041  0.112 -0.024   -0.206  0.009 -0.022   -0.015  0.001 -0.006
 Cl         0.012  0.002  0.001    0.041  0.004  0.004    0.003 -0.000  0.001
 C          0.078  0.140 -0.016    0.062  0.208  0.004   -0.002  0.002 -0.035
 Cl        -0.016 -0.040  0.005   -0.024 -0.039  0.001   -0.001 -0.000  0.003
 C          0.104 -0.082  0.026    0.106  0.077 -0.114   -0.017  0.018  0.112
 H          0.041 -0.125  0.014   -0.155  0.115  0.642    0.056 -0.132 -0.642
 C          0.043 -0.066  0.025   -0.041  0.012 -0.003   -0.005  0.059 -0.017
 C         -0.001  0.101  0.015   -0.026 -0.030 -0.109   -0.002 -0.009  0.002
 Cl         0.005 -0.007 -0.005   -0.010  0.004  0.015   -0.000  0.000  0.000
 C         -0.016 -0.103  0.032   -0.033 -0.015 -0.090    0.004  0.017 -0.008
 H          0.073  0.568 -0.167   -0.304 -0.012  0.033   -0.013 -0.053  0.017
 C         -0.054 -0.088  0.004    0.169  0.006  0.057    0.015 -0.015  0.005
 H         -0.039  0.624 -0.128    0.177  0.005 -0.021    0.019  0.032 -0.033
 C          0.040  0.045 -0.061   -0.134  0.057  0.152   -0.018  0.054  0.007
 Cl        -0.010 -0.002  0.012    0.028 -0.009 -0.030    0.004 -0.004 -0.003
 C          0.049 -0.016 -0.003   -0.156 -0.035  0.015   -0.024 -0.127  0.046
 H          0.027  0.177 -0.038   -0.129  0.236 -0.057    0.000  0.701 -0.159
 TransDip  -0.049  0.238 -0.075   -0.127  0.035  0.097   -0.028  0.040 -0.055

 Mode:                37                     38                     39
 Frequency:       904.66                 967.05                1047.54
 Force Cnst:      0.7933                 0.7440                 5.0862
 Red. Mass:       1.6452                 1.3503                 7.8668
 IR Active:          YES                    YES                    YES
 IR Intens:        4.626                  0.017                 50.619
 Raman Active:       YES                    YES                    YES
               X      Y      Z        X      Y      Z        X      Y      Z
 C         -0.043  0.013  0.051    0.000 -0.001 -0.001    0.109 -0.008 -0.005
 C          0.004  0.031 -0.006   -0.002  0.003 -0.000   -0.098 -0.081  0.006
 Cl        -0.004 -0.006  0.001    0.000 -0.000 -0.000    0.005  0.008 -0.001
 C          0.018  0.021 -0.003   -0.003  0.002 -0.001   -0.106  0.175 -0.043
 Cl         0.001 -0.001  0.001    0.000 -0.000  0.000    0.014 -0.020  0.005
 C          0.042 -0.002  0.008    0.000 -0.001  0.000    0.196  0.002  0.022
 Cl        -0.008 -0.001 -0.001   -0.000  0.000 -0.000   -0.021 -0.001 -0.002
 C         -0.031 -0.044  0.041    0.002  0.001  0.000   -0.079 -0.178  0.023
 Cl         0.007  0.010 -0.004   -0.000 -0.000  0.000    0.011  0.020 -0.002
 C         -0.016 -0.051 -0.117    0.002  0.003  0.000   -0.089  0.058 -0.018
 H         -0.092  0.112  0.695    0.004  0.003 -0.002   -0.091  0.049 -0.030
 C          0.013  0.061 -0.013    0.001 -0.014  0.004    0.201  0.020  0.085
 C          0.005 -0.009  0.015   -0.001 -0.017  0.005   -0.173  0.087  0.330
 Cl         0.001 -0.000 -0.002    0.000  0.002 -0.001    0.022 -0.009 -0.035
 C         -0.000  0.021  0.008    0.003  0.118 -0.029   -0.115 -0.035 -0.145
 H          0.043 -0.058  0.006   -0.021 -0.668  0.167   -0.109 -0.026 -0.142
 C         -0.035 -0.014 -0.004   -0.003 -0.119  0.030    0.297  0.013  0.073
 H         -0.037  0.041  0.020    0.019  0.673 -0.168    0.288  0.056  0.295
 C          0.037  0.033 -0.047    0.001  0.015 -0.005   -0.059  0.023  0.087
 Cl        -0.007 -0.001  0.008   -0.000 -0.001  0.000    0.002 -0.001 -0.004
 C          0.034 -0.123  0.014    0.001  0.021 -0.006   -0.160 -0.069 -0.293
 H          0.059  0.629 -0.175   -0.005 -0.108  0.027   -0.333 -0.060 -0.227
 TransDip   0.048  0.044  0.022    0.002 -0.004 -0.000   -0.082 -0.003  0.213

 Mode:                40                     41                     42
 Frequency:      1079.93                1108.58                1133.19
 Force Cnst:      6.0688                 1.4729                 3.8513
 Red. Mass:       8.8321                 2.0342                 5.0904
 IR Active:          YES                    YES                    YES
 IR Intens:       18.473                 62.296                  9.470
 Raman Active:       YES                    YES                    YES
               X      Y      Z        X      Y      Z        X      Y      Z
 C         -0.184  0.040 -0.034   -0.003  0.005  0.010    0.120  0.042 -0.008
 C          0.136  0.346 -0.046    0.004  0.023 -0.005    0.039  0.290 -0.045
 Cl        -0.017 -0.036  0.004   -0.001 -0.002  0.000   -0.013 -0.031  0.004
 C          0.133 -0.211  0.054    0.001 -0.002  0.000   -0.084  0.086 -0.025
 Cl        -0.010  0.018 -0.004    0.000 -0.000  0.000    0.013 -0.014  0.004
 C         -0.324 -0.014 -0.035   -0.014 -0.002 -0.001   -0.139 -0.033 -0.010
 Cl         0.037  0.001  0.004    0.002  0.000  0.000    0.020  0.001  0.002
 C          0.048  0.195 -0.030   -0.003  0.001 -0.000   -0.108 -0.098  0.005
 Cl        -0.005 -0.015  0.002    0.000  0.000 -0.000    0.012  0.017 -0.002
 C          0.125 -0.237  0.059    0.005 -0.015 -0.000    0.042 -0.176  0.041
 H          0.087 -0.272  0.049   -0.005 -0.017  0.020   -0.191 -0.351  0.019
 C         -0.059  0.004  0.036    0.011 -0.007 -0.023    0.232 -0.001  0.042
 C         -0.160  0.080  0.295   -0.022  0.020  0.075    0.168 -0.041 -0.148
 Cl         0.023 -0.010 -0.034    0.002 -0.001 -0.005   -0.016  0.005  0.020
 C          0.007  0.008  0.033    0.016 -0.023 -0.093   -0.085 -0.034 -0.147
 H          0.254 -0.021 -0.058    0.486 -0.092 -0.302   -0.340 -0.003 -0.058
 C          0.170  0.001  0.023   -0.094 -0.005 -0.027   -0.058  0.015  0.052
 H          0.167  0.050  0.221   -0.093 -0.050 -0.217   -0.097  0.087  0.342
 C          0.092 -0.026 -0.096   -0.110  0.055  0.208   -0.083  0.029  0.104
 Cl        -0.015  0.005  0.017    0.013 -0.006 -0.021    0.009 -0.004 -0.013
 C         -0.058 -0.054 -0.223    0.073 -0.003 -0.005   -0.029  0.013  0.050
 H         -0.043 -0.064 -0.251    0.664 -0.087 -0.254   -0.407  0.067  0.229
 TransDip  -0.011  0.126  0.054   -0.129  0.066  0.207   -0.063  0.070 -0.031

 Mode:                43                     44                     45
 Frequency:      1161.22                1195.26                1263.36
 Force Cnst:      1.1128                 1.5938                 3.0696
 Red. Mass:       1.4007                 1.8935                 3.2642
 IR Active:          YES                    YES                    YES
 IR Intens:       12.655                 44.847                  9.771
 Raman Active:       YES                    YES                    YES
               X      Y      Z        X      Y      Z        X      Y      Z
 C         -0.033 -0.009 -0.017   -0.002 -0.011  0.002    0.133  0.117  0.010
 C         -0.009 -0.044  0.009    0.048 -0.067  0.017    0.177 -0.005  0.021
 Cl         0.002  0.005 -0.001   -0.001  0.002 -0.001   -0.004 -0.007  0.001
 C          0.020 -0.025  0.007    0.015  0.085 -0.014   -0.187  0.044 -0.030
 Cl        -0.003  0.003 -0.001    0.001 -0.008  0.002    0.006 -0.010  0.002
 C          0.025  0.007  0.001   -0.158  0.069 -0.030   -0.058  0.066 -0.018
 Cl        -0.004 -0.000 -0.000    0.017 -0.002  0.002    0.007  0.002  0.000
 C          0.022  0.026 -0.002   -0.104 -0.129  0.010    0.086 -0.133  0.033
 Cl        -0.002 -0.004  0.000    0.007  0.014 -0.002    0.003  0.007 -0.001
 C         -0.010  0.025 -0.002    0.071 -0.004  0.009   -0.061 -0.041 -0.003
 H          0.033  0.051 -0.021    0.834  0.468  0.018   -0.381 -0.243  0.012
 C         -0.039  0.007  0.022   -0.020 -0.001 -0.002   -0.098 -0.019 -0.059
 C          0.077 -0.008 -0.024   -0.008  0.000  0.001   -0.171 -0.007 -0.056
 Cl        -0.006  0.001  0.004    0.000 -0.000 -0.001    0.005 -0.001 -0.002
 C          0.033 -0.019 -0.075    0.009  0.001  0.006    0.082  0.015  0.068
 H          0.424 -0.078 -0.252    0.055 -0.006 -0.013    0.690 -0.068 -0.184
 C         -0.048  0.020  0.074    0.001  0.001  0.003    0.030  0.009  0.042
 H         -0.118  0.205  0.805   -0.002  0.009  0.034    0.043 -0.005 -0.017
 C          0.029 -0.003 -0.010    0.006 -0.002 -0.009    0.001 -0.011 -0.044
 Cl        -0.002  0.000  0.000   -0.001  0.000  0.001   -0.001  0.001  0.002
 C         -0.048 -0.007 -0.032   -0.003  0.000 -0.001    0.010  0.010  0.032
 H         -0.086 -0.003 -0.021    0.016 -0.006 -0.010   -0.231  0.034  0.140
 TransDip   0.105 -0.030 -0.032   -0.185 -0.109 -0.006   -0.087  0.046 -0.017

 Mode:                46                     47                     48
 Frequency:      1268.38                1278.81                1304.28
 Force Cnst:      3.3867                 2.2993                 5.1326
 Red. Mass:       3.5730                 2.3863                 5.1209
 IR Active:          YES                    YES                    YES
 IR Intens:        4.190                  5.555                  7.262
 Raman Active:       YES                    YES                    YES
               X      Y      Z        X      Y      Z        X      Y      Z
 C         -0.071  0.176 -0.058    0.093 -0.051 -0.002   -0.089  0.047 -0.026
 C          0.131 -0.088  0.035    0.006  0.037 -0.003   -0.092 -0.020 -0.004
 Cl         0.002  0.001 -0.000   -0.003 -0.003  0.000    0.005  0.004 -0.000
 C         -0.122 -0.147  0.013   -0.008  0.100 -0.018    0.064 -0.142  0.034
 Cl        -0.003  0.004 -0.001    0.004 -0.006  0.001   -0.006  0.010 -0.002
 C          0.019  0.212 -0.036   -0.037 -0.087  0.011    0.078  0.100 -0.010
 Cl        -0.002 -0.001 -0.000    0.004  0.001  0.000   -0.007 -0.003 -0.000
 C          0.131 -0.069  0.028   -0.032 -0.019  0.001   -0.036  0.046 -0.012
 Cl         0.002 -0.000  0.000    0.000  0.003 -0.001    0.001 -0.004  0.001
 C         -0.133 -0.096  0.003    0.045  0.039  0.004   -0.020 -0.059  0.012
 H          0.100  0.048 -0.007   -0.207 -0.129 -0.024    0.307  0.138 -0.008
 C          0.022  0.011  0.102   -0.102  0.049  0.165    0.135  0.037  0.195
 C          0.125  0.008  0.034   -0.043 -0.011 -0.047   -0.206 -0.032 -0.163
 Cl        -0.004  0.000  0.001   -0.001 -0.000 -0.001   -0.001  0.001  0.003
 C         -0.036 -0.010 -0.050    0.092 -0.005 -0.007    0.151 -0.025 -0.083
 H         -0.639  0.066  0.206   -0.312  0.054  0.172    0.135 -0.025 -0.076
 C         -0.020 -0.006 -0.023    0.012  0.012  0.050   -0.010  0.052  0.208
 H         -0.037  0.031  0.119   -0.003  0.068  0.270    0.040 -0.087 -0.350
 C         -0.019 -0.002 -0.015   -0.095 -0.031 -0.136   -0.188 -0.006 -0.047
 Cl        -0.000  0.000  0.000   -0.002  0.001  0.005    0.001 -0.001 -0.005
 C         -0.001 -0.005 -0.039    0.047 -0.013 -0.037    0.236 -0.026 -0.079
 H          0.464 -0.098 -0.240    0.699 -0.095 -0.331   -0.528  0.076  0.269
 TransDip   0.049 -0.041 -0.015   -0.007  0.023 -0.072    0.037 -0.060  0.049

 Mode:                49                     50                     51
 Frequency:      1359.14                1405.64                1435.53
 Force Cnst:      6.8514                 3.7033                 5.1339
 Red. Mass:       6.2951                 3.1813                 4.2284
 IR Active:          YES                    YES                    YES
 IR Intens:       79.284                 56.467                109.517
 Raman Active:       YES                    YES                    YES
               X      Y      Z        X      Y      Z        X      Y      Z
 C         -0.200 -0.252  0.012   -0.011  0.093 -0.040   -0.199  0.102 -0.022
 C          0.267  0.041  0.026   -0.040 -0.090  0.013   -0.047 -0.139  0.018
 Cl        -0.010 -0.004 -0.001    0.001  0.004 -0.001    0.000  0.007 -0.001
 C         -0.162  0.178 -0.051    0.114  0.072  0.001    0.204  0.134 -0.001
 Cl         0.009 -0.012  0.003   -0.003 -0.001 -0.000   -0.004 -0.003  0.000
 C         -0.097 -0.214  0.027   -0.090  0.008 -0.012   -0.179 -0.018 -0.017
 Cl         0.005  0.008 -0.001    0.005 -0.001  0.001    0.007 -0.000  0.001
 C          0.286  0.089  0.017    0.006 -0.096  0.019    0.143 -0.121  0.037
 Cl        -0.011 -0.008  0.000    0.001  0.005 -0.001   -0.002  0.005 -0.001
 C         -0.175  0.128 -0.042    0.077  0.027  0.008    0.025  0.053 -0.009
 H          0.224  0.419 -0.058   -0.448 -0.313 -0.016   -0.540 -0.290  0.000
 C          0.052  0.066  0.069   -0.136  0.023  0.141    0.135 -0.045 -0.110
 C          0.039 -0.004  0.006    0.093 -0.002 -0.004   -0.050  0.015  0.047
 Cl        -0.003  0.000 -0.000   -0.004 -0.000 -0.001    0.003 -0.000 -0.001
 C          0.008 -0.023 -0.082   -0.026 -0.019 -0.083    0.057  0.003  0.016
 H         -0.176  0.006 -0.015   -0.024 -0.026 -0.102   -0.204  0.039  0.141
 C         -0.051  0.019  0.070   -0.091  0.026  0.096    0.036 -0.019 -0.070
 H         -0.026 -0.075 -0.306   -0.038 -0.154 -0.623   -0.011  0.118  0.471
 C          0.013  0.011  0.054    0.189  0.013  0.070   -0.168  0.003 -0.010
 Cl        -0.002 -0.001 -0.003   -0.006 -0.000 -0.001    0.005 -0.001 -0.002
 C          0.084 -0.030 -0.080   -0.001 -0.032 -0.137    0.084  0.017  0.067
 H         -0.378  0.074  0.110   -0.277 -0.013 -0.035   -0.075  0.032  0.160
 TransDip  -0.065  0.273 -0.050   -0.152 -0.158 -0.099   -0.304 -0.087  0.112

 Mode:                52                     53                     54
 Frequency:      1493.08                1551.98                1593.15
 Force Cnst:      3.7254                14.6889                 9.7627
 Red. Mass:       2.8363                10.3507                 6.5284
 IR Active:          YES                    YES                    YES
 IR Intens:       57.403                 20.192                  8.689
 Raman Active:       YES                    YES                    YES
               X      Y      Z        X      Y      Z        X      Y      Z
 C          0.070 -0.004  0.024   -0.057  0.466 -0.088   -0.014  0.007  0.019
 C          0.021  0.018 -0.002    0.208 -0.271  0.073    0.020 -0.006  0.001
 Cl         0.000 -0.001  0.000   -0.003  0.001 -0.000   -0.000  0.000  0.000
 C         -0.050 -0.027 -0.002   -0.021  0.212 -0.041   -0.017 -0.005 -0.003
 Cl         0.001  0.000  0.000   -0.001  0.001 -0.000    0.000  0.000  0.000
 C          0.038  0.010  0.003    0.104 -0.435  0.090    0.009  0.001  0.001
 Cl        -0.001 -0.000 -0.000   -0.002  0.005 -0.001    0.000 -0.000  0.000
 C         -0.058  0.011 -0.009   -0.236  0.320 -0.084   -0.024  0.001 -0.004
 Cl         0.001 -0.000  0.000    0.003 -0.004  0.001    0.000  0.000  0.000
 C          0.035  0.000  0.002   -0.035 -0.271  0.044    0.030  0.009 -0.002
 H          0.021 -0.011  0.014    0.380 -0.035  0.050   -0.036 -0.029  0.020
 C         -0.158 -0.023 -0.107    0.017 -0.036  0.010    0.003 -0.074 -0.288
 C         -0.027  0.035  0.140   -0.004  0.003 -0.007    0.127  0.047  0.202
 Cl         0.001 -0.001 -0.005    0.000 -0.000  0.000   -0.004 -0.000 -0.001
 C          0.208 -0.027 -0.086   -0.005  0.004  0.007    0.037 -0.052 -0.205
 H         -0.609  0.087  0.274    0.013 -0.003  0.001   -0.160 -0.033 -0.145
 C         -0.100 -0.011 -0.054    0.004 -0.004 -0.011   -0.019  0.107  0.425
 H         -0.152  0.077  0.291    0.002  0.004  0.021    0.080 -0.148 -0.585
 C         -0.003  0.025  0.100   -0.006  0.003  0.002   -0.085 -0.063 -0.259
 Cl         0.001 -0.001 -0.004    0.000 -0.000 -0.000    0.001  0.000  0.002
 C          0.120 -0.015 -0.046    0.006  0.006  0.000   -0.074  0.044  0.166
 H         -0.466  0.068  0.211   -0.004 -0.029  0.014    0.278 -0.001  0.021
 TransDip  -0.154  0.059  0.178   -0.019  0.141 -0.024    0.058 -0.024 -0.071

 Mode:                55                     56                     57
 Frequency:      1599.07                1623.91                3198.26
 Force Cnst:     10.5943                11.1752                 6.5643
 Red. Mass:       7.0321                 7.1925                 1.0892
 IR Active:          YES                    YES                    YES
 IR Intens:        2.919                  7.515                  0.189
 Raman Active:       YES                    YES                    YES
               X      Y      Z        X      Y      Z        X      Y      Z
 C         -0.286 -0.074 -0.023    0.131  0.018  0.012    0.000 -0.000 -0.000
 C          0.260 -0.060  0.042   -0.059  0.017 -0.010    0.000 -0.000  0.000
 Cl        -0.002  0.004 -0.001    0.001 -0.001  0.000   -0.000  0.000 -0.000
 C         -0.230 -0.092 -0.010    0.042  0.017  0.002   -0.000  0.000 -0.000
 Cl         0.002  0.001 -0.000   -0.000 -0.000 -0.000   -0.000  0.000 -0.000
 C          0.109  0.069 -0.000   -0.017 -0.013  0.000    0.000  0.000 -0.000
 Cl         0.002 -0.001  0.000   -0.001  0.000 -0.000   -0.000 -0.000 -0.000
 C         -0.267 -0.027 -0.026    0.048  0.007  0.004    0.000 -0.000 -0.000
 Cl         0.002 -0.000  0.000   -0.000 -0.000 -0.000   -0.000 -0.000 -0.000
 C          0.391  0.202  0.011   -0.084 -0.048 -0.001   -0.000  0.000  0.000
 H         -0.519 -0.377 -0.000    0.125  0.083 -0.002    0.000 -0.000  0.000
 C          0.026  0.010  0.030   -0.275  0.002 -0.013   -0.000  0.000  0.001
 C          0.068 -0.002 -0.001    0.291  0.015  0.095    0.002 -0.000 -0.000
 Cl         0.000 -0.000 -0.000   -0.002 -0.001 -0.003   -0.000  0.000  0.000
 C         -0.110  0.014  0.043   -0.319  0.030  0.083   -0.029 -0.013 -0.057
 H          0.135 -0.021 -0.065    0.320 -0.062 -0.206    0.314  0.157  0.667
 C          0.056 -0.009 -0.031    0.156 -0.008 -0.015    0.055  0.000  0.007
 H          0.055  0.011  0.050    0.169  0.008  0.053   -0.638  0.002 -0.061
 C         -0.087 -0.001 -0.011   -0.285 -0.011 -0.075    0.000 -0.001 -0.002
 Cl         0.001  0.000  0.001    0.002  0.000  0.002   -0.000  0.000  0.000
 C          0.096 -0.010 -0.026    0.356 -0.031 -0.089   -0.005 -0.002 -0.009
 H         -0.090  0.023  0.059   -0.404  0.076  0.256    0.048  0.024  0.102
 TransDip  -0.049 -0.024  0.002   -0.085  0.017  0.011    0.005 -0.002 -0.013

 Mode:                58                     59                     60
 Frequency:      3202.63                3209.78                3211.66
 Force Cnst:      6.5999                 6.6280                 6.6604
 Red. Mass:       1.0921                 1.0919                 1.0959
 IR Active:          YES                    YES                    YES
 IR Intens:        0.056                  0.365                  0.259
 Raman Active:       YES                    YES                    YES
               X      Y      Z        X      Y      Z        X      Y      Z
 C         -0.000 -0.000 -0.000    0.002  0.003 -0.000   -0.000 -0.000 -0.000
 C          0.000 -0.000  0.000   -0.000  0.001 -0.000   -0.000 -0.000  0.000
 Cl        -0.000 -0.000  0.000   -0.000 -0.000  0.000    0.000  0.000 -0.000
 C         -0.000 -0.000  0.000   -0.000  0.000 -0.000    0.000  0.000  0.000
 Cl         0.000  0.000  0.000   -0.000  0.000 -0.000   -0.000  0.000  0.000
 C          0.000  0.000 -0.000   -0.000  0.000 -0.000    0.000 -0.000  0.000
 Cl        -0.000  0.000  0.000    0.000  0.000  0.000   -0.000  0.000  0.000
 C          0.000  0.000  0.000   -0.003 -0.001 -0.000    0.000  0.000  0.000
 Cl        -0.000 -0.000  0.000    0.000  0.000 -0.000   -0.000 -0.000  0.000
 C         -0.001  0.001 -0.000    0.046 -0.072  0.019   -0.000  0.000 -0.000
 H          0.010 -0.015  0.004   -0.517  0.824 -0.215    0.003 -0.005  0.001
 C         -0.002  0.001  0.002   -0.000 -0.000  0.000    0.000  0.000  0.000
 C          0.000  0.000  0.001   -0.000  0.000 -0.000    0.003 -0.000 -0.000
 Cl         0.000 -0.000 -0.000    0.000 -0.000 -0.000   -0.000  0.000  0.000
 C          0.002  0.001  0.004   -0.000 -0.000 -0.000   -0.022 -0.012 -0.052
 H         -0.022 -0.011 -0.046    0.001  0.001  0.003    0.267  0.136  0.576
 C         -0.010  0.000 -0.001   -0.001  0.000 -0.000   -0.067  0.001 -0.005
 H          0.116 -0.001  0.010    0.006 -0.000  0.001    0.750 -0.004  0.067
 C          0.004 -0.000 -0.000    0.000  0.000  0.000    0.001  0.001  0.003
 Cl        -0.000  0.000  0.000    0.000 -0.000  0.000    0.000 -0.000 -0.000
 C         -0.037 -0.018 -0.077   -0.001 -0.000 -0.001    0.003  0.001  0.004
 H          0.413  0.204  0.874    0.007  0.003  0.016   -0.023 -0.011 -0.048
 TransDip  -0.007  0.001  0.003   -0.004  0.018 -0.004   -0.015 -0.001 -0.007

 STANDARD THERMODYNAMIC QUANTITIES AT   298.15 K  AND     1.00 ATM

   This Molecule has  0 Imaginary Frequencies
   Zero point vibrational energy:       76.823 kcal/mol

   Atom    1 Element C  Has Mass   12.00000
   Atom    2 Element C  Has Mass   12.00000
   Atom    3 Element Cl Has Mass   34.96885
   Atom    4 Element C  Has Mass   12.00000
   Atom    5 Element Cl Has Mass   34.96885
   Atom    6 Element C  Has Mass   12.00000
   Atom    7 Element Cl Has Mass   34.96885
   Atom    8 Element C  Has Mass   12.00000
   Atom    9 Element Cl Has Mass   34.96885
   Atom   10 Element C  Has Mass   12.00000
   Atom   11 Element H  Has Mass    1.00783
   Atom   12 Element C  Has Mass   12.00000
   Atom   13 Element C  Has Mass   12.00000
   Atom   14 Element Cl Has Mass   34.96885
   Atom   15 Element C  Has Mass   12.00000
   Atom   16 Element H  Has Mass    1.00783
   Atom   17 Element C  Has Mass   12.00000
   Atom   18 Element H  Has Mass    1.00783
   Atom   19 Element C  Has Mass   12.00000
   Atom   20 Element Cl Has Mass   34.96885
   Atom   21 Element C  Has Mass   12.00000
   Atom   22 Element H  Has Mass    1.00783
   Molecular Mass:   357.844420 amu
   Principal axes and moments of inertia in amu*Bohr^2:
                             1           2           3
    Eigenvalues --     5062.92024 12925.59903 13948.29126
          X               0.99999    -0.00055     0.00521
          Y               0.00053     0.99999     0.00406
          Z              -0.00521    -0.00405     0.99998
   Rotational Symmetry Number is   1
   The Molecule is an Asymmetric Top
   Translational Enthalpy:        0.889 kcal/mol
   Rotational Enthalpy:           0.889 kcal/mol
   Vibrational Enthalpy:         85.466 kcal/mol
   gas constant (RT):             0.592 kcal/mol
   Translational Entropy:        43.518  cal/mol.K
   Rotational Entropy:           35.166  cal/mol.K
   Vibrational Entropy:          58.743  cal/mol.K

   Total Enthalpy:               87.836 kcal/mol
   Total Entropy:               137.427  cal/mol.K

 ======================================================================

 STANDARD THERMODYNAMIC QUANTITIES FOR ANHARMONIC VIBRATION -- TOSH

   Zero point vibrational energy: ************ kcal/mol

   Vibrational Enthalpy:       Infinity kcal/mol
   Vibrational Entropy:             NaN  cal/mol.K

   Total Enthalpy:             Infinity kcal/mol
   Total Entropy:                   NaN  cal/mol.K

 ======================================================================

 STANDARD THERMODYNAMIC QUANTITIES FOR ANHARMONIC VIBRATION -- VPT2

   Zero point vibrational energy: ************ kcal/mol

   Vibrational Enthalpy:       Infinity kcal/mol
   Vibrational Entropy:             NaN  cal/mol.K

   Total Enthalpy:             Infinity kcal/mol
   Total Entropy:                   NaN  cal/mol.K

 ======================================================================

Archival summary:
1\1\november\FREQ\ProcedureUnspecified\BasisUnspecified\l6124\taweetha\FriJan1005:50:342020FriJan1005:50:342020\0\\#,FREQ,ProcedureUnspecified,BasisUnspecified,\\0,1\Cl\C,1,1.7437\C,2,1.40005,1,119.23\C,3,1.39274,2,118.815,1,-179.586,0\H,4,1.08205,3,119.591,2,-179.79,0\C,4,1.389,3,121.14,2,-0.397113,0\C,6,1.39853,4,120.357,3,0.160861,0\C,2,1.40167,1,120.194,3,-179.917,0\C,3,1.49333,2,122.093,1,-0.276875,0\C,9,1.39889,3,119.458,2,-94.5179,0\H,10,1.08242,9,119.657,3,1.68675,0\C,10,1.38956,9,120.271,3,-178.738,0\C,12,1.3908,10,121.072,9,0.182389,0\H,13,1.08218,12,120.405,10,179.911,0\C,13,1.39048,12,119.116,10,-0.0488594,0\H,15,1.08233,13,120.309,12,179.861,0\C,15,1.39193,13,120.006,12,0.00446127,0\Cl,7,1.73596,6,120.459,4,-179.831,0\Cl,8,1.73702,2,120.216,1,-0.10758,0\Cl,6,1.74467,4,118.417,3,-179.693,0\Cl,17,1.75515,15,118.575,13,179.7,0\Cl,12,1.75581,10,119.388,9,-179.907,0\\\@

 Total job time:  15305.35s(wall), 15305.11s(cpu) 
 Fri Jan 10 05:50:34 2020

        *************************************************************
        *                                                           *
        *  Thank you very much for using Q-Chem.  Have a nice day.  *
        *                                                           *
        *************************************************************
