# Supplementary material for: Quantum Chemical Investigation of Polychlorinated Dibenzodioxins, Dibenzofurans and Biphenyls: Relative Stability and Planarity Analysis
Source: Molecules. 2020 Dec 3;25(23):5697. doi: 10.3390/molecules25235697 (PMC7730433; doi:10.3390/molecules25235697)
Supplement: Supplementary file 1 [file molecules-25-05697-s001.zip › PCB/B3LYP/ClClClClHClHHHCl.out]

                  Welcome to Q-Chem
     A Quantum Leap Into The Future Of Chemistry


 Q-Chem 5.2 (devel), Q-Chem, Inc., Pleasanton, CA (2019)

 Yihan Shao,  Zhengting Gan,  E. Epifanovsky,  A. T. B. Gilbert,  M. Wormit,  
 J. Kussmann,  A. W. Lange,  A. Behn,  Jia Deng,  Xintian Feng,  D. Ghosh,  
 M. Goldey,  P. R. Horn,  L. D. Jacobson,  I. Kaliman,  T. Kus,  A. Landau,  
 Jie Liu,  E. I. Proynov,  R. M. Richard,  R. P. Steele,  E. J. Sundstrom,  
 H. L. Woodcock III,  P. M. Zimmerman,  D. Zuev,  B. Albrecht,  E. Alguire,  
 S. A. Baeppler,  D. Barton,  Z. Benda,  Y. A. Bernard,  E. J. Berquist,  
 K. B. Bravaya,  H. Burton,  D. Casanova,  Chun-Min Chang,  Yunqing Chen,  
 A. Chien,  K. D. Closser,  M. P. Coons,  S. Coriani,  S. Dasgupta,  
 A. L. Dempwolff,  M. Diedenhofen,  Hainam Do,  R. G. Edgar,  Po-Tung Fang,  
 S. Faraji,  S. Fatehi,  Qingguo Feng,  K. D. Fenk,  J. Fosso-Tande,  
 J. Gayvert,  Qinghui Ge,  A. Ghysels,  G. Gidofalvi,  J. Gomes,  
 J. Gonthier,  A. Gunina,  D. Hait,  M. W. D. Hanson-Heine,  
 P. H. P. Harbach,  A. W. Hauser,  M. F. Herbst,  J. E. Herr,  
 E. G. Hohenstein,  Z. C. Holden,  Kerwin Hui,  B. C. Huynh,  T.-C. Jagau,  
 Hyunjun Ji,  B. Kaduk,  K. Khistyaev,  Jaehoon Kim,  P. Klunzinger,  K. Koh,  
 D. Kosenkov,  L. Koulias,  T. Kowalczyk,  C. M. Krauter,  A. Kunitsa,  
 Ka Un Lao,  A. Laurent,  K. V. Lawler,  Joonho Lee,  D. Lefrancois,  
 S. Lehtola,  D. S. Levine,  Yi-Pei Li,  You-Sheng Lin,  Fenglai Liu,  
 E. Livshits,  A. Luenser,  P. Manohar,  E. Mansoor,  S. F. Manzer,  
 Shan-Ping Mao,  Yuezhi Mao,  N. Mardirossian,  A. V. Marenich,  
 T. Markovich,  L. A. Martinez-Martinez,  S. A. Maurer,  N. J. Mayhall,  
 S. C. McKenzie,  J.-M. Mewes,  P. Morgante,  A. F. Morrison,  
 J. W. Mullinax,  K. Nanda,  T. S. Nguyen-Beck,  R. Olivares-Amaya,  
 J. A. Parkhill,  Zheng Pei,  T. M. Perrine,  F. Plasser,  P. Pokhilko,  
 S. Prager,  A. Prociuk,  E. Ramos,  D. R. Rehn,  F. Rob,  M. Scheurer,  
 M. Schneider,  N. Sergueev,  S. M. Sharada,  S. Sharma,  D. W. Small,  
 T. Stauch,  T. Stein,  Yu-Chuan Su,  A. J. W. Thom,  A. Tkatchenko,  
 T. Tsuchimochi,  N. M. Tubman,  L. Vogt,  M. L. Vidal,  O. Vydrov,  
 M. A. Watson,  J. Wenzel,  M. de Wergifosse,  T. A. Wesolowski,  A. White,  
 J. Witte,  A. Yamada,  Jun Yang,  K. Yao,  S. Yeganeh,  S. R. Yost,  
 Zhi-Qiang You,  A. Zech,  Igor Ying Zhang,  Xing Zhang,  Yan Zhao,  
 Ying Zhu,  B. R. Brooks,  G. K. L. Chan,  C. J. Cramer,  M. S. Gordon,  
 W. J. Hehre,  A. Klamt,  M. W. Schmidt,  C. D. Sherrill,  D. G. Truhlar,  
 A. Aspuru-Guzik,  R. Baer,  A. T. Bell,  N. A. Besley,  Jeng-Da Chai,  
 A. E. DePrince, III,  R. A. DiStasio Jr.,  A. Dreuw,  B. D. Dunietz,  
 T. R. Furlani,  Chao-Ping Hsu,  Yousung Jung,  Jing Kong,  D. S. Lambrecht,  
 WanZhen Liang,  C. Ochsenfeld,  V. A. Rassolov,  L. V. Slipchenko,  
 J. E. Subotnik,  T. Van Voorhis,  J. M. Herbert,  A. I. Krylov,  
 P. M. W. Gill,  M. Head-Gordon

 Contributors to earlier versions of Q-Chem not listed above: 
 R. D. Adamson,  B. Austin,  J. Baker,  G. J. O. Beran,  K. Brandhorst,  
 S. T. Brown,  E. F. C. Byrd,  A. K. Chakraborty,  C.-L. Cheng,  
 Siu Hung Chien,  D. M. Chipman,  D. L. Crittenden,  H. Dachsel,  
 R. J. Doerksen,  A. D. Dutoi,  L. Fusti-Molnar,  W. A. Goddard III,  
 A. Golubeva-Zadorozhnaya,  S. R. Gwaltney,  G. Hawkins,  A. Heyden,  
 S. Hirata,  G. Kedziora,  F. J. Keil,  C. Kelley,  Jihan Kim,  R. A. King,  
 R. Z. Khaliullin,  P. P. Korambath,  W. Kurlancheek,  A. M. Lee,  M. S. Lee,  
 S. V. Levchenko,  Ching Yeh Lin,  D. Liotard,  R. C. Lochan,  I. Lotan,  
 P. E. Maslen,  N. Nair,  D. P. O'Neill,  D. Neuhauser,  E. Neuscamman,  
 C. M. Oana,  R. Olson,  B. Peters,  R. Peverati,  P. A. Pieniazek,  
 Y. M. Rhee,  J. Ritchie,  M. A. Rohrdanz,  E. Rosta,  N. J. Russ,  
 H. F. Schaefer III,  N. E. Schultz,  N. Shenvi,  A. C. Simmonett,  A. Sodt,  
 D. Stuck,  K. S. Thanthiriwatte,  V. Vanovschi,  Tao Wang,  A. Warshel,  
 C. F. Williams,  Q. Wu,  X. Xu,  W. Zhang

 Please cite Q-Chem as follows:
 Y. Shao et al., Mol. Phys. 113, 184-215 (2015)
 DOI: 10.1080/00268976.2014.952696

 Q-Chem 5.2.1 for Intel X86 EM64T Linux

 Parts of Q-Chem use Armadillo 8.300.2 (Tropical Shenanigans).
 http://arma.sourceforge.net/

 Q-Chem begins on Thu Jan  9 22:02:36 2020  

Host: 
0

     Scratch files written to /scratch/taweetham/qchem15009//
NAlpha2: 178
NElect   178
Mult     1

 Q-Chem warning in module libgen/rem_setup.C, line 2168:

 Setting Thresh to 1e-14


Checking the input file for inconsistencies... 	...done.

--------------------------------------------------------------
User input:
--------------------------------------------------------------
$MOLECULE
0 1
C 
C  1 1.394960
Cl  2 CCl 1 119.528007
C  2 1.386606 1 120.846377 3 178.766605 0
Cl  4 CCl 2 119.698148 1 -179.612229 0
C  4 1.387279 2 120.235871 1 -0.083363 0
Cl  6 CCl 4 120.254637 2 -179.958574 0
C  6 1.387279 4 119.490737 2 0.041992 0
Cl  8 CCl 6 120.064298 4 179.568218 0
C  8 1.386606 6 120.235863 4 0.041336 0
H  10 CH 8 119.614146 6 178.681836 0
C  1 1.488550 2 120.827489 3 1.275929 0
C  12 1.394960 1 120.827496 2 44.635695 0
Cl  13 CCl 12 119.528011 1 1.275194 0
C  13 1.386606 12 120.846392 1 -179.957497 0
H  15 CH 13 119.698155 12 -179.612829 0
C  15 1.387278 13 120.235860 12 -0.083872 0
H  17 CH 15 120.254633 13 -179.958492 0
C  17 1.387279 15 119.490737 13 0.041666 0
H  19 CH 17 120.064293 15 179.568399 0
C  19 1.386606 17 120.235874 15 0.041790 0
Cl  21 CCl 19 119.614152 17 178.681599 0

CH=1.08273
CCl=1.75400
$END

$REM
   JOB_TYPE	OPTIMIZATION
   BASIS	6-311++G**
   METHOD	B3LYP
   SYM_IGNORE	TRUE
   SCF_GUESS_ALWAYS     TRUE
   SYM_IGNORE   TRUE
   S2THRESH     15
   THRESH       15
$END

--------------------------------------------------------------
 ----------------------------------------------------------------
             Standard Nuclear Orientation (Angstroms)
    I     Atom           X                Y                Z
 ----------------------------------------------------------------
    1      C       0.0000000000     0.0000000000     0.0000000000
    2      C       0.0000000000     0.0000000000     1.3949600000
    3      Cl      1.5261815140     0.0000000000     2.2594170471
    4      C      -1.1901880373     0.0256249026     2.1059255403
    5      Cl     -1.1548436435     0.0351778398     3.8595433764
    6      C      -2.4041742747     0.0535064326     1.4351028665
    7      Cl     -3.9099833729     0.0870232313     2.3339530118
    8      C      -2.4180259722     0.0546630380     0.0478935036
    9      Cl     -3.9445745286     0.0782926128    -0.8155919614
   10      C      -1.2274122092     0.0272853135    -0.6622934626
   11      H      -1.2503451014     0.0068111236    -1.7445869269
   12      C       1.2779219872    -0.0284629571    -0.7628147595
   13      C       2.3095886281    -0.8932703637    -0.3971844912
   14      Cl      2.0841394724    -1.9836059182     0.9581225060
   15      C       3.5004827568    -0.9194878930    -1.1069450245
   16      H       4.2865586447    -1.6026019117    -0.8107285686
   17      C       3.6821124948    -0.0819958503    -2.1978886372
   18      H       4.6116429624    -0.1026930066    -2.7527300472
   19      C       2.6636000698     0.7822218600    -2.5724593424
   20      H       2.7980411655     1.4448431951    -3.4181323354
   21      C       1.4736782845     0.8090230106    -1.8610916159
   22      Cl      0.2100943914     1.9325319622    -2.3275671039
 ----------------------------------------------------------------
 Nuclear Repulsion Energy =        2119.60812218 hartrees
 There are       89 alpha and       89 beta electrons
 Requested basis set is 6-311++G(d,p)
 There are 170 shells and 472 basis functions

 Total QAlloc Memory Limit   2000 MB
 Mega-Array Size       188 MB
 MEM_STATIC part       192 MB
 A cutoff of  1.0D-15 yielded  11047 shell pairs
 There are     93197 function pairs (    100244 Cartesian)
 Smallest overlap matrix eigenvalue = 1.58E-07
 Linear dependence detected in AO basis
 Number of orthogonalized atomic orbitals = 466
 Maximum deviation from orthogonality = 1.816E-10

 Scale SEOQF with 1.000000e-01/1.000000e-01/1.000000e-01

 Standard Electronic Orientation quadrupole field applied
 Nucleus-field energy     =    -0.0000000297 hartrees
 Guess from superposition of atomic densities
 Warning:  Energy on first SCF cycle will be non-variational
 SAD guess density has 178.000000 electrons

 -----------------------------------------------------------------------
  General SCF calculation program by
  Eric Jon Sundstrom, Paul Horn, Yuezhi Mao, Dmitri Zuev, Alec White,
  David Stuck, Shaama M.S., Shane Yost, Joonho Lee, David Small,
  Daniel Levine, Susi Lehtola, Hugh Burton, Evgeny Epifanovsky,
  Bang C. Huynh
 -----------------------------------------------------------------------
 Exchange:     0.2000 Hartree-Fock + 0.0800 Slater + 0.7200 B88
 Correlation:  0.1900 VWN1RPA + 0.8100 LYP
 Using SG-1 standard quadrature grid
 A restricted SCF calculation will be
 performed using DIIS
 SCF converges when DIIS error is below 1.0e-08
 ---------------------------------------
  Cycle       Energy         DIIS error
 ---------------------------------------
    1   -3225.5531922789      2.87e-02  
    2   -3220.9269796590      2.21e-03  
    3   -3220.8221604379      2.83e-03  
    4   -3221.0557038764      5.47e-04  
    5   -3221.0631939282      2.44e-04  
    6   -3221.0645886392      1.08e-04  
    7   -3221.0648944054      2.67e-05  
    8   -3221.0649116472      1.03e-05  
    9   -3221.0649142261      3.51e-06  
   10   -3221.0649145497      1.10e-06  
   11   -3221.0649145813      3.86e-07  
   12   -3221.0649145854      1.06e-07  
   13   -3221.0649145854      5.44e-08  
   14   -3221.0649145857      1.78e-08  
   15   -3221.0649145856      4.47e-09  Convergence criterion met
 ---------------------------------------
 SCF time:   CPU 786.83s  wall 787.00s 
 SCF   energy in the final basis set =    -3221.0649145856
 Total energy in the final basis set =    -3221.0649145856

 --------------------------------------------------------------

                    Orbital Energies (a.u.)
 --------------------------------------------------------------

 Alpha MOs
 -- Occupied --
********-101.5751-101.5741-101.5738-101.5647-101.5639 -10.2762 -10.2756
-10.2716 -10.2706 -10.2686 -10.2664 -10.2345 -10.2340 -10.2189 -10.2132
-10.2116 -10.2111  -9.4912  -9.4895  -9.4885  -9.4882  -9.4819  -9.4811
 -7.2559  -7.2546  -7.2535  -7.2532  -7.2464  -7.2459  -7.2455  -7.2453
 -7.2444  -7.2434  -7.2434  -7.2431  -7.2426  -7.2423  -7.2365  -7.2357
 -7.2356  -7.2352  -0.9647  -0.9401  -0.9162  -0.8979  -0.8865  -0.8615
 -0.8547  -0.8450  -0.8027  -0.7612  -0.7599  -0.7440  -0.6673  -0.6468
 -0.6281  -0.6164  -0.5565  -0.5483  -0.5276  -0.5139  -0.4962  -0.4809
 -0.4685  -0.4671  -0.4646  -0.4596  -0.4468  -0.4330  -0.4223  -0.4173
 -0.4049  -0.3991  -0.3883  -0.3770  -0.3610  -0.3539  -0.3519  -0.3475
 -0.3396  -0.3325  -0.3289  -0.3138  -0.2984  -0.2875  -0.2750  -0.2641
 -0.2465
 -- Virtual --
 -0.0755  -0.0545  -0.0531  -0.0479  -0.0269  -0.0239  -0.0125  -0.0045
  0.0071   0.0090   0.0118   0.0210   0.0242   0.0275   0.0308   0.0377
  0.0453   0.0519   0.0543   0.0609   0.0631   0.0711   0.0742   0.0794
  0.0801   0.0851   0.0879   0.0897   0.0949   0.0994   0.1011   0.1022
  0.1040   0.1095   0.1149   0.1161   0.1168   0.1218   0.1233   0.1245
  0.1268   0.1294   0.1360   0.1405   0.1431   0.1476   0.1556   0.1579
  0.1594   0.1646   0.1680   0.1709   0.1729   0.1755   0.1788   0.1872
  0.1913   0.1953   0.1994   0.2020   0.2082   0.2106   0.2180   0.2199
  0.2225   0.2260   0.2338   0.2351   0.2405   0.2432   0.2507   0.2530
  0.2548   0.2596   0.2630   0.2644   0.2674   0.2713   0.2739   0.2762
  0.2812   0.2850   0.2863   0.2920   0.2982   0.3015   0.3046   0.3102
  0.3124   0.3213   0.3230   0.3272   0.3370   0.3498   0.3694   0.3979
  0.4148   0.4170   0.4261   0.4385   0.4423   0.4487   0.4538   0.4561
  0.4603   0.4628   0.4705   0.4789   0.4852   0.4904   0.4933   0.4999
  0.5054   0.5223   0.5258   0.5305   0.5317   0.5387   0.5465   0.5514
  0.5556   0.5720   0.5775   0.5830   0.5882   0.5915   0.6011   0.6035
  0.6121   0.6176   0.6203   0.6275   0.6291   0.6336   0.6442   0.6482
  0.6654   0.6745   0.6810   0.6836   0.6920   0.7073   0.7120   0.7294
  0.7354   0.7474   0.7697   0.7773   0.7913   0.8029   0.8104   0.8208
  0.8294   0.8311   0.8338   0.8386   0.8439   0.8494   0.8511   0.8544
  0.8565   0.8581   0.8620   0.8746   0.8823   0.8878   0.8887   0.8957
  0.9024   0.9060   0.9141   0.9176   0.9234   0.9340   0.9394   0.9432
  0.9458   0.9511   0.9622   0.9685   0.9708   0.9768   0.9814   0.9866
  0.9980   1.0121   1.0178   1.0214   1.0345   1.0455   1.0620   1.0702
  1.0814   1.0965   1.1060   1.1388   1.1465   1.1769   1.1979   1.2214
  1.2265   1.2341   1.2426   1.2534   1.2642   1.2771   1.2817   1.2891
  1.2938   1.3109   1.3303   1.3373   1.3526   1.3609   1.3857   1.4180
  1.4276   1.4647   1.4857   1.4921   1.5188   1.5323   1.5501   1.5618
  1.5682   1.6128   1.6259   1.6437   1.6464   1.6530   1.6884   1.6960
  1.7249   1.7442   1.7535   1.7680   1.8054   1.8412   1.8440   1.8570
  1.8747   1.8797   1.8867   1.8936   1.9050   1.9130   1.9241   1.9310
  1.9532   1.9635   2.0049   2.0185   2.0319   2.0797   2.0987   2.1188
  2.1712   2.1842   2.2001   2.2298   2.2316   2.2428   2.2624   2.2805
  2.2885   2.2997   2.3074   2.3159   2.3176   2.3525   2.3587   2.3720
  2.3896   2.4180   2.4323   2.4384   2.4400   2.4600   2.4800   2.5023
  2.5177   2.5391   2.5473   2.5525   2.5595   2.6045   2.6163   2.6442
  2.6547   2.6744   2.6931   2.7013   2.7171   2.7316   2.7421   2.7483
  2.7743   2.7787   2.7872   2.7967   2.8155   2.8336   2.8393   2.8888
  2.9196   2.9372   2.9674   3.0744   3.0791   3.0904   3.1329   3.1395
  3.1698   3.1761   3.2085   3.2297   3.2522   3.2735   3.3581   3.3752
  3.4101   3.4926   3.5209   3.6254   3.6834   3.7191   3.7363   3.8998
  3.9760   4.0238   4.0502   4.0853   4.3952   4.8143   4.8335   9.7316
  9.7904   9.8072   9.8171   9.8372   9.8620  23.3146  23.5165  23.8238
 23.8647  23.8745  23.9215  23.9713  24.0022  24.0358  24.0541  24.1068
 24.1550  25.7192  25.7761  25.8270  25.8952  25.9259  26.0659  26.1169
 26.1296  26.1917  26.2639  26.3793  26.4743  26.5279  26.6293  26.6696
 26.7885  26.8711  27.0082 215.7201 215.7864 215.8066 215.8206 215.8390
215.8830
 --------------------------------------------------------------

          Ground-State Mulliken Net Atomic Charges

     Atom                 Charge (a.u.)
  ----------------------------------------
      1 C                    -0.525127
      2 C                    -0.630939
      3 Cl                    0.613575
      4 C                    -0.467586
      5 Cl                    0.623437
      6 C                    -0.339119
      7 Cl                    0.629699
      8 C                    -0.012965
      9 Cl                    0.646301
     10 C                    -1.020829
     11 H                     0.217905
     12 C                    -0.168065
     13 C                     0.068849
     14 Cl                    0.368589
     15 C                    -0.083090
     16 H                     0.205074
     17 C                    -0.717242
     18 H                     0.167936
     19 C                    -0.141174
     20 H                     0.207075
     21 C                    -0.138020
     22 Cl                    0.495715
  ----------------------------------------
  Sum of atomic charges =     0.000000

 -----------------------------------------------------------------
                    Cartesian Multipole Moments
 -----------------------------------------------------------------
    Charge (ESU x 10^10)
                -0.0000
    Dipole Moment (Debye)
         X       2.8872      Y      -0.1440      Z      -2.5194
       Tot       3.8345
    Quadrupole Moments (Debye-Ang)
        XX    -136.2109     XY      -0.6232     YY    -147.7711
        XZ      -5.6669     YZ      -1.4421     ZZ    -142.2566
    Octopole Moments (Debye-Ang^2)
       XXX     123.1244    XXY      -6.2514    XYY      16.1435
       YYY       1.1903    XXZ     -82.6162    XYZ      -3.7081
       YYZ     -48.9547    XZZ      39.1672    YZZ       0.2454
       ZZZ    -161.6684
    Hexadecapole Moments (Debye-Ang^3)
      XXXX   -4837.4428   XXXY     168.4454   XXYY   -1007.6242
      XYYY     221.6262   YYYY    -883.7609   XXXZ     578.2253
      XXYZ      81.1303   XYYZ     241.0400   YYYZ     260.4478
      XXZZ   -1334.7485   XYZZ      85.2708   YYZZ    -735.4665
      XZZZ     659.8062   YZZZ     234.6784   ZZZZ   -3467.1500
 -----------------------------------------------------------------
 Calculating analytic gradient of the SCF energy
 Gradient of SCF Energy
            1           2           3           4           5           6
    1  -0.0069999  -0.0143515   0.0303567   0.0001653   0.0012779   0.0157048
    2   0.0014016  -0.0047137  -0.0742063   0.0003008   0.0001752  -0.0006699
    3   0.0031353  -0.0066531  -0.0438953  -0.0189380   0.0056313  -0.0102383
            7           8           9          10          11          12
    1  -0.0055057   0.0028522  -0.0049747   0.0050541   0.0029436   0.0211995
    2   0.0000549   0.0007689   0.0002219   0.0059371   0.0022683   0.0003853
    3   0.0027633   0.0099358   0.0016330   0.0013424  -0.0042199  -0.0114653
           13          14          15          16          17          18
    1  -0.0037574  -0.0261811  -0.0090686   0.0006987   0.0025559  -0.0000052
    2   0.0067639   0.0706880   0.0065942   0.0004959   0.0011936   0.0000318
    3   0.0017583   0.0557132  -0.0024511  -0.0008174  -0.0031377   0.0000059
           19          20          21          22
    1   0.0004832   0.0009646  -0.0050211  -0.0083914
    2  -0.0083217  -0.0004538   0.0007505  -0.0096665
    3   0.0088392  -0.0000911   0.0031258   0.0080239
 Max gradient component =       7.421E-02
 RMS gradient           =       1.727E-02
 Gradient time:  CPU 272.43 s  wall 272.43 s
 Geometry Optimization Parameters
   NAtoms,    NIC,     NZ,  NCons,   NDum,   NFix, NCnnct, MaxDiis
       22     163      22       0       0       0       0       0


** GEOMETRY OPTIMIZATION IN DELOCALIZED INTERNAL COORDINATES **
   Searching for a Minimum

   Optimization Cycle:   1

                       Coordinates (Angstroms)
     ATOM                X               Y               Z
      1  C         0.0000000000    0.0000000000    0.0000000000
      2  C         0.0000000000    0.0000000000    1.3949600000
      3  Cl        1.5261815140    0.0000000000    2.2594170471
      4  C        -1.1901880373    0.0256249026    2.1059255403
      5  Cl       -1.1548436435    0.0351778398    3.8595433764
      6  C        -2.4041742747    0.0535064326    1.4351028665
      7  Cl       -3.9099833729    0.0870232313    2.3339530118
      8  C        -2.4180259722    0.0546630380    0.0478935036
      9  Cl       -3.9445745286    0.0782926128   -0.8155919614
     10  C        -1.2274122092    0.0272853135   -0.6622934626
     11  H        -1.2503451014    0.0068111236   -1.7445869269
     12  C         1.2779219872   -0.0284629571   -0.7628147595
     13  C         2.3095886281   -0.8932703637   -0.3971844912
     14  Cl        2.0841394724   -1.9836059182    0.9581225060
     15  C         3.5004827568   -0.9194878930   -1.1069450245
     16  H         4.2865586447   -1.6026019117   -0.8107285686
     17  C         3.6821124948   -0.0819958503   -2.1978886372
     18  H         4.6116429624   -0.1026930066   -2.7527300472
     19  C         2.6636000698    0.7822218600   -2.5724593424
     20  H         2.7980411655    1.4448431951   -3.4181323354
     21  C         1.4736782845    0.8090230106   -1.8610916159
     22  Cl        0.2100943914    1.9325319622   -2.3275671039
   Point Group: c1    Number of degrees of freedom:    60


   Energy is  -3221.064914586


 Attempting to generate delocalized internal coordinates
 Initial Hessian constructed with Jon Baker's OPTIMIZE code

 60 Hessian modes will be used to form the next step
  Hessian Eigenvalues:
     0.016296    0.017711    0.019513    0.020643    0.020929    0.022946
     0.023585    0.023588    0.023834    0.023846    0.024090    0.024090
     0.024114    0.024114    0.024135    0.024135    0.024142    0.024143
     0.064527    0.103827    0.159965    0.159994    0.159995    0.160000
     0.215563    0.220973    0.230535    0.235469    0.236745    0.249207
     0.249943    0.249977    0.249991    0.249992    0.250000    0.250000
     0.250000    0.289201    0.292813    0.301033    0.301033    0.301033
     0.301033    0.328590    0.356665    0.356665    0.356665    0.356665
     0.412452    0.417616    0.431072    0.431982    0.461363    0.462663
     0.471082    0.471212    0.478202    0.478203    0.479142    0.479142

 Minimum search - taking simple RFO step
 Searching for Lamda that Minimizes Along All modes
 Value Taken    Lamda =  -0.06387337
 Calculated Step too Large.  Step scaled by  0.494046
 Step Taken.  Stepsize is  0.300000

                             Maximum     Tolerance    Cnvgd?
         Gradient           0.067464      0.000300      NO
         Displacement       0.198620      0.001200      NO
         Energy change     *********      0.000001      NO


 New Cartesian Coordinates Obtained by Inverse Iteration

 Displacement from previous Coordinates is:  0.531398
 ----------------------------------------------------------------
             Standard Nuclear Orientation (Angstroms)
    I     Atom           X                Y                Z
 ----------------------------------------------------------------
    1      C      -0.0070981019     0.0116343015     0.0129728106
    2      C      -0.0140720433     0.0361547881     1.4149363743
    3      Cl      1.5001433491     0.0698957945     2.2830775745
    4      C      -1.2101084701     0.0513274411     2.1301569248
    5      Cl     -1.1798453242     0.0894523497     3.8794280136
    6      C      -2.4282218456     0.0437095930     1.4570535160
    7      Cl     -3.9322424924     0.0627822788     2.3507270093
    8      C      -2.4339962727     0.0160283442     0.0652513077
    9      Cl     -3.9460259272    -0.0132599167    -0.8182410605
   10      C      -1.2420080119    -0.0008988754    -0.6412914162
   11      H      -1.2743647931    -0.0507716765    -1.7198263267
   12      C       1.2703257066    -0.0138147116    -0.7673968519
   13      C       2.3019135778    -0.9047657849    -0.4294910015
   14      Cl      2.0905094089    -2.0182334496     0.9006485405
   15      C       3.4942375577    -0.9468986669    -1.1380432451
   16      H       4.2638453988    -1.6521439607    -0.8505142523
   17      C       3.6913741840    -0.0956901897    -2.2139513611
   18      H       4.6206506783    -0.1257939828    -2.7687973391
   19      C       2.6931460183     0.7988856423    -2.5727330325
   20      H       2.8436150495     1.4774783954    -3.4029713464
   21      C       1.5015523121     0.8413768819    -1.8622335836
   22      Cl      0.3211652729     2.0484320256    -2.3438576792
 ----------------------------------------------------------------
 Nuclear Repulsion Energy =        2105.09604272 hartrees
 There are       89 alpha and       89 beta electrons
 Applying Cartesian multipole field
    Component          Value
    ---------          -----
     (2,0,0)        1.00000E-11
     (0,2,0)        2.00000E-11
     (0,0,2)       -3.00000E-11
 Nucleus-field energy     =    -0.0000000294 hartrees
 Requested basis set is 6-311++G(d,p)
 There are 170 shells and 472 basis functions
 A cutoff of  1.0D-15 yielded  11002 shell pairs
 There are     92827 function pairs (     99846 Cartesian)
 Smallest overlap matrix eigenvalue = 1.76E-07
 Linear dependence detected in AO basis
 Number of orthogonalized atomic orbitals = 466
 Maximum deviation from orthogonality = 2.265E-10
 Guess from superposition of atomic densities
 Warning:  Energy on first SCF cycle will be non-variational
 SAD guess density has 178.000000 electrons

 -----------------------------------------------------------------------
  General SCF calculation program by
  Eric Jon Sundstrom, Paul Horn, Yuezhi Mao, Dmitri Zuev, Alec White,
  David Stuck, Shaama M.S., Shane Yost, Joonho Lee, David Small,
  Daniel Levine, Susi Lehtola, Hugh Burton, Evgeny Epifanovsky,
  Bang C. Huynh
 -----------------------------------------------------------------------
 Exchange:     0.2000 Hartree-Fock + 0.0800 Slater + 0.7200 B88
 Correlation:  0.1900 VWN1RPA + 0.8100 LYP
 Using SG-1 standard quadrature grid
 A restricted SCF calculation will be
 performed using DIIS
 SCF converges when DIIS error is below 1.0e-08
 ---------------------------------------
  Cycle       Energy         DIIS error
 ---------------------------------------
    1   -3225.4535726924      2.85e-02  
    2   -3220.9537345401      2.19e-03  
    3   -3220.8510830016      2.80e-03  
    4   -3221.0803729288      5.40e-04  
    5   -3221.0877514811      2.38e-04  
    6   -3221.0890851141      1.03e-04  
    7   -3221.0893613849      2.51e-05  
    8   -3221.0893762383      1.01e-05  
    9   -3221.0893787771      3.12e-06  
   10   -3221.0893790290      1.12e-06  
   11   -3221.0893790622      3.74e-07  
   12   -3221.0893790660      1.13e-07  
   13   -3221.0893790662      5.59e-08  
   14   -3221.0893790664      1.72e-08  
   15   -3221.0893790663      4.24e-09  Convergence criterion met
 ---------------------------------------
 SCF time:   CPU 809.72s  wall 810.00s 
 SCF   energy in the final basis set =    -3221.0893790663
 Total energy in the final basis set =    -3221.0893790663

 --------------------------------------------------------------

                    Orbital Energies (a.u.)
 --------------------------------------------------------------

 Alpha MOs
 -- Occupied --
********-101.5752-101.5748-101.5746-101.5661-101.5646 -10.2775 -10.2770
-10.2733 -10.2713 -10.2700 -10.2670 -10.2378 -10.2373 -10.2194 -10.2126
-10.2108 -10.2103  -9.4907  -9.4902  -9.4893  -9.4890  -9.4828  -9.4813
 -7.2558  -7.2549  -7.2543  -7.2539  -7.2474  -7.2458  -7.2456  -7.2450
 -7.2446  -7.2444  -7.2442  -7.2439  -7.2434  -7.2431  -7.2375  -7.2366
 -7.2359  -7.2353  -0.9624  -0.9376  -0.9137  -0.8978  -0.8879  -0.8620
 -0.8530  -0.8461  -0.8013  -0.7590  -0.7585  -0.7431  -0.6666  -0.6438
 -0.6263  -0.6167  -0.5552  -0.5473  -0.5269  -0.5136  -0.4965  -0.4808
 -0.4675  -0.4668  -0.4623  -0.4590  -0.4430  -0.4329  -0.4195  -0.4153
 -0.4039  -0.3987  -0.3876  -0.3775  -0.3586  -0.3541  -0.3510  -0.3471
 -0.3399  -0.3329  -0.3301  -0.3155  -0.2973  -0.2926  -0.2737  -0.2649
 -0.2548
 -- Virtual --
 -0.0760  -0.0544  -0.0526  -0.0473  -0.0298  -0.0226  -0.0121  -0.0025
  0.0072   0.0093   0.0132   0.0209   0.0239   0.0271   0.0314   0.0381
  0.0454   0.0516   0.0537   0.0609   0.0633   0.0705   0.0738   0.0790
  0.0798   0.0849   0.0879   0.0897   0.0950   0.0982   0.1000   0.1023
  0.1037   0.1091   0.1140   0.1157   0.1164   0.1220   0.1229   0.1250
  0.1274   0.1293   0.1357   0.1395   0.1429   0.1467   0.1540   0.1580
  0.1589   0.1639   0.1671   0.1697   0.1708   0.1734   0.1779   0.1866
  0.1914   0.1926   0.1980   0.2009   0.2069   0.2093   0.2173   0.2195
  0.2223   0.2240   0.2339   0.2342   0.2390   0.2423   0.2496   0.2519
  0.2543   0.2576   0.2618   0.2635   0.2669   0.2703   0.2715   0.2748
  0.2806   0.2837   0.2861   0.2930   0.2970   0.3010   0.3042   0.3093
  0.3105   0.3204   0.3226   0.3257   0.3360   0.3485   0.3672   0.4016
  0.4159   0.4163   0.4255   0.4378   0.4410   0.4477   0.4518   0.4559
  0.4610   0.4631   0.4700   0.4777   0.4840   0.4894   0.4967   0.5011
  0.5066   0.5183   0.5239   0.5290   0.5322   0.5384   0.5473   0.5508
  0.5547   0.5686   0.5785   0.5800   0.5839   0.5908   0.5992   0.6012
  0.6119   0.6172   0.6232   0.6265   0.6284   0.6315   0.6424   0.6470
  0.6681   0.6751   0.6816   0.6849   0.6920   0.7074   0.7109   0.7248
  0.7381   0.7497   0.7726   0.7941   0.8007   0.8010   0.8136   0.8209
  0.8259   0.8306   0.8354   0.8400   0.8433   0.8481   0.8498   0.8524
  0.8561   0.8597   0.8613   0.8725   0.8842   0.8851   0.8893   0.8985
  0.9007   0.9042   0.9149   0.9180   0.9241   0.9331   0.9377   0.9399
  0.9423   0.9495   0.9629   0.9689   0.9714   0.9755   0.9797   0.9869
  0.9884   1.0080   1.0109   1.0198   1.0209   1.0336   1.0610   1.0623
  1.0725   1.0891   1.0996   1.1319   1.1408   1.1774   1.1946   1.2160
  1.2249   1.2292   1.2374   1.2489   1.2569   1.2727   1.2802   1.2886
  1.2917   1.3077   1.3237   1.3355   1.3506   1.3603   1.3804   1.4159
  1.4288   1.4619   1.4828   1.4899   1.5163   1.5304   1.5513   1.5526
  1.5656   1.6090   1.6248   1.6395   1.6462   1.6526   1.6877   1.6967
  1.7212   1.7372   1.7491   1.7622   1.7999   1.8354   1.8409   1.8478
  1.8711   1.8804   1.8837   1.8969   1.8993   1.9082   1.9216   1.9247
  1.9501   1.9653   2.0011   2.0134   2.0274   2.0712   2.0908   2.1175
  2.1642   2.1829   2.2118   2.2299   2.2372   2.2464   2.2627   2.2785
  2.2885   2.2969   2.3007   2.3133   2.3141   2.3496   2.3531   2.3680
  2.3929   2.4066   2.4300   2.4347   2.4356   2.4448   2.4829   2.4984
  2.5127   2.5345   2.5429   2.5510   2.5550   2.6009   2.6122   2.6409
  2.6506   2.6719   2.6911   2.6955   2.7145   2.7242   2.7375   2.7470
  2.7688   2.7740   2.7860   2.7886   2.8108   2.8284   2.8325   2.8838
  2.9096   2.9288   2.9654   3.0690   3.0709   3.0815   3.1279   3.1313
  3.1569   3.1682   3.1984   3.2208   3.2418   3.2644   3.3508   3.3657
  3.4036   3.4916   3.5172   3.6188   3.6754   3.7142   3.7314   3.8903
  3.9644   4.0228   4.0454   4.0856   4.3913   4.8032   4.8265   9.7288
  9.7886   9.8011   9.8114   9.8180   9.8662  23.3175  23.5109  23.8140
 23.8468  23.8585  23.9099  23.9537  23.9823  24.0116  24.0516  24.0963
 24.1530  25.7712  25.7954  25.8295  25.8961  25.9145  26.0609  26.1080
 26.1224  26.1877  26.2458  26.3731  26.4108  26.4663  26.6231  26.6468
 26.7764  26.8398  26.9964 215.7172 215.7842 215.8007 215.8118 215.8178
215.8838
 --------------------------------------------------------------

          Ground-State Mulliken Net Atomic Charges

     Atom                 Charge (a.u.)
  ----------------------------------------
      1 C                    -0.440765
      2 C                    -0.629256
      3 Cl                    0.585062
      4 C                    -0.505748
      5 Cl                    0.621894
      6 C                    -0.325340
      7 Cl                    0.628714
      8 C                    -0.017339
      9 Cl                    0.641029
     10 C                    -1.020467
     11 H                     0.212657
     12 C                    -0.156432
     13 C                    -0.021881
     14 Cl                    0.359441
     15 C                    -0.006090
     16 H                     0.205989
     17 C                    -0.733728
     18 H                     0.168536
     19 C                    -0.176855
     20 H                     0.206956
     21 C                    -0.080056
     22 Cl                    0.483679
  ----------------------------------------
  Sum of atomic charges =     0.000000

 -----------------------------------------------------------------
                    Cartesian Multipole Moments
 -----------------------------------------------------------------
    Charge (ESU x 10^10)
                 0.0000
    Dipole Moment (Debye)
         X       2.7981      Y      -0.2046      Z      -2.4318
       Tot       3.7128
    Quadrupole Moments (Debye-Ang)
        XX    -136.1497     XY      -0.7327     YY    -147.5567
        XZ      -5.9448     YZ      -1.1075     ZZ    -142.1510
    Octopole Moments (Debye-Ang^2)
       XXX     121.2600    XXY      -8.0558    XYY      16.8422
       YYY      -2.9567    XXZ     -82.8394    XYZ      -3.3154
       YYZ     -49.1552    XZZ      38.2372    YZZ      -0.2815
       ZZZ    -159.9705
    Hexadecapole Moments (Debye-Ang^3)
      XXXX   -4874.2241   XXXY     141.8198   XXYY   -1018.8850
      XYYY     190.5234   YYYY    -929.5117   XXXZ     607.6102
      XXYZ      80.7821   XYYZ     252.0496   YYYZ     249.5869
      XXZZ   -1343.6363   XYZZ      78.0122   YYZZ    -748.8880
      XZZZ     692.9545   YZZZ     229.2617   ZZZZ   -3500.1146
 -----------------------------------------------------------------
 Calculating analytic gradient of the SCF energy
 Gradient of SCF Energy
            1           2           3           4           5           6
    1  -0.0044781  -0.0098999   0.0184650  -0.0009075   0.0007652   0.0112395
    2   0.0000595  -0.0038295  -0.0496324  -0.0000227   0.0001709  -0.0002195
    3   0.0024826  -0.0023477  -0.0293743  -0.0115983   0.0045608  -0.0060800
            7           8           9          10          11          12
    1  -0.0043381   0.0025280  -0.0032284  -0.0002918   0.0009204   0.0125417
    2  -0.0000360   0.0007106   0.0000166   0.0031139   0.0000890  -0.0014608
    3   0.0027453   0.0055513   0.0005128   0.0014684  -0.0003943  -0.0062957
           13          14          15          16          17          18
    1   0.0001019  -0.0157821  -0.0058903   0.0008227   0.0015925  -0.0001252
    2   0.0023068   0.0483791   0.0045350   0.0002540   0.0004193  -0.0000211
    3   0.0025059   0.0352741  -0.0012734  -0.0007471  -0.0015437   0.0001669
           19          20          21          22
    1  -0.0006183   0.0009671  -0.0031713  -0.0012129
    2  -0.0047720  -0.0001843   0.0026754  -0.0025518
    3   0.0056910  -0.0002924  -0.0020416   0.0010293
 Max gradient component =       4.963E-02
 RMS gradient           =       1.129E-02
 Gradient time:  CPU 278.36 s  wall 278.38 s
 Geometry Optimization Parameters
   NAtoms,    NIC,     NZ,  NCons,   NDum,   NFix, NCnnct, MaxDiis
       22     163      22       0       0       0       0       0

 Cartesian Hessian Update
 Hessian updated using BFGS update


** GEOMETRY OPTIMIZATION IN DELOCALIZED INTERNAL COORDINATES **
   Searching for a Minimum

   Optimization Cycle:   2

                       Coordinates (Angstroms)
     ATOM                X               Y               Z
      1  C        -0.0070981019    0.0116343015    0.0129728106
      2  C        -0.0140720433    0.0361547881    1.4149363743
      3  Cl        1.5001433491    0.0698957945    2.2830775745
      4  C        -1.2101084701    0.0513274411    2.1301569248
      5  Cl       -1.1798453242    0.0894523497    3.8794280136
      6  C        -2.4282218456    0.0437095930    1.4570535160
      7  Cl       -3.9322424924    0.0627822788    2.3507270093
      8  C        -2.4339962727    0.0160283442    0.0652513077
      9  Cl       -3.9460259272   -0.0132599167   -0.8182410605
     10  C        -1.2420080119   -0.0008988754   -0.6412914162
     11  H        -1.2743647931   -0.0507716765   -1.7198263267
     12  C         1.2703257066   -0.0138147116   -0.7673968519
     13  C         2.3019135778   -0.9047657849   -0.4294910015
     14  Cl        2.0905094089   -2.0182334496    0.9006485405
     15  C         3.4942375577   -0.9468986669   -1.1380432451
     16  H         4.2638453988   -1.6521439607   -0.8505142523
     17  C         3.6913741840   -0.0956901897   -2.2139513611
     18  H         4.6206506783   -0.1257939828   -2.7687973391
     19  C         2.6931460183    0.7988856423   -2.5727330325
     20  H         2.8436150495    1.4774783954   -3.4029713464
     21  C         1.5015523121    0.8413768819   -1.8622335836
     22  Cl        0.3211652729    2.0484320256   -2.3438576792
   Point Group: c1    Number of degrees of freedom:    60


   Energy is  -3221.089379066

 Hessian updated using BFGS update

 56 Hessian modes will be used to form the next step
  Hessian Eigenvalues:
     0.017021    0.017750    0.019940    0.020621    0.020930    0.022943
     0.023581    0.023825    0.023845    0.024089    0.024090    0.024107
     0.024114    0.024134    0.024135    0.024137    0.024142    0.024177
     0.064289    0.088602    0.159934    0.159995    0.160000    0.160209
     0.215653    0.220807    0.230515    0.235834    0.237109    0.248644
     0.249703    0.249976    0.249991    0.249993    0.250000    0.250000
     0.284945    0.289213    0.299554    0.300934    0.304224    0.349980
     0.356661    0.359853    0.413225    0.424077    0.430298    0.452995
     0.462087    0.462494    0.470201    0.477673    0.478203    0.478628
     0.479093    0.510167

 Minimum search - taking simple RFO step
 Searching for Lamda that Minimizes Along All modes
 Value Taken    Lamda =  -0.03209083
 Calculated Step too Large.  Step scaled by  0.574431
 Step Taken.  Stepsize is  0.300000

                             Maximum     Tolerance    Cnvgd?
         Gradient           0.045300      0.000300      NO
         Displacement       0.220485      0.001200      NO
         Energy change     -0.024464      0.000001      NO


 New Cartesian Coordinates Obtained by Inverse Iteration

 Displacement from previous Coordinates is:  0.462352
 ----------------------------------------------------------------
             Standard Nuclear Orientation (Angstroms)
    I     Atom           X                Y                Z
 ----------------------------------------------------------------
    1      C       0.0137331320     0.0059923521     0.0465902133
    2      C      -0.0124565827     0.0550702981     1.4503432001
    3      Cl      1.4836128897     0.1190160871     2.3367612915
    4      C      -1.2274371661     0.0739124103     2.1458551938
    5      Cl     -1.2354673694     0.1379085695     3.8884554592
    6      C      -2.4382575986     0.0529873905     1.4464528737
    7      Cl     -3.9555623527     0.0802491248     2.3030360025
    8      C      -2.4138253957     0.0128071254     0.0505469296
    9      Cl     -3.8965971168    -0.0228310808    -0.8748961376
   10      C      -1.2078617709    -0.0088770391    -0.6303956205
   11      H      -1.2197929604    -0.0617715782    -1.7100503111
   12      C       1.2817436795    -0.0289159008    -0.7354780550
   13      C       2.3213599166    -0.9305076416    -0.4382381461
   14      Cl      2.1391277236    -2.0745907365     0.8669089307
   15      C       3.5024633006    -0.9648160876    -1.1700007440
   16      H       4.2726807506    -1.6782547329    -0.9067506295
   17      C       3.6753458817    -0.0945482707    -2.2377037460
   18      H       4.5922751017    -0.1173779091    -2.8136323964
   19      C       2.6693804889     0.8061045862    -2.5674863837
   20      H       2.7947785306     1.4954398449    -3.3924927932
   21      C       1.4951049431     0.8338896841    -1.8258056555
   22      Cl      0.2901472063     2.0340001255    -2.2671159005
 ----------------------------------------------------------------
 Nuclear Repulsion Energy =        2100.99003323 hartrees
 There are       89 alpha and       89 beta electrons
 Applying Cartesian multipole field
    Component          Value
    ---------          -----
     (2,0,0)        1.00000E-11
     (0,2,0)        2.00000E-11
     (0,0,2)       -3.00000E-11
 Nucleus-field energy     =    -0.0000000289 hartrees
 Requested basis set is 6-311++G(d,p)
 There are 170 shells and 472 basis functions
 A cutoff of  1.0D-15 yielded  11008 shell pairs
 There are     92853 function pairs (     99871 Cartesian)
 Smallest overlap matrix eigenvalue = 1.85E-07
 Linear dependence detected in AO basis
 Number of orthogonalized atomic orbitals = 466
 Maximum deviation from orthogonality = 2.494E-10
 Guess from superposition of atomic densities
 Warning:  Energy on first SCF cycle will be non-variational
 SAD guess density has 178.000000 electrons

 -----------------------------------------------------------------------
  General SCF calculation program by
  Eric Jon Sundstrom, Paul Horn, Yuezhi Mao, Dmitri Zuev, Alec White,
  David Stuck, Shaama M.S., Shane Yost, Joonho Lee, David Small,
  Daniel Levine, Susi Lehtola, Hugh Burton, Evgeny Epifanovsky,
  Bang C. Huynh
 -----------------------------------------------------------------------
 Exchange:     0.2000 Hartree-Fock + 0.0800 Slater + 0.7200 B88
 Correlation:  0.1900 VWN1RPA + 0.8100 LYP
 Using SG-1 standard quadrature grid
 A restricted SCF calculation will be
 performed using DIIS
 SCF converges when DIIS error is below 1.0e-08
 ---------------------------------------
  Cycle       Energy         DIIS error
 ---------------------------------------
    1   -3225.4225263583      2.84e-02  
    2   -3220.9687593358      2.18e-03  
    3   -3220.8650930524      2.80e-03  
    4   -3221.0944576359      5.49e-04  
    5   -3221.1019301120      2.49e-04  
    6   -3221.1034212907      1.02e-04  
    7   -3221.1036920323      2.67e-05  
    8   -3221.1037091263      1.07e-05  
    9   -3221.1037119550      3.36e-06  
   10   -3221.1037122504      1.13e-06  
   11   -3221.1037122847      3.72e-07  
   12   -3221.1037122880      1.11e-07  
   13   -3221.1037122885      5.41e-08  
   14   -3221.1037122887      1.73e-08  
   15   -3221.1037122886      4.06e-09  Convergence criterion met
 ---------------------------------------
 SCF time:   CPU 783.28s  wall 784.00s 
 SCF   energy in the final basis set =    -3221.1037122886
 Total energy in the final basis set =    -3221.1037122886

 --------------------------------------------------------------

                    Orbital Energies (a.u.)
 --------------------------------------------------------------

 Alpha MOs
 -- Occupied --
********-101.5752-101.5744-101.5743-101.5682-101.5659 -10.2779 -10.2774
-10.2739 -10.2707 -10.2695 -10.2676 -10.2373 -10.2362 -10.2183 -10.2133
-10.2112 -10.2107  -9.4912  -9.4898  -9.4894  -9.4889  -9.4844  -9.4821
 -7.2563  -7.2547  -7.2541  -7.2539  -7.2491  -7.2468  -7.2462  -7.2451
 -7.2447  -7.2442  -7.2439  -7.2438  -7.2436  -7.2430  -7.2391  -7.2383
 -7.2368  -7.2363  -0.9610  -0.9367  -0.9130  -0.8973  -0.8898  -0.8633
 -0.8509  -0.8475  -0.8007  -0.7582  -0.7569  -0.7421  -0.6657  -0.6430
 -0.6258  -0.6162  -0.5548  -0.5463  -0.5268  -0.5134  -0.4969  -0.4812
 -0.4675  -0.4665  -0.4611  -0.4585  -0.4405  -0.4331  -0.4196  -0.4122
 -0.4039  -0.3985  -0.3867  -0.3776  -0.3574  -0.3535  -0.3510  -0.3473
 -0.3398  -0.3334  -0.3289  -0.3169  -0.3006  -0.2953  -0.2721  -0.2640
 -0.2593
 -- Virtual --
 -0.0760  -0.0542  -0.0515  -0.0458  -0.0304  -0.0219  -0.0118  -0.0009
  0.0074   0.0096   0.0142   0.0210   0.0241   0.0273   0.0316   0.0382
  0.0457   0.0520   0.0536   0.0612   0.0636   0.0704   0.0738   0.0784
  0.0797   0.0849   0.0889   0.0891   0.0949   0.0978   0.1001   0.1030
  0.1039   0.1086   0.1138   0.1156   0.1166   0.1225   0.1238   0.1259
  0.1271   0.1288   0.1354   0.1396   0.1429   0.1460   0.1538   0.1575
  0.1589   0.1643   0.1668   0.1688   0.1701   0.1731   0.1774   0.1864
  0.1909   0.1929   0.1985   0.2005   0.2052   0.2087   0.2171   0.2194
  0.2230   0.2237   0.2343   0.2347   0.2380   0.2422   0.2492   0.2514
  0.2533   0.2573   0.2610   0.2638   0.2656   0.2697   0.2712   0.2753
  0.2798   0.2834   0.2864   0.2934   0.2970   0.3008   0.3046   0.3086
  0.3102   0.3206   0.3223   0.3270   0.3363   0.3462   0.3672   0.4017
  0.4161   0.4168   0.4257   0.4377   0.4415   0.4478   0.4518   0.4577
  0.4602   0.4644   0.4700   0.4777   0.4845   0.4880   0.4957   0.5024
  0.5101   0.5158   0.5231   0.5283   0.5324   0.5365   0.5471   0.5506
  0.5531   0.5666   0.5767   0.5803   0.5851   0.5927   0.5984   0.6004
  0.6118   0.6158   0.6232   0.6245   0.6298   0.6316   0.6406   0.6473
  0.6698   0.6765   0.6790   0.6828   0.6911   0.7076   0.7095   0.7227
  0.7377   0.7517   0.7718   0.7947   0.8015   0.8077   0.8190   0.8194
  0.8289   0.8317   0.8376   0.8402   0.8458   0.8488   0.8503   0.8520
  0.8561   0.8600   0.8626   0.8726   0.8838   0.8868   0.8898   0.8987
  0.9019   0.9052   0.9138   0.9184   0.9262   0.9340   0.9383   0.9408
  0.9436   0.9489   0.9635   0.9679   0.9724   0.9774   0.9796   0.9896
  0.9918   0.9993   1.0078   1.0140   1.0206   1.0337   1.0595   1.0645
  1.0683   1.0898   1.0955   1.1341   1.1403   1.1758   1.1945   1.2143
  1.2188   1.2277   1.2373   1.2515   1.2574   1.2734   1.2818   1.2901
  1.2924   1.3081   1.3151   1.3329   1.3477   1.3591   1.3807   1.4127
  1.4291   1.4626   1.4804   1.4931   1.5164   1.5301   1.5505   1.5537
  1.5621   1.6060   1.6253   1.6404   1.6448   1.6548   1.6874   1.6973
  1.7214   1.7390   1.7497   1.7617   1.7955   1.8327   1.8382   1.8479
  1.8695   1.8770   1.8840   1.8961   1.8981   1.9088   1.9225   1.9245
  1.9481   1.9667   2.0001   2.0115   2.0270   2.0708   2.0897   2.1188
  2.1617   2.1812   2.2172   2.2294   2.2422   2.2531   2.2661   2.2886
  2.2908   2.2962   2.2993   2.3121   2.3148   2.3394   2.3506   2.3634
  2.3930   2.3998   2.4248   2.4323   2.4365   2.4445   2.4896   2.4989
  2.5178   2.5298   2.5387   2.5503   2.5548   2.5986   2.6107   2.6387
  2.6503   2.6713   2.6904   2.6925   2.7124   2.7237   2.7349   2.7484
  2.7694   2.7716   2.7847   2.7876   2.8091   2.8276   2.8383   2.8820
  2.9104   2.9310   2.9671   3.0666   3.0725   3.0805   3.1211   3.1331
  3.1539   3.1681   3.1976   3.2206   3.2390   3.2615   3.3462   3.3648
  3.3995   3.4913   3.5191   3.6179   3.6723   3.7107   3.7293   3.8917
  3.9649   4.0218   4.0441   4.0868   4.3914   4.7978   4.8224   9.7292
  9.7878   9.7988   9.8134   9.8149   9.8616  23.3211  23.5153  23.8065
 23.8447  23.8528  23.9075  23.9474  23.9621  24.0080  24.0457  24.0966
 24.1458  25.7727  25.8213  25.8769  25.9137  25.9270  26.0499  26.0951
 26.1096  26.1884  26.2307  26.3110  26.4003  26.4664  26.6209  26.6409
 26.7719  26.8288  26.9942 215.7180 215.7834 215.7984 215.8132 215.8165
215.8743
 --------------------------------------------------------------

          Ground-State Mulliken Net Atomic Charges

     Atom                 Charge (a.u.)
  ----------------------------------------
      1 C                    -0.394722
      2 C                    -0.633972
      3 Cl                    0.576110
      4 C                    -0.495735
      5 Cl                    0.617423
      6 C                    -0.350375
      7 Cl                    0.627467
      8 C                    -0.018690
      9 Cl                    0.644436
     10 C                    -1.013136
     11 H                     0.215911
     12 C                    -0.135911
     13 C                    -0.091421
     14 Cl                    0.367552
     15 C                     0.023336
     16 H                     0.206508
     17 C                    -0.730054
     18 H                     0.169730
     19 C                    -0.144194
     20 H                     0.207408
     21 C                    -0.117161
     22 Cl                    0.469490
  ----------------------------------------
  Sum of atomic charges =     0.000000

 -----------------------------------------------------------------
                    Cartesian Multipole Moments
 -----------------------------------------------------------------
    Charge (ESU x 10^10)
                 0.0000
    Dipole Moment (Debye)
         X       2.7593      Y      -0.1941      Z      -2.4339
       Tot       3.6845
    Quadrupole Moments (Debye-Ang)
        XX    -136.3335     XY      -0.7657     YY    -147.3479
        XZ      -6.2552     YZ      -0.8977     ZZ    -141.9048
    Octopole Moments (Debye-Ang^2)
       XXX     119.4402    XXY      -8.4969    XYY      17.6076
       YYY      -4.8061    XXZ     -83.1063    XYZ      -2.8223
       YYZ     -49.5162    XZZ      38.3378    YZZ       0.1466
       ZZZ    -161.3141
    Hexadecapole Moments (Debye-Ang^3)
      XXXX   -4878.9012   XXXY     155.7466   XXYY   -1018.9157
      XYYY     203.8898   YYYY    -944.9318   XXXZ     600.1717
      XXYZ      74.7790   XYYZ     249.5053   YYYZ     224.7130
      XXZZ   -1339.4090   XYZZ      84.2779   YYZZ    -749.7741
      XZZZ     685.1241   YZZZ     206.8990   ZZZZ   -3483.7722
 -----------------------------------------------------------------
 Calculating analytic gradient of the SCF energy
 Gradient of SCF Energy
            1           2           3           4           5           6
    1  -0.0016444  -0.0037219   0.0108984  -0.0003118   0.0001142   0.0048273
    2   0.0011515  -0.0023139  -0.0312817  -0.0002083   0.0001643  -0.0004681
    3  -0.0007937   0.0002060  -0.0190112  -0.0045069   0.0023609  -0.0025831
            7           8           9          10          11          12
    1  -0.0023607   0.0011090  -0.0012709   0.0010997   0.0010267   0.0048182
    2   0.0000762   0.0005997   0.0000116   0.0045737   0.0009724  -0.0000929
    3   0.0013345   0.0020685  -0.0000284   0.0001052  -0.0014942  -0.0043083
           13          14          15          16          17          18
    1   0.0006646  -0.0091800  -0.0020913   0.0004028   0.0014111  -0.0001012
    2   0.0001697   0.0311712   0.0015872   0.0000479   0.0001003  -0.0000333
    3   0.0022083   0.0210121   0.0000043  -0.0003720  -0.0009114   0.0000597
           19          20          21          22
    1  -0.0004998   0.0003882  -0.0025618  -0.0030165
    2  -0.0022503   0.0000006   0.0006788  -0.0046565
    3   0.0026620  -0.0001998  -0.0003134   0.0025010
 Max gradient component =       3.128E-02
 RMS gradient           =       6.954E-03
 Gradient time:  CPU 270.06 s  wall 270.07 s
 Geometry Optimization Parameters
   NAtoms,    NIC,     NZ,  NCons,   NDum,   NFix, NCnnct, MaxDiis
       22     163      22       0       0       0       0       0

 Cartesian Hessian Update
 Hessian updated using BFGS update


** GEOMETRY OPTIMIZATION IN DELOCALIZED INTERNAL COORDINATES **
   Searching for a Minimum

   Optimization Cycle:   3

                       Coordinates (Angstroms)
     ATOM                X               Y               Z
      1  C         0.0137331320    0.0059923521    0.0465902133
      2  C        -0.0124565827    0.0550702981    1.4503432001
      3  Cl        1.4836128897    0.1190160871    2.3367612915
      4  C        -1.2274371661    0.0739124103    2.1458551938
      5  Cl       -1.2354673694    0.1379085695    3.8884554592
      6  C        -2.4382575986    0.0529873905    1.4464528737
      7  Cl       -3.9555623527    0.0802491248    2.3030360025
      8  C        -2.4138253957    0.0128071254    0.0505469296
      9  Cl       -3.8965971168   -0.0228310808   -0.8748961376
     10  C        -1.2078617709   -0.0088770391   -0.6303956205
     11  H        -1.2197929604   -0.0617715782   -1.7100503111
     12  C         1.2817436795   -0.0289159008   -0.7354780550
     13  C         2.3213599166   -0.9305076416   -0.4382381461
     14  Cl        2.1391277236   -2.0745907365    0.8669089307
     15  C         3.5024633006   -0.9648160876   -1.1700007440
     16  H         4.2726807506   -1.6782547329   -0.9067506295
     17  C         3.6753458817   -0.0945482707   -2.2377037460
     18  H         4.5922751017   -0.1173779091   -2.8136323964
     19  C         2.6693804889    0.8061045862   -2.5674863837
     20  H         2.7947785306    1.4954398449   -3.3924927932
     21  C         1.4951049431    0.8338896841   -1.8258056555
     22  Cl        0.2901472063    2.0340001255   -2.2671159005
   Point Group: c1    Number of degrees of freedom:    60


   Energy is  -3221.103712289

 Hessian updated using BFGS update

 58 Hessian modes will be used to form the next step
  Hessian Eigenvalues:
     0.017178    0.017735    0.019680    0.020852    0.020939    0.022948
     0.023574    0.023832    0.023845    0.024090    0.024090    0.024114
     0.024114    0.024134    0.024135    0.024142    0.024143    0.025064
     0.058748    0.088253    0.159928    0.159997    0.160001    0.160179
     0.217372    0.221836    0.230570    0.236285    0.237109    0.248921
     0.249737    0.249987    0.249991    0.249997    0.250000    0.251032
     0.284837    0.289231    0.297846    0.300935    0.301116    0.303853
     0.352661    0.356660    0.356665    0.362397    0.413187    0.423930
     0.432394    0.454721    0.462215    0.467856    0.472180    0.478048
     0.478205    0.479060    0.479681    0.512880

 Minimum search - taking simple RFO step
 Searching for Lamda that Minimizes Along All modes
 Value Taken    Lamda =  -0.02012409
 Calculated Step too Large.  Step scaled by  0.572533
 Step Taken.  Stepsize is  0.300000

                             Maximum     Tolerance    Cnvgd?
         Gradient           0.028191      0.000300      NO
         Displacement       0.183933      0.001200      NO
         Energy change     -0.014333      0.000001      NO


 New Cartesian Coordinates Obtained by Inverse Iteration

 Displacement from previous Coordinates is:  0.638229
 ----------------------------------------------------------------
             Standard Nuclear Orientation (Angstroms)
    I     Atom           X                Y                Z
 ----------------------------------------------------------------
    1      C       0.0113749930     0.0169544288     0.0473668334
    2      C      -0.0120360744     0.1054913900     1.4484563181
    3      Cl      1.4834941127     0.2102249187     2.3254324479
    4      C      -1.2283095462     0.1185987229     2.1464546104
    5      Cl     -1.2353293075     0.2298203355     3.8816434522
    6      C      -2.4424928582     0.0473320020     1.4497688068
    7      Cl     -3.9553631636     0.0621110456     2.3025368964
    8      C      -2.4167654559    -0.0427212998     0.0546881216
    9      Cl     -3.8944116122    -0.1506083302    -0.8693851981
   10      C      -1.2103602560    -0.0570348091    -0.6260183670
   11      H      -1.2239481869    -0.1519617508    -1.7023804483
   12      C       1.2749245713    -0.0191411052    -0.7369260479
   13      C       2.2949073668    -0.9525663126    -0.4680379975
   14      Cl      2.0930009151    -2.1202585547     0.8155784165
   15      C       3.4748818803    -1.0013389200    -1.2023411285
   16      H       4.2236449794    -1.7421611896    -0.9552908776
   17      C       3.6701848628    -0.1061678385    -2.2458623263
   18      H       4.5868134197    -0.1364967412    -2.8225639053
   19      C       2.6932206609     0.8360751846    -2.5451372933
   20      H       2.8381276049     1.5521762312    -3.3429772194
   21      C       1.5206797311     0.8730981825    -1.7994427522
   22      Cl      0.3782565946     2.1534610312    -2.1906587669
 ----------------------------------------------------------------
 Nuclear Repulsion Energy =        2096.50220362 hartrees
 There are       89 alpha and       89 beta electrons
 Applying Cartesian multipole field
    Component          Value
    ---------          -----
     (2,0,0)        1.00000E-11
     (0,2,0)        2.00000E-11
     (0,0,2)       -3.00000E-11
 Nucleus-field energy     =    -0.0000000269 hartrees
 Requested basis set is 6-311++G(d,p)
 There are 170 shells and 472 basis functions
 A cutoff of  1.0D-15 yielded  11003 shell pairs
 There are     92814 function pairs (     99824 Cartesian)
 Smallest overlap matrix eigenvalue = 2.00E-07
 Linear dependence detected in AO basis
 Number of orthogonalized atomic orbitals = 466
 Maximum deviation from orthogonality = 3.311E-10
 Guess from superposition of atomic densities
 Warning:  Energy on first SCF cycle will be non-variational
 SAD guess density has 178.000000 electrons

 -----------------------------------------------------------------------
  General SCF calculation program by
  Eric Jon Sundstrom, Paul Horn, Yuezhi Mao, Dmitri Zuev, Alec White,
  David Stuck, Shaama M.S., Shane Yost, Joonho Lee, David Small,
  Daniel Levine, Susi Lehtola, Hugh Burton, Evgeny Epifanovsky,
  Bang C. Huynh
 -----------------------------------------------------------------------
 Exchange:     0.2000 Hartree-Fock + 0.0800 Slater + 0.7200 B88
 Correlation:  0.1900 VWN1RPA + 0.8100 LYP
 Using SG-1 standard quadrature grid
 A restricted SCF calculation will be
 performed using DIIS
 SCF converges when DIIS error is below 1.0e-08
 ---------------------------------------
  Cycle       Energy         DIIS error
 ---------------------------------------
    1   -3225.3997077996      2.84e-02  
    2   -3220.9784370338      2.18e-03  
    3   -3220.8754331437      2.79e-03  
    4   -3221.1036504653      5.49e-04  
    5   -3221.1111332317      2.49e-04  
    6   -3221.1126305941      1.02e-04  
    7   -3221.1128970205      2.73e-05  
    8   -3221.1129151457      1.10e-05  
    9   -3221.1129181324      3.41e-06  
   10   -3221.1129184374      1.14e-06  
   11   -3221.1129184718      3.65e-07  
   12   -3221.1129184751      1.11e-07  
   13   -3221.1129184756      5.22e-08  
   14   -3221.1129184756      1.73e-08  
   15   -3221.1129184754      3.89e-09  Convergence criterion met
 ---------------------------------------
 SCF time:   CPU 783.19s  wall 783.00s 
 SCF   energy in the final basis set =    -3221.1129184754
 Total energy in the final basis set =    -3221.1129184754

 --------------------------------------------------------------

                    Orbital Energies (a.u.)
 --------------------------------------------------------------

 Alpha MOs
 -- Occupied --
********-101.5757-101.5747-101.5733-101.5696-101.5668 -10.2782 -10.2777
-10.2740 -10.2709 -10.2696 -10.2677 -10.2372 -10.2360 -10.2186 -10.2132
-10.2109 -10.2105  -9.4919  -9.4904  -9.4893  -9.4882  -9.4855  -9.4826
 -7.2569  -7.2553  -7.2542  -7.2529  -7.2503  -7.2473  -7.2469  -7.2458
 -7.2453  -7.2445  -7.2441  -7.2434  -7.2430  -7.2424  -7.2402  -7.2395
 -7.2373  -7.2368  -0.9610  -0.9358  -0.9131  -0.8963  -0.8909  -0.8647
 -0.8500  -0.8475  -0.8006  -0.7573  -0.7562  -0.7421  -0.6656  -0.6417
 -0.6254  -0.6164  -0.5546  -0.5461  -0.5266  -0.5142  -0.4970  -0.4811
 -0.4676  -0.4665  -0.4598  -0.4585  -0.4393  -0.4332  -0.4185  -0.4106
 -0.4034  -0.3984  -0.3857  -0.3777  -0.3558  -0.3537  -0.3506  -0.3465
 -0.3397  -0.3334  -0.3290  -0.3186  -0.3060  -0.2938  -0.2712  -0.2653
 -0.2611
 -- Virtual --
 -0.0747  -0.0550  -0.0506  -0.0447  -0.0331  -0.0216  -0.0117   0.0000
  0.0073   0.0094   0.0146   0.0207   0.0238   0.0276   0.0317   0.0389
  0.0458   0.0518   0.0530   0.0615   0.0635   0.0699   0.0736   0.0783
  0.0796   0.0846   0.0887   0.0893   0.0947   0.0973   0.1002   0.1030
  0.1040   0.1088   0.1124   0.1155   0.1165   0.1220   0.1238   0.1259
  0.1271   0.1291   0.1358   0.1380   0.1424   0.1454   0.1519   0.1576
  0.1584   0.1629   0.1657   0.1683   0.1701   0.1719   0.1767   0.1856
  0.1903   0.1919   0.1977   0.1999   0.2043   0.2088   0.2172   0.2209
  0.2222   0.2249   0.2338   0.2342   0.2367   0.2429   0.2495   0.2504
  0.2537   0.2580   0.2611   0.2622   0.2628   0.2683   0.2708   0.2745
  0.2788   0.2838   0.2880   0.2949   0.2964   0.3008   0.3048   0.3062
  0.3108   0.3201   0.3220   0.3304   0.3348   0.3463   0.3670   0.4040
  0.4159   0.4179   0.4256   0.4378   0.4416   0.4473   0.4499   0.4613
  0.4619   0.4668   0.4703   0.4775   0.4853   0.4878   0.4947   0.5013
  0.5084   0.5115   0.5221   0.5251   0.5326   0.5368   0.5493   0.5518
  0.5594   0.5641   0.5781   0.5811   0.5882   0.5947   0.5959   0.6016
  0.6112   0.6157   0.6199   0.6248   0.6300   0.6373   0.6410   0.6484
  0.6718   0.6744   0.6788   0.6871   0.6917   0.7089   0.7114   0.7197
  0.7388   0.7505   0.7710   0.7940   0.8025   0.8084   0.8203   0.8214
  0.8284   0.8297   0.8394   0.8413   0.8462   0.8488   0.8503   0.8536
  0.8572   0.8610   0.8639   0.8710   0.8812   0.8878   0.8919   0.8976
  0.9018   0.9075   0.9152   0.9196   0.9259   0.9351   0.9364   0.9388
  0.9429   0.9507   0.9615   0.9670   0.9747   0.9765   0.9777   0.9829
  0.9917   0.9966   1.0004   1.0128   1.0188   1.0307   1.0559   1.0611
  1.0712   1.0872   1.0962   1.1344   1.1398   1.1777   1.1927   1.2096
  1.2133   1.2279   1.2337   1.2498   1.2615   1.2730   1.2827   1.2891
  1.2931   1.3083   1.3123   1.3343   1.3436   1.3627   1.3800   1.4122
  1.4345   1.4641   1.4798   1.4952   1.5147   1.5329   1.5515   1.5537
  1.5626   1.6053   1.6271   1.6373   1.6447   1.6569   1.6885   1.6977
  1.7230   1.7371   1.7496   1.7614   1.7936   1.8287   1.8373   1.8442
  1.8666   1.8753   1.8837   1.8938   1.9082   1.9104   1.9206   1.9257
  1.9481   1.9681   1.9974   2.0103   2.0249   2.0665   2.0894   2.1197
  2.1567   2.1812   2.2169   2.2287   2.2442   2.2542   2.2689   2.2831
  2.2894   2.2942   2.3028   2.3147   2.3196   2.3265   2.3508   2.3635
  2.3929   2.4022   2.4218   2.4330   2.4374   2.4455   2.4917   2.4995
  2.5203   2.5281   2.5351   2.5491   2.5552   2.5956   2.6107   2.6394
  2.6516   2.6725   2.6886   2.6916   2.7108   2.7207   2.7334   2.7485
  2.7693   2.7719   2.7838   2.7861   2.8069   2.8254   2.8306   2.8798
  2.9063   2.9349   2.9710   3.0661   3.0725   3.0779   3.1161   3.1345
  3.1511   3.1666   3.1945   3.2208   3.2348   3.2592   3.3446   3.3636
  3.3971   3.4933   3.5206   3.6171   3.6718   3.7084   3.7304   3.8925
  3.9645   4.0214   4.0414   4.0877   4.3825   4.7937   4.8215   9.7301
  9.7886   9.7980   9.8130   9.8203   9.8563  23.3234  23.5179  23.8038
 23.8430  23.8504  23.9070  23.9438  23.9552  24.0078  24.0442  24.0971
 24.1448  25.7720  25.8208  25.8840  25.9124  25.9548  26.0104  26.0775
 26.1085  26.1824  26.2024  26.2998  26.4161  26.4674  26.6186  26.6325
 26.7692  26.8160  26.9950 215.7192 215.7849 215.7977 215.8125 215.8229
215.8653
 --------------------------------------------------------------

          Ground-State Mulliken Net Atomic Charges

     Atom                 Charge (a.u.)
  ----------------------------------------
      1 C                    -0.327024
      2 C                    -0.635684
      3 Cl                    0.529317
      4 C                    -0.476358
      5 Cl                    0.621116
      6 C                    -0.370178
      7 Cl                    0.627401
      8 C                    -0.064059
      9 Cl                    0.631976
     10 C                    -1.006821
     11 H                     0.215934
     12 C                    -0.139329
     13 C                    -0.135817
     14 Cl                    0.348177
     15 C                     0.099263
     16 H                     0.206856
     17 C                    -0.711614
     18 H                     0.171096
     19 C                    -0.167781
     20 H                     0.207548
     21 C                    -0.063341
     22 Cl                    0.439322
  ----------------------------------------
  Sum of atomic charges =     0.000000

 -----------------------------------------------------------------
                    Cartesian Multipole Moments
 -----------------------------------------------------------------
    Charge (ESU x 10^10)
                 0.0000
    Dipole Moment (Debye)
         X       2.6860      Y      -0.2490      Z      -2.3932
       Tot       3.6061
    Quadrupole Moments (Debye-Ang)
        XX    -136.2510     XY      -0.8273     YY    -147.2192
        XZ      -6.4780     YZ      -0.6281     ZZ    -141.7909
    Octopole Moments (Debye-Ang^2)
       XXX     116.5510    XXY     -10.1129    XYY      17.9355
       YYY      -9.2466    XXZ     -83.2872    XYZ      -2.6479
       YYZ     -49.8184    XZZ      37.5076    YZZ      -1.0585
       ZZZ    -160.2838
    Hexadecapole Moments (Debye-Ang^3)
      XXXX   -4864.9548   XXXY     123.8725   XXYY   -1024.0224
      XYYY     166.7884   YYYY   -1009.8876   XXXZ     613.3098
      XXYZ      68.3362   XYYZ     253.3442   YYYZ     196.5143
      XXZZ   -1328.4351   XYZZ      74.9649   YYZZ    -753.0360
      XZZZ     701.7314   YZZZ     184.8415   ZZZZ   -3440.4582
 -----------------------------------------------------------------
 Calculating analytic gradient of the SCF energy
 Gradient of SCF Energy
            1           2           3           4           5           6
    1   0.0011948  -0.0006443   0.0055258  -0.0000758   0.0001202   0.0009733
    2   0.0013438  -0.0018555  -0.0219518  -0.0001710  -0.0000183   0.0000114
    3  -0.0004249   0.0008087  -0.0133824  -0.0010763   0.0003209  -0.0006734
            7           8           9          10          11          12
    1  -0.0005275   0.0003402  -0.0003408  -0.0003533   0.0000310  -0.0003310
    2  -0.0000989   0.0004111  -0.0000983   0.0024769  -0.0001626  -0.0011454
    3  -0.0000405   0.0004881   0.0001467   0.0001045  -0.0000195  -0.0010476
           13          14          15          16          17          18
    1   0.0007036  -0.0050925  -0.0003239   0.0000010   0.0005409   0.0000236
    2   0.0002202   0.0218135   0.0008045   0.0000718  -0.0000726   0.0001043
    3   0.0018777   0.0137891  -0.0000796  -0.0001000  -0.0004675  -0.0000039
           19          20          21          22
    1  -0.0002978   0.0001109  -0.0012499  -0.0003285
    2  -0.0002975   0.0000092  -0.0008213  -0.0005734
    3   0.0008661   0.0000430  -0.0012501   0.0001208
 Max gradient component =       2.195E-02
 RMS gradient           =       4.629E-03
 Gradient time:  CPU 267.73 s  wall 267.74 s
 Geometry Optimization Parameters
   NAtoms,    NIC,     NZ,  NCons,   NDum,   NFix, NCnnct, MaxDiis
       22     163      22       0       0       0       0       0

 Cartesian Hessian Update
 Hessian updated using BFGS update


** GEOMETRY OPTIMIZATION IN DELOCALIZED INTERNAL COORDINATES **
   Searching for a Minimum

   Optimization Cycle:   4

                       Coordinates (Angstroms)
     ATOM                X               Y               Z
      1  C         0.0113749930    0.0169544288    0.0473668334
      2  C        -0.0120360744    0.1054913900    1.4484563181
      3  Cl        1.4834941127    0.2102249187    2.3254324479
      4  C        -1.2283095462    0.1185987229    2.1464546104
      5  Cl       -1.2353293075    0.2298203355    3.8816434522
      6  C        -2.4424928582    0.0473320020    1.4497688068
      7  Cl       -3.9553631636    0.0621110456    2.3025368964
      8  C        -2.4167654559   -0.0427212998    0.0546881216
      9  Cl       -3.8944116122   -0.1506083302   -0.8693851981
     10  C        -1.2103602560   -0.0570348091   -0.6260183670
     11  H        -1.2239481869   -0.1519617508   -1.7023804483
     12  C         1.2749245713   -0.0191411052   -0.7369260479
     13  C         2.2949073668   -0.9525663126   -0.4680379975
     14  Cl        2.0930009151   -2.1202585547    0.8155784165
     15  C         3.4748818803   -1.0013389200   -1.2023411285
     16  H         4.2236449794   -1.7421611896   -0.9552908776
     17  C         3.6701848628   -0.1061678385   -2.2458623263
     18  H         4.5868134197   -0.1364967412   -2.8225639053
     19  C         2.6932206609    0.8360751846   -2.5451372933
     20  H         2.8381276049    1.5521762312   -3.3429772194
     21  C         1.5206797311    0.8730981825   -1.7994427522
     22  Cl        0.3782565946    2.1534610312   -2.1906587669
   Point Group: c1    Number of degrees of freedom:    60


   Energy is  -3221.112918475

 Hessian updated using BFGS update

 60 Hessian modes will be used to form the next step
  Hessian Eigenvalues:
     0.017668    0.018298    0.019685    0.020924    0.021065    0.022948
     0.023585    0.023830    0.023843    0.024090    0.024090    0.024114
     0.024114    0.024132    0.024135    0.024140    0.024143    0.027909
     0.045869    0.076590    0.159997    0.160000    0.160093    0.160289
     0.217386    0.221840    0.230619    0.236275    0.237124    0.249359
     0.249914    0.249988    0.249991    0.249999    0.250561    0.250980
     0.288238    0.289666    0.300934    0.301030    0.301113    0.301469
     0.310469    0.353179    0.356665    0.356665    0.356701    0.364795
     0.413289    0.424250    0.433071    0.455504    0.462177    0.468181
     0.472713    0.478200    0.478445    0.479148    0.479822    0.542311

 Minimum search - taking simple RFO step
 Searching for Lamda that Minimizes Along All modes
 Value Taken    Lamda =  -0.01181200
 Calculated Step too Large.  Step scaled by  0.647962
 Step Taken.  Stepsize is  0.300000

                             Maximum     Tolerance    Cnvgd?
         Gradient           0.019128      0.000300      NO
         Displacement       0.210818      0.001200      NO
         Energy change     -0.009206      0.000001      NO


 New Cartesian Coordinates Obtained by Inverse Iteration

 Displacement from previous Coordinates is:  0.463929
 ----------------------------------------------------------------
             Standard Nuclear Orientation (Angstroms)
    I     Atom           X                Y                Z
 ----------------------------------------------------------------
    1      C       0.0151837398     0.0139634791     0.0552803190
    2      C      -0.0127986247     0.1407304795     1.4521279905
    3      Cl      1.4788649221     0.2935118027     2.3286028204
    4      C      -1.2322210265     0.1528359385     2.1458758916
    5      Cl     -1.2484534485     0.3122998804     3.8752218429
    6      C      -2.4435863491     0.0427537157     1.4466058512
    7      Cl     -3.9563028374     0.0600598466     2.2943101196
    8      C      -2.4107018443    -0.0818341519     0.0529368420
    9      Cl     -3.8812896406    -0.2263413857    -0.8757554323
   10      C      -1.2005940456    -0.0938702814    -0.6226729352
   11      H      -1.2060384493    -0.2067352502    -1.6978941707
   12      C       1.2804955998    -0.0158535296    -0.7259599112
   13      C       2.2834796002    -0.9754619319    -0.4896761693
   14      Cl      2.0637887103    -2.1762089066     0.7642151344
   15      C       3.4583033178    -1.0281208575    -1.2318207678
   16      H       4.1929987055    -1.7902474925    -1.0088985713
   17      C       3.6640212520    -0.1080395449    -2.2520103934
   18      H       4.5758175655    -0.1421491289    -2.8363232143
   19      C       2.7043583427     0.8607122499    -2.5215796774
   20      H       2.8552750911     1.5932070084    -3.3029616308
   21      C       1.5382592908     0.8992006644    -1.7647313970
   22      Cl      0.4056353599     2.2004740173    -2.1199889659
 ----------------------------------------------------------------
 Nuclear Repulsion Energy =        2093.61735171 hartrees
 There are       89 alpha and       89 beta electrons
 Applying Cartesian multipole field
    Component          Value
    ---------          -----
     (2,0,0)        1.00000E-11
     (0,2,0)        2.00000E-11
     (0,0,2)       -3.00000E-11
 Nucleus-field energy     =    -0.0000000253 hartrees
 Requested basis set is 6-311++G(d,p)
 There are 170 shells and 472 basis functions
 A cutoff of  1.0D-15 yielded  11002 shell pairs
 There are     92793 function pairs (     99794 Cartesian)
 Smallest overlap matrix eigenvalue = 2.05E-07
 Linear dependence detected in AO basis
 Number of orthogonalized atomic orbitals = 466
 Maximum deviation from orthogonality = 3.376E-10
 Guess from superposition of atomic densities
 Warning:  Energy on first SCF cycle will be non-variational
 SAD guess density has 178.000000 electrons

 -----------------------------------------------------------------------
  General SCF calculation program by
  Eric Jon Sundstrom, Paul Horn, Yuezhi Mao, Dmitri Zuev, Alec White,
  David Stuck, Shaama M.S., Shane Yost, Joonho Lee, David Small,
  Daniel Levine, Susi Lehtola, Hugh Burton, Evgeny Epifanovsky,
  Bang C. Huynh
 -----------------------------------------------------------------------
 Exchange:     0.2000 Hartree-Fock + 0.0800 Slater + 0.7200 B88
 Correlation:  0.1900 VWN1RPA + 0.8100 LYP
 Using SG-1 standard quadrature grid
 A restricted SCF calculation will be
 performed using DIIS
 SCF converges when DIIS error is below 1.0e-08
 ---------------------------------------
  Cycle       Energy         DIIS error
 ---------------------------------------
    1   -3225.3834317023      2.83e-02  
    2   -3220.9849480126      2.18e-03  
    3   -3220.8827040711      2.79e-03  
    4   -3221.1098141237      5.50e-04  
    5   -3221.1172810458      2.51e-04  
    6   -3221.1188039925      1.02e-04  
    7   -3221.1190696162      2.82e-05  
    8   -3221.1190891382      1.11e-05  
    9   -3221.1190922135      3.47e-06  
   10   -3221.1190925296      1.12e-06  
   11   -3221.1190925635      3.59e-07  
   12   -3221.1190925666      1.09e-07  
   13   -3221.1190925669      5.05e-08  
   14   -3221.1190925669      1.72e-08  
   15   -3221.1190925669      3.71e-09  Convergence criterion met
 ---------------------------------------
 SCF time:   CPU 786.41s  wall 786.00s 
 SCF   energy in the final basis set =    -3221.1190925669
 Total energy in the final basis set =    -3221.1190925669

 --------------------------------------------------------------

                    Orbital Energies (a.u.)
 --------------------------------------------------------------

 Alpha MOs
 -- Occupied --
********-101.5759-101.5749-101.5729-101.5709-101.5678 -10.2783 -10.2778
-10.2740 -10.2711 -10.2695 -10.2678 -10.2368 -10.2356 -10.2187 -10.2134
-10.2110 -10.2106  -9.4922  -9.4906  -9.4895  -9.4877  -9.4865  -9.4833
 -7.2571  -7.2555  -7.2544  -7.2525  -7.2513  -7.2480  -7.2471  -7.2460
 -7.2455  -7.2447  -7.2443  -7.2436  -7.2426  -7.2420  -7.2412  -7.2405
 -7.2380  -7.2375  -0.9608  -0.9353  -0.9129  -0.8953  -0.8916  -0.8653
 -0.8494  -0.8477  -0.8004  -0.7572  -0.7558  -0.7422  -0.6653  -0.6410
 -0.6256  -0.6165  -0.5545  -0.5459  -0.5267  -0.5149  -0.4968  -0.4811
 -0.4676  -0.4665  -0.4593  -0.4584  -0.4384  -0.4332  -0.4183  -0.4086
 -0.4031  -0.3983  -0.3846  -0.3777  -0.3547  -0.3537  -0.3502  -0.3459
 -0.3398  -0.3336  -0.3285  -0.3206  -0.3104  -0.2925  -0.2708  -0.2664
 -0.2623
 -- Virtual --
 -0.0733  -0.0555  -0.0500  -0.0444  -0.0351  -0.0217  -0.0117   0.0004
  0.0073   0.0092   0.0145   0.0204   0.0236   0.0277   0.0315   0.0392
  0.0460   0.0517   0.0527   0.0615   0.0632   0.0693   0.0736   0.0782
  0.0796   0.0844   0.0885   0.0892   0.0946   0.0975   0.1002   0.1033
  0.1040   0.1088   0.1114   0.1154   0.1165   0.1217   0.1239   0.1261
  0.1269   0.1293   0.1357   0.1370   0.1420   0.1449   0.1508   0.1575
  0.1579   0.1618   0.1650   0.1684   0.1704   0.1720   0.1762   0.1850
  0.1895   0.1918   0.1975   0.1996   0.2033   0.2088   0.2175   0.2214
  0.2223   0.2261   0.2333   0.2340   0.2370   0.2432   0.2484   0.2503
  0.2542   0.2578   0.2594   0.2615   0.2627   0.2678   0.2707   0.2747
  0.2779   0.2834   0.2889   0.2949   0.2962   0.3006   0.3049   0.3059
  0.3112   0.3200   0.3208   0.3331   0.3348   0.3462   0.3671   0.4050
  0.4155   0.4186   0.4251   0.4379   0.4418   0.4473   0.4488   0.4621
  0.4637   0.4694   0.4722   0.4786   0.4860   0.4883   0.4945   0.4993
  0.5068   0.5082   0.5213   0.5233   0.5321   0.5368   0.5502   0.5534
  0.5620   0.5654   0.5799   0.5820   0.5910   0.5942   0.5977   0.6018
  0.6105   0.6153   0.6188   0.6246   0.6307   0.6394   0.6420   0.6523
  0.6717   0.6722   0.6802   0.6880   0.6928   0.7081   0.7123   0.7171
  0.7392   0.7519   0.7706   0.7947   0.8046   0.8099   0.8207   0.8226
  0.8284   0.8312   0.8395   0.8417   0.8460   0.8485   0.8509   0.8544
  0.8583   0.8595   0.8634   0.8709   0.8799   0.8869   0.8945   0.8973
  0.9018   0.9067   0.9177   0.9214   0.9261   0.9338   0.9365   0.9378
  0.9444   0.9493   0.9562   0.9642   0.9683   0.9758   0.9782   0.9803
  0.9924   0.9965   1.0028   1.0127   1.0171   1.0301   1.0518   1.0590
  1.0737   1.0874   1.0996   1.1359   1.1402   1.1790   1.1919   1.2074
  1.2111   1.2298   1.2316   1.2514   1.2667   1.2725   1.2841   1.2900
  1.2936   1.3072   1.3113   1.3331   1.3412   1.3663   1.3796   1.4108
  1.4386   1.4644   1.4797   1.4973   1.5131   1.5345   1.5523   1.5549
  1.5620   1.6045   1.6279   1.6356   1.6444   1.6584   1.6880   1.6977
  1.7244   1.7370   1.7501   1.7622   1.7929   1.8260   1.8370   1.8441
  1.8638   1.8733   1.8834   1.8923   1.9094   1.9159   1.9214   1.9278
  1.9480   1.9684   1.9959   2.0114   2.0250   2.0656   2.0878   2.1204
  2.1543   2.1807   2.2166   2.2283   2.2449   2.2540   2.2697   2.2780
  2.2856   2.2943   2.3042   2.3103   2.3217   2.3248   2.3524   2.3624
  2.3941   2.4052   2.4205   2.4332   2.4397   2.4471   2.4923   2.5010
  2.5202   2.5270   2.5318   2.5499   2.5556   2.5943   2.6102   2.6393
  2.6524   2.6738   2.6873   2.6915   2.7105   2.7197   2.7322   2.7492
  2.7705   2.7717   2.7823   2.7858   2.8049   2.8235   2.8286   2.8776
  2.9044   2.9388   2.9730   3.0659   3.0722   3.0781   3.1136   3.1352
  3.1503   3.1665   3.1949   3.2211   3.2335   3.2582   3.3442   3.3642
  3.3953   3.4950   3.5227   3.6175   3.6717   3.7072   3.7316   3.8937
  3.9655   4.0208   4.0402   4.0884   4.3746   4.7929   4.8218   9.7324
  9.7901   9.7990   9.8131   9.8312   9.8475  23.3249  23.5190  23.8034
 23.8444  23.8491  23.9074  23.9422  23.9537  24.0110  24.0435  24.0992
 24.1443  25.7713  25.8191  25.8798  25.9086  25.9389  25.9878  26.0782
 26.1072  26.1791  26.2019  26.3039  26.4186  26.4680  26.6167  26.6343
 26.7682  26.8126  26.9920 215.7218 215.7864 215.7990 215.8125 215.8365
215.8538
 --------------------------------------------------------------

          Ground-State Mulliken Net Atomic Charges

     Atom                 Charge (a.u.)
  ----------------------------------------
      1 C                    -0.285582
      2 C                    -0.654418
      3 Cl                    0.482990
      4 C                    -0.407992
      5 Cl                    0.625899
      6 C                    -0.380876
      7 Cl                    0.626101
      8 C                    -0.125522
      9 Cl                    0.628141
     10 C                    -0.974128
     11 H                     0.216025
     12 C                    -0.156070
     13 C                    -0.167644
     14 Cl                    0.320842
     15 C                     0.156285
     16 H                     0.206476
     17 C                    -0.683956
     18 H                     0.172160
     19 C                    -0.167798
     20 H                     0.208230
     21 C                    -0.063001
     22 Cl                    0.423838
  ----------------------------------------
  Sum of atomic charges =     0.000000

 -----------------------------------------------------------------
                    Cartesian Multipole Moments
 -----------------------------------------------------------------
    Charge (ESU x 10^10)
                 0.0000
    Dipole Moment (Debye)
         X       2.6504      Y      -0.2632      Z      -2.4106
       Tot       3.5923
    Quadrupole Moments (Debye-Ang)
        XX    -136.3137     XY      -0.8647     YY    -147.0825
        XZ      -6.6852     YZ      -0.4421     ZZ    -141.6702
    Octopole Moments (Debye-Ang^2)
       XXX     115.3434    XXY     -10.9630    XYY      18.5833
       YYY     -12.4612    XXZ     -83.7266    XYZ      -2.3035
       YYZ     -50.1012    XZZ      37.3769    YZZ      -1.5638
       ZZZ    -160.2908
    Hexadecapole Moments (Debye-Ang^3)
      XXXX   -4852.1907   XXXY     109.6417   XXYY   -1026.5631
      XYYY     149.6968   YYYY   -1058.2472   XXXZ     618.9567
      XXYZ      60.8027   XYYZ     254.5907   YYYZ     166.2541
      XXZZ   -1317.9512   XYZZ      71.0677   YYZZ    -754.2279
      XZZZ     709.1069   YZZZ     159.4454   ZZZZ   -3401.8485
 -----------------------------------------------------------------
 Calculating analytic gradient of the SCF energy
 Gradient of SCF Energy
            1           2           3           4           5           6
    1   0.0014022   0.0005133   0.0025201  -0.0000336  -0.0000211  -0.0007435
    2   0.0005279  -0.0012120  -0.0139766  -0.0001104  -0.0000303  -0.0001279
    3  -0.0002419   0.0007175  -0.0084359   0.0003274  -0.0005275   0.0005973
            7           8           9          10          11          12
    1   0.0005542  -0.0000730   0.0000663  -0.0001252   0.0000426  -0.0017062
    2   0.0000344   0.0001386  -0.0000208   0.0021023  -0.0000632  -0.0004581
    3  -0.0002539  -0.0004462   0.0000816  -0.0002360  -0.0001218   0.0001521
           13          14          15          16          17          18
    1   0.0008315  -0.0026805   0.0002745  -0.0001233   0.0001283   0.0000273
    2   0.0004688   0.0135194   0.0004159  -0.0000023  -0.0001288   0.0000553
    3   0.0008965   0.0086948  -0.0002246   0.0000388   0.0000006  -0.0000329
           19          20          21          22
    1  -0.0000114  -0.0000639  -0.0001609  -0.0006177
    2   0.0001471  -0.0000361  -0.0012847   0.0000416
    3  -0.0001664   0.0000857  -0.0007118  -0.0001934
 Max gradient component =       1.398E-02
 RMS gradient           =       2.906E-03
 Gradient time:  CPU 266.01 s  wall 266.02 s
 Geometry Optimization Parameters
   NAtoms,    NIC,     NZ,  NCons,   NDum,   NFix, NCnnct, MaxDiis
       22     163      22       0       0       0       0       0

 Cartesian Hessian Update
 Hessian updated using BFGS update


** GEOMETRY OPTIMIZATION IN DELOCALIZED INTERNAL COORDINATES **
   Searching for a Minimum

   Optimization Cycle:   5

                       Coordinates (Angstroms)
     ATOM                X               Y               Z
      1  C         0.0151837398    0.0139634791    0.0552803190
      2  C        -0.0127986247    0.1407304795    1.4521279905
      3  Cl        1.4788649221    0.2935118027    2.3286028204
      4  C        -1.2322210265    0.1528359385    2.1458758916
      5  Cl       -1.2484534485    0.3122998804    3.8752218429
      6  C        -2.4435863491    0.0427537157    1.4466058512
      7  Cl       -3.9563028374    0.0600598466    2.2943101196
      8  C        -2.4107018443   -0.0818341519    0.0529368420
      9  Cl       -3.8812896406   -0.2263413857   -0.8757554323
     10  C        -1.2005940456   -0.0938702814   -0.6226729352
     11  H        -1.2060384493   -0.2067352502   -1.6978941707
     12  C         1.2804955998   -0.0158535296   -0.7259599112
     13  C         2.2834796002   -0.9754619319   -0.4896761693
     14  Cl        2.0637887103   -2.1762089066    0.7642151344
     15  C         3.4583033178   -1.0281208575   -1.2318207678
     16  H         4.1929987055   -1.7902474925   -1.0088985713
     17  C         3.6640212520   -0.1080395449   -2.2520103934
     18  H         4.5758175655   -0.1421491289   -2.8363232143
     19  C         2.7043583427    0.8607122499   -2.5215796774
     20  H         2.8552750911    1.5932070084   -3.3029616308
     21  C         1.5382592908    0.8992006644   -1.7647313970
     22  Cl        0.4056353599    2.2004740173   -2.1199889659
   Point Group: c1    Number of degrees of freedom:    60


   Energy is  -3221.119092567

 Hessian updated using BFGS update

 60 Hessian modes will be used to form the next step
  Hessian Eigenvalues:
     0.017402    0.017923    0.019536    0.020924    0.021023    0.022951
     0.023583    0.023834    0.023859    0.024085    0.024091    0.024114
     0.024115    0.024133    0.024135    0.024142    0.024158    0.027941
     0.033787    0.076667    0.159997    0.160002    0.160129    0.160288
     0.217373    0.221930    0.230629    0.236292    0.237128    0.249452
     0.249970    0.249991    0.249996    0.250127    0.250572    0.251309
     0.288221    0.289841    0.300959    0.301032    0.301126    0.302024
     0.310723    0.353091    0.356665    0.356666    0.356701    0.364661
     0.413352    0.424259    0.433108    0.455462    0.462229    0.468198
     0.472973    0.478206    0.478471    0.479147    0.480212    0.542068

 Minimum search - taking simple RFO step
 Searching for Lamda that Minimizes Along All modes
 Value Taken    Lamda =  -0.00725395
 Calculated Step too Large.  Step scaled by  0.667115
 Step Taken.  Stepsize is  0.300000

                             Maximum     Tolerance    Cnvgd?
         Gradient           0.011853      0.000300      NO
         Displacement       0.200380      0.001200      NO
         Energy change     -0.006174      0.000001      NO


 New Cartesian Coordinates Obtained by Inverse Iteration

 Displacement from previous Coordinates is:  0.551361
 ----------------------------------------------------------------
             Standard Nuclear Orientation (Angstroms)
    I     Atom           X                Y                Z
 ----------------------------------------------------------------
    1      C       0.0136761371     0.0147862836     0.0523532302
    2      C      -0.0124218557     0.1848832635     1.4432724795
    3      Cl      1.4825382354     0.3852181205     2.3088443483
    4      C      -1.2303776590     0.1957749525     2.1392962992
    5      Cl     -1.2464562370     0.4045335893     3.8634967180
    6      C      -2.4405575782     0.0400964561     1.4448262453
    7      Cl     -3.9527830368     0.0506106797     2.2934638687
    8      C      -2.4074244846    -0.1273552691     0.0556289586
    9      Cl     -3.8768417349    -0.3259343271    -0.8645164379
   10      C      -1.1980063391    -0.1372319970    -0.6220795139
   11      H      -1.2004047236    -0.2781083928    -1.6944125719
   12      C       1.2810871514    -0.0139271246    -0.7263219510
   13      C       2.2600007855    -1.0025006587    -0.5189537741
   14      Cl      2.0099097512    -2.2307218638     0.7055563333
   15      C       3.4340684788    -1.0588898743    -1.2613261400
   16      H       4.1525301490    -1.8426628009    -1.0618301971
   17      C       3.6610615423    -0.1094397399    -2.2506954542
   18      H       4.5729114089    -0.1449077529    -2.8349196355
   19      C       2.7246786528     0.8900105647    -2.4893860476
   20      H       2.8930044322     1.6442585335    -3.2461534817
   21      C       1.5585399913     0.9283512676    -1.7321136382
   22      Cl      0.4457621648     2.2580427116    -2.0391260633
 ----------------------------------------------------------------
 Nuclear Repulsion Energy =        2091.91741356 hartrees
 There are       89 alpha and       89 beta electrons
 Applying Cartesian multipole field
    Component          Value
    ---------          -----
     (2,0,0)        1.00000E-11
     (0,2,0)        2.00000E-11
     (0,0,2)       -3.00000E-11
 Nucleus-field energy     =    -0.0000000232 hartrees
 Requested basis set is 6-311++G(d,p)
 There are 170 shells and 472 basis functions
 A cutoff of  1.0D-15 yielded  10994 shell pairs
 There are     92788 function pairs (     99794 Cartesian)
 Smallest overlap matrix eigenvalue = 2.07E-07
 Linear dependence detected in AO basis
 Number of orthogonalized atomic orbitals = 466
 Maximum deviation from orthogonality = 2.957E-10
 Guess from superposition of atomic densities
 Warning:  Energy on first SCF cycle will be non-variational
 SAD guess density has 178.000000 electrons

 -----------------------------------------------------------------------
  General SCF calculation program by
  Eric Jon Sundstrom, Paul Horn, Yuezhi Mao, Dmitri Zuev, Alec White,
  David Stuck, Shaama M.S., Shane Yost, Joonho Lee, David Small,
  Daniel Levine, Susi Lehtola, Hugh Burton, Evgeny Epifanovsky,
  Bang C. Huynh
 -----------------------------------------------------------------------
 Exchange:     0.2000 Hartree-Fock + 0.0800 Slater + 0.7200 B88
 Correlation:  0.1900 VWN1RPA + 0.8100 LYP
 Using SG-1 standard quadrature grid
 A restricted SCF calculation will be
 performed using DIIS
 SCF converges when DIIS error is below 1.0e-08
 ---------------------------------------
  Cycle       Energy         DIIS error
 ---------------------------------------
    1   -3225.3723535867      2.83e-02  
    2   -3220.9890827546      2.17e-03  
    3   -3220.8876498358      2.78e-03  
    4   -3221.1136932077      5.53e-04  
    5   -3221.1211788051      2.54e-04  
    6   -3221.1227462946      1.02e-04  
    7   -3221.1230131430      2.91e-05  
    8   -3221.1230342393      1.12e-05  
    9   -3221.1230373780      3.53e-06  
   10   -3221.1230377054      1.11e-06  
   11   -3221.1230377383      3.50e-07  
   12   -3221.1230377414      1.07e-07  
   13   -3221.1230377415      4.90e-08  
   14   -3221.1230377416      1.71e-08  
   15   -3221.1230377415      3.56e-09  Convergence criterion met
 ---------------------------------------
 SCF time:   CPU 778.03s  wall 778.00s 
 SCF   energy in the final basis set =    -3221.1230377415
 Total energy in the final basis set =    -3221.1230377415

 --------------------------------------------------------------

                    Orbital Energies (a.u.)
 --------------------------------------------------------------

 Alpha MOs
 -- Occupied --
********-101.5761-101.5751-101.5727-101.5720-101.5687 -10.2786 -10.2781
-10.2740 -10.2714 -10.2692 -10.2677 -10.2360 -10.2352 -10.2189 -10.2135
-10.2111 -10.2107  -9.4922  -9.4908  -9.4896  -9.4875  -9.4873  -9.4839
 -7.2572  -7.2557  -7.2546  -7.2522  -7.2522  -7.2486  -7.2471  -7.2461
 -7.2457  -7.2449  -7.2445  -7.2437  -7.2423  -7.2420  -7.2418  -7.2413
 -7.2386  -7.2382  -0.9606  -0.9351  -0.9127  -0.8947  -0.8918  -0.8654
 -0.8494  -0.8475  -0.8002  -0.7573  -0.7558  -0.7424  -0.6652  -0.6404
 -0.6262  -0.6166  -0.5543  -0.5457  -0.5267  -0.5159  -0.4964  -0.4811
 -0.4674  -0.4665  -0.4591  -0.4583  -0.4380  -0.4331  -0.4180  -0.4071
 -0.4028  -0.3982  -0.3838  -0.3775  -0.3538  -0.3538  -0.3498  -0.3454
 -0.3398  -0.3337  -0.3281  -0.3233  -0.3129  -0.2909  -0.2705  -0.2678
 -0.2633
 -- Virtual --
 -0.0712  -0.0560  -0.0495  -0.0448  -0.0375  -0.0217  -0.0117   0.0004
  0.0072   0.0091   0.0144   0.0200   0.0232   0.0276   0.0312   0.0394
  0.0463   0.0515   0.0525   0.0614   0.0628   0.0685   0.0739   0.0782
  0.0797   0.0840   0.0880   0.0894   0.0945   0.0976   0.1002   0.1035
  0.1041   0.1089   0.1101   0.1154   0.1164   0.1214   0.1233   0.1265
  0.1268   0.1295   0.1348   0.1364   0.1416   0.1445   0.1495   0.1571
  0.1573   0.1602   0.1644   0.1692   0.1709   0.1728   0.1762   0.1842
  0.1885   0.1915   0.1966   0.1993   0.2027   0.2089   0.2181   0.2207
  0.2237   0.2273   0.2328   0.2339   0.2384   0.2433   0.2469   0.2512
  0.2534   0.2546   0.2597   0.2615   0.2630   0.2677   0.2707   0.2747
  0.2770   0.2828   0.2900   0.2936   0.2961   0.3009   0.3046   0.3074
  0.3109   0.3183   0.3204   0.3331   0.3349   0.3458   0.3678   0.4061
  0.4152   0.4194   0.4242   0.4380   0.4421   0.4468   0.4482   0.4625
  0.4639   0.4713   0.4756   0.4810   0.4862   0.4901   0.4928   0.4962
  0.5048   0.5079   0.5206   0.5226   0.5310   0.5373   0.5505   0.5565
  0.5608   0.5697   0.5787   0.5872   0.5914   0.5942   0.6011   0.6040
  0.6100   0.6153   0.6186   0.6249   0.6314   0.6401   0.6432   0.6574
  0.6696   0.6711   0.6802   0.6894   0.6954   0.7041   0.7138   0.7158
  0.7391   0.7540   0.7709   0.7958   0.8068   0.8102   0.8213   0.8242
  0.8297   0.8348   0.8392   0.8427   0.8457   0.8484   0.8516   0.8543
  0.8561   0.8580   0.8624   0.8725   0.8790   0.8858   0.8926   0.8976
  0.9015   0.9051   0.9192   0.9223   0.9246   0.9312   0.9337   0.9386
  0.9454   0.9475   0.9529   0.9620   0.9664   0.9751   0.9799   0.9826
  0.9902   0.9976   1.0057   1.0121   1.0171   1.0296   1.0488   1.0558
  1.0768   1.0875   1.1052   1.1390   1.1404   1.1806   1.1908   1.2062
  1.2107   1.2290   1.2320   1.2530   1.2714   1.2715   1.2848   1.2919
  1.2934   1.3074   1.3117   1.3325   1.3389   1.3712   1.3793   1.4111
  1.4425   1.4636   1.4801   1.4972   1.5103   1.5377   1.5530   1.5573
  1.5618   1.6044   1.6281   1.6340   1.6445   1.6591   1.6871   1.6971
  1.7260   1.7373   1.7517   1.7632   1.7926   1.8232   1.8372   1.8431
  1.8601   1.8718   1.8824   1.8905   1.9117   1.9177   1.9238   1.9349
  1.9487   1.9680   1.9939   2.0153   2.0261   2.0655   2.0868   2.1203
  2.1532   2.1802   2.2154   2.2280   2.2459   2.2541   2.2674   2.2764
  2.2816   2.2947   2.3024   2.3075   2.3240   2.3284   2.3537   2.3602
  2.3940   2.4080   2.4207   2.4350   2.4425   2.4487   2.4919   2.5007
  2.5168   2.5252   2.5294   2.5502   2.5575   2.5937   2.6088   2.6385
  2.6543   2.6752   2.6869   2.6922   2.7105   2.7180   2.7314   2.7494
  2.7713   2.7723   2.7811   2.7861   2.8021   2.8221   2.8272   2.8739
  2.9025   2.9437   2.9758   3.0668   3.0723   3.0791   3.1122   3.1356
  3.1503   3.1667   3.1969   3.2207   3.2349   3.2584   3.3441   3.3658
  3.3936   3.4972   3.5250   3.6190   3.6718   3.7071   3.7343   3.8954
  3.9676   4.0201   4.0394   4.0891   4.3642   4.7940   4.8231   9.7349
  9.7901   9.8010   9.8127   9.8316   9.8513  23.3257  23.5204  23.8036
 23.8472  23.8497  23.9091  23.9422  23.9540  24.0164  24.0432  24.1036
 24.1439  25.7704  25.8163  25.8714  25.9037  25.9196  25.9874  26.0822
 26.1071  26.1788  26.2022  26.3178  26.3956  26.4698  26.6139  26.6431
 26.7657  26.8103  26.9836 215.7245 215.7859 215.8012 215.8119 215.8339
215.8617
 --------------------------------------------------------------

          Ground-State Mulliken Net Atomic Charges

     Atom                 Charge (a.u.)
  ----------------------------------------
      1 C                    -0.267522
      2 C                    -0.711692
      3 Cl                    0.454608
      4 C                    -0.298478
      5 Cl                    0.632226
      6 C                    -0.385218
      7 Cl                    0.625172
      8 C                    -0.222208
      9 Cl                    0.622105
     10 C                    -0.925727
     11 H                     0.215952
     12 C                    -0.188705
     13 C                    -0.167876
     14 Cl                    0.301217
     15 C                     0.184395
     16 H                     0.206148
     17 C                    -0.648118
     18 H                     0.173035
     19 C                    -0.149191
     20 H                     0.209116
     21 C                    -0.068389
     22 Cl                    0.409151
  ----------------------------------------
  Sum of atomic charges =     0.000000

 -----------------------------------------------------------------
                    Cartesian Multipole Moments
 -----------------------------------------------------------------
    Charge (ESU x 10^10)
                -0.0000
    Dipole Moment (Debye)
         X       2.6287      Y      -0.2782      Z      -2.4315
       Tot       3.5916
    Quadrupole Moments (Debye-Ang)
        XX    -136.3315     XY      -0.8713     YY    -146.9399
        XZ      -6.7866     YZ      -0.3064     ZZ    -141.6627
    Octopole Moments (Debye-Ang^2)
       XXX     114.6939    XXY     -11.7535    XYY      19.2350
       YYY     -15.5231    XXZ     -84.1127    XYZ      -2.1324
       YYZ     -50.3474    XZZ      37.1524    YZZ      -2.3074
       ZZZ    -159.5776
    Hexadecapole Moments (Debye-Ang^3)
      XXXX   -4831.5572   XXXY      87.9904   XXYY   -1029.8320
      XYYY     123.5997   YYYY   -1117.7135   XXXZ     627.3984
      XXYZ      51.3489   XYYZ     256.3971   YYYZ     132.1732
      XXZZ   -1305.0667   XYZZ      64.3121   YYZZ    -754.2338
      XZZZ     720.6972   YZZZ     130.3912   ZZZZ   -3348.9086
 -----------------------------------------------------------------
 Calculating analytic gradient of the SCF energy
 Gradient of SCF Energy
            1           2           3           4           5           6
    1   0.0009644   0.0007177   0.0015793   0.0000743   0.0000612  -0.0011122
    2   0.0002393  -0.0007427  -0.0092642   0.0000037  -0.0000823   0.0000013
    3  -0.0001525   0.0001333  -0.0052199   0.0004925  -0.0003486   0.0005175
            7           8           9          10          11          12
    1   0.0004898   0.0000294   0.0001016  -0.0001449   0.0000269  -0.0015255
    2  -0.0000546  -0.0000161   0.0000086   0.0014452  -0.0001091   0.0001005
    3  -0.0004546  -0.0005358   0.0001758  -0.0002211  -0.0001104   0.0002619
           13          14          15          16          17          18
    1   0.0006358  -0.0015319   0.0002807  -0.0001020   0.0000847   0.0000406
    2   0.0008549   0.0085874   0.0001255   0.0000004  -0.0001545   0.0000391
    3   0.0002143   0.0059252  -0.0001032   0.0001072   0.0000330  -0.0000131
           19          20          21          22
    1  -0.0000355  -0.0001245   0.0000193  -0.0005293
    2   0.0003144  -0.0000063  -0.0016525   0.0003619
    3  -0.0002357   0.0000867  -0.0005610   0.0000086
 Max gradient component =       9.264E-03
 RMS gradient           =       1.911E-03
 Gradient time:  CPU 269.47 s  wall 269.49 s
 Geometry Optimization Parameters
   NAtoms,    NIC,     NZ,  NCons,   NDum,   NFix, NCnnct, MaxDiis
       22     163      22       0       0       0       0       0

 Cartesian Hessian Update
 Hessian updated using BFGS update


** GEOMETRY OPTIMIZATION IN DELOCALIZED INTERNAL COORDINATES **
   Searching for a Minimum

   Optimization Cycle:   6

                       Coordinates (Angstroms)
     ATOM                X               Y               Z
      1  C         0.0136761371    0.0147862836    0.0523532302
      2  C        -0.0124218557    0.1848832635    1.4432724795
      3  Cl        1.4825382354    0.3852181205    2.3088443483
      4  C        -1.2303776590    0.1957749525    2.1392962992
      5  Cl       -1.2464562370    0.4045335893    3.8634967180
      6  C        -2.4405575782    0.0400964561    1.4448262453
      7  Cl       -3.9527830368    0.0506106797    2.2934638687
      8  C        -2.4074244846   -0.1273552691    0.0556289586
      9  Cl       -3.8768417349   -0.3259343271   -0.8645164379
     10  C        -1.1980063391   -0.1372319970   -0.6220795139
     11  H        -1.2004047236   -0.2781083928   -1.6944125719
     12  C         1.2810871514   -0.0139271246   -0.7263219510
     13  C         2.2600007855   -1.0025006587   -0.5189537741
     14  Cl        2.0099097512   -2.2307218638    0.7055563333
     15  C         3.4340684788   -1.0588898743   -1.2613261400
     16  H         4.1525301490   -1.8426628009   -1.0618301971
     17  C         3.6610615423   -0.1094397399   -2.2506954542
     18  H         4.5729114089   -0.1449077529   -2.8349196355
     19  C         2.7246786528    0.8900105647   -2.4893860476
     20  H         2.8930044322    1.6442585335   -3.2461534817
     21  C         1.5585399913    0.9283512676   -1.7321136382
     22  Cl        0.4457621648    2.2580427116   -2.0391260633
   Point Group: c1    Number of degrees of freedom:    60


   Energy is  -3221.123037742

 Hessian updated using BFGS update

 60 Hessian modes will be used to form the next step
  Hessian Eigenvalues:
     0.015504    0.017809    0.019056    0.020916    0.020962    0.022941
     0.023581    0.023815    0.023852    0.024084    0.024091    0.024113
     0.024115    0.024135    0.024140    0.024143    0.024163    0.025516
     0.028217    0.075753    0.159997    0.160003    0.160133    0.160291
     0.217446    0.221930    0.230643    0.236303    0.237113    0.249502
     0.249989    0.249991    0.250004    0.250123    0.250680    0.251338
     0.288352    0.289864    0.300967    0.301055    0.301130    0.301892
     0.310680    0.353009    0.356665    0.356666    0.356698    0.364515
     0.413352    0.424244    0.433219    0.455420    0.462254    0.468197
     0.473025    0.478210    0.478481    0.479154    0.480199    0.541753

 Minimum search - taking simple RFO step
 Searching for Lamda that Minimizes Along All modes
 Value Taken    Lamda =  -0.00484123
 Calculated Step too Large.  Step scaled by  0.660315
 Step Taken.  Stepsize is  0.300000

                             Maximum     Tolerance    Cnvgd?
         Gradient           0.007771      0.000300      NO
         Displacement       0.202457      0.001200      NO
         Energy change     -0.003945      0.000001      NO


 New Cartesian Coordinates Obtained by Inverse Iteration

 Displacement from previous Coordinates is:  0.538180
 ----------------------------------------------------------------
             Standard Nuclear Orientation (Angstroms)
    I     Atom           X                Y                Z
 ----------------------------------------------------------------
    1      C       0.0107663042     0.0137514787     0.0477811009
    2      C      -0.0136555812     0.2246412917     1.4319833556
    3      Cl      1.4839103252     0.4762088631     2.2833815336
    4      C      -1.2287742029     0.2348299076     2.1314389498
    5      Cl     -1.2450111818     0.4962405560     3.8486280125
    6      C      -2.4370902920     0.0355168756     1.4450134857
    7      Cl     -3.9467241455     0.0444490849     2.2997963580
    8      C      -2.4053097856    -0.1719738399     0.0612408841
    9      Cl     -3.8736484488    -0.4209505540    -0.8485783831
   10      C      -1.1972275636    -0.1797063913    -0.6203228338
   11      H      -1.1979032370    -0.3458234828    -1.6893112913
   12      C       1.2814094675    -0.0127439451    -0.7284382863
   13      C       2.2359206929    -1.0285042179    -0.5491701462
   14      Cl      1.9532874004    -2.2843883304     0.6416531283
   15      C       3.4106712720    -1.0864983833    -1.2896942317
   16      H       4.1127754404    -1.8907301722    -1.1149905814
   17      C       3.6609388016    -0.1084691223    -2.2459701788
   18      H       4.5735789030    -0.1447191760    -2.8289168607
   19      C       2.7479630551     0.9187781235    -2.4547133232
   20      H       2.9352662899     1.6924170940    -3.1871776689
   21      C       1.5800025393     0.9566402711    -1.6997041994
   22      Cl      0.4833491786     2.3059206903    -1.9690252487
 ----------------------------------------------------------------
 Nuclear Repulsion Energy =        2090.46449046 hartrees
 There are       89 alpha and       89 beta electrons
 Applying Cartesian multipole field
    Component          Value
    ---------          -----
     (2,0,0)        1.00000E-11
     (0,2,0)        2.00000E-11
     (0,0,2)       -3.00000E-11
 Nucleus-field energy     =    -0.0000000211 hartrees
 Requested basis set is 6-311++G(d,p)
 There are 170 shells and 472 basis functions
 A cutoff of  1.0D-15 yielded  10996 shell pairs
 There are     92838 function pairs (     99855 Cartesian)
 Smallest overlap matrix eigenvalue = 2.02E-07
 Linear dependence detected in AO basis
 Number of orthogonalized atomic orbitals = 467
 Maximum deviation from orthogonality = 3.988E-10
 Guess from superposition of atomic densities
 Warning:  Energy on first SCF cycle will be non-variational
 SAD guess density has 178.000000 electrons

 -----------------------------------------------------------------------
  General SCF calculation program by
  Eric Jon Sundstrom, Paul Horn, Yuezhi Mao, Dmitri Zuev, Alec White,
  David Stuck, Shaama M.S., Shane Yost, Joonho Lee, David Small,
  Daniel Levine, Susi Lehtola, Hugh Burton, Evgeny Epifanovsky,
  Bang C. Huynh
 -----------------------------------------------------------------------
 Exchange:     0.2000 Hartree-Fock + 0.0800 Slater + 0.7200 B88
 Correlation:  0.1900 VWN1RPA + 0.8100 LYP
 Using SG-1 standard quadrature grid
 A restricted SCF calculation will be
 performed using DIIS
 SCF converges when DIIS error is below 1.0e-08
 ---------------------------------------
  Cycle       Energy         DIIS error
 ---------------------------------------
    1   -3225.3650427774      2.82e-02  
    2   -3220.9917799335      2.17e-03  
    3   -3220.8908643441      2.77e-03  
    4   -3221.1163723399      5.52e-04  
    5   -3221.1238364241      2.56e-04  
    6   -3221.1254325901      1.02e-04  
    7   -3221.1257009081      2.97e-05  
    8   -3221.1257231592      1.13e-05  
    9   -3221.1257263279      3.54e-06  
   10   -3221.1257266589      1.09e-06  
   11   -3221.1257266909      3.42e-07  
   12   -3221.1257266937      1.06e-07  
   13   -3221.1257266940      4.77e-08  
   14   -3221.1257266938      1.68e-08  
   15   -3221.1257266941      3.42e-09  Convergence criterion met
 ---------------------------------------
 SCF time:   CPU 782.75s  wall 783.00s 
 SCF   energy in the final basis set =    -3221.1257266941
 Total energy in the final basis set =    -3221.1257266941

 --------------------------------------------------------------

                    Orbital Energies (a.u.)
 --------------------------------------------------------------

 Alpha MOs
 -- Occupied --
********-101.5763-101.5752-101.5728-101.5727-101.5695 -10.2787 -10.2782
-10.2739 -10.2717 -10.2689 -10.2676 -10.2353 -10.2349 -10.2190 -10.2135
-10.2110 -10.2107  -9.4921  -9.4910  -9.4898  -9.4879  -9.4874  -9.4845
 -7.2571  -7.2558  -7.2547  -7.2528  -7.2521  -7.2492  -7.2470  -7.2460
 -7.2458  -7.2450  -7.2446  -7.2439  -7.2426  -7.2423  -7.2419  -7.2417
 -7.2392  -7.2388  -0.9606  -0.9350  -0.9124  -0.8944  -0.8920  -0.8654
 -0.8494  -0.8473  -0.8001  -0.7574  -0.7559  -0.7426  -0.6650  -0.6398
 -0.6268  -0.6167  -0.5542  -0.5456  -0.5266  -0.5167  -0.4960  -0.4811
 -0.4673  -0.4664  -0.4592  -0.4582  -0.4377  -0.4331  -0.4177  -0.4059
 -0.4025  -0.3981  -0.3832  -0.3772  -0.3539  -0.3531  -0.3494  -0.3447
 -0.3399  -0.3339  -0.3278  -0.3263  -0.3142  -0.2893  -0.2704  -0.2692
 -0.2639
 -- Virtual --
 -0.0690  -0.0565  -0.0489  -0.0453  -0.0398  -0.0217  -0.0118   0.0003
  0.0072   0.0089   0.0144   0.0196   0.0228   0.0274   0.0310   0.0394
  0.0460   0.0511   0.0518   0.0611   0.0625   0.0673   0.0740   0.0781
  0.0798   0.0834   0.0874   0.0895   0.0945   0.0974   0.1000   0.1032
  0.1048   0.1083   0.1094   0.1154   0.1164   0.1211   0.1226   0.1258
  0.1269   0.1293   0.1335   0.1360   0.1411   0.1443   0.1484   0.1539
  0.1566   0.1589   0.1640   0.1686   0.1714   0.1736   0.1753   0.1817
  0.1855   0.1910   0.1938   0.1991   0.2023   0.2087   0.2142   0.2185
  0.2232   0.2254   0.2325   0.2337   0.2392   0.2415   0.2464   0.2499
  0.2516   0.2527   0.2597   0.2616   0.2640   0.2680   0.2709   0.2749
  0.2763   0.2813   0.2876   0.2919   0.2958   0.2982   0.3040   0.3089
  0.3103   0.3137   0.3194   0.3213   0.3305   0.3357   0.3449   0.3688
  0.4068   0.4157   0.4203   0.4237   0.4415   0.4439   0.4472   0.4513
  0.4629   0.4637   0.4739   0.4786   0.4844   0.4873   0.4916   0.4922
  0.4999   0.5050   0.5111   0.5202   0.5238   0.5305   0.5381   0.5506
  0.5609   0.5634   0.5730   0.5778   0.5908   0.5933   0.5947   0.6044
  0.6101   0.6159   0.6195   0.6200   0.6289   0.6340   0.6402   0.6444
  0.6603   0.6695   0.6707   0.6824   0.6894   0.6973   0.7069   0.7147
  0.7266   0.7392   0.7562   0.7737   0.7977   0.8085   0.8129   0.8246
  0.8274   0.8379   0.8390   0.8435   0.8445   0.8460   0.8481   0.8524
  0.8545   0.8554   0.8604   0.8626   0.8757   0.8790   0.8840   0.8885
  0.8982   0.9019   0.9095   0.9153   0.9214   0.9252   0.9309   0.9397
  0.9418   0.9471   0.9491   0.9523   0.9609   0.9713   0.9752   0.9833
  0.9855   0.9912   1.0015   1.0065   1.0171   1.0184   1.0309   1.0465
  1.0543   1.0801   1.0894   1.1092   1.1392   1.1449   1.1820   1.1901
  1.2053   1.2125   1.2277   1.2363   1.2546   1.2706   1.2758   1.2856
  1.2929   1.2973   1.3086   1.3130   1.3320   1.3366   1.3755   1.3828
  1.4107   1.4462   1.4670   1.4804   1.4947   1.5091   1.5411   1.5529
  1.5595   1.5635   1.6043   1.6274   1.6334   1.6453   1.6597   1.6864
  1.7016   1.7272   1.7379   1.7533   1.7639   1.7927   1.8210   1.8378
  1.8421   1.8559   1.8708   1.8816   1.8916   1.9138   1.9183   1.9253
  1.9436   1.9497   1.9676   1.9928   2.0203   2.0275   2.0666   2.0853
  2.1209   2.1536   2.1802   2.2168   2.2282   2.2470   2.2545   2.2644
  2.2795   2.2819   2.2963   2.2999   2.3086   2.3270   2.3320   2.3541
  2.3577   2.3942   2.4115   2.4232   2.4371   2.4445   2.4536   2.4906
  2.4982   2.5143   2.5263   2.5325   2.5492   2.5599   2.5928   2.6081
  2.6364   2.6575   2.6762   2.6877   2.6945   2.7109   2.7210   2.7316
  2.7492   2.7706   2.7728   2.7814   2.7868   2.8033   2.8253   2.8307
  2.8695   2.9006   2.9482   2.9826   3.0688   3.0745   3.0809   3.1152
  3.1372   3.1501   3.1674   3.1992   3.2215   3.2355   3.2596   3.3442
  3.3676   3.3932   3.5003   3.5285   3.6226   3.6724   3.7074   3.7372
  3.8967   3.9698   4.0196   4.0393   4.0898   4.3550   4.7962   4.8250
  9.7382   9.7907   9.8043   9.8125   9.8245   9.8598  23.3270  23.5217
 23.8042  23.8493  23.8507  23.9100  23.9431  23.9568  24.0219  24.0430
 24.1079  24.1442  25.7704  25.8143  25.8709  25.9020  25.9214  25.9791
 26.0881  26.1079  26.1801  26.2212  26.3464  26.3619  26.4730  26.6115
 26.6537  26.7673  26.8099  26.9817 215.7282 215.7861 215.8048 215.8117
215.8258 215.8720
 --------------------------------------------------------------

          Ground-State Mulliken Net Atomic Charges

     Atom                 Charge (a.u.)
  ----------------------------------------
      1 C                    -0.166894
      2 C                    -0.525897
      3 Cl                    0.484529
      4 C                    -0.166921
      5 Cl                    0.633805
      6 C                    -0.046915
      7 Cl                    0.620066
      8 C                    -0.394231
      9 Cl                    0.636150
     10 C                    -1.465098
     11 H                     0.222384
     12 C                    -0.126822
     13 C                    -0.194807
     14 Cl                    0.313704
     15 C                     0.091059
     16 H                     0.207700
     17 C                    -0.629082
     18 H                     0.173855
     19 C                    -0.145532
     20 H                     0.210788
     21 C                    -0.129846
     22 Cl                    0.398006
  ----------------------------------------
  Sum of atomic charges =     0.000000

 -----------------------------------------------------------------
                    Cartesian Multipole Moments
 -----------------------------------------------------------------
    Charge (ESU x 10^10)
                 0.0000
    Dipole Moment (Debye)
         X       2.6120      Y      -0.2880      Z      -2.4446
       Tot       3.5891
    Quadrupole Moments (Debye-Ang)
        XX    -136.4089     XY      -0.8663     YY    -146.7846
        XZ      -6.8268     YZ      -0.2156     ZZ    -141.6763
    Octopole Moments (Debye-Ang^2)
       XXX     114.5425    XXY     -12.3154    XYY      19.9169
       YYY     -18.3570    XXZ     -84.2921    XYZ      -2.0071
       YYZ     -50.4608    XZZ      36.8588    YZZ      -3.0360
       ZZZ    -158.4173
    Hexadecapole Moments (Debye-Ang^3)
      XXXX   -4813.7478   XXXY      66.8366   XXYY   -1033.6146
      XYYY      98.2179   YYYY   -1178.3198   XXXZ     638.4741
      XXYZ      41.6627   XYYZ     259.0518   YYYZ      98.1047
      XXZZ   -1292.6087   XYZZ      57.1719   YYZZ    -754.4045
      XZZZ     734.3465   YZZZ     101.1449   ZZZZ   -3297.9320
 -----------------------------------------------------------------
 Calculating analytic gradient of the SCF energy
 Gradient of SCF Energy
            1           2           3           4           5           6
    1   0.0001828   0.0003902   0.0010794   0.0000190  -0.0000762  -0.0006237
    2  -0.0000855  -0.0005316  -0.0060193  -0.0000342  -0.0000598   0.0000549
    3   0.0000293  -0.0003324  -0.0032043   0.0002236  -0.0002027   0.0004647
            7           8           9          10          11          12
    1   0.0003932   0.0000459   0.0000519  -0.0000359   0.0000610  -0.0007422
    2   0.0000069  -0.0002149   0.0001217   0.0008847  -0.0000467   0.0003682
    3  -0.0001321  -0.0003568   0.0000221  -0.0002123  -0.0001497   0.0001089
           13          14          15          16          17          18
    1   0.0004202  -0.0009190   0.0000883  -0.0000599  -0.0000043   0.0000122
    2   0.0009032   0.0053617  -0.0000727   0.0000274   0.0000327   0.0000215
    3  -0.0000021   0.0040386   0.0000641   0.0000749   0.0000151  -0.0000199
           19          20          21          22
    1   0.0000145  -0.0000817   0.0001305  -0.0003463
    2   0.0001828  -0.0000110  -0.0010843   0.0001942
    3  -0.0002670   0.0000379  -0.0002770   0.0000770
 Max gradient component =       6.019E-03
 RMS gradient           =       1.227E-03
 Gradient time:  CPU 266.76 s  wall 266.79 s
 Geometry Optimization Parameters
   NAtoms,    NIC,     NZ,  NCons,   NDum,   NFix, NCnnct, MaxDiis
       22     163      22       0       0       0       0       0

 Cartesian Hessian Update
 Hessian updated using BFGS update


** GEOMETRY OPTIMIZATION IN DELOCALIZED INTERNAL COORDINATES **
   Searching for a Minimum

   Optimization Cycle:   7

                       Coordinates (Angstroms)
     ATOM                X               Y               Z
      1  C         0.0107663042    0.0137514787    0.0477811009
      2  C        -0.0136555812    0.2246412917    1.4319833556
      3  Cl        1.4839103252    0.4762088631    2.2833815336
      4  C        -1.2287742029    0.2348299076    2.1314389498
      5  Cl       -1.2450111818    0.4962405560    3.8486280125
      6  C        -2.4370902920    0.0355168756    1.4450134857
      7  Cl       -3.9467241455    0.0444490849    2.2997963580
      8  C        -2.4053097856   -0.1719738399    0.0612408841
      9  Cl       -3.8736484488   -0.4209505540   -0.8485783831
     10  C        -1.1972275636   -0.1797063913   -0.6203228338
     11  H        -1.1979032370   -0.3458234828   -1.6893112913
     12  C         1.2814094675   -0.0127439451   -0.7284382863
     13  C         2.2359206929   -1.0285042179   -0.5491701462
     14  Cl        1.9532874004   -2.2843883304    0.6416531283
     15  C         3.4106712720   -1.0864983833   -1.2896942317
     16  H         4.1127754404   -1.8907301722   -1.1149905814
     17  C         3.6609388016   -0.1084691223   -2.2459701788
     18  H         4.5735789030   -0.1447191760   -2.8289168607
     19  C         2.7479630551    0.9187781235   -2.4547133232
     20  H         2.9352662899    1.6924170940   -3.1871776689
     21  C         1.5800025393    0.9566402711   -1.6997041994
     22  Cl        0.4833491786    2.3059206903   -1.9690252487
   Point Group: c1    Number of degrees of freedom:    60


   Energy is  -3221.125726694

 Hessian updated using BFGS update

 60 Hessian modes will be used to form the next step
  Hessian Eigenvalues:
     0.011859    0.017767    0.018900    0.020885    0.020936    0.022632
     0.022969    0.023619    0.023849    0.023927    0.024090    0.024103
     0.024114    0.024116    0.024136    0.024143    0.024151    0.024308
     0.028223    0.075155    0.159997    0.160004    0.160128    0.160294
     0.217628    0.221935    0.230644    0.236304    0.237100    0.249485
     0.249989    0.249995    0.250013    0.250117    0.250831    0.251531
     0.288357    0.289777    0.300950    0.301052    0.301101    0.301807
     0.310800    0.353029    0.356665    0.356666    0.356697    0.364469
     0.413364    0.424229    0.433307    0.455380    0.462251    0.468197
     0.473061    0.478254    0.478531    0.479161    0.480184    0.541388

 Minimum search - taking simple RFO step
 Searching for Lamda that Minimizes Along All modes
 Value Taken    Lamda =  -0.00308063
 Calculated Step too Large.  Step scaled by  0.678144
 Step Taken.  Stepsize is  0.300000

                             Maximum     Tolerance    Cnvgd?
         Gradient           0.005072      0.000300      NO
         Displacement       0.202669      0.001200      NO
         Energy change     -0.002689      0.000001      NO


 New Cartesian Coordinates Obtained by Inverse Iteration

 Displacement from previous Coordinates is:  0.539905
 ----------------------------------------------------------------
             Standard Nuclear Orientation (Angstroms)
    I     Atom           X                Y                Z
 ----------------------------------------------------------------
    1      C       0.0079830607     0.0163919310     0.0429581158
    2      C      -0.0152911124     0.2660228750     1.4201171218
    3      Cl      1.4834841330     0.5666023329     2.2566116710
    4      C      -1.2276124496     0.2750500078     2.1231627408
    5      Cl     -1.2426101618     0.5850623386     3.8324272824
    6      C      -2.4335691494     0.0321400712     1.4459513525
    7      Cl     -3.9417455935     0.0331929171     2.3049912952
    8      C      -2.4025570783    -0.2130418382     0.0688757668
    9      Cl     -3.8684497640    -0.5218861165    -0.8265341971
   10      C      -1.1962691137    -0.2171111296    -0.6169017180
   11      H      -1.1956131757    -0.4105146971    -1.6813703716
   12      C       1.2804816234    -0.0116036820    -0.7323441679
   13      C       2.2099309071    -1.0534289728    -0.5813044076
   14      Cl      1.8933065088    -2.3360223953     0.5727331132
   15      C       3.3863670316    -1.1129068753    -1.3187138927
   16      H       4.0714068376    -1.9366738092    -1.1688453073
   17      C       3.6620158663    -0.1078909929    -2.2399506113
   18      H       4.5768568087    -0.1442534595    -2.8194536623
   19      C       2.7726072516     0.9451737173    -2.4191460956
   20      H       2.9806140795     1.7374426574    -3.1257645609
   21      C       1.6007873306     0.9821782895    -1.6696223060
   22      Cl      0.5223713912     2.3509634521    -1.9029735863
 ----------------------------------------------------------------
 Nuclear Repulsion Energy =        2089.20193315 hartrees
 There are       89 alpha and       89 beta electrons
 Applying Cartesian multipole field
    Component          Value
    ---------          -----
     (2,0,0)        1.00000E-11
     (0,2,0)        2.00000E-11
     (0,0,2)       -3.00000E-11
 Nucleus-field energy     =    -0.0000000189 hartrees
 Requested basis set is 6-311++G(d,p)
 There are 170 shells and 472 basis functions
 A cutoff of  1.0D-15 yielded  10992 shell pairs
 There are     92798 function pairs (     99808 Cartesian)
 Smallest overlap matrix eigenvalue = 1.95E-07
 Linear dependence detected in AO basis
 Number of orthogonalized atomic orbitals = 467
 Maximum deviation from orthogonality = 4.627E-10
 Guess from superposition of atomic densities
 Warning:  Energy on first SCF cycle will be non-variational
 SAD guess density has 178.000000 electrons

 -----------------------------------------------------------------------
  General SCF calculation program by
  Eric Jon Sundstrom, Paul Horn, Yuezhi Mao, Dmitri Zuev, Alec White,
  David Stuck, Shaama M.S., Shane Yost, Joonho Lee, David Small,
  Daniel Levine, Susi Lehtola, Hugh Burton, Evgeny Epifanovsky,
  Bang C. Huynh
 -----------------------------------------------------------------------
 Exchange:     0.2000 Hartree-Fock + 0.0800 Slater + 0.7200 B88
 Correlation:  0.1900 VWN1RPA + 0.8100 LYP
 Using SG-1 standard quadrature grid
 A restricted SCF calculation will be
 performed using DIIS
 SCF converges when DIIS error is below 1.0e-08
 ---------------------------------------
  Cycle       Energy         DIIS error
 ---------------------------------------
    1   -3225.3604189437      2.82e-02  
    2   -3220.9933471155      2.17e-03  
    3   -3220.8926836664      2.77e-03  
    4   -3221.1180133018      5.53e-04  
    5   -3221.1254693109      2.58e-04  
    6   -3221.1270957608      1.02e-04  
    7   -3221.1273652352      3.02e-05  
    8   -3221.1273884598      1.13e-05  
    9   -3221.1273916335      3.55e-06  
   10   -3221.1273919672      1.08e-06  
   11   -3221.1273919983      3.35e-07  
   12   -3221.1273920009      1.05e-07  
   13   -3221.1273920013      4.66e-08  
   14   -3221.1273920011      1.66e-08  
   15   -3221.1273920015      3.30e-09  Convergence criterion met
 ---------------------------------------
 SCF time:   CPU 787.29s  wall 787.00s 
 SCF   energy in the final basis set =    -3221.1273920015
 Total energy in the final basis set =    -3221.1273920015

 --------------------------------------------------------------

                    Orbital Energies (a.u.)
 --------------------------------------------------------------

 Alpha MOs
 -- Occupied --
********-101.5764-101.5753-101.5734-101.5727-101.5701 -10.2788 -10.2783
-10.2739 -10.2718 -10.2686 -10.2675 -10.2348 -10.2345 -10.2191 -10.2134
-10.2110 -10.2107  -9.4920  -9.4911  -9.4899  -9.4884  -9.4874  -9.4851
 -7.2570  -7.2560  -7.2548  -7.2533  -7.2521  -7.2498  -7.2470  -7.2460
 -7.2459  -7.2452  -7.2447  -7.2439  -7.2432  -7.2424  -7.2422  -7.2417
 -7.2398  -7.2394  -0.9605  -0.9349  -0.9123  -0.8943  -0.8921  -0.8654
 -0.8496  -0.8471  -0.7999  -0.7575  -0.7560  -0.7427  -0.6649  -0.6392
 -0.6274  -0.6166  -0.5541  -0.5455  -0.5266  -0.5175  -0.4957  -0.4812
 -0.4673  -0.4663  -0.4594  -0.4580  -0.4375  -0.4331  -0.4176  -0.4050
 -0.4023  -0.3982  -0.3829  -0.3769  -0.3540  -0.3527  -0.3492  -0.3441
 -0.3399  -0.3342  -0.3290  -0.3274  -0.3149  -0.2877  -0.2705  -0.2702
 -0.2644
 -- Virtual --
 -0.0668  -0.0569  -0.0484  -0.0458  -0.0421  -0.0216  -0.0118   0.0002
  0.0072   0.0088   0.0144   0.0193   0.0226   0.0273   0.0307   0.0393
  0.0463   0.0507   0.0521   0.0608   0.0623   0.0664   0.0743   0.0782
  0.0798   0.0830   0.0867   0.0898   0.0945   0.0973   0.0998   0.1027
  0.1057   0.1074   0.1093   0.1154   0.1166   0.1209   0.1217   0.1257
  0.1272   0.1294   0.1324   0.1358   0.1409   0.1444   0.1473   0.1524
  0.1563   0.1594   0.1638   0.1691   0.1721   0.1740   0.1760   0.1814
  0.1848   0.1901   0.1929   0.1989   0.2020   0.2088   0.2139   0.2186
  0.2239   0.2255   0.2318   0.2334   0.2393   0.2408   0.2457   0.2479
  0.2516   0.2528   0.2597   0.2616   0.2653   0.2684   0.2717   0.2753
  0.2759   0.2810   0.2864   0.2914   0.2958   0.2983   0.3048   0.3081
  0.3098   0.3127   0.3187   0.3217   0.3278   0.3368   0.3440   0.3699
  0.4073   0.4156   0.4204   0.4242   0.4404   0.4439   0.4476   0.4517
  0.4613   0.4638   0.4729   0.4813   0.4844   0.4881   0.4903   0.4924
  0.5000   0.5049   0.5148   0.5192   0.5231   0.5302   0.5387   0.5504
  0.5629   0.5647   0.5745   0.5767   0.5898   0.5941   0.5958   0.6042
  0.6094   0.6167   0.6199   0.6232   0.6300   0.6356   0.6396   0.6449
  0.6582   0.6699   0.6709   0.6806   0.6888   0.6974   0.7067   0.7140
  0.7278   0.7399   0.7578   0.7745   0.7991   0.8092   0.8135   0.8242
  0.8289   0.8383   0.8390   0.8439   0.8449   0.8453   0.8471   0.8530
  0.8537   0.8572   0.8605   0.8630   0.8757   0.8776   0.8836   0.8876
  0.8979   0.9020   0.9043   0.9126   0.9206   0.9250   0.9322   0.9409
  0.9436   0.9471   0.9514   0.9526   0.9603   0.9723   0.9766   0.9809
  0.9856   0.9948   1.0055   1.0070   1.0163   1.0193   1.0319   1.0451
  1.0534   1.0809   1.0907   1.1103   1.1385   1.1527   1.1817   1.1904
  1.2047   1.2147   1.2280   1.2387   1.2558   1.2695   1.2751   1.2856
  1.2920   1.3014   1.3104   1.3137   1.3307   1.3328   1.3773   1.3856
  1.4106   1.4455   1.4647   1.4791   1.4927   1.5053   1.5444   1.5525
  1.5600   1.5672   1.6029   1.6262   1.6334   1.6461   1.6603   1.6841
  1.7014   1.7282   1.7388   1.7549   1.7644   1.7927   1.8185   1.8372
  1.8406   1.8516   1.8691   1.8809   1.8893   1.9162   1.9190   1.9258
  1.9502   1.9512   1.9668   1.9914   2.0247   2.0292   2.0675   2.0817
  2.1197   2.1542   2.1801   2.2152   2.2284   2.2484   2.2541   2.2633
  2.2808   2.2857   2.2937   2.2982   2.3111   2.3257   2.3358   2.3503
  2.3567   2.3941   2.4142   2.4242   2.4378   2.4446   2.4573   2.4864
  2.4950   2.5163   2.5257   2.5341   2.5473   2.5611   2.5908   2.6083
  2.6325   2.6611   2.6769   2.6882   2.6969   2.7106   2.7190   2.7309
  2.7493   2.7689   2.7731   2.7785   2.7863   2.8083   2.8280   2.8310
  2.8643   2.8989   2.9522   2.9846   3.0692   3.0778   3.0834   3.1143
  3.1382   3.1493   3.1682   3.2010   3.2233   3.2342   3.2613   3.3434
  3.3695   3.3923   3.5030   3.5310   3.6250   3.6723   3.7072   3.7405
  3.8982   3.9719   4.0190   4.0393   4.0899   4.3469   4.7980   4.8248
  9.7408   9.7904   9.8079   9.8120   9.8188   9.8582  23.3281  23.5229
 23.8036  23.8507  23.8517  23.9109  23.9439  23.9571  24.0249  24.0425
 24.1119  24.1447  25.7701  25.8128  25.8732  25.9030  25.9303  25.9676
 26.0915  26.1077  26.1810  26.2249  26.3271  26.3631  26.4778  26.6088
 26.6592  26.7619  26.8138  26.9793 215.7311 215.7854 215.8080 215.8105
215.8219 215.8697
 --------------------------------------------------------------

          Ground-State Mulliken Net Atomic Charges

     Atom                 Charge (a.u.)
  ----------------------------------------
      1 C                    -0.177159
      2 C                    -0.686492
      3 Cl                    0.506665
      4 C                    -0.049658
      5 Cl                    0.635216
      6 C                    -0.017908
      7 Cl                    0.617861
      8 C                    -0.496214
      9 Cl                    0.635528
     10 C                    -1.390566
     11 H                     0.223048
     12 C                    -0.130689
     13 C                    -0.197988
     14 Cl                    0.329365
     15 C                     0.050518
     16 H                     0.207518
     17 C                    -0.598015
     18 H                     0.174461
     19 C                    -0.121370
     20 H                     0.211375
     21 C                    -0.134339
     22 Cl                    0.408844
  ----------------------------------------
  Sum of atomic charges =     0.000000

 -----------------------------------------------------------------
                    Cartesian Multipole Moments
 -----------------------------------------------------------------
    Charge (ESU x 10^10)
                 0.0000
    Dipole Moment (Debye)
         X       2.6068      Y      -0.2982      Z      -2.4528
       Tot       3.5918
    Quadrupole Moments (Debye-Ang)
        XX    -136.4147     XY      -0.8503     YY    -146.6484
        XZ      -6.8563     YZ      -0.1304     ZZ    -141.7344
    Octopole Moments (Debye-Ang^2)
       XXX     114.6468    XXY     -12.7921    XYY      20.5794
       YYY     -20.7713    XXZ     -84.4421    XYZ      -1.9075
       YYZ     -50.4886    XZZ      36.7285    YZZ      -3.7615
       ZZZ    -157.0071
    Hexadecapole Moments (Debye-Ang^3)
      XXXX   -4792.0470   XXXY      44.3666   XXYY   -1037.6430
      XYYY      70.9448   YYYY   -1242.3008   XXXZ     650.1919
      XXYZ      31.8093   XYYZ     262.1686   YYYZ      64.4839
      XXZZ   -1280.2094   XYZZ      49.0700   YYZZ    -755.1667
      XZZZ     749.6240   YZZZ      71.9164   ZZZZ   -3247.8125
 -----------------------------------------------------------------
 Calculating analytic gradient of the SCF energy
 Gradient of SCF Energy
            1           2           3           4           5           6
    1  -0.0003808   0.0000328   0.0008675   0.0001045   0.0000994  -0.0002524
    2  -0.0002262  -0.0004099  -0.0036374   0.0000677  -0.0000537  -0.0000073
    3   0.0000979  -0.0004310  -0.0016747   0.0000432  -0.0000320   0.0000387
            7           8           9          10          11          12
    1   0.0000519   0.0000224  -0.0000246   0.0001202   0.0000706   0.0000126
    2  -0.0000698  -0.0000792   0.0001040   0.0005580   0.0000370   0.0004558
    3  -0.0001835  -0.0000429   0.0000417  -0.0001358  -0.0001130  -0.0001253
           13          14          15          16          17          18
    1   0.0001982  -0.0005018  -0.0001044   0.0000046  -0.0000386   0.0000129
    2   0.0007184   0.0031379  -0.0001889   0.0000519   0.0001617  -0.0000003
    3  -0.0000163   0.0025540   0.0001473   0.0000249  -0.0000086  -0.0000077
           19          20          21          22
    1   0.0001069  -0.0000090  -0.0001585  -0.0002344
    2   0.0000013  -0.0000106  -0.0006249   0.0000145
    3  -0.0001357   0.0000381  -0.0001903   0.0001109
 Max gradient component =       3.637E-03
 RMS gradient           =       7.377E-04
 Gradient time:  CPU 266.94 s  wall 266.98 s
 Geometry Optimization Parameters
   NAtoms,    NIC,     NZ,  NCons,   NDum,   NFix, NCnnct, MaxDiis
       22     163      22       0       0       0       0       0

 Cartesian Hessian Update
 Hessian updated using BFGS update


** GEOMETRY OPTIMIZATION IN DELOCALIZED INTERNAL COORDINATES **
   Searching for a Minimum

   Optimization Cycle:   8

                       Coordinates (Angstroms)
     ATOM                X               Y               Z
      1  C         0.0079830607    0.0163919310    0.0429581158
      2  C        -0.0152911124    0.2660228750    1.4201171218
      3  Cl        1.4834841330    0.5666023329    2.2566116710
      4  C        -1.2276124496    0.2750500078    2.1231627408
      5  Cl       -1.2426101618    0.5850623386    3.8324272824
      6  C        -2.4335691494    0.0321400712    1.4459513525
      7  Cl       -3.9417455935    0.0331929171    2.3049912952
      8  C        -2.4025570783   -0.2130418382    0.0688757668
      9  Cl       -3.8684497640   -0.5218861165   -0.8265341971
     10  C        -1.1962691137   -0.2171111296   -0.6169017180
     11  H        -1.1956131757   -0.4105146971   -1.6813703716
     12  C         1.2804816234   -0.0116036820   -0.7323441679
     13  C         2.2099309071   -1.0534289728   -0.5813044076
     14  Cl        1.8933065088   -2.3360223953    0.5727331132
     15  C         3.3863670316   -1.1129068753   -1.3187138927
     16  H         4.0714068376   -1.9366738092   -1.1688453073
     17  C         3.6620158663   -0.1078909929   -2.2399506113
     18  H         4.5768568087   -0.1442534595   -2.8194536623
     19  C         2.7726072516    0.9451737173   -2.4191460956
     20  H         2.9806140795    1.7374426574   -3.1257645609
     21  C         1.6007873306    0.9821782895   -1.6696223060
     22  Cl        0.5223713912    2.3509634521   -1.9029735863
   Point Group: c1    Number of degrees of freedom:    60


   Energy is  -3221.127392002

 Hessian updated using BFGS update

 60 Hessian modes will be used to form the next step
  Hessian Eigenvalues:
     0.008577    0.017766    0.018796    0.020839    0.020933    0.022197
     0.022963    0.023617    0.023848    0.023899    0.024090    0.024101
     0.024114    0.024117    0.024136    0.024143    0.024170    0.024255
     0.028242    0.074849    0.159998    0.160004    0.160141    0.160298
     0.217628    0.221938    0.230660    0.236308    0.237118    0.249475
     0.249988    0.250002    0.250020    0.250207    0.250859    0.252007
     0.288357    0.289731    0.300927    0.301049    0.301089    0.301823
     0.311010    0.353030    0.356665    0.356666    0.356695    0.364459
     0.413357    0.424187    0.433329    0.455363    0.462245    0.468197
     0.473065    0.478253    0.478603    0.479160    0.480337    0.541003

 Minimum search - taking simple RFO step
 Searching for Lamda that Minimizes Along All modes
 Value Taken    Lamda =  -0.00176377
 Calculated Step too Large.  Step scaled by  0.736081
 Step Taken.  Stepsize is  0.300000

                             Maximum     Tolerance    Cnvgd?
         Gradient           0.003132      0.000300      NO
         Displacement       0.201678      0.001200      NO
         Energy change     -0.001665      0.000001      NO


 New Cartesian Coordinates Obtained by Inverse Iteration

 Displacement from previous Coordinates is:  0.554288
 ----------------------------------------------------------------
             Standard Nuclear Orientation (Angstroms)
    I     Atom           X                Y                Z
 ----------------------------------------------------------------
    1      C       0.0050125740     0.0181525355     0.0372376864
    2      C      -0.0175972111     0.3057748860     1.4065328616
    3      Cl      1.4811762100     0.6558177533     2.2253503960
    4      C      -1.2272975159     0.3143958132     2.1133530897
    5      Cl     -1.2447091875     0.6767032545     3.8122125256
    6      C      -2.4302600929     0.0292579967     1.4473447803
    7      Cl     -3.9349417456     0.0282719196     2.3135478646
    8      C      -2.3996417202    -0.2556116470     0.0780577138
    9      Cl     -3.8612015436    -0.6253208675    -0.8012493671
   10      C      -1.1953687325    -0.2563485726    -0.6123366040
   11      H      -1.1934965047    -0.4792995120    -1.6711037037
   12      C       1.2785990337    -0.0113572709    -0.7372015947
   13      C       2.1832310985    -1.0774092678    -0.6155958141
   14      Cl      1.8320613549    -2.3857583225     0.4993263996
   15      C       3.3621472021    -1.1373126484    -1.3491348758
   16      H       4.0292974296    -1.9798887324    -1.2249568574
   17      C       3.6637754699    -0.1068281706    -2.2337794920
   18      H       4.5810625770    -0.1428068915    -2.8094355675
   19      C       2.7982845526     0.9708282569    -2.3815998474
   20      H       3.0271454760     1.7813090690    -3.0607167483
   21      C       1.6226029913     1.0066470804    -1.6378277235
   22      Cl      0.5646135163     2.3956699595    -1.8331215471
 ----------------------------------------------------------------
 Nuclear Repulsion Energy =        2088.31892401 hartrees
 There are       89 alpha and       89 beta electrons
 Applying Cartesian multipole field
    Component          Value
    ---------          -----
     (2,0,0)        1.00000E-11
     (0,2,0)        2.00000E-11
     (0,0,2)       -3.00000E-11
 Nucleus-field energy     =    -0.0000000167 hartrees
 Requested basis set is 6-311++G(d,p)
 There are 170 shells and 472 basis functions
 A cutoff of  1.0D-15 yielded  10990 shell pairs
 There are     92816 function pairs (     99835 Cartesian)
 Smallest overlap matrix eigenvalue = 1.84E-07
 Linear dependence detected in AO basis
 Number of orthogonalized atomic orbitals = 467
 Maximum deviation from orthogonality = 5.923E-10
 Guess from superposition of atomic densities
 Warning:  Energy on first SCF cycle will be non-variational
 SAD guess density has 178.000000 electrons

 -----------------------------------------------------------------------
  General SCF calculation program by
  Eric Jon Sundstrom, Paul Horn, Yuezhi Mao, Dmitri Zuev, Alec White,
  David Stuck, Shaama M.S., Shane Yost, Joonho Lee, David Small,
  Daniel Levine, Susi Lehtola, Hugh Burton, Evgeny Epifanovsky,
  Bang C. Huynh
 -----------------------------------------------------------------------
 Exchange:     0.2000 Hartree-Fock + 0.0800 Slater + 0.7200 B88
 Correlation:  0.1900 VWN1RPA + 0.8100 LYP
 Using SG-1 standard quadrature grid
 A restricted SCF calculation will be
 performed using DIIS
 SCF converges when DIIS error is below 1.0e-08
 ---------------------------------------
  Cycle       Energy         DIIS error
 ---------------------------------------
    1   -3225.3580148033      2.82e-02  
    2   -3220.9942705652      2.17e-03  
    3   -3220.8937656384      2.77e-03  
    4   -3221.1190043444      5.54e-04  
    5   -3221.1264562600      2.60e-04  
    6   -3221.1281117663      1.03e-04  
    7   -3221.1283827592      3.07e-05  
    8   -3221.1284068985      1.13e-05  
    9   -3221.1284100683      3.56e-06  
   10   -3221.1284104034      1.07e-06  
   11   -3221.1284104341      3.29e-07  
   12   -3221.1284104365      1.04e-07  
   13   -3221.1284104370      4.57e-08  
   14   -3221.1284104370      1.64e-08  
   15   -3221.1284104368      3.18e-09  Convergence criterion met
 ---------------------------------------
 SCF time:   CPU 780.68s  wall 781.00s 
 SCF   energy in the final basis set =    -3221.1284104368
 Total energy in the final basis set =    -3221.1284104368

 --------------------------------------------------------------

                    Orbital Energies (a.u.)
 --------------------------------------------------------------

 Alpha MOs
 -- Occupied --
********-101.5765-101.5754-101.5739-101.5726-101.5707 -10.2788 -10.2783
-10.2738 -10.2720 -10.2684 -10.2674 -10.2345 -10.2341 -10.2191 -10.2134
-10.2110 -10.2107  -9.4920  -9.4912  -9.4899  -9.4888  -9.4873  -9.4855
 -7.2570  -7.2561  -7.2549  -7.2537  -7.2520  -7.2503  -7.2469  -7.2461
 -7.2459  -7.2453  -7.2448  -7.2440  -7.2436  -7.2428  -7.2421  -7.2416
 -7.2403  -7.2399  -0.9605  -0.9349  -0.9122  -0.8942  -0.8923  -0.8654
 -0.8497  -0.8470  -0.7998  -0.7576  -0.7560  -0.7428  -0.6648  -0.6387
 -0.6280  -0.6166  -0.5540  -0.5454  -0.5266  -0.5181  -0.4956  -0.4812
 -0.4673  -0.4662  -0.4595  -0.4579  -0.4375  -0.4331  -0.4174  -0.4045
 -0.4019  -0.3983  -0.3826  -0.3767  -0.3541  -0.3524  -0.3490  -0.3435
 -0.3398  -0.3349  -0.3310  -0.3271  -0.3154  -0.2863  -0.2716  -0.2703
 -0.2647
 -- Virtual --
 -0.0645  -0.0573  -0.0479  -0.0463  -0.0443  -0.0215  -0.0119   0.0002
  0.0072   0.0086   0.0144   0.0189   0.0224   0.0272   0.0305   0.0393
  0.0465   0.0504   0.0525   0.0605   0.0623   0.0654   0.0747   0.0784
  0.0799   0.0827   0.0862   0.0902   0.0945   0.0973   0.0995   0.1022
  0.1059   0.1071   0.1092   0.1154   0.1171   0.1204   0.1214   0.1256
  0.1271   0.1296   0.1316   0.1356   0.1408   0.1446   0.1463   0.1510
  0.1563   0.1600   0.1636   0.1696   0.1725   0.1739   0.1770   0.1812
  0.1847   0.1891   0.1921   0.1990   0.2018   0.2085   0.2129   0.2185
  0.2240   0.2256   0.2292   0.2337   0.2384   0.2414   0.2427   0.2486
  0.2516   0.2542   0.2599   0.2616   0.2662   0.2687   0.2724   0.2756
  0.2759   0.2815   0.2856   0.2894   0.2960   0.2986   0.3045   0.3061
  0.3075   0.3139   0.3185   0.3239   0.3275   0.3384   0.3433   0.3715
  0.4078   0.4153   0.4197   0.4269   0.4396   0.4444   0.4481   0.4526
  0.4593   0.4642   0.4707   0.4825   0.4836   0.4888   0.4898   0.4940
  0.5005   0.5061   0.5165   0.5179   0.5223   0.5306   0.5398   0.5499
  0.5630   0.5680   0.5752   0.5760   0.5878   0.5936   0.5970   0.6051
  0.6080   0.6165   0.6201   0.6268   0.6312   0.6372   0.6398   0.6461
  0.6571   0.6680   0.6715   0.6790   0.6880   0.6967   0.7064   0.7121
  0.7293   0.7406   0.7600   0.7749   0.8004   0.8091   0.8154   0.8237
  0.8307   0.8369   0.8395   0.8433   0.8447   0.8453   0.8468   0.8532
  0.8544   0.8585   0.8602   0.8634   0.8722   0.8773   0.8817   0.8897
  0.8981   0.9013   0.9029   0.9116   0.9189   0.9240   0.9336   0.9426
  0.9442   0.9489   0.9528   0.9541   0.9600   0.9714   0.9779   0.9790
  0.9857   0.9989   1.0071   1.0104   1.0167   1.0202   1.0336   1.0451
  1.0542   1.0811   1.0909   1.1094   1.1375   1.1634   1.1800   1.1916
  1.2057   1.2156   1.2308   1.2404   1.2575   1.2684   1.2744   1.2860
  1.2912   1.3033   1.3132   1.3151   1.3269   1.3310   1.3775   1.3891
  1.4110   1.4422   1.4644   1.4775   1.4922   1.5008   1.5470   1.5529
  1.5598   1.5728   1.6006   1.6246   1.6340   1.6469   1.6609   1.6818
  1.7012   1.7292   1.7398   1.7568   1.7652   1.7931   1.8161   1.8355
  1.8396   1.8480   1.8673   1.8803   1.8871   1.9185   1.9197   1.9264
  1.9510   1.9565   1.9659   1.9909   2.0267   2.0325   2.0683   2.0785
  2.1184   2.1551   2.1801   2.2137   2.2287   2.2489   2.2522   2.2643
  2.2822   2.2876   2.2904   2.2985   2.3144   2.3230   2.3391   2.3479
  2.3568   2.3950   2.4166   2.4252   2.4354   2.4427   2.4620   2.4822
  2.4948   2.5195   2.5254   2.5361   2.5455   2.5608   2.5878   2.6105
  2.6293   2.6649   2.6774   2.6883   2.6996   2.7100   2.7170   2.7299
  2.7501   2.7663   2.7733   2.7756   2.7860   2.8140   2.8301   2.8333
  2.8597   2.8973   2.9560   2.9855   3.0696   3.0815   3.0865   3.1136
  3.1393   3.1482   3.1693   3.2024   3.2262   3.2316   3.2646   3.3421
  3.3713   3.3917   3.5058   3.5341   3.6282   3.6720   3.7068   3.7443
  3.8997   3.9743   4.0186   4.0395   4.0897   4.3402   4.8000   4.8230
  9.7435   9.7904   9.8084   9.8110   9.8225   9.8510  23.3298  23.5244
 23.8031  23.8514  23.8524  23.9118  23.9446  23.9573  24.0270  24.0419
 24.1151  24.1453  25.7701  25.8109  25.8724  25.9038  25.9328  25.9670
 26.0935  26.1068  26.1815  26.2292  26.3041  26.3749  26.4835  26.6062
 26.6590  26.7545  26.8236  26.9864 215.7340 215.7853 215.8074 215.8097
215.8283 215.8607
 --------------------------------------------------------------

          Ground-State Mulliken Net Atomic Charges

     Atom                 Charge (a.u.)
  ----------------------------------------
      1 C                    -0.196680
      2 C                    -0.822889
      3 Cl                    0.532574
      4 C                     0.071914
      5 Cl                    0.635321
      6 C                     0.014523
      7 Cl                    0.615588
      8 C                    -0.596835
      9 Cl                    0.634822
     10 C                    -1.332349
     11 H                     0.224349
     12 C                    -0.144212
     13 C                    -0.208728
     14 Cl                    0.353581
     15 C                     0.007662
     16 H                     0.207334
     17 C                    -0.566659
     18 H                     0.175173
     19 C                    -0.091157
     20 H                     0.211367
     21 C                    -0.148354
     22 Cl                    0.423655
  ----------------------------------------
  Sum of atomic charges =     0.000000

 -----------------------------------------------------------------
                    Cartesian Multipole Moments
 -----------------------------------------------------------------
    Charge (ESU x 10^10)
                 0.0000
    Dipole Moment (Debye)
         X       2.6039      Y      -0.3099      Z      -2.4542
       Tot       3.5916
    Quadrupole Moments (Debye-Ang)
        XX    -136.4168     XY      -0.8271     YY    -146.5294
        XZ      -6.8858     YZ      -0.0504     ZZ    -141.7907
    Octopole Moments (Debye-Ang^2)
       XXX     114.9230    XXY     -13.2115    XYY      21.1756
       YYY     -23.2790    XXZ     -84.4718    XYZ      -1.8689
       YYZ     -50.4539    XZZ      36.5136    YZZ      -4.6081
       ZZZ    -155.4713
    Hexadecapole Moments (Debye-Ang^3)
      XXXX   -4770.3281   XXXY      21.7577   XXYY   -1042.4019
      XYYY      43.8514   YYYY   -1311.0526   XXXZ     663.5668
      XXYZ      21.4350   XYYZ     265.9441   YYYZ      29.4963
      XXZZ   -1266.8790   XYZZ      40.4013   YYZZ    -756.0754
      XZZZ     766.2179   YZZZ      41.0655   ZZZZ   -3194.6946
 -----------------------------------------------------------------
 Calculating analytic gradient of the SCF energy
 Gradient of SCF Energy
            1           2           3           4           5           6
    1  -0.0005038  -0.0001586   0.0008120   0.0000094  -0.0001411   0.0000919
    2  -0.0002171  -0.0004284  -0.0021075  -0.0000387  -0.0000286   0.0000153
    3   0.0000550  -0.0004030  -0.0009477  -0.0000176  -0.0000190  -0.0000454
            7           8           9          10          11          12
    1   0.0000365  -0.0000591  -0.0000165   0.0002719   0.0000574   0.0003579
    2   0.0000006   0.0000408   0.0000006   0.0003798   0.0000719   0.0004459
    3   0.0001014   0.0000483  -0.0000497  -0.0001567  -0.0001189  -0.0002896
           13          14          15          16          17          18
    1  -0.0000387  -0.0003085  -0.0001367   0.0000260  -0.0000471   0.0000162
    2   0.0004381   0.0018370  -0.0001780   0.0000360   0.0002047  -0.0000019
    3   0.0000486   0.0016147   0.0001933  -0.0000219  -0.0000715   0.0000057
           19          20          21          22
    1   0.0001581   0.0000429  -0.0003090  -0.0001611
    2  -0.0001079   0.0000069  -0.0002175  -0.0001521
    3  -0.0000597   0.0000393   0.0000076   0.0000868
 Max gradient component =       2.107E-03
 RMS gradient           =       4.616E-04
 Gradient time:  CPU 268.99 s  wall 269.02 s
 Geometry Optimization Parameters
   NAtoms,    NIC,     NZ,  NCons,   NDum,   NFix, NCnnct, MaxDiis
       22     163      22       0       0       0       0       0

 Cartesian Hessian Update
 Hessian updated using BFGS update


** GEOMETRY OPTIMIZATION IN DELOCALIZED INTERNAL COORDINATES **
   Searching for a Minimum

   Optimization Cycle:   9

                       Coordinates (Angstroms)
     ATOM                X               Y               Z
      1  C         0.0050125740    0.0181525355    0.0372376864
      2  C        -0.0175972111    0.3057748860    1.4065328616
      3  Cl        1.4811762100    0.6558177533    2.2253503960
      4  C        -1.2272975159    0.3143958132    2.1133530897
      5  Cl       -1.2447091875    0.6767032545    3.8122125256
      6  C        -2.4302600929    0.0292579967    1.4473447803
      7  Cl       -3.9349417456    0.0282719196    2.3135478646
      8  C        -2.3996417202   -0.2556116470    0.0780577138
      9  Cl       -3.8612015436   -0.6253208675   -0.8012493671
     10  C        -1.1953687325   -0.2563485726   -0.6123366040
     11  H        -1.1934965047   -0.4792995120   -1.6711037037
     12  C         1.2785990337   -0.0113572709   -0.7372015947
     13  C         2.1832310985   -1.0774092678   -0.6155958141
     14  Cl        1.8320613549   -2.3857583225    0.4993263996
     15  C         3.3621472021   -1.1373126484   -1.3491348758
     16  H         4.0292974296   -1.9798887324   -1.2249568574
     17  C         3.6637754699   -0.1068281706   -2.2337794920
     18  H         4.5810625770   -0.1428068915   -2.8094355675
     19  C         2.7982845526    0.9708282569   -2.3815998474
     20  H         3.0271454760    1.7813090690   -3.0607167483
     21  C         1.6226029913    1.0066470804   -1.6378277235
     22  Cl        0.5646135163    2.3956699595   -1.8331215471
   Point Group: c1    Number of degrees of freedom:    60


   Energy is  -3221.128410437

 Hessian updated using BFGS update

 60 Hessian modes will be used to form the next step
  Hessian Eigenvalues:
     0.005693    0.017759    0.018724    0.020814    0.020935    0.021982
     0.022971    0.023617    0.023848    0.023889    0.024090    0.024100
     0.024114    0.024117    0.024136    0.024144    0.024174    0.024249
     0.028270    0.074566    0.159997    0.160004    0.160151    0.160294
     0.217421    0.221939    0.230660    0.236310    0.237146    0.249547
     0.250000    0.250002    0.250051    0.250280    0.250936    0.252970
     0.288310    0.289796    0.300919    0.301067    0.301086    0.301833
     0.310999    0.353026    0.356665    0.356666    0.356696    0.364434
     0.413359    0.424148    0.433367    0.455347    0.462264    0.468199
     0.473177    0.478262    0.478658    0.479160    0.480372    0.540378

 Minimum search - taking simple RFO step
 Searching for Lamda that Minimizes Along All modes
 Value Taken    Lamda =  -0.00101704
 Calculated Step too Large.  Step scaled by  0.778632
 Step Taken.  Stepsize is  0.300000

                             Maximum     Tolerance    Cnvgd?
         Gradient           0.001974      0.000300      NO
         Displacement       0.204989      0.001200      NO
         Energy change     -0.001018      0.000001      NO


 New Cartesian Coordinates Obtained by Inverse Iteration

 Displacement from previous Coordinates is:  0.544222
 ----------------------------------------------------------------
             Standard Nuclear Orientation (Angstroms)
    I     Atom           X                Y                Z
 ----------------------------------------------------------------
    1      C       0.0028849331     0.0192921770     0.0330195094
    2      C      -0.0212249987     0.3450996855     1.3934519781
    3      Cl      1.4739013606     0.7423082081     2.1975680018
    4      C      -1.2289220281     0.3539993084     2.1029100378
    5      Cl     -1.2468710079     0.7668394477     3.7901408430
    6      C      -2.4282181651     0.0275765078     1.4483432897
    7      Cl     -3.9319529769     0.0257623296     2.3167025503
    8      C      -2.3955732632    -0.2975765843     0.0884787417
    9      Cl     -3.8518113472    -0.7232523102    -0.7739479243
   10      C      -1.1928882310    -0.2965220153    -0.6052806680
   11      H      -1.1887560569    -0.5502098508    -1.6571187519
   12      C       1.2771353360    -0.0119237133    -0.7409233757
   13      C       2.1585861891    -1.0992172484    -0.6498372295
   14      Cl      1.7744971050    -2.4332977629     0.4231026927
   15      C       3.3393450890    -1.1590068053    -1.3807283078
   16      H       3.9889057997    -2.0186457885    -1.2825841872
   17      C       3.6652639789    -0.1058328994    -2.2293810194
   18      H       4.5841796961    -0.1413838297    -2.8024586210
   19      C       2.8225732968     0.9937327784    -2.3449375113
   20      H       3.0703696333     1.8207676299    -2.9970086683
   21      C       1.6442854868     1.0282297045    -1.6053006616
   22      Cl      0.6087854024     2.4381476528    -1.7593071435
 ----------------------------------------------------------------
 Nuclear Repulsion Energy =        2087.61108275 hartrees
 There are       89 alpha and       89 beta electrons
 Applying Cartesian multipole field
    Component          Value
    ---------          -----
     (2,0,0)        1.00000E-11
     (0,2,0)        2.00000E-11
     (0,0,2)       -3.00000E-11
 Nucleus-field energy     =    -0.0000000143 hartrees
 Requested basis set is 6-311++G(d,p)
 There are 170 shells and 472 basis functions
 A cutoff of  1.0D-15 yielded  10993 shell pairs
 There are     92786 function pairs (     99791 Cartesian)
 Smallest overlap matrix eigenvalue = 1.71E-07
 Linear dependence detected in AO basis
 Number of orthogonalized atomic orbitals = 467
 Maximum deviation from orthogonality = 3.706E-10
 Guess from superposition of atomic densities
 Warning:  Energy on first SCF cycle will be non-variational
 SAD guess density has 178.000000 electrons

 -----------------------------------------------------------------------
  General SCF calculation program by
  Eric Jon Sundstrom, Paul Horn, Yuezhi Mao, Dmitri Zuev, Alec White,
  David Stuck, Shaama M.S., Shane Yost, Joonho Lee, David Small,
  Daniel Levine, Susi Lehtola, Hugh Burton, Evgeny Epifanovsky,
  Bang C. Huynh
 -----------------------------------------------------------------------
 Exchange:     0.2000 Hartree-Fock + 0.0800 Slater + 0.7200 B88
 Correlation:  0.1900 VWN1RPA + 0.8100 LYP
 Using SG-1 standard quadrature grid
 A restricted SCF calculation will be
 performed using DIIS
 SCF converges when DIIS error is below 1.0e-08
 ---------------------------------------
  Cycle       Energy         DIIS error
 ---------------------------------------
    1   -3225.3574451900      2.82e-02  
    2   -3220.9947900155      2.17e-03  
    3   -3220.8943558936      2.77e-03  
    4   -3221.1195870085      5.56e-04  
    5   -3221.1270461015      2.62e-04  
    6   -3221.1287245479      1.03e-04  
    7   -3221.1289968185      3.11e-05  
    8   -3221.1290216565      1.13e-05  
    9   -3221.1290248201      3.56e-06  
   10   -3221.1290251556      1.07e-06  
   11   -3221.1290251861      3.24e-07  
   12   -3221.1290251886      1.04e-07  
   13   -3221.1290251891      4.50e-08  
   14   -3221.1290251891      1.63e-08  
   15   -3221.1290251891      3.06e-09  Convergence criterion met
 ---------------------------------------
 SCF time:   CPU 782.25s  wall 782.00s 
 SCF   energy in the final basis set =    -3221.1290251891
 Total energy in the final basis set =    -3221.1290251891

 --------------------------------------------------------------

                    Orbital Energies (a.u.)
 --------------------------------------------------------------

 Alpha MOs
 -- Occupied --
********-101.5766-101.5754-101.5742-101.5724-101.5711 -10.2789 -10.2783
-10.2737 -10.2720 -10.2681 -10.2674 -10.2344 -10.2337 -10.2191 -10.2134
-10.2109 -10.2107  -9.4919  -9.4913  -9.4900  -9.4891  -9.4872  -9.4859
 -7.2569  -7.2562  -7.2549  -7.2540  -7.2519  -7.2506  -7.2468  -7.2462
 -7.2458  -7.2453  -7.2448  -7.2441  -7.2439  -7.2431  -7.2420  -7.2415
 -7.2407  -7.2403  -0.9605  -0.9349  -0.9123  -0.8941  -0.8924  -0.8655
 -0.8499  -0.8469  -0.7997  -0.7576  -0.7560  -0.7428  -0.6648  -0.6382
 -0.6285  -0.6165  -0.5540  -0.5453  -0.5266  -0.5186  -0.4955  -0.4813
 -0.4673  -0.4661  -0.4595  -0.4578  -0.4374  -0.4332  -0.4172  -0.4043
 -0.4015  -0.3984  -0.3825  -0.3765  -0.3541  -0.3522  -0.3490  -0.3430
 -0.3396  -0.3358  -0.3320  -0.3269  -0.3156  -0.2849  -0.2726  -0.2703
 -0.2648
 -- Virtual --
 -0.0623  -0.0575  -0.0474  -0.0472  -0.0460  -0.0215  -0.0119   0.0002
  0.0073   0.0085   0.0145   0.0187   0.0223   0.0272   0.0304   0.0392
  0.0468   0.0502   0.0529   0.0603   0.0623   0.0645   0.0751   0.0786
  0.0799   0.0825   0.0858   0.0907   0.0943   0.0972   0.0993   0.1017
  0.1054   0.1075   0.1092   0.1155   0.1173   0.1201   0.1213   0.1253
  0.1268   0.1298   0.1312   0.1355   0.1409   0.1445   0.1456   0.1499
  0.1563   0.1607   0.1634   0.1699   0.1725   0.1737   0.1779   0.1811
  0.1850   0.1881   0.1915   0.1992   0.2016   0.2081   0.2118   0.2184
  0.2226   0.2253   0.2279   0.2341   0.2383   0.2406   0.2417   0.2490
  0.2515   0.2561   0.2605   0.2616   0.2665   0.2690   0.2712   0.2746
  0.2761   0.2833   0.2851   0.2881   0.2963   0.2987   0.3030   0.3042
  0.3073   0.3145   0.3189   0.3246   0.3314   0.3405   0.3429   0.3734
  0.4083   0.4150   0.4189   0.4306   0.4394   0.4452   0.4493   0.4536
  0.4572   0.4646   0.4680   0.4804   0.4845   0.4879   0.4912   0.4959
  0.5019   0.5079   0.5153   0.5173   0.5215   0.5322   0.5412   0.5492
  0.5634   0.5701   0.5751   0.5763   0.5853   0.5938   0.5977   0.6061
  0.6062   0.6162   0.6197   0.6300   0.6322   0.6391   0.6409   0.6490
  0.6573   0.6641   0.6725   0.6784   0.6866   0.6968   0.7055   0.7103
  0.7312   0.7410   0.7623   0.7751   0.8016   0.8092   0.8175   0.8237
  0.8317   0.8355   0.8400   0.8429   0.8446   0.8456   0.8471   0.8528
  0.8554   0.8579   0.8601   0.8636   0.8705   0.8768   0.8797   0.8883
  0.8981   0.9021   0.9046   0.9109   0.9169   0.9228   0.9345   0.9437
  0.9455   0.9506   0.9533   0.9560   0.9598   0.9692   0.9751   0.9779
  0.9870   1.0026   1.0076   1.0129   1.0189   1.0222   1.0360   1.0470
  1.0563   1.0809   1.0875   1.1090   1.1363   1.1740   1.1784   1.1942
  1.2074   1.2163   1.2341   1.2408   1.2613   1.2683   1.2741   1.2870
  1.2909   1.3031   1.3122   1.3200   1.3237   1.3321   1.3769   1.3920
  1.4126   1.4393   1.4648   1.4770   1.4922   1.4961   1.5486   1.5538
  1.5594   1.5795   1.5977   1.6230   1.6359   1.6478   1.6614   1.6798
  1.7011   1.7303   1.7406   1.7587   1.7672   1.7937   1.8139   1.8330
  1.8391   1.8458   1.8656   1.8799   1.8855   1.9203   1.9209   1.9269
  1.9513   1.9598   1.9655   1.9916   2.0271   2.0366   2.0686   2.0769
  2.1177   2.1559   2.1802   2.2124   2.2288   2.2485   2.2501   2.2659
  2.2790   2.2869   2.2916   2.3002   2.3162   2.3209   2.3415   2.3487
  2.3568   2.3966   2.4182   2.4260   2.4312   2.4390   2.4663   2.4810
  2.4958   2.5191   2.5278   2.5371   2.5459   2.5594   2.5847   2.6135
  2.6279   2.6681   2.6778   2.6883   2.7019   2.7095   2.7151   2.7287
  2.7515   2.7629   2.7734   2.7735   2.7858   2.8193   2.8299   2.8365
  2.8572   2.8956   2.9594   2.9853   3.0705   3.0848   3.0897   3.1135
  3.1394   3.1473   3.1704   3.2032   3.2266   3.2316   3.2699   3.3407
  3.3730   3.3917   3.5083   3.5375   3.6319   3.6722   3.7063   3.7483
  3.9013   3.9769   4.0185   4.0398   4.0893   4.3353   4.8021   4.8202
  9.7461   9.7905   9.8067   9.8108   9.8327   9.8444  23.3321  23.5259
 23.8020  23.8515  23.8539  23.9129  23.9451  23.9574  24.0288  24.0414
 24.1177  24.1462  25.7700  25.8086  25.8647  25.9000  25.9292  25.9767
 26.0917  26.1073  26.1814  26.2295  26.2972  26.3809  26.4895  26.6046
 26.6529  26.7448  26.8366  27.0023 215.7368 215.7856 215.8055 215.8096
215.8408 215.8521
 --------------------------------------------------------------

          Ground-State Mulliken Net Atomic Charges

     Atom                 Charge (a.u.)
  ----------------------------------------
      1 C                    -0.211711
      2 C                    -0.941506
      3 Cl                    0.547677
      4 C                     0.184418
      5 Cl                    0.635101
      6 C                     0.053240
      7 Cl                    0.613645
      8 C                    -0.687412
      9 Cl                    0.634711
     10 C                    -1.291675
     11 H                     0.226024
     12 C                    -0.180465
     13 C                    -0.224357
     14 Cl                    0.377761
     15 C                    -0.015569
     16 H                     0.207008
     17 C                    -0.534942
     18 H                     0.175952
     19 C                    -0.050381
     20 H                     0.210572
     21 C                    -0.162144
     22 Cl                    0.434054
  ----------------------------------------
  Sum of atomic charges =     0.000000

 -----------------------------------------------------------------
                    Cartesian Multipole Moments
 -----------------------------------------------------------------
    Charge (ESU x 10^10)
                -0.0000
    Dipole Moment (Debye)
         X       2.6030      Y      -0.3234      Z      -2.4532
       Tot       3.5914
    Quadrupole Moments (Debye-Ang)
        XX    -136.4129     XY      -0.7963     YY    -146.4301
        XZ      -6.9001     YZ       0.0239     ZZ    -141.8441
    Octopole Moments (Debye-Ang^2)
       XXX     115.0502    XXY     -13.6561    XYY      21.6929
       YYY     -25.8467    XXZ     -84.4927    XYZ      -1.8085
       YYZ     -50.3923    XZZ      36.5322    YZZ      -5.5398
       ZZZ    -154.1088
    Hexadecapole Moments (Debye-Ang^3)
      XXXX   -4750.0711   XXXY       0.3865   XXYY   -1048.1406
      XYYY      18.4530   YYYY   -1381.7163   XXXZ     676.7725
      XXYZ      10.7067   XYYZ     269.8124   YYYZ      -5.7659
      XXZZ   -1254.0379   XYZZ      31.9090   YYZZ    -757.2041
      XZZZ     783.0927   YZZZ       9.3288   ZZZZ   -3140.6822
 -----------------------------------------------------------------
 Calculating analytic gradient of the SCF energy
 Gradient of SCF Energy
            1           2           3           4           5           6
    1  -0.0005453  -0.0002181   0.0005454   0.0002493   0.0001821   0.0000818
    2  -0.0000771  -0.0004274  -0.0012239  -0.0000232   0.0000544  -0.0000732
    3  -0.0000452  -0.0002100  -0.0004541   0.0000188  -0.0000267  -0.0003423
            7           8           9          10          11          12
    1  -0.0001696  -0.0001328  -0.0000424   0.0002957   0.0000152   0.0004655
    2  -0.0000525   0.0001695  -0.0001033   0.0002444   0.0000673   0.0002917
    3  -0.0000832   0.0001931   0.0000684  -0.0000887  -0.0001030  -0.0004465
           13          14          15          16          17          18
    1  -0.0001240  -0.0002448  -0.0001429   0.0000238  -0.0000890   0.0000139
    2   0.0002915   0.0012096  -0.0001136   0.0000056   0.0002127  -0.0000019
    3   0.0002040   0.0009922   0.0001682  -0.0000603  -0.0000624   0.0000109
           19          20          21          22
    1   0.0002136   0.0000616  -0.0003384  -0.0001006
    2  -0.0001751   0.0000160  -0.0000374  -0.0002538
    3  -0.0000009   0.0000341   0.0001073   0.0001265
 Max gradient component =       1.224E-03
 RMS gradient           =       3.185E-04
 Gradient time:  CPU 268.36 s  wall 268.39 s
 Geometry Optimization Parameters
   NAtoms,    NIC,     NZ,  NCons,   NDum,   NFix, NCnnct, MaxDiis
       22     163      22       0       0       0       0       0

 Cartesian Hessian Update
 Hessian updated using BFGS update


** GEOMETRY OPTIMIZATION IN DELOCALIZED INTERNAL COORDINATES **
   Searching for a Minimum

   Optimization Cycle:  10

                       Coordinates (Angstroms)
     ATOM                X               Y               Z
      1  C         0.0028849331    0.0192921770    0.0330195094
      2  C        -0.0212249987    0.3450996855    1.3934519781
      3  Cl        1.4739013606    0.7423082081    2.1975680018
      4  C        -1.2289220281    0.3539993084    2.1029100378
      5  Cl       -1.2468710079    0.7668394477    3.7901408430
      6  C        -2.4282181651    0.0275765078    1.4483432897
      7  Cl       -3.9319529769    0.0257623296    2.3167025503
      8  C        -2.3955732632   -0.2975765843    0.0884787417
      9  Cl       -3.8518113472   -0.7232523102   -0.7739479243
     10  C        -1.1928882310   -0.2965220153   -0.6052806680
     11  H        -1.1887560569   -0.5502098508   -1.6571187519
     12  C         1.2771353360   -0.0119237133   -0.7409233757
     13  C         2.1585861891   -1.0992172484   -0.6498372295
     14  Cl        1.7744971050   -2.4332977629    0.4231026927
     15  C         3.3393450890   -1.1590068053   -1.3807283078
     16  H         3.9889057997   -2.0186457885   -1.2825841872
     17  C         3.6652639789   -0.1058328994   -2.2293810194
     18  H         4.5841796961   -0.1413838297   -2.8024586210
     19  C         2.8225732968    0.9937327784   -2.3449375113
     20  H         3.0703696333    1.8207676299   -2.9970086683
     21  C         1.6442854868    1.0282297045   -1.6053006616
     22  Cl        0.6087854024    2.4381476528   -1.7593071435
   Point Group: c1    Number of degrees of freedom:    60


   Energy is  -3221.129025189

 Hessian updated using BFGS update

 60 Hessian modes will be used to form the next step
  Hessian Eigenvalues:
     0.003570    0.017753    0.018681    0.020842    0.020936    0.021848
     0.022970    0.023617    0.023855    0.023887    0.024090    0.024100
     0.024114    0.024117    0.024136    0.024143    0.024183    0.024332
     0.028289    0.074124    0.159997    0.160004    0.160150    0.160294
     0.217026    0.221918    0.230755    0.236316    0.237146    0.249544
     0.249987    0.250003    0.250054    0.250483    0.250922    0.256090
     0.288319    0.289816    0.300939    0.301065    0.301132    0.301860
     0.310717    0.353031    0.356665    0.356666    0.356697    0.364436
     0.413359    0.424108    0.433361    0.455332    0.462278    0.468212
     0.473196    0.478204    0.478906    0.479217    0.480994    0.539427

 Minimum search - taking simple RFO step
 Searching for Lamda that Minimizes Along All modes
 Value Taken    Lamda =  -0.00060494
 Calculated Step too Large.  Step scaled by  0.801016
 Step Taken.  Stepsize is  0.300000

                             Maximum     Tolerance    Cnvgd?
         Gradient           0.001260      0.000300      NO
         Displacement       0.210262      0.001200      NO
         Energy change     -0.000615      0.000001      NO


 New Cartesian Coordinates Obtained by Inverse Iteration

 Displacement from previous Coordinates is:  0.507445
 ----------------------------------------------------------------
             Standard Nuclear Orientation (Angstroms)
    I     Atom           X                Y                Z
 ----------------------------------------------------------------
    1      C       0.0032508783     0.0178745813     0.0335523175
    2      C      -0.0258907647     0.3818160526     1.3840794846
    3      Cl      1.4626256581     0.8262285885     2.1753139070
    4      C      -1.2339505491     0.3911043518     2.0934140718
    5      Cl     -1.2617161478     0.8504528373     3.7684073664
    6      C      -2.4275785141     0.0270450270     1.4488798926
    7      Cl     -3.9302971041     0.0294820814     2.3189506800
    8      C      -2.3896840313    -0.3368655589     0.0990362425
    9      Cl     -3.8389317364    -0.8052744847    -0.7527011920
   10      C      -1.1867038320    -0.3371262807    -0.5945019336
   11      H      -1.1778695274    -0.6201603908    -1.6387208195
   12      C       1.2779258481    -0.0137737234    -0.7404824558
   13      C       2.1384529059    -1.1195877950    -0.6826112404
   14      Cl      1.7274422733    -2.4801652393     0.3468094802
   15      C       3.3196779524    -1.1776012951    -1.4134049612
   16      H       3.9534748172    -2.0514801814    -1.3412638242
   17      C       3.6656283604    -0.1048547288    -2.2287336891
   18      H       4.5844530457    -0.1394728395    -2.8020144383
   19      C       2.8428338815     1.0127162035    -2.3117163008
   20      H       3.1052630925     1.8538510596    -2.9396214516
   21      C       1.6647833246     1.0457980662    -1.5720001200
   22      Cl      0.6513054003     2.4748802901    -1.6857674410
 ----------------------------------------------------------------
 Nuclear Repulsion Energy =        2086.64213014 hartrees
 There are       89 alpha and       89 beta electrons
 Applying Cartesian multipole field
    Component          Value
    ---------          -----
     (2,0,0)        1.00000E-11
     (0,2,0)        2.00000E-11
     (0,0,2)       -3.00000E-11
 Nucleus-field energy     =    -0.0000000121 hartrees
 Requested basis set is 6-311++G(d,p)
 There are 170 shells and 472 basis functions
 A cutoff of  1.0D-15 yielded  10994 shell pairs
 There are     92769 function pairs (     99771 Cartesian)
 Smallest overlap matrix eigenvalue = 1.58E-07
 Linear dependence detected in AO basis
 Number of orthogonalized atomic orbitals = 467
 Maximum deviation from orthogonality = 5.317E-10
 Guess from superposition of atomic densities
 Warning:  Energy on first SCF cycle will be non-variational
 SAD guess density has 178.000000 electrons

 -----------------------------------------------------------------------
  General SCF calculation program by
  Eric Jon Sundstrom, Paul Horn, Yuezhi Mao, Dmitri Zuev, Alec White,
  David Stuck, Shaama M.S., Shane Yost, Joonho Lee, David Small,
  Daniel Levine, Susi Lehtola, Hugh Burton, Evgeny Epifanovsky,
  Bang C. Huynh
 -----------------------------------------------------------------------
 Exchange:     0.2000 Hartree-Fock + 0.0800 Slater + 0.7200 B88
 Correlation:  0.1900 VWN1RPA + 0.8100 LYP
 Using SG-1 standard quadrature grid
 A restricted SCF calculation will be
 performed using DIIS
 SCF converges when DIIS error is below 1.0e-08
 ---------------------------------------
  Cycle       Energy         DIIS error
 ---------------------------------------
    1   -3225.3557999089      2.82e-02  
    2   -3220.9950970383      2.17e-03  
    3   -3220.8946933790      2.77e-03  
    4   -3221.1199549309      5.56e-04  
    5   -3221.1274087505      2.63e-04  
    6   -3221.1290946743      1.03e-04  
    7   -3221.1293675383      3.13e-05  
    8   -3221.1293927037      1.13e-05  
    9   -3221.1293958625      3.56e-06  
   10   -3221.1293961986      1.06e-06  
   11   -3221.1293962286      3.21e-07  
   12   -3221.1293962311      1.04e-07  
   13   -3221.1293962312      4.45e-08  
   14   -3221.1293962315      1.61e-08  
   15   -3221.1293962314      2.96e-09  Convergence criterion met
 ---------------------------------------
 SCF time:   CPU 784.24s  wall 784.00s 
 SCF   energy in the final basis set =    -3221.1293962314
 Total energy in the final basis set =    -3221.1293962314

 --------------------------------------------------------------

                    Orbital Energies (a.u.)
 --------------------------------------------------------------

 Alpha MOs
 -- Occupied --
********-101.5767-101.5754-101.5745-101.5723-101.5715 -10.2789 -10.2783
-10.2738 -10.2721 -10.2680 -10.2675 -10.2343 -10.2336 -10.2190 -10.2134
-10.2109 -10.2107  -9.4919  -9.4913  -9.4900  -9.4893  -9.4870  -9.4862
 -7.2569  -7.2562  -7.2549  -7.2542  -7.2517  -7.2509  -7.2468  -7.2462
 -7.2458  -7.2454  -7.2448  -7.2441  -7.2441  -7.2434  -7.2419  -7.2413
 -7.2410  -7.2406  -0.9605  -0.9349  -0.9123  -0.8940  -0.8927  -0.8655
 -0.8500  -0.8468  -0.7997  -0.7576  -0.7560  -0.7428  -0.6647  -0.6379
 -0.6288  -0.6165  -0.5539  -0.5452  -0.5266  -0.5189  -0.4954  -0.4813
 -0.4673  -0.4662  -0.4596  -0.4577  -0.4374  -0.4332  -0.4171  -0.4042
 -0.4011  -0.3986  -0.3823  -0.3764  -0.3542  -0.3521  -0.3490  -0.3427
 -0.3393  -0.3368  -0.3326  -0.3267  -0.3157  -0.2839  -0.2735  -0.2704
 -0.2649
 -- Virtual --
 -0.0604  -0.0574  -0.0494  -0.0471  -0.0463  -0.0215  -0.0120   0.0003
  0.0074   0.0083   0.0146   0.0185   0.0222   0.0272   0.0304   0.0392
  0.0469   0.0500   0.0533   0.0602   0.0623   0.0637   0.0754   0.0788
  0.0798   0.0825   0.0855   0.0911   0.0942   0.0972   0.0991   0.1012
  0.1049   0.1078   0.1092   0.1157   0.1172   0.1204   0.1213   0.1249
  0.1264   0.1300   0.1312   0.1353   0.1412   0.1440   0.1452   0.1493
  0.1562   0.1615   0.1631   0.1701   0.1721   0.1734   0.1786   0.1808
  0.1854   0.1875   0.1910   0.1995   0.2015   0.2074   0.2106   0.2180
  0.2203   0.2252   0.2280   0.2344   0.2379   0.2397   0.2415   0.2491
  0.2512   0.2580   0.2610   0.2620   0.2660   0.2688   0.2698   0.2734
  0.2762   0.2843   0.2864   0.2884   0.2965   0.2979   0.3019   0.3033
  0.3075   0.3150   0.3196   0.3245   0.3360   0.3419   0.3430   0.3754
  0.4088   0.4147   0.4184   0.4337   0.4397   0.4460   0.4514   0.4538
  0.4563   0.4648   0.4655   0.4785   0.4849   0.4871   0.4922   0.4976
  0.5042   0.5090   0.5139   0.5157   0.5211   0.5349   0.5426   0.5484
  0.5641   0.5709   0.5750   0.5768   0.5836   0.5944   0.5982   0.6042
  0.6068   0.6159   0.6192   0.6317   0.6329   0.6406   0.6424   0.6511
  0.6573   0.6619   0.6734   0.6799   0.6850   0.6982   0.7041   0.7095
  0.7337   0.7414   0.7644   0.7748   0.8031   0.8093   0.8192   0.8242
  0.8314   0.8356   0.8397   0.8428   0.8439   0.8462   0.8477   0.8527
  0.8558   0.8565   0.8608   0.8642   0.8697   0.8753   0.8787   0.8874
  0.8979   0.9016   0.9068   0.9104   0.9150   0.9220   0.9348   0.9450
  0.9471   0.9515   0.9530   0.9569   0.9596   0.9669   0.9714   0.9765
  0.9872   1.0048   1.0089   1.0133   1.0211   1.0248   1.0384   1.0501
  1.0591   1.0801   1.0817   1.1091   1.1353   1.1744   1.1840   1.1979
  1.2098   1.2171   1.2362   1.2404   1.2661   1.2700   1.2739   1.2885
  1.2910   1.3018   1.3101   1.3213   1.3251   1.3375   1.3764   1.3939
  1.4144   1.4377   1.4655   1.4778   1.4910   1.4927   1.5495   1.5545
  1.5594   1.5855   1.5951   1.6216   1.6384   1.6491   1.6617   1.6783
  1.7013   1.7312   1.7411   1.7599   1.7712   1.7943   1.8116   1.8306
  1.8394   1.8443   1.8640   1.8797   1.8846   1.9210   1.9226   1.9270
  1.9514   1.9609   1.9655   1.9929   2.0270   2.0402   2.0683   2.0772
  2.1175   2.1565   2.1804   2.2118   2.2288   2.2472   2.2487   2.2670
  2.2724   2.2873   2.2928   2.3013   2.3149   2.3209   2.3445   2.3505
  2.3572   2.3992   2.4189   2.4254   2.4283   2.4333   2.4693   2.4820
  2.4968   2.5150   2.5310   2.5375   2.5480   2.5570   2.5821   2.6153
  2.6285   2.6702   2.6778   2.6882   2.7035   2.7092   2.7133   2.7271
  2.7527   2.7601   2.7719   2.7735   2.7857   2.8235   2.8293   2.8364
  2.8583   2.8942   2.9621   2.9841   3.0714   3.0872   3.0921   3.1140
  3.1374   3.1476   3.1710   3.2036   3.2232   3.2353   3.2763   3.3393
  3.3741   3.3921   3.5107   3.5410   3.6356   3.6727   3.7059   3.7518
  3.9024   3.9791   4.0186   4.0403   4.0889   4.3322   4.8042   4.8167
  9.7478   9.7912   9.8050   9.8110   9.8387   9.8470  23.3348  23.5271
 23.8019  23.8509  23.8542  23.9135  23.9456  23.9574  24.0298  24.0411
 24.1192  24.1468  25.7697  25.8050  25.8505  25.8953  25.9299  25.9826
 26.0911  26.1066  26.1807  26.2269  26.3007  26.3823  26.4942  26.6034
 26.6440  26.7357  26.8489  27.0210 215.7385 215.7865 215.8034 215.8098
215.8479 215.8546
 --------------------------------------------------------------

          Ground-State Mulliken Net Atomic Charges

     Atom                 Charge (a.u.)
  ----------------------------------------
      1 C                    -0.195271
      2 C                    -1.038857
      3 Cl                    0.542301
      4 C                     0.269904
      5 Cl                    0.636846
      6 C                     0.088616
      7 Cl                    0.612600
      8 C                    -0.755872
      9 Cl                    0.634815
     10 C                    -1.262583
     11 H                     0.227745
     12 C                    -0.231157
     13 C                    -0.239942
     14 Cl                    0.396507
     15 C                    -0.017626
     16 H                     0.206674
     17 C                    -0.505491
     18 H                     0.176695
     19 C                    -0.013752
     20 H                     0.209283
     21 C                    -0.179092
     22 Cl                    0.437656
  ----------------------------------------
  Sum of atomic charges =     0.000000

 -----------------------------------------------------------------
                    Cartesian Multipole Moments
 -----------------------------------------------------------------
    Charge (ESU x 10^10)
                 0.0000
    Dipole Moment (Debye)
         X       2.6019      Y      -0.3359      Z      -2.4521
       Tot       3.5911
    Quadrupole Moments (Debye-Ang)
        XX    -136.4326     XY      -0.7663     YY    -146.3562
        XZ      -6.9495     YZ       0.0858     ZZ    -141.8658
    Octopole Moments (Debye-Ang^2)
       XXX     115.2647    XXY     -14.0913    XYY      22.1559
       YYY     -28.5199    XXZ     -84.4729    XYZ      -1.7618
       YYZ     -50.3373    XZZ      36.5755    YZZ      -6.5275
       ZZZ    -153.0469
    Hexadecapole Moments (Debye-Ang^3)
      XXXX   -4734.5918   XXXY     -16.6011   XXYY   -1054.7636
      XYYY      -1.4263   YYYY   -1450.7581   XXXZ     690.6777
      XXYZ       0.1875   XYYZ     274.0517   YYYZ     -40.5583
      XXZZ   -1241.9396   XYZZ      24.6979   YYZZ    -759.1127
      XZZZ     799.2398   YZZZ     -22.6847   ZZZZ   -3091.9448
 -----------------------------------------------------------------
 Calculating analytic gradient of the SCF energy
 Gradient of SCF Energy
            1           2           3           4           5           6
    1  -0.0005571   0.0000047   0.0003911   0.0000166  -0.0001813   0.0001862
    2   0.0000498  -0.0004297  -0.0006514  -0.0000491   0.0000239  -0.0000704
    3  -0.0001978  -0.0001971  -0.0003467   0.0000580  -0.0000737  -0.0002140
            7           8           9          10          11          12
    1   0.0000309  -0.0001269   0.0000161   0.0003276   0.0000116   0.0004063
    2   0.0000875   0.0000877  -0.0000789   0.0000631   0.0001044   0.0002082
    3   0.0001819   0.0002239  -0.0000354  -0.0000346  -0.0000468  -0.0004407
           13          14          15          16          17          18
    1  -0.0001610  -0.0001485  -0.0000891   0.0000174  -0.0001241   0.0000089
    2   0.0000792   0.0007220  -0.0000213  -0.0000057   0.0001893  -0.0000042
    3   0.0002599   0.0006030   0.0001295  -0.0000692  -0.0000100   0.0000029
           19          20          21          22
    1   0.0001884   0.0000456  -0.0002037  -0.0000596
    2  -0.0001852   0.0000094   0.0001043  -0.0002330
    3  -0.0000014   0.0000097   0.0000940   0.0001048
 Max gradient component =       7.220E-04
 RMS gradient           =       2.251E-04
 Gradient time:  CPU 265.06 s  wall 265.10 s
 Geometry Optimization Parameters
   NAtoms,    NIC,     NZ,  NCons,   NDum,   NFix, NCnnct, MaxDiis
       22     163      22       0       0       0       0       0

 Cartesian Hessian Update
 Hessian updated using BFGS update


** GEOMETRY OPTIMIZATION IN DELOCALIZED INTERNAL COORDINATES **
   Searching for a Minimum

   Optimization Cycle:  11

                       Coordinates (Angstroms)
     ATOM                X               Y               Z
      1  C         0.0032508783    0.0178745813    0.0335523175
      2  C        -0.0258907647    0.3818160526    1.3840794846
      3  Cl        1.4626256581    0.8262285885    2.1753139070
      4  C        -1.2339505491    0.3911043518    2.0934140718
      5  Cl       -1.2617161478    0.8504528373    3.7684073664
      6  C        -2.4275785141    0.0270450270    1.4488798926
      7  Cl       -3.9302971041    0.0294820814    2.3189506800
      8  C        -2.3896840313   -0.3368655589    0.0990362425
      9  Cl       -3.8389317364   -0.8052744847   -0.7527011920
     10  C        -1.1867038320   -0.3371262807   -0.5945019336
     11  H        -1.1778695274   -0.6201603908   -1.6387208195
     12  C         1.2779258481   -0.0137737234   -0.7404824558
     13  C         2.1384529059   -1.1195877950   -0.6826112404
     14  Cl        1.7274422733   -2.4801652393    0.3468094802
     15  C         3.3196779524   -1.1776012951   -1.4134049612
     16  H         3.9534748172   -2.0514801814   -1.3412638242
     17  C         3.6656283604   -0.1048547288   -2.2287336891
     18  H         4.5844530457   -0.1394728395   -2.8020144383
     19  C         2.8428338815    1.0127162035   -2.3117163008
     20  H         3.1052630925    1.8538510596   -2.9396214516
     21  C         1.6647833246    1.0457980662   -1.5720001200
     22  Cl        0.6513054003    2.4748802901   -1.6857674410
   Point Group: c1    Number of degrees of freedom:    60


   Energy is  -3221.129396231

 Hessian updated using BFGS update

 60 Hessian modes will be used to form the next step
  Hessian Eigenvalues:
     0.002291    0.017748    0.018620    0.020877    0.020946    0.021751
     0.022994    0.023633    0.023854    0.023875    0.024091    0.024102
     0.024114    0.024117    0.024136    0.024143    0.024206    0.024301
     0.028288    0.073185    0.159997    0.160004    0.160132    0.160294
     0.216249    0.221891    0.230758    0.236356    0.237145    0.249537
     0.249985    0.250006    0.250066    0.250468    0.250927    0.262088
     0.288361    0.289857    0.300943    0.301062    0.301125    0.301878
     0.310393    0.353036    0.356665    0.356666    0.356697    0.364429
     0.413369    0.424160    0.433355    0.455326    0.462266    0.468211
     0.473516    0.478115    0.478966    0.479302    0.481715    0.538361

 Minimum search - taking simple RFO step
 Searching for Lamda that Minimizes Along All modes
 Value Taken    Lamda =  -0.00033362
 Calculated Step too Large.  Step scaled by  0.862841
 Step Taken.  Stepsize is  0.300000

                             Maximum     Tolerance    Cnvgd?
         Gradient           0.000747      0.000300      NO
         Displacement       0.211261      0.001200      NO
         Energy change     -0.000371      0.000001      NO


 New Cartesian Coordinates Obtained by Inverse Iteration

 Displacement from previous Coordinates is:  0.488419
 ----------------------------------------------------------------
             Standard Nuclear Orientation (Angstroms)
    I     Atom           X                Y                Z
 ----------------------------------------------------------------
    1      C       0.0056588315     0.0163809204     0.0379592039
    2      C      -0.0318635510     0.4190345101     1.3773726465
    3      Cl      1.4467395203     0.9066054032     2.1613534760
    4      C      -1.2413223224     0.4289663812     2.0843010547
    5      Cl     -1.2759150490     0.9298135272     3.7473853355
    6      C      -2.4285399329     0.0293591222     1.4481537504
    7      Cl     -3.9340662197     0.0316560562     2.3132836248
    8      C      -2.3822120952    -0.3718829457     0.1094177445
    9      Cl     -3.8234522291    -0.8812687060    -0.7320230795
   10      C      -1.1776025822    -0.3754417568    -0.5810701511
   11      H      -1.1618904123    -0.6894593028    -1.6162887733
   12      C       1.2804357014    -0.0161075233    -0.7365997118
   13      C       2.1210844416    -1.1381125384    -0.7140103029
   14      Cl      1.6854973823    -2.5252727953     0.2693730864
   15      C       3.3013330755    -1.1942972348    -1.4471172293
   16      H       3.9199298116    -2.0807340828    -1.4011101574
   17      C       3.6649827839    -0.1044188818    -2.2309829844
   18      H       4.5824327954    -0.1379837785    -2.8065087292
   19      C       2.8605837314     1.0286218322    -2.2807711260
   20      H       3.1350869338     1.8822004514    -2.8863197332
   21      C       1.6845863678     1.0602502765    -1.5381854360
   22      Cl      0.6930082489     2.5069776868    -1.6127089335
 ----------------------------------------------------------------
 Nuclear Repulsion Energy =        2085.60714414 hartrees
 There are       89 alpha and       89 beta electrons
 Applying Cartesian multipole field
    Component          Value
    ---------          -----
     (2,0,0)        1.00000E-11
     (0,2,0)        2.00000E-11
     (0,0,2)       -3.00000E-11
 Nucleus-field energy     =    -0.0000000100 hartrees
 Requested basis set is 6-311++G(d,p)
 There are 170 shells and 472 basis functions
 A cutoff of  1.0D-15 yielded  11004 shell pairs
 There are     92824 function pairs (     99826 Cartesian)
 Smallest overlap matrix eigenvalue = 1.48E-07
 Linear dependence detected in AO basis
 Number of orthogonalized atomic orbitals = 466
 Maximum deviation from orthogonality = 4.334E-10
 Guess from superposition of atomic densities
 Warning:  Energy on first SCF cycle will be non-variational
 SAD guess density has 178.000000 electrons

 -----------------------------------------------------------------------
  General SCF calculation program by
  Eric Jon Sundstrom, Paul Horn, Yuezhi Mao, Dmitri Zuev, Alec White,
  David Stuck, Shaama M.S., Shane Yost, Joonho Lee, David Small,
  Daniel Levine, Susi Lehtola, Hugh Burton, Evgeny Epifanovsky,
  Bang C. Huynh
 -----------------------------------------------------------------------
 Exchange:     0.2000 Hartree-Fock + 0.0800 Slater + 0.7200 B88
 Correlation:  0.1900 VWN1RPA + 0.8100 LYP
 Using SG-1 standard quadrature grid
 A restricted SCF calculation will be
 performed using DIIS
 SCF converges when DIIS error is below 1.0e-08
 ---------------------------------------
  Cycle       Energy         DIIS error
 ---------------------------------------
    1   -3225.3536814223      2.83e-02  
    2   -3220.9952614951      2.18e-03  
    3   -3220.8950053216      2.78e-03  
    4   -3221.1200873191      5.57e-04  
    5   -3221.1275442301      2.63e-04  
    6   -3221.1292289942      1.03e-04  
    7   -3221.1295016961      3.14e-05  
    8   -3221.1295269639      1.13e-05  
    9   -3221.1295301125      3.57e-06  
   10   -3221.1295304496      1.06e-06  
   11   -3221.1295304791      3.20e-07  
   12   -3221.1295304818      1.04e-07  
   13   -3221.1295304820      4.42e-08  
   14   -3221.1295304819      1.61e-08  
   15   -3221.1295304821      2.89e-09  Convergence criterion met
 ---------------------------------------
 SCF time:   CPU 770.71s  wall 771.00s 
 SCF   energy in the final basis set =    -3221.1295304821
 Total energy in the final basis set =    -3221.1295304821

 --------------------------------------------------------------

                    Orbital Energies (a.u.)
 --------------------------------------------------------------

 Alpha MOs
 -- Occupied --
********-101.5767-101.5755-101.5746-101.5721-101.5717 -10.2789 -10.2784
-10.2738 -10.2720 -10.2679 -10.2677 -10.2344 -10.2336 -10.2190 -10.2134
-10.2109 -10.2108  -9.4919  -9.4913  -9.4900  -9.4894  -9.4868  -9.4864
 -7.2569  -7.2563  -7.2550  -7.2543  -7.2515  -7.2511  -7.2469  -7.2462
 -7.2458  -7.2454  -7.2448  -7.2443  -7.2441  -7.2435  -7.2417  -7.2412
 -7.2411  -7.2408  -0.9604  -0.9349  -0.9124  -0.8938  -0.8926  -0.8655
 -0.8501  -0.8468  -0.7997  -0.7576  -0.7560  -0.7429  -0.6647  -0.6377
 -0.6290  -0.6166  -0.5540  -0.5451  -0.5266  -0.5191  -0.4954  -0.4813
 -0.4673  -0.4662  -0.4595  -0.4577  -0.4373  -0.4332  -0.4171  -0.4041
 -0.4009  -0.3987  -0.3823  -0.3763  -0.3542  -0.3520  -0.3491  -0.3425
 -0.3389  -0.3377  -0.3326  -0.3266  -0.3158  -0.2832  -0.2741  -0.2704
 -0.2650
 -- Virtual --
 -0.0594  -0.0567  -0.0513  -0.0469  -0.0464  -0.0215  -0.0121   0.0003
  0.0076   0.0082   0.0147   0.0184   0.0222   0.0271   0.0304   0.0392
  0.0482   0.0499   0.0537   0.0602   0.0623   0.0636   0.0756   0.0790
  0.0799   0.0827   0.0854   0.0915   0.0941   0.0974   0.0990   0.1009
  0.1046   0.1081   0.1092   0.1159   0.1169   0.1209   0.1214   0.1254
  0.1272   0.1301   0.1317   0.1355   0.1415   0.1435   0.1450   0.1490
  0.1562   0.1622   0.1628   0.1704   0.1718   0.1767   0.1803   0.1839
  0.1858   0.1876   0.1928   0.2002   0.2014   0.2070   0.2123   0.2189
  0.2204   0.2255   0.2282   0.2355   0.2378   0.2397   0.2441   0.2489
  0.2509   0.2598   0.2610   0.2630   0.2648   0.2681   0.2704   0.2725
  0.2762   0.2862   0.2879   0.2907   0.2955   0.2994   0.3014   0.3066
  0.3078   0.3197   0.3224   0.3391   0.3416   0.3442   0.3768   0.4090
  0.4144   0.4176   0.4322   0.4397   0.4455   0.4521   0.4533   0.4562
  0.4619   0.4651   0.4772   0.4840   0.4850   0.4869   0.4955   0.5010
  0.5067   0.5117   0.5149   0.5209   0.5373   0.5416   0.5446   0.5646
  0.5705   0.5743   0.5766   0.5830   0.5946   0.5980   0.5997   0.6071
  0.6119   0.6158   0.6314   0.6331   0.6408   0.6422   0.6492   0.6557
  0.6627   0.6733   0.6753   0.6836   0.6915   0.7026   0.7044   0.7218
  0.7415   0.7660   0.7735   0.7983   0.8090   0.8147   0.8244   0.8266
  0.8349   0.8372   0.8421   0.8430   0.8460   0.8485   0.8527   0.8546
  0.8562   0.8622   0.8647   0.8687   0.8710   0.8760   0.8875   0.8968
  0.8997   0.9008   0.9091   0.9136   0.9213   0.9348   0.9424   0.9473
  0.9511   0.9519   0.9553   0.9594   0.9636   0.9693   0.9697   0.9868
  1.0028   1.0102   1.0122   1.0131   1.0263   1.0373   1.0527   1.0617
  1.0724   1.0805   1.1095   1.1344   1.1731   1.1871   1.2014   1.2112
  1.2185   1.2368   1.2404   1.2653   1.2721   1.2735   1.2890   1.2907
  1.2991   1.3083   1.3218   1.3250   1.3456   1.3726   1.3924   1.4161
  1.4342   1.4650   1.4749   1.4860   1.4923   1.5499   1.5546   1.5596
  1.5883   1.5939   1.6205   1.6405   1.6506   1.6616   1.6773   1.6935
  1.7312   1.7415   1.7604   1.7761   1.7940   1.8093   1.8291   1.8395
  1.8433   1.8613   1.8796   1.8820   1.9214   1.9234   1.9268   1.9513
  1.9610   1.9659   1.9942   2.0267   2.0422   2.0680   2.0738   2.1170
  2.1563   2.1805   2.2098   2.2285   2.2456   2.2477   2.2644   2.2668
  2.2855   2.2935   2.3027   2.3139   2.3203   2.3476   2.3515   2.3545
  2.4007   2.4189   2.4236   2.4270   2.4274   2.4653   2.4838   2.4965
  2.5096   2.5304   2.5378   2.5501   2.5544   2.5795   2.6132   2.6285
  2.6714   2.6773   2.6881   2.7040   2.7042   2.7114   2.7256   2.7525
  2.7592   2.7710   2.7732   2.7852   2.8215   2.8267   2.8338   2.8594
  2.8931   2.9637   2.9765   3.0709   3.0828   3.0933   3.1129   3.1347
  3.1484   3.1711   3.2036   3.2206   3.2382   3.2818   3.3381   3.3740
  3.3914   3.5114   3.5420   3.6373   3.6721   3.7055   3.7539   3.9031
  3.9798   4.0187   4.0406   4.0885   4.3303   4.8060   4.8121   9.7483
  9.7907   9.8028   9.8107   9.8391   9.8555  23.3372  23.5269  23.8011
 23.8502  23.8550  23.9134  23.9456  23.9543  24.0289  24.0409  24.1197
 24.1471  25.7689  25.8003  25.8384  25.8931  25.9310  25.9832  26.0893
 26.1045  26.1793  26.2260  26.3045  26.3494  26.4943  26.6004  26.6365
 26.7285  26.8559  27.0314 215.7389 215.7862 215.8005 215.8096 215.8477
215.8647
 --------------------------------------------------------------

          Ground-State Mulliken Net Atomic Charges

     Atom                 Charge (a.u.)
  ----------------------------------------
      1 C                    -0.436708
      2 C                    -1.045468
      3 Cl                    0.512971
      4 C                     0.331981
      5 Cl                    0.645395
      6 C                    -0.342485
      7 Cl                    0.614888
      8 C                    -0.654722
      9 Cl                    0.611301
     10 C                    -0.702431
     11 H                     0.218253
     12 C                    -0.313785
     13 C                    -0.227180
     14 Cl                    0.411169
     15 C                     0.067074
     16 H                     0.206205
     17 C                    -0.493117
     18 H                     0.177208
     19 C                     0.023020
     20 H                     0.208043
     21 C                    -0.244868
     22 Cl                    0.433257
  ----------------------------------------
  Sum of atomic charges =     0.000000

 -----------------------------------------------------------------
                    Cartesian Multipole Moments
 -----------------------------------------------------------------
    Charge (ESU x 10^10)
                 0.0000
    Dipole Moment (Debye)
         X       2.6029      Y      -0.3489      Z      -2.4545
       Tot       3.5947
    Quadrupole Moments (Debye-Ang)
        XX    -136.4287     XY      -0.7214     YY    -146.3073
        XZ      -7.0017     YZ       0.1476     ZZ    -141.8848
    Octopole Moments (Debye-Ang^2)
       XXX     115.2755    XXY     -14.5876    XYY      22.5556
       YYY     -31.0561    XXZ     -84.5435    XYZ      -1.6492
       YYZ     -50.2979    XZZ      36.9743    YZZ      -7.4786
       ZZZ    -152.2465
    Hexadecapole Moments (Debye-Ang^3)
      XXXX   -4719.6135   XXXY     -31.3726   XXYY   -1061.8828
      XYYY     -18.9467   YYYY   -1518.9326   XXXZ     703.1289
      XXYZ     -10.4967   XYYZ     278.0500   YYYZ     -74.8662
      XXZZ   -1230.9310   XYZZ      18.1773   YYZZ    -761.4878
      XZZZ     814.6402   YZZZ     -54.8285   ZZZZ   -3046.4125
 -----------------------------------------------------------------
 Calculating analytic gradient of the SCF energy
 Gradient of SCF Energy
            1           2           3           4           5           6
    1  -0.0004380   0.0000441   0.0000333   0.0002489   0.0002716  -0.0000175
    2   0.0000711  -0.0001466  -0.0002155   0.0000918   0.0000480  -0.0001330
    3  -0.0001705  -0.0000447   0.0001249   0.0000459  -0.0000134  -0.0003606
            7           8           9          10          11          12
    1  -0.0001578  -0.0001272   0.0000039   0.0001881   0.0000110   0.0003165
    2  -0.0000726   0.0000894  -0.0000175  -0.0000434   0.0000770  -0.0000191
    3  -0.0001186   0.0002262   0.0000880   0.0000422   0.0000032  -0.0004115
           13          14          15          16          17          18
    1  -0.0001370  -0.0000710  -0.0000313   0.0000219  -0.0001195   0.0000066
    2   0.0000587   0.0003148   0.0000390  -0.0000026   0.0000965  -0.0000063
    3   0.0002819   0.0001966   0.0000711  -0.0000494  -0.0000178   0.0000014
           19          20          21          22
    1   0.0001313   0.0000159  -0.0001338  -0.0000600
    2  -0.0001394  -0.0000060   0.0000527  -0.0001368
    3   0.0000294  -0.0000181   0.0000318   0.0000619
 Max gradient component =       4.380E-04
 RMS gradient           =       1.466E-04
 Gradient time:  CPU 262.67 s  wall 262.70 s
 Geometry Optimization Parameters
   NAtoms,    NIC,     NZ,  NCons,   NDum,   NFix, NCnnct, MaxDiis
       22     163      22       0       0       0       0       0

 Cartesian Hessian Update
 Hessian updated using BFGS update


** GEOMETRY OPTIMIZATION IN DELOCALIZED INTERNAL COORDINATES **
   Searching for a Minimum

   Optimization Cycle:  12

                       Coordinates (Angstroms)
     ATOM                X               Y               Z
      1  C         0.0056588315    0.0163809204    0.0379592039
      2  C        -0.0318635510    0.4190345101    1.3773726465
      3  Cl        1.4467395203    0.9066054032    2.1613534760
      4  C        -1.2413223224    0.4289663812    2.0843010547
      5  Cl       -1.2759150490    0.9298135272    3.7473853355
      6  C        -2.4285399329    0.0293591222    1.4481537504
      7  Cl       -3.9340662197    0.0316560562    2.3132836248
      8  C        -2.3822120952   -0.3718829457    0.1094177445
      9  Cl       -3.8234522291   -0.8812687060   -0.7320230795
     10  C        -1.1776025822   -0.3754417568   -0.5810701511
     11  H        -1.1618904123   -0.6894593028   -1.6162887733
     12  C         1.2804357014   -0.0161075233   -0.7365997118
     13  C         2.1210844416   -1.1381125384   -0.7140103029
     14  Cl        1.6854973823   -2.5252727953    0.2693730864
     15  C         3.3013330755   -1.1942972348   -1.4471172293
     16  H         3.9199298116   -2.0807340828   -1.4011101574
     17  C         3.6649827839   -0.1044188818   -2.2309829844
     18  H         4.5824327954   -0.1379837785   -2.8065087292
     19  C         2.8605837314    1.0286218322   -2.2807711260
     20  H         3.1350869338    1.8822004514   -2.8863197332
     21  C         1.6845863678    1.0602502765   -1.5381854360
     22  Cl        0.6930082489    2.5069776868   -1.6127089335
   Point Group: c1    Number of degrees of freedom:    60


   Energy is  -3221.129530482

 Hessian updated using BFGS update

 60 Hessian modes will be used to form the next step
  Hessian Eigenvalues:
     0.001717    0.017749    0.018543    0.020887    0.020950    0.021762
     0.023115    0.023623    0.023849    0.023878    0.024091    0.024102
     0.024115    0.024117    0.024135    0.024147    0.024244    0.024304
     0.028288    0.073498    0.159995    0.160004    0.160110    0.160292
     0.215202    0.221874    0.230966    0.236299    0.237190    0.249516
     0.249973    0.250012    0.250066    0.250468    0.250848    0.272686
     0.288482    0.289944    0.300946    0.301067    0.301124    0.301918
     0.310249    0.353050    0.356665    0.356667    0.356697    0.364537
     0.413365    0.424162    0.433480    0.455319    0.462242    0.468225
     0.473546    0.478009    0.479041    0.479423    0.484242    0.537447

 Minimum search - taking simple RFO step
 Searching for Lamda that Minimizes Along All modes
 Value Taken    Lamda =  -0.00009637
 Step Taken.  Stepsize is  0.221683

                             Maximum     Tolerance    Cnvgd?
         Gradient           0.000784      0.000300      NO
         Displacement       0.152802      0.001200      NO
         Energy change     -0.000134      0.000001      NO


 New Cartesian Coordinates Obtained by Inverse Iteration

 Displacement from previous Coordinates is:  0.377811
 ----------------------------------------------------------------
             Standard Nuclear Orientation (Angstroms)
    I     Atom           X                Y                Z
 ----------------------------------------------------------------
    1      C       0.0076811650     0.0130722833     0.0417738264
    2      C      -0.0363338069     0.4449892026     1.3715373022
    3      Cl      1.4364577148     0.9680688700     2.1435769483
    4      C      -1.2473844499     0.4561250276     2.0766806495
    5      Cl     -1.2942326897     0.9914353952     3.7287621682
    6      C      -2.4289549384     0.0307095496     1.4476960716
    7      Cl     -3.9346698670     0.0380034248     2.3121319211
    8      C      -2.3762278866    -0.3991467495     0.1177390555
    9      Cl     -3.8107895390    -0.9381994385    -0.7166673842
   10      C      -1.1702835246    -0.4053815415    -0.5703061100
   11      H      -1.1490517171    -0.7429359446    -1.5980682768
   12      C       1.2825878326    -0.0180781493    -0.7323012854
   13      C       2.1075601311    -1.1522097577    -0.7388337960
   14      Cl      1.6557153856    -2.5583703275     0.2113683160
   15      C       3.2867795435    -1.2065318936    -1.4741724381
   16      H       3.8937692341    -2.1017372688    -1.4484442021
   17      C       3.6641259824    -0.1037503908    -2.2329058363
   18      H       4.5803633231    -0.1360080166    -2.8104128303
   19      C       2.8738796030     1.0403721022    -2.2560457823
   20      H       3.1576641202     1.9034376094    -2.8435773315
   21      C       1.6999110406     1.0706143020    -1.5105625962
   22      Cl      0.7259285748     2.5304083334    -1.5540648146
 ----------------------------------------------------------------
 Nuclear Repulsion Energy =        2085.09274623 hartrees
 There are       89 alpha and       89 beta electrons
 Applying Cartesian multipole field
    Component          Value
    ---------          -----
     (2,0,0)        1.00000E-11
     (0,2,0)        2.00000E-11
     (0,0,2)       -3.00000E-11
 Nucleus-field energy     =    -0.0000000083 hartrees
 Requested basis set is 6-311++G(d,p)
 There are 170 shells and 472 basis functions
 A cutoff of  1.0D-15 yielded  11005 shell pairs
 There are     92860 function pairs (     99870 Cartesian)
 Smallest overlap matrix eigenvalue = 1.44E-07
 Linear dependence detected in AO basis
 Number of orthogonalized atomic orbitals = 466
 Maximum deviation from orthogonality = 3.254E-10
 Guess from superposition of atomic densities
 Warning:  Energy on first SCF cycle will be non-variational
 SAD guess density has 178.000000 electrons

 -----------------------------------------------------------------------
  General SCF calculation program by
  Eric Jon Sundstrom, Paul Horn, Yuezhi Mao, Dmitri Zuev, Alec White,
  David Stuck, Shaama M.S., Shane Yost, Joonho Lee, David Small,
  Daniel Levine, Susi Lehtola, Hugh Burton, Evgeny Epifanovsky,
  Bang C. Huynh
 -----------------------------------------------------------------------
 Exchange:     0.2000 Hartree-Fock + 0.0800 Slater + 0.7200 B88
 Correlation:  0.1900 VWN1RPA + 0.8100 LYP
 Using SG-1 standard quadrature grid
 A restricted SCF calculation will be
 performed using DIIS
 SCF converges when DIIS error is below 1.0e-08
 ---------------------------------------
  Cycle       Energy         DIIS error
 ---------------------------------------
    1   -3225.3513043937      2.83e-02  
    2   -3220.9953403219      2.18e-03  
    3   -3220.8950391172      2.78e-03  
    4   -3221.1201396685      5.57e-04  
    5   -3221.1275957518      2.63e-04  
    6   -3221.1292802729      1.03e-04  
    7   -3221.1295530972      3.14e-05  
    8   -3221.1295784440      1.13e-05  
    9   -3221.1295815905      3.58e-06  
   10   -3221.1295819282      1.06e-06  
   11   -3221.1295819580      3.21e-07  
   12   -3221.1295819605      1.04e-07  
   13   -3221.1295819608      4.42e-08  
   14   -3221.1295819609      1.61e-08  
   15   -3221.1295819609      2.86e-09  Convergence criterion met
 ---------------------------------------
 SCF time:   CPU 779.83s  wall 780.00s 
 SCF   energy in the final basis set =    -3221.1295819609
 Total energy in the final basis set =    -3221.1295819609

 --------------------------------------------------------------

                    Orbital Energies (a.u.)
 --------------------------------------------------------------

 Alpha MOs
 -- Occupied --
********-101.5767-101.5755-101.5747-101.5720-101.5718 -10.2790 -10.2784
-10.2739 -10.2721 -10.2679 -10.2679 -10.2344 -10.2337 -10.2190 -10.2135
-10.2109 -10.2108  -9.4920  -9.4913  -9.4901  -9.4895  -9.4867  -9.4865
 -7.2570  -7.2563  -7.2550  -7.2544  -7.2514  -7.2512  -7.2469  -7.2462
 -7.2459  -7.2454  -7.2449  -7.2443  -7.2442  -7.2436  -7.2416  -7.2413
 -7.2410  -7.2409  -0.9604  -0.9348  -0.9123  -0.8937  -0.8928  -0.8655
 -0.8500  -0.8467  -0.7997  -0.7576  -0.7559  -0.7429  -0.6647  -0.6377
 -0.6290  -0.6166  -0.5540  -0.5451  -0.5266  -0.5191  -0.4955  -0.4813
 -0.4673  -0.4662  -0.4595  -0.4577  -0.4373  -0.4333  -0.4171  -0.4041
 -0.4008  -0.3987  -0.3822  -0.3765  -0.3542  -0.3520  -0.3490  -0.3424
 -0.3385  -0.3381  -0.3328  -0.3266  -0.3158  -0.2830  -0.2743  -0.2705
 -0.2650
 -- Virtual --
 -0.0591  -0.0562  -0.0523  -0.0468  -0.0465  -0.0216  -0.0121   0.0003
  0.0076   0.0082   0.0146   0.0184   0.0221   0.0272   0.0304   0.0392
  0.0482   0.0498   0.0537   0.0601   0.0623   0.0635   0.0757   0.0790
  0.0799   0.0828   0.0853   0.0917   0.0940   0.0974   0.0990   0.1008
  0.1044   0.1082   0.1092   0.1160   0.1167   0.1211   0.1215   0.1251
  0.1272   0.1301   0.1317   0.1355   0.1417   0.1433   0.1449   0.1488
  0.1561   0.1626   0.1627   0.1704   0.1715   0.1768   0.1804   0.1839
  0.1858   0.1875   0.1928   0.2005   0.2013   0.2069   0.2120   0.2183
  0.2203   0.2256   0.2281   0.2354   0.2376   0.2397   0.2440   0.2489
  0.2509   0.2604   0.2609   0.2632   0.2644   0.2680   0.2709   0.2720
  0.2762   0.2863   0.2887   0.2906   0.2944   0.2998   0.3012   0.3066
  0.3079   0.3199   0.3225   0.3402   0.3415   0.3447   0.3773   0.4091
  0.4144   0.4174   0.4325   0.4398   0.4458   0.4524   0.4532   0.4582
  0.4594   0.4653   0.4768   0.4842   0.4850   0.4865   0.4957   0.5017
  0.5063   0.5107   0.5150   0.5209   0.5379   0.5423   0.5444   0.5651
  0.5715   0.5735   0.5763   0.5830   0.5945   0.5980   0.5992   0.6072
  0.6117   0.6156   0.6320   0.6328   0.6408   0.6441   0.6472   0.6554
  0.6633   0.6731   0.6758   0.6832   0.6927   0.7027   0.7039   0.7229
  0.7417   0.7665   0.7739   0.7979   0.8086   0.8150   0.8246   0.8272
  0.8346   0.8372   0.8419   0.8427   0.8462   0.8488   0.8535   0.8539
  0.8560   0.8636   0.8651   0.8675   0.8704   0.8756   0.8878   0.8970
  0.8986   0.9004   0.9090   0.9135   0.9212   0.9349   0.9427   0.9476
  0.9506   0.9521   0.9553   0.9595   0.9625   0.9687   0.9697   0.9866
  1.0030   1.0116   1.0119   1.0125   1.0270   1.0378   1.0535   1.0655
  1.0671   1.0804   1.1093   1.1343   1.1727   1.1876   1.2026   1.2118
  1.2189   1.2368   1.2407   1.2655   1.2734   1.2737   1.2893   1.2905
  1.2987   1.3076   1.3226   1.3246   1.3493   1.3725   1.3928   1.4164
  1.4340   1.4649   1.4756   1.4848   1.4921   1.5500   1.5545   1.5599
  1.5884   1.5945   1.6200   1.6411   1.6514   1.6615   1.6769   1.6934
  1.7314   1.7416   1.7605   1.7780   1.7941   1.8081   1.8286   1.8403
  1.8428   1.8606   1.8794   1.8819   1.9216   1.9236   1.9266   1.9512
  1.9610   1.9660   1.9946   2.0264   2.0429   2.0679   2.0739   2.1173
  2.1565   2.1806   2.2101   2.2284   2.2447   2.2473   2.2644   2.2649
  2.2854   2.2937   2.3032   2.3134   2.3199   2.3489   2.3527   2.3539
  2.4017   2.4188   2.4235   2.4243   2.4276   2.4659   2.4846   2.4966
  2.5082   2.5306   2.5377   2.5509   2.5529   2.5788   2.6128   2.6289
  2.6717   2.6770   2.6881   2.7036   2.7045   2.7111   2.7251   2.7522
  2.7592   2.7707   2.7729   2.7852   2.8218   2.8267   2.8327   2.8609
  2.8928   2.9643   2.9760   3.0709   3.0830   3.0935   3.1134   3.1334
  3.1488   3.1710   3.2036   3.2194   3.2391   3.2840   3.3375   3.3740
  3.3914   3.5121   3.5427   3.6382   3.6722   3.7052   3.7545   3.9034
  3.9801   4.0188   4.0407   4.0883   4.3299   4.8076   4.8098   9.7485
  9.7910   9.8022   9.8110   9.8395   9.8588  23.3381  23.5272  23.8015
 23.8495  23.8543  23.9133  23.9455  23.9543  24.0288  24.0407  24.1196
 24.1469  25.7686  25.7978  25.8350  25.8925  25.9314  25.9826  26.0903
 26.1035  26.1789  26.2257  26.3088  26.3459  26.4948  26.5996  26.6340
 26.7264  26.8581  27.0359 215.7390 215.7865 215.7998 215.8098 215.8482
215.8683
 --------------------------------------------------------------

          Ground-State Mulliken Net Atomic Charges

     Atom                 Charge (a.u.)
  ----------------------------------------
      1 C                    -0.446313
      2 C                    -1.040622
      3 Cl                    0.507737
      4 C                     0.354029
      5 Cl                    0.645790
      6 C                    -0.340764
      7 Cl                    0.615122
      8 C                    -0.668393
      9 Cl                    0.611411
     10 C                    -0.696816
     11 H                     0.218263
     12 C                    -0.316368
     13 C                    -0.241747
     14 Cl                    0.422256
     15 C                     0.055700
     16 H                     0.206868
     17 C                    -0.489130
     18 H                     0.177486
     19 C                     0.039282
     20 H                     0.207202
     21 C                    -0.247517
     22 Cl                    0.426524
  ----------------------------------------
  Sum of atomic charges =     0.000000

 -----------------------------------------------------------------
                    Cartesian Multipole Moments
 -----------------------------------------------------------------
    Charge (ESU x 10^10)
                 0.0000
    Dipole Moment (Debye)
         X       2.6012      Y      -0.3568      Z      -2.4530
       Tot       3.5931
    Quadrupole Moments (Debye-Ang)
        XX    -136.4544     XY      -0.6902     YY    -146.2699
        XZ      -7.0559     YZ       0.1858     ZZ    -141.8984
    Octopole Moments (Debye-Ang^2)
       XXX     115.3697    XXY     -14.8976    XYY      22.8425
       YYY     -33.0785    XXZ     -84.4636    XYZ      -1.6249
       YYZ     -50.2416    XZZ      37.0272    YZZ      -8.2910
       ZZZ    -151.5272
    Hexadecapole Moments (Debye-Ang^3)
      XXXX   -4710.6798   XXXY     -41.8235   XXYY   -1067.7496
      XYYY     -31.0742   YYYY   -1572.3174   XXXZ     713.7152
      XXYZ     -18.6357   XYYZ     281.3881   YYYZ    -101.4280
      XXZZ   -1221.9540   XYZZ      13.1131   YYZZ    -763.1184
      XZZZ     826.2810   YZZZ     -80.0652   ZZZZ   -3009.6693
 -----------------------------------------------------------------
 Calculating analytic gradient of the SCF energy
 Gradient of SCF Energy
            1           2           3           4           5           6
    1  -0.0001801   0.0002224   0.0001816  -0.0001118  -0.0002664   0.0000472
    2  -0.0000412  -0.0001244   0.0000082  -0.0000153  -0.0000423   0.0000036
    3  -0.0000349  -0.0002434  -0.0001618   0.0000248   0.0000256   0.0000015
            7           8           9          10          11          12
    1   0.0000988  -0.0000986   0.0000363   0.0001241   0.0000361   0.0001481
    2   0.0000851  -0.0000240  -0.0000038   0.0000288  -0.0000283   0.0003369
    3   0.0001628   0.0000706  -0.0000407  -0.0000146  -0.0000082   0.0000078
           13          14          15          16          17          18
    1  -0.0001356  -0.0000515   0.0000532   0.0000075   0.0000082  -0.0000016
    2  -0.0000852  -0.0001205   0.0000296   0.0000022   0.0000059  -0.0000075
    3   0.0000276   0.0001756  -0.0000107   0.0000043   0.0000319  -0.0000069
           19          20          21          22
    1  -0.0000183  -0.0000176  -0.0000610  -0.0000212
    2  -0.0000093  -0.0000067   0.0000471  -0.0000389
    3  -0.0000346  -0.0000260   0.0000278   0.0000214
 Max gradient component =       3.369E-04
 RMS gradient           =       9.652E-05
 Gradient time:  CPU 270.84 s  wall 270.89 s
 Geometry Optimization Parameters
   NAtoms,    NIC,     NZ,  NCons,   NDum,   NFix, NCnnct, MaxDiis
       22     163      22       0       0       0       0       0

 Cartesian Hessian Update
 Hessian updated using BFGS update


** GEOMETRY OPTIMIZATION IN DELOCALIZED INTERNAL COORDINATES **
   Searching for a Minimum

   Optimization Cycle:  13

                       Coordinates (Angstroms)
     ATOM                X               Y               Z
      1  C         0.0076811650    0.0130722833    0.0417738264
      2  C        -0.0363338069    0.4449892026    1.3715373022
      3  Cl        1.4364577148    0.9680688700    2.1435769483
      4  C        -1.2473844499    0.4561250276    2.0766806495
      5  Cl       -1.2942326897    0.9914353952    3.7287621682
      6  C        -2.4289549384    0.0307095496    1.4476960716
      7  Cl       -3.9346698670    0.0380034248    2.3121319211
      8  C        -2.3762278866   -0.3991467495    0.1177390555
      9  Cl       -3.8107895390   -0.9381994385   -0.7166673842
     10  C        -1.1702835246   -0.4053815415   -0.5703061100
     11  H        -1.1490517171   -0.7429359446   -1.5980682768
     12  C         1.2825878326   -0.0180781493   -0.7323012854
     13  C         2.1075601311   -1.1522097577   -0.7388337960
     14  Cl        1.6557153856   -2.5583703275    0.2113683160
     15  C         3.2867795435   -1.2065318936   -1.4741724381
     16  H         3.8937692341   -2.1017372688   -1.4484442021
     17  C         3.6641259824   -0.1037503908   -2.2329058363
     18  H         4.5803633231   -0.1360080166   -2.8104128303
     19  C         2.8738796030    1.0403721022   -2.2560457823
     20  H         3.1576641202    1.9034376094   -2.8435773315
     21  C         1.6999110406    1.0706143020   -1.5105625962
     22  Cl        0.7259285748    2.5304083334   -1.5540648146
   Point Group: c1    Number of degrees of freedom:    60


   Energy is  -3221.129581961

 Hessian updated using BFGS update

 60 Hessian modes will be used to form the next step
  Hessian Eigenvalues:
     0.001479    0.017764    0.018440    0.020912    0.021052    0.021767
     0.023294    0.023653    0.023870    0.023885    0.024090    0.024104
     0.024117    0.024128    0.024139    0.024149    0.024255    0.024368
     0.028289    0.073926    0.159992    0.160004    0.160107    0.160281
     0.213190    0.221855    0.231795    0.236205    0.237315    0.249352
     0.249975    0.250019    0.250065    0.250794    0.250863    0.287582
     0.289894    0.296564    0.300944    0.301083    0.301350    0.302445
     0.310819    0.353167    0.356664    0.356667    0.356696    0.365100
     0.413541    0.424289    0.433455    0.455301    0.462719    0.468308
     0.473419    0.477983    0.478986    0.479405    0.492379    0.536380

 Minimum search - taking simple RFO step
 Searching for Lamda that Minimizes Along All modes
 Value Taken    Lamda =  -0.00000949
 Step Taken.  Stepsize is  0.047160

                             Maximum     Tolerance    Cnvgd?
         Gradient           0.000781      0.000300      NO
         Displacement       0.032367      0.001200      NO
         Energy change     -0.000051      0.000001      NO


 New Cartesian Coordinates Obtained by Inverse Iteration

 Displacement from previous Coordinates is:  0.075837
 ----------------------------------------------------------------
             Standard Nuclear Orientation (Angstroms)
    I     Atom           X                Y                Z
 ----------------------------------------------------------------
    1      C       0.0088437814     0.0118755632     0.0441619502
    2      C      -0.0379627522     0.4497675188     1.3722635725
    3      Cl      1.4317136833     0.9773278286     2.1466975551
    4      C      -1.2497714212     0.4625592328     2.0756091945
    5      Cl     -1.2969504347     1.0060149405     3.7250020162
    6      C      -2.4300790044     0.0324859988     1.4472597545
    7      Cl     -3.9376588468     0.0406456123     2.3084085364
    8      C      -2.3748044548    -0.4035682406     0.1195205676
    9      Cl     -3.8078048888    -0.9485579718    -0.7137577033
   10      C      -1.1681546795    -0.4112015981    -0.5669995804
   11      H      -1.1456516106    -0.7532772205    -1.5932142833
   12      C       1.2833985081    -0.0201609450    -0.7311854195
   13      C       2.1069006228    -1.1550748919    -0.7436918906
   14      Cl      1.6533153894    -2.5653028198     0.1986032915
   15      C       3.2850396807    -1.2086855577    -1.4807742956
   16      H       3.8900690117    -2.1053271144    -1.4596261519
   17      C       3.6639153135    -0.1034734196    -2.2349545792
   18      H       4.5794543822    -0.1348918818    -2.8136037403
   19      C       2.8759049408     1.0422027364    -2.2517065004
   20      H       3.1606895715     1.9074469738    -2.8355218357
   21      C       1.7026234071     1.0711124215    -1.5051551975
   22      Cl      0.7314650323     2.5329694561    -1.5424316859
 ----------------------------------------------------------------
 Nuclear Repulsion Energy =        2084.81541168 hartrees
 There are       89 alpha and       89 beta electrons
 Applying Cartesian multipole field
    Component          Value
    ---------          -----
     (2,0,0)        1.00000E-11
     (0,2,0)        2.00000E-11
     (0,0,2)       -3.00000E-11
 Nucleus-field energy     =    -0.0000000080 hartrees
 Requested basis set is 6-311++G(d,p)
 There are 170 shells and 472 basis functions
 A cutoff of  1.0D-15 yielded  11004 shell pairs
 There are     92863 function pairs (     99870 Cartesian)
 Smallest overlap matrix eigenvalue = 1.44E-07
 Linear dependence detected in AO basis
 Number of orthogonalized atomic orbitals = 466
 Maximum deviation from orthogonality = 2.412E-10
 Guess from superposition of atomic densities
 Warning:  Energy on first SCF cycle will be non-variational
 SAD guess density has 178.000000 electrons

 -----------------------------------------------------------------------
  General SCF calculation program by
  Eric Jon Sundstrom, Paul Horn, Yuezhi Mao, Dmitri Zuev, Alec White,
  David Stuck, Shaama M.S., Shane Yost, Joonho Lee, David Small,
  Daniel Levine, Susi Lehtola, Hugh Burton, Evgeny Epifanovsky,
  Bang C. Huynh
 -----------------------------------------------------------------------
 Exchange:     0.2000 Hartree-Fock + 0.0800 Slater + 0.7200 B88
 Correlation:  0.1900 VWN1RPA + 0.8100 LYP
 Using SG-1 standard quadrature grid
 A restricted SCF calculation will be
 performed using DIIS
 SCF converges when DIIS error is below 1.0e-08
 ---------------------------------------
  Cycle       Energy         DIIS error
 ---------------------------------------
    1   -3225.3517470975      2.83e-02  
    2   -3220.9953756237      2.18e-03  
    3   -3220.8952208666      2.78e-03  
    4   -3221.1201573995      5.57e-04  
    5   -3221.1276070243      2.63e-04  
    6   -3221.1292840785      1.03e-04  
    7   -3221.1295565591      3.14e-05  
    8   -3221.1295817820      1.13e-05  
    9   -3221.1295849309      3.57e-06  
   10   -3221.1295852676      1.06e-06  
   11   -3221.1295852975      3.21e-07  
   12   -3221.1295853002      1.04e-07  
   13   -3221.1295853005      4.41e-08  
   14   -3221.1295853005      1.60e-08  
   15   -3221.1295853004      2.86e-09  Convergence criterion met
 ---------------------------------------
 SCF time:   CPU 801.73s  wall 802.00s 
 SCF   energy in the final basis set =    -3221.1295853004
 Total energy in the final basis set =    -3221.1295853004

 --------------------------------------------------------------

                    Orbital Energies (a.u.)
 --------------------------------------------------------------

 Alpha MOs
 -- Occupied --
********-101.5767-101.5755-101.5747-101.5719-101.5718 -10.2789 -10.2784
-10.2739 -10.2721 -10.2679 -10.2679 -10.2345 -10.2338 -10.2190 -10.2135
-10.2109 -10.2108  -9.4920  -9.4913  -9.4900  -9.4895  -9.4867  -9.4865
 -7.2570  -7.2563  -7.2550  -7.2544  -7.2513  -7.2512  -7.2469  -7.2462
 -7.2459  -7.2454  -7.2449  -7.2443  -7.2441  -7.2435  -7.2415  -7.2414
 -7.2410  -7.2409  -0.9604  -0.9348  -0.9124  -0.8938  -0.8928  -0.8655
 -0.8501  -0.8468  -0.7997  -0.7575  -0.7560  -0.7429  -0.6647  -0.6376
 -0.6289  -0.6166  -0.5540  -0.5450  -0.5267  -0.5191  -0.4955  -0.4813
 -0.4673  -0.4663  -0.4595  -0.4577  -0.4373  -0.4333  -0.4171  -0.4041
 -0.4009  -0.3987  -0.3822  -0.3764  -0.3542  -0.3520  -0.3491  -0.3424
 -0.3385  -0.3381  -0.3327  -0.3266  -0.3158  -0.2831  -0.2743  -0.2704
 -0.2650
 -- Virtual --
 -0.0591  -0.0562  -0.0524  -0.0468  -0.0465  -0.0215  -0.0121   0.0003
  0.0076   0.0082   0.0147   0.0184   0.0221   0.0271   0.0304   0.0391
  0.0482   0.0499   0.0537   0.0601   0.0623   0.0635   0.0757   0.0790
  0.0799   0.0828   0.0853   0.0917   0.0940   0.0974   0.0990   0.1008
  0.1044   0.1082   0.1092   0.1160   0.1167   0.1211   0.1214   0.1251
  0.1272   0.1301   0.1318   0.1355   0.1417   0.1432   0.1449   0.1488
  0.1562   0.1625   0.1627   0.1704   0.1715   0.1768   0.1803   0.1839
  0.1857   0.1874   0.1929   0.2004   0.2013   0.2070   0.2119   0.2184
  0.2203   0.2256   0.2281   0.2355   0.2376   0.2397   0.2440   0.2488
  0.2508   0.2604   0.2609   0.2632   0.2644   0.2680   0.2710   0.2719
  0.2761   0.2863   0.2887   0.2905   0.2943   0.2999   0.3012   0.3066
  0.3080   0.3199   0.3225   0.3403   0.3415   0.3447   0.3773   0.4092
  0.4144   0.4174   0.4325   0.4398   0.4459   0.4524   0.4532   0.4586
  0.4589   0.4652   0.4768   0.4842   0.4849   0.4867   0.4956   0.5017
  0.5061   0.5105   0.5150   0.5209   0.5380   0.5425   0.5444   0.5652
  0.5713   0.5734   0.5763   0.5829   0.5945   0.5978   0.5992   0.6072
  0.6115   0.6155   0.6319   0.6328   0.6408   0.6441   0.6472   0.6554
  0.6633   0.6729   0.6761   0.6833   0.6930   0.7027   0.7037   0.7229
  0.7418   0.7665   0.7738   0.7981   0.8087   0.8151   0.8246   0.8272
  0.8346   0.8372   0.8419   0.8427   0.8462   0.8488   0.8534   0.8537
  0.8563   0.8636   0.8652   0.8675   0.8705   0.8754   0.8879   0.8966
  0.8988   0.9005   0.9095   0.9133   0.9212   0.9349   0.9428   0.9476
  0.9503   0.9521   0.9552   0.9593   0.9625   0.9686   0.9698   0.9865
  1.0028   1.0115   1.0119   1.0126   1.0269   1.0379   1.0535   1.0661
  1.0662   1.0804   1.1094   1.1341   1.1727   1.1877   1.2024   1.2117
  1.2191   1.2369   1.2407   1.2656   1.2734   1.2737   1.2893   1.2905
  1.2987   1.3078   1.3225   1.3244   1.3493   1.3723   1.3926   1.4165
  1.4341   1.4649   1.4755   1.4847   1.4920   1.5500   1.5546   1.5597
  1.5884   1.5944   1.6200   1.6411   1.6512   1.6615   1.6771   1.6933
  1.7312   1.7415   1.7605   1.7780   1.7939   1.8080   1.8286   1.8402
  1.8428   1.8603   1.8797   1.8821   1.9214   1.9235   1.9267   1.9512
  1.9612   1.9662   1.9947   2.0264   2.0431   2.0679   2.0739   2.1173
  2.1563   2.1807   2.2101   2.2284   2.2447   2.2473   2.2645   2.2648
  2.2855   2.2937   2.3034   2.3136   2.3198   2.3489   2.3527   2.3536
  2.4017   2.4188   2.4236   2.4240   2.4274   2.4657   2.4845   2.4966
  2.5080   2.5305   2.5379   2.5511   2.5529   2.5787   2.6128   2.6284
  2.6716   2.6769   2.6881   2.7038   2.7043   2.7112   2.7252   2.7521
  2.7592   2.7706   2.7729   2.7851   2.8217   2.8268   2.8326   2.8607
  2.8926   2.9641   2.9757   3.0709   3.0831   3.0935   3.1130   3.1333
  3.1487   3.1709   3.2035   3.2195   3.2391   3.2840   3.3376   3.3739
  3.3914   3.5121   3.5427   3.6383   3.6722   3.7052   3.7543   3.9030
  3.9799   4.0189   4.0407   4.0883   4.3302   4.8077   4.8096   9.7486
  9.7909   9.8023   9.8108   9.8397   9.8586  23.3381  23.5270  23.8012
 23.8496  23.8545  23.9131  23.9455  23.9543  24.0288  24.0409  24.1193
 24.1470  25.7685  25.7977  25.8347  25.8925  25.9314  25.9821  26.0895
 26.1042  26.1790  26.2259  26.3090  26.3446  26.4947  26.5998  26.6340
 26.7261  26.8579  27.0354 215.7391 215.7865 215.7999 215.8096 215.8481
215.8683
 --------------------------------------------------------------

          Ground-State Mulliken Net Atomic Charges

     Atom                 Charge (a.u.)
  ----------------------------------------
      1 C                    -0.445370
      2 C                    -1.037052
      3 Cl                    0.507204
      4 C                     0.349320
      5 Cl                    0.646133
      6 C                    -0.341303
      7 Cl                    0.614903
      8 C                    -0.666306
      9 Cl                    0.611473
     10 C                    -0.698900
     11 H                     0.218155
     12 C                    -0.316202
     13 C                    -0.243861
     14 Cl                    0.424990
     15 C                     0.051989
     16 H                     0.207070
     17 C                    -0.490821
     18 H                     0.177478
     19 C                     0.044341
     20 H                     0.207095
     21 C                    -0.245370
     22 Cl                    0.425033
  ----------------------------------------
  Sum of atomic charges =     0.000000

 -----------------------------------------------------------------
                    Cartesian Multipole Moments
 -----------------------------------------------------------------
    Charge (ESU x 10^10)
                -0.0000
    Dipole Moment (Debye)
         X       2.6018      Y      -0.3586      Z      -2.4526
       Tot       3.5935
    Quadrupole Moments (Debye-Ang)
        XX    -136.4619     XY      -0.6795     YY    -146.2618
        XZ      -7.0619     YZ       0.1959     ZZ    -141.8979
    Octopole Moments (Debye-Ang^2)
       XXX     115.3477    XXY     -14.9772    XYY      22.9068
       YYY     -33.4530    XXZ     -84.5203    XYZ      -1.5908
       YYZ     -50.2537    XZZ      37.1991    YZZ      -8.4261
       ZZZ    -151.5091
    Hexadecapole Moments (Debye-Ang^3)
      XXXX   -4710.5306   XXXY     -42.3680   XXYY   -1069.1890
      XYYY     -31.9272   YYYY   -1582.0995   XXXZ     715.4456
      XXYZ     -20.5795   XYYZ     281.9685   YYYZ    -107.4809
      XXZZ   -1220.8609   XYZZ      12.6762   YYZZ    -763.5297
      XZZZ     828.7349   YZZZ     -85.7976   ZZZZ   -3004.0623
 -----------------------------------------------------------------
 Calculating analytic gradient of the SCF energy
 Gradient of SCF Energy
            1           2           3           4           5           6
    1  -0.0000895  -0.0000091  -0.0000995   0.0000583   0.0000939   0.0000247
    2   0.0000836   0.0000378   0.0000365   0.0000174   0.0000148  -0.0000072
    3  -0.0000140   0.0000889   0.0001003  -0.0000049   0.0000011  -0.0000558
            7           8           9          10          11          12
    1  -0.0000306  -0.0000205   0.0000086  -0.0000021   0.0000077   0.0000262
    2  -0.0000118  -0.0000153   0.0000111  -0.0000113  -0.0000269  -0.0001435
    3  -0.0000264   0.0000523   0.0000329  -0.0000057   0.0000115  -0.0001707
           13          14          15          16          17          18
    1   0.0000069   0.0000444  -0.0000146   0.0000148  -0.0000401  -0.0000022
    2   0.0000591   0.0000697   0.0000014   0.0000074   0.0000058  -0.0000055
    3   0.0000702  -0.0000775   0.0000062   0.0000000   0.0000035  -0.0000059
           19          20          21          22
    1   0.0000330  -0.0000054  -0.0000134   0.0000085
    2  -0.0000405  -0.0000142  -0.0000315  -0.0000367
    3   0.0000109  -0.0000236   0.0000007   0.0000060
 Max gradient component =       1.707E-04
 RMS gradient           =       4.771E-05
 Gradient time:  CPU 263.46 s  wall 263.50 s
 Geometry Optimization Parameters
   NAtoms,    NIC,     NZ,  NCons,   NDum,   NFix, NCnnct, MaxDiis
       22     163      22       0       0       0       0       0

 Cartesian Hessian Update
 Hessian updated using BFGS update


** GEOMETRY OPTIMIZATION IN DELOCALIZED INTERNAL COORDINATES **
   Searching for a Minimum

   Optimization Cycle:  14

                       Coordinates (Angstroms)
     ATOM                X               Y               Z
      1  C         0.0088437814    0.0118755632    0.0441619502
      2  C        -0.0379627522    0.4497675188    1.3722635725
      3  Cl        1.4317136833    0.9773278286    2.1466975551
      4  C        -1.2497714212    0.4625592328    2.0756091945
      5  Cl       -1.2969504347    1.0060149405    3.7250020162
      6  C        -2.4300790044    0.0324859988    1.4472597545
      7  Cl       -3.9376588468    0.0406456123    2.3084085364
      8  C        -2.3748044548   -0.4035682406    0.1195205676
      9  Cl       -3.8078048888   -0.9485579718   -0.7137577033
     10  C        -1.1681546795   -0.4112015981   -0.5669995804
     11  H        -1.1456516106   -0.7532772205   -1.5932142833
     12  C         1.2833985081   -0.0201609450   -0.7311854195
     13  C         2.1069006228   -1.1550748919   -0.7436918906
     14  Cl        1.6533153894   -2.5653028198    0.1986032915
     15  C         3.2850396807   -1.2086855577   -1.4807742956
     16  H         3.8900690117   -2.1053271144   -1.4596261519
     17  C         3.6639153135   -0.1034734196   -2.2349545792
     18  H         4.5794543822   -0.1348918818   -2.8136037403
     19  C         2.8759049408    1.0422027364   -2.2517065004
     20  H         3.1606895715    1.9074469738   -2.8355218357
     21  C         1.7026234071    1.0711124215   -1.5051551975
     22  Cl        0.7314650323    2.5329694561   -1.5424316859
   Point Group: c1    Number of degrees of freedom:    60


   Energy is  -3221.129585300

 Hessian updated using BFGS update

 60 Hessian modes will be used to form the next step
  Hessian Eigenvalues:
     0.001439    0.017787    0.018193    0.020857    0.021364    0.021769
     0.023611    0.023778    0.023844    0.023880    0.024039    0.024091
     0.024110    0.024132    0.024136    0.024155    0.024243    0.024390
     0.028335    0.083394    0.159975    0.160003    0.160074    0.160219
     0.211269    0.221861    0.233259    0.236157    0.237716    0.249470
     0.249932    0.250017    0.250070    0.250724    0.251654    0.286190
     0.289915    0.299989    0.300975    0.301081    0.301817    0.308367
     0.327094    0.355242    0.356663    0.356669    0.356696    0.371078
     0.415300    0.424152    0.433696    0.455470    0.464334    0.469162
     0.472917    0.477957    0.479015    0.479436    0.511113    0.535673

 Minimum search - taking simple RFO step
 Searching for Lamda that Minimizes Along All modes
 Value Taken    Lamda =  -0.00000110
 Step Taken.  Stepsize is  0.004436

                             Maximum     Tolerance    Cnvgd?
         Gradient           0.000208      0.000300     YES
         Displacement       0.002238      0.001200      NO
         Energy change     -0.000003      0.000001      NO


 New Cartesian Coordinates Obtained by Inverse Iteration

 Displacement from previous Coordinates is:  0.005513
 ----------------------------------------------------------------
             Standard Nuclear Orientation (Angstroms)
    I     Atom           X                Y                Z
 ----------------------------------------------------------------
    1      C       0.0089044546     0.0115972257     0.0441277325
    2      C      -0.0377781489     0.4495526815     1.3720471301
    3      Cl      1.4325798025     0.9773074179     2.1452403675
    4      C      -1.2496024808     0.4624862177     2.0754978147
    5      Cl     -1.2972192919     1.0066186077     3.7246527003
    6      C      -2.4298953424     0.0321679758     1.4472447510
    7      Cl     -3.9373344293     0.0401767631     2.3086125160
    8      C      -2.3746804187    -0.4037927889     0.1194066507
    9      Cl     -3.8076012548    -0.9492345169    -0.7137733603
   10      C      -1.1680839139    -0.4112197084    -0.5671914401
   11      H      -1.1456724761    -0.7528882241    -1.5935393583
   12      C       1.2835592519    -0.0197059707    -0.7306732779
   13      C       2.1065622219    -1.1550780205    -0.7435664652
   14      Cl      1.6526762922    -2.5651360757     0.1992864003
   15      C       3.2846386852    -1.2088282752    -1.4807519241
   16      H       3.8894081771    -2.1056477601    -1.4597975049
   17      C       3.6637218209    -0.1035069354    -2.2347723834
   18      H       4.5792055776    -0.1350496455    -2.8134990770
   19      C       2.8759380719     1.0424044854    -2.2513928207
   20      H       3.1608610542     1.9076507766    -2.8351369778
   21      C       1.7027333683     1.0715529119    -1.5047382371
   22      Cl      0.7315742103     2.5334594796    -1.5423796613
 ----------------------------------------------------------------
 Nuclear Repulsion Energy =        2084.86338846 hartrees
 There are       89 alpha and       89 beta electrons
 Applying Cartesian multipole field
    Component          Value
    ---------          -----
     (2,0,0)        1.00000E-11
     (0,2,0)        2.00000E-11
     (0,0,2)       -3.00000E-11
 Nucleus-field energy     =    -0.0000000080 hartrees
 Requested basis set is 6-311++G(d,p)
 There are 170 shells and 472 basis functions
 A cutoff of  1.0D-15 yielded  11007 shell pairs
 There are     92875 function pairs (     99882 Cartesian)
 Smallest overlap matrix eigenvalue = 1.44E-07
 Linear dependence detected in AO basis
 Number of orthogonalized atomic orbitals = 466
 Maximum deviation from orthogonality = 2.593E-10
 Guess from superposition of atomic densities
 Warning:  Energy on first SCF cycle will be non-variational
 SAD guess density has 178.000000 electrons

 -----------------------------------------------------------------------
  General SCF calculation program by
  Eric Jon Sundstrom, Paul Horn, Yuezhi Mao, Dmitri Zuev, Alec White,
  David Stuck, Shaama M.S., Shane Yost, Joonho Lee, David Small,
  Daniel Levine, Susi Lehtola, Hugh Burton, Evgeny Epifanovsky,
  Bang C. Huynh
 -----------------------------------------------------------------------
 Exchange:     0.2000 Hartree-Fock + 0.0800 Slater + 0.7200 B88
 Correlation:  0.1900 VWN1RPA + 0.8100 LYP
 Using SG-1 standard quadrature grid
 A restricted SCF calculation will be
 performed using DIIS
 SCF converges when DIIS error is below 1.0e-08
 ---------------------------------------
  Cycle       Energy         DIIS error
 ---------------------------------------
    1   -3225.3513474290      2.83e-02  
    2   -3220.9953699575      2.18e-03  
    3   -3220.8951452406      2.78e-03  
    4   -3221.1201497048      5.57e-04  
    5   -3221.1276041219      2.63e-04  
    6   -3221.1292843977      1.03e-04  
    7   -3221.1295570248      3.14e-05  
    8   -3221.1295823264      1.13e-05  
    9   -3221.1295854739      3.58e-06  
   10   -3221.1295858116      1.06e-06  
   11   -3221.1295858414      3.21e-07  
   12   -3221.1295858438      1.04e-07  
   13   -3221.1295858439      4.42e-08  
   14   -3221.1295858442      1.60e-08  
   15   -3221.1295858445      2.86e-09  Convergence criterion met
 ---------------------------------------
 SCF time:   CPU 781.48s  wall 782.00s 
 SCF   energy in the final basis set =    -3221.1295858445
 Total energy in the final basis set =    -3221.1295858445

 --------------------------------------------------------------

                    Orbital Energies (a.u.)
 --------------------------------------------------------------

 Alpha MOs
 -- Occupied --
********-101.5767-101.5755-101.5747-101.5719-101.5718 -10.2790 -10.2784
-10.2739 -10.2721 -10.2679 -10.2679 -10.2345 -10.2338 -10.2190 -10.2135
-10.2109 -10.2108  -9.4920  -9.4914  -9.4900  -9.4895  -9.4867  -9.4865
 -7.2570  -7.2563  -7.2550  -7.2544  -7.2513  -7.2512  -7.2469  -7.2462
 -7.2459  -7.2454  -7.2449  -7.2443  -7.2441  -7.2435  -7.2415  -7.2414
 -7.2410  -7.2409  -0.9604  -0.9348  -0.9124  -0.8937  -0.8928  -0.8655
 -0.8501  -0.8468  -0.7997  -0.7575  -0.7560  -0.7429  -0.6647  -0.6377
 -0.6289  -0.6166  -0.5540  -0.5450  -0.5267  -0.5191  -0.4955  -0.4813
 -0.4673  -0.4663  -0.4595  -0.4577  -0.4373  -0.4333  -0.4171  -0.4041
 -0.4009  -0.3987  -0.3822  -0.3764  -0.3542  -0.3520  -0.3491  -0.3424
 -0.3385  -0.3381  -0.3327  -0.3266  -0.3158  -0.2830  -0.2743  -0.2705
 -0.2650
 -- Virtual --
 -0.0591  -0.0562  -0.0524  -0.0468  -0.0465  -0.0216  -0.0121   0.0003
  0.0076   0.0082   0.0147   0.0184   0.0221   0.0271   0.0304   0.0391
  0.0482   0.0498   0.0537   0.0601   0.0623   0.0635   0.0757   0.0790
  0.0799   0.0828   0.0853   0.0917   0.0940   0.0974   0.0990   0.1008
  0.1044   0.1082   0.1092   0.1160   0.1167   0.1211   0.1214   0.1251
  0.1272   0.1301   0.1318   0.1355   0.1417   0.1432   0.1449   0.1488
  0.1561   0.1625   0.1627   0.1704   0.1715   0.1768   0.1804   0.1839
  0.1857   0.1874   0.1929   0.2004   0.2013   0.2070   0.2119   0.2184
  0.2203   0.2256   0.2281   0.2354   0.2376   0.2397   0.2440   0.2488
  0.2508   0.2604   0.2609   0.2632   0.2644   0.2680   0.2710   0.2719
  0.2761   0.2863   0.2887   0.2905   0.2943   0.2999   0.3012   0.3066
  0.3080   0.3199   0.3225   0.3403   0.3415   0.3447   0.3773   0.4092
  0.4144   0.4174   0.4325   0.4398   0.4459   0.4524   0.4532   0.4586
  0.4589   0.4652   0.4768   0.4842   0.4849   0.4867   0.4956   0.5017
  0.5062   0.5105   0.5150   0.5209   0.5380   0.5424   0.5444   0.5652
  0.5714   0.5734   0.5763   0.5830   0.5945   0.5978   0.5991   0.6072
  0.6116   0.6155   0.6319   0.6328   0.6408   0.6442   0.6472   0.6554
  0.6633   0.6729   0.6760   0.6833   0.6929   0.7027   0.7037   0.7229
  0.7418   0.7665   0.7738   0.7980   0.8087   0.8151   0.8246   0.8272
  0.8346   0.8372   0.8419   0.8427   0.8462   0.8488   0.8535   0.8538
  0.8562   0.8636   0.8652   0.8675   0.8704   0.8755   0.8879   0.8967
  0.8988   0.9005   0.9093   0.9134   0.9212   0.9349   0.9428   0.9476
  0.9504   0.9521   0.9553   0.9593   0.9625   0.9686   0.9698   0.9865
  1.0029   1.0116   1.0119   1.0126   1.0270   1.0379   1.0535   1.0661
  1.0663   1.0804   1.1094   1.1341   1.1727   1.1877   1.2024   1.2117
  1.2191   1.2368   1.2407   1.2656   1.2734   1.2737   1.2893   1.2905
  1.2988   1.3077   1.3226   1.3244   1.3493   1.3723   1.3927   1.4164
  1.4341   1.4649   1.4756   1.4847   1.4921   1.5500   1.5546   1.5598
  1.5884   1.5944   1.6200   1.6411   1.6513   1.6615   1.6770   1.6933
  1.7312   1.7415   1.7605   1.7780   1.7939   1.8079   1.8286   1.8403
  1.8428   1.8602   1.8796   1.8821   1.9214   1.9235   1.9267   1.9512
  1.9611   1.9662   1.9947   2.0263   2.0430   2.0679   2.0739   2.1173
  2.1563   2.1807   2.2101   2.2284   2.2447   2.2473   2.2644   2.2648
  2.2855   2.2937   2.3035   2.3135   2.3198   2.3489   2.3527   2.3537
  2.4016   2.4188   2.4236   2.4240   2.4274   2.4657   2.4846   2.4966
  2.5081   2.5305   2.5378   2.5511   2.5528   2.5787   2.6127   2.6285
  2.6716   2.6769   2.6880   2.7037   2.7043   2.7111   2.7251   2.7521
  2.7592   2.7706   2.7729   2.7851   2.8217   2.8268   2.8326   2.8608
  2.8927   2.9642   2.9758   3.0709   3.0831   3.0935   3.1131   3.1333
  3.1487   3.1709   3.2035   3.2194   3.2392   3.2840   3.3375   3.3740
  3.3913   3.5121   3.5427   3.6382   3.6722   3.7051   3.7544   3.9031
  3.9799   4.0189   4.0407   4.0883   4.3301   4.8077   4.8096   9.7486
  9.7909   9.8022   9.8108   9.8397   9.8587  23.3381  23.5271  23.8013
 23.8495  23.8545  23.9132  23.9454  23.9543  24.0288  24.0408  24.1193
 24.1469  25.7685  25.7977  25.8348  25.8925  25.9314  25.9822  26.0897
 26.1041  26.1790  26.2257  26.3090  26.3448  26.4947  26.5997  26.6339
 26.7261  26.8579  27.0357 215.7391 215.7865 215.7998 215.8096 215.8482
215.8683
 --------------------------------------------------------------

          Ground-State Mulliken Net Atomic Charges

     Atom                 Charge (a.u.)
  ----------------------------------------
      1 C                    -0.446010
      2 C                    -1.038036
      3 Cl                    0.507168
      4 C                     0.351814
      5 Cl                    0.645907
      6 C                    -0.340379
      7 Cl                    0.614975
      8 C                    -0.667937
      9 Cl                    0.611550
     10 C                    -0.698551
     11 H                     0.218157
     12 C                    -0.315787
     13 C                    -0.244252
     14 Cl                    0.424783
     15 C                     0.052233
     16 H                     0.207049
     17 C                    -0.490411
     18 H                     0.177497
     19 C                     0.043793
     20 H                     0.207107
     21 C                    -0.245777
     22 Cl                    0.425109
  ----------------------------------------
  Sum of atomic charges =     0.000000

 -----------------------------------------------------------------
                    Cartesian Multipole Moments
 -----------------------------------------------------------------
    Charge (ESU x 10^10)
                -0.0000
    Dipole Moment (Debye)
         X       2.6012      Y      -0.3583      Z      -2.4530
       Tot       3.5933
    Quadrupole Moments (Debye-Ang)
        XX    -136.4624     XY      -0.6800     YY    -146.2622
        XZ      -7.0647     YZ       0.1951     ZZ    -141.8985
    Octopole Moments (Debye-Ang^2)
       XXX     115.3112    XXY     -14.9717    XYY      22.9003
       YYY     -33.4493    XXZ     -84.5045    XYZ      -1.5919
       YYZ     -50.2502    XZZ      37.1685    YZZ      -8.4303
       ZZZ    -151.4960
    Hexadecapole Moments (Debye-Ang^3)
      XXXX   -4710.2057   XXXY     -42.6343   XXYY   -1069.1520
      XYYY     -32.2401   YYYY   -1582.4799   XXXZ     715.3670
      XXYZ     -20.5268   XYYZ     281.9193   YYYZ    -107.3659
      XXZZ   -1220.6531   XYZZ      12.5382   YYZZ    -763.4433
      XZZZ     828.5696   YZZZ     -85.6810   ZZZZ   -3003.3712
 -----------------------------------------------------------------
 Calculating analytic gradient of the SCF energy
 Gradient of SCF Energy
            1           2           3           4           5           6
    1  -0.0000292   0.0000255  -0.0000017   0.0000220   0.0000254  -0.0000010
    2  -0.0000260   0.0000012   0.0000274   0.0000131   0.0000150  -0.0000080
    3  -0.0000004  -0.0000042  -0.0000056   0.0000033   0.0000059  -0.0000168
            7           8           9          10          11          12
    1  -0.0000170  -0.0000180   0.0000036   0.0000074   0.0000009   0.0000182
    2  -0.0000036  -0.0000038  -0.0000064   0.0000070  -0.0000148   0.0000184
    3  -0.0000092   0.0000164   0.0000193   0.0000051   0.0000106  -0.0000011
           13          14          15          16          17          18
    1  -0.0000131   0.0000016  -0.0000004   0.0000037  -0.0000020  -0.0000033
    2  -0.0000024  -0.0000064  -0.0000016   0.0000033  -0.0000010  -0.0000040
    3   0.0000242   0.0000089  -0.0000005   0.0000064  -0.0000046  -0.0000064
           19          20          21          22
    1  -0.0000016  -0.0000104  -0.0000076  -0.0000030
    2  -0.0000004  -0.0000083   0.0000068  -0.0000056
    3  -0.0000107  -0.0000172  -0.0000085  -0.0000151
 Max gradient component =       2.924E-05
 RMS gradient           =       1.202E-05
 Gradient time:  CPU 263.16 s  wall 263.19 s
 Geometry Optimization Parameters
   NAtoms,    NIC,     NZ,  NCons,   NDum,   NFix, NCnnct, MaxDiis
       22     163      22       0       0       0       0       0

 Cartesian Hessian Update
 Hessian updated using BFGS update


** GEOMETRY OPTIMIZATION IN DELOCALIZED INTERNAL COORDINATES **
   Searching for a Minimum

   Optimization Cycle:  15

                       Coordinates (Angstroms)
     ATOM                X               Y               Z
      1  C         0.0089044546    0.0115972257    0.0441277325
      2  C        -0.0377781489    0.4495526815    1.3720471301
      3  Cl        1.4325798025    0.9773074179    2.1452403675
      4  C        -1.2496024808    0.4624862177    2.0754978147
      5  Cl       -1.2972192919    1.0066186077    3.7246527003
      6  C        -2.4298953424    0.0321679758    1.4472447510
      7  Cl       -3.9373344293    0.0401767631    2.3086125160
      8  C        -2.3746804187   -0.4037927889    0.1194066507
      9  Cl       -3.8076012548   -0.9492345169   -0.7137733603
     10  C        -1.1680839139   -0.4112197084   -0.5671914401
     11  H        -1.1456724761   -0.7528882241   -1.5935393583
     12  C         1.2835592519   -0.0197059707   -0.7306732779
     13  C         2.1065622219   -1.1550780205   -0.7435664652
     14  Cl        1.6526762922   -2.5651360757    0.1992864003
     15  C         3.2846386852   -1.2088282752   -1.4807519241
     16  H         3.8894081771   -2.1056477601   -1.4597975049
     17  C         3.6637218209   -0.1035069354   -2.2347723834
     18  H         4.5792055776   -0.1350496455   -2.8134990770
     19  C         2.8759380719    1.0424044854   -2.2513928207
     20  H         3.1608610542    1.9076507766   -2.8351369778
     21  C         1.7027333683    1.0715529119   -1.5047382371
     22  Cl        0.7315742103    2.5334594796   -1.5423796613
   Point Group: c1    Number of degrees of freedom:    60


   Energy is  -3221.129585844

 Hessian updated using BFGS update

 60 Hessian modes will be used to form the next step
  Hessian Eigenvalues:
     0.001431    0.017791    0.018047    0.020443    0.020981    0.021598
     0.023287    0.023729    0.023875    0.023941    0.024017    0.024091
     0.024111    0.024132    0.024136    0.024157    0.024315    0.024425
     0.028791    0.095256    0.159947    0.160003    0.160053    0.160217
     0.210207    0.221880    0.235461    0.236174    0.239248    0.249447
     0.249869    0.250026    0.250084    0.250764    0.257506    0.286091
     0.290035    0.299057    0.300692    0.301015    0.301688    0.304846
     0.311925    0.353732    0.356662    0.356671    0.356701    0.365720
     0.416038    0.424223    0.435467    0.455635    0.465212    0.470466
     0.472919    0.477944    0.479184    0.480858    0.494004    0.536211

 Minimum search - taking simple RFO step
 Searching for Lamda that Minimizes Along All modes
 Value Taken    Lamda =   0.00000000
 Step Taken.  Stepsize is  0.001711

                             Maximum     Tolerance    Cnvgd?
         Gradient           0.000088      0.000300     YES
         Displacement       0.001125      0.001200     YES
         Energy change     -0.000001      0.000001     YES

 Final energy is   -3221.1295858444578     


 ******************************
 **  OPTIMIZATION CONVERGED  **
 ******************************

                       Coordinates (Angstroms)
     ATOM                X               Y               Z
      1  C         0.0089044546    0.0115972257    0.0441277325
      2  C        -0.0377781489    0.4495526815    1.3720471301
      3  Cl        1.4325798025    0.9773074179    2.1452403675
      4  C        -1.2496024808    0.4624862177    2.0754978147
      5  Cl       -1.2972192919    1.0066186077    3.7246527003
      6  C        -2.4298953424    0.0321679758    1.4472447510
      7  Cl       -3.9373344293    0.0401767631    2.3086125160
      8  C        -2.3746804187   -0.4037927889    0.1194066507
      9  Cl       -3.8076012548   -0.9492345169   -0.7137733603
     10  C        -1.1680839139   -0.4112197084   -0.5671914401
     11  H        -1.1456724761   -0.7528882241   -1.5935393583
     12  C         1.2835592519   -0.0197059707   -0.7306732779
     13  C         2.1065622219   -1.1550780205   -0.7435664652
     14  Cl        1.6526762922   -2.5651360757    0.1992864003
     15  C         3.2846386852   -1.2088282752   -1.4807519241
     16  H         3.8894081771   -2.1056477601   -1.4597975049
     17  C         3.6637218209   -0.1035069354   -2.2347723834
     18  H         4.5792055776   -0.1350496455   -2.8134990770
     19  C         2.8759380719    1.0424044854   -2.2513928207
     20  H         3.1608610542    1.9076507766   -2.8351369778
     21  C         1.7027333683    1.0715529119   -1.5047382371
     22  Cl        0.7315742103    2.5334594796   -1.5423796613

Z-matrix Print:
$molecule
0 1
Cl
C  1 1.743074
C  2 1.399055 1 119.186804
C  3 1.392044 2 118.926821 1 179.871831 0
H  4 1.081956 3 119.668721 2 -179.963007 0
C  4 1.388289 3 121.067029 2 -0.034794 0
C  6 1.398665 4 120.364393 3 0.018014 0
C  2 1.401260 1 120.266820 3 179.873551 0
C  3 1.491992 2 121.868831 1 0.125230 0
C  9 1.402045 3 121.722088 2 -91.010894 0
C  10 1.390954 9 122.155690 3 -178.706807 0
H  11 1.081938 10 119.668419 9 179.965231 0
C  11 1.390681 10 119.251631 9 0.024638 0
H  13 1.083527 11 119.750485 10 179.993445 0
C  13 1.390678 11 120.462983 10 -0.004237 0
H  15 1.081883 13 121.129586 11 -179.984481 0
C  15 1.390754 13 119.181866 11 0.052636 0
Cl 7 1.736200 6 120.445091 4 -179.911633 0
Cl 8 1.737256 2 120.208574 1 0.068323 0
Cl 6 1.744981 4 118.416907 3 -179.971072 0
Cl 10 1.755488 9 119.644053 3 1.479903 0
Cl 17 1.755918 15 118.199642 13 -179.995227 0
$end


 --------------------------------------------------------------

                    Orbital Energies (a.u.)
 --------------------------------------------------------------

 Alpha MOs
 -- Occupied --
********-101.5767-101.5755-101.5747-101.5719-101.5718 -10.2790 -10.2784
-10.2739 -10.2721 -10.2679 -10.2679 -10.2345 -10.2338 -10.2190 -10.2135
-10.2109 -10.2108  -9.4920  -9.4914  -9.4900  -9.4895  -9.4867  -9.4865
 -7.2570  -7.2563  -7.2550  -7.2544  -7.2513  -7.2512  -7.2469  -7.2462
 -7.2459  -7.2454  -7.2449  -7.2443  -7.2441  -7.2435  -7.2415  -7.2414
 -7.2410  -7.2409  -0.9604  -0.9348  -0.9124  -0.8937  -0.8928  -0.8655
 -0.8501  -0.8468  -0.7997  -0.7575  -0.7560  -0.7429  -0.6647  -0.6377
 -0.6289  -0.6166  -0.5540  -0.5450  -0.5267  -0.5191  -0.4955  -0.4813
 -0.4673  -0.4663  -0.4595  -0.4577  -0.4373  -0.4333  -0.4171  -0.4041
 -0.4009  -0.3987  -0.3822  -0.3764  -0.3542  -0.3520  -0.3491  -0.3424
 -0.3385  -0.3381  -0.3327  -0.3266  -0.3158  -0.2830  -0.2743  -0.2705
 -0.2650
 -- Virtual --
 -0.0591  -0.0562  -0.0524  -0.0468  -0.0465  -0.0216  -0.0121   0.0003
  0.0076   0.0082   0.0147   0.0184   0.0221   0.0271   0.0304   0.0391
  0.0482   0.0498   0.0537   0.0601   0.0623   0.0635   0.0757   0.0790
  0.0799   0.0828   0.0853   0.0917   0.0940   0.0974   0.0990   0.1008
  0.1044   0.1082   0.1092   0.1160   0.1167   0.1211   0.1214   0.1251
  0.1272   0.1301   0.1318   0.1355   0.1417   0.1432   0.1449   0.1488
  0.1561   0.1625   0.1627   0.1704   0.1715   0.1768   0.1804   0.1839
  0.1857   0.1874   0.1929   0.2004   0.2013   0.2070   0.2119   0.2184
  0.2203   0.2256   0.2281   0.2354   0.2376   0.2397   0.2440   0.2488
  0.2508   0.2604   0.2609   0.2632   0.2644   0.2680   0.2710   0.2719
  0.2761   0.2863   0.2887   0.2905   0.2943   0.2999   0.3012   0.3066
  0.3080   0.3199   0.3225   0.3403   0.3415   0.3447   0.3773   0.4092
  0.4144   0.4174   0.4325   0.4398   0.4459   0.4524   0.4532   0.4586
  0.4589   0.4652   0.4768   0.4842   0.4849   0.4867   0.4956   0.5017
  0.5062   0.5105   0.5150   0.5209   0.5380   0.5424   0.5444   0.5652
  0.5714   0.5734   0.5763   0.5830   0.5945   0.5978   0.5991   0.6072
  0.6116   0.6155   0.6319   0.6328   0.6408   0.6442   0.6472   0.6554
  0.6633   0.6729   0.6760   0.6833   0.6929   0.7027   0.7037   0.7229
  0.7418   0.7665   0.7738   0.7980   0.8087   0.8151   0.8246   0.8272
  0.8346   0.8372   0.8419   0.8427   0.8462   0.8488   0.8535   0.8538
  0.8562   0.8636   0.8652   0.8675   0.8704   0.8755   0.8879   0.8967
  0.8988   0.9005   0.9093   0.9134   0.9212   0.9349   0.9428   0.9476
  0.9504   0.9521   0.9553   0.9593   0.9625   0.9686   0.9698   0.9865
  1.0029   1.0116   1.0119   1.0126   1.0270   1.0379   1.0535   1.0661
  1.0663   1.0804   1.1094   1.1341   1.1727   1.1877   1.2024   1.2117
  1.2191   1.2368   1.2407   1.2656   1.2734   1.2737   1.2893   1.2905
  1.2988   1.3077   1.3226   1.3244   1.3493   1.3723   1.3927   1.4164
  1.4341   1.4649   1.4756   1.4847   1.4921   1.5500   1.5546   1.5598
  1.5884   1.5944   1.6200   1.6411   1.6513   1.6615   1.6770   1.6933
  1.7312   1.7415   1.7605   1.7780   1.7939   1.8079   1.8286   1.8403
  1.8428   1.8602   1.8796   1.8821   1.9214   1.9235   1.9267   1.9512
  1.9611   1.9662   1.9947   2.0263   2.0430   2.0679   2.0739   2.1173
  2.1563   2.1807   2.2101   2.2284   2.2447   2.2473   2.2644   2.2648
  2.2855   2.2937   2.3035   2.3135   2.3198   2.3489   2.3527   2.3537
  2.4016   2.4188   2.4236   2.4240   2.4274   2.4657   2.4846   2.4966
  2.5081   2.5305   2.5378   2.5511   2.5528   2.5787   2.6127   2.6285
  2.6716   2.6769   2.6880   2.7037   2.7043   2.7111   2.7251   2.7521
  2.7592   2.7706   2.7729   2.7851   2.8217   2.8268   2.8326   2.8608
  2.8927   2.9642   2.9758   3.0709   3.0831   3.0935   3.1131   3.1333
  3.1487   3.1709   3.2035   3.2194   3.2392   3.2840   3.3375   3.3740
  3.3913   3.5121   3.5427   3.6382   3.6722   3.7051   3.7544   3.9031
  3.9799   4.0189   4.0407   4.0883   4.3301   4.8077   4.8096   9.7486
  9.7909   9.8022   9.8108   9.8397   9.8587  23.3381  23.5271  23.8013
 23.8495  23.8545  23.9132  23.9454  23.9543  24.0288  24.0408  24.1193
 24.1469  25.7685  25.7977  25.8348  25.8925  25.9314  25.9822  26.0897
 26.1041  26.1790  26.2257  26.3090  26.3448  26.4947  26.5997  26.6339
 26.7261  26.8579  27.0357 215.7391 215.7865 215.7998 215.8096 215.8482
215.8683
 --------------------------------------------------------------

          Ground-State Mulliken Net Atomic Charges

     Atom                 Charge (a.u.)
  ----------------------------------------
      1 C                    -0.446010
      2 C                    -1.038036
      3 Cl                    0.507168
      4 C                     0.351814
      5 Cl                    0.645907
      6 C                    -0.340379
      7 Cl                    0.614975
      8 C                    -0.667937
      9 Cl                    0.611550
     10 C                    -0.698551
     11 H                     0.218157
     12 C                    -0.315787
     13 C                    -0.244252
     14 Cl                    0.424783
     15 C                     0.052233
     16 H                     0.207049
     17 C                    -0.490411
     18 H                     0.177497
     19 C                     0.043793
     20 H                     0.207107
     21 C                    -0.245777
     22 Cl                    0.425109
  ----------------------------------------
  Sum of atomic charges =     0.000000

 -----------------------------------------------------------------
                    Cartesian Multipole Moments
 -----------------------------------------------------------------
    Charge (ESU x 10^10)
                -0.0000
    Dipole Moment (Debye)
         X       2.6012      Y      -0.3583      Z      -2.4530
       Tot       3.5933
    Quadrupole Moments (Debye-Ang)
        XX    -136.4624     XY      -0.6800     YY    -146.2622
        XZ      -7.0647     YZ       0.1951     ZZ    -141.8985
    Octopole Moments (Debye-Ang^2)
       XXX     115.3112    XXY     -14.9717    XYY      22.9003
       YYY     -33.4493    XXZ     -84.5045    XYZ      -1.5919
       YYZ     -50.2502    XZZ      37.1685    YZZ      -8.4303
       ZZZ    -151.4960
    Hexadecapole Moments (Debye-Ang^3)
      XXXX   -4710.2057   XXXY     -42.6343   XXYY   -1069.1520
      XYYY     -32.2401   YYYY   -1582.4799   XXXZ     715.3670
      XXYZ     -20.5268   XYYZ     281.9193   YYYZ    -107.3659
      XXZZ   -1220.6531   XYZZ      12.5382   YYZZ    -763.4433
      XZZZ     828.5696   YZZZ     -85.6810   ZZZZ   -3003.3712
 -----------------------------------------------------------------
Archival summary:
1\1\november\OPT\ProcedureUnspecified\BasisUnspecified\l6124\taweetha\FriJan1002:26:132020FriJan1002:26:132020\0\\#,OPT,ProcedureUnspecified,BasisUnspecified,\\0,1\Cl\C,1,1.74307\C,2,1.39905,1,119.187\C,3,1.39204,2,118.927,1,179.872,0\H,4,1.08196,3,119.669,2,-179.963,0\C,4,1.38829,3,121.067,2,-0.034794,0\C,6,1.39867,4,120.364,3,0.0180144,0\C,2,1.40126,1,120.267,3,179.874,0\C,3,1.49199,2,121.869,1,0.12523,0\C,9,1.40204,3,121.722,2,-91.0109,0\C,10,1.39095,9,122.156,3,-178.707,0\H,11,1.08194,10,119.668,9,179.965,0\C,11,1.39068,10,119.252,9,0.024638,0\H,13,1.08353,11,119.75,10,179.993,0\C,13,1.39068,11,120.463,10,-0.00423689,0\H,15,1.08188,13,121.13,11,-179.984,0\C,15,1.39075,13,119.182,11,0.0526356,0\Cl,7,1.7362,6,120.445,4,-179.912,0\Cl,8,1.73726,2,120.209,1,0.0683226,0\Cl,6,1.74498,4,118.417,3,-179.971,0\Cl,10,1.75549,9,119.644,3,1.4799,0\Cl,17,1.75592,15,118.2,13,-179.995,0\\\@

 Total job time:  15816.43s(wall), 15814.80s(cpu) 
 Fri Jan 10 02:26:13 2020

        *************************************************************
        *                                                           *
        *  Thank you very much for using Q-Chem.  Have a nice day.  *
        *                                                           *
        *************************************************************


 
User input: 2 of 2 
 
                  Welcome to Q-Chem
     A Quantum Leap Into The Future Of Chemistry


 Q-Chem 5.2 (devel), Q-Chem, Inc., Pleasanton, CA (2019)

 Yihan Shao,  Zhengting Gan,  E. Epifanovsky,  A. T. B. Gilbert,  M. Wormit,  
 J. Kussmann,  A. W. Lange,  A. Behn,  Jia Deng,  Xintian Feng,  D. Ghosh,  
 M. Goldey,  P. R. Horn,  L. D. Jacobson,  I. Kaliman,  T. Kus,  A. Landau,  
 Jie Liu,  E. I. Proynov,  R. M. Richard,  R. P. Steele,  E. J. Sundstrom,  
 H. L. Woodcock III,  P. M. Zimmerman,  D. Zuev,  B. Albrecht,  E. Alguire,  
 S. A. Baeppler,  D. Barton,  Z. Benda,  Y. A. Bernard,  E. J. Berquist,  
 K. B. Bravaya,  H. Burton,  D. Casanova,  Chun-Min Chang,  Yunqing Chen,  
 A. Chien,  K. D. Closser,  M. P. Coons,  S. Coriani,  S. Dasgupta,  
 A. L. Dempwolff,  M. Diedenhofen,  Hainam Do,  R. G. Edgar,  Po-Tung Fang,  
 S. Faraji,  S. Fatehi,  Qingguo Feng,  K. D. Fenk,  J. Fosso-Tande,  
 J. Gayvert,  Qinghui Ge,  A. Ghysels,  G. Gidofalvi,  J. Gomes,  
 J. Gonthier,  A. Gunina,  D. Hait,  M. W. D. Hanson-Heine,  
 P. H. P. Harbach,  A. W. Hauser,  M. F. Herbst,  J. E. Herr,  
 E. G. Hohenstein,  Z. C. Holden,  Kerwin Hui,  B. C. Huynh,  T.-C. Jagau,  
 Hyunjun Ji,  B. Kaduk,  K. Khistyaev,  Jaehoon Kim,  P. Klunzinger,  K. Koh,  
 D. Kosenkov,  L. Koulias,  T. Kowalczyk,  C. M. Krauter,  A. Kunitsa,  
 Ka Un Lao,  A. Laurent,  K. V. Lawler,  Joonho Lee,  D. Lefrancois,  
 S. Lehtola,  D. S. Levine,  Yi-Pei Li,  You-Sheng Lin,  Fenglai Liu,  
 E. Livshits,  A. Luenser,  P. Manohar,  E. Mansoor,  S. F. Manzer,  
 Shan-Ping Mao,  Yuezhi Mao,  N. Mardirossian,  A. V. Marenich,  
 T. Markovich,  L. A. Martinez-Martinez,  S. A. Maurer,  N. J. Mayhall,  
 S. C. McKenzie,  J.-M. Mewes,  P. Morgante,  A. F. Morrison,  
 J. W. Mullinax,  K. Nanda,  T. S. Nguyen-Beck,  R. Olivares-Amaya,  
 J. A. Parkhill,  Zheng Pei,  T. M. Perrine,  F. Plasser,  P. Pokhilko,  
 S. Prager,  A. Prociuk,  E. Ramos,  D. R. Rehn,  F. Rob,  M. Scheurer,  
 M. Schneider,  N. Sergueev,  S. M. Sharada,  S. Sharma,  D. W. Small,  
 T. Stauch,  T. Stein,  Yu-Chuan Su,  A. J. W. Thom,  A. Tkatchenko,  
 T. Tsuchimochi,  N. M. Tubman,  L. Vogt,  M. L. Vidal,  O. Vydrov,  
 M. A. Watson,  J. Wenzel,  M. de Wergifosse,  T. A. Wesolowski,  A. White,  
 J. Witte,  A. Yamada,  Jun Yang,  K. Yao,  S. Yeganeh,  S. R. Yost,  
 Zhi-Qiang You,  A. Zech,  Igor Ying Zhang,  Xing Zhang,  Yan Zhao,  
 Ying Zhu,  B. R. Brooks,  G. K. L. Chan,  C. J. Cramer,  M. S. Gordon,  
 W. J. Hehre,  A. Klamt,  M. W. Schmidt,  C. D. Sherrill,  D. G. Truhlar,  
 A. Aspuru-Guzik,  R. Baer,  A. T. Bell,  N. A. Besley,  Jeng-Da Chai,  
 A. E. DePrince, III,  R. A. DiStasio Jr.,  A. Dreuw,  B. D. Dunietz,  
 T. R. Furlani,  Chao-Ping Hsu,  Yousung Jung,  Jing Kong,  D. S. Lambrecht,  
 WanZhen Liang,  C. Ochsenfeld,  V. A. Rassolov,  L. V. Slipchenko,  
 J. E. Subotnik,  T. Van Voorhis,  J. M. Herbert,  A. I. Krylov,  
 P. M. W. Gill,  M. Head-Gordon

 Contributors to earlier versions of Q-Chem not listed above: 
 R. D. Adamson,  B. Austin,  J. Baker,  G. J. O. Beran,  K. Brandhorst,  
 S. T. Brown,  E. F. C. Byrd,  A. K. Chakraborty,  C.-L. Cheng,  
 Siu Hung Chien,  D. M. Chipman,  D. L. Crittenden,  H. Dachsel,  
 R. J. Doerksen,  A. D. Dutoi,  L. Fusti-Molnar,  W. A. Goddard III,  
 A. Golubeva-Zadorozhnaya,  S. R. Gwaltney,  G. Hawkins,  A. Heyden,  
 S. Hirata,  G. Kedziora,  F. J. Keil,  C. Kelley,  Jihan Kim,  R. A. King,  
 R. Z. Khaliullin,  P. P. Korambath,  W. Kurlancheek,  A. M. Lee,  M. S. Lee,  
 S. V. Levchenko,  Ching Yeh Lin,  D. Liotard,  R. C. Lochan,  I. Lotan,  
 P. E. Maslen,  N. Nair,  D. P. O'Neill,  D. Neuhauser,  E. Neuscamman,  
 C. M. Oana,  R. Olson,  B. Peters,  R. Peverati,  P. A. Pieniazek,  
 Y. M. Rhee,  J. Ritchie,  M. A. Rohrdanz,  E. Rosta,  N. J. Russ,  
 H. F. Schaefer III,  N. E. Schultz,  N. Shenvi,  A. C. Simmonett,  A. Sodt,  
 D. Stuck,  K. S. Thanthiriwatte,  V. Vanovschi,  Tao Wang,  A. Warshel,  
 C. F. Williams,  Q. Wu,  X. Xu,  W. Zhang

 Please cite Q-Chem as follows:
 Y. Shao et al., Mol. Phys. 113, 184-215 (2015)
 DOI: 10.1080/00268976.2014.952696

 Q-Chem 5.2.1 for Intel X86 EM64T Linux

 Parts of Q-Chem use Armadillo 8.300.2 (Tropical Shenanigans).
 http://arma.sourceforge.net/

 Q-Chem begins on Fri Jan 10 02:26:13 2020  

Host: 
0

     Scratch files written to /scratch/taweetham/qchem15009//
NAlpha2: 178
NElect   178
Mult     1
The previous job contains 0 fragments, simply inherited here

 Q-Chem warning in module libgen/rem_setup.C, line 2168:

 Setting Thresh to 1e-14


Checking the input file for inconsistencies... 	...done.

--------------------------------------------------------------
User input:
--------------------------------------------------------------

$MOLECULE
READ
$END

$REM
   JOB_TYPE 	FREQUENCY
   BASIS 	6-311++G**
   METHOD	B3LYP
   SCF_GUESS_ALWAYS     TRUE
   S2THRESH     15
   THRESH       15
   MEM_TOTAL    10000
$END

--------------------------------------------------------------
 ----------------------------------------------------------------
             Standard Nuclear Orientation (Angstroms)
    I     Atom           X                Y                Z
 ----------------------------------------------------------------
    1      C       0.3351743972    -0.2146717151    -0.0041817654
    2      C      -0.3656284011     0.9961926273    -0.0102773149
    3      Cl      0.5256658313     2.4941501381    -0.0150977022
    4      C      -1.7668374726     1.0080789833    -0.0098234998
    5      Cl     -2.6281720963     2.5167623675    -0.0158540731
    6      C      -2.4784996500    -0.2028890702    -0.0020608429
    7      Cl     -4.2146953227    -0.2020644385     0.0018216826
    8      C      -1.7703368931    -1.4090140647     0.0036403956
    9      Cl     -2.5992923813    -2.9444968198     0.0127639554
   10      C      -0.3820487723    -1.4077077120     0.0023714811
   11      H       0.1477452784    -2.3510630041     0.0077336700
   12      C       1.8264149731    -0.2617366072     0.0010897681
   13      C       2.5552798706    -0.2903873552     1.1987979588
   14      Cl      1.7033874439    -0.2342101638     2.7331939634
   15      C       3.9441344120    -0.3597710373     1.2203528067
   16      H       4.4650732068    -0.3782035860     2.1683788758
   17      C       4.6395465247    -0.4050961072     0.0168854110
   18      H       5.7216599045    -0.4601584850     0.0222524595
   19      C       3.9558232678    -0.3802972641    -1.1938581555
   20      H       4.4866999730    -0.4159984724    -2.1359222928
   21      C       2.5666747007    -0.3096504638    -1.1886367751
   22      Cl      1.7319676954    -0.2756044797    -2.7326066213
 ----------------------------------------------------------------
 Molecular Point Group                 C1    NOp =  1
 Largest Abelian Subgroup              C1    NOp =  1
 Nuclear Repulsion Energy =        2084.86338846 hartrees
 There are       89 alpha and       89 beta electrons
 Requested basis set is 6-311++G(d,p)
 There are 170 shells and 472 basis functions

 Total QAlloc Memory Limit  10000 MB
 Mega-Array Size       188 MB
 MEM_STATIC part       192 MB
 A cutoff of  1.0D-15 yielded  11007 shell pairs
 There are     92875 function pairs (     99882 Cartesian)
 Smallest overlap matrix eigenvalue = 1.44E-07
 Linear dependence detected in AO basis
 Number of orthogonalized atomic orbitals = 466
 Maximum deviation from orthogonality = 2.364E-10
 Guess from superposition of atomic densities
 Warning:  Energy on first SCF cycle will be non-variational
 SAD guess density has 178.000000 electrons

 -----------------------------------------------------------------------
  General SCF calculation program by
  Eric Jon Sundstrom, Paul Horn, Yuezhi Mao, Dmitri Zuev, Alec White,
  David Stuck, Shaama M.S., Shane Yost, Joonho Lee, David Small,
  Daniel Levine, Susi Lehtola, Hugh Burton, Evgeny Epifanovsky,
  Bang C. Huynh
 -----------------------------------------------------------------------
 Exchange:     0.2000 Hartree-Fock + 0.0800 Slater + 0.7200 B88
 Correlation:  0.1900 VWN1RPA + 0.8100 LYP
 Using SG-1 standard quadrature grid
 A restricted SCF calculation will be
 performed using DIIS
 SCF converges when DIIS error is below 1.0e-08
 ---------------------------------------
  Cycle       Energy         DIIS error
 ---------------------------------------
    1   -3225.3519317072      2.83e-02  
    2   -3220.9954162237      2.18e-03  
    3   -3220.8951218392      2.78e-03  
    4   -3221.1202022027      5.57e-04  
    5   -3221.1276562279      2.63e-04  
    6   -3221.1293378403      1.03e-04  
    7   -3221.1296103481      3.14e-05  
    8   -3221.1296356387      1.13e-05  
    9   -3221.1296387844      3.58e-06  
   10   -3221.1296391224      1.06e-06  
   11   -3221.1296391521      3.21e-07  
   12   -3221.1296391544      1.04e-07  
   13   -3221.1296391547      4.42e-08  
   14   -3221.1296391549      1.61e-08  
   15   -3221.1296391548      2.86e-09  Convergence criterion met
 ---------------------------------------
 SCF time:   CPU 776.75s  wall 777.00s 
 SCF   energy in the final basis set =    -3221.1296391548
 Total energy in the final basis set =    -3221.1296391548

 --------------------------------------------------------------

                    Orbital Energies (a.u.)
 --------------------------------------------------------------

 Alpha MOs
 -- Occupied --
********-101.5767-101.5754-101.5748-101.5720-101.5719 -10.2790 -10.2784
-10.2739 -10.2720 -10.2679 -10.2679 -10.2345 -10.2338 -10.2190 -10.2135
-10.2109 -10.2108  -9.4919  -9.4914  -9.4900  -9.4896  -9.4867  -9.4866
 -7.2568  -7.2564  -7.2549  -7.2544  -7.2513  -7.2513  -7.2468  -7.2463
 -7.2460  -7.2453  -7.2449  -7.2445  -7.2442  -7.2436  -7.2416  -7.2415
 -7.2410  -7.2409  -0.9604  -0.9348  -0.9124  -0.8938  -0.8928  -0.8655
 -0.8501  -0.8468  -0.7997  -0.7575  -0.7559  -0.7429  -0.6647  -0.6376
 -0.6289  -0.6166  -0.5540  -0.5450  -0.5267  -0.5191  -0.4955  -0.4813
 -0.4673  -0.4662  -0.4595  -0.4577  -0.4373  -0.4332  -0.4171  -0.4041
 -0.4009  -0.3987  -0.3822  -0.3764  -0.3542  -0.3520  -0.3491  -0.3424
 -0.3386  -0.3381  -0.3327  -0.3266  -0.3158  -0.2830  -0.2743  -0.2704
 -0.2650
 -- Virtual --
 -0.0591  -0.0561  -0.0523  -0.0468  -0.0465  -0.0216  -0.0119   0.0003
  0.0076   0.0082   0.0147   0.0184   0.0222   0.0272   0.0304   0.0395
  0.0484   0.0498   0.0538   0.0601   0.0622   0.0638   0.0756   0.0789
  0.0799   0.0827   0.0854   0.0917   0.0941   0.0974   0.0991   0.1007
  0.1044   0.1081   0.1092   0.1161   0.1168   0.1212   0.1215   0.1252
  0.1273   0.1301   0.1320   0.1357   0.1417   0.1433   0.1450   0.1490
  0.1563   0.1627   0.1630   0.1705   0.1715   0.1769   0.1808   0.1840
  0.1859   0.1876   0.1933   0.2008   0.2013   0.2067   0.2121   0.2186
  0.2204   0.2260   0.2283   0.2354   0.2376   0.2397   0.2440   0.2488
  0.2510   0.2607   0.2609   0.2633   0.2637   0.2679   0.2710   0.2726
  0.2757   0.2864   0.2884   0.2906   0.2941   0.2999   0.3013   0.3065
  0.3080   0.3195   0.3223   0.3405   0.3415   0.3452   0.3771   0.4091
  0.4143   0.4174   0.4324   0.4398   0.4458   0.4524   0.4531   0.4588
  0.4590   0.4652   0.4770   0.4843   0.4847   0.4866   0.4957   0.5016
  0.5061   0.5105   0.5150   0.5210   0.5380   0.5424   0.5445   0.5652
  0.5717   0.5734   0.5764   0.5831   0.5948   0.5981   0.5992   0.6070
  0.6116   0.6156   0.6319   0.6327   0.6408   0.6441   0.6472   0.6555
  0.6632   0.6728   0.6763   0.6832   0.6928   0.7027   0.7038   0.7227
  0.7418   0.7665   0.7739   0.7981   0.8087   0.8151   0.8246   0.8271
  0.8346   0.8373   0.8420   0.8427   0.8462   0.8489   0.8535   0.8539
  0.8564   0.8636   0.8655   0.8674   0.8705   0.8755   0.8879   0.8967
  0.8988   0.9006   0.9093   0.9134   0.9213   0.9349   0.9428   0.9476
  0.9505   0.9521   0.9553   0.9593   0.9625   0.9687   0.9698   0.9865
  1.0026   1.0116   1.0119   1.0125   1.0271   1.0379   1.0535   1.0661
  1.0663   1.0804   1.1094   1.1342   1.1727   1.1877   1.2025   1.2117
  1.2191   1.2368   1.2407   1.2658   1.2734   1.2738   1.2895   1.2905
  1.2986   1.3078   1.3226   1.3244   1.3494   1.3722   1.3927   1.4165
  1.4341   1.4649   1.4756   1.4847   1.4921   1.5499   1.5546   1.5597
  1.5884   1.5944   1.6200   1.6411   1.6512   1.6615   1.6770   1.6933
  1.7312   1.7415   1.7605   1.7780   1.7939   1.8079   1.8286   1.8403
  1.8428   1.8603   1.8796   1.8821   1.9214   1.9235   1.9267   1.9512
  1.9612   1.9662   1.9946   2.0263   2.0430   2.0679   2.0739   2.1173
  2.1563   2.1807   2.2101   2.2284   2.2446   2.2473   2.2644   2.2647
  2.2856   2.2937   2.3034   2.3135   2.3198   2.3489   2.3528   2.3537
  2.4016   2.4185   2.4236   2.4241   2.4278   2.4657   2.4845   2.4966
  2.5081   2.5306   2.5377   2.5511   2.5529   2.5787   2.6127   2.6285
  2.6717   2.6769   2.6880   2.7038   2.7043   2.7111   2.7251   2.7521
  2.7593   2.7706   2.7729   2.7851   2.8217   2.8268   2.8326   2.8607
  2.8927   2.9642   2.9758   3.0709   3.0831   3.0935   3.1131   3.1332
  3.1487   3.1709   3.2035   3.2194   3.2392   3.2840   3.3375   3.3740
  3.3913   3.5121   3.5426   3.6382   3.6722   3.7051   3.7544   3.9031
  3.9799   4.0189   4.0407   4.0883   4.3300   4.8076   4.8096   9.7486
  9.7909   9.8022   9.8109   9.8396   9.8586  23.3381  23.5271  23.8013
 23.8495  23.8545  23.9132  23.9454  23.9543  24.0288  24.0409  24.1193
 24.1469  25.7686  25.7975  25.8347  25.8925  25.9312  25.9820  26.0898
 26.1040  26.1791  26.2260  26.3093  26.3446  26.4949  26.5995  26.6339
 26.7260  26.8579  27.0356 215.7392 215.7865 215.7997 215.8097 215.8481
215.8682
 --------------------------------------------------------------

          Ground-State Mulliken Net Atomic Charges

     Atom                 Charge (a.u.)
  ----------------------------------------
      1 C                    -0.454659
      2 C                    -1.024219
      3 Cl                    0.501857
      4 C                     0.355180
      5 Cl                    0.645915
      6 C                    -0.348903
      7 Cl                    0.615660
      8 C                    -0.665142
      9 Cl                    0.612068
     10 C                    -0.698659
     11 H                     0.218709
     12 C                    -0.309833
     13 C                    -0.239942
     14 Cl                    0.425474
     15 C                     0.045167
     16 H                     0.206939
     17 C                    -0.490769
     18 H                     0.177574
     19 C                     0.036855
     20 H                     0.207077
     21 C                    -0.242525
     22 Cl                    0.426177
  ----------------------------------------
  Sum of atomic charges =     0.000000

 -----------------------------------------------------------------
                    Cartesian Multipole Moments
 -----------------------------------------------------------------
    Charge (ESU x 10^10)
                 0.0000
    Dipole Moment (Debye)
         X       3.4787      Y      -0.9089      Z       0.0164
       Tot       3.5955
    Quadrupole Moments (Debye-Ang)
        XX    -129.2687     XY      -2.6099     YY    -146.2432
        XZ       0.0842     YZ       0.0094     ZZ    -146.1980
    Octopole Moments (Debye-Ang^2)
       XXX      75.9376    XXY      -1.4021    XYY     -14.6198
       YYY      10.5724    XXZ       0.4083    XYZ       0.0841
       YYZ      -0.0309    XZZ      -4.8170    YZZ       3.8154
       ZZZ      -0.0099
    Hexadecapole Moments (Debye-Ang^3)
      XXXX   -5296.9666   XXXY     -43.9143   XXYY   -1344.0225
      XYYY      22.8692   YYYY   -1965.1262   XXXZ       1.1148
      XXYZ       0.4850   XYYZ      -0.3835   YYYZ      -0.5730
      XXZZ   -1204.5884   XYZZ       0.3750   YYZZ    -609.8628
      XZZZ       0.0988   YZZZ       0.4915   ZZZZ   -1496.7509
 -----------------------------------------------------------------
 Calculating MO derivatives via CPSCF
    1     0    69    0.0181948  
    2     0    69    0.0058331  
    3     0    69    0.0005481  
    4     4    65    0.0000456  
    5    62     7    0.0000027  
    6    69     0    0.0000001  Converged
 Time for AOints: 1260.0 s (CPU) 1260.3 s (wall)
 ------------------------------------------------------------------------------
                     AOints        : Timing summary (seconds)
 ------------------------------------------------------------------------------
     job step          cpu (% of tot)      sys (% of tot)     wall (% of tot)
 ------------------------------------------------------------------------------
  AOints            0.1260E+04 ( 9.7)   0.1200E-04 ( 3.2)   0.1260E+04 ( 9.7)
 ------------------------------------------------------------------------------
   Grand Totals     0.1298E+05          0.3730E-03          0.1299E+05
 ------------------------------------------------------------------------------
 Polarizability Matrix (a.u.)
            1           2           3
    1-274.4634880  -3.7784391   0.0897338
    2  -3.7784391-193.8119773  -0.0803608
    3   0.0897338  -0.0803608-178.2700867
 Calculating analytic Hessian of the SCF energy

 Direct stationary perturbation theory relativistic correction:

 rels  =       4.761473132396
 relv  =     -18.422938508871
 rel2e =       5.117299634044
 E_rel =      -8.544165742432

 Hessian of the SCF Energy
            1           2           3           4           5           6
    1   0.6407306   0.0087133   0.0008230  -0.1639321   0.1174379  -0.0006742
    2   0.0087133   0.6353051  -0.0023036   0.0549613  -0.2402018   0.0009093
    3   0.0008230  -0.0023036   0.1726638  -0.0003690   0.0009427  -0.0594341
    4  -0.1639321   0.0549613  -0.0003690   0.5851785  -0.0460326   0.0003853
    5   0.1174379  -0.2402018   0.0009427  -0.0460326   0.5363692  -0.0019515
    6  -0.0006742   0.0009093  -0.0594341   0.0003853  -0.0019515   0.1156834
    7   0.0042838  -0.0003807  -0.0000183  -0.0713297  -0.0525931   0.0001619
    8  -0.0220013  -0.0401535   0.0001648  -0.0554068  -0.1313510   0.0003575
    9   0.0000789   0.0001523   0.0040458   0.0001194   0.0003247  -0.0232264
   10  -0.0240573   0.0784148  -0.0003994  -0.2936730  -0.0302615   0.0001404
   11   0.0243089   0.0303570  -0.0000998   0.0325969  -0.0959206   0.0001240
   12  -0.0000915  -0.0001712   0.0047146  -0.0000178   0.0002047  -0.0549877
   13  -0.0033651  -0.0044683   0.0000113  -0.0199857   0.0334885  -0.0001358
   14  -0.0000732   0.0034783   0.0000125   0.0125268  -0.0186578   0.0000736
   15  -0.0000025   0.0000147   0.0037386  -0.0000468   0.0000602   0.0032027
   16   0.0013081   0.0014832   0.0000001  -0.0259671  -0.0228136   0.0001418
   17   0.0000823  -0.0690257   0.0003796  -0.0798905   0.0336107  -0.0000450
   18  -0.0000068   0.0003753  -0.0000114   0.0004434  -0.0001394   0.0033505
   19  -0.0017205  -0.0006739   0.0000267   0.0036351  -0.0020986   0.0000103
   20  -0.0001550   0.0004657  -0.0000091   0.0008672  -0.0032418   0.0000389
   21   0.0000013  -0.0000070  -0.0010038  -0.0000217   0.0000467   0.0039483
   22  -0.0286868  -0.0812767   0.0004673  -0.0548993   0.0328009  -0.0001176
   23  -0.0258505   0.0321450  -0.0001876   0.0307165  -0.0186857   0.0000698
   24   0.0001669  -0.0001262   0.0054158  -0.0001399   0.0000817  -0.0015697
   25  -0.0027134   0.0043427  -0.0000266   0.0012633  -0.0008302   0.0000091
   26   0.0001710   0.0034525  -0.0000017   0.0003437  -0.0001654   0.0000097
   27   0.0000052  -0.0000038   0.0043910   0.0000039  -0.0000048  -0.0006726
   28  -0.1702363  -0.0537216   0.0002205   0.0634056  -0.0295352   0.0001348
   29  -0.1221978  -0.2731551   0.0011593   0.0249505  -0.0606910   0.0003216
   30   0.0006963   0.0012156  -0.0584636  -0.0001857   0.0003914   0.0076606
   31   0.0104220  -0.0155627   0.0000956  -0.0009602  -0.0023183   0.0000119
   32   0.0130586  -0.0182803   0.0001160  -0.0028647  -0.0017138   0.0000395
   33  -0.0000699   0.0001702   0.0037382   0.0000334   0.0000221   0.0059038
   34  -0.2181469   0.0040284  -0.0005318  -0.0197069   0.0106717  -0.0000587
   35   0.0061487  -0.0771508  -0.0000562   0.0268334   0.0029316   0.0000550
   36  -0.0006143  -0.0000728  -0.0769526  -0.0001712   0.0000384   0.0034629
   37  -0.0215599   0.0014671  -0.0267848  -0.0011111  -0.0030263  -0.0003206
   38  -0.0001496   0.0031897   0.0013271   0.0004917  -0.0008177  -0.0011091
   39  -0.0112198  -0.0002286   0.0046677   0.0034214   0.0005112  -0.0010120
   40  -0.0019229  -0.0000138  -0.0028057   0.0004977  -0.0001268  -0.0013172
   41   0.0002183  -0.0021911  -0.0002048   0.0005660  -0.0003307   0.0005993
   42   0.0026603   0.0001921  -0.0014642  -0.0011521  -0.0006618  -0.0007677
   43   0.0015090   0.0003717  -0.0020563  -0.0006304  -0.0004036   0.0001534
   44  -0.0000754   0.0059757   0.0000749  -0.0009099  -0.0002384  -0.0000921
   45  -0.0014516   0.0004970  -0.0045598  -0.0004174  -0.0009223  -0.0000263
   46  -0.0001093   0.0001103  -0.0012474  -0.0002177  -0.0002712   0.0000174
   47   0.0000850   0.0002630   0.0000646  -0.0000750   0.0001669   0.0000804
   48   0.0001862  -0.0000134   0.0002277  -0.0000044  -0.0000252   0.0000263
   49   0.0004720  -0.0002799   0.0000133  -0.0001030  -0.0002052  -0.0000029
   50  -0.0000047  -0.0010652  -0.0000009   0.0001953   0.0000571   0.0000010
   51   0.0000004   0.0000117  -0.0012232  -0.0000053  -0.0000023   0.0001871
   52  -0.0000335  -0.0000090  -0.0000005  -0.0000013  -0.0000464   0.0000003
   53  -0.0000117  -0.0005919   0.0000058   0.0001095   0.0000472  -0.0000001
   54  -0.0000004   0.0000062   0.0001152  -0.0000010  -0.0000009   0.0000018
   55   0.0015002   0.0003916   0.0021062  -0.0006301  -0.0004041  -0.0001480
   56  -0.0000448   0.0059786  -0.0002477  -0.0009133  -0.0002194   0.0000901
   57   0.0015091  -0.0006779  -0.0045169   0.0004361   0.0009215  -0.0000358
   58  -0.0001135   0.0001292   0.0012437  -0.0002206  -0.0002716  -0.0000152
   59   0.0000804   0.0002660  -0.0000674  -0.0000755   0.0001659  -0.0000810
   60  -0.0001909   0.0000127   0.0002400   0.0000048   0.0000186   0.0000258
   61  -0.0217517   0.0019367   0.0265148  -0.0011208  -0.0030239   0.0003485
   62   0.0000752   0.0031408  -0.0012872   0.0004439  -0.0008041   0.0010959
   63   0.0108946   0.0002347   0.0050182  -0.0034443  -0.0005189  -0.0010220
   64  -0.0018760   0.0000380   0.0027171   0.0005119  -0.0001394   0.0012749
   65   0.0001831  -0.0022024   0.0002188   0.0005650  -0.0003083  -0.0005864
   66  -0.0027009  -0.0001860  -0.0013468   0.0011302   0.0006631  -0.0006986
            7           8           9          10          11          12
    1   0.0042838  -0.0220013   0.0000789  -0.0240573   0.0243089  -0.0000915
    2  -0.0003807  -0.0401535   0.0001523   0.0784148   0.0303570  -0.0001712
    3  -0.0000183   0.0001648   0.0040458  -0.0003994  -0.0000998   0.0047146
    4  -0.0713297  -0.0554068   0.0001194  -0.2936730   0.0325969  -0.0000178
    5  -0.0525931  -0.1313510   0.0003247  -0.0302615  -0.0959206   0.0002047
    6   0.0001619   0.0003575  -0.0232264   0.0001404   0.0001240  -0.0549877
    7   0.0998086   0.0806084  -0.0002285  -0.0206994  -0.0326633   0.0001159
    8   0.0806084   0.1890263  -0.0006296  -0.0104891  -0.0168920   0.0000603
    9  -0.0002285  -0.0006296   0.0121232   0.0000639   0.0000735   0.0029288
   10  -0.0206994  -0.0104891   0.0000639   0.5836791   0.0362443  -0.0006182
   11  -0.0326633  -0.0168920   0.0000735   0.0362443   0.5318247  -0.0022431
   12   0.0001159   0.0000603   0.0029288  -0.0006182  -0.0022431   0.1089499
   13  -0.0077103   0.0037464  -0.0000170  -0.0710226   0.0555486  -0.0002128
   14  -0.0037668   0.0032675  -0.0000136   0.0553486  -0.1356992   0.0004578
   15   0.0000167  -0.0000087  -0.0008159  -0.0001982   0.0004148  -0.0227666
   16  -0.0020043   0.0010517   0.0000031  -0.1456529  -0.1158472   0.0007731
   17   0.0042709   0.0016066  -0.0000100  -0.0528179  -0.2388052   0.0011342
   18  -0.0000270   0.0000011   0.0037369   0.0004698   0.0012448  -0.0537527
   19  -0.0013407  -0.0007689   0.0000015  -0.0374283  -0.0020414   0.0001009
   20  -0.0012192  -0.0001215   0.0000008  -0.0226561  -0.0002131   0.0000555
   21   0.0000119   0.0000030   0.0001590   0.0002150   0.0000190   0.0031627
   22   0.0003549  -0.0006793  -0.0000152   0.0633167   0.0284224  -0.0002109
   23  -0.0001682   0.0006240   0.0000053  -0.0290628  -0.0563578   0.0003523
   24   0.0000041  -0.0000003  -0.0005761   0.0001352   0.0003227   0.0040443
   25  -0.0004043  -0.0009710   0.0000021  -0.0020402   0.0008182   0.0000005
   26  -0.0010100  -0.0015154   0.0000008   0.0043486   0.0008056   0.0000015
   27   0.0000051   0.0000055  -0.0002908  -0.0000302   0.0000072   0.0036503
   28  -0.0003785   0.0065749  -0.0000179  -0.0518935  -0.0283109   0.0001802
   29   0.0015289  -0.0008009   0.0000414  -0.0288302  -0.0156185   0.0001084
   30  -0.0000096   0.0000274   0.0039409   0.0002080   0.0001121  -0.0002933
   31   0.0000402  -0.0012842   0.0000062  -0.0007552  -0.0007815   0.0000048
   32   0.0000750  -0.0011170   0.0000063  -0.0007263   0.0001238  -0.0000068
   33  -0.0000013   0.0000066   0.0001762  -0.0000184  -0.0000127  -0.0009607
   34  -0.0019368  -0.0025586   0.0000165   0.0003367   0.0021958  -0.0000308
   35   0.0030386  -0.0013819  -0.0000023   0.0014259  -0.0034051   0.0000414
   36  -0.0000147  -0.0000095  -0.0023310   0.0000014   0.0000325   0.0053138
   37   0.0004266   0.0010613  -0.0006331  -0.0004086   0.0000288   0.0007528
   38   0.0012008  -0.0009110   0.0005422  -0.0001836  -0.0002034  -0.0004655
   39  -0.0000693  -0.0006364  -0.0001572  -0.0000460  -0.0002770  -0.0001820
   40  -0.0001341  -0.0001275  -0.0000888   0.0002877  -0.0002805   0.0001722
   41   0.0001367   0.0003419   0.0001526  -0.0002964  -0.0001247   0.0000986
   42   0.0001189   0.0000408   0.0002913   0.0001995   0.0000875  -0.0000135
   43   0.0003819  -0.0000591   0.0001928   0.0000177  -0.0000230   0.0000464
   44  -0.0001004  -0.0000046  -0.0000371   0.0000020   0.0002516   0.0001797
   45   0.0002235   0.0003497  -0.0001568   0.0000202  -0.0000727   0.0002137
   46   0.0000600   0.0001030  -0.0000336   0.0000060  -0.0000089   0.0000592
   47  -0.0000129  -0.0001074  -0.0000119   0.0000110   0.0000185  -0.0000012
   48  -0.0000118   0.0000058   0.0000024  -0.0000050   0.0000108  -0.0000203
   49  -0.0001583   0.0002160  -0.0000022   0.0000696   0.0001060  -0.0000008
   50  -0.0001404   0.0001708  -0.0000006  -0.0000048  -0.0000754   0.0000005
   51   0.0000086  -0.0000073   0.0001562   0.0000004   0.0000006   0.0000273
   52   0.0000008   0.0000131  -0.0000001   0.0000204  -0.0000322   0.0000002
   53   0.0000113  -0.0000340   0.0000003  -0.0000113  -0.0000154  -0.0000000
   54   0.0000001   0.0000005   0.0000076  -0.0000000   0.0000001  -0.0000107
   55   0.0003662  -0.0000423  -0.0001878   0.0000170  -0.0000243  -0.0000473
   56  -0.0001072  -0.0000113   0.0000365   0.0000068   0.0002544  -0.0001761
   57  -0.0002232  -0.0003429  -0.0001568  -0.0000216   0.0000674   0.0002142
   58   0.0000592   0.0001033   0.0000333   0.0000060  -0.0000086  -0.0000587
   59  -0.0000118  -0.0001072   0.0000121   0.0000108   0.0000186   0.0000007
   60   0.0000129  -0.0000025   0.0000022   0.0000041  -0.0000112  -0.0000210
   61   0.0004372   0.0010411   0.0006365  -0.0003965   0.0000376  -0.0007483
   62   0.0011806  -0.0008936  -0.0005303  -0.0001805  -0.0001939   0.0004616
   63   0.0000493   0.0006516  -0.0001577   0.0000572   0.0002802  -0.0001951
   64  -0.0001233  -0.0001310   0.0000698   0.0002689  -0.0002873  -0.0001685
   65   0.0001224   0.0003650  -0.0001133  -0.0002937  -0.0001258  -0.0000929
   66  -0.0001255  -0.0000371   0.0002980  -0.0001788  -0.0000808  -0.0000161
           13          14          15          16          17          18
    1  -0.0033651  -0.0000732  -0.0000025   0.0013081   0.0000823  -0.0000068
    2  -0.0044683   0.0034783   0.0000147   0.0014832  -0.0690257   0.0003753
    3   0.0000113   0.0000125   0.0037386   0.0000001   0.0003796  -0.0000114
    4  -0.0199857   0.0125268  -0.0000468  -0.0259671  -0.0798905   0.0004434
    5   0.0334885  -0.0186578   0.0000602  -0.0228136   0.0336107  -0.0001394
    6  -0.0001358   0.0000736   0.0032027   0.0001418  -0.0000450   0.0033505
    7  -0.0077103  -0.0037668   0.0000167  -0.0020043   0.0042709  -0.0000270
    8   0.0037464   0.0032675  -0.0000087   0.0010517   0.0016066   0.0000011
    9  -0.0000170  -0.0000136  -0.0008159   0.0000031  -0.0000100   0.0037369
   10  -0.0710226   0.0553486  -0.0001982  -0.1456529  -0.0528179   0.0004698
   11   0.0555486  -0.1356992   0.0004148  -0.1158472  -0.2388052   0.0012448
   12  -0.0002128   0.0004578  -0.0227666   0.0007731   0.0011342  -0.0537527
   13   0.1011944  -0.0795699   0.0002943   0.0012518  -0.0002754   0.0000097
   14  -0.0795699   0.1957143  -0.0007755   0.0203254  -0.0397964   0.0001844
   15   0.0002943  -0.0007755   0.0110672  -0.0000978   0.0002247   0.0035411
   16   0.0012518   0.0203254  -0.0000978   0.5153179  -0.0080566  -0.0005931
   17  -0.0002754  -0.0397964   0.0002247  -0.0080566   0.6022017  -0.0027511
   18   0.0000097   0.0001844   0.0035411  -0.0005931  -0.0027511   0.1075344
   19   0.0005312  -0.0010794   0.0000052  -0.1658267   0.0007268   0.0002898
   20  -0.0090500  -0.0054716   0.0000490   0.0005947  -0.0383636   0.0000923
   21   0.0000437   0.0000288  -0.0009420   0.0003142   0.0000950  -0.0218076
   22  -0.0008413  -0.0051174   0.0000402  -0.1481798   0.0572001  -0.0002004
   23  -0.0018500   0.0013555   0.0000129   0.1208419  -0.2479716   0.0009176
   24   0.0000152   0.0000182   0.0036646  -0.0005592   0.0009545  -0.0552890
   25   0.0003711   0.0003344  -0.0000033   0.0011187   0.0029988  -0.0000102
   26  -0.0002442  -0.0018212   0.0000111  -0.0202965  -0.0367061   0.0002387
   27   0.0000009   0.0000121   0.0001616   0.0001164   0.0002264   0.0028284
   28  -0.0001769   0.0010990  -0.0000080  -0.0273974   0.0765349  -0.0003896
   29   0.0012209  -0.0019555  -0.0000025   0.0232541   0.0329693  -0.0001909
   30  -0.0000052   0.0000021  -0.0009311  -0.0001116  -0.0002286   0.0055361
   31   0.0001044  -0.0000125  -0.0000004  -0.0040420  -0.0013763   0.0000149
   32   0.0000359   0.0000483  -0.0000009  -0.0004485   0.0008289   0.0000281
   33   0.0000004  -0.0000017  -0.0000813   0.0000102   0.0000445   0.0051208
   34   0.0002137  -0.0006521   0.0000022  -0.0007179   0.0005887   0.0000033
   35   0.0013681  -0.0005416   0.0000008  -0.0000040  -0.0014846   0.0000061
   36  -0.0000003  -0.0000016   0.0001903   0.0000004  -0.0000096  -0.0012308
   37  -0.0002383   0.0001635   0.0000918   0.0002667  -0.0000855  -0.0002688
   38   0.0000714   0.0000250   0.0001097  -0.0000718   0.0002729   0.0003487
   39   0.0006327  -0.0005161   0.0000236  -0.0001644   0.0000757   0.0002837
   40   0.0000601   0.0000141  -0.0000148  -0.0000255   0.0001318   0.0001706
   41   0.0000296   0.0000055  -0.0000382   0.0000278   0.0002063  -0.0001059
   42  -0.0002278   0.0002011  -0.0000467   0.0000014   0.0000311   0.0000328
   43  -0.0000111   0.0000575  -0.0000212   0.0000814  -0.0000160   0.0000231
   44  -0.0000916   0.0000255  -0.0000041   0.0000219   0.0000079  -0.0001266
   45  -0.0000689   0.0000938   0.0000205   0.0000167  -0.0000255  -0.0001021
   46  -0.0000393   0.0000432   0.0000063   0.0000275  -0.0000142  -0.0000264
   47   0.0000038  -0.0000118  -0.0000037  -0.0000000  -0.0000342   0.0000121
   48  -0.0000089   0.0000048   0.0000009   0.0000192  -0.0000058  -0.0000044
   49  -0.0000964   0.0000609   0.0000002   0.0000609  -0.0000252  -0.0000000
   50   0.0000111   0.0000107  -0.0000011  -0.0000345   0.0000356   0.0000010
   51   0.0000003  -0.0000003  -0.0000246   0.0000007  -0.0000007   0.0000279
   52  -0.0000101   0.0000192  -0.0000001   0.0000291  -0.0000010   0.0000001
   53   0.0000166  -0.0000198   0.0000000   0.0000019  -0.0000018  -0.0000003
   54  -0.0000002   0.0000002  -0.0000012  -0.0000001   0.0000001  -0.0000000
   55  -0.0000139   0.0000594   0.0000211   0.0000813  -0.0000143  -0.0000217
   56  -0.0000932   0.0000256   0.0000063   0.0000240   0.0000059   0.0001248
   57   0.0000701  -0.0000931   0.0000215  -0.0000170   0.0000247  -0.0001021
   58  -0.0000397   0.0000434  -0.0000066   0.0000279  -0.0000140   0.0000259
   59   0.0000038  -0.0000118   0.0000037  -0.0000003  -0.0000343  -0.0000112
   60   0.0000086  -0.0000043   0.0000007  -0.0000189   0.0000065  -0.0000041
   61  -0.0002354   0.0001595  -0.0000917   0.0002643  -0.0000844   0.0002591
   62   0.0000665   0.0000275  -0.0001099  -0.0000772   0.0002696  -0.0003512
   63  -0.0006374   0.0005176   0.0000228   0.0001736  -0.0000806   0.0002847
   64   0.0000595   0.0000165   0.0000135  -0.0000223   0.0001373  -0.0001657
   65   0.0000316   0.0000030   0.0000367   0.0000280   0.0002039   0.0001021
   66   0.0002271  -0.0002008  -0.0000467  -0.0000082  -0.0000395   0.0000271
           19          20          21          22          23          24
    1  -0.0017205  -0.0001550   0.0000013  -0.0286868  -0.0258505   0.0001669
    2  -0.0006739   0.0004657  -0.0000070  -0.0812767   0.0321450  -0.0001262
    3   0.0000267  -0.0000091  -0.0010038   0.0004673  -0.0001876   0.0054158
    4   0.0036351   0.0008672  -0.0000217  -0.0548993   0.0307165  -0.0001399
    5  -0.0020986  -0.0032418   0.0000467   0.0328009  -0.0186857   0.0000817
    6   0.0000103   0.0000389   0.0039483  -0.0001176   0.0000698  -0.0015697
    7  -0.0013407  -0.0012192   0.0000119   0.0003549  -0.0001682   0.0000041
    8  -0.0007689  -0.0001215   0.0000030  -0.0006793   0.0006240  -0.0000003
    9   0.0000015   0.0000008   0.0001590  -0.0000152   0.0000053  -0.0005761
   10  -0.0374283  -0.0226561   0.0002150   0.0633167  -0.0290628   0.0001352
   11  -0.0020414  -0.0002131   0.0000190   0.0284224  -0.0563578   0.0003227
   12   0.0001009   0.0000555   0.0031627  -0.0002109   0.0003523   0.0040443
   13   0.0005312  -0.0090500   0.0000437  -0.0008413  -0.0018500   0.0000152
   14  -0.0010794  -0.0054716   0.0000288  -0.0051174   0.0013555   0.0000182
   15   0.0000052   0.0000490  -0.0009420   0.0000402   0.0000129   0.0036646
   16  -0.1658267   0.0005947   0.0003142  -0.1481798   0.1208419  -0.0005592
   17   0.0007268  -0.0383636   0.0000950   0.0572001  -0.2479716   0.0009545
   18   0.0002898   0.0000923  -0.0218076  -0.0002004   0.0009176  -0.0552890
   19   0.2382485  -0.0002364  -0.0004726  -0.0390235   0.0008703   0.0000790
   20  -0.0002364   0.0539610  -0.0002402   0.0230720   0.0009178  -0.0000354
   21  -0.0004726  -0.0002402   0.0102961  -0.0000433   0.0000112   0.0032575
   22  -0.0390235   0.0230720  -0.0000433   0.6145870  -0.0456799  -0.0003084
   23   0.0008703   0.0009178   0.0000112  -0.0456799   0.5335911  -0.0021819
   24   0.0000790  -0.0000354   0.0032575  -0.0003084  -0.0021819   0.1109057
   25   0.0009833   0.0079362  -0.0000443  -0.0683271  -0.0544796   0.0003659
   26   0.0009462  -0.0044816   0.0000161  -0.0503534  -0.1337404   0.0006183
   27  -0.0000094   0.0000071  -0.0009504   0.0003590   0.0006160  -0.0219719
   28   0.0033445  -0.0000904  -0.0000043  -0.3271524  -0.0207961   0.0004054
   29   0.0048382  -0.0039218   0.0000281   0.0463933  -0.1114241   0.0002916
   30  -0.0000218   0.0000426   0.0038612  -0.0000283   0.0003326  -0.0573428
   31  -0.0012066   0.0009248  -0.0000012  -0.0124382   0.0276070  -0.0001546
   32  -0.0004551   0.0003468   0.0000009  -0.0031589   0.0024972   0.0000031
   33   0.0000019  -0.0000003   0.0001892   0.0000574  -0.0000220   0.0030934
   34   0.0011891  -0.0000052  -0.0000007   0.0012559  -0.0028966  -0.0000152
   35  -0.0001204   0.0001115  -0.0000012  -0.0026286  -0.0027685   0.0000513
   36  -0.0000042  -0.0000008  -0.0001111   0.0000063   0.0000675   0.0064716
   37  -0.0004364   0.0000047   0.0000206  -0.0005228   0.0000818   0.0009871
   38   0.0000408  -0.0000017  -0.0000707   0.0001783  -0.0000354   0.0002558
   39   0.0006337  -0.0000195  -0.0000341   0.0002256  -0.0002168  -0.0002979
   40  -0.0000672  -0.0000049  -0.0000113   0.0005643   0.0001507   0.0000379
   41  -0.0000025   0.0000050   0.0000219   0.0002994  -0.0002121  -0.0000573
   42  -0.0002572   0.0000047  -0.0000023   0.0002501  -0.0000031  -0.0000074
   43  -0.0000810   0.0000067  -0.0000052  -0.0000267   0.0000913   0.0000734
   44   0.0000039   0.0000292   0.0000308   0.0000378   0.0001408  -0.0002517
   45  -0.0002235   0.0000054   0.0000101   0.0000242   0.0001589   0.0002584
   46  -0.0000784   0.0000006  -0.0000001  -0.0000216   0.0000544   0.0000880
   47   0.0000013  -0.0000067  -0.0000009  -0.0000172   0.0000349  -0.0000223
   48  -0.0000003   0.0000001  -0.0000004  -0.0000211   0.0000009  -0.0000164
   49  -0.0000350   0.0000041   0.0000003   0.0000129  -0.0000268  -0.0000017
   50   0.0000066  -0.0000415  -0.0000002   0.0000149  -0.0000380   0.0000011
   51   0.0000001   0.0000004  -0.0000060  -0.0000013   0.0000021   0.0000373
   52  -0.0000312  -0.0000001   0.0000000   0.0000233   0.0000425  -0.0000003
   53   0.0000002   0.0000016   0.0000000  -0.0000004  -0.0000036   0.0000002
   54  -0.0000001  -0.0000000  -0.0000016   0.0000001   0.0000001   0.0000030
   55  -0.0000837   0.0000066   0.0000049  -0.0000229   0.0000881  -0.0000749
   56   0.0000073   0.0000285  -0.0000303   0.0000329   0.0001419   0.0002523
   57   0.0002198  -0.0000056   0.0000103  -0.0000261  -0.0001575   0.0002514
   58  -0.0000782   0.0000006   0.0000004  -0.0000212   0.0000530  -0.0000875
   59   0.0000015  -0.0000068   0.0000009  -0.0000174   0.0000351   0.0000211
   60  -0.0000002   0.0000000  -0.0000004   0.0000212  -0.0000015  -0.0000174
   61  -0.0004245   0.0000039  -0.0000183  -0.0005154   0.0000638  -0.0009802
   62   0.0000323   0.0000001   0.0000697   0.0001853  -0.0000344  -0.0002537
   63  -0.0006359   0.0000182  -0.0000324  -0.0002282   0.0002168  -0.0003047
   64  -0.0000700  -0.0000046   0.0000107   0.0005622   0.0001489  -0.0000366
   65   0.0000012   0.0000047  -0.0000216   0.0002898  -0.0002100   0.0000567
   66   0.0002563  -0.0000041  -0.0000022  -0.0002507   0.0000065  -0.0000094
           25          26          27          28          29          30
    1  -0.0027134   0.0001710   0.0000052  -0.1702363  -0.1221978   0.0006963
    2   0.0043427   0.0034525  -0.0000038  -0.0537216  -0.2731551   0.0012156
    3  -0.0000266  -0.0000017   0.0043910   0.0002205   0.0011593  -0.0584636
    4   0.0012633   0.0003437   0.0000039   0.0634056   0.0249505  -0.0001857
    5  -0.0008302  -0.0001654  -0.0000048  -0.0295352  -0.0606910   0.0003914
    6   0.0000091   0.0000097  -0.0006726   0.0001348   0.0003216   0.0076606
    7  -0.0004043  -0.0010100   0.0000051  -0.0003785   0.0015289  -0.0000096
    8  -0.0009710  -0.0015154   0.0000055   0.0065749  -0.0008009   0.0000274
    9   0.0000021   0.0000008  -0.0002908  -0.0000179   0.0000414   0.0039409
   10  -0.0020402   0.0043486  -0.0000302  -0.0518935  -0.0288302   0.0002080
   11   0.0008182   0.0008056   0.0000072  -0.0283109  -0.0156185   0.0001121
   12   0.0000005   0.0000015   0.0036503   0.0001802   0.0001084  -0.0002933
   13   0.0003711  -0.0002442   0.0000009  -0.0001769   0.0012209  -0.0000052
   14   0.0003344  -0.0018212   0.0000121   0.0010990  -0.0019555   0.0000021
   15  -0.0000033   0.0000111   0.0001616  -0.0000080  -0.0000025  -0.0009311
   16   0.0011187  -0.0202965   0.0001164  -0.0273974   0.0232541  -0.0001116
   17   0.0029988  -0.0367061   0.0002264   0.0765349   0.0329693  -0.0002286
   18  -0.0000102   0.0002387   0.0028284  -0.0003896  -0.0001909   0.0055361
   19   0.0009833   0.0009462  -0.0000094   0.0033445   0.0048382  -0.0000218
   20   0.0079362  -0.0044816   0.0000071  -0.0000904  -0.0039218   0.0000426
   21  -0.0000443   0.0000161  -0.0009504  -0.0000043   0.0000281   0.0038612
   22  -0.0683271  -0.0503534   0.0003590  -0.3271524   0.0463933  -0.0000283
   23  -0.0544796  -0.1337404   0.0006160  -0.0207961  -0.1114241   0.0003326
   24   0.0003659   0.0006183  -0.0219719   0.0004054   0.0002916  -0.0573428
   25   0.0900651   0.0806145  -0.0005424  -0.0206740  -0.0385395   0.0002368
   26   0.0806145   0.1911083  -0.0010140  -0.0149533  -0.0175926   0.0001353
   27  -0.0005424  -0.0010140   0.0111457   0.0000952   0.0001620   0.0042114
   28  -0.0206740  -0.0149533   0.0000952   0.6831334  -0.0332698  -0.0000198
   29  -0.0385395  -0.0175926   0.0001620  -0.0332698   0.7222726  -0.0032707
   30   0.0002368   0.0001353   0.0042114  -0.0000198  -0.0032707   0.1246298
   31   0.0007442   0.0005578  -0.0000071  -0.1244254   0.1231227  -0.0006691
   32  -0.0012443   0.0011024  -0.0000218   0.1250928  -0.2736507   0.0013362
   33   0.0000049  -0.0000194  -0.0025752  -0.0007266   0.0013303  -0.0343511
   34   0.0001280   0.0004775  -0.0000015  -0.0260364  -0.0072494  -0.0000541
   35  -0.0011139  -0.0005189   0.0000078  -0.0277458   0.0046021  -0.0000553
   36   0.0000115   0.0000080   0.0000874   0.0001278   0.0000019   0.0048941
   37  -0.0002118  -0.0001681   0.0000517  -0.0005876   0.0020285   0.0003537
   38   0.0000472   0.0000340  -0.0000549  -0.0007074  -0.0004390   0.0006161
   39   0.0005294   0.0005795  -0.0000015   0.0033929   0.0006238  -0.0013171
   40   0.0000466  -0.0000099  -0.0000120   0.0003166   0.0001254  -0.0014003
   41  -0.0000405  -0.0000157   0.0000036  -0.0007637   0.0001103  -0.0003271
   42  -0.0002054  -0.0002290  -0.0000144  -0.0011312   0.0002774  -0.0006352
   43  -0.0000155  -0.0000323  -0.0000112  -0.0001763  -0.0000143   0.0000187
   44   0.0000638   0.0000381   0.0000170   0.0010413  -0.0002159   0.0002263
   45  -0.0000649  -0.0000844   0.0000138  -0.0001229   0.0001682   0.0002168
   46  -0.0000359  -0.0000441   0.0000042  -0.0001331   0.0000815   0.0000046
   47   0.0000004  -0.0000150   0.0000020   0.0001099   0.0000215  -0.0000496
   48  -0.0000055  -0.0000058   0.0000009  -0.0000146   0.0000265   0.0000256
   49  -0.0000700  -0.0000717   0.0000006  -0.0003592   0.0003239  -0.0000004
   50   0.0000148   0.0000113  -0.0000001  -0.0001216   0.0000431  -0.0000005
   51   0.0000002   0.0000001  -0.0000152   0.0000037  -0.0000007   0.0000296
   52  -0.0000124  -0.0000226   0.0000002  -0.0000042   0.0000105  -0.0000001
   53  -0.0000178  -0.0000173   0.0000002  -0.0000937   0.0000033  -0.0000002
   54   0.0000001   0.0000002  -0.0000012   0.0000009  -0.0000002   0.0000012
   55  -0.0000174  -0.0000344   0.0000119  -0.0001881  -0.0000109  -0.0000306
   56   0.0000654   0.0000386  -0.0000186   0.0010498  -0.0002192  -0.0002138
   57   0.0000634   0.0000837   0.0000132   0.0001010  -0.0001588   0.0002250
   58  -0.0000362  -0.0000445  -0.0000036  -0.0001345   0.0000813  -0.0000067
   59   0.0000008  -0.0000146  -0.0000019   0.0001115   0.0000221   0.0000501
   60   0.0000052   0.0000059   0.0000008   0.0000118  -0.0000253   0.0000239
   61  -0.0002070  -0.0001631  -0.0000484  -0.0005397   0.0020175  -0.0003667
   62   0.0000373   0.0000259   0.0000559  -0.0007695  -0.0004690  -0.0006432
   63  -0.0005339  -0.0005857   0.0000061  -0.0033951  -0.0006089  -0.0013138
   64   0.0000449  -0.0000113   0.0000115   0.0002936   0.0001349   0.0013915
   65  -0.0000376  -0.0000126  -0.0000031  -0.0007366   0.0001093   0.0003014
   66   0.0002072   0.0002314  -0.0000175   0.0011556  -0.0002829  -0.0006081
           31          32          33          34          35          36
    1   0.0104220   0.0130586  -0.0000699  -0.2181469   0.0061487  -0.0006143
    2  -0.0155627  -0.0182803   0.0001702   0.0040284  -0.0771508  -0.0000728
    3   0.0000956   0.0001160   0.0037382  -0.0005318  -0.0000562  -0.0769526
    4  -0.0009602  -0.0028647   0.0000334  -0.0197069   0.0268334  -0.0001712
    5  -0.0023183  -0.0017138   0.0000221   0.0106717   0.0029316   0.0000384
    6   0.0000119   0.0000395   0.0059038  -0.0000587   0.0000550   0.0034629
    7   0.0000402   0.0000750  -0.0000013  -0.0019368   0.0030386  -0.0000147
    8  -0.0012842  -0.0011170   0.0000066  -0.0025586  -0.0013819  -0.0000095
    9   0.0000062   0.0000063   0.0001762   0.0000165  -0.0000023  -0.0023310
   10  -0.0007552  -0.0007263  -0.0000184   0.0003367   0.0014259   0.0000014
   11  -0.0007815   0.0001238  -0.0000127   0.0021958  -0.0034051   0.0000325
   12   0.0000048  -0.0000068  -0.0009607  -0.0000308   0.0000414   0.0053138
   13   0.0001044   0.0000359   0.0000004   0.0002137   0.0013681  -0.0000003
   14  -0.0000125   0.0000483  -0.0000017  -0.0006521  -0.0005416  -0.0000016
   15  -0.0000004  -0.0000009  -0.0000813   0.0000022   0.0000008   0.0001903
   16  -0.0040420  -0.0004485   0.0000102  -0.0007179  -0.0000040   0.0000004
   17  -0.0013763   0.0008289   0.0000445   0.0005887  -0.0014846  -0.0000096
   18   0.0000149   0.0000281   0.0051208   0.0000033   0.0000061  -0.0012308
   19  -0.0012066  -0.0004551   0.0000019   0.0011891  -0.0001204  -0.0000042
   20   0.0009248   0.0003468  -0.0000003  -0.0000052   0.0001115  -0.0000008
   21  -0.0000012   0.0000009   0.0001892  -0.0000007  -0.0000012  -0.0001111
   22  -0.0124382  -0.0031589   0.0000574   0.0012559  -0.0026286   0.0000063
   23   0.0276070   0.0024972  -0.0000220  -0.0028966  -0.0027685   0.0000675
   24  -0.0001546   0.0000031   0.0030934  -0.0000152   0.0000513   0.0064716
   25   0.0007442  -0.0012443   0.0000049   0.0001280  -0.0011139   0.0000115
   26   0.0005578   0.0011024  -0.0000194   0.0004775  -0.0005189   0.0000080
   27  -0.0000071  -0.0000218  -0.0025752  -0.0000015   0.0000078   0.0000874
   28  -0.1244254   0.1250928  -0.0007266  -0.0260364  -0.0277458   0.0001278
   29   0.1231227  -0.2736507   0.0013303  -0.0072494   0.0046021   0.0000019
   30  -0.0006691   0.0013362  -0.0343511  -0.0000541  -0.0000553   0.0048941
   31   0.1317521  -0.1299455   0.0006948   0.0008239  -0.0006476   0.0000075
   32  -0.1299455   0.2889800  -0.0014806   0.0014080   0.0008451  -0.0000178
   33   0.0006948  -0.0014806   0.0235365   0.0000206  -0.0000295  -0.0041230
   34   0.0008239   0.0014080   0.0000206   0.6476265  -0.0213764  -0.0003227
   35  -0.0006476   0.0008451  -0.0000295  -0.0213764   0.1718806   0.0035329
   36   0.0000075  -0.0000178  -0.0041230  -0.0003227   0.0035329   0.6047624
   37   0.0001686  -0.0003661  -0.0007414  -0.1686890   0.0049870  -0.0562186
   38  -0.0001173   0.0000921  -0.0001482   0.0049807  -0.0602877   0.0022987
   39  -0.0003727  -0.0002003   0.0006232  -0.1166598   0.0053945  -0.2305648
   40  -0.0001303  -0.0000427   0.0001571   0.0045531   0.0000661  -0.0020945
   41  -0.0000937  -0.0000468  -0.0000296  -0.0001085   0.0038518  -0.0002438
   42   0.0001067  -0.0000349  -0.0001881   0.0200439  -0.0014789  -0.0381719
   43  -0.0000790  -0.0000342  -0.0000918  -0.0226020   0.0010224  -0.0722030
   44   0.0000765  -0.0000485   0.0001068   0.0013369   0.0060330   0.0035093
   45   0.0000037  -0.0001045  -0.0002711  -0.0262670   0.0015900   0.0299073
   46   0.0000026  -0.0000134  -0.0000617  -0.0049242   0.0005083   0.0012377
   47  -0.0000078   0.0000007  -0.0000153   0.0005025   0.0053154  -0.0000846
   48  -0.0000005   0.0000103   0.0000017   0.0007452  -0.0000852   0.0012821
   49   0.0000132   0.0000732  -0.0000004   0.0003858  -0.0004904   0.0003177
   50  -0.0000008  -0.0000243  -0.0000005  -0.0000410  -0.0018276  -0.0005388
   51   0.0000009   0.0000013   0.0000090   0.0003036  -0.0005430  -0.0662694
   52  -0.0000015   0.0000070  -0.0000000   0.0005265  -0.0000810   0.0000070
   53  -0.0000143   0.0000072  -0.0000003  -0.0001033  -0.0009664  -0.0000153
   54   0.0000003  -0.0000001  -0.0000160   0.0000102  -0.0000030  -0.0012303
   55  -0.0000806  -0.0000367   0.0000937  -0.0235856   0.0022502   0.0716939
   56   0.0000771  -0.0000473  -0.0001094   0.0018114   0.0059498  -0.0030668
   57  -0.0000058   0.0001028  -0.0002691   0.0257800  -0.0011594   0.0309640
   58   0.0000025  -0.0000130   0.0000618  -0.0049151   0.0004961  -0.0013089
   59  -0.0000082   0.0000008   0.0000152   0.0005004   0.0053061   0.0000216
   60   0.0000009  -0.0000104   0.0000019  -0.0008145   0.0000169   0.0012573
   61   0.0001685  -0.0003605   0.0007365  -0.1705549   0.0059664   0.0569979
   62  -0.0001029   0.0000954   0.0001497   0.0069224  -0.0603797  -0.0050510
   63   0.0003695   0.0001987   0.0006313   0.1174968  -0.0081492  -0.2292881
   64  -0.0001232  -0.0000406  -0.0001612   0.0047778   0.0000957   0.0025433
   65  -0.0000924  -0.0000401   0.0000241  -0.0004313   0.0038843  -0.0003997
   66  -0.0001061   0.0000348  -0.0001892  -0.0196657   0.0008702  -0.0383199
           37          38          39          40          41          42
    1  -0.0215599  -0.0001496  -0.0112198  -0.0019229   0.0002183   0.0026603
    2   0.0014671   0.0031897  -0.0002286  -0.0000138  -0.0021911   0.0001921
    3  -0.0267848   0.0013271   0.0046677  -0.0028057  -0.0002048  -0.0014642
    4  -0.0011111   0.0004917   0.0034214   0.0004977   0.0005660  -0.0011521
    5  -0.0030263  -0.0008177   0.0005112  -0.0001268  -0.0003307  -0.0006618
    6  -0.0003206  -0.0011091  -0.0010120  -0.0013172   0.0005993  -0.0007677
    7   0.0004266   0.0012008  -0.0000693  -0.0001341   0.0001367   0.0001189
    8   0.0010613  -0.0009110  -0.0006364  -0.0001275   0.0003419   0.0000408
    9  -0.0006331   0.0005422  -0.0001572  -0.0000888   0.0001526   0.0002913
   10  -0.0004086  -0.0001836  -0.0000460   0.0002877  -0.0002964   0.0001995
   11   0.0000288  -0.0002034  -0.0002770  -0.0002805  -0.0001247   0.0000875
   12   0.0007528  -0.0004655  -0.0001820   0.0001722   0.0000986  -0.0000135
   13  -0.0002383   0.0000714   0.0006327   0.0000601   0.0000296  -0.0002278
   14   0.0001635   0.0000250  -0.0005161   0.0000141   0.0000055   0.0002011
   15   0.0000918   0.0001097   0.0000236  -0.0000148  -0.0000382  -0.0000467
   16   0.0002667  -0.0000718  -0.0001644  -0.0000255   0.0000278   0.0000014
   17  -0.0000855   0.0002729   0.0000757   0.0001318   0.0002063   0.0000311
   18  -0.0002688   0.0003487   0.0002837   0.0001706  -0.0001059   0.0000328
   19  -0.0004364   0.0000408   0.0006337  -0.0000672  -0.0000025  -0.0002572
   20   0.0000047  -0.0000017  -0.0000195  -0.0000049   0.0000050   0.0000047
   21   0.0000206  -0.0000707  -0.0000341  -0.0000113   0.0000219  -0.0000023
   22  -0.0005228   0.0001783   0.0002256   0.0005643   0.0002994   0.0002501
   23   0.0000818  -0.0000354  -0.0002168   0.0001507  -0.0002121  -0.0000031
   24   0.0009871   0.0002558  -0.0002979   0.0000379  -0.0000573  -0.0000074
   25  -0.0002118   0.0000472   0.0005294   0.0000466  -0.0000405  -0.0002054
   26  -0.0001681   0.0000340   0.0005795  -0.0000099  -0.0000157  -0.0002290
   27   0.0000517  -0.0000549  -0.0000015  -0.0000120   0.0000036  -0.0000144
   28  -0.0005876  -0.0007074   0.0033929   0.0003166  -0.0007637  -0.0011312
   29   0.0020285  -0.0004390   0.0006238   0.0001254   0.0001103   0.0002774
   30   0.0003537   0.0006161  -0.0013171  -0.0014003  -0.0003271  -0.0006352
   31   0.0001686  -0.0001173  -0.0003727  -0.0001303  -0.0000937   0.0001067
   32  -0.0003661   0.0000921  -0.0002003  -0.0000427  -0.0000468  -0.0000349
   33  -0.0007414  -0.0001482   0.0006232   0.0001571  -0.0000296  -0.0001881
   34  -0.1686890   0.0049807  -0.1166598   0.0045531  -0.0001085   0.0200439
   35   0.0049870  -0.0602877   0.0053945   0.0000661   0.0038518  -0.0014789
   36  -0.0562186   0.0022987  -0.2305648  -0.0020945  -0.0002438  -0.0381719
   37   0.6108876  -0.0249347   0.0541440  -0.0671428   0.0029205   0.0475951
   38  -0.0249347   0.1230668  -0.0004207   0.0025749  -0.0236824  -0.0029729
   39   0.0541440  -0.0004207   0.5139868   0.0480023  -0.0033353  -0.1246331
   40  -0.0671428   0.0025749   0.0480023   0.0870334  -0.0044907  -0.0781033
   41   0.0029205  -0.0236824  -0.0033353  -0.0044907   0.0125670   0.0054280
   42   0.0475951  -0.0029729  -0.1246331  -0.0781033   0.0054280   0.1815009
   43  -0.3204120   0.0136340   0.0149070  -0.0202425   0.0012141   0.0132802
   44   0.0125915  -0.0619122  -0.0010815   0.0016127   0.0044117  -0.0009293
   45  -0.0505562   0.0019462  -0.1119186   0.0392826  -0.0020540  -0.0173967
   46  -0.0121273   0.0005147  -0.0281605   0.0009060  -0.0001794  -0.0004438
   47   0.0007261   0.0024843   0.0014421  -0.0001423  -0.0025013   0.0000688
   48   0.0031294  -0.0001750   0.0016704   0.0010128  -0.0000318   0.0012727
   49  -0.0292566   0.0021117   0.0267593  -0.0037539   0.0004034   0.0011046
   50   0.0022407   0.0058994  -0.0011194   0.0003627   0.0046053  -0.0000301
   51   0.0843483  -0.0034891   0.0319893  -0.0056289   0.0002058   0.0041032
   52   0.0009240   0.0003378   0.0023261  -0.0005747   0.0000284   0.0002198
   53   0.0003463   0.0069232  -0.0002120   0.0000383   0.0000322  -0.0000185
   54   0.0020638  -0.0001961  -0.0032880   0.0013613  -0.0000700  -0.0008032
   55  -0.0554080   0.0018208  -0.0303393   0.0013262  -0.0000429   0.0008545
   56   0.0023245  -0.0034037   0.0012651  -0.0000825  -0.0009254  -0.0000733
   57  -0.0313366   0.0013952  -0.0159428   0.0022884  -0.0001195  -0.0020846
   58  -0.0009524  -0.0000093  -0.0010197   0.0001772  -0.0000329   0.0000184
   59  -0.0000210  -0.0008197   0.0000742  -0.0000303  -0.0004989   0.0000307
   60  -0.0009650   0.0000469   0.0001580   0.0001347  -0.0000006   0.0000169
   61   0.0686709  -0.0021158   0.0320251  -0.0022147   0.0001987  -0.0050117
   62  -0.0026477   0.0062209  -0.0015418   0.0002683   0.0043002   0.0001058
   63  -0.0306814   0.0003560  -0.0653396  -0.0010929   0.0001092   0.0012130
   64  -0.0022820   0.0002854   0.0010517   0.0004397   0.0000085   0.0000790
   65   0.0002775   0.0043045  -0.0001605   0.0000067   0.0000917  -0.0000362
   66   0.0049678  -0.0001408   0.0012848  -0.0000500  -0.0000012  -0.0022017
           43          44          45          46          47          48
    1   0.0015090  -0.0000754  -0.0014516  -0.0001093   0.0000850   0.0001862
    2   0.0003717   0.0059757   0.0004970   0.0001103   0.0002630  -0.0000134
    3  -0.0020563   0.0000749  -0.0045598  -0.0012474   0.0000646   0.0002277
    4  -0.0006304  -0.0009099  -0.0004174  -0.0002177  -0.0000750  -0.0000044
    5  -0.0004036  -0.0002384  -0.0009223  -0.0002712   0.0001669  -0.0000252
    6   0.0001534  -0.0000921  -0.0000263   0.0000174   0.0000804   0.0000263
    7   0.0003819  -0.0001004   0.0002235   0.0000600  -0.0000129  -0.0000118
    8  -0.0000591  -0.0000046   0.0003497   0.0001030  -0.0001074   0.0000058
    9   0.0001928  -0.0000371  -0.0001568  -0.0000336  -0.0000119   0.0000024
   10   0.0000177   0.0000020   0.0000202   0.0000060   0.0000110  -0.0000050
   11  -0.0000230   0.0002516  -0.0000727  -0.0000089   0.0000185   0.0000108
   12   0.0000464   0.0001797   0.0002137   0.0000592  -0.0000012  -0.0000203
   13  -0.0000111  -0.0000916  -0.0000689  -0.0000393   0.0000038  -0.0000089
   14   0.0000575   0.0000255   0.0000938   0.0000432  -0.0000118   0.0000048
   15  -0.0000212  -0.0000041   0.0000205   0.0000063  -0.0000037   0.0000009
   16   0.0000814   0.0000219   0.0000167   0.0000275  -0.0000000   0.0000192
   17  -0.0000160   0.0000079  -0.0000255  -0.0000142  -0.0000342  -0.0000058
   18   0.0000231  -0.0001266  -0.0001021  -0.0000264   0.0000121  -0.0000044
   19  -0.0000810   0.0000039  -0.0002235  -0.0000784   0.0000013  -0.0000003
   20   0.0000067   0.0000292   0.0000054   0.0000006  -0.0000067   0.0000001
   21  -0.0000052   0.0000308   0.0000101  -0.0000001  -0.0000009  -0.0000004
   22  -0.0000267   0.0000378   0.0000242  -0.0000216  -0.0000172  -0.0000211
   23   0.0000913   0.0001408   0.0001589   0.0000544   0.0000349   0.0000009
   24   0.0000734  -0.0002517   0.0002584   0.0000880  -0.0000223  -0.0000164
   25  -0.0000155   0.0000638  -0.0000649  -0.0000359   0.0000004  -0.0000055
   26  -0.0000323   0.0000381  -0.0000844  -0.0000441  -0.0000150  -0.0000058
   27  -0.0000112   0.0000170   0.0000138   0.0000042   0.0000020   0.0000009
   28  -0.0001763   0.0010413  -0.0001229  -0.0001331   0.0001099  -0.0000146
   29  -0.0000143  -0.0002159   0.0001682   0.0000815   0.0000215   0.0000265
   30   0.0000187   0.0002263   0.0002168   0.0000046  -0.0000496   0.0000256
   31  -0.0000790   0.0000765   0.0000037   0.0000026  -0.0000078  -0.0000005
   32  -0.0000342  -0.0000485  -0.0001045  -0.0000134   0.0000007   0.0000103
   33  -0.0000918   0.0001068  -0.0002711  -0.0000617  -0.0000153   0.0000017
   34  -0.0226020   0.0013369  -0.0262670  -0.0049242   0.0005025   0.0007452
   35   0.0010224   0.0060330   0.0015900   0.0005083   0.0053154  -0.0000852
   36  -0.0722030   0.0035093   0.0299073   0.0012377  -0.0000846   0.0012821
   37  -0.3204120   0.0125915  -0.0505562  -0.0121273   0.0007261   0.0031294
   38   0.0136340  -0.0619122   0.0019462   0.0005147   0.0024843  -0.0001750
   39   0.0149070  -0.0010815  -0.1119186  -0.0281605   0.0014421   0.0016704
   40  -0.0202425   0.0016127   0.0392826   0.0009060  -0.0001423   0.0010128
   41   0.0012141   0.0044117  -0.0020540  -0.0001794  -0.0025013  -0.0000318
   42   0.0132802  -0.0009293  -0.0173967  -0.0004438   0.0000688   0.0012727
   43   0.6684547  -0.0269342   0.0352113  -0.1234378   0.0033142  -0.1236691
   44  -0.0269342   0.1275298   0.0037005   0.0033856  -0.0345872   0.0041697
   45   0.0352113   0.0037005   0.7391207  -0.1205886   0.0039639  -0.2756825
   46  -0.1234378   0.0033856  -0.1205886   0.1287024  -0.0041015   0.1291860
   47   0.0033142  -0.0345872   0.0039639  -0.0041015   0.0242084  -0.0042257
   48  -0.1236691   0.0041697  -0.2756825   0.1291860  -0.0042257   0.2908187
   49  -0.1799603   0.0070449   0.1241549   0.0120783  -0.0005229  -0.0143546
   50   0.0067599  -0.0611047  -0.0085369  -0.0003304   0.0032391   0.0005698
   51   0.0567960  -0.0050029  -0.2863980   0.0154077  -0.0009724  -0.0173650
   52  -0.0111255   0.0007192  -0.0023328   0.0007106  -0.0002470   0.0001052
   53   0.0009787   0.0036112   0.0001632  -0.0002388  -0.0041158   0.0000329
   54   0.0283290  -0.0014377   0.0040704  -0.0004512   0.0000750   0.0008858
   55   0.0638622  -0.0029467  -0.0222630  -0.0010071   0.0004387   0.0036206
   56  -0.0025861   0.0076616   0.0006190   0.0004336   0.0067606  -0.0002734
   57   0.0235105  -0.0017557  -0.0573062   0.0032713  -0.0002087  -0.0025493
   58  -0.0009361   0.0003803  -0.0032616   0.0004336  -0.0000211  -0.0007251
   59   0.0003639   0.0067705   0.0000622  -0.0000101   0.0001852   0.0000275
   60  -0.0036156   0.0001105  -0.0026272   0.0007381  -0.0000436  -0.0007737
   61  -0.0559291   0.0028624   0.0309354  -0.0009743  -0.0000131   0.0009488
   62   0.0023430  -0.0034549  -0.0016162   0.0000100  -0.0008159  -0.0000274
   63   0.0299589  -0.0014623  -0.0152620   0.0010092  -0.0000464   0.0001803
   64   0.0013598  -0.0001215  -0.0022548   0.0001791  -0.0000320  -0.0001323
   65  -0.0000545  -0.0009196   0.0000998  -0.0000330  -0.0005032   0.0000096
   66  -0.0008269   0.0000535  -0.0021255  -0.0000164  -0.0000229   0.0000165
           49          50          51          52          53          54
    1   0.0004720  -0.0000047   0.0000004  -0.0000335  -0.0000117  -0.0000004
    2  -0.0002799  -0.0010652   0.0000117  -0.0000090  -0.0005919   0.0000062
    3   0.0000133  -0.0000009  -0.0012232  -0.0000005   0.0000058   0.0001152
    4  -0.0001030   0.0001953  -0.0000053  -0.0000013   0.0001095  -0.0000010
    5  -0.0002052   0.0000571  -0.0000023  -0.0000464   0.0000472  -0.0000009
    6  -0.0000029   0.0000010   0.0001871   0.0000003  -0.0000001   0.0000018
    7  -0.0001583  -0.0001404   0.0000086   0.0000008   0.0000113   0.0000001
    8   0.0002160   0.0001708  -0.0000073   0.0000131  -0.0000340   0.0000005
    9  -0.0000022  -0.0000006   0.0001562  -0.0000001   0.0000003   0.0000076
   10   0.0000696  -0.0000048   0.0000004   0.0000204  -0.0000113  -0.0000000
   11   0.0001060  -0.0000754   0.0000006  -0.0000322  -0.0000154   0.0000001
   12  -0.0000008   0.0000005   0.0000273   0.0000002  -0.0000000  -0.0000107
   13  -0.0000964   0.0000111   0.0000003  -0.0000101   0.0000166  -0.0000002
   14   0.0000609   0.0000107  -0.0000003   0.0000192  -0.0000198   0.0000002
   15   0.0000002  -0.0000011  -0.0000246  -0.0000001   0.0000000  -0.0000012
   16   0.0000609  -0.0000345   0.0000007   0.0000291   0.0000019  -0.0000001
   17  -0.0000252   0.0000356  -0.0000007  -0.0000010  -0.0000018   0.0000001
   18  -0.0000000   0.0000010   0.0000279   0.0000001  -0.0000003  -0.0000000
   19  -0.0000350   0.0000066   0.0000001  -0.0000312   0.0000002  -0.0000001
   20   0.0000041  -0.0000415   0.0000004  -0.0000001   0.0000016  -0.0000000
   21   0.0000003  -0.0000002  -0.0000060   0.0000000   0.0000000  -0.0000016
   22   0.0000129   0.0000149  -0.0000013   0.0000233  -0.0000004   0.0000001
   23  -0.0000268  -0.0000380   0.0000021   0.0000425  -0.0000036   0.0000001
   24  -0.0000017   0.0000011   0.0000373  -0.0000003   0.0000002   0.0000030
   25  -0.0000700   0.0000148   0.0000002  -0.0000124  -0.0000178   0.0000001
   26  -0.0000717   0.0000113   0.0000001  -0.0000226  -0.0000173   0.0000002
   27   0.0000006  -0.0000001  -0.0000152   0.0000002   0.0000002  -0.0000012
   28  -0.0003592  -0.0001216   0.0000037  -0.0000042  -0.0000937   0.0000009
   29   0.0003239   0.0000431  -0.0000007   0.0000105   0.0000033  -0.0000002
   30  -0.0000004  -0.0000005   0.0000296  -0.0000001  -0.0000002   0.0000012
   31   0.0000132  -0.0000008   0.0000009  -0.0000015  -0.0000143   0.0000003
   32   0.0000732  -0.0000243   0.0000013   0.0000070   0.0000072  -0.0000001
   33  -0.0000004  -0.0000005   0.0000090  -0.0000000  -0.0000003  -0.0000160
   34   0.0003858  -0.0000410   0.0003036   0.0005265  -0.0001033   0.0000102
   35  -0.0004904  -0.0018276  -0.0005430  -0.0000810  -0.0009664  -0.0000030
   36   0.0003177  -0.0005388  -0.0662694   0.0000070  -0.0000153  -0.0012303
   37  -0.0292566   0.0022407   0.0843483   0.0009240   0.0003463   0.0020638
   38   0.0021117   0.0058994  -0.0034891   0.0003378   0.0069232  -0.0001961
   39   0.0267593  -0.0011194   0.0319893   0.0023261  -0.0002120  -0.0032880
   40  -0.0037539   0.0003627  -0.0056289  -0.0005747   0.0000383   0.0013613
   41   0.0004034   0.0046053   0.0002058   0.0000284   0.0000322  -0.0000700
   42   0.0011046  -0.0000301   0.0041032   0.0002198  -0.0000185  -0.0008032
   43  -0.1799603   0.0067599   0.0567960  -0.0111255   0.0009787   0.0283290
   44   0.0070449  -0.0611047  -0.0050029   0.0007192   0.0036112  -0.0014377
   45   0.1241549  -0.0085369  -0.2863980  -0.0023328   0.0001632   0.0040704
   46   0.0120783  -0.0003304   0.0154077   0.0007106  -0.0002388  -0.0004512
   47  -0.0005229   0.0032391  -0.0009724  -0.0002470  -0.0041158   0.0000750
   48  -0.0143546   0.0005698  -0.0173650   0.0001052   0.0000329   0.0008858
   49   0.7371130  -0.0305305   0.0004978  -0.3383032   0.0151937  -0.0014009
   50  -0.0305305   0.1347203   0.0044333   0.0152415  -0.0375251  -0.0001091
   51   0.0004978   0.0044333   0.6639090  -0.0014182  -0.0001368  -0.0584853
   52  -0.3383032   0.0152415  -0.0014182   0.3576364  -0.0168011   0.0015228
   53   0.0151937  -0.0375251  -0.0001368  -0.0168011   0.0261895   0.0001948
   54  -0.0014009  -0.0001091  -0.0584853   0.0015228   0.0001948   0.0582267
   55  -0.1783025   0.0056257  -0.0558307  -0.0108891   0.0005276  -0.0285007
   56   0.0048885  -0.0609331   0.0011813   0.0007474   0.0036291   0.0014448
   57  -0.1232102   0.0046620  -0.2882083   0.0021749  -0.0001203   0.0037773
   58   0.0120691  -0.0005891  -0.0151212   0.0007094  -0.0002360   0.0004510
   59  -0.0002972   0.0032517   0.0006148  -0.0002492  -0.0041223   0.0000087
   60   0.0146567  -0.0009371  -0.0174182  -0.0001030   0.0000548   0.0009006
   61  -0.0280939   0.0008577  -0.0849029   0.0009660   0.0002929  -0.0020289
   62   0.0016289   0.0059892   0.0039201   0.0002978   0.0069370   0.0000260
   63  -0.0273531   0.0015720   0.0307896  -0.0022820   0.0000479  -0.0033330
   64  -0.0037828   0.0004662   0.0055396  -0.0005599   0.0000115  -0.0013559
   65   0.0003947   0.0046006  -0.0002162   0.0000251   0.0000318   0.0000603
   66  -0.0011781   0.0000354   0.0041478  -0.0002195   0.0000036  -0.0008191
           55          56          57          58          59          60
    1   0.0015002  -0.0000448   0.0015091  -0.0001135   0.0000804  -0.0001909
    2   0.0003916   0.0059786  -0.0006779   0.0001292   0.0002660   0.0000127
    3   0.0021062  -0.0002477  -0.0045169   0.0012437  -0.0000674   0.0002400
    4  -0.0006301  -0.0009133   0.0004361  -0.0002206  -0.0000755   0.0000048
    5  -0.0004041  -0.0002194   0.0009215  -0.0002716   0.0001659   0.0000186
    6  -0.0001480   0.0000901  -0.0000358  -0.0000152  -0.0000810   0.0000258
    7   0.0003662  -0.0001072  -0.0002232   0.0000592  -0.0000118   0.0000129
    8  -0.0000423  -0.0000113  -0.0003429   0.0001033  -0.0001072  -0.0000025
    9  -0.0001878   0.0000365  -0.0001568   0.0000333   0.0000121   0.0000022
   10   0.0000170   0.0000068  -0.0000216   0.0000060   0.0000108   0.0000041
   11  -0.0000243   0.0002544   0.0000674  -0.0000086   0.0000186  -0.0000112
   12  -0.0000473  -0.0001761   0.0002142  -0.0000587   0.0000007  -0.0000210
   13  -0.0000139  -0.0000932   0.0000701  -0.0000397   0.0000038   0.0000086
   14   0.0000594   0.0000256  -0.0000931   0.0000434  -0.0000118  -0.0000043
   15   0.0000211   0.0000063   0.0000215  -0.0000066   0.0000037   0.0000007
   16   0.0000813   0.0000240  -0.0000170   0.0000279  -0.0000003  -0.0000189
   17  -0.0000143   0.0000059   0.0000247  -0.0000140  -0.0000343   0.0000065
   18  -0.0000217   0.0001248  -0.0001021   0.0000259  -0.0000112  -0.0000041
   19  -0.0000837   0.0000073   0.0002198  -0.0000782   0.0000015  -0.0000002
   20   0.0000066   0.0000285  -0.0000056   0.0000006  -0.0000068   0.0000000
   21   0.0000049  -0.0000303   0.0000103   0.0000004   0.0000009  -0.0000004
   22  -0.0000229   0.0000329  -0.0000261  -0.0000212  -0.0000174   0.0000212
   23   0.0000881   0.0001419  -0.0001575   0.0000530   0.0000351  -0.0000015
   24  -0.0000749   0.0002523   0.0002514  -0.0000875   0.0000211  -0.0000174
   25  -0.0000174   0.0000654   0.0000634  -0.0000362   0.0000008   0.0000052
   26  -0.0000344   0.0000386   0.0000837  -0.0000445  -0.0000146   0.0000059
   27   0.0000119  -0.0000186   0.0000132  -0.0000036  -0.0000019   0.0000008
   28  -0.0001881   0.0010498   0.0001010  -0.0001345   0.0001115   0.0000118
   29  -0.0000109  -0.0002192  -0.0001588   0.0000813   0.0000221  -0.0000253
   30  -0.0000306  -0.0002138   0.0002250  -0.0000067   0.0000501   0.0000239
   31  -0.0000806   0.0000771  -0.0000058   0.0000025  -0.0000082   0.0000009
   32  -0.0000367  -0.0000473   0.0001028  -0.0000130   0.0000008  -0.0000104
   33   0.0000937  -0.0001094  -0.0002691   0.0000618   0.0000152   0.0000019
   34  -0.0235856   0.0018114   0.0257800  -0.0049151   0.0005004  -0.0008145
   35   0.0022502   0.0059498  -0.0011594   0.0004961   0.0053061   0.0000169
   36   0.0716939  -0.0030668   0.0309640  -0.0013089   0.0000216   0.0012573
   37  -0.0554080   0.0023245  -0.0313366  -0.0009524  -0.0000210  -0.0009650
   38   0.0018208  -0.0034037   0.0013952  -0.0000093  -0.0008197   0.0000469
   39  -0.0303393   0.0012651  -0.0159428  -0.0010197   0.0000742   0.0001580
   40   0.0013262  -0.0000825   0.0022884   0.0001772  -0.0000303   0.0001347
   41  -0.0000429  -0.0009254  -0.0001195  -0.0000329  -0.0004989  -0.0000006
   42   0.0008545  -0.0000733  -0.0020846   0.0000184   0.0000307   0.0000169
   43   0.0638622  -0.0025861   0.0235105  -0.0009361   0.0003639  -0.0036156
   44  -0.0029467   0.0076616  -0.0017557   0.0003803   0.0067705   0.0001105
   45  -0.0222630   0.0006190  -0.0573062  -0.0032616   0.0000622  -0.0026272
   46  -0.0010071   0.0004336   0.0032713   0.0004336  -0.0000101   0.0007381
   47   0.0004387   0.0067606  -0.0002087  -0.0000211   0.0001852  -0.0000436
   48   0.0036206  -0.0002734  -0.0025493  -0.0007251   0.0000275  -0.0007737
   49  -0.1783025   0.0048885  -0.1232102   0.0120691  -0.0002972   0.0146567
   50   0.0056257  -0.0609331   0.0046620  -0.0005891   0.0032517  -0.0009371
   51  -0.0558307   0.0011813  -0.2882083  -0.0151212   0.0006148  -0.0174182
   52  -0.0108891   0.0007474   0.0021749   0.0007094  -0.0002492  -0.0001030
   53   0.0005276   0.0036291  -0.0001203  -0.0002360  -0.0041223   0.0000548
   54  -0.0285007   0.0014448   0.0037773   0.0004510   0.0000087   0.0009006
   55   0.6691411  -0.0279513  -0.0353242  -0.1260411   0.0056792   0.1250527
   56  -0.0279513   0.1277344   0.0065236   0.0056494  -0.0348827  -0.0083749
   57  -0.0353242   0.0065236   0.7381092   0.1220295  -0.0081928  -0.2728244
   58  -0.1260411   0.0056494   0.1220295   0.1314926  -0.0065332  -0.1306778
   59   0.0056792  -0.0348827  -0.0081928  -0.0065332   0.0245174   0.0088657
   60   0.1250527  -0.0083749  -0.2728244  -0.1306778   0.0088657   0.2878928
   61  -0.3203203   0.0136460   0.0480702  -0.0123765   0.0006597  -0.0032831
   62   0.0136110  -0.0620238  -0.0025565   0.0010116   0.0024585   0.0001782
   63  -0.0173651   0.0004245  -0.1115852   0.0279731  -0.0014412   0.0019141
   64  -0.0197034   0.0010156  -0.0393588   0.0008876  -0.0001580  -0.0009826
   65   0.0010085   0.0044574   0.0017677  -0.0001750  -0.0024995   0.0000946
   66  -0.0133256   0.0006137  -0.0180042   0.0004557  -0.0000140   0.0012512
           61          62          63          64          65          66
    1  -0.0217517   0.0000752   0.0108946  -0.0018760   0.0001831  -0.0027009
    2   0.0019367   0.0031408   0.0002347   0.0000380  -0.0022024  -0.0001860
    3   0.0265148  -0.0012872   0.0050182   0.0027171   0.0002188  -0.0013468
    4  -0.0011208   0.0004439  -0.0034443   0.0005119   0.0005650   0.0011302
    5  -0.0030239  -0.0008041  -0.0005189  -0.0001394  -0.0003083   0.0006631
    6   0.0003485   0.0010959  -0.0010220   0.0012749  -0.0005864  -0.0006986
    7   0.0004372   0.0011806   0.0000493  -0.0001233   0.0001224  -0.0001255
    8   0.0010411  -0.0008936   0.0006516  -0.0001310   0.0003650  -0.0000371
    9   0.0006365  -0.0005303  -0.0001577   0.0000698  -0.0001133   0.0002980
   10  -0.0003965  -0.0001805   0.0000572   0.0002689  -0.0002937  -0.0001788
   11   0.0000376  -0.0001939   0.0002802  -0.0002873  -0.0001258  -0.0000808
   12  -0.0007483   0.0004616  -0.0001951  -0.0001685  -0.0000929  -0.0000161
   13  -0.0002354   0.0000665  -0.0006374   0.0000595   0.0000316   0.0002271
   14   0.0001595   0.0000275   0.0005176   0.0000165   0.0000030  -0.0002008
   15  -0.0000917  -0.0001099   0.0000228   0.0000135   0.0000367  -0.0000467
   16   0.0002643  -0.0000772   0.0001736  -0.0000223   0.0000280  -0.0000082
   17  -0.0000844   0.0002696  -0.0000806   0.0001373   0.0002039  -0.0000395
   18   0.0002591  -0.0003512   0.0002847  -0.0001657   0.0001021   0.0000271
   19  -0.0004245   0.0000323  -0.0006359  -0.0000700   0.0000012   0.0002563
   20   0.0000039   0.0000001   0.0000182  -0.0000046   0.0000047  -0.0000041
   21  -0.0000183   0.0000697  -0.0000324   0.0000107  -0.0000216  -0.0000022
   22  -0.0005154   0.0001853  -0.0002282   0.0005622   0.0002898  -0.0002507
   23   0.0000638  -0.0000344   0.0002168   0.0001489  -0.0002100   0.0000065
   24  -0.0009802  -0.0002537  -0.0003047  -0.0000366   0.0000567  -0.0000094
   25  -0.0002070   0.0000373  -0.0005339   0.0000449  -0.0000376   0.0002072
   26  -0.0001631   0.0000259  -0.0005857  -0.0000113  -0.0000126   0.0002314
   27  -0.0000484   0.0000559   0.0000061   0.0000115  -0.0000031  -0.0000175
   28  -0.0005397  -0.0007695  -0.0033951   0.0002936  -0.0007366   0.0011556
   29   0.0020175  -0.0004690  -0.0006089   0.0001349   0.0001093  -0.0002829
   30  -0.0003667  -0.0006432  -0.0013138   0.0013915   0.0003014  -0.0006081
   31   0.0001685  -0.0001029   0.0003695  -0.0001232  -0.0000924  -0.0001061
   32  -0.0003605   0.0000954   0.0001987  -0.0000406  -0.0000401   0.0000348
   33   0.0007365   0.0001497   0.0006313  -0.0001612   0.0000241  -0.0001892
   34  -0.1705549   0.0069224   0.1174968   0.0047778  -0.0004313  -0.0196657
   35   0.0059664  -0.0603797  -0.0081492   0.0000957   0.0038843   0.0008702
   36   0.0569979  -0.0050510  -0.2292881   0.0025433  -0.0003997  -0.0383199
   37   0.0686709  -0.0026477  -0.0306814  -0.0022820   0.0002775   0.0049678
   38  -0.0021158   0.0062209   0.0003560   0.0002854   0.0043045  -0.0001408
   39   0.0320251  -0.0015418  -0.0653396   0.0010517  -0.0001605   0.0012848
   40  -0.0022147   0.0002683  -0.0010929   0.0004397   0.0000067  -0.0000500
   41   0.0001987   0.0043002   0.0001092   0.0000085   0.0000917  -0.0000012
   42  -0.0050117   0.0001058   0.0012130   0.0000790  -0.0000362  -0.0022017
   43  -0.0559291   0.0023430   0.0299589   0.0013598  -0.0000545  -0.0008269
   44   0.0028624  -0.0034549  -0.0014623  -0.0001215  -0.0009196   0.0000535
   45   0.0309354  -0.0016162  -0.0152620  -0.0022548   0.0000998  -0.0021255
   46  -0.0009743   0.0000100   0.0010092   0.0001791  -0.0000330  -0.0000164
   47  -0.0000131  -0.0008159  -0.0000464  -0.0000320  -0.0005032  -0.0000229
   48   0.0009488  -0.0000274   0.0001803  -0.0001323   0.0000096   0.0000165
   49  -0.0280939   0.0016289  -0.0273531  -0.0037828   0.0003947  -0.0011781
   50   0.0008577   0.0059892   0.0015720   0.0004662   0.0046006   0.0000354
   51  -0.0849029   0.0039201   0.0307896   0.0055396  -0.0002162   0.0041478
   52   0.0009660   0.0002978  -0.0022820  -0.0005599   0.0000251  -0.0002195
   53   0.0002929   0.0069370   0.0000479   0.0000115   0.0000318   0.0000036
   54  -0.0020289   0.0000260  -0.0033330  -0.0013559   0.0000603  -0.0008191
   55  -0.3203203   0.0136110  -0.0173651  -0.0197034   0.0010085  -0.0133256
   56   0.0136460  -0.0620238   0.0004245   0.0010156   0.0044574   0.0006137
   57   0.0480702  -0.0025565  -0.1115852  -0.0393588   0.0017677  -0.0180042
   58  -0.0123765   0.0010116   0.0279731   0.0008876  -0.0001750   0.0004557
   59   0.0006597   0.0024585  -0.0014412  -0.0001580  -0.0024995  -0.0000140
   60  -0.0032831   0.0001782   0.0019141  -0.0009826   0.0000946   0.0012512
   61   0.6114954  -0.0262518  -0.0527439  -0.0663482   0.0022695  -0.0472490
   62  -0.0262518   0.1230514   0.0062181   0.0019159  -0.0234485   0.0016873
   63  -0.0527439   0.0062181   0.5137716  -0.0475878   0.0020471  -0.1259970
   64  -0.0663482   0.0019159  -0.0475878   0.0855061  -0.0033490   0.0775017
   65   0.0022695  -0.0234485   0.0020471  -0.0033490   0.0122140  -0.0031891
   66  -0.0472490   0.0016873  -0.1259970   0.0775017  -0.0031891   0.1833765
 **********************************************************************
 **                                                                  **
 **                       VIBRATIONAL ANALYSIS                       **
 **                       --------------------                       **
 **                                                                  **
 **        VIBRATIONAL FREQUENCIES (CM**-1) AND NORMAL MODES         **
 **     FORCE CONSTANTS (mDYN/ANGSTROM) AND REDUCED MASSES (AMU)     **
 **                  INFRARED INTENSITIES (KM/MOL)                   **
 **                                                                  **
 **********************************************************************


 Mode:                 1                      2                      3
 Frequency:        24.72                  39.90                  54.67
 Force Cnst:      0.0079                 0.0172                 0.0123
 Red. Mass:      21.8249                18.2917                 7.0042
 IR Active:          YES                    YES                    YES
 IR Intens:        0.003                  0.073                  0.850
 Raman Active:       YES                    YES                    YES
               X      Y      Z        X      Y      Z        X      Y      Z
 C         -0.000 -0.001  0.008   -0.000 -0.002 -0.189   -0.008 -0.082  0.001
 C          0.000 -0.001 -0.101    0.000 -0.001 -0.138    0.025 -0.061  0.001
 Cl         0.001 -0.002 -0.216    0.001 -0.002 -0.236    0.067 -0.085  0.002
 C          0.000 -0.001 -0.109    0.000  0.000  0.020    0.027 -0.017 -0.000
 Cl         0.000 -0.002 -0.276    0.001  0.001  0.168    0.077  0.012 -0.002
 C          0.000 -0.000  0.022    0.000  0.001  0.087   -0.008  0.005 -0.000
 Cl         0.000  0.001  0.034    0.001  0.003  0.394   -0.008  0.064 -0.002
 C         -0.000  0.000  0.147   -0.000 -0.000 -0.066   -0.043 -0.016  0.001
 Cl        -0.000  0.001  0.337   -0.001 -0.000 -0.067   -0.099  0.013  0.001
 C         -0.000 -0.000  0.130   -0.000 -0.001 -0.190   -0.041 -0.061  0.002
 H         -0.000  0.000  0.222   -0.001 -0.002 -0.251   -0.070 -0.078  0.002
 C         -0.000 -0.001  0.015   -0.000 -0.001 -0.097   -0.007 -0.053  0.001
 C         -0.016 -0.178  0.020   -0.122  0.005 -0.020   -0.003  0.031 -0.000
 Cl        -0.034 -0.390  0.019   -0.285  0.007 -0.109   -0.012 -0.142  0.001
 C         -0.016 -0.183  0.028   -0.125  0.009  0.126    0.008  0.263 -0.002
 H         -0.029 -0.322  0.033   -0.225  0.014  0.181    0.013  0.344 -0.003
 C         -0.000 -0.005  0.031   -0.001  0.005  0.198    0.015  0.398 -0.004
 H         -0.001 -0.007  0.037   -0.002  0.008  0.309    0.025  0.595 -0.005
 C          0.015  0.176  0.025    0.123 -0.002  0.128    0.008  0.266 -0.003
 H          0.028  0.315  0.027    0.222 -0.005  0.183    0.012  0.347 -0.003
 C          0.016  0.176  0.017    0.121 -0.005 -0.019   -0.003  0.033 -0.000
 Cl         0.034  0.398  0.014    0.285 -0.013 -0.107   -0.014 -0.139  0.001
 TransDip  -0.000 -0.000  0.002   -0.000  0.000  0.009    0.001  0.030 -0.000

 Mode:                 4                      5                      6
 Frequency:        77.42                  80.74                  95.29
 Force Cnst:      0.1067                 0.1091                 0.1272
 Red. Mass:      30.2121                28.3961                23.7774
 IR Active:          YES                    YES                    YES
 IR Intens:        0.016                  0.002                  0.011
 Raman Active:       YES                    YES                    YES
               X      Y      Z        X      Y      Z        X      Y      Z
 C          0.000  0.002 -0.171    0.000  0.004 -0.118   -0.024 -0.261 -0.001
 C         -0.001  0.002 -0.023   -0.001  0.004  0.053    0.044 -0.230  0.002
 Cl        -0.002  0.003  0.186   -0.004  0.007  0.625    0.175 -0.316  0.012
 C         -0.001  0.002  0.033   -0.001  0.002 -0.094    0.054 -0.138  0.001
 Cl        -0.001  0.003  0.375   -0.003 -0.001 -0.470    0.183 -0.072 -0.001
 C         -0.000  0.000 -0.082    0.000  0.001 -0.002   -0.020 -0.093  0.000
 Cl        -0.001 -0.003 -0.459    0.001  0.001  0.285   -0.021  0.041  0.001
 C          0.001  0.002  0.047    0.001  0.002 -0.053   -0.096 -0.140 -0.000
 Cl         0.003  0.003  0.521    0.004  0.002  0.118   -0.243 -0.068  0.002
 C          0.001  0.002 -0.071    0.001  0.002 -0.214   -0.085 -0.230 -0.002
 H          0.001  0.002 -0.028    0.002  0.002 -0.321   -0.141 -0.262 -0.003
 C          0.000  0.001 -0.169    0.000  0.002 -0.113   -0.023 -0.187 -0.001
 C         -0.076  0.008 -0.122   -0.037  0.015 -0.091   -0.019 -0.009 -0.001
 Cl        -0.205  0.019 -0.195   -0.110  0.029 -0.135   -0.007  0.417 -0.010
 C         -0.080  0.008 -0.021   -0.039  0.017 -0.039   -0.017  0.044  0.000
 H         -0.146  0.015  0.016   -0.072  0.029 -0.021   -0.011  0.157 -0.001
 C         -0.001 -0.001  0.025   -0.000 -0.001 -0.017   -0.018  0.010  0.000
 H         -0.001 -0.002  0.096   -0.000 -0.002  0.019   -0.016  0.044  0.001
 C          0.079 -0.010 -0.020    0.039 -0.020 -0.039   -0.014  0.038 -0.002
 H          0.144 -0.019  0.017    0.071 -0.036 -0.020   -0.007  0.147 -0.002
 C          0.076 -0.009 -0.121    0.037 -0.016 -0.090   -0.016 -0.013 -0.003
 Cl         0.207 -0.027 -0.193    0.111 -0.042 -0.134   -0.001  0.412 -0.001
 TransDip  -0.000 -0.000  0.004   -0.000  0.000 -0.001   -0.003 -0.001 -0.000

 Mode:                 7                      8                      9
 Frequency:       144.61                 188.67                 200.07
 Force Cnst:      0.3314                 0.2541                 0.1090
 Red. Mass:      26.8947                12.1143                 4.6233
 IR Active:          YES                    YES                    YES
 IR Intens:        0.088                  0.134                  0.000
 Raman Active:       YES                    YES                    YES
               X      Y      Z        X      Y      Z        X      Y      Z
 C         -0.039 -0.039  0.003   -0.000  0.001  0.202    0.000  0.000  0.005
 C         -0.106 -0.046  0.002    0.000  0.002  0.228    0.000  0.000  0.017
 Cl        -0.250  0.031 -0.001    0.002  0.000 -0.013   -0.000  0.000 -0.004
 C         -0.121 -0.036  0.003    0.000  0.002  0.316    0.000  0.000  0.017
 Cl        -0.192 -0.068 -0.000    0.001  0.001 -0.089   -0.000  0.000 -0.005
 C         -0.148 -0.004  0.003    0.000  0.002  0.370   -0.000  0.000  0.014
 Cl        -0.162  0.046 -0.001   -0.001 -0.001 -0.082   -0.000  0.000 -0.004
 C         -0.148  0.001  0.004    0.001  0.002  0.419   -0.000  0.000  0.008
 Cl        -0.336  0.094 -0.002    0.002 -0.002 -0.153    0.000 -0.000 -0.001
 C         -0.123 -0.023  0.005    0.001  0.003  0.438   -0.000  0.000 -0.002
 H         -0.168 -0.049  0.005    0.001  0.003  0.431   -0.000  0.000 -0.011
 C          0.038 -0.036 -0.001    0.000  0.001 -0.040    0.000 -0.001 -0.000
 C          0.140 -0.021 -0.025    0.012 -0.012 -0.056    0.009  0.155 -0.002
 Cl         0.444 -0.008  0.139   -0.112  0.007 -0.133   -0.007 -0.090 -0.002
 C          0.149 -0.008 -0.035    0.007 -0.024 -0.030    0.018  0.338 -0.004
 H          0.118  0.007 -0.019    0.003 -0.040 -0.028    0.031  0.594 -0.006
 C          0.182 -0.007 -0.000   -0.001 -0.001 -0.037    0.000  0.001 -0.001
 H          0.182  0.005 -0.001   -0.001 -0.002 -0.048    0.000  0.002 -0.002
 C          0.148 -0.007  0.035   -0.008  0.023 -0.031   -0.018 -0.338  0.002
 H          0.117  0.008  0.017   -0.004  0.038 -0.029   -0.031 -0.592  0.004
 C          0.140 -0.020  0.024   -0.013  0.012 -0.056   -0.009 -0.156  0.001
 Cl         0.449 -0.010 -0.140    0.109 -0.009 -0.131    0.007  0.089 -0.002
 TransDip  -0.009 -0.001  0.000    0.000 -0.000  0.012    0.000  0.000  0.000

 Mode:                10                     11                     12
 Frequency:       210.97                 220.42                 227.65
 Force Cnst:      0.7752                 0.7083                 1.0528
 Red. Mass:      29.5608                24.7425                34.4801
 IR Active:          YES                    YES                    YES
 IR Intens:        0.182                  0.187                  0.016
 Raman Active:       YES                    YES                    YES
               X      Y      Z        X      Y      Z        X      Y      Z
 C         -0.085 -0.061  0.001   -0.147  0.086 -0.001   -0.007 -0.010 -0.000
 C         -0.103 -0.089  0.001   -0.118  0.096  0.001   -0.049 -0.053  0.000
 Cl        -0.244 -0.040 -0.000    0.446 -0.224  0.001   -0.335  0.106 -0.001
 C         -0.083 -0.074  0.000   -0.157  0.176  0.000   -0.043 -0.001 -0.000
 Cl         0.267  0.131 -0.001   -0.142  0.245 -0.002    0.622  0.380 -0.002
 C         -0.194 -0.035 -0.000   -0.156  0.115 -0.000   -0.071  0.002 -0.000
 Cl        -0.229  0.442 -0.002   -0.199 -0.290  0.002   -0.083 -0.544  0.003
 C         -0.149 -0.054 -0.000   -0.098  0.137 -0.002   -0.013  0.021 -0.001
 Cl         0.433 -0.409  0.001    0.197 -0.011  0.000   -0.130  0.077  0.000
 C         -0.139 -0.006 -0.000   -0.119  0.115 -0.004   -0.018 -0.014 -0.001
 H         -0.167 -0.021  0.000   -0.135  0.109 -0.005   -0.031 -0.021 -0.001
 C         -0.086 -0.075  0.000   -0.151  0.060 -0.001   -0.011  0.021 -0.000
 C         -0.065 -0.043  0.003   -0.129  0.029  0.010   -0.010  0.018  0.002
 Cl         0.090  0.012  0.099    0.132 -0.011  0.185    0.010 -0.005  0.016
 C         -0.064  0.003 -0.010   -0.135  0.015 -0.015   -0.011 -0.002 -0.001
 H         -0.066  0.038 -0.009   -0.137 -0.003 -0.015   -0.012 -0.013 -0.001
 C         -0.058  0.027 -0.001   -0.131  0.013 -0.001   -0.012 -0.017  0.000
 H         -0.056  0.075 -0.001   -0.133  0.001 -0.001   -0.014 -0.041  0.000
 C         -0.064  0.006  0.009   -0.136  0.013  0.014   -0.011 -0.002  0.001
 H         -0.066  0.042  0.008   -0.138 -0.007  0.014   -0.012 -0.014  0.001
 C         -0.065 -0.042 -0.003   -0.129  0.029 -0.011   -0.010  0.018 -0.002
 Cl         0.090  0.010 -0.098    0.133 -0.014 -0.183    0.009 -0.005 -0.015
 TransDip   0.001  0.014 -0.000   -0.014 -0.002 -0.000    0.004 -0.001 -0.000

 Mode:                13                     14                     15
 Frequency:       267.70                 270.50                 303.08
 Force Cnst:      0.7429                 0.2655                 0.3829
 Red. Mass:      17.5951                 6.1584                 7.0739
 IR Active:          YES                    YES                    YES
 IR Intens:        0.274                  0.690                  1.232
 Raman Active:       YES                    YES                    YES
               X      Y      Z        X      Y      Z        X      Y      Z
 C         -0.042  0.007  0.001   -0.000  0.001  0.058   -0.000  0.031 -0.001
 C          0.069  0.042 -0.003   -0.001 -0.001 -0.256   -0.058 -0.037  0.000
 Cl        -0.023  0.122  0.000    0.000 -0.001  0.068    0.011 -0.120  0.000
 C          0.116 -0.033 -0.004   -0.001 -0.001 -0.345   -0.038 -0.049  0.002
 Cl         0.078 -0.108  0.001   -0.000  0.001  0.070    0.052 -0.021 -0.000
 C          0.202 -0.060 -0.002   -0.001 -0.001 -0.253   -0.012 -0.055  0.002
 Cl         0.292  0.039 -0.000   -0.001 -0.000  0.060   -0.020  0.047 -0.001
 C          0.100 -0.107  0.003   -0.000  0.001  0.071    0.026 -0.048  0.000
 Cl        -0.086 -0.013 -0.001    0.001  0.000 -0.040   -0.058 -0.029  0.000
 C          0.077 -0.067  0.007   -0.000  0.003  0.394    0.049 -0.016 -0.002
 H          0.178 -0.010  0.012   -0.000  0.004  0.749    0.075 -0.003 -0.003
 C         -0.150  0.041 -0.001    0.001  0.001  0.016    0.018  0.368 -0.003
 C         -0.229  0.042  0.075    0.020  0.002 -0.001    0.022  0.350 -0.008
 Cl         0.026 -0.005  0.326   -0.023 -0.003 -0.029    0.000 -0.054 -0.010
 C         -0.250  0.015  0.018    0.021  0.014 -0.010    0.008  0.047 -0.002
 H         -0.198 -0.008 -0.012    0.034  0.029 -0.017   -0.007 -0.167  0.002
 C         -0.295 -0.007 -0.002    0.001 -0.001 -0.022   -0.003 -0.229  0.003
 H         -0.298 -0.045 -0.002    0.001 -0.002 -0.042   -0.025 -0.670  0.006
 C         -0.251  0.012 -0.020   -0.019 -0.014 -0.010    0.008  0.044  0.002
 H         -0.200 -0.011  0.010   -0.033 -0.031 -0.017   -0.007 -0.170  0.002
 C         -0.229  0.041 -0.077   -0.018  0.000 -0.000    0.023  0.350  0.003
 Cl         0.030 -0.009 -0.325    0.023  0.002 -0.026   -0.001 -0.053  0.011
 TransDip  -0.017  0.000  0.000    0.000  0.000  0.027   -0.002 -0.035  0.000

 Mode:                16                     17                     18
 Frequency:       335.66                 350.37                 355.04
 Force Cnst:      1.8656                 0.7148                 2.1401
 Red. Mass:      28.1030                 9.8831                28.8144
 IR Active:          YES                    YES                    YES
 IR Intens:        0.020                  0.002                  0.102
 Raman Active:       YES                    YES                    YES
               X      Y      Z        X      Y      Z        X      Y      Z
 C          0.069 -0.140 -0.006   -0.000  0.001  0.389   -0.126 -0.066 -0.004
 C         -0.109 -0.268 -0.004   -0.002  0.000  0.399   -0.144 -0.018 -0.004
 Cl        -0.331 -0.483  0.003   -0.002 -0.004 -0.060   -0.135 -0.172  0.001
 C         -0.059  0.009  0.001   -0.001  0.001  0.049   -0.116  0.227 -0.001
 Cl        -0.066  0.014 -0.000   -0.001  0.002 -0.005   -0.258  0.522 -0.002
 C          0.040  0.087  0.007    0.001 -0.001 -0.328    0.207  0.018  0.004
 Cl         0.109  0.046 -0.002    0.003  0.001  0.048    0.470  0.027 -0.002
 C          0.190  0.224  0.005    0.001 -0.001 -0.352    0.027 -0.160  0.005
 Cl         0.284  0.510 -0.004    0.001  0.002  0.055   -0.121 -0.300  0.001
 C          0.147 -0.074 -0.001    0.001 -0.001  0.013    0.008 -0.164  0.001
 H         -0.011 -0.158 -0.003    0.000 -0.002  0.022    0.103 -0.112 -0.000
 C          0.030 -0.046 -0.002    0.000  0.001  0.164   -0.080 -0.011 -0.002
 C         -0.019 -0.046  0.037    0.139  0.002  0.077   -0.008 -0.019 -0.063
 Cl        -0.030  0.008  0.083   -0.104  0.004 -0.054    0.059 -0.002 -0.115
 C         -0.022 -0.008  0.020    0.152 -0.016 -0.044   -0.005 -0.005 -0.033
 H          0.008  0.016  0.004    0.274 -0.035 -0.110   -0.055  0.008 -0.006
 C         -0.042  0.026  0.002    0.001 -0.002 -0.149    0.035  0.009  0.002
 H         -0.039  0.080  0.004    0.001 -0.004 -0.305    0.035  0.033  0.004
 C         -0.017 -0.009 -0.019   -0.151  0.015 -0.046   -0.002 -0.004  0.034
 H          0.016  0.014 -0.002   -0.271  0.033 -0.113   -0.048  0.009  0.008
 C         -0.015 -0.046 -0.039   -0.139  0.001  0.075   -0.005 -0.018  0.062
 Cl        -0.032  0.007 -0.081    0.103 -0.005 -0.054    0.056  0.000  0.116
 TransDip  -0.004  0.003 -0.000    0.000 -0.000 -0.001   -0.007  0.007 -0.000

 Mode:                19                     20                     21
 Frequency:       408.36                 423.64                 479.69
 Force Cnst:      0.7682                 1.4766                 1.0270
 Red. Mass:       7.8186                13.9641                 7.5751
 IR Active:          YES                    YES                    YES
 IR Intens:        4.640                 11.378                  1.025
 Raman Active:       YES                    YES                    YES
               X      Y      Z        X      Y      Z        X      Y      Z
 C         -0.000 -0.000  0.096   -0.170  0.038  0.001   -0.000  0.002  0.086
 C          0.000  0.001  0.172   -0.057  0.046  0.001   -0.001 -0.000 -0.204
 Cl        -0.000  0.000 -0.017    0.013  0.004 -0.000    0.000 -0.001  0.012
 C          0.000  0.000  0.045   -0.005 -0.026  0.001   -0.001 -0.001 -0.198
 Cl         0.000 -0.000 -0.006    0.098 -0.141  0.001    0.000 -0.000  0.020
 C         -0.000 -0.001 -0.154    0.010  0.002 -0.000    0.000  0.001  0.238
 Cl         0.000  0.000  0.019    0.087 -0.005 -0.000    0.000 -0.000 -0.024
 C         -0.000 -0.000 -0.107   -0.033  0.025 -0.000    0.001  0.000  0.134
 Cl         0.001  0.001  0.011    0.067  0.098 -0.001   -0.000 -0.000 -0.007
 C         -0.000  0.000  0.086   -0.078  0.025  0.000    0.000 -0.000 -0.206
 H         -0.001  0.000  0.143   -0.035  0.053  0.001    0.001 -0.001 -0.470
 C         -0.000 -0.001 -0.083   -0.277  0.022 -0.000   -0.001  0.002  0.204
 C         -0.037  0.005 -0.073   -0.207  0.001 -0.146    0.200 -0.021  0.127
 Cl         0.152 -0.009 -0.146    0.182 -0.010 -0.244    0.017 -0.001 -0.113
 C         -0.078  0.005  0.239   -0.256  0.006 -0.088    0.218 -0.007  0.169
 H         -0.279  0.015  0.348   -0.362  0.010 -0.035    0.276 -0.003  0.139
 C         -0.002  0.002  0.336   -0.209  0.023 -0.003   -0.000  0.002  0.050
 H         -0.003  0.002  0.389   -0.212  0.042 -0.005    0.001  0.002 -0.218
 C          0.074 -0.001  0.240   -0.260  0.009  0.083   -0.219  0.008  0.166
 H          0.273 -0.008  0.350   -0.367  0.014  0.027   -0.277  0.002  0.136
 C          0.036 -0.006 -0.072   -0.210  0.003  0.146   -0.201  0.021  0.124
 Cl        -0.150  0.007 -0.147    0.182 -0.007  0.247   -0.016 -0.000 -0.113
 TransDip  -0.001  0.001  0.069   -0.108  0.010 -0.000   -0.000  0.001  0.032

 Mode:                22                     23                     24
 Frequency:       493.49                 538.96                 543.18
 Force Cnst:      0.7236                 0.9188                 1.8597
 Red. Mass:       5.0430                 5.3684                10.6980
 IR Active:          YES                    YES                    YES
 IR Intens:        3.377                  0.058                  8.039
 Raman Active:       YES                    YES                    YES
               X      Y      Z        X      Y      Z        X      Y      Z
 C          0.006  0.197 -0.002    0.001 -0.002 -0.008    0.122 -0.147  0.001
 C         -0.109  0.077  0.001    0.001 -0.001 -0.008    0.063 -0.115  0.001
 Cl         0.005 -0.075  0.000    0.000  0.001  0.001    0.040  0.106 -0.000
 C         -0.091 -0.045  0.002    0.001 -0.000 -0.008    0.006 -0.087 -0.000
 Cl         0.040 -0.014 -0.000   -0.001  0.001  0.001   -0.080  0.156 -0.001
 C          0.003 -0.095 -0.001    0.001 -0.001  0.004    0.114 -0.207  0.000
 Cl        -0.019  0.027  0.000   -0.001  0.000 -0.000   -0.213  0.049  0.000
 C          0.110 -0.055 -0.001    0.001 -0.001  0.012    0.326 -0.203  0.001
 Cl        -0.057 -0.023  0.000    0.000  0.000 -0.001   -0.006  0.071 -0.000
 C          0.136  0.114  0.001    0.002 -0.002 -0.002    0.375 -0.311  0.001
 H          0.271  0.189  0.002    0.001 -0.002  0.009    0.465 -0.268  0.002
 C          0.014  0.250 -0.003    0.000 -0.001  0.001    0.028 -0.031  0.001
 C         -0.003 -0.098  0.000    0.024  0.420  0.000   -0.063 -0.010  0.011
 Cl        -0.001  0.012  0.002   -0.001 -0.030 -0.001    0.037 -0.002 -0.040
 C         -0.006 -0.172  0.001   -0.005 -0.135  0.004   -0.106  0.019  0.015
 H         -0.012 -0.284  0.003   -0.023 -0.551  0.006   -0.076  0.048 -0.004
 C          0.018  0.254 -0.002   -0.001 -0.001 -0.000   -0.170 -0.011 -0.001
 H          0.037  0.624 -0.004   -0.001 -0.002 -0.003   -0.172 -0.024 -0.001
 C         -0.005 -0.171  0.001    0.004  0.136  0.001   -0.107  0.016 -0.015
 H         -0.010 -0.280  0.002    0.024  0.550 -0.003   -0.078  0.036  0.003
 C         -0.002 -0.100  0.000   -0.025 -0.419  0.006   -0.063 -0.001 -0.011
 Cl        -0.001  0.012 -0.002    0.001  0.030 -0.001    0.037 -0.002  0.040
 TransDip   0.018  0.056 -0.000    0.001 -0.001  0.008    0.054 -0.073  0.000

 Mode:                25                     26                     27
 Frequency:       550.72                 607.45                 630.58
 Force Cnst:      1.0595                 0.9507                 2.8143
 Red. Mass:       5.9291                 4.3729                12.0127
 IR Active:          YES                    YES                    YES
 IR Intens:        2.136                  7.173                 33.719
 Raman Active:       YES                    YES                    YES
               X      Y      Z        X      Y      Z        X      Y      Z
 C          0.000 -0.001 -0.141    0.011 -0.202  0.002   -0.303 -0.099 -0.000
 C          0.001 -0.002 -0.311    0.113 -0.118  0.000   -0.315 -0.043 -0.001
 Cl        -0.000  0.000  0.023   -0.001  0.050 -0.000    0.106  0.142 -0.000
 C          0.001  0.002  0.381    0.108  0.046 -0.001   -0.304 -0.165  0.002
 Cl        -0.000 -0.000 -0.029   -0.027  0.005  0.000    0.038  0.024 -0.000
 C          0.000  0.001  0.083    0.002  0.110  0.000   -0.104 -0.269  0.002
 Cl        -0.000 -0.000 -0.005   -0.001 -0.018  0.000    0.098  0.034 -0.000
 C         -0.000 -0.002 -0.351   -0.104  0.052 -0.001   -0.047 -0.207  0.001
 Cl        -0.000  0.000  0.020    0.032  0.003 -0.000    0.087  0.155 -0.001
 C          0.000  0.001  0.144   -0.108 -0.172  0.001   -0.092 -0.244  0.001
 H         -0.000  0.004  0.725   -0.281 -0.270  0.000   -0.025 -0.207  0.002
 C         -0.000  0.000  0.054    0.016  0.144 -0.001   -0.193  0.025 -0.001
 C          0.059 -0.000  0.043    0.003  0.106  0.003    0.029  0.011 -0.097
 Cl         0.001 -0.001 -0.018    0.003  0.002 -0.003   -0.042  0.003  0.047
 C          0.072 -0.003  0.043   -0.016 -0.166  0.006    0.113 -0.026 -0.104
 H          0.102 -0.002  0.027   -0.025 -0.477  0.005   -0.041 -0.055 -0.016
 C         -0.000 -0.000 -0.001   -0.007  0.209 -0.002    0.343  0.005  0.002
 H          0.000 -0.001 -0.094   -0.003  0.307 -0.003    0.347  0.015  0.002
 C         -0.073  0.004  0.042   -0.016 -0.167 -0.003    0.112 -0.024  0.106
 H         -0.102  0.003  0.026   -0.025 -0.478  0.003   -0.041 -0.055  0.017
 C         -0.059  0.001  0.042    0.003  0.107 -0.005    0.028  0.012  0.097
 Cl        -0.001  0.000 -0.018    0.003  0.002  0.003   -0.042  0.002 -0.047
 TransDip  -0.000  0.000  0.047   -0.025 -0.082  0.000   -0.141 -0.122  0.001

 Mode:                28                     29                     30
 Frequency:       641.50                 722.91                 729.14
 Force Cnst:      2.5606                 2.5684                 1.9236
 Red. Mass:      10.5608                 8.3414                 6.1411
 IR Active:          YES                    YES                    YES
 IR Intens:        0.010                 25.782                  0.012
 Raman Active:       YES                    YES                    YES
               X      Y      Z        X      Y      Z        X      Y      Z
 C         -0.001  0.003  0.430   -0.101  0.004 -0.008   -0.003  0.003  0.411
 C         -0.001  0.000 -0.082    0.134  0.097  0.008    0.002  0.001 -0.354
 Cl         0.000 -0.000  0.010   -0.049 -0.052 -0.000   -0.001 -0.001  0.013
 C         -0.001 -0.002 -0.316    0.191  0.204 -0.007    0.003  0.005  0.256
 Cl         0.000  0.000  0.016    0.003 -0.040  0.000    0.000 -0.001 -0.008
 C          0.001  0.002  0.533    0.216  0.174  0.003    0.003  0.002 -0.203
 Cl        -0.000 -0.000 -0.027   -0.106 -0.012  0.000   -0.002 -0.000  0.005
 C          0.000 -0.003 -0.445    0.120  0.042 -0.004    0.002  0.001  0.145
 Cl        -0.000  0.000  0.023   -0.020 -0.046  0.000   -0.000 -0.001  0.001
 C          0.001  0.001  0.075    0.115 -0.101  0.003    0.002 -0.002 -0.106
 H          0.002  0.000 -0.059    0.219 -0.041  0.014    0.004 -0.005 -0.692
 C          0.001 -0.000 -0.038   -0.234  0.063 -0.003   -0.003  0.001  0.035
 C         -0.102  0.011 -0.064   -0.068 -0.033 -0.168   -0.060  0.005 -0.000
 Cl         0.003 -0.001  0.008   -0.028  0.002  0.038    0.006 -0.001 -0.010
 C         -0.142  0.006 -0.081   -0.003  0.014 -0.211   -0.092  0.004 -0.060
 H         -0.198  0.003 -0.053   -0.278  0.120 -0.058   -0.112  0.002 -0.052
 C         -0.001 -0.000  0.013    0.372 -0.049  0.002    0.005 -0.001  0.005
 H         -0.002  0.002  0.218    0.377  0.023 -0.002    0.005  0.002  0.163
 C          0.142 -0.007 -0.080   -0.010  0.018  0.213    0.092 -0.005 -0.053
 H          0.198 -0.002 -0.051   -0.282  0.120  0.056    0.103 -0.000 -0.049
 C          0.102 -0.012 -0.063   -0.073 -0.030  0.167    0.058 -0.006  0.005
 Cl        -0.003  0.001  0.008   -0.027  0.002 -0.037   -0.007  0.001 -0.011
 TransDip   0.000 -0.000  0.003    0.096  0.131 -0.001    0.003  0.002  0.000

 Mode:                31                     32                     33
 Frequency:       752.58                 787.24                 787.92
 Force Cnst:      0.8743                 2.9424                 0.6826
 Red. Mass:       2.6200                 8.0583                 1.8662
 IR Active:          YES                    YES                    YES
 IR Intens:       18.600                 82.519                 25.944
 Raman Active:       YES                    YES                    YES
               X      Y      Z        X      Y      Z        X      Y      Z
 C          0.001 -0.054  0.001    0.001  0.004 -0.127    0.005  0.017  0.008
 C         -0.011 -0.060  0.000    0.004  0.005  0.066    0.016  0.020 -0.004
 Cl         0.009  0.020 -0.000   -0.001 -0.002 -0.004   -0.003 -0.007  0.000
 C         -0.007  0.024  0.000    0.003 -0.005 -0.022    0.013 -0.024  0.001
 Cl         0.002 -0.009  0.000   -0.001  0.002  0.000   -0.004  0.008 -0.000
 C         -0.022  0.049 -0.000    0.002 -0.007  0.012    0.005 -0.029 -0.001
 Cl         0.010 -0.003 -0.000   -0.001  0.000 -0.000   -0.002  0.001  0.000
 C         -0.032  0.034 -0.000    0.001 -0.005  0.011    0.001 -0.022 -0.001
 Cl         0.005 -0.005  0.000    0.000  0.001 -0.002    0.000  0.005  0.000
 C         -0.021 -0.084  0.001   -0.001  0.009 -0.016   -0.004  0.039  0.001
 H         -0.109 -0.135 -0.001    0.008  0.016  0.300    0.028  0.057 -0.019
 C          0.033  0.276 -0.003   -0.004 -0.026  0.334   -0.010 -0.110 -0.020
 C          0.002 -0.116  0.015   -0.157  0.042  0.354    0.013  0.124 -0.029
 Cl         0.002  0.002 -0.003    0.046 -0.005 -0.107   -0.004 -0.006  0.008
 C          0.005  0.021  0.021   -0.191 -0.021 -0.146    0.004 -0.111  0.002
 H          0.057  0.567  0.002    0.012  0.130 -0.254    0.009  0.475  0.010
 C         -0.039 -0.129  0.001    0.003 -0.015 -0.055    0.009 -0.048  0.004
 H         -0.011  0.421 -0.004    0.011  0.194  0.354    0.046  0.684 -0.028
 C          0.004  0.022 -0.020    0.189 -0.041 -0.139   -0.021 -0.109  0.018
 H          0.058  0.564 -0.010   -0.001  0.132 -0.252    0.011  0.471  0.014
 C          0.002 -0.116 -0.014    0.155  0.030  0.358   -0.007  0.124 -0.018
 Cl         0.002  0.002  0.003   -0.045 -0.000 -0.108    0.002 -0.006  0.006
 TransDip  -0.045  0.131 -0.002    0.002  0.024  0.290    0.034  0.155 -0.040

 Mode:                34                     35                     36
 Frequency:       825.60                 871.38                 889.07
 Force Cnst:      4.1836                 4.2477                 0.6777
 Red. Mass:      10.4175                 9.4947                 1.4552
 IR Active:          YES                    YES                    YES
 IR Intens:       44.916                  7.342                  3.570
 Raman Active:       YES                    YES                    YES
               X      Y      Z        X      Y      Z        X      Y      Z
 C         -0.151 -0.033 -0.000    0.325 -0.056  0.001    0.000  0.000  0.075
 C         -0.337  0.020 -0.000   -0.060 -0.311  0.001    0.000 -0.001  0.000
 Cl         0.023  0.030 -0.000    0.039  0.058 -0.000    0.000  0.000 -0.000
 C         -0.299  0.390 -0.001   -0.159 -0.139  0.001    0.000 -0.000 -0.003
 Cl         0.075 -0.127  0.000   -0.009  0.007 -0.000   -0.000  0.000  0.001
 C          0.038  0.271 -0.002   -0.343  0.065  0.000   -0.001  0.000  0.005
 Cl        -0.007  0.002  0.000    0.078  0.004 -0.000    0.000 -0.000 -0.000
 C          0.188  0.231 -0.001    0.124  0.348 -0.003    0.000  0.001  0.054
 Cl        -0.029 -0.075  0.000   -0.046 -0.071  0.000   -0.000 -0.000 -0.004
 C          0.210 -0.257  0.001    0.176  0.116  0.001    0.000 -0.001 -0.175
 H          0.182 -0.277  0.005   -0.144 -0.061 -0.012    0.000  0.006  0.978
 C          0.005 -0.185  0.000    0.063 -0.045  0.001    0.000  0.000 -0.002
 C          0.052  0.077  0.058   -0.075  0.016 -0.066    0.002 -0.000 -0.025
 Cl         0.005 -0.003 -0.009   -0.006  0.000  0.011   -0.001  0.000  0.004
 C          0.056 -0.043  0.116   -0.117 -0.002 -0.196   -0.006 -0.003 -0.004
 H          0.190  0.016  0.047   -0.315  0.010 -0.093   -0.026  0.023  0.007
 C         -0.119  0.025 -0.001    0.165 -0.004  0.001    0.000  0.000  0.006
 H         -0.115  0.084 -0.002    0.161 -0.005  0.001    0.000  0.000  0.018
 C          0.056 -0.044 -0.114   -0.119  0.002  0.195    0.005  0.003 -0.003
 H          0.190  0.015 -0.044   -0.316  0.011  0.090    0.024 -0.023  0.008
 C          0.052  0.076 -0.061   -0.075  0.017  0.065   -0.002 -0.000 -0.024
 Cl         0.005 -0.003  0.010   -0.006  0.000 -0.012    0.001 -0.000  0.004
 TransDip  -0.064  0.205 -0.002   -0.083  0.025 -0.000    0.000  0.000  0.061

 Mode:                37                     38                     39
 Frequency:       905.76                 986.38                1052.11
 Force Cnst:      0.6588                 0.7532                 5.4061
 Red. Mass:       1.3628                 1.3140                 8.2891
 IR Active:          YES                    YES                    YES
 IR Intens:        0.001                  0.200                  5.945
 Raman Active:       YES                    YES                    YES
               X      Y      Z        X      Y      Z        X      Y      Z
 C         -0.000 -0.000 -0.002   -0.000 -0.001 -0.000    0.163 -0.020  0.000
 C          0.000  0.000  0.000   -0.002  0.002 -0.000   -0.155 -0.125  0.000
 Cl        -0.000 -0.000  0.000   -0.000 -0.000  0.000    0.009  0.014 -0.000
 C          0.000 -0.000 -0.000   -0.002  0.002 -0.000   -0.157  0.270 -0.001
 Cl        -0.000  0.000 -0.000    0.000 -0.000  0.000    0.021 -0.032  0.000
 C          0.000 -0.000  0.000    0.001 -0.001  0.000    0.293 -0.012 -0.000
 Cl        -0.000 -0.000 -0.000   -0.000  0.000  0.000   -0.031  0.001  0.000
 C         -0.000 -0.000 -0.001    0.002  0.001 -0.000   -0.123 -0.254  0.002
 Cl         0.000  0.000  0.000   -0.000 -0.000 -0.000    0.017  0.028 -0.000
 C         -0.000  0.000  0.004    0.001  0.002  0.000   -0.127  0.101 -0.001
 H         -0.000 -0.000 -0.028    0.003  0.003 -0.000   -0.142  0.088  0.000
 C          0.000  0.000  0.000   -0.000 -0.016  0.000    0.278 -0.009  0.001
 C          0.002  0.037  0.001   -0.000 -0.000  0.001   -0.036  0.002  0.164
 Cl        -0.000 -0.003 -0.000    0.000  0.001 -0.000    0.003 -0.000 -0.011
 C         -0.006 -0.121  0.001    0.004  0.073 -0.001   -0.111  0.002 -0.257
 H          0.034  0.695 -0.006   -0.020 -0.440  0.002    0.101 -0.001 -0.385
 C          0.000  0.001 -0.001   -0.007 -0.129  0.001    0.051 -0.001  0.000
 H         -0.000 -0.005 -0.001    0.038  0.760 -0.006    0.040 -0.013 -0.000
 C          0.006  0.121 -0.001    0.004  0.074 -0.000   -0.114  0.007  0.256
 H         -0.035 -0.694  0.006   -0.021 -0.446  0.005    0.095  0.005  0.386
 C         -0.002 -0.037  0.001   -0.000 -0.000 -0.001   -0.034 -0.000 -0.164
 Cl         0.000  0.003 -0.000    0.000  0.001  0.000    0.003 -0.000  0.011
 TransDip  -0.000 -0.001 -0.000    0.003 -0.014  0.000   -0.006 -0.078 -0.000

 Mode:                40                     41                     42
 Frequency:      1092.83                1103.12                1145.20
 Force Cnst:      1.9875                 6.4884                 2.3312
 Red. Mass:       2.8246                 9.0499                 3.0169
 IR Active:          YES                    YES                    YES
 IR Intens:        7.918                 15.206                  3.764
 Raman Active:       YES                    YES                    YES
               X      Y      Z        X      Y      Z        X      Y      Z
 C         -0.052  0.026 -0.000    0.057 -0.036  0.000    0.110  0.027 -0.001
 C          0.055  0.180 -0.001   -0.067 -0.236  0.001    0.034  0.202 -0.001
 Cl        -0.009 -0.019  0.000    0.012  0.025 -0.000   -0.010 -0.021  0.000
 C          0.029 -0.055  0.000   -0.038  0.064 -0.000   -0.070  0.085 -0.000
 Cl        -0.001  0.003 -0.000   -0.000 -0.003  0.000    0.010 -0.013  0.000
 C         -0.130 -0.004  0.000    0.160  0.004 -0.000   -0.095 -0.020  0.000
 Cl         0.015 -0.000 -0.000   -0.019  0.001  0.000    0.014 -0.000 -0.000
 C         -0.005  0.044 -0.000    0.012 -0.049  0.000   -0.088 -0.084  0.001
 Cl         0.001 -0.001  0.000   -0.003 -0.000  0.000    0.010  0.013 -0.000
 C          0.041 -0.123  0.001   -0.051  0.163 -0.001    0.025 -0.121  0.001
 H         -0.009 -0.158  0.001    0.007  0.207 -0.001   -0.172 -0.249  0.001
 C          0.037 -0.006 -0.000   -0.080  0.008  0.001    0.170 -0.013  0.002
 C          0.048 -0.002  0.014    0.225 -0.015 -0.410    0.063 -0.004 -0.108
 Cl        -0.006  0.000  0.002   -0.027  0.002  0.044   -0.005  0.000  0.013
 C          0.004 -0.002 -0.176    0.052 -0.003 -0.069   -0.072  0.004  0.015
 H          0.454 -0.024 -0.439    0.156 -0.012 -0.156   -0.545  0.029  0.270
 C         -0.126  0.007 -0.000   -0.352  0.017 -0.002   -0.000 -0.000 -0.000
 H         -0.141  0.006  0.000   -0.376  0.023 -0.000   -0.002  0.000 -0.003
 C          0.002  0.001  0.176    0.051 -0.002  0.069   -0.072  0.004 -0.016
 H          0.444 -0.017  0.441    0.155 -0.010  0.157   -0.533  0.024 -0.271
 C          0.048 -0.002 -0.014    0.221 -0.009  0.412    0.061 -0.002  0.109
 Cl        -0.006  0.000 -0.002   -0.027  0.001 -0.045   -0.005  0.000 -0.013
 TransDip   0.038  0.082  0.000    0.109 -0.061  0.001   -0.018  0.059 -0.000

 Mode:                43                     44                     45
 Frequency:      1178.05                1194.11                1216.65
 Force Cnst:      1.1031                 1.5603                 1.4054
 Red. Mass:       1.3491                 1.8572                 1.6115
 IR Active:          YES                    YES                    YES
 IR Intens:        6.981                 46.906                 22.022
 Raman Active:       YES                    YES                    YES
               X      Y      Z        X      Y      Z        X      Y      Z
 C          0.000  0.000 -0.018   -0.003 -0.010  0.000   -0.001 -0.000 -0.029
 C          0.000  0.000  0.002    0.045 -0.071  0.000   -0.000 -0.001  0.004
 Cl        -0.000 -0.000 -0.000   -0.001  0.003 -0.000    0.000  0.000 -0.000
 C         -0.000  0.000  0.000    0.016  0.083 -0.000    0.000 -0.001  0.001
 Cl         0.000 -0.000 -0.000    0.001 -0.008  0.000   -0.000  0.000 -0.000
 C         -0.000  0.000 -0.000   -0.153  0.081 -0.000    0.000  0.000 -0.001
 Cl         0.000 -0.000  0.000    0.017 -0.003 -0.000   -0.000 -0.000  0.000
 C         -0.000 -0.000  0.000   -0.106 -0.123  0.001    0.000  0.000  0.001
 Cl         0.000  0.000 -0.000    0.008  0.013 -0.000   -0.000 -0.000 -0.000
 C          0.000 -0.000  0.004    0.066 -0.010  0.000   -0.000  0.000  0.006
 H         -0.001 -0.001 -0.019    0.859  0.428 -0.003    0.002  0.001 -0.028
 C          0.000  0.000  0.044   -0.016  0.000 -0.000   -0.000  0.001  0.124
 C          0.076 -0.004 -0.043   -0.005  0.000  0.002    0.118 -0.006 -0.030
 Cl        -0.005  0.000  0.005    0.000 -0.000 -0.000   -0.005  0.000  0.004
 C          0.008 -0.001 -0.054    0.006 -0.000  0.002   -0.048  0.002 -0.041
 H          0.187 -0.010 -0.160    0.035 -0.003 -0.013   -0.628  0.033  0.271
 C         -0.000  0.001  0.085    0.000 -0.000 -0.000   -0.000 -0.000 -0.026
 H         -0.004  0.008  0.920    0.000 -0.000  0.000   -0.000  0.000 -0.015
 C         -0.008  0.000 -0.055    0.006 -0.000 -0.002    0.048 -0.003 -0.039
 H         -0.187  0.008 -0.163    0.033 -0.002  0.013    0.629 -0.029  0.282
 C         -0.076  0.003 -0.043   -0.005  0.000 -0.002   -0.118  0.006 -0.032
 Cl         0.005 -0.000  0.005    0.000 -0.000  0.000    0.005 -0.000  0.004
 TransDip   0.000 -0.000 -0.085   -0.197 -0.097  0.001    0.001 -0.002 -0.150

 Mode:                46                     47                     48
 Frequency:      1267.22                1279.77                1293.66
 Force Cnst:      8.2571                 3.6606                 9.4490
 Red. Mass:       8.7271                 3.7935                 9.5830
 IR Active:          YES                    YES                    YES
 IR Intens:        2.863                 30.448                  2.549
 Raman Active:       YES                    YES                    YES
               X      Y      Z        X      Y      Z        X      Y      Z
 C         -0.101 -0.330  0.001    0.207 -0.095  0.002    0.006 -0.003 -0.038
 C         -0.350  0.123 -0.001    0.057  0.070 -0.001    0.003  0.001  0.007
 Cl         0.003  0.007 -0.000   -0.007 -0.008  0.000   -0.000 -0.000 -0.000
 C          0.360  0.088 -0.001   -0.047  0.234 -0.001   -0.002  0.007  0.002
 Cl        -0.004  0.008 -0.000    0.009 -0.016  0.000    0.000 -0.000 -0.000
 C          0.038 -0.315  0.002   -0.105 -0.168  0.001   -0.004 -0.005 -0.001
 Cl        -0.006 -0.001  0.000    0.011  0.002 -0.000    0.000  0.000  0.000
 C         -0.238  0.251 -0.001   -0.046 -0.069  0.000   -0.000 -0.003  0.002
 Cl        -0.006 -0.008  0.000    0.001  0.008 -0.000   -0.000  0.000 -0.000
 C          0.221  0.140 -0.001    0.090  0.076 -0.001    0.002  0.003  0.010
 H          0.380  0.235 -0.003   -0.512 -0.269  0.002   -0.016 -0.008 -0.053
 C          0.099  0.018  0.001   -0.193  0.019 -0.006   -0.008  0.004  0.464
 C          0.045 -0.007  0.012   -0.094  0.002 -0.031   -0.311  0.016 -0.222
 Cl        -0.001  0.000  0.001    0.003 -0.000 -0.002   -0.002  0.000  0.001
 C         -0.031 -0.001 -0.028    0.057 -0.003  0.061    0.280 -0.016 -0.136
 H         -0.211  0.016  0.066    0.432 -0.020 -0.136   -0.152  0.008  0.104
 C         -0.010  0.001  0.001    0.024 -0.001 -0.003   -0.000  0.003  0.286
 H         -0.014 -0.000  0.001    0.032 -0.002  0.003    0.003 -0.004 -0.368
 C         -0.033 -0.000  0.028    0.065 -0.005 -0.058   -0.275  0.014 -0.144
 H         -0.211  0.015 -0.069    0.433 -0.018  0.141    0.184 -0.009  0.117
 C          0.046 -0.007 -0.012   -0.103  0.003  0.035    0.305 -0.020 -0.217
 Cl        -0.001  0.000 -0.001    0.003  0.000  0.002    0.003 -0.000  0.001
 TransDip   0.050 -0.020  0.000   -0.155  0.085  0.001   -0.003  0.001 -0.051

 Mode:                49                     50                     51
 Frequency:      1362.24                1422.94                1457.44
 Force Cnst:      7.8139                 4.1865                 2.7266
 Red. Mass:       7.1468                 3.5094                 2.1787
 IR Active:          YES                    YES                    YES
 IR Intens:       81.416                116.923                 70.532
 Raman Active:       YES                    YES                    YES
               X      Y      Z        X      Y      Z        X      Y      Z
 C         -0.222 -0.262  0.001   -0.128  0.137 -0.001    0.003 -0.001  0.021
 C          0.301  0.031 -0.000   -0.058 -0.153  0.001    0.000  0.001 -0.002
 Cl        -0.012 -0.005  0.000    0.002  0.007 -0.000    0.000 -0.000  0.000
 C         -0.178  0.214 -0.001    0.210  0.127 -0.001   -0.002 -0.001 -0.001
 Cl         0.010 -0.014  0.000   -0.005 -0.003  0.000    0.000  0.000  0.000
 C         -0.116 -0.232  0.001   -0.178  0.006  0.000    0.002  0.000  0.001
 Cl         0.006  0.008 -0.000    0.008 -0.001 -0.000   -0.000 -0.000 -0.000
 C          0.322  0.078 -0.001    0.090 -0.155  0.001   -0.002  0.001 -0.001
 Cl        -0.012 -0.008  0.000   -0.000  0.007 -0.000    0.000 -0.000  0.000
 C         -0.191  0.151 -0.001    0.078  0.055 -0.000    0.001 -0.000 -0.003
 H          0.244  0.442 -0.003   -0.678 -0.369  0.003    0.003  0.001  0.017
 C          0.060  0.049 -0.001   -0.042 -0.017 -0.001   -0.004 -0.001 -0.138
 C          0.078 -0.008  0.060    0.073 -0.001  0.073   -0.078  0.005  0.089
 Cl        -0.001  0.001 -0.001   -0.001 -0.000 -0.002    0.003 -0.000 -0.003
 C         -0.019 -0.002 -0.050    0.015 -0.000 -0.052    0.155 -0.008 -0.017
 H         -0.291  0.020  0.094   -0.277  0.013  0.104   -0.383  0.021  0.299
 C         -0.031  0.002 -0.001   -0.047  0.002 -0.001   -0.001 -0.001 -0.107
 H         -0.039  0.002  0.002   -0.057  0.003  0.003   -0.005  0.006  0.658
 C         -0.020 -0.001  0.049    0.013  0.001  0.052   -0.151  0.007 -0.016
 H         -0.288  0.018 -0.096   -0.274  0.011 -0.105    0.367 -0.016  0.297
 C          0.079 -0.009 -0.059    0.075 -0.002 -0.072    0.080 -0.003  0.086
 Cl        -0.001  0.001  0.001   -0.001 -0.000  0.002   -0.003  0.000 -0.003
 TransDip  -0.027  0.288 -0.001   -0.309 -0.157  0.001   -0.000  0.003  0.269

 Mode:                52                     53                     54
 Frequency:      1478.73                1554.27                1593.43
 Force Cnst:      5.2889                14.8036                 9.1122
 Red. Mass:       4.1053                10.4008                 6.0912
 IR Active:          YES                    YES                    YES
 IR Intens:        1.311                 19.081                 36.372
 Raman Active:       YES                    YES                    YES
               X      Y      Z        X      Y      Z        X      Y      Z
 C         -0.151  0.029  0.000   -0.038  0.482 -0.003    0.001  0.001  0.019
 C         -0.041 -0.047  0.000    0.195 -0.291  0.001   -0.002  0.000 -0.002
 Cl         0.000  0.003 -0.000   -0.003  0.001 -0.000    0.000 -0.000  0.000
 C          0.110  0.052 -0.000   -0.006  0.222 -0.001    0.002  0.001 -0.001
 Cl        -0.002 -0.001  0.000   -0.001  0.000 -0.000   -0.000 -0.000  0.000
 C         -0.085 -0.009  0.000    0.083 -0.447  0.002   -0.001 -0.001  0.001
 Cl         0.002  0.000 -0.000   -0.002  0.005 -0.000   -0.000  0.000 -0.000
 C          0.116 -0.043  0.000   -0.220  0.335 -0.002    0.002  0.000 -0.001
 Cl        -0.002  0.001 -0.000    0.003 -0.004  0.000   -0.000 -0.000  0.000
 C         -0.049  0.016 -0.000   -0.050 -0.277  0.002   -0.003 -0.001 -0.003
 H         -0.117 -0.012  0.001    0.376 -0.063  0.000    0.003  0.002  0.020
 C          0.288 -0.016 -0.003    0.018 -0.037  0.000    0.001 -0.002 -0.258
 C         -0.103  0.005 -0.150   -0.001  0.004 -0.006    0.097 -0.004  0.165
 Cl         0.002 -0.000  0.006   -0.000 -0.000  0.000   -0.004  0.000  0.001
 C         -0.103  0.006  0.110   -0.005  0.003  0.004    0.063 -0.005 -0.234
 H          0.523 -0.028 -0.227    0.016 -0.003 -0.007   -0.211  0.009 -0.111
 C          0.127 -0.007 -0.003    0.004 -0.001 -0.001   -0.002  0.004  0.452
 H          0.150 -0.007  0.020    0.005 -0.002  0.002    0.003 -0.006 -0.650
 C         -0.110  0.005 -0.111   -0.005  0.003 -0.004   -0.061  0.001 -0.235
 H          0.540 -0.026  0.250    0.015 -0.003  0.008    0.214 -0.011 -0.107
 C         -0.100  0.007  0.154   -0.000  0.004  0.006   -0.098  0.006  0.165
 Cl         0.002 -0.000 -0.006   -0.000 -0.000 -0.000    0.004 -0.000  0.001
 TransDip   0.020 -0.030  0.006   -0.014  0.139 -0.001   -0.001  0.002  0.193

 Mode:                55                     56                     57
 Frequency:      1600.44                1622.51                3185.96
 Force Cnst:     10.7346                11.2677                 6.5083
 Red. Mass:       7.1131                 7.2646                 1.0883
 IR Active:          YES                    YES                    YES
 IR Intens:        0.815                 11.478                  3.996
 Raman Active:       YES                    YES                    YES
               X      Y      Z        X      Y      Z        X      Y      Z
 C         -0.294 -0.054  0.000   -0.133 -0.011 -0.000   -0.000  0.000 -0.000
 C          0.265 -0.079  0.000    0.063 -0.023  0.000    0.000  0.000  0.000
 Cl        -0.003  0.004 -0.000   -0.001  0.001 -0.000    0.000 -0.000  0.000
 C         -0.237 -0.078  0.001   -0.047 -0.015  0.000    0.000 -0.000  0.000
 Cl         0.002  0.001 -0.000    0.000  0.000 -0.000    0.000  0.000  0.000
 C          0.111  0.061 -0.001    0.019  0.013 -0.000    0.000  0.000  0.000
 Cl         0.002 -0.001  0.000    0.001 -0.000 -0.000   -0.000  0.000  0.000
 C         -0.273 -0.010  0.000   -0.052 -0.004  0.000    0.000  0.000  0.000
 Cl         0.002 -0.000 -0.000    0.000 -0.000  0.000    0.000 -0.000  0.000
 C          0.401  0.181 -0.001    0.092  0.047 -0.000   -0.000  0.000 -0.000
 H         -0.522 -0.344  0.002   -0.134 -0.081  0.001    0.000 -0.001  0.000
 C          0.035  0.000 -0.002    0.254 -0.011  0.000   -0.000  0.000  0.000
 C          0.078 -0.004  0.009   -0.305  0.015 -0.071   -0.000  0.000  0.000
 Cl        -0.000  0.000 -0.000    0.003 -0.000  0.002   -0.000  0.000 -0.000
 C         -0.107  0.005  0.035    0.328 -0.017 -0.108    0.013 -0.001  0.019
 H          0.123 -0.007 -0.095   -0.332  0.018  0.269   -0.140  0.005 -0.248
 C          0.061 -0.003  0.003   -0.174  0.009  0.000   -0.079  0.004 -0.000
 H          0.069 -0.003 -0.004   -0.198  0.010 -0.002    0.909 -0.046  0.005
 C         -0.108  0.005 -0.040    0.326 -0.016  0.110    0.014 -0.001 -0.019
 H          0.125 -0.006  0.095   -0.330  0.015 -0.274   -0.144  0.009  0.249
 C          0.077 -0.004 -0.006   -0.306  0.016  0.069   -0.000  0.000 -0.000
 Cl        -0.000  0.000  0.000    0.003 -0.000 -0.002   -0.000  0.000  0.000
 TransDip   0.014 -0.025  0.001   -0.108 -0.003 -0.000   -0.064  0.003 -0.000

 Mode:                58                     59                     60
 Frequency:      3207.68                3208.14                3212.59
 Force Cnst:      6.6210                 6.6227                 6.6673
 Red. Mass:       1.0922                 1.0921                 1.0964
 IR Active:          YES                    YES                    YES
 IR Intens:        0.426                  0.133                  1.602
 Raman Active:       YES                    YES                    YES
               X      Y      Z        X      Y      Z        X      Y      Z
 C          0.002  0.003 -0.000   -0.000 -0.000 -0.000    0.000  0.000 -0.000
 C         -0.000  0.001 -0.000    0.000  0.000  0.000   -0.000 -0.000  0.000
 Cl        -0.000 -0.000  0.000   -0.000 -0.000 -0.000   -0.000  0.000 -0.000
 C         -0.000  0.000 -0.000   -0.000 -0.000 -0.000    0.000  0.000 -0.000
 Cl        -0.000  0.000  0.000   -0.000 -0.000  0.000   -0.000  0.000 -0.000
 C         -0.000  0.001 -0.000   -0.000 -0.000 -0.000    0.000 -0.000 -0.000
 Cl         0.000  0.000  0.000    0.000 -0.000 -0.000   -0.000  0.000 -0.000
 C         -0.004 -0.001  0.000    0.000 -0.000  0.000   -0.000  0.000  0.000
 Cl         0.000  0.000 -0.000    0.000 -0.000 -0.000   -0.000 -0.000  0.000
 C          0.043 -0.076  0.000   -0.000  0.000  0.000    0.000 -0.000  0.000
 H         -0.489  0.868 -0.005    0.000 -0.000 -0.000   -0.000  0.001 -0.000
 C         -0.000 -0.000  0.000   -0.000  0.000  0.001    0.000 -0.000  0.000
 C         -0.000  0.000  0.000    0.002 -0.000 -0.001    0.003 -0.000 -0.001
 Cl         0.000 -0.000 -0.000   -0.000  0.000  0.000   -0.000  0.000  0.000
 C          0.000 -0.000  0.000   -0.030  0.001 -0.053   -0.027  0.001 -0.052
 H         -0.000  0.000 -0.001    0.335 -0.012  0.605    0.317 -0.011  0.577
 C         -0.000 -0.000  0.000    0.001 -0.000  0.004   -0.037  0.002 -0.000
 H          0.000  0.000 -0.000   -0.010  0.000 -0.005    0.401 -0.020  0.002
 C          0.000 -0.000 -0.000    0.032 -0.002 -0.054   -0.027  0.002  0.050
 H         -0.001  0.000  0.001   -0.354  0.023  0.623    0.309 -0.020 -0.549
 C         -0.000  0.000 -0.000   -0.003  0.000 -0.001    0.003 -0.000  0.001
 Cl         0.000 -0.000  0.000    0.000 -0.000  0.000   -0.000  0.000 -0.000
 TransDip  -0.002  0.021 -0.000    0.001 -0.000 -0.012   -0.040  0.004 -0.000

 STANDARD THERMODYNAMIC QUANTITIES AT   298.15 K  AND     1.00 ATM

   This Molecule has  0 Imaginary Frequencies
   Zero point vibrational energy:       76.843 kcal/mol

   Atom    1 Element C  Has Mass   12.00000
   Atom    2 Element C  Has Mass   12.00000
   Atom    3 Element Cl Has Mass   34.96885
   Atom    4 Element C  Has Mass   12.00000
   Atom    5 Element Cl Has Mass   34.96885
   Atom    6 Element C  Has Mass   12.00000
   Atom    7 Element Cl Has Mass   34.96885
   Atom    8 Element C  Has Mass   12.00000
   Atom    9 Element Cl Has Mass   34.96885
   Atom   10 Element C  Has Mass   12.00000
   Atom   11 Element H  Has Mass    1.00783
   Atom   12 Element C  Has Mass   12.00000
   Atom   13 Element C  Has Mass   12.00000
   Atom   14 Element Cl Has Mass   34.96885
   Atom   15 Element C  Has Mass   12.00000
   Atom   16 Element H  Has Mass    1.00783
   Atom   17 Element C  Has Mass   12.00000
   Atom   18 Element H  Has Mass    1.00783
   Atom   19 Element C  Has Mass   12.00000
   Atom   20 Element H  Has Mass    1.00783
   Atom   21 Element C  Has Mass   12.00000
   Atom   22 Element Cl Has Mass   34.96885
   Molecular Mass:   357.844420 amu
   Principal axes and moments of inertia in amu*Bohr^2:
                             1           2           3
    Eigenvalues --     5128.33691 10612.85617 11449.57921
          X               0.99998    -0.00587     0.00018
          Y               0.00587     0.99998     0.00017
          Z              -0.00018    -0.00017     1.00000
   Rotational Symmetry Number is   1
   The Molecule is an Asymmetric Top
   Translational Enthalpy:        0.889 kcal/mol
   Rotational Enthalpy:           0.889 kcal/mol
   Vibrational Enthalpy:         85.456 kcal/mol
   gas constant (RT):             0.592 kcal/mol
   Translational Entropy:        43.518  cal/mol.K
   Rotational Entropy:           34.787  cal/mol.K
   Vibrational Entropy:          57.257  cal/mol.K

   Total Enthalpy:               87.825 kcal/mol
   Total Entropy:               135.563  cal/mol.K

 ======================================================================

 STANDARD THERMODYNAMIC QUANTITIES FOR ANHARMONIC VIBRATION -- TOSH

   Zero point vibrational energy: ************ kcal/mol

   Vibrational Enthalpy:       Infinity kcal/mol
   Vibrational Entropy:             NaN  cal/mol.K

   Total Enthalpy:             Infinity kcal/mol
   Total Entropy:                   NaN  cal/mol.K

 ======================================================================

 STANDARD THERMODYNAMIC QUANTITIES FOR ANHARMONIC VIBRATION -- VPT2

   Zero point vibrational energy: ************ kcal/mol

   Vibrational Enthalpy:       Infinity kcal/mol
   Vibrational Entropy:             NaN  cal/mol.K

   Total Enthalpy:             Infinity kcal/mol
   Total Entropy:                   NaN  cal/mol.K

 ======================================================================

Archival summary:
1\1\november\FREQ\ProcedureUnspecified\BasisUnspecified\l6124\taweetha\FriJan1006:47:252020FriJan1006:47:252020\0\\#,FREQ,ProcedureUnspecified,BasisUnspecified,\\0,1\Cl\C,1,1.74307\C,2,1.39905,1,119.187\C,3,1.39204,2,118.927,1,179.872,0\H,4,1.08196,3,119.669,2,-179.963,0\C,4,1.38829,3,121.067,2,-0.034794,0\C,6,1.39867,4,120.364,3,0.0180144,0\C,2,1.40126,1,120.267,3,179.874,0\C,3,1.49199,2,121.869,1,0.12523,0\C,9,1.40204,3,121.722,2,-91.0109,0\C,10,1.39095,9,122.156,3,-178.707,0\H,11,1.08194,10,119.668,9,179.965,0\C,11,1.39068,10,119.252,9,0.024638,0\H,13,1.08353,11,119.75,10,179.993,0\C,13,1.39068,11,120.463,10,-0.00423689,0\H,15,1.08188,13,121.13,11,-179.984,0\C,15,1.39075,13,119.182,11,0.0526356,0\Cl,7,1.7362,6,120.445,4,-179.912,0\Cl,8,1.73726,2,120.209,1,0.0683226,0\Cl,6,1.74498,4,118.417,3,-179.971,0\Cl,10,1.75549,9,119.644,3,1.4799,0\Cl,17,1.75592,15,118.2,13,-179.995,0\\\@

 Total job time:  15672.31s(wall), 15670.61s(cpu) 
 Fri Jan 10 06:47:25 2020

        *************************************************************
        *                                                           *
        *  Thank you very much for using Q-Chem.  Have a nice day.  *
        *                                                           *
        *************************************************************
